# Supplementary material for: JContextExplorer: a tree-based approach to facilitate cross-species genomic context comparison
Source: BMC Bioinformatics. 2013 Jan 16;14:18. doi: 10.1186/1471-2105-14-18 (PMC3560190; doi:10.1186/1471-2105-14-18)
Supplement: Additional file 3 — Alpha and Gamma proteobacteria biological information. Annotated genomes of 22 alpha and gamma proteobacterial species, whole-species phylogenetic tree for 22 alpha and gamma proteobacterial species, and MCL-tribe determined homology clusters for 22 alpha and gamma proteobacterial species. [file 1471-2105-14-18-S3.zip]

Archive with 30 entries (26 files):
- AlphaAndGammaProteobacteria/
- AlphaAndGammaProteobacteria/.DS_Store
- __MACOSX/
- __MACOSX/AlphaAndGammaProteobacteria/
- __MACOSX/AlphaAndGammaProteobacteria/._.DS_Store
- AlphaAndGammaProteobacteria/AlphaAndGammaProteobacteria.nwk
- AlphaAndGammaProteobacteria/Annotations/
- AlphaAndGammaProteobacteria/Annotations/Acetobacter_pasteurianus_IFO_3283-01.gff
- AlphaAndGammaProteobacteria/Annotations/Acidithiobacillus_ferrooxidans_ATCC_53993.gff
- AlphaAndGammaProteobacteria/Annotations/Cellvibrio_japonicus_Ueda107.gff
- AlphaAndGammaProteobacteria/Annotations/Dickeya_dadantii_3937.gff
- AlphaAndGammaProteobacteria/Annotations/Dickeya_zeae_Ech1591.gff
- AlphaAndGammaProteobacteria/Annotations/Erwinia_billingiae_Eb661.gff
- AlphaAndGammaProteobacteria/Annotations/Erwinia_pyrifoliae_Ep196.gff
- AlphaAndGammaProteobacteria/Annotations/Gluconacetobacter_diazotrophicus_PAI5.gff
- AlphaAndGammaProteobacteria/Annotations/Gluconobacter_oxydans_621H.gff
- AlphaAndGammaProteobacteria/Annotations/Klebsiella_oxytoca_M5al.gff
- AlphaAndGammaProteobacteria/Annotations/Klebsiella_pneumoniae_NTUH-K2044.gff
- AlphaAndGammaProteobacteria/Annotations/Klebsiella_variicola_At-22.gff
- AlphaAndGammaProteobacteria/Annotations/Marinomonas_sp_MWYL1.gff
- AlphaAndGammaProteobacteria/Annotations/Pantoea_ananatis_LMG_20103.gff
- AlphaAndGammaProteobacteria/Annotations/Pantoea_vagans_C9-1.gff
- AlphaAndGammaProteobacteria/Annotations/Parvularcula_bermudensis_HTCC_2503.gff
- AlphaAndGammaProteobacteria/Annotations/Pectobacterium_wasabiae_WPP163.gff
- AlphaAndGammaProteobacteria/Annotations/Serratia_proteamaculans_568.gff
- AlphaAndGammaProteobacteria/Annotations/Teredinibacter_turnerae_T7901.gff
- AlphaAndGammaProteobacteria/Annotations/Tolumonas_auensis_DSM_9187.gff
- AlphaAndGammaProteobacteria/Annotations/Xanthomonas_campestris_ATCC_33913.gff
- AlphaAndGammaProteobacteria/Annotations/Yersinia_enterocolitica_subsp_palearctica_Y11.gff
- AlphaAndGammaProteobacteria/HomologyClusters.txt
