# Supplementary material for: JContextExplorer: a tree-based approach to facilitate cross-species genomic context comparison
Source: BMC Bioinformatics. 2013 Jan 16;14:18. doi: 10.1186/1471-2105-14-18 (PMC3560190; doi:10.1186/1471-2105-14-18)
Supplement: Additional file 3 — Alpha and Gamma proteobacteria biological information. Annotated genomes of 22 alpha and gamma proteobacterial species, whole-species phylogenetic tree for 22 alpha and gamma proteobacterial species, and MCL-tribe determined homology clusters for 22 alpha and gamma proteobacterial species. [file 1471-2105-14-18-S3.zip › AlphaAndGammaProteobacteria/AlphaAndGammaProteobacteria.nwk]

((Dickeya_dadantii_3397.fasta_p1:0.00778,Dickeya_zeae_Ech1591.fasta_p1:0.00723)1.000:0.02512,(Pectobacterium_wasabiae_WPP163.fasta_p1:0.03208,(Tolumonas_auensis_DSM_9187.fasta_p1:0.12812,((Xanthomonas_campestris_ATCC_33913.fasta_p1:0.30325,(Acidithiobacillus_ferrooxidans_ATCC_53993.fasta_p1:0.32305,(Parvularcula_bermudensis_HTCC_2503.fasta_p1:0.29734,(Gluconobacter_oxydans_621H.fasta_p1:0.11418,(Acetobacter_pasteurianus_IFO_3283_01.fasta_p1:0.10035,Gluconacetobacter_diazotrophicus_PAI5.fasta_p1:0.08033)1.000:0.04323)1.000:0.22985)1.000:0.30632)1.000:0.09588)1.000:0.08374,(Marinomonas_sp_MWYL1.fasta_p1:0.19453,(Cellvibrio_japonicus_Ueda107.fasta_p1:0.12426,Teredinibacter_turnerae_T7901.fasta_p1:0.13604)1.000:0.08884)1.000:0.05477)1.000:0.12353)1.000:0.10003)0.997:0.01592,((Serratia_proteamaculans_568.fasta_p1:0.02752,Yersinia_enterocolitica_subsp_palearctica_Y11.fasta_p1:0.03668)1.000:0.01732,((Klebsiella_pneumoniae_NTUH_K2044.fasta_p1:0.00339,Klebsiella_variicola_At_22.fasta_p1:0.03128)1.000:0.03193,((Pantoea_ananatis_LMG_20103.fasta_p1:0.01330,Pantoea_vagans_C9_1.fasta_p1:0.01245)1.000:0.02107,(Erwinia_billingiae_Eb661.fasta_p1:0.02235,Erwinia_pyrifoliae_Ep196.fasta_p1:0.02923)1.000:0.00943)1.000:0.01630)1.000:0.01296)1.000:0.01326);
