# Supplementary material for: JContextExplorer: a tree-based approach to facilitate cross-species genomic context comparison
Source: BMC Bioinformatics. 2013 Jan 16;14:18. doi: 10.1186/1471-2105-14-18 (PMC3560190; doi:10.1186/1471-2105-14-18)
Supplement: Additional file 3 — Alpha and Gamma proteobacteria biological information. Annotated genomes of 22 alpha and gamma proteobacterial species, whole-species phylogenetic tree for 22 alpha and gamma proteobacterial species, and MCL-tribe determined homology clusters for 22 alpha and gamma proteobacterial species. [file 1471-2105-14-18-S3.zip › AlphaAndGammaProteobacteria/Annotations/Acetobacter_pasteurianus_IFO_3283-01.gff]

NC_013209	GenBank	CDS	388	813	+	-1	.	codon_start=1 db_xref=GI:258541106 db_xref=GeneID:8434306 gene=rusA locus_tag=APA01_00010 note=endodeoxyribonuclease product='Holliday junction resolvase RusA' protein_id=YP_003186539.1 transl_table=11
NC_013209	GenBank	CDS	1206	2420	+	-1	.	codon_start=1 db_xref=GI:258541107 db_xref=GeneID:8436902 locus_tag=APA01_00020 product='phage integrase' protein_id=YP_003186540.1 transl_table=11
NC_013209	GenBank	CDS	2681	3160	+	-1	.	codon_start=1 db_xref=GI:258541108 db_xref=GeneID:8434307 locus_tag=APA01_00030 product='hypothetical protein' protein_id=YP_003186541.1 transl_table=11
NC_013209	GenBank	CDS	3400	3927	+	1	.	codon_start=1 db_xref=GI:258541109 db_xref=GeneID:8434308 locus_tag=APA01_00040 product='hypothetical protein' protein_id=YP_003186542.1 transl_table=11
NC_013209	GenBank	CDS	4064	5311	+	1	.	codon_start=1 db_xref=GI:258541110 db_xref=GeneID:8434309 gene=bcr/cflA locus_tag=APA01_00050 note='Major facilitator superfamily (MFS)' product='multidrug ABC transporter' protein_id=YP_003186543.1 transl_table=11
NC_013209	GenBank	CDS	5336	5722	+	-1	.	codon_start=1 db_xref=GI:258541111 db_xref=GeneID:8436518 locus_tag=APA01_00060 product='hypothetical protein' protein_id=YP_003186544.1 transl_table=11
NC_013209	GenBank	CDS	5753	5938	+	-1	.	codon_start=1 db_xref=GI:258541112 db_xref=GeneID:8434310 locus_tag=APA01_00070 product='hypothetical protein' protein_id=YP_003186545.1 transl_table=11
NC_013209	GenBank	CDS	5965	6669	+	-1	.	codon_start=1 db_xref=GI:258541113 db_xref=GeneID:8434311 locus_tag=APA01_00080 product='Lon-like ATP-dependent protease La' protein_id=YP_003186546.1 transl_table=11
NC_013209	GenBank	CDS	6684	7643	+	-1	.	codon_start=1 db_xref=GI:258541114 db_xref=GeneID:8434312 locus_tag=APA01_00090 product=thioredoxin protein_id=YP_003186547.1 transl_table=11
NC_013209	GenBank	CDS	7706	7819	+	-1	.	codon_start=1 db_xref=GI:258541115 db_xref=GeneID:8434313 locus_tag=APA01_00100 product='hypothetical protein' protein_id=YP_003186548.1 transl_table=11
NC_013209	GenBank	CDS	7882	10746	+	1	.	codon_start=1 db_xref=GI:258541116 db_xref=GeneID:8434314 gene=uvrA locus_tag=APA01_00110 note='The UvrABC repair system catalyzes the recognition and processing of DNA lesions. UvrA is an ATPase and a DNA-binding protein. A damage recognition complex composed of 2 uvrA and 2 uvrsubunit betas scans DNA for abnormalities. When the presence of a lesion has been verified by uvrB, the uvrA molecules …
NC_013209	GenBank	CDS	10746	11585	+	1	.	codon_start=1 db_xref=GI:258541117 db_xref=GeneID:8436980 locus_tag=APA01_00120 note='Creatinine amidohydrolase' product=creatininase protein_id=YP_003186550.1 transl_table=11
NC_013209	GenBank	CDS	11693	12991	+	1	.	codon_start=1 db_xref=GI:258541118 db_xref=GeneID:8434315 locus_tag=APA01_00130 product='hypothetical protein' protein_id=YP_003186551.1 transl_table=11
NC_013209	GenBank	CDS	13071	14306	+	1	.	codon_start=1 db_xref=GI:258541119 db_xref=GeneID:8434316 locus_tag=APA01_00140 product='hypothetical protein' protein_id=YP_003186552.1 transl_table=11
NC_013209	GenBank	CDS	14534	15094	+	1	.	codon_start=1 db_xref=GI:258541120 db_xref=GeneID:8434317 gene=nifU locus_tag=APA01_00150 note='Fe-S cluster assembly protein NFU' product='nitrogen fixing thioredoxin-like protein NifU' protein_id=YP_003186553.1 transl_table=11
NC_013209	GenBank	CDS	15161	15790	+	1	.	codon_start=1 db_xref=GI:258541121 db_xref=GeneID:8436786 locus_tag=APA01_00160 note='oxidoreductase, NAD(P)H nitroreductase' product='hypothetical protein' protein_id=YP_003186554.1 transl_table=11
NC_013209	GenBank	CDS	15787	16479	+	1	.	codon_start=1 db_xref=GI:258541122 db_xref=GeneID:8434318 locus_tag=APA01_00170 product=peptidase protein_id=YP_003186555.1 transl_table=11
NC_013209	GenBank	CDS	16482	16934	+	1	.	codon_start=1 db_xref=GI:258541123 db_xref=GeneID:8434319 locus_tag=APA01_00180 product='ribosomal protein alanine acetyltransferase' protein_id=YP_003186556.1 transl_table=11
NC_013209	GenBank	CDS	16983	18266	+	-1	.	codon_start=1 db_xref=GI:258541124 db_xref=GeneID:8434320 locus_tag=APA01_00190 note='catalyzes the formation of N(1)-(5-phospho-D-ribosyl)glycinamide from 5-phospho-D-ribosylamine and glycine in purine biosynthesis' product='phosphoribosylamine--glycine ligase' protein_id=YP_003186557.1 transl_table=11
NC_013209	GenBank	CDS	18318	19772	+	1	.	codon_start=1 db_xref=GI:258541125 db_xref=GeneID:8434321 locus_tag=APA01_00200 product='exodeoxyribonuclease VII large subunit' protein_id=YP_003186558.1 transl_table=11
NC_013209	GenBank	CDS	19871	20212	+	1	.	codon_start=1 db_xref=GI:258541126 db_xref=GeneID:8434322 locus_tag=APA01_00210 product='hypothetical protein' protein_id=YP_003186559.1 transl_table=11
NC_013209	GenBank	tRNA	20268	20354	+	1	.	codon_recognized=UUG db_xref=GeneID:8434323 locus_tag=APA01_00220 product=tRNA-Leu
NC_013209	GenBank	CDS	20386	21561	+	1	.	codon_start=1 db_xref=GI:258541127 db_xref=GeneID:8434324 locus_tag=APA01_00230 note='catalyzes the formation of 3-phosphonooxypyruvate and glutamate from O-phospho-L-serine and 2-oxoglutarate' product='phosphoserine aminotransferase' protein_id=YP_003186560.1 transl_table=11
NC_013209	GenBank	CDS	21645	23036	+	-1	.	codon_start=1 db_xref=GI:258541128 db_xref=GeneID:8434325 locus_tag=APA01_00240 note='succinate-semialdehyde dehydrogenase NAD-dependent' product='aldehyde dehydrogenase' protein_id=YP_003186561.1 transl_table=11
NC_013209	GenBank	CDS	23076	24104	+	-1	.	codon_start=1 db_xref=GI:258541129 db_xref=GeneID:8434326 locus_tag=APA01_00250 note='Zinc-dependent NAD-dependent' product='alcohol dehydrogenase' protein_id=YP_003186562.1 transl_table=11
NC_013209	GenBank	CDS	24180	25595	+	-1	.	codon_start=1 db_xref=GI:258541130 db_xref=GeneID:8434327 locus_tag=APA01_00260 product='NAD(P) transhydrogenase subunit beta' protein_id=YP_003186563.1 transl_table=11
NC_013209	GenBank	CDS	25596	25922	+	-1	.	codon_start=1 db_xref=GI:258541131 db_xref=GeneID:8434328 locus_tag=APA01_00270 product='NAD(P) transhydrogenase subunit alpha' protein_id=YP_003186564.1 transl_table=11
NC_013209	GenBank	CDS	25919	27070	+	-1	.	codon_start=1 db_xref=GI:258541132 db_xref=GeneID:8434329 locus_tag=APA01_00280 note='Na+-transporting methylmalonyl-CoA/oxaloacetate decarboxylase subunit beta' product='NAD(P) transhydrogenase subunit alpha' protein_id=YP_003186565.1 transl_table=11
NC_013209	GenBank	CDS	27233	27361	+	-1	.	codon_start=1 db_xref=GI:258541133 db_xref=GeneID:8434330 locus_tag=APA01_00290 product='hypothetical protein' protein_id=YP_003186566.1 transl_table=11
NC_013209	GenBank	CDS	27476	28498	+	1	.	codon_start=1 db_xref=GI:258541134 db_xref=GeneID:8434331 locus_tag=APA01_00300 note='catalyzes the formation of 4-aspartyl phosphate from aspartate 4-semialdehyde' product='aspartate-semialdehyde dehydrogenase' protein_id=YP_003186567.1 transl_table=11
NC_013209	GenBank	CDS	28635	29108	+	1	.	codon_start=1 db_xref=GI:258541135 db_xref=GeneID:8434332 locus_tag=APA01_00310 note='fumarate reductase' product='succinate dehydrogenase cytochrome b subunit' protein_id=YP_003186568.1 transl_table=11
NC_013209	GenBank	CDS	29110	29523	+	1	.	codon_start=1 db_xref=GI:258541136 db_xref=GeneID:8434333 locus_tag=APA01_00320 product='succinate dehydrogenase membrane anchor subunit' protein_id=YP_003186569.1 transl_table=11
NC_013209	GenBank	CDS	29641	31452	+	1	.	codon_start=1 db_xref=GI:258541137 db_xref=GeneID:8434334 gene=sdhA locus_tag=APA01_00330 note='part of four member succinate dehydrogenase enzyme complex that forms a trimeric complex (trimer of tetramers); SdhA/B are the catalytic subcomplex and can exhibit succinate dehydrogenase activity in the absence of SdhC/D which are the membrane components and form cytochrome b556; SdhC binds ubiquinone…
NC_013209	GenBank	CDS	31489	32271	+	1	.	codon_start=1 db_xref=GI:258541138 db_xref=GeneID:8434335 gene=sdhB locus_tag=APA01_00340 note='part of four member succinate dehydrogenase enzyme complex that forms a trimeric complex (trimer of tetramers); SdhA/B are the catalytic subcomplex and can exhibit succinate dehydrogenase activity in the absence of SdhC/D which are the membrane components and form cytochrome b556; SdhC binds ubiquinone…
NC_013209	GenBank	CDS	32449	33111	+	1	.	codon_start=1 db_xref=GI:258541139 db_xref=GeneID:8434336 locus_tag=APA01_00350 product='hypothetical protein' protein_id=YP_003186572.1 transl_table=11
NC_013209	GenBank	CDS	33171	34064	+	1	.	codon_start=1 db_xref=GI:258541140 db_xref=GeneID:8434337 locus_tag=APA01_00360 product='hypothetical protein' protein_id=YP_003186573.1 transl_table=11
NC_013209	GenBank	CDS	34128	35351	+	-1	.	codon_start=1 db_xref=GI:258541141 db_xref=GeneID:8434338 gene=pgk locus_tag=APA01_00370 note='Converts 3-phospho-D-glycerate to 3-phospho-D-glyceroyl phosphate during the glycolysis pathway' product='phosphoglycerate kinase' protein_id=YP_003186574.1 transl_table=11
NC_013209	GenBank	CDS	35351	36373	+	-1	.	codon_start=1 db_xref=GI:258541142 db_xref=GeneID:8434339 locus_tag=APA01_00380 product='glyceraldehyde 3-phosphate dehydrogenase' protein_id=YP_003186575.1 transl_table=11
NC_013209	GenBank	CDS	36426	38357	+	-1	.	codon_start=1 db_xref=GI:258541143 db_xref=GeneID:8434340 locus_tag=APA01_00390 product=transketolase protein_id=YP_003186576.1 transl_table=11
NC_013209	GenBank	CDS	38515	38991	+	1	.	codon_start=1 db_xref=GI:258541144 db_xref=GeneID:8434341 locus_tag=APA01_00400 note='DNA binding helix-turn-helix motif' product='hypothetical protein' protein_id=YP_003186577.1 transl_table=11
NC_013209	GenBank	CDS	39052	40359	+	1	.	codon_start=1 db_xref=GI:258541145 db_xref=GeneID:8434342 locus_tag=APA01_00410 note='catalyzes the formation of 5-aminolevulinate from succinyl-CoA and glycine' product='5-aminolevulinate synthase' protein_id=YP_003186578.1 transl_table=11
NC_013209	GenBank	CDS	40407	41285	+	-1	.	codon_start=1 db_xref=GI:258541146 db_xref=GeneID:8434343 locus_tag=APA01_00420 note='thioredoxin domain' product='hypothetical protein' protein_id=YP_003186579.1 transl_table=11
NC_013209	GenBank	CDS	41333	42790	+	1	.	codon_start=1 db_xref=GI:258541147 db_xref=GeneID:8434344 locus_tag=APA01_00430 product=gamma-glutamyltranspeptidase protein_id=YP_003186580.1 transl_table=11
NC_013209	GenBank	CDS	42879	44075	+	1	.	codon_start=1 db_xref=GI:258541148 db_xref=GeneID:8434345 gene=recA locus_tag=APA01_00440 note='N-terminal 58 aa extra extension' product='DNA recombinase RecA' protein_id=YP_003186581.1 transl_table=11
NC_013209	GenBank	CDS	44082	44594	+	-1	.	codon_start=1 db_xref=GI:258541149 db_xref=GeneID:8436858 locus_tag=APA01_00450 product=N-acetyltransferase protein_id=YP_003186582.1 transl_table=11
NC_013209	GenBank	CDS	44664	45029	+	1	.	codon_start=1 db_xref=GI:258541150 db_xref=GeneID:8434346 gene=modE/mopA locus_tag=APA01_00460 product='transcriptional regulator for molybdenum transport ModE/MopA' protein_id=YP_003186583.1 transl_table=11
NC_013209	GenBank	CDS	45096	46640	+	1	.	codon_start=1 db_xref=GI:258541151 db_xref=GeneID:8436761 gene=mdoD locus_tag=APA01_00470 note='involved in the control of the structural glucose backbone of osmoregulated periplasmic glucans' product='glucan biosynthesis protein D' protein_id=YP_003186584.1 transl_table=11
NC_013209	GenBank	CDS	46643	48775	+	1	.	codon_start=1 db_xref=GI:258541152 db_xref=GeneID:8436751 gene=mdoH locus_tag=APA01_00480 note='necessary for biosynthesis of osmoregulated periplasmic glucans possibly involved in the transfer to the periplasmic space' product='glucosyltransferase MdoH' protein_id=YP_003186585.1 transl_table=11
NC_013209	GenBank	CDS	48824	49927	+	-1	.	codon_start=1 db_xref=GI:258541153 db_xref=GeneID:8436752 locus_tag=APA01_00490 product='N-acetylglucosamine-6-phosphate deacetylase' protein_id=YP_003186586.1 transl_table=11
NC_013209	GenBank	CDS	49933	51204	+	-1	.	codon_start=1 db_xref=GI:258541154 db_xref=GeneID:8434347 locus_tag=APA01_00500 note='Major facilitator superfamily (MFS)' product='glucose/galactose transporter' protein_id=YP_003186587.1 transl_table=11
NC_013209	GenBank	CDS	51238	51780	+	-1	.	codon_start=1 db_xref=GI:258541155 db_xref=GeneID:8434348 locus_tag=APA01_00510 product='hypothetical protein' protein_id=YP_003186588.1 transl_table=11
NC_013209	GenBank	CDS	51979	53952	+	1	.	codon_start=1 db_xref=GI:258541156 db_xref=GeneID:8434349 locus_tag=APA01_00520 note='catalyzes the DNA-template-directed extension of the 3'-end of a DNA strand; the tau chain serves as a scaffold to help in the dimerizaton of the alpha,epsilon and theta core complex; the gamma chain seems to interact with the delta and delta' subunits to transfer the beta subunit on the DNA' product='DNA polyme…
NC_013209	GenBank	CDS	54052	54375	+	1	.	codon_start=1 db_xref=GI:258541157 db_xref=GeneID:8434350 locus_tag=APA01_00530 product='hypothetical protein' protein_id=YP_003186590.1 transl_table=11
NC_013209	GenBank	CDS	54407	55003	+	1	.	codon_start=1 db_xref=GI:258541158 db_xref=GeneID:8434351 gene=recR locus_tag=APA01_00540 note='involved in a recombinational process of DNA repair, independent of the recBC complex' product='recombination protein RecR' protein_id=YP_003186591.1 transl_table=11
NC_013209	GenBank	CDS	55024	55824	+	1	.	codon_start=1 db_xref=GI:258541159 db_xref=GeneID:8436866 locus_tag=APA01_00550 note=oxidoreductase product='short chain dehydrogenase' protein_id=YP_003186592.1 transl_table=11
NC_013209	GenBank	CDS	55828	56229	+	1	.	codon_start=1 db_xref=GI:258541160 db_xref=GeneID:8434352 locus_tag=APA01_00560 product='dihydroneopterin aldolase' protein_id=YP_003186593.1 transl_table=11
NC_013209	GenBank	CDS	56303	56638	+	-1	.	codon_start=1 db_xref=GI:258541161 db_xref=GeneID:8434353 locus_tag=APA01_00570 product='hypothetical protein' protein_id=YP_003186594.1 transl_table=11
NC_013209	GenBank	CDS	56831	58231	+	1	.	codon_start=1 db_xref=GI:258541162 db_xref=GeneID:8434354 locus_tag=APA01_00580 note='catalyzes the formation of 5-O-(1-carboxyvinyl)-3-phosphoshikimate from phosphoenolpyruvate and 3-phosphoshikimate in tryptophan biosynthesis' product='3-phosphoshikimate 1-carboxyvinyltransferase' protein_id=YP_003186595.1 transl_table=11
NC_013209	GenBank	CDS	58228	58881	+	1	.	codon_start=1 db_xref=GI:258541163 db_xref=GeneID:8434355 locus_tag=APA01_00590 product='cytidylate kinase' protein_id=YP_003186596.1 transl_table=11
NC_013209	GenBank	CDS	59166	60884	+	1	.	codon_start=1 db_xref=GI:258541164 db_xref=GeneID:8434356 gene=rpsA locus_tag=APA01_00600 note='in Escherichia coli this protein is involved in binding to the leader sequence of mRNAs and is itself bound to the 30S subunit; autoregulates expression via a C-terminal domain; in most gram negative organisms this protein is composed of 6 repeats of the S1 domain while in gram positive there are 4 rep…
NC_013209	GenBank	CDS	60998	62350	+	1	.	codon_start=1 db_xref=GI:258541165 db_xref=GeneID:8434357 locus_tag=APA01_00610 note='Major royal jelly protein' product=gluconolactonase protein_id=YP_003186598.1 transl_table=11
NC_013209	GenBank	CDS	62369	62968	+	-1	.	codon_start=1 db_xref=GI:258541166 db_xref=GeneID:8434358 locus_tag=APA01_00620 note='HAM1-like protein; Rec-dependent growth; RgdB; yggV; it is suspected that this protein functions to remove misincorporated bases such as xanthine or hypoxanthine' product='deoxyribonucleotide triphosphate pyrophosphatase' protein_id=YP_003186599.1 transl_table=11
NC_013209	GenBank	CDS	62965	63699	+	-1	.	codon_start=1 db_xref=GI:258541167 db_xref=GeneID:8434359 locus_tag=APA01_00630 product='ribonuclease PH' protein_id=YP_003186600.1 transl_table=11
NC_013209	GenBank	CDS	63799	64899	+	1	.	codon_start=1 db_xref=GI:258541168 db_xref=GeneID:8434360 gene=hrcA locus_tag=APA01_00640 note='negative regulator of class I heat shock genes (grpE-dnaK-dnaJ and groELS operons). Prevents heat-shock induction of these operons' product='heat-inducible transcription repressor' protein_id=YP_003186601.1 transl_table=11
NC_013209	GenBank	CDS	64995	67757	+	1	.	codon_start=1 db_xref=GI:258541169 db_xref=GeneID:8436687 locus_tag=APA01_00650 product='penicillin-binding protein 1A' protein_id=YP_003186602.1 transl_table=11
NC_013209	GenBank	CDS	67975	68946	+	1	.	codon_start=1 db_xref=GI:258541170 db_xref=GeneID:8434361 locus_tag=APA01_00660 product='translation peptide chain release factor 2 (RF-2)' protein_id=YP_003186603.1 transl_table=11
NC_013209	GenBank	CDS	69289	70038	+	1	.	codon_start=1 db_xref=GI:258541171 db_xref=GeneID:8434362 locus_tag=APA01_00670 note='TonB-dependent receptor' product='ferric iron siderophore receptor' protein_id=YP_003186604.1 transl_table=11
NC_013209	GenBank	CDS	70108	71121	+	1	.	codon_start=1 db_xref=GI:258541172 db_xref=GeneID:8434363 gene=exbB/tolQ locus_tag=APA01_00680 note='TonB dependent biopolymer transporter integral cytoplasmic membrane subunit, working with ExbD' product=ExbB/TolQ/MotA protein_id=YP_003186605.1 transl_table=11
NC_013209	GenBank	CDS	71155	71574	+	1	.	codon_start=1 db_xref=GI:258541173 db_xref=GeneID:8436603 gene=exbD/tolR locus_tag=APA01_00690 note='TonB dependent biopolymer transporter integral cytoplasmic membrane subunit, working with ExbB' product=ExbD/TolR protein_id=YP_003186606.1 transl_table=11
NC_013209	GenBank	CDS	71629	72069	+	1	.	codon_start=1 db_xref=GI:258541174 db_xref=GeneID:8436609 gene=exbD/tolR locus_tag=APA01_00700 note='TonB dependent biopolymer transporter integral cytoplasmic membrane subunit, working with ExbB' product=ExbD/TolR protein_id=YP_003186607.1 transl_table=11
NC_013209	GenBank	CDS	72082	73311	+	1	.	codon_start=1 db_xref=GI:258541175 db_xref=GeneID:8436610 locus_tag=APA01_00710 product='hypothetical protein' protein_id=YP_003186608.1 transl_table=11
NC_013209	GenBank	CDS	73400	74566	+	-1	.	codon_start=1 db_xref=GI:258541176 db_xref=GeneID:8434364 gene=rodA locus_tag=APA01_00720 product='rod shape-determining protein RodA' protein_id=YP_003186609.1 transl_table=11
NC_013209	GenBank	CDS	74563	76491	+	-1	.	codon_start=1 db_xref=GI:258541177 db_xref=GeneID:8436875 gene=ftsI locus_tag=APA01_00730 note='Penicillin-binding protein 2, peptidoglycan glycosyltransferase' product='cell division transpeptidase FtsI' protein_id=YP_003186610.1 transl_table=11
NC_013209	GenBank	CDS	76511	77074	+	-1	.	codon_start=1 db_xref=GI:258541178 db_xref=GeneID:8436636 gene=mreD locus_tag=APA01_00740 product='rod shape-determining protein MreD' protein_id=YP_003186611.1 transl_table=11
NC_013209	GenBank	CDS	77080	77994	+	-1	.	codon_start=1 db_xref=GI:258541179 db_xref=GeneID:8436771 gene=mreC locus_tag=APA01_00750 note='in some organisms this protein is a transmembrane protein while in others it is periplasmic; involved in some organisms with other components of the MreBCD complex and with penicillin binding proteins in the periplasm or cell wall' product='rod shape-determining protein MreC' protein_id=YP_003186612.1 …
NC_013209	GenBank	CDS	78090	79136	+	-1	.	codon_start=1 db_xref=GI:258541180 db_xref=GeneID:8436770 gene=mreB locus_tag=APA01_00760 note='functions in MreBCD complex in some organisms' product='rod shape-determining protein MreB' protein_id=YP_003186613.1 transl_table=11
NC_013209	GenBank	CDS	79341	80984	+	-1	.	codon_start=1 db_xref=GI:258541181 db_xref=GeneID:8436769 locus_tag=APA01_00770 note='catalyzes the formation of 2-isopropylmalate from acetyl-CoA and 2-oxoisovalerate in leucine biosynthesis' product='2-isopropylmalate synthase' protein_id=YP_003186614.1 transl_table=11
NC_013209	GenBank	CDS	81226	82275	+	-1	.	codon_start=1 db_xref=GI:258541182 db_xref=GeneID:8434365 locus_tag=APA01_00780 product='cytochrome C oxidase assembly protein' protein_id=YP_003186615.1 transl_table=11
NC_013209	GenBank	CDS	82290	83069	+	1	.	codon_start=1 db_xref=GI:258541183 db_xref=GeneID:8434366 locus_tag=APA01_00790 product='hypothetical protein' protein_id=YP_003186616.1 transl_table=11
NC_013209	GenBank	CDS	83231	84493	+	1	.	codon_start=1 db_xref=GI:258541184 db_xref=GeneID:8434367 gene=bcr/cflA locus_tag=APA01_00800 note='Major facilitator superfamily (MFS)' product='multidrug ABC transporter' protein_id=YP_003186617.1 transl_table=11
NC_013209	GenBank	CDS	84597	86840	+	1	.	codon_start=1 db_xref=GI:258541185 db_xref=GeneID:8436519 locus_tag=APA01_00810 note='PAS/PAC repeat' product='two component hybrid sensor histidine kinase and regulator' protein_id=YP_003186618.1 transl_table=11
NC_013209	GenBank	CDS	86885	87535	+	1	.	codon_start=1 db_xref=GI:258541186 db_xref=GeneID:8434368 locus_tag=APA01_00820 note='catalyzes a salvage reaction resulting in the formation of AMP which is metabolically less costly than a de novo synthesis' product='adenine phosphoribosyltransferase' protein_id=YP_003186619.1 transl_table=11
NC_013209	GenBank	CDS	87680	89914	+	1	.	codon_start=1 db_xref=GI:258541187 db_xref=GeneID:8434369 gene=fusB locus_tag=APA01_00830 product='fusaric acid resistance protein FusB' protein_id=YP_003186620.1 transl_table=11
NC_013209	GenBank	CDS	89978	91273	+	1	.	codon_start=1 db_xref=GI:258541188 db_xref=GeneID:8436648 locus_tag=APA01_00840 note='hydroxypyruvate reductase' product='glycerate dehydrogenase' protein_id=YP_003186621.1 transl_table=11
NC_013209	GenBank	CDS	91280	91921	+	-1	.	codon_start=1 db_xref=GI:258541189 db_xref=GeneID:8434370 locus_tag=APA01_00850 product='uracil-DNA glycosylase' protein_id=YP_003186622.1 transl_table=11
NC_013209	GenBank	CDS	92052	93470	+	-1	.	codon_start=1 db_xref=GI:258541190 db_xref=GeneID:8434371 locus_tag=APA01_00860 note=membrane-bound product='alcohol dehydrogenase' protein_id=YP_003186623.1 transl_table=11
NC_013209	GenBank	CDS	93523	95751	+	-1	.	codon_start=1 db_xref=GI:258541191 db_xref=GeneID:8434372 locus_tag=APA01_00870 note='pyrrolo-quinoline quinone (PQQ)' product='alcohol dehydrogenase' protein_id=YP_003186624.1 transl_table=11
NC_013209	GenBank	CDS	95960	96523	+	-1	.	codon_start=1 db_xref=GI:258541192 db_xref=GeneID:8434373 locus_tag=APA01_00880 product='hypothetical protein' protein_id=YP_003186625.1 transl_table=11
NC_013209	GenBank	CDS	96711	97487	+	1	.	codon_start=1 db_xref=GI:258541193 db_xref=GeneID:8434374 locus_tag=APA01_00890 product='hypothetical protein' protein_id=YP_003186626.1 transl_table=11
NC_013209	GenBank	CDS	98099	99025	+	1	.	codon_start=1 db_xref=GI:258541194 db_xref=GeneID:8434375 locus_tag=APA01_00900 product='cytochrome o ubiquinol oxidase subunit II' protein_id=YP_003186627.1 transl_table=11
NC_013209	GenBank	CDS	99031	101022	+	1	.	codon_start=1 db_xref=GI:258541195 db_xref=GeneID:8434376 locus_tag=APA01_00910 product='cytochrome o ubiquinol oxidase subunit I' protein_id=YP_003186628.1 transl_table=11
NC_013209	GenBank	CDS	101024	101629	+	1	.	codon_start=1 db_xref=GI:258541196 db_xref=GeneID:8434377 locus_tag=APA01_00920 product='cytochrome o ubiquinol oxidase subunit III' protein_id=YP_003186629.1 transl_table=11
NC_013209	GenBank	CDS	101548	101961	+	1	.	codon_start=1 db_xref=GI:258541197 db_xref=GeneID:8434378 locus_tag=APA01_00930 product='cytochrome o ubiquinol oxidase subunit IV' protein_id=YP_003186630.1 transl_table=11
NC_013209	GenBank	CDS	101990	102190	+	1	.	codon_start=1 db_xref=GI:258541198 db_xref=GeneID:8434379 locus_tag=APA01_00940 product='hypothetical protein' protein_id=YP_003186631.1 transl_table=11
NC_013209	GenBank	CDS	102231	102563	+	-1	.	codon_start=1 db_xref=GI:258541199 db_xref=GeneID:8434380 locus_tag=APA01_00950 product=ferredoxin protein_id=YP_003186632.1 transl_table=11
NC_013209	GenBank	CDS	102734	105274	+	-1	.	codon_start=1 db_xref=GI:258541200 db_xref=GeneID:8434381 locus_tag=APA01_00960 note=ATP-dependent product='DNA helicase' protein_id=YP_003186633.1 transl_table=11
NC_013209	GenBank	CDS	105284	106870	+	1	.	codon_start=1 db_xref=GI:258541201 db_xref=GeneID:8434382 locus_tag=APA01_00970 product='leucyl aminopeptidase' protein_id=YP_003186634.1 transl_table=11
NC_013209	GenBank	CDS	106969	107442	+	1	.	codon_start=1 db_xref=GI:258541202 db_xref=GeneID:8434383 gene=marR locus_tag=APA01_00980 product='MarR family transcriptional regulator' protein_id=YP_003186635.1 transl_table=11
NC_013209	GenBank	CDS	107583	108029	+	1	.	codon_start=1 db_xref=GI:258541203 db_xref=GeneID:8436741 locus_tag=APA01_00990 product='hypothetical protein' protein_id=YP_003186636.1 transl_table=11
NC_013209	GenBank	CDS	108039	109136	+	-1	.	codon_start=1 db_xref=GI:258541204 db_xref=GeneID:8434384 locus_tag=APA01_01010 product='undecaprenyl-phosphate alpha-N-acetylglucosaminephosphotransferase' protein_id=YP_003186637.1 transl_table=11
NC_013209	GenBank	CDS	109130	111160	+	1	.	codon_start=1 db_xref=GI:258541205 db_xref=GeneID:8434386 locus_tag=APA01_01000 product='nucleotide sugar epimerase dehydratase' protein_id=YP_003186638.1 transl_table=11
NC_013209	GenBank	CDS	111157	112293	+	1	.	codon_start=1 db_xref=GI:258541206 db_xref=GeneID:8434385 gene=degT locus_tag=APA01_01020 note='nucleotide-sugar aminotransferase, Aromatic amino acid beta-eliminating lyase, threonine aldolase' product='pleiotropic regulatory protein DegT/DnrJ/EryC1/StrS' protein_id=YP_003186639.1 transl_table=11
NC_013209	GenBank	CDS	112310	112774	+	1	.	codon_start=1 db_xref=GI:258541207 db_xref=GeneID:8436579 locus_tag=APA01_01030 product='hypothetical protein' protein_id=YP_003186640.1 transl_table=11
NC_013209	GenBank	CDS	112868	114232	+	-1	.	codon_start=1 db_xref=GI:258541208 db_xref=GeneID:8434387 locus_tag=APA01_01040 note='Catalyzes the reversible hydrolysis of the amide bond within dihydroorotate. This metabolic intermediate is required for the biosynthesis of pyrimidine nucleotides' product=dihydroorotase protein_id=YP_003186641.1 transl_table=11
NC_013209	GenBank	CDS	114239	115636	+	-1	.	codon_start=1 db_xref=GI:258541209 db_xref=GeneID:8434388 locus_tag=APA01_01050 note='pyruvate/2-oxoglutarate dehydrogenase complex dihydrolipoamide dehydrogenase (E3) component' product='glutathione reductase' protein_id=YP_003186642.1 transl_table=11
NC_013209	GenBank	CDS	115697	116593	+	-1	.	codon_start=1 db_xref=GI:258541210 db_xref=GeneID:8434389 locus_tag=APA01_01060 product='ferredoxin-NADP reductase' protein_id=YP_003186643.1 transl_table=11
NC_013209	GenBank	CDS	116912	119260	+	1	.	codon_start=1 db_xref=GI:258541211 db_xref=GeneID:8434390 gene=suv3 locus_tag=APA01_01070 note=ATP-dependent product='RNA helicase' protein_id=YP_003186644.1 transl_table=11
NC_013209	GenBank	CDS	119316	120266	+	-1	.	codon_start=1 db_xref=GI:258541212 db_xref=GeneID:8436935 locus_tag=APA01_01080 note='Short-chain dehydrogenase/reductase (SDR)' product=oxidoreductase protein_id=YP_003186645.1 transl_table=11
NC_013209	GenBank	CDS	120263	120925	+	-1	.	codon_start=1 db_xref=GI:258541213 db_xref=GeneID:8434391 locus_tag=APA01_01090 product='hypothetical protein' protein_id=YP_003186646.1 transl_table=11
NC_013209	GenBank	CDS	121036	123063	+	1	.	codon_start=1 db_xref=GI:258541214 db_xref=GeneID:8434392 locus_tag=APA01_01100 note='prolyl oligopeptidase' product='peptidase S9' protein_id=YP_003186647.1 transl_table=11
NC_013209	GenBank	CDS	123119	124753	+	-1	.	codon_start=1 db_xref=GI:258541215 db_xref=GeneID:8434393 locus_tag=APA01_01110 note='malic enzyme; oxaloacetate-decarboxylating; NAD-dependent; catalyzes the formation of pyruvate form malate' product='malate dehydrogenase' protein_id=YP_003186648.1 transl_table=11
NC_013209	GenBank	CDS	124901	125431	+	-1	.	codon_start=1 db_xref=GI:258541216 db_xref=GeneID:8434394 gene=nusG locus_tag=APA01_01120 note='Modulates Rho-dependent transcription termination' product='transcription antitermination protein NusG' protein_id=YP_003186649.1 transl_table=11
NC_013209	GenBank	CDS	125436	125630	+	-1	.	codon_start=1 db_xref=GI:258541217 db_xref=GeneID:8436805 gene=secE locus_tag=APA01_01130 product='protein translocase subunit SecE' protein_id=YP_003186650.1 transl_table=11
NC_013209	GenBank	tRNA	125774	125850	+	-1	.	codon_recognized=UGG db_xref=GeneID:8436916 locus_tag=APA01_01140 product=tRNA-Trp
NC_013209	GenBank	tRNA	126075	126148	+	1	.	codon_recognized=GGA db_xref=GeneID:8434395 locus_tag=APA01_01150 product=tRNA-Gly
NC_013209	GenBank	CDS	126200	126391	+	1	.	codon_start=1 db_xref=GI:258541218 db_xref=GeneID:8434396 locus_tag=APA01_01160 product='hypothetical protein' protein_id=YP_003186651.1 transl_table=11
NC_013209	GenBank	CDS	126435	127058	+	1	.	codon_start=1 db_xref=GI:258541219 db_xref=GeneID:8434397 locus_tag=APA01_01170 product='ATP synthase F1 subunit delta' protein_id=YP_003186652.1 transl_table=11
NC_013209	GenBank	CDS	127058	128593	+	1	.	codon_start=1 db_xref=GI:258541220 db_xref=GeneID:8434398 locus_tag=APA01_01180 note='produces ATP from ADP in the presence of a proton gradient across the membrane; the alpha chain is a catalytic subunit' product='ATP synthase F0F1 subunit alpha' protein_id=YP_003186653.1 transl_table=11
NC_013209	GenBank	CDS	128611	129501	+	1	.	codon_start=1 db_xref=GI:258541221 db_xref=GeneID:8434399 locus_tag=APA01_01190 note='Produces ATP from ADP in the presence of a proton gradient across the membrane. The gamma chain is a regulatory subunit' product='ATP synthase F0F1 subunit gamma' protein_id=YP_003186654.1 transl_table=11
NC_013209	GenBank	CDS	129533	131005	+	1	.	codon_start=1 db_xref=GI:258541222 db_xref=GeneID:8434400 locus_tag=APA01_01200 note='Produces ATP from ADP in the presence of a proton gradient across the membrane. The beta chain is a regulatory subunit' product='ATP synthase F0F1 subunit beta' protein_id=YP_003186655.1 transl_table=11
NC_013209	GenBank	CDS	131033	131443	+	1	.	codon_start=1 db_xref=GI:258541223 db_xref=GeneID:8434401 locus_tag=APA01_01210 product='ATP synthase F1 subunit epsilon' protein_id=YP_003186656.1 transl_table=11
NC_013209	GenBank	CDS	131502	132038	+	-1	.	codon_start=1 db_xref=GI:258541224 db_xref=GeneID:8434402 locus_tag=APA01_01220 note='NADPH-dependent; catalyzes the reduction of 7-cyano-7-deazaguanine to 7-aminomethyl-7-deazaguanine in queuosine biosynthesis' product='7-cyano-7-deazaguanine reductase' protein_id=YP_003186657.1 transl_table=11
NC_013209	GenBank	CDS	132092	133300	+	1	.	codon_start=1 db_xref=GI:258541225 db_xref=GeneID:8434403 locus_tag=APA01_01230 note='3'-5' exonuclease' product='ribonuclease D' protein_id=YP_003186658.1 transl_table=11
NC_013209	GenBank	CDS	133332	134330	+	-1	.	codon_start=1 db_xref=GI:258541226 db_xref=GeneID:8434404 gene=pfkB locus_tag=APA01_01240 note='Fructokinase, carbohydrate kinase' product='sugar kinase PfkB' protein_id=YP_003186659.1 transl_table=11
NC_013209	GenBank	CDS	134488	135234	+	1	.	codon_start=1 db_xref=GI:258541227 db_xref=GeneID:8436831 locus_tag=APA01_01250 product='hypothetical protein' protein_id=YP_003186660.1 transl_table=11
NC_013209	GenBank	CDS	135318	135926	+	-1	.	codon_start=1 db_xref=GI:258541228 db_xref=GeneID:8434405 locus_tag=APA01_01260 product='hypothetical protein' protein_id=YP_003186661.1 transl_table=11
NC_013209	GenBank	CDS	136074	137555	+	-1	.	codon_start=1 db_xref=GI:258541229 db_xref=GeneID:8434406 locus_tag=APA01_01270 product='transporter of L-asparagine' protein_id=YP_003186662.1 transl_table=11
NC_013209	GenBank	CDS	137726	138763	+	-1	.	codon_start=1 db_xref=GI:258541230 db_xref=GeneID:8434407 gene=cysA locus_tag=APA01_01280 note='ABC transporter' product='sulfate transporter ATP-binding protein CysA' protein_id=YP_003186663.1 transl_table=11
NC_013209	GenBank	CDS	138760	139578	+	-1	.	codon_start=1 db_xref=GI:258541231 db_xref=GeneID:8436568 gene=cysW locus_tag=APA01_01290 note='ABC transporter' product='sulfate transporter permease CysW' protein_id=YP_003186664.1 transl_table=11
NC_013209	GenBank	CDS	139575	140414	+	-1	.	codon_start=1 db_xref=GI:258541232 db_xref=GeneID:8436571 gene=cysT locus_tag=APA01_01300 note='ABC transporter' product='sulfate transporter permease CysT' protein_id=YP_003186665.1 transl_table=11
NC_013209	GenBank	CDS	140938	141174	+	1	.	codon_start=1 db_xref=GI:258541233 db_xref=GeneID:8436570 locus_tag=APA01_01310 product='hypothetical protein' protein_id=YP_003186666.1 transl_table=11
NC_013209	GenBank	CDS	141353	142234	+	1	.	codon_start=1 db_xref=GI:258541234 db_xref=GeneID:8434408 locus_tag=APA01_01320 note='Probably pseudogene, N-terminal domain of a gene truncated by transposon' product=porin protein_id=YP_003186667.1 transl_table=11
NC_013209	GenBank	CDS	142377	143762	+	-1	.	codon_start=1 db_xref=GI:258541235 db_xref=GeneID:8434409 locus_tag=APA01_01330 note='DDE (Asp,Asp,Glu) domain' product=transposase protein_id=YP_003186668.1 transl_table=11
NC_013209	GenBank	CDS	143883	144731	+	1	.	codon_start=1 db_xref=GI:258541236 db_xref=GeneID:8434410 locus_tag=APA01_01340 product=porin protein_id=YP_003186669.1 transl_table=11
NC_013209	GenBank	CDS	144758	145792	+	1	.	codon_start=1 db_xref=GI:258541237 db_xref=GeneID:8434411 locus_tag=APA01_01350 product='thiosulfate-binding protein' protein_id=YP_003186670.1 transl_table=11
NC_013209	GenBank	CDS	145821	146966	+	-1	.	codon_start=1 db_xref=GI:258541238 db_xref=GeneID:8434412 gene=araC locus_tag=APA01_01360 note=Helix-turn-helix product='AraC family transcriptional regulator' protein_id=YP_003186671.1 transl_table=11
NC_013209	GenBank	CDS	147059	148447	+	1	.	codon_start=1 db_xref=GI:258541239 db_xref=GeneID:8436505 locus_tag=APA01_01370 product='ethanolamine ammonia lyase large subunit' protein_id=YP_003186672.1 transl_table=11
NC_013209	GenBank	CDS	148444	149229	+	1	.	codon_start=1 db_xref=GI:258541240 db_xref=GeneID:8434413 locus_tag=APA01_01380 product='ethanolamine ammonia-lyase small subunit' protein_id=YP_003186673.1 transl_table=11
NC_013209	GenBank	CDS	149262	150614	+	1	.	codon_start=1 db_xref=GI:258541241 db_xref=GeneID:8434414 locus_tag=APA01_01390 note='Ethanolamin permease' product='amino acid transporter' protein_id=YP_003186674.1 transl_table=11
NC_013209	GenBank	CDS	151114	152304	+	1	.	codon_start=1 db_xref=GI:258541242 db_xref=GeneID:8434415 gene=acrB locus_tag=APA01_01400 note='Resistance-nodulation-division (RND) superfamily' product='multidrug efflux pump acriflavin resistance protein AcrB/AcrD/AcrF' protein_id=YP_003186675.1 transl_table=11
NC_013209	GenBank	CDS	152310	155465	+	1	.	codon_start=1 db_xref=GI:258541243 db_xref=GeneID:8436491 gene=acrB locus_tag=APA01_01410 note='Resistance-nodulation-division (RND) superfamily' product='multidrug efflux pump acriflavin resistance protein AcrB/AcrD/AcrF' protein_id=YP_003186676.1 transl_table=11
NC_013209	GenBank	CDS	155470	156954	+	1	.	codon_start=1 db_xref=GI:258541244 db_xref=GeneID:8436492 gene=nodT locus_tag=APA01_01420 note='Resistance-nodulation-division (RND) superfamily' product='secretion system type I outer membrane efflux pump lipoprotein NodT' protein_id=YP_003186677.1 transl_table=11
NC_013209	GenBank	CDS	157034	157240	+	-1	.	codon_start=1 db_xref=GI:258541245 db_xref=GeneID:8436788 locus_tag=APA01_01430 product='transcriptional regulator cold shock protein DNA-binding protein' protein_id=YP_003186678.1 transl_table=11
NC_013209	GenBank	CDS	157534	157848	+	-1	.	codon_start=1 db_xref=GI:258541246 db_xref=GeneID:8434416 locus_tag=APA01_01440 product='hypothetical protein' protein_id=YP_003186679.1 transl_table=11
NC_013209	GenBank	CDS	158026	158637	+	-1	.	codon_start=1 db_xref=GI:258541247 db_xref=GeneID:8434417 locus_tag=APA01_01450 note='DDE (Asp,Asp,Glu) domain' product=transposase protein_id=YP_003186680.1 transl_table=11
NC_013209	GenBank	CDS	158844	159509	+	-1	.	codon_start=1 db_xref=GI:258541248 db_xref=GeneID:8434418 locus_tag=APA01_01460 product='hypothetical protein' protein_id=YP_003186681.1 transl_table=11
NC_013209	GenBank	CDS	159552	160802	+	1	.	codon_start=1 db_xref=GI:258541249 db_xref=GeneID:8434419 locus_tag=APA01_01470 product=transposase protein_id=YP_003186682.1 transl_table=11
NC_013209	GenBank	CDS	160892	161317	+	-1	.	codon_start=1 db_xref=GI:258541250 db_xref=GeneID:8434420 locus_tag=APA01_01480 product='hypothetical protein' protein_id=YP_003186683.1 transl_table=11
NC_013209	GenBank	CDS	161361	163715	+	-1	.	codon_start=1 db_xref=GI:258541251 db_xref=GeneID:8434421 locus_tag=APA01_01490 note='TonB-dependent receptor' product='ferric iron siderophore receptor' protein_id=YP_003186684.1 transl_table=11
NC_013209	GenBank	CDS	164040	167195	+	-1	.	codon_start=1 db_xref=GI:258541252 db_xref=GeneID:8434422 locus_tag=APA01_01500 note='Adhesin family protein' product='hypothetical protein' protein_id=YP_003186685.1 transl_table=11
NC_013209	GenBank	CDS	167201	168472	+	-1	.	codon_start=1 db_xref=GI:258541253 db_xref=GeneID:8434423 locus_tag=APA01_01510 product='glycosyl transferase' protein_id=YP_003186686.1 transl_table=11
NC_013209	GenBank	CDS	168917	169426	+	-1	.	codon_start=1 db_xref=GI:258541254 db_xref=GeneID:8434424 locus_tag=APA01_01520 product='hypothetical protein' protein_id=YP_003186687.1 transl_table=11
NC_013209	GenBank	CDS	169426	170655	+	-1	.	codon_start=1 db_xref=GI:258541255 db_xref=GeneID:8434425 locus_tag=APA01_01530 product='hypothetical protein' protein_id=YP_003186688.1 transl_table=11
NC_013209	GenBank	CDS	170703	170855	+	1	.	codon_start=1 db_xref=GI:258541256 db_xref=GeneID:8434426 locus_tag=APA01_01540 product='hypothetical protein' protein_id=YP_003186689.1 transl_table=11
NC_013209	GenBank	CDS	171034	172041	+	1	.	codon_start=1 db_xref=GI:258541257 db_xref=GeneID:8434427 gene=amiF locus_tag=APA01_01550 note='formamide amidohydrolase; catalyzes the hydrolysis of formamide to formate' product=formamidase protein_id=YP_003186690.1 transl_table=11
NC_013209	GenBank	CDS	172087	172986	+	-1	.	codon_start=1 db_xref=GI:258541258 db_xref=GeneID:8434428 gene=luxR locus_tag=APA01_01560 product='LuxR family transcriptional regulator' protein_id=YP_003186691.1 transl_table=11
NC_013209	GenBank	CDS	172983	176465	+	-1	.	codon_start=1 db_xref=GI:258541259 db_xref=GeneID:8436712 locus_tag=APA01_01570 product='two component hybrid sensor histidine kinase and regulator' protein_id=YP_003186692.1 transl_table=11
NC_013209	GenBank	CDS	176466	177803	+	1	.	codon_start=1 db_xref=GI:258541260 db_xref=GeneID:8434429 locus_tag=APA01_01580 note='ABC transporter' product='urea ABC transporter periplasmic protein' protein_id=YP_003186693.1 transl_table=11
NC_013209	GenBank	CDS	177858	178784	+	1	.	codon_start=1 db_xref=GI:258541261 db_xref=GeneID:8434430 locus_tag=APA01_01590 note='ABC transporter' product='urea ABC transporter permease' protein_id=YP_003186694.1 transl_table=11
NC_013209	GenBank	CDS	178796	179911	+	1	.	codon_start=1 db_xref=GI:258541262 db_xref=GeneID:8434431 locus_tag=APA01_01600 note='ABC transporter' product='urea ABC transporter permease' protein_id=YP_003186695.1 transl_table=11
NC_013209	GenBank	CDS	179923	180669	+	1	.	codon_start=1 db_xref=GI:258541263 db_xref=GeneID:8434432 locus_tag=APA01_01610 note='ABC transporter' product='urea ABC transporter ATP-binding protein' protein_id=YP_003186696.1 transl_table=11
NC_013209	GenBank	CDS	180686	181402	+	1	.	codon_start=1 db_xref=GI:258541264 db_xref=GeneID:8434433 locus_tag=APA01_01620 note='ABC transporter' product='urea ABC transporter ATP-binding protein' protein_id=YP_003186697.1 transl_table=11
NC_013209	GenBank	CDS	181603	182034	+	-1	.	codon_start=1 db_xref=GI:258541265 db_xref=GeneID:8434434 locus_tag=APA01_01630 product='hypothetical protein' protein_id=YP_003186698.1 transl_table=11
NC_013209	GenBank	CDS	182240	182674	+	1	.	codon_start=1 db_xref=GI:258541266 db_xref=GeneID:8434435 locus_tag=APA01_01640 product='hypothetical protein' protein_id=YP_003186699.1 transl_table=11
NC_013209	GenBank	CDS	182918	183943	+	-1	.	codon_start=1 db_xref=GI:258541267 db_xref=GeneID:8434436 locus_tag=APA01_01650 product='hypothetical protein' protein_id=YP_003186700.1 transl_table=11
NC_013209	GenBank	CDS	184107	185108	+	-1	.	codon_start=1 db_xref=GI:258541268 db_xref=GeneID:8434437 locus_tag=APA01_01660 product='hypothetical protein' protein_id=YP_003186701.1 transl_table=11
NC_013209	GenBank	CDS	185430	185831	+	1	.	codon_start=1 db_xref=GI:258541269 db_xref=GeneID:8434438 locus_tag=APA01_01670 product='hypothetical protein' protein_id=YP_003186702.1 transl_table=11
NC_013209	GenBank	CDS	186049	187422	+	-1	.	codon_start=1 db_xref=GI:258541270 db_xref=GeneID:8434439 locus_tag=APA01_01680 product='phage integrase' protein_id=YP_003186703.1 transl_table=11
NC_013209	GenBank	CDS	187675	188712	+	-1	.	codon_start=1 db_xref=GI:258541271 db_xref=GeneID:8434440 locus_tag=APA01_01690 product='hypothetical protein' protein_id=YP_003186704.1 transl_table=11
NC_013209	GenBank	CDS	188776	190215	+	1	.	codon_start=1 db_xref=GI:258541272 db_xref=GeneID:8434441 locus_tag=APA01_01700 note='DDE (Asp,Asp,Glu) domain' product=transposase protein_id=YP_003186705.1 transl_table=11
NC_013209	GenBank	CDS	190358	191128	+	-1	.	codon_start=1 db_xref=GI:258541273 db_xref=GeneID:8434442 locus_tag=APA01_01710 product='hypothetical protein' protein_id=YP_003186706.1 transl_table=11
NC_013209	GenBank	CDS	191151	191543	+	-1	.	codon_start=1 db_xref=GI:258541274 db_xref=GeneID:8434443 locus_tag=APA01_01720 product='hypothetical protein' protein_id=YP_003186707.1 transl_table=11
NC_013209	GenBank	CDS	191715	193154	+	-1	.	codon_start=1 db_xref=GI:258541275 db_xref=GeneID:8434444 locus_tag=APA01_01730 note='DDE (Asp,Asp,Glu) domain' product=transposase protein_id=YP_003186708.1 transl_table=11
NC_013209	GenBank	CDS	193501	194562	+	1	.	codon_start=1 db_xref=GI:258541276 db_xref=GeneID:8434445 locus_tag=APA01_01740 product='serine/threonine protein phosphatase' protein_id=YP_003186709.1 transl_table=11
NC_013209	GenBank	CDS	194598	195656	+	1	.	codon_start=1 db_xref=GI:258541277 db_xref=GeneID:8434446 locus_tag=APA01_01750 product='protein kinase' protein_id=YP_003186710.1 transl_table=11
NC_013209	GenBank	CDS	195653	196735	+	1	.	codon_start=1 db_xref=GI:258541278 db_xref=GeneID:8434447 locus_tag=APA01_01760 product='protein kinase' protein_id=YP_003186711.1 transl_table=11
NC_013209	GenBank	CDS	196840	197349	+	-1	.	codon_start=1 db_xref=GI:258541279 db_xref=GeneID:8434448 locus_tag=APA01_01770 product='phage integrase' protein_id=YP_003186712.1 transl_table=11
NC_013209	GenBank	CDS	197529	199139	+	-1	.	codon_start=1 db_xref=GI:258541280 db_xref=GeneID:8434449 locus_tag=APA01_01780 note=IS66 product=transposase protein_id=YP_003186713.1 transl_table=11
NC_013209	GenBank	CDS	199203	199550	+	-1	.	codon_start=1 db_xref=GI:258541281 db_xref=GeneID:8434450 locus_tag=APA01_01790 note='IS66 Orf2' product=transposase protein_id=YP_003186714.1 transl_table=11
NC_013209	GenBank	CDS	199547	199906	+	-1	.	codon_start=1 db_xref=GI:258541282 db_xref=GeneID:8434451 locus_tag=APA01_01800 product=transposase protein_id=YP_003186715.1 transl_table=11
NC_013209	GenBank	CDS	199971	201032	+	-1	.	codon_start=1 db_xref=GI:258541283 db_xref=GeneID:8434452 locus_tag=APA01_01810 product='phage integrase' protein_id=YP_003186716.1 transl_table=11
NC_013209	GenBank	tRNA	201073	201156	+	-1	.	codon_recognized=UUA db_xref=GeneID:8434453 locus_tag=APA01_01820 product=tRNA-Leu
NC_013209	GenBank	CDS	201228	201905	+	-1	.	codon_start=1 db_xref=GI:258541284 db_xref=GeneID:8434454 locus_tag=APA01_01830 product='hypothetical protein' protein_id=YP_003186717.1 transl_table=11
NC_013209	GenBank	CDS	201971	202426	+	-1	.	codon_start=1 db_xref=GI:258541285 db_xref=GeneID:8434455 locus_tag=APA01_01840 product='hypothetical protein' protein_id=YP_003186718.1 transl_table=11
NC_013209	GenBank	CDS	202423	202860	+	-1	.	codon_start=1 db_xref=GI:258541286 db_xref=GeneID:8434456 locus_tag=APA01_01850 note='ABC transporter' product='spermidine/putrescine transporter permease' protein_id=YP_003186719.1 transl_table=11
NC_013209	GenBank	CDS	202842	203954	+	-1	.	codon_start=1 db_xref=GI:258541287 db_xref=GeneID:8434457 locus_tag=APA01_01860 note='ABC transporter' product='spermidine/putrescine ABC transporter periplasmic protein' protein_id=YP_003186720.1 transl_table=11
NC_013209	GenBank	CDS	203990	205105	+	-1	.	codon_start=1 db_xref=GI:258541288 db_xref=GeneID:8434458 locus_tag=APA01_01870 note='ABC transporter' product='spermidine/putrescine transporter ATP-binding protein' protein_id=YP_003186721.1 transl_table=11
NC_013209	GenBank	CDS	205179	205481	+	1	.	codon_start=1 db_xref=GI:258541289 db_xref=GeneID:8434459 locus_tag=APA01_01880 product='hypothetical protein' protein_id=YP_003186722.1 transl_table=11
NC_013209	GenBank	CDS	205521	205946	+	1	.	codon_start=1 db_xref=GI:258541290 db_xref=GeneID:8434460 locus_tag=APA01_01890 product='hypothetical protein' protein_id=YP_003186723.1 transl_table=11
NC_013209	GenBank	CDS	206080	206574	+	1	.	codon_start=1 db_xref=GI:258541291 db_xref=GeneID:8434461 gene=marR locus_tag=APA01_01900 product='MarR family transcriptional regulator' protein_id=YP_003186724.1 transl_table=11
NC_013209	GenBank	CDS	206818	207729	+	1	.	codon_start=1 db_xref=GI:258541292 db_xref=GeneID:8436742 gene=hlyD/fusE locus_tag=APA01_01910 note='Major facilitator superfamily (MFS)' product='multidrug ABC transporter' protein_id=YP_003186725.1 transl_table=11
NC_013209	GenBank	CDS	207739	209268	+	1	.	codon_start=1 db_xref=GI:258541293 db_xref=GeneID:8436682 gene=nodT locus_tag=APA01_01920 note='Resistance-nodulation-division (RND) superfamily' product='secretion system type I outer membrane efflux pump lipoprotein NodT' protein_id=YP_003186726.1 transl_table=11
NC_013209	GenBank	CDS	209333	209575	+	1	.	codon_start=1 db_xref=GI:258541294 db_xref=GeneID:8436789 locus_tag=APA01_01930 product='hypothetical protein' protein_id=YP_003186727.1 transl_table=11
NC_013209	GenBank	CDS	209581	210291	+	-1	.	codon_start=1 db_xref=GI:258541295 db_xref=GeneID:8434462 locus_tag=APA01_01940 product='hypothetical protein' protein_id=YP_003186728.1 transl_table=11
NC_013209	GenBank	CDS	210296	212266	+	-1	.	codon_start=1 db_xref=GI:258541296 db_xref=GeneID:8434463 locus_tag=APA01_01950 note='Terpene synthase' product='squalene--hopene cyclase' protein_id=YP_003186729.1 transl_table=11
NC_013209	GenBank	CDS	212332	213630	+	-1	.	codon_start=1 db_xref=GI:258541297 db_xref=GeneID:8434464 locus_tag=APA01_01960 product='phytoene desaturase' protein_id=YP_003186730.1 transl_table=11
NC_013209	GenBank	CDS	213652	214530	+	-1	.	codon_start=1 db_xref=GI:258541298 db_xref=GeneID:8434465 locus_tag=APA01_01970 product='phytoene synthase' protein_id=YP_003186731.1 transl_table=11
NC_013209	GenBank	CDS	214629	215489	+	-1	.	codon_start=1 db_xref=GI:258541299 db_xref=GeneID:8434466 locus_tag=APA01_01980 note='Farnesyl-diphosphate farnesyltransferase' product='phytoene synthase' protein_id=YP_003186732.1 transl_table=11
NC_013209	GenBank	CDS	215603	216799	+	-1	.	codon_start=1 db_xref=GI:258541300 db_xref=GeneID:8434467 locus_tag=APA01_01990 product='glycosyl transferase' protein_id=YP_003186733.1 transl_table=11
NC_013209	GenBank	CDS	216810	217805	+	-1	.	codon_start=1 db_xref=GI:258541301 db_xref=GeneID:8434468 locus_tag=APA01_02000 note='NAD-dependent, nucleoside-diphosphate-sugar epimerase' product=epimerase protein_id=YP_003186734.1 transl_table=11
NC_013209	GenBank	CDS	218000	219091	+	1	.	codon_start=1 db_xref=GI:258541302 db_xref=GeneID:8434469 locus_tag=APA01_02010 product='hypothetical protein' protein_id=YP_003186735.1 transl_table=11
NC_013209	GenBank	CDS	219099	219980	+	1	.	codon_start=1 db_xref=GI:258541303 db_xref=GeneID:8434470 locus_tag=APA01_02020 product='cyclohexadienyl/arogenate/prephenate dehydrogenase' protein_id=YP_003186736.1 transl_table=11
NC_013209	GenBank	CDS	219996	220685	+	-1	.	codon_start=1 db_xref=GI:258541304 db_xref=GeneID:8434471 locus_tag=APA01_02030 product='hypothetical protein' protein_id=YP_003186737.1 transl_table=11
NC_013209	GenBank	CDS	220924	221886	+	-1	.	codon_start=1 db_xref=GI:258541305 db_xref=GeneID:8434472 gene=lysR locus_tag=APA01_02040 note=Helix-turn-helix product='LysR family transcriptional regulator' protein_id=YP_003186738.1 transl_table=11
NC_013209	GenBank	CDS	222067	222609	+	1	.	codon_start=1 db_xref=GI:258541306 db_xref=GeneID:8436717 locus_tag=APA01_02050 note='Alkyl hydroperoxide reductase, thiol specific antioxidant' product=peroxiredoxin protein_id=YP_003186739.1 transl_table=11
NC_013209	GenBank	CDS	222817	223344	+	1	.	codon_start=1 db_xref=GI:258541307 db_xref=GeneID:8434473 locus_tag=APA01_02060 note='Alkyl hydroperoxidase NAD(P)H' product='peroxiredoxin reductase AhpD' protein_id=YP_003186740.1 transl_table=11
NC_013209	GenBank	tRNA	223443	223519	+	-1	.	codon_recognized=GAC db_xref=GeneID:8434474 locus_tag=APA01_02070 product=tRNA-Asp
NC_013209	GenBank	CDS	223669	224277	+	-1	.	codon_start=1 db_xref=GI:258541308 db_xref=GeneID:8434475 locus_tag=APA01_02080 product='hypothetical protein' protein_id=YP_003186741.1 transl_table=11
NC_013209	GenBank	CDS	224358	225176	+	-1	.	codon_start=1 db_xref=GI:258541309 db_xref=GeneID:8434476 gene=ligB locus_tag=APA01_02090 product='aromatic ring-opening dioxygenase catalytic subunit LigB' protein_id=YP_003186742.1 transl_table=11
NC_013209	GenBank	CDS	225337	225864	+	-1	.	codon_start=1 db_xref=GI:258541310 db_xref=GeneID:8436708 locus_tag=APA01_02100 note='catalyzes the hydrolysis of pyrophosphate to phosphate' product='inorganic pyrophosphatase' protein_id=YP_003186743.1 transl_table=11
NC_013209	GenBank	tRNA	226021	226094	+	1	.	codon_recognized=AUG db_xref=GeneID:8434477 locus_tag=APA01_02110 product=tRNA-Met
NC_013209	GenBank	CDS	226174	227853	+	1	.	codon_start=1 db_xref=GI:258541311 db_xref=GeneID:8434478 locus_tag=APA01_02120 note='ChvD; in Agrobacterium tumefaciens, mutations in both Walker boxes were found to affect virulence' product='ABC transporter ATP-binding protein' protein_id=YP_003186744.1 transl_table=11
NC_013209	GenBank	CDS	227976	228479	+	1	.	codon_start=1 db_xref=GI:258541312 db_xref=GeneID:8434479 locus_tag=APA01_02130 product=acetyltransferase protein_id=YP_003186745.1 transl_table=11
NC_013209	GenBank	CDS	228535	229161	+	-1	.	codon_start=1 db_xref=GI:258541313 db_xref=GeneID:8434480 gene=ttg2D locus_tag=APA01_02140 note='ABC transporterer, resistance to organic solvents' product='toluene transporter auxiliary component Ttg2D' protein_id=YP_003186746.1 transl_table=11
NC_013209	GenBank	CDS	229189	230037	+	-1	.	codon_start=1 db_xref=GI:258541314 db_xref=GeneID:8436972 locus_tag=APA01_02150 product=lipoprotein protein_id=YP_003186747.1 transl_table=11
NC_013209	GenBank	CDS	230282	231109	+	-1	.	codon_start=1 db_xref=GI:258541315 db_xref=GeneID:8434481 gene=djlA locus_tag=APA01_02160 product='molecular chaperone DnaJ' protein_id=YP_003186748.1 transl_table=11
NC_013209	GenBank	CDS	231188	231433	+	-1	.	codon_start=1 db_xref=GI:258541316 db_xref=GeneID:8436581 locus_tag=APA01_02170 product='hypothetical protein' protein_id=YP_003186749.1 transl_table=11
NC_013209	GenBank	CDS	231430	232518	+	-1	.	codon_start=1 db_xref=GI:258541317 db_xref=GeneID:8434482 locus_tag=APA01_02180 product='(Fe-S)-binding protein' protein_id=YP_003186750.1 transl_table=11
NC_013209	GenBank	CDS	232531	233691	+	-1	.	codon_start=1 db_xref=GI:258541318 db_xref=GeneID:8434483 gene=tgt locus_tag=APA01_02190 note='Exchanges the guanine residue with 7-aminomethyl-7-deazaguanine in tRNAs with GU(N) anticodons (tRNA-Asp, -Asn, -His and -Tyr)' product='queuine tRNA-ribosyltransferase' protein_id=YP_003186751.1 transl_table=11
NC_013209	GenBank	CDS	233688	234770	+	-1	.	codon_start=1 db_xref=GI:258541319 db_xref=GeneID:8434484 gene=queA locus_tag=APA01_02200 note='Synthesizes oQ from preQ1 in a single S-adenosylmethionine-requiring step' product='S-adenosylmethionine:tRNA ribosyltransferase-isomerase' protein_id=YP_003186752.1 transl_table=11
NC_013209	GenBank	CDS	234941	235153	+	1	.	codon_start=1 db_xref=GI:258541320 db_xref=GeneID:8436854 locus_tag=APA01_02210 product='hypothetical protein' protein_id=YP_003186753.1 transl_table=11
NC_013209	GenBank	CDS	235173	235670	+	1	.	codon_start=1 db_xref=GI:258541321 db_xref=GeneID:8434485 locus_tag=APA01_02220 note='YbhB; similar to rat and human kinase inhibitory proteins' product='kinase inhibitor protein' protein_id=YP_003186754.1 transl_table=11
NC_013209	GenBank	CDS	235738	237840	+	-1	.	codon_start=1 db_xref=GI:258541322 db_xref=GeneID:8434486 locus_tag=APA01_02230 product='hypothetical protein' protein_id=YP_003186755.1 transl_table=11
NC_013209	GenBank	CDS	237901	238650	+	-1	.	codon_start=1 db_xref=GI:258541323 db_xref=GeneID:8434487 locus_tag=APA01_02240 product='5,10-methylenetetrahydrofolate reductase' protein_id=YP_003186756.1 transl_table=11
NC_013209	GenBank	CDS	238647	239561	+	-1	.	codon_start=1 db_xref=GI:258541324 db_xref=GeneID:8434488 locus_tag=APA01_02250 note='catalyzes the formation of 5,10-methenyltetrahydrofolate from 5,10-methylenetetrahydrofolate and subsequent formation of 10-formyltetrahydrofolate from 5,10-methenyltetrahydrofolate' product='bifunctional 5,10-methylene-tetrahydrofolate dehydrogenase/ 5,10-methylene-tetrahydrofolate cyclohydrolase' protein_id=YP…
NC_013209	GenBank	CDS	239680	240828	+	-1	.	codon_start=1 db_xref=GI:258541325 db_xref=GeneID:8434489 locus_tag=APA01_02260 product='hypothetical protein' protein_id=YP_003186758.1 transl_table=11
NC_013209	GenBank	CDS	240848	241312	+	-1	.	codon_start=1 db_xref=GI:258541326 db_xref=GeneID:8434490 gene=yjgF locus_tag=APA01_02270 note='endoribonuclease L-PSP' product='translation initiation inhibitor YjgF' protein_id=YP_003186759.1 transl_table=11
NC_013209	GenBank	CDS	241389	242945	+	-1	.	codon_start=1 db_xref=GI:258541327 db_xref=GeneID:8436998 locus_tag=APA01_02280 product='vitamin B12-dependent ribonucleotide reductase' protein_id=YP_003186760.1 transl_table=11
NC_013209	GenBank	CDS	243023	243523	+	1	.	codon_start=1 db_xref=GI:258541328 db_xref=GeneID:8434491 locus_tag=APA01_02290 product='NADH-ubiquinone oxidoreductase 17.2 kD subunit' protein_id=YP_003186761.1 transl_table=11
NC_013209	GenBank	CDS	243572	244117	+	1	.	codon_start=1 db_xref=GI:258541329 db_xref=GeneID:8434492 gene=ttg2C locus_tag=APA01_02300 note='ABC transporter' product='toluene ABC transporter periplasmic protein' protein_id=YP_003186762.1 transl_table=11
NC_013209	GenBank	CDS	244169	244390	+	1	.	codon_start=1 db_xref=GI:258541330 db_xref=GeneID:8436970 locus_tag=APA01_02310 product='hypothetical protein' protein_id=YP_003186763.1 transl_table=11
NC_013209	GenBank	CDS	244387	244974	+	1	.	codon_start=1 db_xref=GI:258541331 db_xref=GeneID:8434493 locus_tag=APA01_02320 product='hypothetical protein' protein_id=YP_003186764.1 transl_table=11
NC_013209	GenBank	CDS	245151	245894	+	1	.	codon_start=1 db_xref=GI:258541332 db_xref=GeneID:8434494 locus_tag=APA01_02330 product='trehalose phosphatase' protein_id=YP_003186765.1 transl_table=11
NC_013209	GenBank	CDS	245898	247244	+	1	.	codon_start=1 db_xref=GI:258541333 db_xref=GeneID:8434495 locus_tag=APA01_02340 note=UDP-forming product='alpha,alpha-trehalose-phosphate synthase' protein_id=YP_003186766.1 transl_table=11
NC_013209	GenBank	CDS	247241	247756	+	1	.	codon_start=1 db_xref=GI:258541334 db_xref=GeneID:8434496 locus_tag=APA01_02350 product='disulfide bond formation protein B' protein_id=YP_003186767.1 transl_table=11
NC_013209	GenBank	CDS	247863	250820	+	1	.	codon_start=1 db_xref=GI:258541335 db_xref=GeneID:8434497 locus_tag=APA01_02360 product='glycosyl transferase' protein_id=YP_003186768.1 transl_table=11
NC_013209	GenBank	CDS	250836	251333	+	-1	.	codon_start=1 db_xref=GI:258541336 db_xref=GeneID:8434498 locus_tag=APA01_02370 note='MutT/nudix hydrolase' product=hydrolase protein_id=YP_003186769.1 transl_table=11
NC_013209	GenBank	CDS	251467	252450	+	1	.	codon_start=1 db_xref=GI:258541337 db_xref=GeneID:8434499 locus_tag=APA01_02380 product='aldo/keto reductase' protein_id=YP_003186770.1 transl_table=11
NC_013209	GenBank	CDS	252562	253014	+	1	.	codon_start=1 db_xref=GI:258541338 db_xref=GeneID:8434500 locus_tag=APA01_02390 product='hypothetical protein' protein_id=YP_003186771.1 transl_table=11
NC_013209	GenBank	CDS	253084	255330	+	1	.	codon_start=1 db_xref=GI:258541339 db_xref=GeneID:8434501 gene=uvrB locus_tag=APA01_02400 note='The UvrABC repair system catalyzes the recognition and processing of DNA lesions. The beta-hairpin of the Uvr-subunit beta is inserted between the strands, where it probes for the presence of a lesion' product='excinuclease ABC subunit B' protein_id=YP_003186772.1 transl_table=11
NC_013209	GenBank	CDS	255474	256139	+	1	.	codon_start=1 db_xref=GI:258541340 db_xref=GeneID:8436982 locus_tag=APA01_02410 product='hypothetical protein' protein_id=YP_003186773.1 transl_table=11
NC_013209	GenBank	CDS	256181	258925	+	1	.	codon_start=1 db_xref=GI:258541341 db_xref=GeneID:8434502 locus_tag=APA01_02420 note=Zinc-dependent product=peptidase protein_id=YP_003186774.1 transl_table=11
NC_013209	GenBank	CDS	259156	259635	+	1	.	codon_start=1 db_xref=GI:258541342 db_xref=GeneID:8434503 locus_tag=APA01_02430 product='hypothetical protein' protein_id=YP_003186775.1 transl_table=11
NC_013209	GenBank	CDS	259715	261565	+	-1	.	codon_start=1 db_xref=GI:258541343 db_xref=GeneID:8434504 locus_tag=APA01_02440 note='HAD-superfamily, FkbH domain protein' product='phosphatase IIIC' protein_id=YP_003186776.1 transl_table=11
NC_013209	GenBank	CDS	261894	263444	+	1	.	codon_start=1 db_xref=GI:258541344 db_xref=GeneID:8434505 locus_tag=APA01_02450 product='hypothetical protein' protein_id=YP_003186777.1 transl_table=11
NC_013209	GenBank	CDS	263441	264211	+	1	.	codon_start=1 db_xref=GI:258541345 db_xref=GeneID:8434506 locus_tag=APA01_02460 product='glycosyl transferase' protein_id=YP_003186778.1 transl_table=11
NC_013209	GenBank	CDS	264287	265357	+	-1	.	codon_start=1 db_xref=GI:258541346 db_xref=GeneID:8434507 locus_tag=APA01_02470 product='hypothetical protein' protein_id=YP_003186779.1 transl_table=11
NC_013209	GenBank	CDS	265354	266847	+	-1	.	codon_start=1 db_xref=GI:258541347 db_xref=GeneID:8434508 locus_tag=APA01_02480 product='amino acid transporter' protein_id=YP_003186780.1 transl_table=11
NC_013209	GenBank	CDS	267106	268185	+	-1	.	codon_start=1 db_xref=GI:258541348 db_xref=GeneID:8434509 gene=impB locus_tag=APA01_02490 note='Damage-inducible protein P, ImpB/MucB/SamB' product='DNA polymerase IV' protein_id=YP_003186781.1 transl_table=11
NC_013209	GenBank	CDS	268281	269039	+	-1	.	codon_start=1 db_xref=GI:258541349 db_xref=GeneID:8436700 locus_tag=APA01_02500 product='aspartyl/asparaginyl beta-hydroxylase' protein_id=YP_003186782.1 transl_table=11
NC_013209	GenBank	CDS	269204	269821	+	-1	.	codon_start=1 db_xref=GI:258541350 db_xref=GeneID:8434510 locus_tag=APA01_02510 product='hypothetical protein' protein_id=YP_003186783.1 transl_table=11
NC_013209	GenBank	CDS	269999	271072	+	1	.	codon_start=1 db_xref=GI:258541351 db_xref=GeneID:8434511 locus_tag=APA01_02520 note='catalyzes the conversion of dihydroorotate to orotate in the pyrimidine biosynthesis pathway; uses a flavin nucleotide as an essential cofactor; class 2 enzymes are monomeric and compared to the class 1 class 2 possess an extended N terminus, which plays a role in the membrane association of the enzyme and provi…
NC_013209	GenBank	CDS	271069	271947	+	1	.	codon_start=1 db_xref=GI:258541352 db_xref=GeneID:8434512 locus_tag=APA01_02530 note=HAD-superfamily product='hydrolase IIA' protein_id=YP_003186785.1 transl_table=11
NC_013209	GenBank	CDS	271941	272363	+	1	.	codon_start=1 db_xref=GI:258541353 db_xref=GeneID:8434513 locus_tag=APA01_02540 note='MutT/nudix hydrolase' product='ADP-ribose pyrophosphatase' protein_id=YP_003186786.1 transl_table=11
NC_013209	GenBank	CDS	272392	273207	+	-1	.	codon_start=1 db_xref=GI:258541354 db_xref=GeneID:8434514 locus_tag=APA01_02550 product='hypothetical protein' protein_id=YP_003186787.1 transl_table=11
NC_013209	GenBank	CDS	273232	273819	+	-1	.	codon_start=1 db_xref=GI:258541355 db_xref=GeneID:8434515 locus_tag=APA01_02560 product='5-formyltetrahydrofolate cyclo-ligase' protein_id=YP_003186788.1 transl_table=11
NC_013209	GenBank	CDS	273941	274309	+	-1	.	codon_start=1 db_xref=GI:258541356 db_xref=GeneID:8434516 locus_tag=APA01_02570 product='hypothetical protein' protein_id=YP_003186789.1 transl_table=11
NC_013209	GenBank	CDS	274316	274618	+	-1	.	codon_start=1 db_xref=GI:258541357 db_xref=GeneID:8434517 locus_tag=APA01_02580 product='hypothetical protein' protein_id=YP_003186790.1 transl_table=11
NC_013209	GenBank	CDS	274662	275204	+	1	.	codon_start=1 db_xref=GI:258541358 db_xref=GeneID:8434518 locus_tag=APA01_02590 product='hypothetical protein' protein_id=YP_003186791.1 transl_table=11
NC_013209	GenBank	CDS	275201	276115	+	1	.	codon_start=1 db_xref=GI:258541359 db_xref=GeneID:8434519 locus_tag=APA01_02600 note='catalyzes the formation of glycerone phosphate and D-glyceraldehyde 3-phosphate from D-fructose 1,6-bisphosphate' product='fructose-bisphosphate aldolase' protein_id=YP_003186792.1 transl_table=11
NC_013209	GenBank	CDS	276160	276732	+	1	.	codon_start=1 db_xref=GI:258541360 db_xref=GeneID:8434520 locus_tag=APA01_02610 product='thiamine phosphate pyrophosphorylase' protein_id=YP_003186793.1 transl_table=11
NC_013209	GenBank	CDS	276779	276925	+	-1	.	codon_start=1 db_xref=GI:258541361 db_xref=GeneID:8434521 locus_tag=APA01_02620 product='hypothetical protein' protein_id=YP_003186794.1 transl_table=11
NC_013209	GenBank	CDS	276979	277722	+	-1	.	codon_start=1 db_xref=GI:258541362 db_xref=GeneID:8434522 locus_tag=APA01_02630 product='phage associated-antirepressor BRO' protein_id=YP_003186795.1 transl_table=11
NC_013209	GenBank	CDS	277719	277976	+	-1	.	codon_start=1 db_xref=GI:258541363 db_xref=GeneID:8434523 locus_tag=APA01_02640 product='hypothetical protein' protein_id=YP_003186796.1 transl_table=11
NC_013209	GenBank	CDS	277973	278188	+	-1	.	codon_start=1 db_xref=GI:258541364 db_xref=GeneID:8434524 locus_tag=APA01_02650 product='hypothetical protein' protein_id=YP_003186797.1 transl_table=11
NC_013209	GenBank	CDS	278540	278776	+	1	.	codon_start=1 db_xref=GI:258541365 db_xref=GeneID:8434525 locus_tag=APA01_02660 product='hypothetical protein' protein_id=YP_003186798.1 transl_table=11
NC_013209	GenBank	CDS	278805	278999	+	1	.	codon_start=1 db_xref=GI:258541366 db_xref=GeneID:8434526 locus_tag=APA01_02670 product='hypothetical protein' protein_id=YP_003186799.1 transl_table=11
NC_013209	GenBank	CDS	279321	280706	+	-1	.	codon_start=1 db_xref=GI:258541367 db_xref=GeneID:8434527 locus_tag=APA01_02680 note='DDE (Asp,Asp,Glu) domain' product=transposase protein_id=YP_003186800.1 transl_table=11
NC_013209	GenBank	CDS	280929	281609	+	1	.	codon_start=1 db_xref=GI:258541368 db_xref=GeneID:8434528 locus_tag=APA01_02690 note='Probably pseudogene, N-terminal domain of a gene truncated by transposon' product=transposase protein_id=YP_003186801.1 transl_table=11
NC_013209	GenBank	CDS	281599	282210	+	-1	.	codon_start=1 db_xref=GI:258541369 db_xref=GeneID:8434529 locus_tag=APA01_02700 note='DDE (Asp,Asp,Glu) domain' product=transposase protein_id=YP_003186802.1 transl_table=11
NC_013209	GenBank	CDS	282455	282898	+	1	.	codon_start=1 db_xref=GI:258541370 db_xref=GeneID:8434530 locus_tag=APA01_02710 note=TnpA product=transposase protein_id=YP_003186803.1 transl_table=11
NC_013209	GenBank	CDS	282944	283369	+	1	.	codon_start=1 db_xref=GI:258541371 db_xref=GeneID:8434531 locus_tag=APA01_02720 product='hypothetical protein' protein_id=YP_003186804.1 transl_table=11
NC_013209	GenBank	CDS	283472	284485	+	-1	.	codon_start=1 db_xref=GI:258541372 db_xref=GeneID:8434532 locus_tag=APA01_02732 note='chromosome variant locus=AP-TR01 (14 repeats), Integrins and glycosaminoglycans binding protein' product='beta-Ig-H3/fasciclin repeat containing protein' protein_id=YP_003186805.1 transl_table=11
NC_013209	GenBank	CDS	284538	284948	+	-1	.	codon_start=1 db_xref=GI:258541373 db_xref=GeneID:8434533 locus_tag=APA01_02740 product='hypothetical protein' protein_id=YP_003186806.1 transl_table=11
NC_013209	GenBank	CDS	285040	286065	+	-1	.	codon_start=1 db_xref=GI:258541374 db_xref=GeneID:8434534 locus_tag=APA01_02750 product='lysyl-tRNA synthetase' protein_id=YP_003186807.1 transl_table=11
NC_013209	GenBank	CDS	286086	287135	+	1	.	codon_start=1 db_xref=GI:258541375 db_xref=GeneID:8434535 locus_tag=APA01_02760 product='lysine 2,3-aminomutase' protein_id=YP_003186808.1 transl_table=11
NC_013209	GenBank	CDS	287138	288958	+	-1	.	codon_start=1 db_xref=GI:258541376 db_xref=GeneID:8434536 locus_tag=APA01_02770 product=gamma-glutamyltranspeptidase protein_id=YP_003186809.1 transl_table=11
NC_013209	GenBank	CDS	288965	289765	+	-1	.	codon_start=1 db_xref=GI:258541377 db_xref=GeneID:8434537 locus_tag=APA01_02780 product='methionine aminopeptidase' protein_id=YP_003186810.1 transl_table=11
NC_013209	GenBank	CDS	289891	291039	+	-1	.	codon_start=1 db_xref=GI:258541378 db_xref=GeneID:8434538 locus_tag=APA01_02790 product='D-alanyl-D-alanine serine-type carboxypeptidase' protein_id=YP_003186811.1 transl_table=11
NC_013209	GenBank	CDS	291354	291731	+	1	.	codon_start=1 db_xref=GI:258541379 db_xref=GeneID:8434539 gene=clpS locus_tag=APA01_02800 note=ATP-dependent product='Clp protease adaptor protein ClpS' protein_id=YP_003186812.1 transl_table=11
NC_013209	GenBank	CDS	291898	294243	+	1	.	codon_start=1 db_xref=GI:258541380 db_xref=GeneID:8436537 gene=clpA locus_tag=APA01_02810 note=ATP-dependent product='Clp protease ATP-binding subunit ClpA' protein_id=YP_003186813.1 transl_table=11
NC_013209	GenBank	CDS	294334	294837	+	-1	.	codon_start=1 db_xref=GI:258541381 db_xref=GeneID:8436532 locus_tag=APA01_02820 product='hypothetical protein' protein_id=YP_003186814.1 transl_table=11
NC_013209	GenBank	CDS	294844	295761	+	-1	.	codon_start=1 db_xref=GI:258541382 db_xref=GeneID:8434540 locus_tag=APA01_02830 product='hypothetical protein' protein_id=YP_003186815.1 transl_table=11
NC_013209	GenBank	CDS	295875	296483	+	1	.	codon_start=1 db_xref=GI:258541383 db_xref=GeneID:8434541 locus_tag=APA01_02840 product='transcriptional regulator' protein_id=YP_003186816.1 transl_table=11
NC_013209	GenBank	CDS	296507	297487	+	-1	.	codon_start=1 db_xref=GI:258541384 db_xref=GeneID:8434542 locus_tag=APA01_02850 product='hypothetical protein' protein_id=YP_003186817.1 transl_table=11
NC_013209	GenBank	CDS	297752	298150	+	1	.	codon_start=1 db_xref=GI:258541385 db_xref=GeneID:8434543 gene=yjgF locus_tag=APA01_02860 note='endoribonuclease L-PSP' product='translation initiation inhibitor YjgF' protein_id=YP_003186818.1 transl_table=11
NC_013209	GenBank	CDS	298171	299973	+	-1	.	codon_start=1 db_xref=GI:258541386 db_xref=GeneID:8436999 gene=chvG locus_tag=APA01_02870 product='two component sensor histidine kinase ChvG' protein_id=YP_003186819.1 transl_table=11
NC_013209	GenBank	CDS	299983	300696	+	-1	.	codon_start=1 db_xref=GI:258541387 db_xref=GeneID:8436530 gene=chvI locus_tag=APA01_02880 product='two component response regulator ChvI' protein_id=YP_003186820.1 transl_table=11
NC_013209	GenBank	CDS	300890	301486	+	1	.	codon_start=1 db_xref=GI:258541388 db_xref=GeneID:8436531 gene=grpE locus_tag=APA01_02890 note='HSP-70 cofactor' product='heat shock protein GrpE' protein_id=YP_003186821.1 transl_table=11
NC_013209	GenBank	CDS	301692	303596	+	1	.	codon_start=1 db_xref=GI:258541389 db_xref=GeneID:8436665 gene=dnaK locus_tag=APA01_02900 note='heat shock protein 70; assists in folding of nascent polypeptide chains; refolding of misfolded proteins; utilizes ATPase activity to help fold; co-chaperones are DnaJ and GrpE; multiple copies in some bacteria' product='molecular chaperone DnaK' protein_id=YP_003186822.1 transl_table=11
NC_013209	GenBank	CDS	303752	304894	+	1	.	codon_start=1 db_xref=GI:258541390 db_xref=GeneID:8436589 gene=dnaJ locus_tag=APA01_02910 note='chaperone Hsp40; co-chaperone with DnaK; Participates actively in the response to hyperosmotic and heat shock by preventing the aggregation of stress-denatured proteins and by disaggregating proteins, also in an autonomous, dnaK-independent fashion' product='molecular chaperone DnaJ' protein_id=YP_0031…
NC_013209	GenBank	CDS	304901	305680	+	1	.	codon_start=1 db_xref=GI:258541391 db_xref=GeneID:8436586 locus_tag=APA01_02920 note='catalyzes the reduction of 2,3-dihydrodipicolinate to 2,3,4,5-tetrahydrodipicolinate in lysine and diaminopimelate biosynthesis' product='dihydrodipicolinate reductase' protein_id=YP_003186824.1 transl_table=11
NC_013209	GenBank	CDS	305680	307056	+	1	.	codon_start=1 db_xref=GI:258541392 db_xref=GeneID:8434544 locus_tag=APA01_02930 note='catalyzes the formation of S-adenosylmethionine from methionine and ATP; methionine adenosyltransferase' product='S-adenosylmethionine synthetase' protein_id=YP_003186825.1 transl_table=11
NC_013209	GenBank	CDS	307075	307812	+	1	.	codon_start=1 db_xref=GI:258541393 db_xref=GeneID:8434545 locus_tag=APA01_02940 note=S-adenosylmethionine(SAM)-dependent product='tRNA (guanine-N(7)-)-methyltransferase' protein_id=YP_003186826.1 transl_table=11
NC_013209	GenBank	CDS	307845	309488	+	1	.	codon_start=1 db_xref=GI:258541394 db_xref=GeneID:8434546 gene=purH locus_tag=APA01_02950 note='involved in de novo purine biosynthesis' product='bifunctional phosphoribosylaminoimidazolecarboxamide formyltransferase/IMP cyclohydrolase' protein_id=YP_003186827.1 transl_table=11
NC_013209	GenBank	CDS	309610	310368	+	1	.	codon_start=1 db_xref=GI:258541395 db_xref=GeneID:8434547 locus_tag=APA01_02960 product='hypothetical protein' protein_id=YP_003186828.1 transl_table=11
NC_013209	GenBank	CDS	310501	310671	+	1	.	codon_start=1 db_xref=GI:258541396 db_xref=GeneID:8434548 locus_tag=APA01_02970 product='hypothetical protein' protein_id=YP_003186829.1 transl_table=11
NC_013209	GenBank	CDS	310681	311640	+	-1	.	codon_start=1 db_xref=GI:258541397 db_xref=GeneID:8434549 gene=duf6 locus_tag=APA01_02980 product='integral membrane protein DUF6' protein_id=YP_003186830.1 transl_table=11
NC_013209	GenBank	CDS	311652	311861	+	1	.	codon_start=1 db_xref=GI:258541398 db_xref=GeneID:8436593 locus_tag=APA01_02990 product='hypothetical protein' protein_id=YP_003186831.1 transl_table=11
NC_013209	GenBank	CDS	311862	313922	+	-1	.	codon_start=1 db_xref=GI:258541399 db_xref=GeneID:8434550 locus_tag=APA01_03000 product='glycyl-tRNA synthetase subunit beta' protein_id=YP_003186832.1 transl_table=11
NC_013209	GenBank	CDS	313927	314973	+	-1	.	codon_start=1 db_xref=GI:258541400 db_xref=GeneID:8434551 gene=glyQ locus_tag=APA01_03010 note='glycine--tRNA ligase alpha chain; GlyRS; class II aminoacyl tRNA synthetase; tetramer of alpha(2)beta(2); catalyzes a two-step reaction; first charging a glycine molecule by linking its carboxyl group to the alpha-phosphate of ATP; second by transfer of the aminoacyl-adenylate to its tRNA' product='gly…
NC_013209	GenBank	CDS	315017	315868	+	1	.	codon_start=1 db_xref=GI:258541401 db_xref=GeneID:8434552 locus_tag=APA01_03020 product='hypothetical protein' protein_id=YP_003186834.1 transl_table=11
NC_013209	GenBank	CDS	315910	316404	+	-1	.	codon_start=1 db_xref=GI:258541402 db_xref=GeneID:8434553 locus_tag=APA01_03030 note=Helix-turn-helix product='transcriptional regulator' protein_id=YP_003186835.1 transl_table=11
NC_013209	GenBank	CDS	316569	318215	+	-1	.	codon_start=1 db_xref=GI:258541403 db_xref=GeneID:8434554 locus_tag=APA01_03040 product='apolipoprotein N-acyltransferase' protein_id=YP_003186836.1 transl_table=11
NC_013209	GenBank	CDS	318280	319128	+	-1	.	codon_start=1 db_xref=GI:258541404 db_xref=GeneID:8434555 locus_tag=APA01_03050 product='hypothetical protein' protein_id=YP_003186837.1 transl_table=11
NC_013209	GenBank	CDS	319125	319613	+	-1	.	codon_start=1 db_xref=GI:258541405 db_xref=GeneID:8434556 gene=fur locus_tag=APA01_03060 note='ferric uptake regulator' product='Fur family transcriptional regulator' protein_id=YP_003186838.1 transl_table=11
NC_013209	GenBank	CDS	319773	320066	+	1	.	codon_start=1 db_xref=GI:258541406 db_xref=GeneID:8436645 locus_tag=APA01_03070 product='hypothetical protein' protein_id=YP_003186839.1 transl_table=11
NC_013209	GenBank	CDS	320128	321426	+	-1	.	codon_start=1 db_xref=GI:258541407 db_xref=GeneID:8434557 gene=rho locus_tag=APA01_03080 note='An RNA-DNA helicase that actively releases nascent mRNAs from paused transcription complexes' product='transcription termination factor Rho' protein_id=YP_003186840.1 transl_table=11
NC_013209	GenBank	CDS	321661	322194	+	-1	.	codon_start=1 db_xref=GI:258541408 db_xref=GeneID:8436870 locus_tag=APA01_03090 product='hypothetical protein' protein_id=YP_003186841.1 transl_table=11
NC_013209	GenBank	CDS	322196	323386	+	-1	.	codon_start=1 db_xref=GI:258541409 db_xref=GeneID:8434558 gene=corA locus_tag=APA01_03100 product='magnesium/cobalt transporter CorA' protein_id=YP_003186842.1 transl_table=11
NC_013209	GenBank	CDS	323574	324893	+	1	.	codon_start=1 db_xref=GI:258541410 db_xref=GeneID:8436555 locus_tag=APA01_03110 note='catalyzes the formation of L-tryptophan from L-serine and 1-(indol-3-yl)glycerol 3-phosphate' product='tryptophan synthase subunit beta' protein_id=YP_003186843.1 transl_table=11
NC_013209	GenBank	CDS	324890	325723	+	1	.	codon_start=1 db_xref=GI:258541411 db_xref=GeneID:8434559 gene=trpA locus_tag=APA01_03120 note='catalyzes the formation of indole and glyceraldehyde 3-phosphate from indoleglycerol phosphate in tryptophan biosynthesis' product='tryptophan synthase subunit alpha' protein_id=YP_003186844.1 transl_table=11
NC_013209	GenBank	CDS	325757	327010	+	1	.	codon_start=1 db_xref=GI:258541412 db_xref=GeneID:8434560 locus_tag=APA01_03130 product='NAD(FAD)-utilizing dehydrogenases' protein_id=YP_003186845.1 transl_table=11
NC_013209	GenBank	CDS	327007	328485	+	1	.	codon_start=1 db_xref=GI:258541413 db_xref=GeneID:8434561 locus_tag=APA01_03140 note='IMP dehydrogenase' product='GMP reductase' protein_id=YP_003186846.1 transl_table=11
NC_013209	GenBank	CDS	328538	329722	+	1	.	codon_start=1 db_xref=GI:258541414 db_xref=GeneID:8434562 locus_tag=APA01_03150 note='histidine biosynthesis ATP phosphoribosyltransferase regulatory subunit' product='histidyl-tRNA synthetase' protein_id=YP_003186847.1 transl_table=11
NC_013209	GenBank	CDS	329790	331079	+	1	.	codon_start=1 db_xref=GI:258541415 db_xref=GeneID:8434563 locus_tag=APA01_03160 note='catalyzes the formation of N6-(1,2,-dicarboxyethyl)-AMP from L-aspartate, inosine monophosphate and GTP in AMP biosynthesis' product='adenylosuccinate synthetase' protein_id=YP_003186848.1 transl_table=11
NC_013209	GenBank	CDS	331302	331991	+	1	.	codon_start=1 db_xref=GI:258541416 db_xref=GeneID:8434564 gene=phoB locus_tag=APA01_03170 note='phosphate regulon' product='PhoB family transcriptional regulator' protein_id=YP_003186849.1 transl_table=11
NC_013209	GenBank	CDS	332011	333318	+	1	.	codon_start=1 db_xref=GI:258541417 db_xref=GeneID:8436834 gene=phoR locus_tag=APA01_03180 product='two component sensor histidine kinase PhoR' protein_id=YP_003186850.1 transl_table=11
NC_013209	GenBank	CDS	333392	334426	+	1	.	codon_start=1 db_xref=GI:258541418 db_xref=GeneID:8436836 locus_tag=APA01_03190 product='phosphate-binding periplasmic protein' protein_id=YP_003186851.1 transl_table=11
NC_013209	GenBank	CDS	334592	336247	+	1	.	codon_start=1 db_xref=GI:258541419 db_xref=GeneID:8434565 gene=oprO locus_tag=APA01_03200 product=porin protein_id=YP_003186852.1 transl_table=11
NC_013209	GenBank	CDS	336351	336794	+	-1	.	codon_start=1 db_xref=GI:258541420 db_xref=GeneID:8436824 locus_tag=APA01_03210 product='hypothetical protein' protein_id=YP_003186853.1 transl_table=11
NC_013209	GenBank	CDS	337014	337880	+	1	.	codon_start=1 db_xref=GI:258541421 db_xref=GeneID:8434566 locus_tag=APA01_03220 product='hypothetical protein' protein_id=YP_003186854.1 transl_table=11
NC_013209	GenBank	CDS	337933	339228	+	-1	.	codon_start=1 db_xref=GI:258541422 db_xref=GeneID:8434567 locus_tag=APA01_03230 note=Periplasmic product='phosphoanhydride phosphohydrolase' protein_id=YP_003186855.1 transl_table=11
NC_013209	GenBank	CDS	339225	340547	+	-1	.	codon_start=1 db_xref=GI:258541423 db_xref=GeneID:8434568 gene=corC/hlyC locus_tag=APA01_03240 product='hemolysin/magnesium/cobalt transporter CorC/HlyC' protein_id=YP_003186856.1 transl_table=11
NC_013209	GenBank	CDS	340772	341752	+	1	.	codon_start=1 db_xref=GI:258541424 db_xref=GeneID:8436557 locus_tag=APA01_03250 note='Zinc-dependent NAD-dependent' product='alcohol dehydrogenase' protein_id=YP_003186857.1 transl_table=11
NC_013209	GenBank	CDS	341762	343918	+	-1	.	codon_start=1 db_xref=GI:258541425 db_xref=GeneID:8434569 locus_tag=APA01_03260 note='ABC transporter containing an N-terminal double-glycine peptidase domain' product='bacteriocin/lantibiotic exporter permease' protein_id=YP_003186858.1 transl_table=11
NC_013209	GenBank	CDS	343918	345222	+	-1	.	codon_start=1 db_xref=GI:258541426 db_xref=GeneID:8434570 gene=eamA locus_tag=APA01_03270 note='integral membrane protein' product='transporter EamA' protein_id=YP_003186859.1 transl_table=11
NC_013209	GenBank	CDS	345317	345577	+	-1	.	codon_start=1 db_xref=GI:258541427 db_xref=GeneID:8436594 locus_tag=APA01_03280 product='hypothetical protein' protein_id=YP_003186860.1 transl_table=11
NC_013209	GenBank	CDS	345835	347253	+	1	.	codon_start=1 db_xref=GI:258541428 db_xref=GeneID:8434571 locus_tag=APA01_03290 note='Adhesin family protein' product='hypothetical protein' protein_id=YP_003186861.1 transl_table=11
NC_013209	GenBank	CDS	347351	348082	+	-1	.	codon_start=1 db_xref=GI:258541429 db_xref=GeneID:8434572 locus_tag=APA01_03300 note='Short-chain dehydrogenase/reductase (SDR)' product=oxidoreductase protein_id=YP_003186862.1 transl_table=11
NC_013209	GenBank	CDS	348125	349045	+	-1	.	codon_start=1 db_xref=GI:258541430 db_xref=GeneID:8434573 locus_tag=APA01_03310 note='catalyzes the reduction of N-acetyl-5-glutamyl phosphate to N-acetyl-L-glutamate 5-semialdehyde in arginine biosynthesis' product='N-acetyl-gamma-glutamyl-phosphate reductase' protein_id=YP_003186863.1 transl_table=11
NC_013209	GenBank	CDS	349118	350095	+	1	.	codon_start=1 db_xref=GI:258541431 db_xref=GeneID:8434574 gene=mazG locus_tag=APA01_03320 product='nucleotide pyrophosphohydrolase MazG' protein_id=YP_003186864.1 transl_table=11
NC_013209	GenBank	CDS	350169	350696	+	-1	.	codon_start=1 db_xref=GI:258541432 db_xref=GeneID:8436750 locus_tag=APA01_03330 product='hypothetical protein' protein_id=YP_003186865.1 transl_table=11
NC_013209	GenBank	CDS	350955	352832	+	-1	.	codon_start=1 db_xref=GI:258541433 db_xref=GeneID:8434575 gene=htpG locus_tag=APA01_03340 note='molecular chaperone' product='heat shock protein 90' protein_id=YP_003186866.1 transl_table=11
NC_013209	GenBank	CDS	352938	353864	+	-1	.	codon_start=1 db_xref=GI:258541434 db_xref=GeneID:8436695 locus_tag=APA01_03350 product='N-formylglutamate amidohydrolase' protein_id=YP_003186867.1 transl_table=11
NC_013209	GenBank	tRNA	353927	354001	+	1	.	codon_recognized=GUC db_xref=GeneID:8434576 locus_tag=APA01_03360 product=tRNA-Val
NC_013209	GenBank	CDS	354097	354366	+	-1	.	codon_start=1 db_xref=GI:258541435 db_xref=GeneID:8434577 locus_tag=APA01_03370 product='prophage integrase' protein_id=YP_003186868.1 transl_table=11
NC_013209	GenBank	CDS	355077	355802	+	1	.	codon_start=1 db_xref=GI:258541436 db_xref=GeneID:8434578 locus_tag=APA01_03380 product='hypothetical protein' protein_id=YP_003186869.1 transl_table=11
NC_013209	GenBank	CDS	355809	356609	+	1	.	codon_start=1 db_xref=GI:258541437 db_xref=GeneID:8434579 locus_tag=APA01_03390 product='hypothetical protein' protein_id=YP_003186870.1 transl_table=11
NC_013209	GenBank	CDS	356752	358137	+	-1	.	codon_start=1 db_xref=GI:258541438 db_xref=GeneID:8434580 locus_tag=APA01_03400 note='DDE (Asp,Asp,Glu) domain' product=transposase protein_id=YP_003186871.1 transl_table=11
NC_013209	GenBank	CDS	358381	358506	+	1	.	codon_start=1 db_xref=GI:258541439 db_xref=GeneID:8434581 locus_tag=APA01_03410 product='hypothetical protein' protein_id=YP_003186872.1 transl_table=11
NC_013209	GenBank	CDS	358506	358916	+	1	.	codon_start=1 db_xref=GI:258541440 db_xref=GeneID:8434582 locus_tag=APA01_03420 product='hypothetical protein' protein_id=YP_003186873.1 transl_table=11
NC_013209	GenBank	CDS	359040	360296	+	1	.	codon_start=1 db_xref=GI:258541441 db_xref=GeneID:8434583 locus_tag=APA01_03430 product='hypothetical protein' protein_id=YP_003186874.1 transl_table=11
NC_013209	GenBank	CDS	360347	360853	+	1	.	codon_start=1 db_xref=GI:258541442 db_xref=GeneID:8434584 locus_tag=APA01_03440 product='hypothetical protein' protein_id=YP_003186875.1 transl_table=11
NC_013209	GenBank	CDS	360850	361338	+	1	.	codon_start=1 db_xref=GI:258541443 db_xref=GeneID:8434585 locus_tag=APA01_03450 product='hypothetical protein' protein_id=YP_003186876.1 transl_table=11
NC_013209	GenBank	CDS	361511	361921	+	1	.	codon_start=1 db_xref=GI:258541444 db_xref=GeneID:8434586 locus_tag=APA01_03460 product='hypothetical protein' protein_id=YP_003186877.1 transl_table=11
NC_013209	GenBank	CDS	361918	362298	+	1	.	codon_start=1 db_xref=GI:258541445 db_xref=GeneID:8434587 locus_tag=APA01_03470 product='hypothetical protein' protein_id=YP_003186878.1 transl_table=11
NC_013209	GenBank	CDS	362300	362500	+	1	.	codon_start=1 db_xref=GI:258541446 db_xref=GeneID:8434588 locus_tag=APA01_03480 product='hypothetical protein' protein_id=YP_003186879.1 transl_table=11
NC_013209	GenBank	CDS	362708	363433	+	-1	.	codon_start=1 db_xref=GI:258541447 db_xref=GeneID:8434589 locus_tag=APA01_03490 product='hypothetical protein' protein_id=YP_003186880.1 transl_table=11
NC_013209	GenBank	CDS	363653	364510	+	1	.	codon_start=1 db_xref=GI:258541448 db_xref=GeneID:8434590 locus_tag=APA01_03500 product='hypothetical protein' protein_id=YP_003186881.1 transl_table=11
NC_013209	GenBank	CDS	364652	364756	+	1	.	codon_start=1 db_xref=GI:258541449 db_xref=GeneID:8434591 locus_tag=APA01_03510 product='hypothetical protein' protein_id=YP_003186882.1 transl_table=11
NC_013209	GenBank	CDS	364926	366026	+	-1	.	codon_start=1 db_xref=GI:258541450 db_xref=GeneID:8434592 locus_tag=APA01_03520 product='lipopolysaccharide modification acyltransferase' protein_id=YP_003186883.1 transl_table=11
NC_013209	GenBank	CDS	366318	366710	+	-1	.	codon_start=1 db_xref=GI:258541451 db_xref=GeneID:8434593 locus_tag=APA01_03530 product='hypothetical protein' protein_id=YP_003186884.1 transl_table=11
NC_013209	GenBank	CDS	366745	366858	+	1	.	codon_start=1 db_xref=GI:258541452 db_xref=GeneID:8434594 locus_tag=APA01_03540 product='hypothetical protein' protein_id=YP_003186885.1 transl_table=11
NC_013209	GenBank	CDS	366855	367640	+	1	.	codon_start=1 db_xref=GI:258541453 db_xref=GeneID:8434595 locus_tag=APA01_03550 product=endonuclease protein_id=YP_003186886.1 transl_table=11
NC_013209	GenBank	CDS	367756	368103	+	-1	.	codon_start=1 db_xref=GI:258541454 db_xref=GeneID:8434596 locus_tag=APA01_03560 product='hypothetical protein' protein_id=YP_003186887.1 transl_table=11
NC_013209	GenBank	CDS	368253	368933	+	1	.	codon_start=1 db_xref=GI:258541455 db_xref=GeneID:8434597 locus_tag=APA01_03570 product='hypothetical protein' protein_id=YP_003186888.1 transl_table=11
NC_013209	GenBank	CDS	369222	370637	+	-1	.	codon_start=1 db_xref=GI:258541456 db_xref=GeneID:8434598 gene=xre locus_tag=APA01_03580 note=Helix-turn-helix product='XRE family transcriptional regulator' protein_id=YP_003186889.1 transl_table=11
NC_013209	GenBank	CDS	370769	372331	+	1	.	codon_start=1 db_xref=GI:258541457 db_xref=GeneID:8436992 locus_tag=APA01_03590 product='2-methylcitrate dehydratase' protein_id=YP_003186890.1 transl_table=11
NC_013209	GenBank	CDS	372364	373530	+	1	.	codon_start=1 db_xref=GI:258541458 db_xref=GeneID:8434599 locus_tag=APA01_03600 note='2-methylcitrate synthase' product='citrate synthase' protein_id=YP_003186891.1 transl_table=11
NC_013209	GenBank	CDS	373527	374459	+	1	.	codon_start=1 db_xref=GI:258541459 db_xref=GeneID:8434600 locus_tag=APA01_03610 note='ankyrin, carboxyphosphonoenolpyruvate phosphonomutase' product='methylisocitrate lyase' protein_id=YP_003186892.1 transl_table=11
NC_013209	GenBank	CDS	374515	376503	+	1	.	codon_start=1 db_xref=GI:258541460 db_xref=GeneID:8434601 locus_tag=APA01_03620 product='acetyl-CoA synthetase' protein_id=YP_003186893.1 transl_table=11
NC_013209	GenBank	CDS	376729	377991	+	1	.	codon_start=1 db_xref=GI:258541461 db_xref=GeneID:8434602 locus_tag=APA01_03630 note='Major facilitator superfamily (MFS)' product='sugar transporter' protein_id=YP_003186894.1 transl_table=11
NC_013209	GenBank	CDS	378063	379181	+	1	.	codon_start=1 db_xref=GI:258541462 db_xref=GeneID:8434603 locus_tag=APA01_03640 product='hypothetical protein' protein_id=YP_003186895.1 transl_table=11
NC_013209	GenBank	CDS	379279	379845	+	1	.	codon_start=1 db_xref=GI:258541463 db_xref=GeneID:8434604 locus_tag=APA01_03650 product='hypothetical protein' protein_id=YP_003186896.1 transl_table=11
NC_013209	GenBank	CDS	379996	381288	+	1	.	codon_start=1 db_xref=GI:258541464 db_xref=GeneID:8434605 locus_tag=APA01_03660 product=aminopeptidase protein_id=YP_003186897.1 transl_table=11
NC_013209	GenBank	CDS	381285	381833	+	1	.	codon_start=1 db_xref=GI:258541465 db_xref=GeneID:8434606 locus_tag=APA01_03670 product='hypothetical protein' protein_id=YP_003186898.1 transl_table=11
NC_013209	GenBank	CDS	381901	382914	+	-1	.	codon_start=1 db_xref=GI:258541466 db_xref=GeneID:8434607 locus_tag=APA01_03680 product='hypothetical protein' protein_id=YP_003186899.1 transl_table=11
NC_013209	GenBank	CDS	383011	384798	+	-1	.	codon_start=1 db_xref=GI:258541467 db_xref=GeneID:8434608 gene=aspS locus_tag=APA01_03690 note='catalyzes a two-step reaction, first charging an aspartate molecule by linking its carboxyl group to the alpha-phosphate of ATP, followed by transfer of the aminoacyl-adenylate to its tRNA; contains discriminating and non-discriminating subtypes' product='aspartyl-tRNA synthetase' protein_id=YP_0031869…
NC_013209	GenBank	CDS	384921	385988	+	-1	.	codon_start=1 db_xref=GI:258541468 db_xref=GeneID:8434609 locus_tag=APA01_03700 product='L-threonine aldolase' protein_id=YP_003186901.1 transl_table=11
NC_013209	GenBank	CDS	386150	386764	+	1	.	codon_start=1 db_xref=GI:258541469 db_xref=GeneID:8434610 locus_tag=APA01_03710 note='the Ctc family of proteins consists of two types, one that contains the N-terminal ribosomal protein L25 domain only which in Escherichia coli binds the 5S rRNA while a subset of proteins contain a C-terminal extension that is involved in the stress response' product='50S ribosomal protein L25' protein_id=YP_003…
NC_013209	GenBank	CDS	386861	387442	+	1	.	codon_start=1 db_xref=GI:258541470 db_xref=GeneID:8434611 locus_tag=APA01_03720 note='Enables the recycling of peptidyl-tRNAs produced at termination of translation' product='peptidyl-tRNA hydrolase' protein_id=YP_003186903.1 transl_table=11
NC_013209	GenBank	CDS	387442	388536	+	1	.	codon_start=1 db_xref=GI:258541471 db_xref=GeneID:8434612 locus_tag=APA01_03730 note='translation-associated GTPase; the crystal structure of the Haemophilus influenzae YchF protein showed similarity to the yeast structure (PDB: 1NI3); fluorescence spectroscopy revealed nucleic acid binding; the yeast protein YBR025c interacts with the translation elongation factor eEF1' product='GTP-dependent nu…
NC_013209	GenBank	CDS	388621	389946	+	1	.	codon_start=1 db_xref=GI:258541472 db_xref=GeneID:8434613 gene=proA locus_tag=APA01_03740 note='Catalyzes the phosphorylation of L-glutamate during the proline biosynthesis pathway' product='gamma-glutamyl phosphate reductase' protein_id=YP_003186905.1 transl_table=11
NC_013209	GenBank	CDS	389958	390677	+	1	.	codon_start=1 db_xref=GI:258541473 db_xref=GeneID:8434614 gene=nadD locus_tag=APA01_03750 note='transfers an adenyl group from ATP to NaMN to form nicotinic acid adenine dinucleotide (NaAD) which is then converted to the ubiquitous compound NAD by NAD synthetase; essential enzyme in bacteria' product='nicotinic acid mononucleotide adenylyltransferase' protein_id=YP_003186906.1 transl_table=11
NC_013209	GenBank	CDS	390773	391234	+	1	.	codon_start=1 db_xref=GI:258541474 db_xref=GeneID:8434615 gene=iojap locus_tag=APA01_03760 note='Maize chloroplast development' product='hypothetical protein' protein_id=YP_003186907.1 transl_table=11
NC_013209	GenBank	CDS	391290	391745	+	1	.	codon_start=1 db_xref=GI:258541475 db_xref=GeneID:8436701 locus_tag=APA01_03770 product='hypothetical protein' protein_id=YP_003186908.1 transl_table=11
NC_013209	GenBank	CDS	391857	392735	+	1	.	codon_start=1 db_xref=GI:258541476 db_xref=GeneID:8434616 locus_tag=APA01_03780 note=Rhodanese-related product='thiosulfate sulfurtransferase' protein_id=YP_003186909.1 transl_table=11
NC_013209	GenBank	CDS	392741	393682	+	-1	.	codon_start=1 db_xref=GI:258541477 db_xref=GeneID:8434617 gene=lysR locus_tag=APA01_03790 note=Helix-turn-helix product='LysR family transcriptional regulator' protein_id=YP_003186910.1 transl_table=11
NC_013209	GenBank	CDS	393779	394585	+	1	.	codon_start=1 db_xref=GI:258541478 db_xref=GeneID:8436718 gene=aldC locus_tag=APA01_03800 product='alpha-acetolactate decarboxylase' protein_id=YP_003186911.1 transl_table=11
NC_013209	GenBank	CDS	394667	396355	+	1	.	codon_start=1 db_xref=GI:258541479 db_xref=GeneID:8436499 locus_tag=APA01_03810 note='catalyzes the formation of 2-acetolactate from pyruvate in stationary phase' product='acetolactate synthase' protein_id=YP_003186912.1 transl_table=11
NC_013209	GenBank	CDS	396392	396673	+	1	.	codon_start=1 db_xref=GI:258541480 db_xref=GeneID:8434618 locus_tag=APA01_03820 product='hypothetical protein' protein_id=YP_003186913.1 transl_table=11
NC_013209	GenBank	CDS	396686	398380	+	1	.	codon_start=1 db_xref=GI:258541481 db_xref=GeneID:8434619 locus_tag=APA01_03830 note='Benzoylformate decarboxylase' product='acetolactate synthase large subunit' protein_id=YP_003186914.1 transl_table=11
NC_013209	GenBank	CDS	398412	399155	+	1	.	codon_start=1 db_xref=GI:258541482 db_xref=GeneID:8434620 locus_tag=APA01_03840 product='iron-sulfur (Fe-S) oxidoreductase' protein_id=YP_003186915.1 transl_table=11
NC_013209	GenBank	CDS	399152	400555	+	1	.	codon_start=1 db_xref=GI:258541483 db_xref=GeneID:8434621 locus_tag=APA01_03850 note='4Fe-4S ferredoxin' product='iron-sulfur binding oxidoreductase' protein_id=YP_003186916.1 transl_table=11
NC_013209	GenBank	CDS	400552	401142	+	1	.	codon_start=1 db_xref=GI:258541484 db_xref=GeneID:8434622 locus_tag=APA01_03860 product='hypothetical protein' protein_id=YP_003186917.1 transl_table=11
NC_013209	GenBank	CDS	401333	402337	+	1	.	codon_start=1 db_xref=GI:258541485 db_xref=GeneID:8434623 locus_tag=APA01_03870 product='hypothetical protein' protein_id=YP_003186918.1 transl_table=11
NC_013209	GenBank	CDS	402404	403666	+	-1	.	codon_start=1 db_xref=GI:258541486 db_xref=GeneID:8434624 locus_tag=APA01_03880 note='adds enolpyruvyl to UDP-N-acetylglucosamine as a component of cell wall formation; gram-positive bacteria have 2 copies of MurA which are active' product='UDP-N-acetylglucosamine 1-carboxyvinyltransferase' protein_id=YP_003186919.1 transl_table=11
NC_013209	GenBank	CDS	403675	404229	+	-1	.	codon_start=1 db_xref=GI:258541487 db_xref=GeneID:8434625 gene=dcd locus_tag=APA01_03890 note='Catalyzes the formation of dUTP from dCTP in thymidylate biosynthesis' product='deoxycytidine triphosphate deaminase' protein_id=YP_003186920.1 transl_table=11
NC_013209	GenBank	CDS	404220	404450	+	-1	.	codon_start=1 db_xref=GI:258541488 db_xref=GeneID:8434626 locus_tag=APA01_03900 product='hypothetical protein' protein_id=YP_003186921.1 transl_table=11
NC_013209	GenBank	CDS	404557	406362	+	-1	.	codon_start=1 db_xref=GI:258541489 db_xref=GeneID:8434627 gene=oprB locus_tag=APA01_03910 product=porin protein_id=YP_003186922.1 transl_table=11
NC_013209	GenBank	CDS	406405	406518	+	-1	.	codon_start=1 db_xref=GI:258541490 db_xref=GeneID:8436816 locus_tag=APA01_03920 product='hypothetical protein' protein_id=YP_003186923.1 transl_table=11
NC_013209	GenBank	CDS	406651	407538	+	-1	.	codon_start=1 db_xref=GI:258541491 db_xref=GeneID:8434628 locus_tag=APA01_03930 product='sugar phosphotransferase' protein_id=YP_003186924.1 transl_table=11
NC_013209	GenBank	CDS	407638	409068	+	-1	.	codon_start=1 db_xref=GI:258541492 db_xref=GeneID:8434629 locus_tag=APA01_03940 note='radical SAM superfamily' product='iron-sulfur (Fe-S) oxidoreductase' protein_id=YP_003186925.1 transl_table=11
NC_013209	GenBank	CDS	409201	410370	+	-1	.	codon_start=1 db_xref=GI:258541493 db_xref=GeneID:8434630 locus_tag=APA01_03950 product='ceramide glucosyltransferase' protein_id=YP_003186926.1 transl_table=11
NC_013209	GenBank	CDS	410451	411104	+	-1	.	codon_start=1 db_xref=GI:258541494 db_xref=GeneID:8434631 gene=ttg1D locus_tag=APA01_03960 note='ABC transporterer, resistance to organic solvents' product='toluene transporter auxiliary component Ttg1D' protein_id=YP_003186927.1 transl_table=11
NC_013209	GenBank	CDS	411108	413135	+	-1	.	codon_start=1 db_xref=GI:258541495 db_xref=GeneID:8436969 locus_tag=APA01_03970 note='catalyzes the formation of 1-deoxy-D-xylulose 5-phosphate from pyruvate and D-glyceraldehyde 3-phosphate' product='1-deoxy-D-xylulose-5-phosphate synthase' protein_id=YP_003186928.1 transl_table=11
NC_013209	GenBank	CDS	413559	414770	+	1	.	codon_start=1 db_xref=GI:258541496 db_xref=GeneID:8434632 gene=nifB/moaA locus_tag=APA01_03980 note='MoaA/NifB/PqqE family' product='iron-sulfur (Fe-S) oxidoreductase' protein_id=YP_003186929.1 transl_table=11
NC_013209	GenBank	CDS	414931	416313	+	1	.	codon_start=1 db_xref=GI:258541497 db_xref=GeneID:8436782 gene=corC/hlyC locus_tag=APA01_03990 product='hemolysin/magnesium/cobalt transporter CorC/HlyC' protein_id=YP_003186930.1 transl_table=11
NC_013209	GenBank	CDS	416454	418415	+	-1	.	codon_start=1 db_xref=GI:258541498 db_xref=GeneID:8436558 locus_tag=APA01_04000 product='lytic murein transglycosylase' protein_id=YP_003186931.1 transl_table=11
NC_013209	GenBank	CDS	418640	419494	+	-1	.	codon_start=1 db_xref=GI:258541499 db_xref=GeneID:8434633 locus_tag=APA01_04010 note='uracil-DNA glycosylase' product='bacteriophage-type DNA polymerase' protein_id=YP_003186932.1 transl_table=11
NC_013209	GenBank	CDS	419651	421513	+	1	.	codon_start=1 db_xref=GI:258541500 db_xref=GeneID:8434634 locus_tag=APA01_04020 product='tetratricopeptide repeat family protein' protein_id=YP_003186933.1 transl_table=11
NC_013209	GenBank	CDS	421510	422415	+	1	.	codon_start=1 db_xref=GI:258541501 db_xref=GeneID:8434635 locus_tag=APA01_04030 product='4-diphosphocytidyl-2-C-methyl-D-erythritol kinase' protein_id=YP_003186934.1 transl_table=11
NC_013209	GenBank	CDS	422465	422899	+	1	.	codon_start=1 db_xref=GI:258541502 db_xref=GeneID:8434636 locus_tag=APA01_04040 product='hypothetical protein' protein_id=YP_003186935.1 transl_table=11
NC_013209	GenBank	CDS	422938	423135	+	1	.	codon_start=1 db_xref=GI:258541503 db_xref=GeneID:8434637 locus_tag=APA01_04050 product='hypothetical protein' protein_id=YP_003186936.1 transl_table=11
NC_013209	GenBank	CDS	423091	424098	+	-1	.	codon_start=1 db_xref=GI:258541504 db_xref=GeneID:8434638 locus_tag=APA01_04060 note='Short-chain dehydrogenase/reductase (SDR)' product=oxidoreductase protein_id=YP_003186937.1 transl_table=11
NC_013209	GenBank	CDS	424233	424811	+	-1	.	codon_start=1 db_xref=GI:258541505 db_xref=GeneID:8434639 gene=dedA locus_tag=APA01_04070 note=membrane-associated product='alkaline phosphatase' protein_id=YP_003186938.1 transl_table=11
NC_013209	GenBank	CDS	424825	425034	+	-1	.	codon_start=1 db_xref=GI:258541506 db_xref=GeneID:8436576 locus_tag=APA01_04080 product='hypothetical protein' protein_id=YP_003186939.1 transl_table=11
NC_013209	GenBank	CDS	425027	426523	+	-1	.	codon_start=1 db_xref=GI:258541507 db_xref=GeneID:8434640 gene=matE locus_tag=APA01_04090 note='MATE efflux family' product='Na+ driven multidrug/antimicrobial extrusion protein MatE' protein_id=YP_003186940.1 transl_table=11
NC_013209	GenBank	CDS	426668	427474	+	-1	.	codon_start=1 db_xref=GI:258541508 db_xref=GeneID:8436748 locus_tag=APA01_04100 note='ABC transporter' product='O-antigene exporter ATP-binding protein' protein_id=YP_003186941.1 transl_table=11
NC_013209	GenBank	CDS	427480	428511	+	-1	.	codon_start=1 db_xref=GI:258541509 db_xref=GeneID:8434641 locus_tag=APA01_04110 note='ABC transporter' product='polysaccharide/O-antigene exporter permease' protein_id=YP_003186942.1 transl_table=11
NC_013209	GenBank	CDS	428547	429566	+	1	.	codon_start=1 db_xref=GI:258541510 db_xref=GeneID:8434642 locus_tag=APA01_04120 note='catalyzes the formation of 5-phospho-alpha-D-ribose 1-phosphate from D-ribose 5-phosphate and ATP' product='ribose-phosphate pyrophosphokinase' protein_id=YP_003186943.1 transl_table=11
NC_013209	GenBank	CDS	429578	430180	+	1	.	codon_start=1 db_xref=GI:258541511 db_xref=GeneID:8434643 locus_tag=APA01_04130 product='phosphoglycerate mutase' protein_id=YP_003186944.1 transl_table=11
NC_013209	GenBank	CDS	430184	431626	+	-1	.	codon_start=1 db_xref=GI:258541512 db_xref=GeneID:8434644 locus_tag=APA01_04140 product='hypothetical protein' protein_id=YP_003186945.1 transl_table=11
NC_013209	GenBank	CDS	431770	432189	+	-1	.	codon_start=1 db_xref=GI:258541513 db_xref=GeneID:8434645 locus_tag=APA01_04150 product='hypothetical protein' protein_id=YP_003186946.1 transl_table=11
NC_013209	GenBank	CDS	432384	432851	+	-1	.	codon_start=1 db_xref=GI:258541514 db_xref=GeneID:8434646 locus_tag=APA01_04160 product='hypothetical protein' protein_id=YP_003186947.1 transl_table=11
NC_013209	GenBank	CDS	433231	433767	+	1	.	codon_start=1 db_xref=GI:258541515 db_xref=GeneID:8434647 locus_tag=APA01_04170 product='hypothetical protein' protein_id=YP_003186948.1 transl_table=11
NC_013209	GenBank	CDS	433871	434383	+	-1	.	codon_start=1 db_xref=GI:258541516 db_xref=GeneID:8434648 locus_tag=APA01_04180 product='hypothetical protein' protein_id=YP_003186949.1 transl_table=11
NC_013209	GenBank	CDS	434513	436762	+	-1	.	codon_start=1 db_xref=GI:258541517 db_xref=GeneID:8434649 locus_tag=APA01_04190 note='TonB-dependent receptor' product='outer membrane colicin I receptor' protein_id=YP_003186950.1 transl_table=11
NC_013209	GenBank	CDS	436980	437753	+	-1	.	codon_start=1 db_xref=GI:258541518 db_xref=GeneID:8434650 locus_tag=APA01_04200 note='Short-chain dehydrogenase/reductase (SDR)' product=oxidoreductase protein_id=YP_003186951.1 transl_table=11
NC_013209	GenBank	CDS	437911	438834	+	1	.	codon_start=1 db_xref=GI:258541519 db_xref=GeneID:8434651 gene=lysR locus_tag=APA01_04210 note=Helix-turn-helix product='LysR family transcriptional regulator' protein_id=YP_003186952.1 transl_table=11
NC_013209	GenBank	CDS	438900	440612	+	1	.	codon_start=1 db_xref=GI:258541520 db_xref=GeneID:8436719 gene=nhaAP locus_tag=APA01_04220 product='antiporter of Na+/H+ NhaA/NhaP' protein_id=YP_003186953.1 transl_table=11
NC_013209	GenBank	CDS	441032	443191	+	1	.	codon_start=1 db_xref=GI:258541521 db_xref=GeneID:8436780 locus_tag=APA01_04230 note='TonB-dependent receptor' product='ferrichrome siderophore receptor' protein_id=YP_003186954.1 transl_table=11
NC_013209	GenBank	CDS	443191	444102	+	1	.	codon_start=1 db_xref=GI:258541522 db_xref=GeneID:8434652 locus_tag=APA01_04240 note='ABC transporter' product='ferrichrome ABC transporter substrate-binding protein' protein_id=YP_003186955.1 transl_table=11
NC_013209	GenBank	CDS	444099	445112	+	1	.	codon_start=1 db_xref=GI:258541523 db_xref=GeneID:8434653 gene=fecCD locus_tag=APA01_04250 note='ABC transporter' product='ferrichrome ABC transporter permease' protein_id=YP_003186956.1 transl_table=11
NC_013209	GenBank	CDS	445106	445867	+	1	.	codon_start=1 db_xref=GI:258541524 db_xref=GeneID:8436622 locus_tag=APA01_04260 note='ABC transporter' product='ferrichrome transporter ATP-binding protein' protein_id=YP_003186957.1 transl_table=11
NC_013209	GenBank	CDS	445886	448129	+	-1	.	codon_start=1 db_xref=GI:258541525 db_xref=GeneID:8434654 locus_tag=APA01_04270 product=beta-N-acetylhexosaminidase protein_id=YP_003186958.1 transl_table=11
NC_013209	GenBank	CDS	448126	449112	+	-1	.	codon_start=1 db_xref=GI:258541526 db_xref=GeneID:8434655 locus_tag=APA01_04280 note='BadF/BadG/BcrA/BcrD type' product='N-acetylglucosamine kinase' protein_id=YP_003186959.1 transl_table=11
NC_013209	GenBank	CDS	449112	450044	+	-1	.	codon_start=1 db_xref=GI:258541527 db_xref=GeneID:8434656 gene=murQ locus_tag=APA01_04290 note='catalyzes the cleavage of the lactyl ether moiety of N-acetylmuramic acid-6-phosphate (MurNAc-6-P) to form N-acetylglucosamine-6-phosphate (GlcNAc-6-P) and lactate; involved in MurNAc dissimilation pathway' product='N-acetylmuramic acid-6-phosphate etherase' protein_id=YP_003186960.1 transl_table=11
NC_013209	GenBank	CDS	450065	451567	+	-1	.	codon_start=1 db_xref=GI:258541528 db_xref=GeneID:8434657 gene=sss locus_tag=APA01_04300 product='symporter of Na+/proline' protein_id=YP_003186961.1 transl_table=11
NC_013209	GenBank	CDS	451981	453267	+	1	.	codon_start=1 db_xref=GI:258541529 db_xref=GeneID:8436928 locus_tag=APA01_04310 product='glycosyl transferase' protein_id=YP_003186962.1 transl_table=11
NC_013209	GenBank	CDS	453267	453791	+	1	.	codon_start=1 db_xref=GI:258541530 db_xref=GeneID:8434658 locus_tag=APA01_04320 product='hypothetical protein' protein_id=YP_003186963.1 transl_table=11
NC_013209	GenBank	CDS	454005	454616	+	1	.	codon_start=1 db_xref=GI:258541531 db_xref=GeneID:8434659 locus_tag=APA01_04330 note='DDE (Asp,Asp,Glu) domain' product=transposase protein_id=YP_003186964.1 transl_table=11
NC_013209	GenBank	CDS	454887	456272	+	-1	.	codon_start=1 db_xref=GI:258541532 db_xref=GeneID:8434660 locus_tag=APA01_04340 note='DDE (Asp,Asp,Glu) domain' product=transposase protein_id=YP_003186965.1 transl_table=11
NC_013209	GenBank	CDS	456417	458222	+	1	.	codon_start=1 db_xref=GI:258541533 db_xref=GeneID:8434661 locus_tag=APA01_04350 note='Adhesin family protein' product='hypothetical protein' protein_id=YP_003186966.1 transl_table=11
NC_013209	GenBank	CDS	458431	459516	+	-1	.	codon_start=1 db_xref=GI:258541534 db_xref=GeneID:8434662 gene=luxR locus_tag=APA01_04360 product='LuxR family transcriptional regulator' protein_id=YP_003186967.1 transl_table=11
NC_013209	GenBank	CDS	459727	461418	+	1	.	codon_start=1 db_xref=GI:258541535 db_xref=GeneID:8436713 locus_tag=APA01_04370 note='Adhesin family protein' product='hypothetical protein' protein_id=YP_003186968.1 transl_table=11
NC_013209	GenBank	CDS	461476	462405	+	-1	.	codon_start=1 db_xref=GI:258541536 db_xref=GeneID:8434663 locus_tag=APA01_04380 product='deoxyribodipyrimidine photolyase' protein_id=YP_003186969.1 transl_table=11
NC_013209	GenBank	CDS	462231	462866	+	-1	.	codon_start=1 db_xref=GI:258541537 db_xref=GeneID:8434664 locus_tag=APA01_04390 note='Probably pseudogene, N-terminal domain of a gene truncated by transposon' product='deoxyribodipyrimidine photolyase' protein_id=YP_003186970.1 transl_table=11
NC_013209	GenBank	CDS	463035	463502	+	1	.	codon_start=1 db_xref=GI:258541538 db_xref=GeneID:8434665 locus_tag=APA01_04400 product='peptide methionine sulfoxide reductase' protein_id=YP_003186971.1 transl_table=11
NC_013209	GenBank	CDS	463535	463975	+	1	.	codon_start=1 db_xref=GI:258541539 db_xref=GeneID:8434666 locus_tag=APA01_04410 product='hypothetical protein' protein_id=YP_003186972.1 transl_table=11
NC_013209	GenBank	CDS	464171	465379	+	1	.	codon_start=1 db_xref=GI:258541540 db_xref=GeneID:8434667 locus_tag=APA01_04420 product=transporter protein_id=YP_003186973.1 transl_table=11
NC_013209	GenBank	CDS	465495	467111	+	1	.	codon_start=1 db_xref=GI:258541541 db_xref=GeneID:8434668 locus_tag=APA01_04430 note='catalyzes the formation of oxalozcetate and L-glutamate from L-aspartate and 2-oxoglutarate' product='aspartate aminotransferase' protein_id=YP_003186974.1 transl_table=11
NC_013209	GenBank	CDS	467203	468453	+	1	.	codon_start=1 db_xref=GI:258541542 db_xref=GeneID:8434669 locus_tag=APA01_04440 product=transposase protein_id=YP_003186975.1 transl_table=11
NC_013209	GenBank	CDS	468582	468923	+	-1	.	codon_start=1 db_xref=GI:258541543 db_xref=GeneID:8434670 locus_tag=APA01_04450 product=transposase protein_id=YP_003186976.1 transl_table=11
NC_013209	GenBank	CDS	468965	469336	+	-1	.	codon_start=1 db_xref=GI:258541544 db_xref=GeneID:8434671 locus_tag=APA01_04460 product=transposase protein_id=YP_003186977.1 transl_table=11
NC_013209	GenBank	CDS	469513	471414	+	-1	.	codon_start=1 db_xref=GI:258541545 db_xref=GeneID:8434672 locus_tag=APA01_04470 note='Adhesin family protein' product='hypothetical protein' protein_id=YP_003186978.1 transl_table=11
NC_013209	GenBank	CDS	471827	472375	+	-1	.	codon_start=1 db_xref=GI:258541546 db_xref=GeneID:8434673 locus_tag=APA01_04480 note='Ferritin/Dps family' product='transcriptional regulator starvation/low temperature inducible DNA-binding protein' protein_id=YP_003186979.1 transl_table=11
NC_013209	GenBank	CDS	472532	473503	+	-1	.	codon_start=1 db_xref=GI:258541547 db_xref=GeneID:8434674 locus_tag=APA01_04490 note=NAD(P)+ product='glycerol-3-phosphate dehydrogenase' protein_id=YP_003186980.1 transl_table=11
NC_013209	GenBank	CDS	473569	473802	+	-1	.	codon_start=1 db_xref=GI:258541548 db_xref=GeneID:8434675 locus_tag=APA01_04500 product='bacterioferritin-associated ferredoxin' protein_id=YP_003186981.1 transl_table=11
NC_013209	GenBank	CDS	474138	475589	+	1	.	codon_start=1 db_xref=GI:258541549 db_xref=GeneID:8434676 locus_tag=APA01_04510 product='hypothetical protein' protein_id=YP_003186982.1 transl_table=11
NC_013209	GenBank	CDS	475668	476204	+	-1	.	codon_start=1 db_xref=GI:258541550 db_xref=GeneID:8434677 locus_tag=APA01_04520 product='hypothetical protein' protein_id=YP_003186983.1 transl_table=11
NC_013209	GenBank	CDS	476267	477175	+	1	.	codon_start=1 db_xref=GI:258541551 db_xref=GeneID:8434678 gene=lysR locus_tag=APA01_04530 note=Helix-turn-helix product='LysR family transcriptional regulator' protein_id=YP_003186984.1 transl_table=11
NC_013209	GenBank	CDS	477333	478538	+	1	.	codon_start=1 db_xref=GI:258541552 db_xref=GeneID:8436720 locus_tag=APA01_04540 note='Amine dehydrogenase' product='methylamine dehydrogenase heavy chain' protein_id=YP_003186985.1 transl_table=11
NC_013209	GenBank	CDS	478535	479077	+	1	.	codon_start=1 db_xref=GI:258541553 db_xref=GeneID:8434679 gene=mauE locus_tag=APA01_04550 product='methylamine utilization protein MauE' protein_id=YP_003186986.1 transl_table=11
NC_013209	GenBank	CDS	479077	479679	+	1	.	codon_start=1 db_xref=GI:258541554 db_xref=GeneID:8436749 locus_tag=APA01_04560 product='hypothetical protein' protein_id=YP_003186987.1 transl_table=11
NC_013209	GenBank	CDS	479666	480253	+	1	.	codon_start=1 db_xref=GI:258541555 db_xref=GeneID:8434680 locus_tag=APA01_04570 product='methylamine dehydrogenase light chain precursor (MADH)' protein_id=YP_003186988.1 transl_table=11
NC_013209	GenBank	CDS	480256	480765	+	1	.	codon_start=1 db_xref=GI:258541556 db_xref=GeneID:8434681 locus_tag=APA01_04580 product='cytochrome C class I' protein_id=YP_003186989.1 transl_table=11
NC_013209	GenBank	CDS	480875	482254	+	1	.	codon_start=1 db_xref=GI:258541557 db_xref=GeneID:8434682 locus_tag=APA01_04590 product='hypothetical protein' protein_id=YP_003186990.1 transl_table=11
NC_013209	GenBank	CDS	482303	482893	+	1	.	codon_start=1 db_xref=GI:258541558 db_xref=GeneID:8434683 locus_tag=APA01_04600 product='hypothetical protein' protein_id=YP_003186991.1 transl_table=11
NC_013209	GenBank	CDS	483022	483774	+	1	.	codon_start=1 db_xref=GI:258541559 db_xref=GeneID:8434684 locus_tag=APA01_04610 product='hypothetical protein' protein_id=YP_003186992.1 transl_table=11
NC_013209	GenBank	CDS	483859	484755	+	1	.	codon_start=1 db_xref=GI:258541560 db_xref=GeneID:8434685 locus_tag=APA01_04620 product='2,5-diketo-D-gluconate reductase' protein_id=YP_003186993.1 transl_table=11
NC_013209	GenBank	CDS	484762	485628	+	1	.	codon_start=1 db_xref=GI:258541561 db_xref=GeneID:8434686 gene=lysR locus_tag=APA01_04630 note=Helix-turn-helix product='LysR family transcriptional regulator' protein_id=YP_003186994.1 transl_table=11
NC_013209	GenBank	CDS	485734	487182	+	1	.	codon_start=1 db_xref=GI:258541562 db_xref=GeneID:8436721 locus_tag=APA01_04640 product='aldehyde/betaine dehydrogenase' protein_id=YP_003186995.1 transl_table=11
NC_013209	GenBank	CDS	487286	488590	+	-1	.	codon_start=1 db_xref=GI:258541563 db_xref=GeneID:8434687 locus_tag=APA01_04650 note='membrane-bound, similar to gluconate 2-dehydrogenase (acceptor)' product='alcohol dehydrogenase' protein_id=YP_003186996.1 transl_table=11
NC_013209	GenBank	CDS	488595	490787	+	-1	.	codon_start=1 db_xref=GI:258541564 db_xref=GeneID:8434688 locus_tag=APA01_04660 note=membrane-bound product='aldehyde dehydrogenase' protein_id=YP_003186997.1 transl_table=11
NC_013209	GenBank	CDS	490784	491245	+	-1	.	codon_start=1 db_xref=GI:258541565 db_xref=GeneID:8434689 locus_tag=APA01_04670 note='membrane-bound, Ferredoxin (2Fe-2S)-binding protein' product='aldehyde dehydrogenase' protein_id=YP_003186998.1 transl_table=11
NC_013209	GenBank	CDS	491350	492432	+	-1	.	codon_start=1 db_xref=GI:258541566 db_xref=GeneID:8434690 locus_tag=APA01_04680 product='hypothetical protein' protein_id=YP_003186999.1 transl_table=11
NC_013209	GenBank	CDS	492540	493637	+	1	.	codon_start=1 db_xref=GI:258541567 db_xref=GeneID:8434691 locus_tag=APA01_04690 product='hypothetical protein' protein_id=YP_003187000.1 transl_table=11
NC_013209	GenBank	CDS	493652	493879	+	-1	.	codon_start=1 db_xref=GI:258541568 db_xref=GeneID:8434692 locus_tag=APA01_04700 product='hypothetical protein' protein_id=YP_003187001.1 transl_table=11
NC_013209	GenBank	CDS	494023	494190	+	-1	.	codon_start=1 db_xref=GI:258541569 db_xref=GeneID:8434693 locus_tag=APA01_04710 product='hypothetical protein' protein_id=YP_003187002.1 transl_table=11
NC_013209	GenBank	CDS	494259	495947	+	1	.	codon_start=1 db_xref=GI:258541570 db_xref=GeneID:8434694 locus_tag=APA01_04720 note='Adhesin family protein' product='hypothetical protein' protein_id=YP_003187003.1 transl_table=11
NC_013209	GenBank	CDS	496028	497299	+	-1	.	codon_start=1 db_xref=GI:258541571 db_xref=GeneID:8434695 locus_tag=APA01_04730 note='Major facilitator superfamily (MFS)' product=transporter protein_id=YP_003187004.1 transl_table=11
NC_013209	GenBank	CDS	497728	497970	+	1	.	codon_start=1 db_xref=GI:258541572 db_xref=GeneID:8434696 locus_tag=APA01_04740 product='hypothetical protein' protein_id=YP_003187005.1 transl_table=11
NC_013209	GenBank	CDS	498329	498706	+	1	.	codon_start=1 db_xref=GI:258541573 db_xref=GeneID:8434697 locus_tag=APA01_04750 note='HNH motif' product=endonuclease protein_id=YP_003187006.1 transl_table=11
NC_013209	GenBank	CDS	499230	499859	+	1	.	codon_start=1 db_xref=GI:258541574 db_xref=GeneID:8434698 locus_tag=APA01_04760 product='hypothetical protein' protein_id=YP_003187007.1 transl_table=11
NC_013209	GenBank	CDS	500228	500533	+	1	.	codon_start=1 db_xref=GI:258541575 db_xref=GeneID:8434699 locus_tag=APA01_04770 product='phage integrase (truncated middle)' protein_id=YP_003187008.1 transl_table=11
NC_013209	GenBank	tRNA	500674	500749	+	-1	.	codon_recognized=GCG db_xref=GeneID:8434700 locus_tag=APA01_04780 product=tRNA-Ala
NC_013209	GenBank	CDS	500777	501187	+	1	.	codon_start=1 db_xref=GI:258541576 db_xref=GeneID:8434701 locus_tag=APA01_04790 product='hypothetical protein' protein_id=YP_003187009.1 transl_table=11
NC_013209	GenBank	CDS	501194	501640	+	1	.	codon_start=1 db_xref=GI:258541577 db_xref=GeneID:8434702 locus_tag=APA01_04800 product='hypothetical protein' protein_id=YP_003187010.1 transl_table=11
NC_013209	GenBank	CDS	501741	501920	+	-1	.	codon_start=1 db_xref=GI:258541578 db_xref=GeneID:8434703 locus_tag=APA01_04810 product='hypothetical protein' protein_id=YP_003187011.1 transl_table=11
NC_013209	GenBank	CDS	502186	502374	+	1	.	codon_start=1 db_xref=GI:258541579 db_xref=GeneID:8434704 locus_tag=APA01_04820 product='hypothetical protein' protein_id=YP_003187012.1 transl_table=11
NC_013209	GenBank	CDS	502440	503225	+	-1	.	codon_start=1 db_xref=GI:258541580 db_xref=GeneID:8434705 locus_tag=APA01_04830 product='hypothetical protein' protein_id=YP_003187013.1 transl_table=11
NC_013209	GenBank	CDS	503257	503943	+	-1	.	codon_start=1 db_xref=GI:258541581 db_xref=GeneID:8434706 locus_tag=APA01_04840 product='hypothetical protein' protein_id=YP_003187014.1 transl_table=11
NC_013209	GenBank	CDS	504187	505128	+	1	.	codon_start=1 db_xref=GI:258541582 db_xref=GeneID:8434707 locus_tag=APA01_04850 product='hypothetical protein' protein_id=YP_003187015.1 transl_table=11
NC_013209	GenBank	CDS	505222	505614	+	1	.	codon_start=1 db_xref=GI:258541583 db_xref=GeneID:8434708 locus_tag=APA01_04860 product='hypothetical protein' protein_id=YP_003187016.1 transl_table=11
NC_013209	GenBank	CDS	505725	506159	+	1	.	codon_start=1 db_xref=GI:258541584 db_xref=GeneID:8434709 locus_tag=APA01_04870 product='hypothetical protein' protein_id=YP_003187017.1 transl_table=11
NC_013209	GenBank	CDS	506273	506773	+	-1	.	codon_start=1 db_xref=GI:258541585 db_xref=GeneID:8434710 locus_tag=APA01_04880 product='hypothetical protein' protein_id=YP_003187018.1 transl_table=11
NC_013209	GenBank	CDS	506994	507818	+	-1	.	codon_start=1 db_xref=GI:258541586 db_xref=GeneID:8434711 locus_tag=APA01_04890 product='hypothetical protein' protein_id=YP_003187019.1 transl_table=11
NC_013209	GenBank	CDS	507825	508019	+	1	.	codon_start=1 db_xref=GI:258541587 db_xref=GeneID:8434712 locus_tag=APA01_04900 product='hypothetical protein' protein_id=YP_003187020.1 transl_table=11
NC_013209	GenBank	CDS	508066	509475	+	1	.	codon_start=1 db_xref=GI:258541588 db_xref=GeneID:8434713 locus_tag=APA01_04910 note='Adhesin family protein' product='hypothetical protein' protein_id=YP_003187021.1 transl_table=11
NC_013209	GenBank	CDS	509663	510397	+	1	.	codon_start=1 db_xref=GI:258541589 db_xref=GeneID:8434714 locus_tag=APA01_04920 product='hypothetical protein' protein_id=YP_003187022.1 transl_table=11
NC_013209	GenBank	CDS	510404	510781	+	1	.	codon_start=1 db_xref=GI:258541590 db_xref=GeneID:8434715 locus_tag=APA01_04930 product='hypothetical protein' protein_id=YP_003187023.1 transl_table=11
NC_013209	GenBank	CDS	510844	511533	+	1	.	codon_start=1 db_xref=GI:258541591 db_xref=GeneID:8434716 locus_tag=APA01_04940 product='hypothetical protein' protein_id=YP_003187024.1 transl_table=11
NC_013209	GenBank	CDS	511960	514176	+	1	.	codon_start=1 db_xref=GI:258541592 db_xref=GeneID:8434717 locus_tag=APA01_04950 note='TonB-dependent receptor' product='ferric iron siderophore receptor' protein_id=YP_003187025.1 transl_table=11
NC_013209	GenBank	CDS	514260	514790	+	-1	.	codon_start=1 db_xref=GI:258541593 db_xref=GeneID:8434718 locus_tag=APA01_04960 product='cytochrome C' protein_id=YP_003187026.1 transl_table=11
NC_013209	GenBank	CDS	514795	516045	+	-1	.	codon_start=1 db_xref=GI:258541594 db_xref=GeneID:8434719 locus_tag=APA01_04970 note='FAD dependent oxidoreductase' product='D-amino acid oxidase' protein_id=YP_003187027.1 transl_table=11
NC_013209	GenBank	CDS	516136	516453	+	-1	.	codon_start=1 db_xref=GI:258541595 db_xref=GeneID:8434720 locus_tag=APA01_04980 product='hypothetical protein' protein_id=YP_003187028.1 transl_table=11
NC_013209	GenBank	CDS	516553	517419	+	1	.	codon_start=1 db_xref=GI:258541596 db_xref=GeneID:8434721 locus_tag=APA01_04990 note=NAD-dependent product=oxidoreductase protein_id=YP_003187029.1 transl_table=11
NC_013209	GenBank	CDS	517443	517874	+	1	.	codon_start=1 db_xref=GI:258541597 db_xref=GeneID:8434722 locus_tag=APA01_05000 product='hypothetical protein' protein_id=YP_003187030.1 transl_table=11
NC_013209	GenBank	CDS	517892	518281	+	-1	.	codon_start=1 db_xref=GI:258541598 db_xref=GeneID:8434723 locus_tag=APA01_05010 product='hypothetical protein' protein_id=YP_003187031.1 transl_table=11
NC_013209	GenBank	CDS	518488	519975	+	-1	.	codon_start=1 db_xref=GI:258541599 db_xref=GeneID:8434724 locus_tag=APA01_05020 note='Adhesin family protein' product='hypothetical protein' protein_id=YP_003187032.1 transl_table=11
NC_013209	GenBank	CDS	520354	521805	+	-1	.	codon_start=1 db_xref=GI:258541600 db_xref=GeneID:8434725 locus_tag=APA01_05030 note='Adhesin family protein' product='hypothetical protein' protein_id=YP_003187033.1 transl_table=11
NC_013209	GenBank	CDS	522040	522693	+	1	.	codon_start=1 db_xref=GI:258541601 db_xref=GeneID:8434726 gene=lysE locus_tag=APA01_05040 product='lysine/threonine exporter protein LysE' protein_id=YP_003187034.1 transl_table=11
NC_013209	GenBank	CDS	522816	523034	+	1	.	codon_start=1 db_xref=GI:258541602 db_xref=GeneID:8436715 locus_tag=APA01_05050 product='hypothetical protein' protein_id=YP_003187035.1 transl_table=11
NC_013209	GenBank	CDS	523076	525118	+	-1	.	codon_start=1 db_xref=GI:258541603 db_xref=GeneID:8434727 locus_tag=APA01_05060 note='Adhesin family protein' product='hypothetical protein' protein_id=YP_003187036.1 transl_table=11
NC_013209	GenBank	CDS	525287	526138	+	-1	.	codon_start=1 db_xref=GI:258541604 db_xref=GeneID:8434728 locus_tag=APA01_05070 note=Helix-turn-helix product='transcriptional regulator' protein_id=YP_003187037.1 transl_table=11
NC_013209	GenBank	CDS	526296	526961	+	1	.	codon_start=1 db_xref=GI:258541605 db_xref=GeneID:8434729 locus_tag=APA01_05080 product='hypothetical protein' protein_id=YP_003187038.1 transl_table=11
NC_013209	GenBank	CDS	526961	527797	+	1	.	codon_start=1 db_xref=GI:258541606 db_xref=GeneID:8434730 locus_tag=APA01_05090 product='hypothetical protein' protein_id=YP_003187039.1 transl_table=11
NC_013209	GenBank	CDS	527798	528397	+	1	.	codon_start=1 db_xref=GI:258541607 db_xref=GeneID:8434731 locus_tag=APA01_05100 product='hypothetical protein' protein_id=YP_003187040.1 transl_table=11
NC_013209	GenBank	CDS	528441	528980	+	1	.	codon_start=1 db_xref=GI:258541608 db_xref=GeneID:8434732 locus_tag=APA01_05110 product='hypothetical protein' protein_id=YP_003187041.1 transl_table=11
NC_013209	GenBank	CDS	529068	530828	+	-1	.	codon_start=1 db_xref=GI:258541609 db_xref=GeneID:8434733 locus_tag=APA01_05120 note='Adhesin family protein' product='hypothetical protein' protein_id=YP_003187042.1 transl_table=11
NC_013209	GenBank	CDS	531141	531701	+	1	.	codon_start=1 db_xref=GI:258541610 db_xref=GeneID:8434734 locus_tag=APA01_05130 product='DNA resolvase' protein_id=YP_003187043.1 transl_table=11
NC_013209	GenBank	CDS	531780	533006	+	-1	.	codon_start=1 db_xref=GI:258541611 db_xref=GeneID:8434735 locus_tag=APA01_05140 note='Adhesin family protein' product='hypothetical protein' protein_id=YP_003187044.1 transl_table=11
NC_013209	GenBank	CDS	533494	534837	+	-1	.	codon_start=1 db_xref=GI:258541612 db_xref=GeneID:8434736 locus_tag=APA01_05150 product='radical S-adenosylmethionine (SAM) protein' protein_id=YP_003187045.1 transl_table=11
NC_013209	GenBank	CDS	535268	537457	+	1	.	codon_start=1 db_xref=GI:258541613 db_xref=GeneID:8434737 locus_tag=APA01_05160 product=acyltransferase protein_id=YP_003187046.1 transl_table=11
NC_013209	GenBank	CDS	537454	538092	+	-1	.	codon_start=1 db_xref=GI:258541614 db_xref=GeneID:8434738 locus_tag=APA01_05170 product='hypothetical protein' protein_id=YP_003187047.1 transl_table=11
NC_013209	GenBank	CDS	538255	538797	+	1	.	codon_start=1 db_xref=GI:258541615 db_xref=GeneID:8434739 locus_tag=APA01_05180 product='hypothetical protein' protein_id=YP_003187048.1 transl_table=11
NC_013209	GenBank	CDS	538999	540453	+	1	.	codon_start=1 db_xref=GI:258541616 db_xref=GeneID:8434740 locus_tag=APA01_05190 note='Molecular motors involved in the encapsidation of viral DNA' product='phage terminase large subunit TerL' protein_id=YP_003187049.1 transl_table=11
NC_013209	GenBank	CDS	540450	541601	+	-1	.	codon_start=1 db_xref=GI:258541617 db_xref=GeneID:8434741 locus_tag=APA01_05200 product='hypothetical protein' protein_id=YP_003187050.1 transl_table=11
NC_013209	GenBank	CDS	541750	543129	+	1	.	codon_start=1 db_xref=GI:258541618 db_xref=GeneID:8434742 locus_tag=APA01_05210 product='hypothetical protein' protein_id=YP_003187051.1 transl_table=11
NC_013209	GenBank	CDS	543126	544127	+	1	.	codon_start=1 db_xref=GI:258541619 db_xref=GeneID:8434743 locus_tag=APA01_05220 product='phage related protein' protein_id=YP_003187052.1 transl_table=11
NC_013209	GenBank	CDS	544165	544665	+	1	.	codon_start=1 db_xref=GI:258541620 db_xref=GeneID:8434744 locus_tag=APA01_05230 product='hypothetical protein' protein_id=YP_003187053.1 transl_table=11
NC_013209	GenBank	CDS	544665	545702	+	1	.	codon_start=1 db_xref=GI:258541621 db_xref=GeneID:8434745 locus_tag=APA01_05240 product='hypothetical protein' protein_id=YP_003187054.1 transl_table=11
NC_013209	GenBank	CDS	545746	546063	+	1	.	codon_start=1 db_xref=GI:258541622 db_xref=GeneID:8434746 locus_tag=APA01_05250 product='hypothetical protein' protein_id=YP_003187055.1 transl_table=11
NC_013209	GenBank	CDS	546100	546606	+	1	.	codon_start=1 db_xref=GI:258541623 db_xref=GeneID:8434747 locus_tag=APA01_05260 product='hypothetical protein' protein_id=YP_003187056.1 transl_table=11
NC_013209	GenBank	CDS	546597	546977	+	1	.	codon_start=1 db_xref=GI:258541624 db_xref=GeneID:8434748 locus_tag=APA01_05270 product='hypothetical protein' protein_id=YP_003187057.1 transl_table=11
NC_013209	GenBank	CDS	546974	547510	+	1	.	codon_start=1 db_xref=GI:258541625 db_xref=GeneID:8434749 locus_tag=APA01_05280 product='hypothetical protein' protein_id=YP_003187058.1 transl_table=11
NC_013209	GenBank	CDS	547529	548683	+	1	.	codon_start=1 db_xref=GI:258541626 db_xref=GeneID:8434750 locus_tag=APA01_05290 product='hypothetical protein' protein_id=YP_003187059.1 transl_table=11
NC_013209	GenBank	CDS	548686	549123	+	1	.	codon_start=1 db_xref=GI:258541627 db_xref=GeneID:8434751 locus_tag=APA01_05300 product='hypothetical protein' protein_id=YP_003187060.1 transl_table=11
NC_013209	GenBank	CDS	549163	549618	+	1	.	codon_start=1 db_xref=GI:258541628 db_xref=GeneID:8434752 locus_tag=APA01_05310 product='hypothetical protein' protein_id=YP_003187061.1 transl_table=11
NC_013209	GenBank	CDS	549642	549803	+	1	.	codon_start=1 db_xref=GI:258541629 db_xref=GeneID:8434753 locus_tag=APA01_05320 product='hypothetical protein' protein_id=YP_003187062.1 transl_table=11
NC_013209	GenBank	CDS	550210	551595	+	-1	.	codon_start=1 db_xref=GI:258541630 db_xref=GeneID:8434754 locus_tag=APA01_05330 note='DDE (Asp,Asp,Glu) domain' product=transposase protein_id=YP_003187063.1 transl_table=11
NC_013209	GenBank	CDS	551661	552464	+	1	.	codon_start=1 db_xref=GI:258541631 db_xref=GeneID:8434755 locus_tag=APA01_05340 product='hypothetical protein' protein_id=YP_003187064.1 transl_table=11
NC_013209	GenBank	CDS	552500	553213	+	1	.	codon_start=1 db_xref=GI:258541632 db_xref=GeneID:8434756 locus_tag=APA01_05350 product='hypothetical protein' protein_id=YP_003187065.1 transl_table=11
NC_013209	GenBank	CDS	553210	553530	+	1	.	codon_start=1 db_xref=GI:258541633 db_xref=GeneID:8434757 locus_tag=APA01_05360 product='hypothetical protein' protein_id=YP_003187066.1 transl_table=11
NC_013209	GenBank	CDS	553527	554453	+	1	.	codon_start=1 db_xref=GI:258541634 db_xref=GeneID:8434758 locus_tag=APA01_05370 product='hypothetical protein' protein_id=YP_003187067.1 transl_table=11
NC_013209	GenBank	CDS	554450	555139	+	1	.	codon_start=1 db_xref=GI:258541635 db_xref=GeneID:8434759 locus_tag=APA01_05380 product='phage baseplate assembly protein' protein_id=YP_003187068.1 transl_table=11
NC_013209	GenBank	CDS	555151	555504	+	1	.	codon_start=1 db_xref=GI:258541636 db_xref=GeneID:8434760 locus_tag=APA01_05390 product='hypothetical protein' protein_id=YP_003187069.1 transl_table=11
NC_013209	GenBank	CDS	555533	556726	+	1	.	codon_start=1 db_xref=GI:258541637 db_xref=GeneID:8434761 locus_tag=APA01_05400 product='phage Mu protein' protein_id=YP_003187070.1 transl_table=11
NC_013209	GenBank	CDS	556726	557304	+	1	.	codon_start=1 db_xref=GI:258541638 db_xref=GeneID:8434762 locus_tag=APA01_05410 product='hypothetical protein' protein_id=YP_003187071.1 transl_table=11
NC_013209	GenBank	CDS	557312	558409	+	1	.	codon_start=1 db_xref=GI:258541639 db_xref=GeneID:8434763 locus_tag=APA01_05420 product='tail fiber protein' protein_id=YP_003187072.1 transl_table=11
NC_013209	GenBank	CDS	558416	558985	+	1	.	codon_start=1 db_xref=GI:258541640 db_xref=GeneID:8434764 locus_tag=APA01_05430 product='hypothetical protein' protein_id=YP_003187073.1 transl_table=11
NC_013209	GenBank	CDS	559108	559554	+	1	.	codon_start=1 db_xref=GI:258541641 db_xref=GeneID:8434765 locus_tag=APA01_05440 product='hypothetical protein' protein_id=YP_003187074.1 transl_table=11
NC_013209	GenBank	CDS	559627	560889	+	1	.	codon_start=1 db_xref=GI:258541642 db_xref=GeneID:8434766 gene=nhaAP locus_tag=APA01_05450 product='antiporter of Na+/H+ NhaA/NhaP' protein_id=YP_003187075.1 transl_table=11
NC_013209	GenBank	CDS	560896	563397	+	1	.	codon_start=1 db_xref=GI:258541643 db_xref=GeneID:8436781 locus_tag=APA01_05460 product='TonB-dependent receptor' protein_id=YP_003187076.1 transl_table=11
NC_013209	GenBank	CDS	563400	564650	+	1	.	codon_start=1 db_xref=GI:258541644 db_xref=GeneID:8434767 locus_tag=APA01_05470 product='aminoglycoside phosphotransferase' protein_id=YP_003187077.1 transl_table=11
NC_013209	GenBank	CDS	564650	565213	+	1	.	codon_start=1 db_xref=GI:258541645 db_xref=GeneID:8434768 gene=pnuC locus_tag=APA01_05480 product='transporter of nicotinamide mononucleotide PnuC' protein_id=YP_003187078.1 transl_table=11
NC_013209	GenBank	CDS	565338	565883	+	-1	.	codon_start=1 db_xref=GI:258541646 db_xref=GeneID:8436843 locus_tag=APA01_05490 product='hypothetical protein' protein_id=YP_003187079.1 transl_table=11
NC_013209	GenBank	CDS	566133	566438	+	1	.	codon_start=1 db_xref=GI:258541647 db_xref=GeneID:8434769 locus_tag=APA01_05500 note='Chaperone protein DnaJ' product='hypothetical protein' protein_id=YP_003187080.1 transl_table=11
NC_013209	GenBank	CDS	566556	567461	+	-1	.	codon_start=1 db_xref=GI:258541648 db_xref=GeneID:8434770 locus_tag=APA01_05510 product='formyltetrahydrofolate deformylase' protein_id=YP_003187081.1 transl_table=11
NC_013209	GenBank	CDS	567766	568188	+	-1	.	codon_start=1 db_xref=GI:258541649 db_xref=GeneID:8434771 locus_tag=APA01_05520 product='hypothetical protein' protein_id=YP_003187082.1 transl_table=11
NC_013209	GenBank	CDS	568270	568779	+	1	.	codon_start=1 db_xref=GI:258541650 db_xref=GeneID:8434772 gene=badM/rrf2 locus_tag=APA01_05530 product='BadM/Rrf2 family transcriptional regulator' protein_id=YP_003187083.1 transl_table=11
NC_013209	GenBank	CDS	568851	569696	+	1	.	codon_start=1 db_xref=GI:258541651 db_xref=GeneID:8436515 locus_tag=APA01_05540 note='Short-chain dehydrogenase/reductase (SDR)' product=oxidoreductase protein_id=YP_003187084.1 transl_table=11
NC_013209	GenBank	CDS	569707	570141	+	1	.	codon_start=1 db_xref=GI:258541652 db_xref=GeneID:8434773 gene=crcB locus_tag=APA01_05550 product='integral membrane protein CrcB' protein_id=YP_003187085.1 transl_table=11
NC_013209	GenBank	CDS	570270	570653	+	-1	.	codon_start=1 db_xref=GI:258541653 db_xref=GeneID:8436560 locus_tag=APA01_05560 product='glyoxalase/bleomycin resistance dioxygenase' protein_id=YP_003187086.1 transl_table=11
NC_013209	GenBank	CDS	570723	571547	+	-1	.	codon_start=1 db_xref=GI:258541654 db_xref=GeneID:8434774 locus_tag=APA01_05570 product='hypothetical protein' protein_id=YP_003187087.1 transl_table=11
NC_013209	GenBank	CDS	571780	572220	+	-1	.	codon_start=1 db_xref=GI:258541655 db_xref=GeneID:8434775 locus_tag=APA01_05590 product='acyl-CoA thioester hydrolase' protein_id=YP_003187088.1 transl_table=11
NC_013209	GenBank	CDS	572219	572419	+	1	.	codon_start=1 db_xref=GI:258541656 db_xref=GeneID:8434777 locus_tag=APA01_05580 product='hypothetical protein' protein_id=YP_003187089.1 transl_table=11
NC_013209	GenBank	CDS	572540	574234	+	1	.	codon_start=1 db_xref=GI:258541657 db_xref=GeneID:8434776 locus_tag=APA01_05600 note='Adhesin family protein' product='hypothetical protein' protein_id=YP_003187090.1 transl_table=11
NC_013209	GenBank	CDS	574344	575549	+	-1	.	codon_start=1 db_xref=GI:258541658 db_xref=GeneID:8434778 locus_tag=APA01_05610 note='Linking inner and outer membranes' product='TonB periplasmic protein' protein_id=YP_003187091.1 transl_table=11
NC_013209	GenBank	CDS	575674	577878	+	-1	.	codon_start=1 db_xref=GI:258541659 db_xref=GeneID:8434779 locus_tag=APA01_05620 note='endothelin-converting enzyme 1' product=metallopeptidase protein_id=YP_003187092.1 transl_table=11
NC_013209	GenBank	CDS	578015	580471	+	1	.	codon_start=1 db_xref=GI:258541660 db_xref=GeneID:8434780 locus_tag=APA01_05630 product='TonB-dependent receptor' protein_id=YP_003187093.1 transl_table=11
NC_013209	GenBank	CDS	580635	581306	+	-1	.	codon_start=1 db_xref=GI:258541661 db_xref=GeneID:8434781 gene=tetR locus_tag=APA01_05640 product='TetR family transcriptional regulator' protein_id=YP_003187094.1 transl_table=11
NC_013209	GenBank	CDS	581567	582586	+	1	.	codon_start=1 db_xref=GI:258541662 db_xref=GeneID:8436941 locus_tag=APA01_05650 note='Probably pseudogene, N-terminal domain of a gene truncated by transposon' product='acyl-CoA transferase' protein_id=YP_003187095.1 transl_table=11
NC_013209	GenBank	CDS	582590	583105	+	1	.	codon_start=1 db_xref=GI:258541663 db_xref=GeneID:8434782 locus_tag=APA01_05660 note='Probably pseudogene, N-terminal domain of a gene truncated by transposon' product=transposase protein_id=YP_003187096.1 transl_table=11
NC_013209	GenBank	CDS	583163	584548	+	1	.	codon_start=1 db_xref=GI:258541664 db_xref=GeneID:8434783 locus_tag=APA01_05670 note='DDE (Asp,Asp,Glu) domain' product=transposase protein_id=YP_003187097.1 transl_table=11
NC_013209	GenBank	CDS	584811	585698	+	1	.	codon_start=1 db_xref=GI:258541665 db_xref=GeneID:8434784 locus_tag=APA01_05680 product=transposase protein_id=YP_003187098.1 transl_table=11
NC_013209	GenBank	CDS	585907	586476	+	1	.	codon_start=1 db_xref=GI:258541666 db_xref=GeneID:8434785 locus_tag=APA01_05690 product='acyl-CoA transferase' protein_id=YP_003187099.1 transl_table=11
NC_013209	GenBank	CDS	586519	587778	+	1	.	codon_start=1 db_xref=GI:258541667 db_xref=GeneID:8434786 locus_tag=APA01_05700 note='hydroxypyruvate reductase' product='glycerate dehydrogenase' protein_id=YP_003187100.1 transl_table=11
NC_013209	GenBank	CDS	587914	589056	+	1	.	codon_start=1 db_xref=GI:258541668 db_xref=GeneID:8434787 locus_tag=APA01_05710 product='acyl-CoA dehydrogenase' protein_id=YP_003187101.1 transl_table=11
NC_013209	GenBank	CDS	589053	589820	+	1	.	codon_start=1 db_xref=GI:258541669 db_xref=GeneID:8434788 locus_tag=APA01_05720 note='catalyzes the first of the two reduction steps in the elongation cycle of fatty acid synthesis' product='3-ketoacyl-ACP reductase' protein_id=YP_003187102.1 transl_table=11
NC_013209	GenBank	CDS	589823	590980	+	1	.	codon_start=1 db_xref=GI:258541670 db_xref=GeneID:8434789 locus_tag=APA01_05730 product='hypothetical protein' protein_id=YP_003187103.1 transl_table=11
NC_013209	GenBank	CDS	590980	591837	+	1	.	codon_start=1 db_xref=GI:258541671 db_xref=GeneID:8434790 locus_tag=APA01_05740 product='hypothetical protein' protein_id=YP_003187104.1 transl_table=11
NC_013209	GenBank	CDS	591853	592614	+	1	.	codon_start=1 db_xref=GI:258541672 db_xref=GeneID:8434791 locus_tag=APA01_05750 product='electron transfer flavoprotein subunit beta' protein_id=YP_003187105.1 transl_table=11
NC_013209	GenBank	CDS	592679	592906	+	-1	.	codon_start=1 db_xref=GI:258541673 db_xref=GeneID:8434792 locus_tag=APA01_05760 note='Probably pseudogene, C-terminal domain of a gene truncated by transposon' product=transposase protein_id=YP_003187106.1 transl_table=11
NC_013209	GenBank	CDS	593154	594041	+	-1	.	codon_start=1 db_xref=GI:258541674 db_xref=GeneID:8434793 locus_tag=APA01_05770 note='Probably pseudogene, C-terminal domain of a gene truncated by transposon' product=transposase protein_id=YP_003187107.1 transl_table=11
NC_013209	GenBank	CDS	594304	595743	+	-1	.	codon_start=1 db_xref=GI:258541675 db_xref=GeneID:8434794 locus_tag=APA01_05780 note='DDE (Asp,Asp,Glu) domain' product=transposase protein_id=YP_003187108.1 transl_table=11
NC_013209	GenBank	CDS	595747	596109	+	-1	.	codon_start=1 db_xref=GI:258541676 db_xref=GeneID:8434795 locus_tag=APA01_05790 note='Probably pseudogene, N-terminal domain of a gene truncated by transposon' product=transposase protein_id=YP_003187109.1 transl_table=11
NC_013209	GenBank	CDS	596345	597211	+	1	.	codon_start=1 db_xref=GI:258541677 db_xref=GeneID:8434796 locus_tag=APA01_05800 product='electron transfer flavoprotein subunit alpha' protein_id=YP_003187110.1 transl_table=11
NC_013209	GenBank	CDS	597481	598980	+	1	.	codon_start=1 db_xref=GI:258541678 db_xref=GeneID:8434797 locus_tag=APA01_05810 note=NAD(P)-dependent product='aldehyde/L-sorbosone dehydrogenase' protein_id=YP_003187111.1 transl_table=11
NC_013209	GenBank	CDS	598980	600572	+	1	.	codon_start=1 db_xref=GI:258541679 db_xref=GeneID:8434798 locus_tag=APA01_05820 note=FAD-dependent product='L-sorbose dehydrogenase' protein_id=YP_003187112.1 transl_table=11
NC_013209	GenBank	CDS	600665	601936	+	1	.	codon_start=1 db_xref=GI:258541680 db_xref=GeneID:8434799 locus_tag=APA01_05830 note='Major facilitator superfamily (MFS)' product='glucose/galactose transporter' protein_id=YP_003187113.1 transl_table=11
NC_013209	GenBank	CDS	601984	602262	+	1	.	codon_start=1 db_xref=GI:258541681 db_xref=GeneID:8434800 locus_tag=APA01_05840 product='hypothetical protein' protein_id=YP_003187114.1 transl_table=11
NC_013209	GenBank	CDS	602259	603494	+	1	.	codon_start=1 db_xref=GI:258541682 db_xref=GeneID:8434801 gene=oprB locus_tag=APA01_05850 product=porin protein_id=YP_003187115.1 transl_table=11
NC_013209	GenBank	CDS	603739	604326	+	1	.	codon_start=1 db_xref=GI:258541683 db_xref=GeneID:8436817 locus_tag=APA01_05860 product='hypothetical protein' protein_id=YP_003187116.1 transl_table=11
NC_013209	GenBank	CDS	604409	606166	+	-1	.	codon_start=1 db_xref=GI:258541684 db_xref=GeneID:8434802 locus_tag=APA01_05870 note='Adhesin family protein' product='hypothetical protein' protein_id=YP_003187117.1 transl_table=11
NC_013209	GenBank	CDS	606535	606900	+	1	.	codon_start=1 db_xref=GI:258541685 db_xref=GeneID:8434803 locus_tag=APA01_05880 product=transposase protein_id=YP_003187118.1 transl_table=11
NC_013209	GenBank	CDS	606958	608343	+	1	.	codon_start=1 db_xref=GI:258541686 db_xref=GeneID:8434804 locus_tag=APA01_05890 note='DDE (Asp,Asp,Glu) domain' product=transposase protein_id=YP_003187119.1 transl_table=11
NC_013209	GenBank	CDS	608665	609006	+	1	.	codon_start=1 db_xref=GI:258541687 db_xref=GeneID:8434805 locus_tag=APA01_05900 product=transposase protein_id=YP_003187120.1 transl_table=11
NC_013209	GenBank	CDS	609115	610032	+	-1	.	codon_start=1 db_xref=GI:258541688 db_xref=GeneID:8434806 locus_tag=APA01_05910 product='hypothetical protein' protein_id=YP_003187121.1 transl_table=11
NC_013209	GenBank	CDS	610088	611701	+	-1	.	codon_start=1 db_xref=GI:258541689 db_xref=GeneID:8434807 locus_tag=APA01_05920 product='inorganic phosphate low-affinity transporter' protein_id=YP_003187122.1 transl_table=11
NC_013209	GenBank	CDS	611772	611996	+	-1	.	codon_start=1 db_xref=GI:258541690 db_xref=GeneID:8434808 locus_tag=APA01_05930 product='hypothetical protein' protein_id=YP_003187123.1 transl_table=11
NC_013209	GenBank	CDS	612235	613230	+	1	.	codon_start=1 db_xref=GI:258541691 db_xref=GeneID:8434809 locus_tag=APA01_05940 product='pyruvate dehydrogenase E1 component subunit alpha' protein_id=YP_003187124.1 transl_table=11
NC_013209	GenBank	CDS	613278	614306	+	1	.	codon_start=1 db_xref=GI:258541692 db_xref=GeneID:8434810 locus_tag=APA01_05950 note=transketolase product='pyruvate dehydrogenase E1 component subunit beta' protein_id=YP_003187125.1 transl_table=11
NC_013209	GenBank	CDS	614310	615476	+	1	.	codon_start=1 db_xref=GI:258541693 db_xref=GeneID:8434811 locus_tag=APA01_05960 product='branched-chain alpha-keto acid dehydrogenase subunit E2' protein_id=YP_003187126.1 transl_table=11
NC_013209	GenBank	CDS	615669	616223	+	1	.	codon_start=1 db_xref=GI:258541694 db_xref=GeneID:8434812 gene=hspA locus_tag=APA01_05970 note='Small heat shock protein' product='heat shock protein Hsp20' protein_id=YP_003187127.1 transl_table=11
NC_013209	GenBank	CDS	616252	616443	+	1	.	codon_start=1 db_xref=GI:258541695 db_xref=GeneID:8436692 locus_tag=APA01_05980 product='hypothetical protein' protein_id=YP_003187128.1 transl_table=11
NC_013209	GenBank	CDS	616715	617998	+	-1	.	codon_start=1 db_xref=GI:258541696 db_xref=GeneID:8434813 locus_tag=APA01_05990 note='FAD-dependent pyridine nucleotide-disulphide oxidoreductase' product='NADH dehydrogenase' protein_id=YP_003187129.1 transl_table=11
NC_013209	GenBank	CDS	618133	619188	+	-1	.	codon_start=1 db_xref=GI:258541697 db_xref=GeneID:8434814 locus_tag=APA01_06000 product='hypothetical protein' protein_id=YP_003187130.1 transl_table=11
NC_013209	GenBank	CDS	619185	620189	+	-1	.	codon_start=1 db_xref=GI:258541698 db_xref=GeneID:8434815 gene=cobW locus_tag=APA01_06010 product='cobalamin synthesis protein CobW' protein_id=YP_003187131.1 transl_table=11
NC_013209	GenBank	CDS	620277	621743	+	-1	.	codon_start=1 db_xref=GI:258541699 db_xref=GeneID:8436548 locus_tag=APA01_06020 product='chloride channel protein' protein_id=YP_003187132.1 transl_table=11
NC_013209	GenBank	CDS	621796	622761	+	-1	.	codon_start=1 db_xref=GI:258541700 db_xref=GeneID:8434816 locus_tag=APA01_06030 product='cation efflux system protein' protein_id=YP_003187133.1 transl_table=11
NC_013209	GenBank	CDS	622822	624003	+	-1	.	codon_start=1 db_xref=GI:258541701 db_xref=GeneID:8434817 locus_tag=APA01_06040 product='cation efflux system protein' protein_id=YP_003187134.1 transl_table=11
NC_013209	GenBank	CDS	624210	625868	+	1	.	codon_start=1 db_xref=GI:258541702 db_xref=GeneID:8434818 locus_tag=APA01_06050 note='FAD dependent' product=oxidoreductase protein_id=YP_003187135.1 transl_table=11
NC_013209	GenBank	CDS	625899	626696	+	-1	.	codon_start=1 db_xref=GI:258541703 db_xref=GeneID:8434819 locus_tag=APA01_06060 product=esterase protein_id=YP_003187136.1 transl_table=11
NC_013209	GenBank	CDS	626946	627761	+	1	.	codon_start=1 db_xref=GI:258541704 db_xref=GeneID:8434820 gene=uspA locus_tag=APA01_06070 note='nucleotide-binding proteins' product='universal stress protein UspA' protein_id=YP_003187137.1 transl_table=11
NC_013209	GenBank	CDS	627822	630158	+	1	.	codon_start=1 db_xref=GI:258541705 db_xref=GeneID:8436978 locus_tag=APA01_06080 product='hypothetical protein' protein_id=YP_003187138.1 transl_table=11
NC_013209	GenBank	CDS	630249	632219	+	-1	.	codon_start=1 db_xref=GI:258541706 db_xref=GeneID:8434821 locus_tag=APA01_06090 note='ABC transporter' product='oligopeptide transporter membrane spanning protein' protein_id=YP_003187139.1 transl_table=11
NC_013209	GenBank	CDS	632392	634260	+	-1	.	codon_start=1 db_xref=GI:258541707 db_xref=GeneID:8434822 locus_tag=APA01_06100 product='hypothetical protein' protein_id=YP_003187140.1 transl_table=11
NC_013209	GenBank	CDS	634507	635151	+	-1	.	codon_start=1 db_xref=GI:258541708 db_xref=GeneID:8434823 locus_tag=APA01_06110 product='hypothetical protein' protein_id=YP_003187141.1 transl_table=11
NC_013209	GenBank	CDS	635228	635458	+	1	.	codon_start=1 db_xref=GI:258541709 db_xref=GeneID:8434824 locus_tag=APA01_06120 product='hypothetical protein' protein_id=YP_003187142.1 transl_table=11
NC_013209	GenBank	CDS	635581	636192	+	-1	.	codon_start=1 db_xref=GI:258541710 db_xref=GeneID:8434825 locus_tag=APA01_06130 product='hypothetical protein' protein_id=YP_003187143.1 transl_table=11
NC_013209	GenBank	CDS	636386	637198	+	1	.	codon_start=1 db_xref=GI:258541711 db_xref=GeneID:8434826 locus_tag=APA01_06140 product='molybdopterin biosynthesis protein MoeB' protein_id=YP_003187144.1 transl_table=11
NC_013209	GenBank	CDS	637476	638492	+	1	.	codon_start=1 db_xref=GI:258541712 db_xref=GeneID:8434827 locus_tag=APA01_06150 product='hypothetical protein' protein_id=YP_003187145.1 transl_table=11
NC_013209	GenBank	CDS	638525	639985	+	1	.	codon_start=1 db_xref=GI:258541713 db_xref=GeneID:8434828 locus_tag=APA01_06160 product='pyruvate kinase' protein_id=YP_003187146.1 transl_table=11
NC_013209	GenBank	CDS	640130	641344	+	1	.	codon_start=1 db_xref=GI:258541714 db_xref=GeneID:8434829 locus_tag=APA01_06170 product=gluconolactonase protein_id=YP_003187147.1 transl_table=11
NC_013209	GenBank	CDS	641356	642510	+	-1	.	codon_start=1 db_xref=GI:258541715 db_xref=GeneID:8434830 locus_tag=APA01_06180 note='Major facilitator superfamily (MFS)' product=transporter protein_id=YP_003187148.1 transl_table=11
NC_013209	GenBank	CDS	642575	643075	+	-1	.	codon_start=1 db_xref=GI:258541716 db_xref=GeneID:8434831 locus_tag=APA01_06190 product='hypothetical protein' protein_id=YP_003187149.1 transl_table=11
NC_013209	GenBank	CDS	643217	645034	+	1	.	codon_start=1 db_xref=GI:258541717 db_xref=GeneID:8434832 gene=bipA locus_tag=APA01_06200 product='GTP-binding protein TypA' protein_id=YP_003187150.1 transl_table=11
NC_013209	GenBank	CDS	645390	645689	+	1	.	codon_start=1 db_xref=GI:258541718 db_xref=GeneID:8436520 locus_tag=APA01_06210 product='hypothetical protein' protein_id=YP_003187151.1 transl_table=11
NC_013209	GenBank	CDS	645683	645820	+	-1	.	codon_start=1 db_xref=GI:258541719 db_xref=GeneID:8434833 locus_tag=APA01_06220 product='hypothetical protein' protein_id=YP_003187152.1 transl_table=11
NC_013209	GenBank	CDS	645946	647202	+	-1	.	codon_start=1 db_xref=GI:258541720 db_xref=GeneID:8434834 locus_tag=APA01_06230 note='catalyzes the oxidative deamination of D-amino acids' product='D-amino acid dehydrogenase small subunit' protein_id=YP_003187153.1 transl_table=11
NC_013209	GenBank	CDS	647426	648442	+	-1	.	codon_start=1 db_xref=GI:258541721 db_xref=GeneID:8434835 locus_tag=APA01_06240 product='thioredoxin reductase' protein_id=YP_003187154.1 transl_table=11
NC_013209	GenBank	CDS	648607	649827	+	-1	.	codon_start=1 db_xref=GI:258541722 db_xref=GeneID:8434836 locus_tag=APA01_06250 note='Converts isocitrate to alpha ketoglutarate' product='isocitrate dehydrogenase' protein_id=YP_003187155.1 transl_table=11
NC_013209	GenBank	CDS	650214	652331	+	1	.	codon_start=1 db_xref=GI:258541723 db_xref=GeneID:8434837 locus_tag=APA01_06260 product='hypothetical protein' protein_id=YP_003187156.1 transl_table=11
NC_013209	GenBank	CDS	652339	652491	+	1	.	codon_start=1 db_xref=GI:258541724 db_xref=GeneID:8434838 locus_tag=APA01_06270 product='hypothetical protein' protein_id=YP_003187157.1 transl_table=11
NC_013209	GenBank	tRNA	652546	652621	+	-1	.	codon_recognized=CAC db_xref=GeneID:8434839 locus_tag=APA01_06280 product=tRNA-His
NC_013209	GenBank	CDS	652700	653875	+	-1	.	codon_start=1 db_xref=GI:258541725 db_xref=GeneID:8434840 locus_tag=APA01_06290 note='aspartate/tyrosine/aromatic aminotransferase' product=transaminase protein_id=YP_003187158.1 transl_table=11
NC_013209	GenBank	CDS	654115	654453	+	1	.	codon_start=1 db_xref=GI:258541726 db_xref=GeneID:8434841 gene=glnBK locus_tag=APA01_06300 note='glutamine synthetase' product='nitrogen regulatory protein PII/GlnB/GlnK' protein_id=YP_003187159.1 transl_table=11
NC_013209	GenBank	CDS	654559	656004	+	1	.	codon_start=1 db_xref=GI:258541727 db_xref=GeneID:8436657 locus_tag=APA01_06310 product='glutamine synthetase' protein_id=YP_003187160.1 transl_table=11
NC_013209	GenBank	CDS	656087	657193	+	1	.	codon_start=1 db_xref=GI:258541728 db_xref=GeneID:8434842 locus_tag=APA01_06320 product='hypothetical protein' protein_id=YP_003187161.1 transl_table=11
NC_013209	GenBank	CDS	657398	659812	+	1	.	codon_start=1 db_xref=GI:258541729 db_xref=GeneID:8434843 locus_tag=APA01_06330 note='pyrrolo-quinoline quinone (PQQ)-dependent' product='glucose dehydrogenase, methanol dehydrogenase subunit 1' protein_id=YP_003187162.1 transl_table=11
NC_013209	GenBank	CDS	659924	660178	+	1	.	codon_start=1 db_xref=GI:258541730 db_xref=GeneID:8434844 locus_tag=APA01_06340 product='hypothetical protein' protein_id=YP_003187163.1 transl_table=11
NC_013209	GenBank	CDS	660175	660819	+	1	.	codon_start=1 db_xref=GI:258541731 db_xref=GeneID:8434845 locus_tag=APA01_06350 product='transcriptional regulator' protein_id=YP_003187164.1 transl_table=11
NC_013209	GenBank	CDS	660945	662750	+	1	.	codon_start=1 db_xref=GI:258541732 db_xref=GeneID:8434846 gene=lepA locus_tag=APA01_06360 note='binds to the ribosome on the universally-conserved alpha-sarcin loop' product='GTP-binding protein LepA' protein_id=YP_003187165.1 transl_table=11
NC_013209	GenBank	CDS	662877	664052	+	1	.	codon_start=1 db_xref=GI:258541733 db_xref=GeneID:8436706 gene=metX locus_tag=APA01_06370 note='Catalyzes the conversion of acetyl-CoA and L-homoserine to CoA and O-acetyl-L-homoserine' product='homoserine O-acetyltransferase' protein_id=YP_003187166.1 transl_table=11
NC_013209	GenBank	CDS	664052	664657	+	1	.	codon_start=1 db_xref=GI:258541734 db_xref=GeneID:8434847 gene=metW locus_tag=APA01_06380 product='methionine biosynthesis MetW' protein_id=YP_003187167.1 transl_table=11
NC_013209	GenBank	CDS	665114	666451	+	1	.	codon_start=1 db_xref=GI:258541735 db_xref=GeneID:8436753 gene=rhlE locus_tag=APA01_06390 note='ATP-dependent, DEAD/DEAH' product='RNA helicase' protein_id=YP_003187168.1 transl_table=11
NC_013209	GenBank	CDS	666527	667492	+	-1	.	codon_start=1 db_xref=GI:258541736 db_xref=GeneID:8436869 locus_tag=APA01_06400 product='hypothetical protein' protein_id=YP_003187169.1 transl_table=11
NC_013209	GenBank	CDS	667425	668111	+	-1	.	codon_start=1 db_xref=GI:258541737 db_xref=GeneID:8434848 locus_tag=APA01_06410 product='carbonic anhydrase' protein_id=YP_003187170.1 transl_table=11
NC_013209	GenBank	CDS	668269	668892	+	-1	.	codon_start=1 db_xref=GI:258541738 db_xref=GeneID:8434849 locus_tag=APA01_06420 product='hypothetical protein' protein_id=YP_003187171.1 transl_table=11
NC_013209	GenBank	CDS	669048	669560	+	1	.	codon_start=1 db_xref=GI:258541739 db_xref=GeneID:8434850 gene=hppK locus_tag=APA01_06430 product='2-amino-4-hydroxy-6- hydroxymethyldihydropteridine pyrophosphokinase' protein_id=YP_003187172.1 transl_table=11
NC_013209	GenBank	CDS	669651	670022	+	1	.	codon_start=1 db_xref=GI:258541740 db_xref=GeneID:8436686 gene=rpoK locus_tag=APA01_06440 note='Promotes RNA polymerase assembly. Latches the N- and C-terminal regions of the beta' subunit thereby facilitating its interaction with the beta and subunit alphas' product='DNA-directed RNA polymerase subunit omega' protein_id=YP_003187173.1 transl_table=11
NC_013209	GenBank	CDS	670028	672400	+	1	.	codon_start=1 db_xref=GI:258541741 db_xref=GeneID:8436886 locus_tag=APA01_06450 product='GTP pyrophosphokinase' protein_id=YP_003187174.1 transl_table=11
NC_013209	GenBank	CDS	672397	672804	+	1	.	codon_start=1 db_xref=GI:258541742 db_xref=GeneID:8434851 locus_tag=APA01_06460 note='phosphopantethiene--protein transferase domain' product='holo-ACP synthase' protein_id=YP_003187175.1 transl_table=11
NC_013209	GenBank	CDS	672893	673699	+	1	.	codon_start=1 db_xref=GI:258541743 db_xref=GeneID:8434852 locus_tag=APA01_06470 note='peptidase S26A' product='signal peptidase I' protein_id=YP_003187176.1 transl_table=11
NC_013209	GenBank	CDS	673714	674430	+	1	.	codon_start=1 db_xref=GI:258541744 db_xref=GeneID:8434853 locus_tag=APA01_06480 product='ribonuclease III' protein_id=YP_003187177.1 transl_table=11
NC_013209	GenBank	CDS	674437	675339	+	1	.	codon_start=1 db_xref=GI:258541745 db_xref=GeneID:8434854 gene=era locus_tag=APA01_06490 note='Era; Escherichia coli Ras-like protein; Bex; Bacillus Era-complementing segment; essential protein in Escherichia coli that is involved in many cellular processes; GTPase; binds the cell membrane through apparent C-terminal domain; mutants are arrested during the cell cycle; Streptococcus pneumoniae Era…
NC_013209	GenBank	CDS	675414	676190	+	1	.	codon_start=1 db_xref=GI:258541746 db_xref=GeneID:8436602 gene=pyrH locus_tag=APA01_06500 note='Catalyzes the phosphorylation of UMP to UDP' product='uridylate kinase' protein_id=YP_003187179.1 transl_table=11
NC_013209	GenBank	CDS	676297	676860	+	1	.	codon_start=1 db_xref=GI:258541747 db_xref=GeneID:8434855 gene=frr locus_tag=APA01_06510 note='Rrf; Frr; ribosome-recycling factor; release factor 4; RF4; recycles ribosomes upon translation termination along with release factor RF-3 and elongation factor EF-G; A GTPase-dependent process results in release of 50S from 70S; inhibited by release factor RF-1; essential for viability; structurally si…
NC_013209	GenBank	CDS	676923	677663	+	1	.	codon_start=1 db_xref=GI:258541748 db_xref=GeneID:8434856 locus_tag=APA01_06520 product='undecaprenyl pyrophosphate synthetase' protein_id=YP_003187181.1 transl_table=11
NC_013209	GenBank	CDS	677660	678496	+	1	.	codon_start=1 db_xref=GI:258541749 db_xref=GeneID:8434857 locus_tag=APA01_06530 product='phosphatidate cytidylyltransferase' protein_id=YP_003187182.1 transl_table=11
NC_013209	GenBank	CDS	678506	679729	+	1	.	codon_start=1 db_xref=GI:258541750 db_xref=GeneID:8434858 locus_tag=APA01_06540 note='catalyzes the NADP-dependent rearrangement and reduction of 1-deoxy-D-xylulose-5-phosphate (DXP) to 2-C-methyl-D-erythritol 4-phosphate' product='1-deoxy-D-xylulose 5-phosphate reductoisomerase' protein_id=YP_003187183.1 transl_table=11
NC_013209	GenBank	CDS	679761	680873	+	1	.	codon_start=1 db_xref=GI:258541751 db_xref=GeneID:8434859 locus_tag=APA01_06550 note=membrane-associated product='zinc metallopeptidase' protein_id=YP_003187184.1 transl_table=11
NC_013209	GenBank	CDS	680959	683463	+	1	.	codon_start=1 db_xref=GI:258541752 db_xref=GeneID:8434860 locus_tag=APA01_06560 product='hypothetical protein' protein_id=YP_003187185.1 transl_table=11
NC_013209	GenBank	CDS	683468	684340	+	1	.	codon_start=1 db_xref=GI:258541753 db_xref=GeneID:8434861 gene=ompH locus_tag=APA01_06570 product='outer membrane protein OmpH' protein_id=YP_003187186.1 transl_table=11
NC_013209	GenBank	CDS	684343	685428	+	1	.	codon_start=1 db_xref=GI:258541754 db_xref=GeneID:8436809 gene=lpxD locus_tag=APA01_06580 note='adds the O-linked and N-linked 3(R)-hydroxy fatty acids to the glucosamine disaccharide during lipid A biosynthesis' product='UDP-3-O-[3-hydroxymyristoyl] glucosamine N-acyltransferase' protein_id=YP_003187187.1 transl_table=11
NC_013209	GenBank	CDS	685542	685952	+	1	.	codon_start=1 db_xref=GI:258541755 db_xref=GeneID:8434862 gene=fabZ locus_tag=APA01_06590 product='(3R)-hydroxymyristoyl-ACP dehydratase' protein_id=YP_003187188.1 transl_table=11
NC_013209	GenBank	CDS	686086	686943	+	1	.	codon_start=1 db_xref=GI:258541756 db_xref=GeneID:8436619 locus_tag=APA01_06600 note='catalyzes the addition of (R)-3-hydroxytetradecanoyl to the glucosamine disaccharide in lipid A biosynthesis' product='UDP-N-acetylglucosamine acyltransferase' protein_id=YP_003187189.1 transl_table=11
NC_013209	GenBank	CDS	686940	687797	+	1	.	codon_start=1 db_xref=GI:258541757 db_xref=GeneID:8434863 locus_tag=APA01_06610 product='hypothetical protein' protein_id=YP_003187190.1 transl_table=11
NC_013209	GenBank	CDS	687822	688214	+	1	.	codon_start=1 db_xref=GI:258541758 db_xref=GeneID:8434864 locus_tag=APA01_06620 note='glyoxalase I' product='lactoylglutathione lyase' protein_id=YP_003187191.1 transl_table=11
NC_013209	GenBank	CDS	688222	688650	+	-1	.	codon_start=1 db_xref=GI:258541759 db_xref=GeneID:8434865 locus_tag=APA01_06630 product='hypothetical protein' protein_id=YP_003187192.1 transl_table=11
NC_013209	GenBank	CDS	688772	688906	+	1	.	codon_start=1 db_xref=GI:258541760 db_xref=GeneID:8434866 gene=rpmH locus_tag=APA01_06640 note='in Escherichia coli transcription of this gene is enhanced by polyamines' product='50S ribosomal protein L34' protein_id=YP_003187193.1 transl_table=11
NC_013209	GenBank	CDS	688930	689310	+	1	.	codon_start=1 db_xref=GI:258541761 db_xref=GeneID:8434867 locus_tag=APA01_06650 product='ribonuclease P' protein_id=YP_003187194.1 transl_table=11
NC_013209	GenBank	CDS	689433	691184	+	1	.	codon_start=1 db_xref=GI:258541762 db_xref=GeneID:8434868 gene=yidC locus_tag=APA01_06660 product='translocase inner membrane component YidC' protein_id=YP_003187195.1 transl_table=11
NC_013209	GenBank	CDS	691181	691864	+	1	.	codon_start=1 db_xref=GI:258541763 db_xref=GeneID:8436997 gene=engB locus_tag=APA01_06670 note='binds guanine nucleotides; in Escherichia coli depletion results in defective cell division and filamentation; in Bacillus subtilis this gene is essential' product='ribosome biogenesis GTP-binding protein YsxC' protein_id=YP_003187196.1 transl_table=11
NC_013209	GenBank	CDS	691896	692813	+	1	.	codon_start=1 db_xref=GI:258541764 db_xref=GeneID:8434869 locus_tag=APA01_06680 note='catalyzes the phosphorylation of N-acetyl-L-glutamate to form N-acetyl-L-glutamate 5-phosphate' product='acetylglutamate kinase' protein_id=YP_003187197.1 transl_table=11
NC_013209	GenBank	CDS	692950	693798	+	1	.	codon_start=1 db_xref=GI:258541765 db_xref=GeneID:8434870 gene=dapD locus_tag=APA01_06690 note='catalyzes the formation of N-succinyl-2-amino-6-ketopimelate from succinyl-CoA and tetrahydrodipicolinate in the lysine biosynthetic pathway' product='2,3,4,5-tetrahydropyridine-2,6-carboxylate N-succinyltransferase' protein_id=YP_003187198.1 transl_table=11
NC_013209	GenBank	CDS	693837	695012	+	1	.	codon_start=1 db_xref=GI:258541766 db_xref=GeneID:8434871 locus_tag=APA01_06700 note='dapE-encoded N-succinyl-L,L-diaminopimelic acid desuccinylase (DapE), catalyzes the hydrolysis of N-succinyl-L,Ldiaminopimelate L,L-SDAP to L,L-diaminopimelate and succinate. It is a metalloprotease containing dinuclear active sites. Its structure is similar to the carboxypeptidase G2 from Pseudomonas sp. strain…
NC_013209	GenBank	CDS	695009	695632	+	1	.	codon_start=1 db_xref=GI:258541767 db_xref=GeneID:8434872 locus_tag=APA01_06710 product='hypothetical protein' protein_id=YP_003187200.1 transl_table=11
NC_013209	GenBank	CDS	695657	696445	+	-1	.	codon_start=1 db_xref=GI:258541768 db_xref=GeneID:8434873 gene=truA locus_tag=APA01_06720 note='mediates pseudouridylation (positions 38, 39, 40) at the tRNA anticodon region which contributes to the structural stability' product='tRNA pseudouridine synthase A' protein_id=YP_003187201.1 transl_table=11
NC_013209	GenBank	CDS	696442	697380	+	-1	.	codon_start=1 db_xref=GI:258541769 db_xref=GeneID:8436967 locus_tag=APA01_06730 product='methionyl-tRNA formyl transferase' protein_id=YP_003187202.1 transl_table=11
NC_013209	GenBank	CDS	697400	697960	+	-1	.	codon_start=1 db_xref=GI:258541770 db_xref=GeneID:8434874 locus_tag=APA01_06740 note='peptide deformylase' product='N-formylmethionylaminoacyl-tRNA deformylase' protein_id=YP_003187203.1 transl_table=11
NC_013209	GenBank	CDS	698054	698707	+	1	.	codon_start=1 db_xref=GI:258541771 db_xref=GeneID:8434875 gene=hspA locus_tag=APA01_06750 note='Small heat shock protein' product='heat shock protein Hsp20' protein_id=YP_003187204.1 transl_table=11
NC_013209	GenBank	CDS	698726	698992	+	1	.	codon_start=1 db_xref=GI:258541772 db_xref=GeneID:8436693 locus_tag=APA01_06760 product='hypothetical protein' protein_id=YP_003187205.1 transl_table=11
NC_013209	GenBank	CDS	699085	699705	+	-1	.	codon_start=1 db_xref=GI:258541773 db_xref=GeneID:8434876 locus_tag=APA01_06770 note='Sigma 54 modulation protein' product='30S ribosomal protein S30' protein_id=YP_003187206.1 transl_table=11
NC_013209	GenBank	CDS	700051	700353	+	1	.	codon_start=1 db_xref=GI:258541774 db_xref=GeneID:8434877 locus_tag=APA01_06780 product='hypothetical protein' protein_id=YP_003187207.1 transl_table=11
NC_013209	GenBank	CDS	700386	701219	+	1	.	codon_start=1 db_xref=GI:258541775 db_xref=GeneID:8434878 locus_tag=APA01_06790 product='hypothetical protein' protein_id=YP_003187208.1 transl_table=11
NC_013209	GenBank	CDS	701231	702052	+	-1	.	codon_start=1 db_xref=GI:258541776 db_xref=GeneID:8434879 locus_tag=APA01_06800 product='ABC transporter ATP-binding protein' protein_id=YP_003187209.1 transl_table=11
NC_013209	GenBank	CDS	702055	703161	+	-1	.	codon_start=1 db_xref=GI:258541777 db_xref=GeneID:8434880 locus_tag=APA01_06810 product='hypothetical protein' protein_id=YP_003187210.1 transl_table=11
NC_013209	GenBank	CDS	703163	703900	+	-1	.	codon_start=1 db_xref=GI:258541778 db_xref=GeneID:8434881 locus_tag=APA01_06820 product='hypothetical protein' protein_id=YP_003187211.1 transl_table=11
NC_013209	GenBank	CDS	703897	704910	+	-1	.	codon_start=1 db_xref=GI:258541779 db_xref=GeneID:8434882 gene=kpsF/gutQ locus_tag=APA01_06830 product='arabinose-5-phosphate isomerase KpsF/GutQ' protein_id=YP_003187212.1 transl_table=11
NC_013209	GenBank	CDS	704958	705611	+	-1	.	codon_start=1 db_xref=GI:258541780 db_xref=GeneID:8436705 locus_tag=APA01_06840 note='3'-5' exonuclease' product='ribonuclease D' protein_id=YP_003187213.1 transl_table=11
NC_013209	GenBank	CDS	705816	706658	+	1	.	codon_start=1 db_xref=GI:258541781 db_xref=GeneID:8434883 gene=spoU locus_tag=APA01_06850 product='ribosomal large subunit 23S rRNA methyltransferase SpoU' protein_id=YP_003187214.1 transl_table=11
NC_013209	GenBank	CDS	706592	707944	+	-1	.	codon_start=1 db_xref=GI:258541782 db_xref=GeneID:8436925 locus_tag=APA01_06860 product='cytosine/purines/uracil/thiamine/allantoin transporter' protein_id=YP_003187215.1 transl_table=11
NC_013209	GenBank	CDS	707993	708868	+	-1	.	codon_start=1 db_xref=GI:258541783 db_xref=GeneID:8434884 locus_tag=APA01_06870 note=oxidoreductase product=dehydrogenase protein_id=YP_003187216.1 transl_table=11
NC_013209	GenBank	CDS	708911	709564	+	1	.	codon_start=1 db_xref=GI:258541784 db_xref=GeneID:8434885 gene=gmk locus_tag=APA01_06880 note='Essential for recycling GMP and indirectly, cGMP' product='guanylate kinase' protein_id=YP_003187217.1 transl_table=11
NC_013209	GenBank	CDS	709570	711003	+	1	.	codon_start=1 db_xref=GI:258541785 db_xref=GeneID:8434886 locus_tag=APA01_06890 note='Bifunctional protein RfaE heptose 7-phosphate kinase/heptose 1-phosphate adenyltransferase' product='ADP-heptose synthase' protein_id=YP_003187218.1 transl_table=11
NC_013209	GenBank	CDS	711000	712184	+	1	.	codon_start=1 db_xref=GI:258541786 db_xref=GeneID:8434887 locus_tag=APA01_06900 product='mannose-6-phosphate isomerase' protein_id=YP_003187219.1 transl_table=11
NC_013209	GenBank	CDS	712203	713759	+	1	.	codon_start=1 db_xref=GI:258541787 db_xref=GeneID:8434888 gene=dnaB locus_tag=APA01_06910 note='unwinds double stranded DNA' product='replicative DNA helicase' protein_id=YP_003187220.1 transl_table=11
NC_013209	GenBank	CDS	713938	714726	+	1	.	codon_start=1 db_xref=GI:258541788 db_xref=GeneID:8436584 locus_tag=APA01_06920 product='DNA topoisomerase I' protein_id=YP_003187221.1 transl_table=11
NC_013209	GenBank	CDS	714788	717205	+	-1	.	codon_start=1 db_xref=GI:258541789 db_xref=GeneID:8434889 gene=mscS locus_tag=APA01_06930 product='mechanosensitive ion channel MscS' protein_id=YP_003187222.1 transl_table=11
NC_013209	GenBank	CDS	717437	717586	+	-1	.	codon_start=1 db_xref=GI:258541790 db_xref=GeneID:8436772 locus_tag=APA01_06940 product='hypothetical protein' protein_id=YP_003187223.1 transl_table=11
NC_013209	GenBank	CDS	717675	718463	+	-1	.	codon_start=1 db_xref=GI:258541791 db_xref=GeneID:8434890 locus_tag=APA01_06950 product='ABC transporter ATP-binding protein' protein_id=YP_003187224.1 transl_table=11
NC_013209	GenBank	CDS	718460	719245	+	-1	.	codon_start=1 db_xref=GI:258541792 db_xref=GeneID:8434891 locus_tag=APA01_06960 product='ABC transporter permease' protein_id=YP_003187225.1 transl_table=11
NC_013209	GenBank	CDS	719454	720485	+	1	.	codon_start=1 db_xref=GI:258541793 db_xref=GeneID:8434892 locus_tag=APA01_06970 product='hypothetical protein' protein_id=YP_003187226.1 transl_table=11
NC_013209	GenBank	CDS	720571	721962	+	1	.	codon_start=1 db_xref=GI:258541794 db_xref=GeneID:8434893 gene=radA locus_tag=APA01_06980 note='Sms; stabilizes the strand-invasion intermediate during the DNA repair; involved in recombination of donor DNA and plays an important role in DNA damage repair after exposure to mutagenic agents' product='DNA repair protein RadA' protein_id=YP_003187227.1 transl_table=11
NC_013209	GenBank	tRNA	722011	722084	+	1	.	codon_recognized=GGG db_xref=GeneID:8436855 locus_tag=APA01_06990 product=tRNA-Gly
NC_013209	GenBank	CDS	722186	722362	+	1	.	codon_start=1 db_xref=GI:258541795 db_xref=GeneID:8434894 locus_tag=APA01_07000 product='hypothetical protein' protein_id=YP_003187228.1 transl_table=11
NC_013209	GenBank	CDS	722419	722691	+	1	.	codon_start=1 db_xref=GI:258541796 db_xref=GeneID:8434895 locus_tag=APA01_07010 product='hypothetical protein' protein_id=YP_003187229.1 transl_table=11
NC_013209	GenBank	CDS	723440	725035	+	1	.	codon_start=1 db_xref=GI:258541797 db_xref=GeneID:8434896 locus_tag=APA01_07020 product='hypothetical protein' protein_id=YP_003187230.1 transl_table=11
NC_013209	GenBank	CDS	725105	726475	+	1	.	codon_start=1 db_xref=GI:258541798 db_xref=GeneID:8434897 locus_tag=APA01_07030 note='GABA permease' product='amino acid/polyamine transporter' protein_id=YP_003187231.1 transl_table=11
NC_013209	GenBank	CDS	726505	727236	+	-1	.	codon_start=1 db_xref=GI:258541799 db_xref=GeneID:8434898 locus_tag=APA01_07040 product='hypothetical protein' protein_id=YP_003187232.1 transl_table=11
NC_013209	GenBank	CDS	727394	731119	+	-1	.	codon_start=1 db_xref=GI:258541800 db_xref=GeneID:8434899 locus_tag=APA01_07050 note='proline utilization protein A; multifunctional protein that functions in proline catabolism in the first two enzymatic steps resulting in the conversion of proline to glutamate; in Escherichia coli this protein self regulates transcription via a DNA-binding domain at the N-terminus but the protein from Pseudomon…
NC_013209	GenBank	CDS	731229	731942	+	-1	.	codon_start=1 db_xref=GI:258541801 db_xref=GeneID:8434900 gene=gntR locus_tag=APA01_07060 product='GntR family transcriptional regulator' protein_id=YP_003187234.1 transl_table=11
NC_013209	GenBank	CDS	732485	732919	+	1	.	codon_start=1 db_xref=GI:258541802 db_xref=GeneID:8436658 locus_tag=APA01_07070 note='membrane-bound, shorter than usual by frameshift' product='alcohol dehydrogenase' protein_id=YP_003187235.1 transl_table=11
NC_013209	GenBank	CDS	733137	735059	+	1	.	codon_start=1 db_xref=GI:258541803 db_xref=GeneID:8434901 locus_tag=APA01_07080 product='acetyl-CoA synthetase' protein_id=YP_003187236.1 transl_table=11
NC_013209	GenBank	CDS	735084	735413	+	-1	.	codon_start=1 db_xref=GI:258541804 db_xref=GeneID:8434902 locus_tag=APA01_07090 product='hypothetical protein' protein_id=YP_003187237.1 transl_table=11
NC_013209	GenBank	CDS	735447	736022	+	1	.	codon_start=1 db_xref=GI:258541805 db_xref=GeneID:8434903 locus_tag=APA01_07100 product='hypothetical protein' protein_id=YP_003187238.1 transl_table=11
NC_013209	GenBank	CDS	736032	736319	+	1	.	codon_start=1 db_xref=GI:258541806 db_xref=GeneID:8434904 locus_tag=APA01_07110 product='hypothetical protein' protein_id=YP_003187239.1 transl_table=11
NC_013209	GenBank	CDS	736392	737357	+	-1	.	codon_start=1 db_xref=GI:258541807 db_xref=GeneID:8434905 locus_tag=APA01_07120 note='S-adenosylmethionine (SAM)-dependent' product=methyltransferase protein_id=YP_003187240.1 transl_table=11
NC_013209	GenBank	CDS	737354	737812	+	-1	.	codon_start=1 db_xref=GI:258541808 db_xref=GeneID:8434906 locus_tag=APA01_07130 product='hypothetical protein' protein_id=YP_003187241.1 transl_table=11
NC_013209	GenBank	CDS	737883	738449	+	1	.	codon_start=1 db_xref=GI:258541809 db_xref=GeneID:8434907 locus_tag=APA01_07140 product='cobalamin adenosyltransferase' protein_id=YP_003187242.1 transl_table=11
NC_013209	GenBank	CDS	738725	739381	+	1	.	codon_start=1 db_xref=GI:258541810 db_xref=GeneID:8434908 locus_tag=APA01_07150 product='hypothetical protein' protein_id=YP_003187243.1 transl_table=11
NC_013209	GenBank	CDS	739415	739882	+	1	.	codon_start=1 db_xref=GI:258541811 db_xref=GeneID:8434909 locus_tag=APA01_07160 product='hypothetical protein' protein_id=YP_003187244.1 transl_table=11
NC_013209	GenBank	CDS	739972	741441	+	-1	.	codon_start=1 db_xref=GI:258541812 db_xref=GeneID:8434910 locus_tag=APA01_07170 note='FAD dependent' product=oxidoreductase protein_id=YP_003187245.1 transl_table=11
NC_013209	GenBank	CDS	741457	742020	+	-1	.	codon_start=1 db_xref=GI:258541813 db_xref=GeneID:8434911 locus_tag=APA01_07180 product='hypothetical protein' protein_id=YP_003187246.1 transl_table=11
NC_013209	GenBank	CDS	742017	743018	+	-1	.	codon_start=1 db_xref=GI:258541814 db_xref=GeneID:8434912 gene=sua5 locus_tag=APA01_07190 product='translation modulator Sua5/YciO/YrdC/YwlC' protein_id=YP_003187247.1 transl_table=11
NC_013209	GenBank	CDS	743108	743878	+	-1	.	codon_start=1 db_xref=GI:258541815 db_xref=GeneID:8436929 locus_tag=APA01_07200 product='3'(2'),5'-bisphosphate nucleotidase' protein_id=YP_003187248.1 transl_table=11
NC_013209	GenBank	CDS	744022	745506	+	1	.	codon_start=1 db_xref=GI:258541816 db_xref=GeneID:8434913 locus_tag=APA01_07210 product='leucyl/cytosol aminopeptidase' protein_id=YP_003187249.1 transl_table=11
NC_013209	GenBank	CDS	745568	746014	+	-1	.	codon_start=1 db_xref=GI:258541817 db_xref=GeneID:8434914 gene=holC locus_tag=APA01_07220 product='DNA polymerase III subunit chi' protein_id=YP_003187250.1 transl_table=11
NC_013209	GenBank	CDS	746121	746975	+	1	.	codon_start=1 db_xref=GI:258541818 db_xref=GeneID:8436685 locus_tag=APA01_07230 note=oxidoreductase product='aldo/keto reductase' protein_id=YP_003187251.1 transl_table=11
NC_013209	GenBank	CDS	746992	748110	+	-1	.	codon_start=1 db_xref=GI:258541819 db_xref=GeneID:8434915 gene=degP locus_tag=APA01_07240 note='Trypsin-like serine protease' product='endopeptidase DegP/Do' protein_id=YP_003187252.1 transl_table=11
NC_013209	GenBank	CDS	748249	750816	+	-1	.	codon_start=1 db_xref=GI:258541820 db_xref=GeneID:8436577 gene=hrpB locus_tag=APA01_07250 note=ATP-dependent product='DNA helicase HrpB' protein_id=YP_003187253.1 transl_table=11
NC_013209	GenBank	CDS	750916	751878	+	-1	.	codon_start=1 db_xref=GI:258541821 db_xref=GeneID:8436688 locus_tag=APA01_07260 product='hypothetical protein' protein_id=YP_003187254.1 transl_table=11
NC_013209	GenBank	CDS	752000	752950	+	-1	.	codon_start=1 db_xref=GI:258541822 db_xref=GeneID:8434916 gene=hsp33 locus_tag=APA01_07270 product='heat shock protein Hsp33' protein_id=YP_003187255.1 transl_table=11
NC_013209	GenBank	CDS	753074	753391	+	-1	.	codon_start=1 db_xref=GI:258541823 db_xref=GeneID:8436691 locus_tag=APA01_07280 product='hypothetical protein' protein_id=YP_003187256.1 transl_table=11
NC_013209	GenBank	CDS	753396	754382	+	-1	.	codon_start=1 db_xref=GI:258541824 db_xref=GeneID:8434917 locus_tag=APA01_07290 product='ornithine carbamoyltransferase' protein_id=YP_003187257.1 transl_table=11
NC_013209	GenBank	CDS	754394	755641	+	-1	.	codon_start=1 db_xref=GI:258541825 db_xref=GeneID:8434918 locus_tag=APA01_07300 note='Bifunctional protein N-succinyldiaminopimelate-aminotransferase/ acetylornithine' product='acetylornithine/succinylornithine aminotransferase' protein_id=YP_003187258.1 transl_table=11
NC_013209	GenBank	CDS	755841	756503	+	1	.	codon_start=1 db_xref=GI:258541826 db_xref=GeneID:8434919 gene=recX locus_tag=APA01_07310 product='RecA repressor protein RecX' protein_id=YP_003187259.1 transl_table=11
NC_013209	GenBank	CDS	756500	756958	+	1	.	codon_start=1 db_xref=GI:258541827 db_xref=GeneID:8436867 locus_tag=APA01_07320 product='hypothetical protein' protein_id=YP_003187260.1 transl_table=11
NC_013209	GenBank	CDS	757087	757344	+	1	.	codon_start=1 db_xref=GI:258541828 db_xref=GeneID:8434920 gene=tatAE locus_tag=APA01_07330 note='Twin-arginine translocation (TAT) pathway, Sec-independent' product='protein translocase TatA/E' protein_id=YP_003187261.1 transl_table=11
NC_013209	GenBank	CDS	757378	758001	+	1	.	codon_start=1 db_xref=GI:258541829 db_xref=GeneID:8436936 locus_tag=APA01_07340 note='catalyzes the formation of diketo methylthiopentyl phosphate from methylribulose phosphate in the methionine salvage pathway' product='methylthioribulose-1-phosphate dehydratase' protein_id=YP_003187262.1 transl_table=11
NC_013209	GenBank	CDS	757998	758543	+	1	.	codon_start=1 db_xref=GI:258541830 db_xref=GeneID:8434921 locus_tag=APA01_07350 product=dioxygenase protein_id=YP_003187263.1 transl_table=11
NC_013209	GenBank	CDS	758555	759259	+	1	.	codon_start=1 db_xref=GI:258541831 db_xref=GeneID:8434922 locus_tag=APA01_07360 note=Enolase/hydrolase product='2,3-diketo-5-methylthio-1-phosphopentane phosphatase' protein_id=YP_003187264.1 transl_table=11
NC_013209	GenBank	CDS	759263	760210	+	1	.	codon_start=1 db_xref=GI:258541832 db_xref=GeneID:8434923 gene=ribF locus_tag=APA01_07370 product='riboflavin kinase RibF' protein_id=YP_003187265.1 transl_table=11
NC_013209	GenBank	CDS	760384	763299	+	1	.	codon_start=1 db_xref=GI:258541833 db_xref=GeneID:8436872 gene=ileS locus_tag=APA01_07380 note='IleRS; catalyzes the formation of isoleucyl-tRNA(Ile) from isoleucine and tRNA(Ile); since isoleucine and other amino acids such as valine are similar, there are additional editing function in this enzyme; one is involved in hydrolysis of activated valine-AMP and the other is involved in deacylation of…
NC_013209	GenBank	CDS	763296	763811	+	1	.	codon_start=1 db_xref=GI:258541834 db_xref=GeneID:8434924 locus_tag=APA01_07390 note='lipoprotein signal peptidase; integral membrane protein that removes signal peptides from prolipoproteins during lipoprotein biosynthesis' product='lipoprotein signal peptidase' protein_id=YP_003187267.1 transl_table=11
NC_013209	GenBank	CDS	763858	764388	+	1	.	codon_start=1 db_xref=GI:258541835 db_xref=GeneID:8434925 locus_tag=APA01_07400 product='hypothetical protein' protein_id=YP_003187268.1 transl_table=11
NC_013209	GenBank	CDS	764406	766337	+	1	.	codon_start=1 db_xref=GI:258541836 db_xref=GeneID:8434926 gene=mutL locus_tag=APA01_07410 product='DNA mismatch repair protein MutL' protein_id=YP_003187269.1 transl_table=11
NC_013209	GenBank	CDS	766456	767973	+	1	.	codon_start=1 db_xref=GI:258541837 db_xref=GeneID:8436775 locus_tag=APA01_07420 product='NADH-quinone oxidoreductase chain M' protein_id=YP_003187270.1 transl_table=11
NC_013209	GenBank	CDS	767998	768924	+	-1	.	codon_start=1 db_xref=GI:258541838 db_xref=GeneID:8434927 gene=eamA locus_tag=APA01_07430 note='integral membrane protein' product='transporter EamA' protein_id=YP_003187271.1 transl_table=11
NC_013209	GenBank	CDS	768994	771033	+	-1	.	codon_start=1 db_xref=GI:258541839 db_xref=GeneID:8436595 locus_tag=APA01_07440 note='decatenates newly replicated chromosomal DNA and relaxes positive and negative DNA supercoiling' product='DNA topoisomerase IV subunit B' protein_id=YP_003187272.1 transl_table=11
NC_013209	GenBank	CDS	771140	771667	+	-1	.	codon_start=1 db_xref=GI:258541840 db_xref=GeneID:8434928 locus_tag=APA01_07450 product='hypothetical protein' protein_id=YP_003187273.1 transl_table=11
NC_013209	GenBank	CDS	772056	772583	+	1	.	codon_start=1 db_xref=GI:258541841 db_xref=GeneID:8434929 locus_tag=APA01_07460 product='hypothetical protein' protein_id=YP_003187274.1 transl_table=11
NC_013209	GenBank	CDS	772708	773157	+	-1	.	codon_start=1 db_xref=GI:258541842 db_xref=GeneID:8434930 gene=badM/rrf2 locus_tag=APA01_07470 product='BadM/Rrf2 family transcriptional regulator' protein_id=YP_003187275.1 transl_table=11
NC_013209	GenBank	CDS	773240	774298	+	1	.	codon_start=1 db_xref=GI:258541843 db_xref=GeneID:8436516 locus_tag=APA01_07480 note=transaminase product='cysteine synthase A' protein_id=YP_003187276.1 transl_table=11
NC_013209	GenBank	CDS	774402	775637	+	-1	.	codon_start=1 db_xref=GI:258541844 db_xref=GeneID:8434931 gene=ompA locus_tag=APA01_07490 product='outer membrane protein OmpA' protein_id=YP_003187277.1 transl_table=11
NC_013209	GenBank	CDS	775767	776108	+	-1	.	codon_start=1 db_xref=GI:258541845 db_xref=GeneID:8436807 locus_tag=APA01_07500 product='hypothetical protein' protein_id=YP_003187278.1 transl_table=11
NC_013209	GenBank	CDS	776119	777774	+	-1	.	codon_start=1 db_xref=GI:258541846 db_xref=GeneID:8434932 locus_tag=APA01_07510 product='carboxy-terminal processing protease' protein_id=YP_003187279.1 transl_table=11
NC_013209	GenBank	CDS	777821	779851	+	-1	.	codon_start=1 db_xref=GI:258541847 db_xref=GeneID:8434933 locus_tag=APA01_07520 product='ribonuclease R' protein_id=YP_003187280.1 transl_table=11
NC_013209	GenBank	CDS	779858	782551	+	-1	.	codon_start=1 db_xref=GI:258541848 db_xref=GeneID:8434934 locus_tag=APA01_07530 note='catalyzes the ATP-dependent breakage of single-stranded DNA followed by passage and rejoining, maintains net negative superhelicity' product='DNA topoisomerase I' protein_id=YP_003187281.1 transl_table=11
NC_013209	GenBank	CDS	782581	783225	+	-1	.	codon_start=1 db_xref=GI:258541849 db_xref=GeneID:8434935 locus_tag=APA01_07540 product='DNA processing chain A SMF' protein_id=YP_003187282.1 transl_table=11
NC_013209	GenBank	CDS	783268	783861	+	1	.	codon_start=1 db_xref=GI:258541850 db_xref=GeneID:8434936 locus_tag=APA01_07550 note='Probably pseudogene, N-terminal domain of a gene truncated by transposon' product=transposase protein_id=YP_003187283.1 transl_table=11
NC_013209	GenBank	CDS	784027	785412	+	-1	.	codon_start=1 db_xref=GI:258541851 db_xref=GeneID:8434937 locus_tag=APA01_07560 note='DDE (Asp,Asp,Glu) domain' product=transposase protein_id=YP_003187284.1 transl_table=11
NC_013209	GenBank	CDS	785510	786187	+	1	.	codon_start=1 db_xref=GI:258541852 db_xref=GeneID:8434938 locus_tag=APA01_07570 product=transposase protein_id=YP_003187285.1 transl_table=11
NC_013209	GenBank	CDS	786277	786903	+	-1	.	codon_start=1 db_xref=GI:258541853 db_xref=GeneID:8434939 locus_tag=APA01_07580 note='Probably pseudogene, N-terminal domain of a gene truncated by transposon' product='DNA processing chain A SMF' protein_id=YP_003187286.1 transl_table=11
NC_013209	GenBank	CDS	786934	787575	+	-1	.	codon_start=1 db_xref=GI:258541854 db_xref=GeneID:8434940 locus_tag=APA01_07590 product='hypothetical protein' protein_id=YP_003187287.1 transl_table=11
NC_013209	GenBank	CDS	787575	788867	+	-1	.	codon_start=1 db_xref=GI:258541855 db_xref=GeneID:8434941 locus_tag=APA01_07600 product=dihydroorotase protein_id=YP_003187288.1 transl_table=11
NC_013209	GenBank	CDS	788864	789805	+	-1	.	codon_start=1 db_xref=GI:258541856 db_xref=GeneID:8434942 gene=pyrB locus_tag=APA01_07610 note='catalyzes the transfer of the carbamoyl moiety from carbamoyl phosphate to L- aspartate in pyrimidine biosynthesis' product='aspartate carbamoyltransferase' protein_id=YP_003187289.1 transl_table=11
NC_013209	GenBank	CDS	789798	791204	+	-1	.	codon_start=1 db_xref=GI:258541857 db_xref=GeneID:8434943 gene=gltX locus_tag=APA01_07620 note='Charges one glutamine molecule and pairs it to its corresponding RNA trinucleotide during protein translation' product='glutamyl-tRNA synthetase' protein_id=YP_003187290.1 transl_table=11
NC_013209	GenBank	CDS	791243	793441	+	1	.	codon_start=1 db_xref=GI:258541858 db_xref=GeneID:8434944 gene=comA locus_tag=APA01_07630 product='DNA translocation competence protein ComA/ComEC/Rec2' protein_id=YP_003187291.1 transl_table=11
NC_013209	GenBank	CDS	793453	793791	+	-1	.	codon_start=1 db_xref=GI:258541859 db_xref=GeneID:8436550 gene=ahpD locus_tag=APA01_07640 product=alkylhydroperoxidase protein_id=YP_003187292.1 transl_table=11
NC_013209	GenBank	CDS	793809	795158	+	1	.	codon_start=1 db_xref=GI:258541860 db_xref=GeneID:8436498 locus_tag=APA01_07650 product='AFG1-family ATPase' protein_id=YP_003187293.1 transl_table=11
NC_013209	GenBank	CDS	795227	798241	+	1	.	codon_start=1 db_xref=GI:258541861 db_xref=GeneID:8434945 locus_tag=APA01_07660 product='2-oxoglutarate dehydrogenase E1' protein_id=YP_003187294.1 transl_table=11
NC_013209	GenBank	CDS	798351	799592	+	1	.	codon_start=1 db_xref=GI:258541862 db_xref=GeneID:8434946 locus_tag=APA01_07670 product='2-oxoglutarate dehydrogenase E2' protein_id=YP_003187295.1 transl_table=11
NC_013209	GenBank	CDS	799673	801397	+	1	.	codon_start=1 db_xref=GI:258541863 db_xref=GeneID:8434947 locus_tag=APA01_07680 product='dihydrolipoamide dehydrogenase' protein_id=YP_003187296.1 transl_table=11
NC_013209	GenBank	CDS	801463	802497	+	1	.	codon_start=1 db_xref=GI:258541864 db_xref=GeneID:8434948 locus_tag=APA01_07690 product='hypothetical protein' protein_id=YP_003187297.1 transl_table=11
NC_013209	GenBank	CDS	802641	803126	+	-1	.	codon_start=1 db_xref=GI:258541865 db_xref=GeneID:8434949 locus_tag=APA01_07700 product='hypothetical protein' protein_id=YP_003187298.1 transl_table=11
NC_013209	GenBank	CDS	803303	804592	+	-1	.	codon_start=1 db_xref=GI:258541866 db_xref=GeneID:8434950 locus_tag=APA01_07710 note='catalyzes the formation of L-homocysteine from S-adenosyl-L-homocysteine' product='S-adenosyl-L-homocysteine hydrolase' protein_id=YP_003187299.1 transl_table=11
NC_013209	GenBank	CDS	804774	805484	+	1	.	codon_start=1 db_xref=GI:258541867 db_xref=GeneID:8434951 locus_tag=APA01_07720 product='1-acyl-sn-glycerol-3-phosphate acyltransferase' protein_id=YP_003187300.1 transl_table=11
NC_013209	GenBank	CDS	805824	806906	+	1	.	codon_start=1 db_xref=GI:258541868 db_xref=GeneID:8434952 locus_tag=APA01_07730 product='hypothetical protein' protein_id=YP_003187301.1 transl_table=11
NC_013209	GenBank	CDS	806912	807637	+	-1	.	codon_start=1 db_xref=GI:258541869 db_xref=GeneID:8434953 locus_tag=APA01_07740 product='hydroxyacylglutathione hydrolase' protein_id=YP_003187302.1 transl_table=11
NC_013209	GenBank	CDS	807721	808494	+	1	.	codon_start=1 db_xref=GI:258541870 db_xref=GeneID:8434954 locus_tag=APA01_07750 note='S-adenosylmethionine (SAM)-dependent' product=methyltransferase protein_id=YP_003187303.1 transl_table=11
NC_013209	GenBank	CDS	808519	810252	+	1	.	codon_start=1 db_xref=GI:258541871 db_xref=GeneID:8434955 locus_tag=APA01_07760 product='hypothetical protein' protein_id=YP_003187304.1 transl_table=11
NC_013209	GenBank	CDS	810249	811265	+	1	.	codon_start=1 db_xref=GI:258541872 db_xref=GeneID:8434956 locus_tag=APA01_07770 product='hypothetical protein' protein_id=YP_003187305.1 transl_table=11
NC_013209	GenBank	CDS	811262	811852	+	1	.	codon_start=1 db_xref=GI:258541873 db_xref=GeneID:8434957 locus_tag=APA01_07780 product='hypothetical protein' protein_id=YP_003187306.1 transl_table=11
NC_013209	GenBank	CDS	811849	812982	+	1	.	codon_start=1 db_xref=GI:258541874 db_xref=GeneID:8434958 locus_tag=APA01_07790 product='hypothetical protein' protein_id=YP_003187307.1 transl_table=11
NC_013209	GenBank	CDS	812984	814480	+	1	.	codon_start=1 db_xref=GI:258541875 db_xref=GeneID:8434959 locus_tag=APA01_07800 note='Ni/Fe-hydrogenase III large subunit' product='NADH-ubiquinone oxidoreductase 49kDa subunit' protein_id=YP_003187308.1 transl_table=11
NC_013209	GenBank	CDS	814516	815013	+	1	.	codon_start=1 db_xref=GI:258541876 db_xref=GeneID:8434960 locus_tag=APA01_07810 note='Ni/Fe-hydrogenase III small subunit' product='NADH-ubiquinone oxidoreductase 20 kDa subunit' protein_id=YP_003187309.1 transl_table=11
NC_013209	GenBank	CDS	815002	815907	+	-1	.	codon_start=1 db_xref=GI:258541877 db_xref=GeneID:8434961 locus_tag=APA01_07820 product='CDP-diacylglycerol--serine O-phosphatidyltransferase' protein_id=YP_003187310.1 transl_table=11
NC_013209	GenBank	CDS	815920	816609	+	-1	.	codon_start=1 db_xref=GI:258541878 db_xref=GeneID:8434962 locus_tag=APA01_07830 note='catalyzes the decarboxylaton of phospatidyl-L-sering to phosphatidylethanolamine' product='phosphatidylserine decarboxylase' protein_id=YP_003187311.1 transl_table=11
NC_013209	GenBank	CDS	816692	819337	+	-1	.	codon_start=1 db_xref=GI:258541879 db_xref=GeneID:8434963 gene=alaS locus_tag=APA01_07840 note='Catalyzes a two-step reaction, first charging an alanyl molecule by linking its carboxyl group to the alpha-phosphate of ATP, followed by transfer of the aminoacyl-adenylate to its tRNA' product='alanyl-tRNA synthetase' protein_id=YP_003187312.1 transl_table=11
NC_013209	GenBank	CDS	819510	820013	+	-1	.	codon_start=1 db_xref=GI:258541880 db_xref=GeneID:8434964 locus_tag=APA01_07850 product='hypothetical protein' protein_id=YP_003187313.1 transl_table=11
NC_013209	GenBank	CDS	820113	821240	+	-1	.	codon_start=1 db_xref=GI:258541881 db_xref=GeneID:8434965 gene=ompA locus_tag=APA01_07860 product='outer membrane protein OmpA' protein_id=YP_003187314.1 transl_table=11
NC_013209	GenBank	CDS	821585	823318	+	-1	.	codon_start=1 db_xref=GI:258541882 db_xref=GeneID:8436808 locus_tag=APA01_07870 note='3-dehydroquinate synthetase' product='shikimate kinase' protein_id=YP_003187315.1 transl_table=11
NC_013209	GenBank	CDS	823381	823719	+	1	.	codon_start=1 db_xref=GI:258541883 db_xref=GeneID:8434966 locus_tag=APA01_07880 product='hypothetical protein' protein_id=YP_003187316.1 transl_table=11
NC_013209	GenBank	CDS	823723	824643	+	1	.	codon_start=1 db_xref=GI:258541884 db_xref=GeneID:8434967 gene=xerD locus_tag=APA01_07890 note='DNA integration/invertion protein' product='phage DNA recombinase XerD' protein_id=YP_003187317.1 transl_table=11
NC_013209	GenBank	CDS	824718	825674	+	1	.	codon_start=1 db_xref=GI:258541885 db_xref=GeneID:8436991 locus_tag=APA01_07900 note='catalyzes the carboxylation of acetyl-CoA to malonyl-CoA; forms a tetramer composed of two alpha (AccA) and two beta (AccD) subunits; one of the two catalytic subunits that can form the acetyl CoA carboxylase enzyme together with a carrier protein' product='acetyl-CoA carboxylase carboxyltransferase subunit alph…
NC_013209	GenBank	CDS	825731	826486	+	-1	.	codon_start=1 db_xref=GI:258541886 db_xref=GeneID:8434968 locus_tag=APA01_07910 note='Molybdopterin binding domain protein' product='competence-damage protein' protein_id=YP_003187319.1 transl_table=11
NC_013209	GenBank	CDS	826644	828269	+	1	.	codon_start=1 db_xref=GI:258541887 db_xref=GeneID:8434969 gene=lysK locus_tag=APA01_07920 note='class I; LysRS1; catalyzes a two-step reaction, first charging a lysine molecule by linking its carboxyl group to the alpha-phosphate of ATP, followed by transfer of the aminoacyl-adenylate to its tRNA; in Methanosarcina barkeri this enzyme charges both tRNA molecules for lysine that exist in this orga…
NC_013209	GenBank	CDS	828290	830377	+	1	.	codon_start=1 db_xref=GI:258541888 db_xref=GeneID:8434970 locus_tag=APA01_07930 product=transporter protein_id=YP_003187321.1 transl_table=11
NC_013209	GenBank	CDS	830435	831172	+	1	.	codon_start=1 db_xref=GI:258541889 db_xref=GeneID:8434971 locus_tag=APA01_07940 product='multiple antibiotic resistance protein MarC' protein_id=YP_003187322.1 transl_table=11
NC_013209	GenBank	CDS	831187	832008	+	-1	.	codon_start=1 db_xref=GI:258541890 db_xref=GeneID:8434972 locus_tag=APA01_07950 product='hypothetical protein' protein_id=YP_003187323.1 transl_table=11
NC_013209	GenBank	CDS	832005	833111	+	-1	.	codon_start=1 db_xref=GI:258541891 db_xref=GeneID:8434973 locus_tag=APA01_07960 note=metal-dependent product='O-sialoglycoprotein endopeptidase' protein_id=YP_003187324.1 transl_table=11
NC_013209	GenBank	CDS	833257	834330	+	1	.	codon_start=1 db_xref=GI:258541892 db_xref=GeneID:8434974 locus_tag=APA01_07970 product='porphobilinogen deaminase' protein_id=YP_003187325.1 transl_table=11
NC_013209	GenBank	CDS	834340	835068	+	1	.	codon_start=1 db_xref=GI:258541893 db_xref=GeneID:8434975 locus_tag=APA01_07980 product='uroporphyrinogen-III synthase' protein_id=YP_003187326.1 transl_table=11
NC_013209	GenBank	CDS	835131	835628	+	-1	.	codon_start=1 db_xref=GI:258541894 db_xref=GeneID:8434976 gene=secB locus_tag=APA01_07990 note='molecular chaperone that is required for the normal export of envelope proteins out of the cell cytoplasm; in Escherichia coli this proteins forms a homotetramer in the cytoplasm and delivers proteins to be exported to SecA' product='preprotein translocase subunit SecB' protein_id=YP_003187327.1 transl…
NC_013209	GenBank	CDS	835755	836387	+	-1	.	codon_start=1 db_xref=GI:258541895 db_xref=GeneID:8436912 locus_tag=APA01_08010 note='Bisphosphoglycerate mutase' product='phosphoglycerate mutase' protein_id=YP_003187328.1 transl_table=11
NC_013209	GenBank	CDS	836386	837114	+	1	.	codon_start=1 db_xref=GI:258541896 db_xref=GeneID:8434977 gene=tim44 locus_tag=APA01_08000 product='mitochondrial import inner membrane translocase subunit Tim44' protein_id=YP_003187329.1 transl_table=11
NC_013209	GenBank	CDS	837111	837968	+	1	.	codon_start=1 db_xref=GI:258541897 db_xref=GeneID:8436956 locus_tag=APA01_08020 product='DNA methyltransferase' protein_id=YP_003187330.1 transl_table=11
NC_013209	GenBank	CDS	838103	839530	+	1	.	codon_start=1 db_xref=GI:258541898 db_xref=GeneID:8434978 locus_tag=APA01_08030 product='cytochrome C peroxidase' protein_id=YP_003187331.1 transl_table=11
NC_013209	GenBank	CDS	839666	840298	+	1	.	codon_start=1 db_xref=GI:258541899 db_xref=GeneID:8434979 gene=mutS2 locus_tag=APA01_08040 product='DNA mismatch repair protein Smr/MutS2' protein_id=YP_003187332.1 transl_table=11
NC_013209	GenBank	CDS	840278	841492	+	-1	.	codon_start=1 db_xref=GI:258541900 db_xref=GeneID:8436777 locus_tag=APA01_08050 product='hypothetical protein' protein_id=YP_003187333.1 transl_table=11
NC_013209	GenBank	CDS	841503	842417	+	-1	.	codon_start=1 db_xref=GI:258541901 db_xref=GeneID:8434980 locus_tag=APA01_08060 note='catalyzes the conversion of the propionic acid groups of rings I and III to vinyl groups during heme synthesis' product='coproporphyrinogen III oxidase' protein_id=YP_003187334.1 transl_table=11
NC_013209	GenBank	CDS	842557	843780	+	1	.	codon_start=1 db_xref=GI:258541902 db_xref=GeneID:8434981 locus_tag=APA01_08070 product='ubiquinol-cytochrome C reductase cytochrome b' protein_id=YP_003187335.1 transl_table=11
NC_013209	GenBank	CDS	843777	844568	+	1	.	codon_start=1 db_xref=GI:258541903 db_xref=GeneID:8434982 locus_tag=APA01_08080 product='ubiquinol-cytochrome C reductase cytochrome C1' protein_id=YP_003187336.1 transl_table=11
NC_013209	GenBank	CDS	844555	845439	+	1	.	codon_start=1 db_xref=GI:258541904 db_xref=GeneID:8434983 locus_tag=APA01_08090 note='Catalyzes the reversible phosphorolysis of 5'-deoxy-5'- methylthioadenosine (MTA) to adenine and 5-methylthio-D-ribose-1- phosphate' product='5'-methylthioadenosine phosphorylase' protein_id=YP_003187337.1 transl_table=11
NC_013209	GenBank	CDS	845482	846063	+	1	.	codon_start=1 db_xref=GI:258541905 db_xref=GeneID:8434984 locus_tag=APA01_08100 product='hypothetical protein' protein_id=YP_003187338.1 transl_table=11
NC_013209	GenBank	CDS	846206	846841	+	1	.	codon_start=1 db_xref=GI:258541906 db_xref=GeneID:8434985 gene=lysE locus_tag=APA01_08110 product='lysine/threonine exporter protein LysE' protein_id=YP_003187339.1 transl_table=11
NC_013209	GenBank	CDS	846852	847205	+	-1	.	codon_start=1 db_xref=GI:258541907 db_xref=GeneID:8436716 locus_tag=APA01_08120 product='hypothetical protein' protein_id=YP_003187340.1 transl_table=11
NC_013209	GenBank	CDS	847448	848098	+	-1	.	codon_start=1 db_xref=GI:258541908 db_xref=GeneID:8434986 locus_tag=APA01_08130 note='oxidoreductase, NADH dehydrogenase' product='NAD(P)H nitroreductase' protein_id=YP_003187341.1 transl_table=11
NC_013209	GenBank	CDS	848215	849114	+	-1	.	codon_start=1 db_xref=GI:258541909 db_xref=GeneID:8434987 locus_tag=APA01_08140 note='catalyzes the formation of L-proline from L-ornithine' product='ornithine cyclodeaminase' protein_id=YP_003187342.1 transl_table=11
NC_013209	GenBank	CDS	849275	850693	+	-1	.	codon_start=1 db_xref=GI:258541910 db_xref=GeneID:8434988 locus_tag=APA01_08150 note=NAD-dependent product='aldehyde dehydrogenase' protein_id=YP_003187343.1 transl_table=11
NC_013209	GenBank	CDS	850782	851408	+	1	.	codon_start=1 db_xref=GI:258541911 db_xref=GeneID:8434989 gene=tetR locus_tag=APA01_08160 product='TetR family transcriptional regulator' protein_id=YP_003187344.1 transl_table=11
NC_013209	GenBank	CDS	851672	851935	+	1	.	codon_start=1 db_xref=GI:258541912 db_xref=GeneID:8436942 locus_tag=APA01_08170 product=transposase protein_id=YP_003187345.1 transl_table=11
NC_013209	GenBank	CDS	851932	852759	+	1	.	codon_start=1 db_xref=GI:258541913 db_xref=GeneID:8434990 locus_tag=APA01_08180 note='Integrase core domain' product=transposase protein_id=YP_003187346.1 transl_table=11
NC_013209	GenBank	CDS	853708	855093	+	-1	.	codon_start=1 db_xref=GI:258541914 db_xref=GeneID:8434991 locus_tag=APA01_08190 note='DDE (Asp,Asp,Glu) domain' product=transposase protein_id=YP_003187347.1 transl_table=11
NC_013209	GenBank	CDS	855705	856139	+	-1	.	codon_start=1 db_xref=GI:258541915 db_xref=GeneID:8434992 locus_tag=APA01_08200 product='hypothetical protein' protein_id=YP_003187348.1 transl_table=11
NC_013209	GenBank	CDS	856535	856876	+	-1	.	codon_start=1 db_xref=GI:258541916 db_xref=GeneID:8434993 locus_tag=APA01_08210 product='hypothetical protein' protein_id=YP_003187349.1 transl_table=11
NC_013209	GenBank	CDS	856890	857603	+	-1	.	codon_start=1 db_xref=GI:258541917 db_xref=GeneID:8434994 locus_tag=APA01_08220 product='hypothetical protein' protein_id=YP_003187350.1 transl_table=11
NC_013209	GenBank	CDS	858568	859134	+	1	.	codon_start=1 db_xref=GI:258541918 db_xref=GeneID:8434995 locus_tag=APA01_08230 product='DNA resolvase' protein_id=YP_003187351.1 transl_table=11
NC_013209	GenBank	CDS	859333	859785	+	1	.	codon_start=1 db_xref=GI:258541919 db_xref=GeneID:8434996 locus_tag=APA01_08240 product='hypothetical protein' protein_id=YP_003187352.1 transl_table=11
NC_013209	GenBank	CDS	859956	861512	+	-1	.	codon_start=1 db_xref=GI:258541920 db_xref=GeneID:8434997 locus_tag=APA01_08250 product='hypothetical protein' protein_id=YP_003187353.1 transl_table=11
NC_013209	GenBank	CDS	861972	863576	+	-1	.	codon_start=1 db_xref=GI:258541921 db_xref=GeneID:8434998 locus_tag=APA01_08260 product='hypothetical protein' protein_id=YP_003187354.1 transl_table=11
NC_013209	GenBank	CDS	863725	865029	+	1	.	codon_start=1 db_xref=GI:258541922 db_xref=GeneID:8434999 locus_tag=APA01_08270 product='phage integrase' protein_id=YP_003187355.1 transl_table=11
NC_013209	GenBank	CDS	865269	865523	+	1	.	codon_start=1 db_xref=GI:258541923 db_xref=GeneID:8435000 gene=hicA locus_tag=APA01_08280 note='Double-stranded RNA-binding domain' product='toxin-antitoxin systems (TAS) HicA' protein_id=YP_003187356.1 transl_table=11
NC_013209	GenBank	CDS	865520	865852	+	1	.	codon_start=1 db_xref=GI:258541924 db_xref=GeneID:8436672 gene=hicB locus_tag=APA01_08290 note='RNAse H fold' product='toxin-antitoxin systems (TAS) HicB' protein_id=YP_003187357.1 transl_table=11
NC_013209	GenBank	CDS	865894	866199	+	-1	.	codon_start=1 db_xref=GI:258541925 db_xref=GeneID:8436673 locus_tag=APA01_08300 product='hypothetical protein' protein_id=YP_003187358.1 transl_table=11
NC_013209	GenBank	CDS	866946	867401	+	1	.	codon_start=1 db_xref=GI:258541926 db_xref=GeneID:8435001 gene=rusA locus_tag=APA01_08310 note=endodeoxyribonuclease product='Holliday junction resolvase RusA' protein_id=YP_003187359.1 transl_table=11
NC_013209	GenBank	CDS	868306	868620	+	1	.	codon_start=1 db_xref=GI:258541927 db_xref=GeneID:8436903 locus_tag=APA01_08320 product='hypothetical protein' protein_id=YP_003187360.1 transl_table=11
NC_013209	GenBank	CDS	868983	871115	+	1	.	codon_start=1 db_xref=GI:258541928 db_xref=GeneID:8435002 locus_tag=APA01_08330 product='phage related tail protein' protein_id=YP_003187361.1 transl_table=11
NC_013209	GenBank	CDS	871859	872722	+	-1	.	codon_start=1 db_xref=GI:258541929 db_xref=GeneID:8435003 locus_tag=APA01_08340 product='hypothetical protein' protein_id=YP_003187362.1 transl_table=11
NC_013209	GenBank	CDS	872719	874128	+	-1	.	codon_start=1 db_xref=GI:258541930 db_xref=GeneID:8435004 locus_tag=APA01_08350 product='excinuclease ATPase' protein_id=YP_003187363.1 transl_table=11
NC_013209	GenBank	CDS	874742	875860	+	1	.	codon_start=1 db_xref=GI:258541931 db_xref=GeneID:8435005 locus_tag=APA01_08360 note='RelA/SpoT domain protein' product='stringent response modulating ppGpp metabolism protein' protein_id=YP_003187364.1 transl_table=11
NC_013209	GenBank	CDS	876170	876529	+	1	.	codon_start=1 db_xref=GI:258541932 db_xref=GeneID:8435006 locus_tag=APA01_08370 product=transposase protein_id=YP_003187365.1 transl_table=11
NC_013209	GenBank	CDS	876526	876873	+	1	.	codon_start=1 db_xref=GI:258541933 db_xref=GeneID:8435007 locus_tag=APA01_08380 note='IS66 Orf2' product=transposase protein_id=YP_003187366.1 transl_table=11
NC_013209	GenBank	CDS	876937	878547	+	1	.	codon_start=1 db_xref=GI:258541934 db_xref=GeneID:8435008 locus_tag=APA01_08390 note=IS66 product=transposase protein_id=YP_003187367.1 transl_table=11
NC_013209	GenBank	CDS	878805	879632	+	-1	.	codon_start=1 db_xref=GI:258541935 db_xref=GeneID:8435009 locus_tag=APA01_08400 note='Integrase core domain' product=transposase protein_id=YP_003187368.1 transl_table=11
NC_013209	GenBank	CDS	879629	879892	+	-1	.	codon_start=1 db_xref=GI:258541936 db_xref=GeneID:8435010 locus_tag=APA01_08410 product=transposase protein_id=YP_003187369.1 transl_table=11
NC_013209	GenBank	CDS	880020	880655	+	-1	.	codon_start=1 db_xref=GI:258541937 db_xref=GeneID:8435011 gene=xre locus_tag=APA01_08420 note=Helix-turn-helix product='XRE family transcriptional regulator' protein_id=YP_003187370.1 transl_table=11
NC_013209	GenBank	CDS	880936	881184	+	1	.	codon_start=1 db_xref=GI:258541938 db_xref=GeneID:8436993 locus_tag=APA01_08430 product='hypothetical protein' protein_id=YP_003187371.1 transl_table=11
NC_013209	GenBank	CDS	881181	881417	+	1	.	codon_start=1 db_xref=GI:258541939 db_xref=GeneID:8435012 locus_tag=APA01_08440 product='hypothetical protein' protein_id=YP_003187372.1 transl_table=11
NC_013209	GenBank	CDS	881417	882016	+	1	.	codon_start=1 db_xref=GI:258541940 db_xref=GeneID:8435013 locus_tag=APA01_08450 product='hypothetical protein' protein_id=YP_003187373.1 transl_table=11
NC_013209	GenBank	CDS	882134	882325	+	1	.	codon_start=1 db_xref=GI:258541941 db_xref=GeneID:8435014 locus_tag=APA01_08460 product='hypothetical protein' protein_id=YP_003187374.1 transl_table=11
NC_013209	GenBank	CDS	882322	882588	+	1	.	codon_start=1 db_xref=GI:258541942 db_xref=GeneID:8435015 locus_tag=APA01_08470 product='hypothetical protein' protein_id=YP_003187375.1 transl_table=11
NC_013209	GenBank	CDS	882585	882854	+	1	.	codon_start=1 db_xref=GI:258541943 db_xref=GeneID:8435016 locus_tag=APA01_08480 product='hypothetical protein' protein_id=YP_003187376.1 transl_table=11
NC_013209	GenBank	CDS	882851	883111	+	1	.	codon_start=1 db_xref=GI:258541944 db_xref=GeneID:8435017 locus_tag=APA01_08490 product='hypothetical protein' protein_id=YP_003187377.1 transl_table=11
NC_013209	GenBank	CDS	883108	883359	+	1	.	codon_start=1 db_xref=GI:258541945 db_xref=GeneID:8435018 locus_tag=APA01_08500 product='hypothetical protein' protein_id=YP_003187378.1 transl_table=11
NC_013209	GenBank	CDS	884510	884758	+	1	.	codon_start=1 db_xref=GI:258541946 db_xref=GeneID:8435019 locus_tag=APA01_08510 product='hypothetical protein' protein_id=YP_003187379.1 transl_table=11
NC_013209	GenBank	CDS	885083	885466	+	1	.	codon_start=1 db_xref=GI:258541947 db_xref=GeneID:8435020 locus_tag=APA01_08520 product='hypothetical protein' protein_id=YP_003187380.1 transl_table=11
NC_013209	GenBank	CDS	885463	888024	+	1	.	codon_start=1 db_xref=GI:258541948 db_xref=GeneID:8435021 locus_tag=APA01_08530 note='Inner membrane protein' product='DNA/RNA helicase' protein_id=YP_003187381.1 transl_table=11
NC_013209	GenBank	CDS	888179	888670	+	1	.	codon_start=1 db_xref=GI:258541949 db_xref=GeneID:8435022 locus_tag=APA01_08540 product='hypothetical protein' protein_id=YP_003187382.1 transl_table=11
NC_013209	GenBank	tRNA	888927	889012	+	-1	.	codon_recognized=UAC db_xref=GeneID:8435023 locus_tag=APA01_08550 product=tRNA-Tyr
NC_013209	GenBank	CDS	889204	890022	+	1	.	codon_start=1 db_xref=GI:258541950 db_xref=GeneID:8435024 gene=panB locus_tag=APA01_08560 note='catalyzes the formation of tetrahydrofolate and 2-dehydropantoate from 5,10-methylenetetrahydrofolate and 3-methyl-2-oxobutanoate' product='3-methyl-2-oxobutanoate hydroxymethyltransferase' protein_id=YP_003187383.1 transl_table=11
NC_013209	GenBank	CDS	890082	891173	+	-1	.	codon_start=1 db_xref=GI:258541951 db_xref=GeneID:8435025 locus_tag=APA01_08570 product='NADH:flavin oxidoreductase' protein_id=YP_003187384.1 transl_table=11
NC_013209	GenBank	CDS	891270	891602	+	1	.	codon_start=1 db_xref=GI:258541952 db_xref=GeneID:8435026 gene=arsR locus_tag=APA01_08580 product='ArsR family transcriptional regulator' protein_id=YP_003187385.1 transl_table=11
NC_013209	GenBank	CDS	891618	892601	+	-1	.	codon_start=1 db_xref=GI:258541953 db_xref=GeneID:8436508 locus_tag=APA01_08590 note=Zinc-dependent product='alcohol dehydrogenase' protein_id=YP_003187386.1 transl_table=11
NC_013209	GenBank	CDS	892714	893448	+	-1	.	codon_start=1 db_xref=GI:258541954 db_xref=GeneID:8435027 gene=hap locus_tag=APA01_08600 note='Chymotrypsin Hap' product='peptidase S1/S6' protein_id=YP_003187387.1 transl_table=11
NC_013209	GenBank	CDS	893465	894451	+	-1	.	codon_start=1 db_xref=GI:258541955 db_xref=GeneID:8436666 locus_tag=APA01_08610 product='UDP-galactose 4-epimerase' protein_id=YP_003187388.1 transl_table=11
NC_013209	GenBank	CDS	894540	897341	+	-1	.	codon_start=1 db_xref=GI:258541956 db_xref=GeneID:8435028 locus_tag=APA01_08620 product='hypothetical protein' protein_id=YP_003187389.1 transl_table=11
NC_013209	GenBank	CDS	897338	898681	+	-1	.	codon_start=1 db_xref=GI:258541957 db_xref=GeneID:8435029 locus_tag=APA01_08630 product='diaminopimelate decarboxylase' protein_id=YP_003187390.1 transl_table=11
NC_013209	GenBank	CDS	898793	898936	+	-1	.	codon_start=1 db_xref=GI:258541958 db_xref=GeneID:8435030 locus_tag=APA01_08640 product='hypothetical protein' protein_id=YP_003187391.1 transl_table=11
NC_013209	GenBank	CDS	898941	900389	+	-1	.	codon_start=1 db_xref=GI:258541959 db_xref=GeneID:8435031 locus_tag=APA01_08650 note='catalyzes the formation of arginine from (N-L-arginino)succinate' product='argininosuccinate lyase' protein_id=YP_003187392.1 transl_table=11
NC_013209	GenBank	CDS	900398	900592	+	-1	.	codon_start=1 db_xref=GI:258541960 db_xref=GeneID:8435032 locus_tag=APA01_08660 product='hypothetical protein' protein_id=YP_003187393.1 transl_table=11
NC_013209	GenBank	CDS	900629	900949	+	1	.	codon_start=1 db_xref=GI:258541961 db_xref=GeneID:8435033 locus_tag=APA01_08670 product='hypothetical protein' protein_id=YP_003187394.1 transl_table=11
NC_013209	GenBank	CDS	901051	901830	+	1	.	codon_start=1 db_xref=GI:258541962 db_xref=GeneID:8435034 locus_tag=APA01_08680 product='N-formylglutamate amidohydrolase' protein_id=YP_003187395.1 transl_table=11
NC_013209	GenBank	CDS	901827	902693	+	1	.	codon_start=1 db_xref=GI:258541963 db_xref=GeneID:8435035 locus_tag=APA01_08690 product='shikimate 5-dehydrogenase' protein_id=YP_003187396.1 transl_table=11
NC_013209	GenBank	CDS	902710	903297	+	1	.	codon_start=1 db_xref=GI:258541964 db_xref=GeneID:8435036 locus_tag=APA01_08700 product='dephospho-CoA kinase' protein_id=YP_003187397.1 transl_table=11
NC_013209	GenBank	CDS	903294	903968	+	1	.	codon_start=1 db_xref=GI:258541965 db_xref=GeneID:8435037 locus_tag=APA01_08710 product='DNA polymerase III subunit epsilon' protein_id=YP_003187398.1 transl_table=11
NC_013209	GenBank	CDS	904128	904646	+	1	.	codon_start=1 db_xref=GI:258541966 db_xref=GeneID:8435038 locus_tag=APA01_08720 product='hypothetical protein' protein_id=YP_003187399.1 transl_table=11
NC_013209	GenBank	CDS	904672	905781	+	-1	.	codon_start=1 db_xref=GI:258541967 db_xref=GeneID:8435039 locus_tag=APA01_08730 note='Lipopolysaccharide biosynthesis, alpha-L-glycero-D-manno-heptose alpha-1,3-glucosyltransferase' product='glycosyl transferase' protein_id=YP_003187400.1 transl_table=11
NC_013209	GenBank	CDS	905791	907578	+	-1	.	codon_start=1 db_xref=GI:258541968 db_xref=GeneID:8435040 locus_tag=APA01_08740 product='hypothetical protein' protein_id=YP_003187401.1 transl_table=11
NC_013209	GenBank	CDS	907679	908356	+	-1	.	codon_start=1 db_xref=GI:258541969 db_xref=GeneID:8435041 locus_tag=APA01_08750 product='ribulose-phosphate 3-epimerase' protein_id=YP_003187402.1 transl_table=11
NC_013209	GenBank	CDS	908430	909752	+	-1	.	codon_start=1 db_xref=GI:258541970 db_xref=GeneID:8435042 gene=nol1/nop2 locus_tag=APA01_08760 product='tRNA/rRNA cytosine-C5-methylase Nol1/Nop2/Sun' protein_id=YP_003187403.1 transl_table=11
NC_013209	GenBank	CDS	909798	910421	+	-1	.	codon_start=1 db_xref=GI:258541971 db_xref=GeneID:8436796 gene=purN locus_tag=APA01_08770 note='glycinamide ribonucleotide transformylase; GAR Tfase; catalyzes the synthesis of 5'-phosphoribosylformylglycinamide from 5'-phosphoribosylglycinamide and 10-formyltetrahydrofolate; PurN requires formyl folate for the reaction unlike PurT which uses formate' product='phosphoribosylglycinamide formyltran…
NC_013209	GenBank	CDS	910418	911500	+	-1	.	codon_start=1 db_xref=GI:258541972 db_xref=GeneID:8435043 locus_tag=APA01_08780 product='phosphoribosyl formylglycinamidine cyclo-ligase' protein_id=YP_003187405.1 transl_table=11
NC_013209	GenBank	CDS	911612	912379	+	1	.	codon_start=1 db_xref=GI:258541973 db_xref=GeneID:8435044 gene=dnaA locus_tag=APA01_08790 product='chromosome replication initiator DnaA' protein_id=YP_003187406.1 transl_table=11
NC_013209	GenBank	CDS	912541	914826	+	1	.	codon_start=1 db_xref=GI:258541974 db_xref=GeneID:8436582 locus_tag=APA01_08800 note='catalyzes the reversible transfer of the terminal phosphate of ATP to form a long chain polyphosphate' product='polyphosphate kinase' protein_id=YP_003187407.1 transl_table=11
NC_013209	GenBank	CDS	914924	916414	+	1	.	codon_start=1 db_xref=GI:258541975 db_xref=GeneID:8435045 locus_tag=APA01_08810 product=exopolyphosphatase protein_id=YP_003187408.1 transl_table=11
NC_013209	GenBank	CDS	916585	918903	+	1	.	codon_start=1 db_xref=GI:258541976 db_xref=GeneID:8435046 locus_tag=APA01_08820 note='adenylate cyclase' product='two component hybrid sensor histidine kinase and regulator' protein_id=YP_003187409.1 transl_table=11
NC_013209	GenBank	CDS	918900	919799	+	1	.	codon_start=1 db_xref=GI:258541977 db_xref=GeneID:8435047 locus_tag=APA01_08830 product='ABC transporter permease' protein_id=YP_003187410.1 transl_table=11
NC_013209	GenBank	CDS	919801	920502	+	1	.	codon_start=1 db_xref=GI:258541978 db_xref=GeneID:8435048 locus_tag=APA01_08840 product='ABC transporter ATP-binding protein' protein_id=YP_003187411.1 transl_table=11
NC_013209	GenBank	CDS	920502	921452	+	1	.	codon_start=1 db_xref=GI:258541979 db_xref=GeneID:8435049 locus_tag=APA01_08850 product='ABC transporter periplasmic protein' protein_id=YP_003187412.1 transl_table=11
NC_013209	GenBank	CDS	921449	922387	+	1	.	codon_start=1 db_xref=GI:258541980 db_xref=GeneID:8435050 locus_tag=APA01_08860 product='hypothetical protein' protein_id=YP_003187413.1 transl_table=11
NC_013209	GenBank	CDS	922416	923792	+	1	.	codon_start=1 db_xref=GI:258541981 db_xref=GeneID:8435051 locus_tag=APA01_08870 product='fucolectin tachylectin-4 pentraxin-1' protein_id=YP_003187414.1 transl_table=11
NC_013209	GenBank	CDS	923915	924949	+	1	.	codon_start=1 db_xref=GI:258541982 db_xref=GeneID:8435052 locus_tag=APA01_08880 note='NAD-binding component' product='ATP-sensitive potassium transporter' protein_id=YP_003187415.1 transl_table=11
NC_013209	GenBank	CDS	924953	927157	+	-1	.	codon_start=1 db_xref=GI:258541983 db_xref=GeneID:8435053 gene=fusB locus_tag=APA01_08890 product='fusaric acid resistance protein FusB' protein_id=YP_003187416.1 transl_table=11
NC_013209	GenBank	CDS	927269	929455	+	-1	.	codon_start=1 db_xref=GI:258541984 db_xref=GeneID:8436649 gene=fusB locus_tag=APA01_08900 product='fusaric acid resistance protein FusB' protein_id=YP_003187417.1 transl_table=11
NC_013209	GenBank	CDS	929697	930071	+	1	.	codon_start=1 db_xref=GI:258541985 db_xref=GeneID:8436650 locus_tag=APA01_08910 product='hypothetical protein' protein_id=YP_003187418.1 transl_table=11
NC_013209	GenBank	CDS	930145	930672	+	1	.	codon_start=1 db_xref=GI:258541986 db_xref=GeneID:8435054 locus_tag=APA01_08920 product='hypothetical protein' protein_id=YP_003187419.1 transl_table=11
NC_013209	GenBank	CDS	930700	931431	+	-1	.	codon_start=1 db_xref=GI:258541987 db_xref=GeneID:8435055 gene=cycH locus_tag=APA01_08930 product='cytochrome C biogenesis protein CycH' protein_id=YP_003187420.1 transl_table=11
NC_013209	GenBank	CDS	931428	931919	+	-1	.	codon_start=1 db_xref=GI:258541988 db_xref=GeneID:8436563 gene=cycL locus_tag=APA01_08940 product='cytochrome C biogenesis protein CycL' protein_id=YP_003187421.1 transl_table=11
NC_013209	GenBank	CDS	931916	932497	+	-1	.	codon_start=1 db_xref=GI:258541989 db_xref=GeneID:8436565 gene=dsbE locus_tag=APA01_08950 note=CycX/CycY/TlpA product='cytochrome C biogenesis thiol:disulfide interchange protein DsbE' protein_id=YP_003187422.1 transl_table=11
NC_013209	GenBank	CDS	932494	934479	+	-1	.	codon_start=1 db_xref=GI:258541990 db_xref=GeneID:8436592 gene=cysK locus_tag=APA01_08960 product='cytochrome C biogenesis protein CysK' protein_id=YP_003187423.1 transl_table=11
NC_013209	GenBank	CDS	934517	935047	+	-1	.	codon_start=1 db_xref=GI:258541991 db_xref=GeneID:8436569 gene=cycJ locus_tag=APA01_08970 note='CycJ; periplasmic heme chaperone that binds heme transiently via a histidine residue and delivers it to newly synthesized and exported c-type cytochromes; requires the ATP hydrolysis activity of the CcmA protein in order to transfer the heme to the apocytochrome; part of the cytochrome C maturation sys…
NC_013209	GenBank	CDS	935044	935205	+	-1	.	codon_start=1 db_xref=GI:258541992 db_xref=GeneID:8436564 locus_tag=APA01_08980 product='hypothetical protein' protein_id=YP_003187425.1 transl_table=11
NC_013209	GenBank	CDS	935202	935975	+	-1	.	codon_start=1 db_xref=GI:258541993 db_xref=GeneID:8435056 gene=ccmC locus_tag=APA01_08990 product='heme exporter protein C' protein_id=YP_003187426.1 transl_table=11
NC_013209	GenBank	CDS	936146	936439	+	1	.	codon_start=1 db_xref=GI:258541994 db_xref=GeneID:8436529 locus_tag=APA01_09000 product='hypothetical protein' protein_id=YP_003187427.1 transl_table=11
NC_013209	GenBank	CDS	936442	936861	+	1	.	codon_start=1 db_xref=GI:258541995 db_xref=GeneID:8435057 locus_tag=APA01_09010 product='hypothetical protein' protein_id=YP_003187428.1 transl_table=11
NC_013209	GenBank	CDS	936970	937305	+	-1	.	codon_start=1 db_xref=GI:258541996 db_xref=GeneID:8435058 locus_tag=APA01_09020 product=oxidoreductase protein_id=YP_003187429.1 transl_table=11
NC_013209	GenBank	CDS	937422	938099	+	-1	.	codon_start=1 db_xref=GI:258541997 db_xref=GeneID:8435059 locus_tag=APA01_09030 product='hypothetical protein' protein_id=YP_003187430.1 transl_table=11
NC_013209	GenBank	CDS	938326	939183	+	1	.	codon_start=1 db_xref=GI:258541998 db_xref=GeneID:8435060 locus_tag=APA01_09040 product='hypothetical protein' protein_id=YP_003187431.1 transl_table=11
NC_013209	GenBank	CDS	939254	939430	+	-1	.	codon_start=1 db_xref=GI:258541999 db_xref=GeneID:8435061 locus_tag=APA01_09050 product='hypothetical protein' protein_id=YP_003187432.1 transl_table=11
NC_013209	GenBank	CDS	939446	940420	+	-1	.	codon_start=1 db_xref=GI:258542000 db_xref=GeneID:8435062 locus_tag=APA01_09060 product='D-isomer specific 2-hydroxyacid dehydrogenase' protein_id=YP_003187433.1 transl_table=11
NC_013209	GenBank	CDS	940598	941239	+	1	.	codon_start=1 db_xref=GI:258542001 db_xref=GeneID:8435063 locus_tag=APA01_09070 product='tRNA(Leu/Phe)-protein transferase' protein_id=YP_003187434.1 transl_table=11
NC_013209	GenBank	CDS	941333	942145	+	1	.	codon_start=1 db_xref=GI:258542002 db_xref=GeneID:8435064 locus_tag=APA01_09080 product='hypothetical protein' protein_id=YP_003187435.1 transl_table=11
NC_013209	GenBank	CDS	942147	942776	+	1	.	codon_start=1 db_xref=GI:258542003 db_xref=GeneID:8435065 locus_tag=APA01_09090 product='hypothetical protein' protein_id=YP_003187436.1 transl_table=11
NC_013209	GenBank	CDS	942824	943375	+	1	.	codon_start=1 db_xref=GI:258542004 db_xref=GeneID:8435066 locus_tag=APA01_09100 product='hypothetical protein' protein_id=YP_003187437.1 transl_table=11
NC_013209	GenBank	CDS	943405	946644	+	-1	.	codon_start=1 db_xref=GI:258542005 db_xref=GeneID:8435067 locus_tag=APA01_09110 product='hypothetical protein' protein_id=YP_003187438.1 transl_table=11
NC_013209	GenBank	CDS	946707	949784	+	1	.	codon_start=1 db_xref=GI:258542006 db_xref=GeneID:8435068 locus_tag=APA01_09120 product='glutamate-ammonia-ligase adenylyltransferase' protein_id=YP_003187439.1 transl_table=11
NC_013209	GenBank	CDS	949865	950353	+	1	.	codon_start=1 db_xref=GI:258542007 db_xref=GeneID:8435069 locus_tag=APA01_09130 note='Bacterioferritin comigratory protein' product='thioredoxin peroxidase' protein_id=YP_003187440.1 transl_table=11
NC_013209	GenBank	CDS	950392	950793	+	-1	.	codon_start=1 db_xref=GI:258542008 db_xref=GeneID:8435070 locus_tag=APA01_09140 product='hypothetical protein' protein_id=YP_003187441.1 transl_table=11
NC_013209	GenBank	CDS	950995	952278	+	-1	.	codon_start=1 db_xref=GI:258542009 db_xref=GeneID:8435071 locus_tag=APA01_09150 note='Major facilitator superfamily (MFS)' product='alpha-ketoglutarate/sugar transporter' protein_id=YP_003187442.1 transl_table=11
NC_013209	GenBank	CDS	952344	952427	+	-1	.	codon_start=1 db_xref=GI:258542010 db_xref=GeneID:8435072 locus_tag=APA01_09160 product='hypothetical protein' protein_id=YP_003187443.1 transl_table=11
NC_013209	GenBank	CDS	952514	953782	+	1	.	codon_start=1 db_xref=GI:258542011 db_xref=GeneID:8435073 gene=rmuC locus_tag=APA01_09170 product='DNA recombinase RmuC' protein_id=YP_003187444.1 transl_table=11
NC_013209	GenBank	CDS	953786	954517	+	1	.	codon_start=1 db_xref=GI:258542012 db_xref=GeneID:8436874 gene=kdpE locus_tag=APA01_09180 note='Winged helix family' product='two component response regulator KdpE' protein_id=YP_003187445.1 transl_table=11
NC_013209	GenBank	CDS	954504	955898	+	1	.	codon_start=1 db_xref=GI:258542013 db_xref=GeneID:8436703 locus_tag=APA01_09190 product='two component sensor histidine kinase' protein_id=YP_003187446.1 transl_table=11
NC_013209	GenBank	CDS	955996	959169	+	1	.	codon_start=1 db_xref=GI:258542014 db_xref=GeneID:8435074 gene=acrB locus_tag=APA01_09200 note='Resistance-nodulation-division (RND) superfamily' product='multidrug efflux pump acriflavin resistance protein AcrB/AcrD/AcrF' protein_id=YP_003187447.1 transl_table=11
NC_013209	GenBank	CDS	959166	960518	+	1	.	codon_start=1 db_xref=GI:258542015 db_xref=GeneID:8436493 gene=acrB locus_tag=APA01_09210 note='Resistance-nodulation-division (RND) superfamily' product='multidrug efflux pump acriflavin resistance protein AcrB/AcrD/AcrF' protein_id=YP_003187448.1 transl_table=11
NC_013209	GenBank	CDS	960515	962125	+	1	.	codon_start=1 db_xref=GI:258542016 db_xref=GeneID:8436494 gene=nodT locus_tag=APA01_09220 note='Resistance-nodulation-division (RND) superfamily' product='secretion system type I outer membrane efflux pump lipoprotein NodT' protein_id=YP_003187449.1 transl_table=11
NC_013209	GenBank	CDS	962230	962664	+	1	.	codon_start=1 db_xref=GI:258542017 db_xref=GeneID:8436790 gene=rplK locus_tag=APA01_09230 note='binds directly to 23S ribosomal RNA' product='50S ribosomal protein L11' protein_id=YP_003187450.1 transl_table=11
NC_013209	GenBank	CDS	962671	963363	+	1	.	codon_start=1 db_xref=GI:258542018 db_xref=GeneID:8435075 gene=rplA locus_tag=APA01_09240 note='in Escherichia coli and Methanococcus, this protein autoregulates expression; the binding site in the mRNA mimics the binding site in the 23S rRNA' product='50S ribosomal protein L1' protein_id=YP_003187451.1 transl_table=11
NC_013209	GenBank	CDS	963643	964161	+	1	.	codon_start=1 db_xref=GI:258542019 db_xref=GeneID:8435076 gene=rplJ locus_tag=APA01_09250 note='binds the two ribosomal protein L7/L12 dimers and anchors them to the large ribosomal subunit' product='50S ribosomal protein L10' protein_id=YP_003187452.1 transl_table=11
NC_013209	GenBank	CDS	964262	964636	+	1	.	codon_start=1 db_xref=GI:258542020 db_xref=GeneID:8435077 locus_tag=APA01_09260 product='50S ribosomal protein L12' protein_id=YP_003187453.1 transl_table=11
NC_013209	GenBank	CDS	964836	969029	+	1	.	codon_start=1 db_xref=GI:258542021 db_xref=GeneID:8435078 gene=rpoB locus_tag=APA01_09270 note='DNA-dependent RNA polymerase catalyzes the transcription of DNA into RNA using the four ribonucleoside triphosphates as substrates; subunit beta is part of the catalytic core which binds with a sigma factor to produce the holoenzyme' product='DNA-directed RNA polymerase subunit beta' protein_id=YP_0031…
NC_013209	GenBank	CDS	969123	973298	+	1	.	codon_start=1 db_xref=GI:258542022 db_xref=GeneID:8436877 gene=rpoC locus_tag=APA01_09280 note='DNA-dependent RNA polymerase catalyzes the transcription of DNA into RNA using the four ribonucleoside triphosphates as substrates. Subunit beta' binds to sigma factor allowing it to bind to the -10 region of the promoter' product='DNA-directed RNA polymerase subunit beta'' protein_id=YP_003187455.1 tr…
NC_013209	GenBank	CDS	973638	974009	+	1	.	codon_start=1 db_xref=GI:258542023 db_xref=GeneID:8436878 gene=rpsL locus_tag=APA01_09290 note='interacts with and stabilizes bases of the 16S rRNA that are involved in tRNA selection in the A site and with the mRNA backbone; located at the interface of the 30S and 50S subunits, it traverses the body of the 30S subunit contacting proteins on the other side; mutations in the S12 gene confer strept…
NC_013209	GenBank	CDS	974024	974500	+	1	.	codon_start=1 db_xref=GI:258542024 db_xref=GeneID:8435079 locus_tag=APA01_09300 note='binds directly to 16S rRNA where it nucleates assembly of the head domain of the 30S subunit' product='30S ribosomal protein S7' protein_id=YP_003187457.1 transl_table=11
NC_013209	GenBank	CDS	974591	975781	+	1	.	codon_start=1 db_xref=GI:258542025 db_xref=GeneID:8435080 locus_tag=APA01_09310 note='EF-Tu; promotes GTP-dependent binding of aminoacyl-tRNA to the A-site of ribosomes during protein biosynthesis; when the tRNA anticodon matches the mRNA codon, GTP hydrolysis results; the inactive EF-Tu-GDP leaves the ribosome and release of GDP is promoted by elongation factor Ts; many prokaryotes have two copi…
NC_013209	GenBank	CDS	975890	976198	+	1	.	codon_start=1 db_xref=GI:258542026 db_xref=GeneID:8435081 gene=rpsJ locus_tag=APA01_09315 note='NusE; involved in assembly of the 30S subunit; in the ribosome, this protein is involved in the binding of tRNA; in Escherichia coli this protein was also found to be involved in transcription antitermination; NusB/S10 heterodimers bind boxA sequences in the leader RNA of rrn operons which is required …
NC_013209	GenBank	CDS	976209	976892	+	1	.	codon_start=1 db_xref=GI:258542027 db_xref=GeneID:8435082 gene=rplC locus_tag=APA01_09320 note='binds directly near the 3' end of the 23S rRNA, where it nucleates assembly of the 50S subunit; essential for peptidyltransferase activity; mutations in this gene confer resistance to tiamulin' product='50S ribosomal protein L3' protein_id=YP_003187460.1 transl_table=11
NC_013209	GenBank	CDS	976897	977511	+	1	.	codon_start=1 db_xref=GI:258542028 db_xref=GeneID:8435083 gene=rplD locus_tag=APA01_09330 note='L4 is important during the early stages of 50S assembly; it initially binds near the 5' end of the 23S rRNA' product='50S ribosomal protein L4' protein_id=YP_003187461.1 transl_table=11
NC_013209	GenBank	CDS	977508	977843	+	1	.	codon_start=1 db_xref=GI:258542029 db_xref=GeneID:8435084 gene=rplW locus_tag=APA01_09340 note='binds third domain of 23S rRNA and protein L29; part of exit tunnel' product='50S ribosomal protein L23' protein_id=YP_003187462.1 transl_table=11
NC_013209	GenBank	CDS	977860	978690	+	1	.	codon_start=1 db_xref=GI:258542030 db_xref=GeneID:8435085 gene=rplB locus_tag=APA01_09350 note='one of the primary rRNA-binding proteins; required for association of the 30S and 50S subunits to form the 70S ribosome, for tRNA binding and peptide bond formation' product='50S ribosomal protein L2' protein_id=YP_003187463.1 transl_table=11
NC_013209	GenBank	CDS	978704	978982	+	1	.	codon_start=1 db_xref=GI:258542031 db_xref=GeneID:8435086 gene=rpsS locus_tag=APA01_09355 note='protein S19 forms a complex with S13 that binds strongly to the 16S ribosomal RNA' product='30S ribosomal protein S19' protein_id=YP_003187464.1 transl_table=11
NC_013209	GenBank	CDS	978989	979399	+	1	.	codon_start=1 db_xref=GI:258542032 db_xref=GeneID:8435087 gene=rplV locus_tag=APA01_09360 note='binds specifically to 23S rRNA during the early stages of 50S assembly; makes contact with all 6 domains of the 23S rRNA in the assembled 50S subunit and ribosome; mutations in this gene result in erythromycin resistance; located near peptidyl-transferase center' product='50S ribosomal protein L22' pro…
NC_013209	GenBank	CDS	979403	980080	+	1	.	codon_start=1 db_xref=GI:258542033 db_xref=GeneID:8435088 gene=rpsC locus_tag=APA01_09370 note='forms a complex with S10 and S14; binds the lower part of the 30S subunit head and the mRNA in the complete ribosome to position it for translation' product='30S ribosomal protein S3' protein_id=YP_003187466.1 transl_table=11
NC_013209	GenBank	CDS	980099	980515	+	1	.	codon_start=1 db_xref=GI:258542034 db_xref=GeneID:8435089 gene=rplP locus_tag=APA01_09380 note='located in the peptidyl transferase center and may be involved in peptidyl transferase activity; similar to archaeal L10e' product='50S ribosomal protein L16' protein_id=YP_003187467.1 transl_table=11
NC_013209	GenBank	CDS	980517	980753	+	1	.	codon_start=1 db_xref=GI:258542035 db_xref=GeneID:8435090 locus_tag=APA01_09390 note='one of the stabilizing components for the large ribosomal subunit' product='50S ribosomal protein L29' protein_id=YP_003187468.1 transl_table=11
NC_013209	GenBank	CDS	980767	981036	+	1	.	codon_start=1 db_xref=GI:258542036 db_xref=GeneID:8435091 gene=rpsQ locus_tag=APA01_09400 note='primary binding protein; helps mediate assembly; involved in translation fidelity' product='30S ribosomal protein S17' protein_id=YP_003187469.1 transl_table=11
NC_013209	GenBank	CDS	981055	981423	+	1	.	codon_start=1 db_xref=GI:258542037 db_xref=GeneID:8435092 gene=rplN locus_tag=APA01_09410 note='binds to the 23S rRNA between the centers for peptidyl transferase and GTPase' product='50S ribosomal protein L14' protein_id=YP_003187470.1 transl_table=11
NC_013209	GenBank	CDS	981423	981743	+	1	.	codon_start=1 db_xref=GI:258542038 db_xref=GeneID:8435093 gene=rplX locus_tag=APA01_09420 note='assembly initiator protein; binds to 5' end of 23S rRNA and nucleates assembly of the 50S; surrounds polypeptide exit tunnel' product='50S ribosomal protein L24' protein_id=YP_003187471.1 transl_table=11
NC_013209	GenBank	CDS	981754	982323	+	1	.	codon_start=1 db_xref=GI:258542039 db_xref=GeneID:8435094 gene=rplE locus_tag=APA01_09430 note='part of 50S and 5S/L5/L18/L25 subcomplex; contacts 5S rRNA and P site tRNA; forms a bridge to the 30S subunit in the ribosome by binding to S13' product='50S ribosomal protein L5' protein_id=YP_003187472.1 transl_table=11
NC_013209	GenBank	CDS	982403	982708	+	1	.	codon_start=1 db_xref=GI:258542040 db_xref=GeneID:8435095 gene=rpsN locus_tag=APA01_09440 note='located in the peptidyl transferase center and involved in assembly of 30S ribosome subunit; similar to what is observed with proteins L31 and L33, some proteins in this family contain CXXC motifs that are involved in zinc binding; if two copies are present in a genome, then the duplicated copy appears…
NC_013209	GenBank	CDS	982718	983116	+	1	.	codon_start=1 db_xref=GI:258542041 db_xref=GeneID:8435096 gene=rpsH locus_tag=APA01_09450 note='binds directly to 16S rRNA central domain where it helps coordinate assembly of the platform of the 30S subunit' product='30S ribosomal protein S8' protein_id=YP_003187474.1 transl_table=11
NC_013209	GenBank	CDS	983127	983660	+	1	.	codon_start=1 db_xref=GI:258542042 db_xref=GeneID:8435097 gene=rplF locus_tag=APA01_09460 note='ribosomal protein L6 appears to have arisen as a result of an ancient gene duplication as based on structural comparison of the Bacillus stearothermophilus protein; RNA-binding appears to be in the C-terminal domain; mutations in the L6 gene confer resistance to aminoglycoside antibiotics such as genta…
NC_013209	GenBank	CDS	983660	984022	+	1	.	codon_start=1 db_xref=GI:258542043 db_xref=GeneID:8435098 gene=rplR locus_tag=APA01_09470 note='binds 5S rRNA along with protein L5 and L25' product='50S ribosomal protein L18' protein_id=YP_003187476.1 transl_table=11
NC_013209	GenBank	CDS	984038	984613	+	1	.	codon_start=1 db_xref=GI:258542044 db_xref=GeneID:8435099 gene=rpsE locus_tag=APA01_09480 note='located at the back of the 30S subunit body where it stabilizes the conformation of the head with respect to the body; contacts S4 and S8; with S4 and S12 plays a role in translational accuracy; mutations in this gene result in spectinomycin resistance' product='30S ribosomal protein S5' protein_id=YP_…
NC_013209	GenBank	CDS	984606	984791	+	1	.	codon_start=1 db_xref=GI:258542045 db_xref=GeneID:8435100 locus_tag=APA01_09490 product='50S ribosomal protein L30' protein_id=YP_003187478.1 transl_table=11
NC_013209	GenBank	CDS	984793	985281	+	1	.	codon_start=1 db_xref=GI:258542046 db_xref=GeneID:8435101 gene=rplO locus_tag=APA01_09500 note='late assembly protein' product='50S ribosomal protein L15' protein_id=YP_003187479.1 transl_table=11
NC_013209	GenBank	CDS	985417	986775	+	1	.	codon_start=1 db_xref=GI:258542047 db_xref=GeneID:8435102 gene=secY locus_tag=APA01_09510 note='forms heterotrimeric complex in the membrane; in bacteria the complex consists of SecY which forms the channel pore and SecE and SecG; the SecG subunit is not essential; in bacteria translocation is driven via the SecA ATPase' product='preprotein translocase subunit SecY' protein_id=YP_003187480.1 tran…
NC_013209	GenBank	CDS	986772	987440	+	1	.	codon_start=1 db_xref=GI:258542048 db_xref=GeneID:8436919 gene=adk locus_tag=APA01_09520 note='essential enzyme that recycles AMP in active cells; converts ATP and AMP to two molecules of ADP' product='adenylate kinase' protein_id=YP_003187481.1 transl_table=11
NC_013209	GenBank	CDS	987554	987931	+	1	.	codon_start=1 db_xref=GI:258542049 db_xref=GeneID:8435103 gene=rpsM locus_tag=APA01_09530 note='located at the top of the head of the 30S subunit, it contacts several helices of the 16S rRNA; makes contact with the large subunit via RNA-protein interactions and via protein-protein interactions with L5; contacts P-site tRNA' product='30S ribosomal protein S13' protein_id=YP_003187482.1 transl_tabl…
NC_013209	GenBank	CDS	987998	988390	+	1	.	codon_start=1 db_xref=GI:258542050 db_xref=GeneID:8435104 locus_tag=APA01_09540 note='located on the platform of the 30S subunit, it bridges several disparate RNA helices of the 16S rRNA; forms part of the Shine-Dalgarno cleft in the 70S ribosome; interacts with S7 and S18 and IF-3' product='30S ribosomal protein S11' protein_id=YP_003187483.1 transl_table=11
NC_013209	GenBank	CDS	988500	989519	+	1	.	codon_start=1 db_xref=GI:258542051 db_xref=GeneID:8435105 gene=rpoA locus_tag=APA01_09550 note='catalyzes the transcription of DNA into RNA using the four ribonucleoside triphosphates as substrates. Dimerization of the alpha subunit is the first step in the sequential assembly of subunits to form the holoenzyme' product='DNA-directed RNA polymerase subunit alpha' protein_id=YP_003187484.1 transl_…
NC_013209	GenBank	CDS	989554	989979	+	1	.	codon_start=1 db_xref=GI:258542052 db_xref=GeneID:8436876 gene=rplQ locus_tag=APA01_09560 note='is a component of the macrolide binding site in the peptidyl transferase center' product='50S ribosomal protein L17' protein_id=YP_003187485.1 transl_table=11
NC_013209	GenBank	CDS	990155	991216	+	1	.	codon_start=1 db_xref=GI:258542053 db_xref=GeneID:8435106 locus_tag=APA01_09570 note='ABC transporter' product='nitrate/sulfonate/bicarbonate ABC transporter periplasmic protein' protein_id=YP_003187486.1 transl_table=11
NC_013209	GenBank	CDS	991213	991977	+	1	.	codon_start=1 db_xref=GI:258542054 db_xref=GeneID:8435107 locus_tag=APA01_09580 note='ABC transporter' product='nitrate/sulfonate/bicarbonate ABC transporter permease' protein_id=YP_003187487.1 transl_table=11
NC_013209	GenBank	CDS	991965	992783	+	1	.	codon_start=1 db_xref=GI:258542055 db_xref=GeneID:8435108 locus_tag=APA01_09590 note='ABC transporter' product='nitrate/sulfonate/bicarbonate transporter ATP-binding protein' protein_id=YP_003187488.1 transl_table=11
NC_013209	GenBank	CDS	992867	993100	+	1	.	codon_start=1 db_xref=GI:258542056 db_xref=GeneID:8435109 locus_tag=APA01_09600 product='hypothetical protein' protein_id=YP_003187489.1 transl_table=11
NC_013209	GenBank	CDS	993165	993341	+	1	.	codon_start=1 db_xref=GI:258542057 db_xref=GeneID:8435110 locus_tag=APA01_09610 product='hypothetical protein' protein_id=YP_003187490.1 transl_table=11
NC_013209	GenBank	CDS	993427	994992	+	-1	.	codon_start=1 db_xref=GI:258542058 db_xref=GeneID:8435111 gene=nodT locus_tag=APA01_09620 note='Resistance-nodulation-division (RND) superfamily' product='secretion system type I outer membrane efflux pump lipoprotein NodT' protein_id=YP_003187491.1 transl_table=11
NC_013209	GenBank	CDS	994992	998300	+	-1	.	codon_start=1 db_xref=GI:258542059 db_xref=GeneID:8436791 gene=acrB locus_tag=APA01_09630 note='Resistance-nodulation-division (RND) superfamily' product='multidrug efflux pump acriflavin resistance protein AcrB/AcrD/AcrF' protein_id=YP_003187492.1 transl_table=11
NC_013209	GenBank	CDS	998297	1001488	+	-1	.	codon_start=1 db_xref=GI:258542060 db_xref=GeneID:8436495 gene=acrB locus_tag=APA01_09640 note='Resistance-nodulation-division (RND) superfamily' product='multidrug efflux pump acriflavin resistance protein AcrB/AcrD/AcrF' protein_id=YP_003187493.1 transl_table=11
NC_013209	GenBank	CDS	1001485	1002720	+	-1	.	codon_start=1 db_xref=GI:258542061 db_xref=GeneID:8436496 gene=acrB locus_tag=APA01_09650 note='Resistance-nodulation-division (RND) superfamily' product='multidrug efflux pump acriflavin resistance protein AcrB/AcrD/AcrF' protein_id=YP_003187494.1 transl_table=11
NC_013209	GenBank	CDS	1002896	1004290	+	-1	.	codon_start=1 db_xref=GI:258542062 db_xref=GeneID:8436497 locus_tag=APA01_09660 note='Major facilitator superfamily (MFS)' product='multidrug resistance translocase' protein_id=YP_003187495.1 transl_table=11
NC_013209	GenBank	CDS	1004403	1004708	+	1	.	codon_start=1 db_xref=GI:258542063 db_xref=GeneID:8435112 locus_tag=APA01_09670 product='hypothetical protein' protein_id=YP_003187496.1 transl_table=11
NC_013209	GenBank	CDS	1004819	1005466	+	1	.	codon_start=1 db_xref=GI:258542064 db_xref=GeneID:8435113 gene=rnhB locus_tag=APA01_09680 note='RNH2; RNase HII; binds manganese; endonuclease which specifically degrades the RNA of RNA-DNA hybrids' product='ribonuclease HII' protein_id=YP_003187497.1 transl_table=11
NC_013209	GenBank	CDS	1005463	1006566	+	1	.	codon_start=1 db_xref=GI:258542065 db_xref=GeneID:8435114 locus_tag=APA01_09690 product='DNA methyltransferase' protein_id=YP_003187498.1 transl_table=11
NC_013209	GenBank	CDS	1006628	1007296	+	-1	.	codon_start=1 db_xref=GI:258542066 db_xref=GeneID:8435115 locus_tag=APA01_09700 product='ankyrin repeat protein' protein_id=YP_003187499.1 transl_table=11
NC_013209	GenBank	CDS	1007320	1009464	+	-1	.	codon_start=1 db_xref=GI:258542067 db_xref=GeneID:8435116 locus_tag=APA01_09710 product='hypothetical protein' protein_id=YP_003187500.1 transl_table=11
NC_013209	GenBank	CDS	1009461	1012256	+	-1	.	codon_start=1 db_xref=GI:258542068 db_xref=GeneID:8435117 locus_tag=APA01_09720 product='hypothetical protein' protein_id=YP_003187501.1 transl_table=11
NC_013209	GenBank	CDS	1012253	1013239	+	-1	.	codon_start=1 db_xref=GI:258542069 db_xref=GeneID:8435118 locus_tag=APA01_09730 product='hypothetical protein' protein_id=YP_003187502.1 transl_table=11
NC_013209	GenBank	CDS	1013245	1014282	+	-1	.	codon_start=1 db_xref=GI:258542070 db_xref=GeneID:8435119 gene=moxR locus_tag=APA01_09740 note='Methanol dehydrogenase regulator' product='MoxR family transcriptional regulator' protein_id=YP_003187503.1 transl_table=11
NC_013209	GenBank	CDS	1014365	1014970	+	1	.	codon_start=1 db_xref=GI:258542071 db_xref=GeneID:8436766 locus_tag=APA01_09750 product='hypothetical protein' protein_id=YP_003187504.1 transl_table=11
NC_013209	GenBank	CDS	1014967	1016160	+	1	.	codon_start=1 db_xref=GI:258542072 db_xref=GeneID:8435120 locus_tag=APA01_09760 note='tRNA nucleotidyltransferase' product='poly(A) polymerase' protein_id=YP_003187505.1 transl_table=11
NC_013209	GenBank	CDS	1016218	1018011	+	1	.	codon_start=1 db_xref=GI:258542073 db_xref=GeneID:8435121 locus_tag=APA01_09770 product='ABC transporter ATP-binding protein' protein_id=YP_003187506.1 transl_table=11
NC_013209	GenBank	CDS	1018184	1019389	+	1	.	codon_start=1 db_xref=GI:258542074 db_xref=GeneID:8435122 gene=hlyD/fusE locus_tag=APA01_09780 note='Major facilitator superfamily (MFS)' product='multidrug ABC transporter' protein_id=YP_003187507.1 transl_table=11
NC_013209	GenBank	CDS	1019386	1020963	+	1	.	codon_start=1 db_xref=GI:258542075 db_xref=GeneID:8436683 gene=emrB/qacA locus_tag=APA01_09790 note='Major facilitator superfamily (MFS)' product='multidrug ABC transporter' protein_id=YP_003187508.1 transl_table=11
NC_013209	GenBank	CDS	1021039	1021551	+	-1	.	codon_start=1 db_xref=GI:258542076 db_xref=GeneID:8436596 locus_tag=APA01_09800 note='hydrolyzes diadenosine polyphosphate' product='dinucleoside polyphosphate hydrolase' protein_id=YP_003187509.1 transl_table=11
NC_013209	GenBank	CDS	1021548	1022639	+	-1	.	codon_start=1 db_xref=GI:258542077 db_xref=GeneID:8435123 locus_tag=APA01_09810 product='hypothetical protein' protein_id=YP_003187510.1 transl_table=11
NC_013209	GenBank	CDS	1022660	1024105	+	-1	.	codon_start=1 db_xref=GI:258542078 db_xref=GeneID:8435124 locus_tag=APA01_09820 product='carboxy-terminal processing protease' protein_id=YP_003187511.1 transl_table=11
NC_013209	GenBank	CDS	1024284	1025750	+	-1	.	codon_start=1 db_xref=GI:258542079 db_xref=GeneID:8435125 locus_tag=APA01_09830 product='metallopeptidase membrane-bound' protein_id=YP_003187512.1 transl_table=11
NC_013209	GenBank	CDS	1025751	1027289	+	-1	.	codon_start=1 db_xref=GI:258542080 db_xref=GeneID:8435126 locus_tag=APA01_09840 note='catalyzes the interconversion of 2-phosphoglycerate and 3-phosphoglycerate' product=phosphoglyceromutase protein_id=YP_003187513.1 transl_table=11
NC_013209	GenBank	CDS	1027449	1028645	+	-1	.	codon_start=1 db_xref=GI:258542081 db_xref=GeneID:8435127 locus_tag=APA01_09850 note='catalyzes the formation of 2-oxobutanoate from L-threonine' product='threonine dehydratase' protein_id=YP_003187514.1 transl_table=11
NC_013209	GenBank	CDS	1028647	1029120	+	-1	.	codon_start=1 db_xref=GI:258542082 db_xref=GeneID:8435128 gene=greA locus_tag=APA01_09860 note='necessary for efficient RNA polymerase transcription elongation past template-encoded arresting sites; arresting sites in DNA have the property of trapping a certain fraction of elongating RNA polymerases that pass through, resulting in locked ternary complexes. Cleavage of the nascent transcript by cl…
NC_013209	GenBank	CDS	1029272	1032526	+	-1	.	codon_start=1 db_xref=GI:258542083 db_xref=GeneID:8436662 gene=carB locus_tag=APA01_09870 note='four CarB-CarA dimers form the carbamoyl phosphate synthetase holoenzyme that catalyzes the production of carbamoyl phosphate; CarB is responsible for the amidotransferase activity' product='carbamoyl phosphate synthase large subunit' protein_id=YP_003187516.1 transl_table=11
NC_013209	GenBank	CDS	1032543	1033943	+	-1	.	codon_start=1 db_xref=GI:258542084 db_xref=GeneID:8435129 locus_tag=APA01_09880 note='catalyzes production of carbamoyl phosphate from bicarbonate and glutamine in pyrimidine and arginine biosynthesis pathways; forms an octamer composed of four CarAB dimers' product='carbamoyl phosphate synthase small subunit' protein_id=YP_003187517.1 transl_table=11
NC_013209	GenBank	CDS	1034179	1034634	+	1	.	codon_start=1 db_xref=GI:258542085 db_xref=GeneID:8435130 gene=gatB locus_tag=APA01_09890 note='Indirect pathway of Gln-tRNA formation GatCAsubunit beta' product='amidotransferase GatB/YqeY subunit' protein_id=YP_003187518.1 transl_table=11
NC_013209	GenBank	CDS	1034730	1036571	+	1	.	codon_start=1 db_xref=GI:258542086 db_xref=GeneID:8436653 locus_tag=APA01_09900 note='CHC2 zinc finge' product='DNA primase' protein_id=YP_003187519.1 transl_table=11
NC_013209	GenBank	CDS	1036690	1038708	+	1	.	codon_start=1 db_xref=GI:258542087 db_xref=GeneID:8435131 gene=rpoD locus_tag=APA01_09910 note='sigma factors are initiation factors that promote the attachment of RNA polymerase to specific initiation sites and are then released; this is the primary sigma factor of bacteria' product='RNA polymerase sigma factor RpoD' protein_id=YP_003187520.1 transl_table=11
NC_013209	GenBank	CDS	1038698	1039279	+	1	.	codon_start=1 db_xref=GI:258542088 db_xref=GeneID:8436879 locus_tag=APA01_09920 product=acetyltransferase protein_id=YP_003187521.1 transl_table=11
NC_013209	GenBank	CDS	1039446	1039907	+	1	.	codon_start=1 db_xref=GI:258542089 db_xref=GeneID:8435132 gene=rpsF locus_tag=APA01_09930 note='binds cooperatively with S18 to the S15-16S complex, allowing platform assembly to continue with S11 and S21' product='30S ribosomal protein S6' protein_id=YP_003187522.1 transl_table=11
NC_013209	GenBank	CDS	1039914	1040189	+	1	.	codon_start=1 db_xref=GI:258542090 db_xref=GeneID:8435133 gene=rpsR locus_tag=APA01_09940 note='binds as a heterodimer with protein S6 to the central domain of the 16S rRNA; helps stabilize the platform of the 30S subunit' product='30S ribosomal protein S18' protein_id=YP_003187523.1 transl_table=11
NC_013209	GenBank	CDS	1040201	1040806	+	1	.	codon_start=1 db_xref=GI:258542091 db_xref=GeneID:8435134 gene=rplI locus_tag=APA01_09950 note='in Escherichia coli this protein is wrapped around the base of the L1 stalk' product='50S ribosomal protein L9' protein_id=YP_003187524.1 transl_table=11
NC_013209	GenBank	CDS	1040907	1042118	+	1	.	codon_start=1 db_xref=GI:258542092 db_xref=GeneID:8435135 locus_tag=APA01_09960 product='cyclopropane-fatty-acyl-phospholipid synthase' protein_id=YP_003187525.1 transl_table=11
NC_013209	GenBank	CDS	1042124	1042768	+	-1	.	codon_start=1 db_xref=GI:258542093 db_xref=GeneID:8435136 locus_tag=APA01_09970 product='dimethyladenosine transferase' protein_id=YP_003187526.1 transl_table=11
NC_013209	GenBank	CDS	1042959	1044323	+	-1	.	codon_start=1 db_xref=GI:258542094 db_xref=GeneID:8435137 locus_tag=APA01_09980 product='peptidyl-prolyl cis-trans isomerase' protein_id=YP_003187527.1 transl_table=11
NC_013209	GenBank	CDS	1044405	1046732	+	-1	.	codon_start=1 db_xref=GI:258542095 db_xref=GeneID:8435138 locus_tag=APA01_09990 product='organic solvent tolerance protein' protein_id=YP_003187528.1 transl_table=11
NC_013209	GenBank	CDS	1046739	1047851	+	-1	.	codon_start=1 db_xref=GI:258542096 db_xref=GeneID:8435139 gene=yjgPQ locus_tag=APA01_10000 product='transporter YjgP/YjgQ' protein_id=YP_003187529.1 transl_table=11
NC_013209	GenBank	CDS	1047868	1049073	+	-1	.	codon_start=1 db_xref=GI:258542097 db_xref=GeneID:8437002 gene=yjgPQ locus_tag=APA01_10010 product='transporter YjgP/YjgQ' protein_id=YP_003187530.1 transl_table=11
NC_013209	GenBank	CDS	1049185	1050840	+	-1	.	codon_start=1 db_xref=GI:258542098 db_xref=GeneID:8437003 locus_tag=APA01_10020 product='hypothetical protein' protein_id=YP_003187531.1 transl_table=11
NC_013209	GenBank	CDS	1051426	1053276	+	1	.	codon_start=1 db_xref=GI:258542099 db_xref=GeneID:8435140 locus_tag=APA01_10030 note='ABC transporter' product='multidrug ABC transporter ATP-binding protein' protein_id=YP_003187532.1 transl_table=11
NC_013209	GenBank	CDS	1053276	1053995	+	1	.	codon_start=1 db_xref=GI:258542100 db_xref=GeneID:8435141 gene=gntR locus_tag=APA01_10040 product='GntR family transcriptional regulator' protein_id=YP_003187533.1 transl_table=11
NC_013209	GenBank	CDS	1054094	1054420	+	-1	.	codon_start=1 db_xref=GI:258542101 db_xref=GeneID:8436659 gene=minE locus_tag=APA01_10050 note='works in conjunction with MinC and MinD to enable cell division at the midpoint of the long axis of the cell' product='cell division topological specificity factor MinE' protein_id=YP_003187534.1 transl_table=11
NC_013209	GenBank	CDS	1054417	1055232	+	-1	.	codon_start=1 db_xref=GI:258542102 db_xref=GeneID:8436759 gene=minD locus_tag=APA01_10060 product='cell division inhibitor MinD' protein_id=YP_003187535.1 transl_table=11
NC_013209	GenBank	CDS	1055373	1056071	+	-1	.	codon_start=1 db_xref=GI:258542103 db_xref=GeneID:8436758 gene=minC locus_tag=APA01_10070 note='blocks the formation of polar Z-ring septums' product='septum formation inhibitor' protein_id=YP_003187536.1 transl_table=11
NC_013209	GenBank	CDS	1056205	1056924	+	1	.	codon_start=1 db_xref=GI:258542104 db_xref=GeneID:8436757 locus_tag=APA01_10080 product='glutathione S-transferase' protein_id=YP_003187537.1 transl_table=11
NC_013209	GenBank	CDS	1056929	1058143	+	1	.	codon_start=1 db_xref=GI:258542105 db_xref=GeneID:8435142 locus_tag=APA01_10090 product='NAD(FAD)-utilizing dehydrogenase' protein_id=YP_003187538.1 transl_table=11
NC_013209	GenBank	CDS	1058146	1059114	+	-1	.	codon_start=1 db_xref=GI:258542106 db_xref=GeneID:8435143 locus_tag=APA01_10110 product='tetrapyrrole/corrin/porphyrin methyltransferase' protein_id=YP_003187539.1 transl_table=11
NC_013209	GenBank	CDS	1059102	1060490	+	1	.	codon_start=1 db_xref=GI:258542107 db_xref=GeneID:8435145 locus_tag=APA01_10100 note='ABC transporter' product='amino acid ABC transporter substrate-binding protein' protein_id=YP_003187540.1 transl_table=11
NC_013209	GenBank	CDS	1060574	1062178	+	-1	.	codon_start=1 db_xref=GI:258542108 db_xref=GeneID:8435144 locus_tag=APA01_10120 product='O-linked N-acetylglucosamine transferase' protein_id=YP_003187541.1 transl_table=11
NC_013209	GenBank	CDS	1062317	1062907	+	-1	.	codon_start=1 db_xref=GI:258542109 db_xref=GeneID:8435146 gene=carD locus_tag=APA01_10130 note='TRCF domain' product='CarD family transcriptional regulator' protein_id=YP_003187542.1 transl_table=11
NC_013209	GenBank	CDS	1062973	1063848	+	-1	.	codon_start=1 db_xref=GI:258542110 db_xref=GeneID:8436523 locus_tag=APA01_10140 product='hypothetical protein' protein_id=YP_003187543.1 transl_table=11
NC_013209	GenBank	CDS	1063994	1064860	+	1	.	codon_start=1 db_xref=GI:258542111 db_xref=GeneID:8435147 locus_tag=APA01_10150 product='S-formylglutathione hydrolase/esterase' protein_id=YP_003187544.1 transl_table=11
NC_013209	GenBank	CDS	1064867	1065451	+	-1	.	codon_start=1 db_xref=GI:258542112 db_xref=GeneID:8435148 locus_tag=APA01_10160 product='hypothetical protein' protein_id=YP_003187545.1 transl_table=11
NC_013209	GenBank	CDS	1065496	1066443	+	-1	.	codon_start=1 db_xref=GI:258542113 db_xref=GeneID:8435149 gene=ftsX locus_tag=APA01_10170 product='cell division protein FtsX' protein_id=YP_003187546.1 transl_table=11
NC_013209	GenBank	CDS	1066440	1067222	+	-1	.	codon_start=1 db_xref=GI:258542114 db_xref=GeneID:8436642 gene=ftsE locus_tag=APA01_10180 product='cell division ATP-binding protein FtsE' protein_id=YP_003187547.1 transl_table=11
NC_013209	GenBank	CDS	1067344	1068462	+	1	.	codon_start=1 db_xref=GI:258542115 db_xref=GeneID:8436634 locus_tag=APA01_10190 product='hypothetical protein' protein_id=YP_003187548.1 transl_table=11
NC_013209	GenBank	CDS	1068517	1068912	+	-1	.	codon_start=1 db_xref=GI:258542116 db_xref=GeneID:8435150 locus_tag=APA01_10200 product='hypothetical protein' protein_id=YP_003187549.1 transl_table=11
NC_013209	GenBank	CDS	1069149	1070999	+	1	.	codon_start=1 db_xref=GI:258542117 db_xref=GeneID:8435151 locus_tag=APA01_10210 note='chromosome variant locus=Gap14 no-insertion' product='two component sensor histidine kinase' protein_id=YP_003187550.1 transl_table=11
NC_013209	GenBank	CDS	1070983	1072983	+	1	.	codon_start=1 db_xref=GI:258542118 db_xref=GeneID:8435152 locus_tag=APA01_10220 note='PAS/PAC repeats' product='two component hybrid sensor histidine kinase and regulator' protein_id=YP_003187551.1 transl_table=11
NC_013209	GenBank	CDS	1073030	1073629	+	1	.	codon_start=1 db_xref=GI:258542119 db_xref=GeneID:8435153 gene=hslV locus_tag=APA01_10230 note='heat shock protein involved in degradation of misfolded proteins' product='ATP-dependent protease peptidase subunit' protein_id=YP_003187552.1 transl_table=11
NC_013209	GenBank	CDS	1073629	1074942	+	1	.	codon_start=1 db_xref=GI:258542120 db_xref=GeneID:8436690 gene=hslU locus_tag=APA01_10240 note='heat shock protein involved in degradation of misfolded proteins' product='ATP-dependent protease ATP-binding subunit HslU' protein_id=YP_003187553.1 transl_table=11
NC_013209	GenBank	CDS	1074942	1075385	+	1	.	codon_start=1 db_xref=GI:258542121 db_xref=GeneID:8436689 gene=sufE locus_tag=APA01_10250 product='iron-sulfur (Fe-S) metabolism associated SufE' protein_id=YP_003187554.1 transl_table=11
NC_013209	GenBank	CDS	1075512	1077839	+	-1	.	codon_start=1 db_xref=GI:258542122 db_xref=GeneID:8436933 locus_tag=APA01_10260 note=membrane-bound product='aldehyde dehydrogenase' protein_id=YP_003187555.1 transl_table=11
NC_013209	GenBank	CDS	1077832	1078308	+	-1	.	codon_start=1 db_xref=GI:258542123 db_xref=GeneID:8435154 locus_tag=APA01_10270 note=membrane-bound product='aldehyde dehydrogenase' protein_id=YP_003187556.1 transl_table=11
NC_013209	GenBank	CDS	1078329	1079657	+	-1	.	codon_start=1 db_xref=GI:258542124 db_xref=GeneID:8435155 locus_tag=APA01_10280 note=membrane-bound product='aldehyde dehydrogenase' protein_id=YP_003187557.1 transl_table=11
NC_013209	GenBank	CDS	1080057	1081529	+	-1	.	codon_start=1 db_xref=GI:258542125 db_xref=GeneID:8435156 locus_tag=APA01_10290 product='NADPH-dependent L-sorbose reductase' protein_id=YP_003187558.1 transl_table=11
NC_013209	GenBank	CDS	1081751	1081951	+	1	.	codon_start=1 db_xref=GI:258542126 db_xref=GeneID:8435157 gene=rpmI locus_tag=APA01_10300 product='50S ribosomal protein L35' protein_id=YP_003187559.1 transl_table=11
NC_013209	GenBank	CDS	1081966	1082325	+	1	.	codon_start=1 db_xref=GI:258542127 db_xref=GeneID:8435158 gene=rplT locus_tag=APA01_10310 note='binds directly to 23S ribosomal RNA prior to in vitro assembly of the 50S ribosomal subunit' product='50S ribosomal protein L20' protein_id=YP_003187560.1 transl_table=11
NC_013209	GenBank	CDS	1082490	1083560	+	1	.	codon_start=1 db_xref=GI:258542128 db_xref=GeneID:8435159 gene=pheS locus_tag=APA01_10320 note='catalyzes a two-step reaction, first charging a phenylalanine molecule by linking its carboxyl group to the alpha-phosphate of ATP, followed by transfer of the aminoacyl-adenylate to its tRNA; forms a heterotetramer of alpha(2)beta(2); binds two magnesium ions per tetramer; type 1 subfamily' product='p…
NC_013209	GenBank	CDS	1083564	1086023	+	1	.	codon_start=1 db_xref=GI:258542129 db_xref=GeneID:8435160 gene=pheT locus_tag=APA01_10330 note='catalyzes a two-step reaction, first charging a phenylalanine molecule by linking its carboxyl group to the alpha-phosphate of ATP, followed by transfer of the aminoacyl-adenylate to its tRNA; forms a tetramer of alpha(2)beta(2); binds two magnesium ions per tetramer; type 2 subfamily' product='phenyla…
NC_013209	GenBank	CDS	1086044	1087090	+	1	.	codon_start=1 db_xref=GI:258542130 db_xref=GeneID:8435161 locus_tag=APA01_10340 product='phosphate-binding periplasmic protein' protein_id=YP_003187563.1 transl_table=11
NC_013209	GenBank	CDS	1087189	1088892	+	-1	.	codon_start=1 db_xref=GI:258542131 db_xref=GeneID:8435162 locus_tag=APA01_10350 note='ABC transporter' product='peptide ABC transporter substrate-binding protein' protein_id=YP_003187564.1 transl_table=11
NC_013209	GenBank	CDS	1089015	1089407	+	-1	.	codon_start=1 db_xref=GI:258542132 db_xref=GeneID:8435163 locus_tag=APA01_10360 product='hypothetical protein' protein_id=YP_003187565.1 transl_table=11
NC_013209	GenBank	CDS	1089522	1092122	+	1	.	codon_start=1 db_xref=GI:258542133 db_xref=GeneID:8435164 locus_tag=APA01_10370 product='antiporter of Na+/H+' protein_id=YP_003187566.1 transl_table=11
NC_013209	GenBank	CDS	1092203	1092754	+	-1	.	codon_start=1 db_xref=GI:258542134 db_xref=GeneID:8435165 locus_tag=APA01_10380 product='hypothetical protein' protein_id=YP_003187567.1 transl_table=11
NC_013209	GenBank	CDS	1093027	1093644	+	1	.	codon_start=1 db_xref=GI:258542135 db_xref=GeneID:8435166 gene=rpsD locus_tag=APA01_10390 note='primary rRNA binding protein; nucleates 30S assembly; involved in translational accuracy with proteins S5 and S12; interacts with protein S5; involved in autogeneously regulating ribosomal proteins by binding to pseudoknot structures in the polycistronic mRNA; interacts with transcription complex and f…
NC_013209	GenBank	CDS	1093744	1095291	+	1	.	codon_start=1 db_xref=GI:258542136 db_xref=GeneID:8435167 locus_tag=APA01_10400 product='translation peptide chain release factor 3 (RF-3)' protein_id=YP_003187569.1 transl_table=11
NC_013209	GenBank	CDS	1095310	1096047	+	-1	.	codon_start=1 db_xref=GI:258542137 db_xref=GeneID:8435168 locus_tag=APA01_10410 note='MutT/nudix hydrolase' product=phosphohydrolase protein_id=YP_003187570.1 transl_table=11
NC_013209	GenBank	CDS	1096145	1097176	+	-1	.	codon_start=1 db_xref=GI:258542138 db_xref=GeneID:8435169 locus_tag=APA01_10420 note=NADP-dependent product='isocitrate dehydrogenase' protein_id=YP_003187571.1 transl_table=11
NC_013209	GenBank	CDS	1097274	1099055	+	-1	.	codon_start=1 db_xref=GI:258542139 db_xref=GeneID:8435170 locus_tag=APA01_10430 note='metallopeptidase M24' product='Xaa-Pro aminopeptidase' protein_id=YP_003187572.1 transl_table=11
NC_013209	GenBank	CDS	1099096	1100016	+	-1	.	codon_start=1 db_xref=GI:258542140 db_xref=GeneID:8435171 gene=prmA locus_tag=APA01_10440 product='ribosomal protein L11 methyltransferase PrmA' protein_id=YP_003187573.1 transl_table=11
NC_013209	GenBank	CDS	1100016	1102247	+	-1	.	codon_start=1 db_xref=GI:258542141 db_xref=GeneID:8436849 gene=uvrD/rep locus_tag=APA01_10450 note=ATP-dependent product='DNA helicase II UvrD/Rep' protein_id=YP_003187574.1 transl_table=11
NC_013209	GenBank	CDS	1102293	1103117	+	1	.	codon_start=1 db_xref=GI:258542142 db_xref=GeneID:8436984 gene=radC locus_tag=APA01_10460 product='DNA repair protein RadC' protein_id=YP_003187575.1 transl_table=11
NC_013209	GenBank	CDS	1103129	1103878	+	1	.	codon_start=1 db_xref=GI:258542143 db_xref=GeneID:8436856 gene=radC locus_tag=APA01_10470 product='DNA repair protein RadC' protein_id=YP_003187576.1 transl_table=11
NC_013209	GenBank	CDS	1103912	1105081	+	-1	.	codon_start=1 db_xref=GI:258542144 db_xref=GeneID:8436857 locus_tag=APA01_10480 note='With PurE catalyzes the conversion of aminoimidazole ribonucleotide to carboxyaminoimidazole ribonucleotide in the de novo purine nucleotide biosynthetic pathway' product='phosphoribosylaminoimidazole carboxylase ATPase subunit' protein_id=YP_003187577.1 transl_table=11
NC_013209	GenBank	CDS	1105078	1105626	+	-1	.	codon_start=1 db_xref=GI:258542145 db_xref=GeneID:8435172 locus_tag=APA01_10490 product='N5-carboxyaminoimidazole ribonucleotide mutase' protein_id=YP_003187578.1 transl_table=11
NC_013209	GenBank	CDS	1105671	1105877	+	-1	.	codon_start=1 db_xref=GI:258542146 db_xref=GeneID:8435173 locus_tag=APA01_10500 product='hypothetical protein' protein_id=YP_003187579.1 transl_table=11
NC_013209	GenBank	CDS	1106117	1106281	+	1	.	codon_start=1 db_xref=GI:258542147 db_xref=GeneID:8435174 locus_tag=APA01_10510 product='hypothetical protein' protein_id=YP_003187580.1 transl_table=11
NC_013209	GenBank	CDS	1106351	1106941	+	-1	.	codon_start=1 db_xref=GI:258542148 db_xref=GeneID:8435175 locus_tag=APA01_10520 product='hypothetical protein' protein_id=YP_003187581.1 transl_table=11
NC_013209	GenBank	CDS	1107185	1107691	+	-1	.	codon_start=1 db_xref=GI:258542149 db_xref=GeneID:8435176 gene=hspA locus_tag=APA01_10530 note='Small heat shock protein' product='heat shock protein Hsp20' protein_id=YP_003187582.1 transl_table=11
NC_013209	GenBank	CDS	1107874	1108104	+	-1	.	codon_start=1 db_xref=GI:258542150 db_xref=GeneID:8436694 gene=rpmE locus_tag=APA01_10540 note='RpmE; there appears to be two types of ribosomal proteins L31 in bacterial genomes; some contain a CxxC motif while others do not; Bacillus subtilis has both types; the proteins in this cluster do not have the CXXC motif; RpmE is found in exponentially growing Bacilli while YtiA was found after exponen…
NC_013209	GenBank	CDS	1108394	1108873	+	1	.	codon_start=1 db_xref=GI:258542151 db_xref=GeneID:8435177 locus_tag=APA01_10550 product='large-conductance mechanosensitive channel' protein_id=YP_003187584.1 transl_table=11
NC_013209	GenBank	CDS	1108941	1109363	+	1	.	codon_start=1 db_xref=GI:258542152 db_xref=GeneID:8435178 locus_tag=APA01_10560 product='hypothetical protein' protein_id=YP_003187585.1 transl_table=11
NC_013209	GenBank	CDS	1109438	1110388	+	-1	.	codon_start=1 db_xref=GI:258542153 db_xref=GeneID:8435179 gene=secF locus_tag=APA01_10570 product='protein translocase membrane subunit SecF' protein_id=YP_003187586.1 transl_table=11
NC_013209	GenBank	CDS	1110401	1111966	+	-1	.	codon_start=1 db_xref=GI:258542154 db_xref=GeneID:8436917 gene=secD locus_tag=APA01_10580 note='part of the preprotein secretory system; when complexed with proteins SecF and YajC, SecDFyajC stimulates the proton motive force-driven protein translocation, and appears to be required for the release of mature proteins from the extracytoplasmic side of the membrane' product='preprotein translocase s…
NC_013209	GenBank	CDS	1112202	1113182	+	1	.	codon_start=1 db_xref=GI:258542155 db_xref=GeneID:8436915 locus_tag=APA01_10590 product=oxidoreductase protein_id=YP_003187588.1 transl_table=11
NC_013209	GenBank	CDS	1113381	1115312	+	1	.	codon_start=1 db_xref=GI:258542156 db_xref=GeneID:8435180 locus_tag=APA01_10600 note='Catalyzes the rate-limiting step in dNTP synthesis' product='ribonucleotide-diphosphate reductase subunit alpha' protein_id=YP_003187589.1 transl_table=11
NC_013209	GenBank	CDS	1115386	1116405	+	1	.	codon_start=1 db_xref=GI:258542157 db_xref=GeneID:8435181 gene=nrdF locus_tag=APA01_10610 note='B2 or R2 protein; type 1b enzyme; catalyzes the rate-limiting step in dNTP synthesis; converts nucleotides to deoxynucleotides; forms a homodimer and then a multimeric complex with NrdE' product='ribonucleotide-diphosphate reductase subunit beta' protein_id=YP_003187590.1 transl_table=11
NC_013209	GenBank	CDS	1116411	1117166	+	-1	.	codon_start=1 db_xref=GI:258542158 db_xref=GeneID:8435182 locus_tag=APA01_10620 product=methyltransferase protein_id=YP_003187591.1 transl_table=11
NC_013209	GenBank	CDS	1117284	1118354	+	1	.	codon_start=1 db_xref=GI:258542159 db_xref=GeneID:8435183 locus_tag=APA01_10630 note='Decaprenyl diphosphate synthase' product='geranylgeranyl pyrophosphate synthase' protein_id=YP_003187592.1 transl_table=11
NC_013209	GenBank	CDS	1118368	1119237	+	-1	.	codon_start=1 db_xref=GI:258542160 db_xref=GeneID:8435184 locus_tag=APA01_10640 product='glutamate racemase' protein_id=YP_003187593.1 transl_table=11
NC_013209	GenBank	CDS	1119242	1119997	+	-1	.	codon_start=1 db_xref=GI:258542161 db_xref=GeneID:8435185 gene=pyrE locus_tag=APA01_10650 note='involved in fifth step of pyrimidine biosynthesis; converts orotidine 5'-phosphate and diphosphate to orotate and 5-phospho-alpha-D-ribose 1-diphosphate' product='orotate phosphoribosyltransferase' protein_id=YP_003187594.1 transl_table=11
NC_013209	GenBank	CDS	1120244	1120483	+	1	.	codon_start=1 db_xref=GI:258542162 db_xref=GeneID:8435186 locus_tag=APA01_10660 product='hypothetical protein' protein_id=YP_003187595.1 transl_table=11
NC_013209	GenBank	CDS	1120646	1121956	+	-1	.	codon_start=1 db_xref=GI:258542163 db_xref=GeneID:8435187 locus_tag=APA01_10670 product='citrate synthase' protein_id=YP_003187596.1 transl_table=11
NC_013209	GenBank	CDS	1122109	1122633	+	-1	.	codon_start=1 db_xref=GI:258542164 db_xref=GeneID:8435188 locus_tag=APA01_10680 note='Bisphosphoglycerate mutase' product='phosphohistidine phosphatas' protein_id=YP_003187597.1 transl_table=11
NC_013209	GenBank	CDS	1122643	1122972	+	-1	.	codon_start=1 db_xref=GI:258542165 db_xref=GeneID:8435189 locus_tag=APA01_10690 product='chorismate mutase' protein_id=YP_003187598.1 transl_table=11
NC_013209	GenBank	CDS	1123039	1123770	+	-1	.	codon_start=1 db_xref=GI:258542166 db_xref=GeneID:8435190 locus_tag=APA01_10700 product=phosphatase protein_id=YP_003187599.1 transl_table=11
NC_013209	GenBank	CDS	1124078	1125595	+	1	.	codon_start=1 db_xref=GI:258542167 db_xref=GeneID:8435191 locus_tag=APA01_10710 product='acetyl-CoA hydrolase' protein_id=YP_003187600.1 transl_table=11
NC_013209	GenBank	CDS	1125683	1126408	+	-1	.	codon_start=1 db_xref=GI:258542168 db_xref=GeneID:8435192 locus_tag=APA01_10720 product='hypothetical protein' protein_id=YP_003187601.1 transl_table=11
NC_013209	GenBank	CDS	1126428	1130975	+	-1	.	codon_start=1 db_xref=GI:258542169 db_xref=GeneID:8435193 gene=smc locus_tag=APA01_10730 note='Domains of structural maintenance of chromosomes (SMC) protein' product='chromosome segregation protein SMC' protein_id=YP_003187602.1 transl_table=11
NC_013209	GenBank	CDS	1131015	1131635	+	-1	.	codon_start=1 db_xref=GI:258542170 db_xref=GeneID:8436921 locus_tag=APA01_10740 product='thiol:disulfide interchange protein' protein_id=YP_003187603.1 transl_table=11
NC_013209	GenBank	CDS	1131708	1132652	+	-1	.	codon_start=1 db_xref=GI:258542171 db_xref=GeneID:8435194 gene=corC/hlyC locus_tag=APA01_10750 product='hemolysin/magnesium/cobalt transporter CorC/HlyC' protein_id=YP_003187604.1 transl_table=11
NC_013209	GenBank	CDS	1132649	1133155	+	-1	.	codon_start=1 db_xref=GI:258542172 db_xref=GeneID:8436559 locus_tag=APA01_10760 product='hypothetical protein' protein_id=YP_003187605.1 transl_table=11
NC_013209	GenBank	CDS	1133172	1134269	+	-1	.	codon_start=1 db_xref=GI:258542173 db_xref=GeneID:8435195 gene=phoH locus_tag=APA01_10770 product='phosphate starvation-inducible protein PhoH' protein_id=YP_003187606.1 transl_table=11
NC_013209	GenBank	CDS	1134254	1135672	+	-1	.	codon_start=1 db_xref=GI:258542174 db_xref=GeneID:8436835 gene=miaB locus_tag=APA01_10780 note='catalyzes the formation of 2-methylthio-N6-(dimethylallyl)adenosine (ms(2)i(6)A) at position 37 in tRNAs that read codons beginning with uridine from N6-(dimethylallyl)adenosine (i(6)A)' product='(dimethylallyl)adenosine tRNA methylthiotransferase' protein_id=YP_003187607.1 transl_table=11
NC_013209	GenBank	CDS	1135844	1136935	+	-1	.	codon_start=1 db_xref=GI:258542175 db_xref=GeneID:8436755 locus_tag=APA01_10790 product='1-acyl-sn-glycerol-3-phosphate acyltransferase' protein_id=YP_003187608.1 transl_table=11
NC_013209	GenBank	CDS	1136998	1137150	+	1	.	codon_start=1 db_xref=GI:258542176 db_xref=GeneID:8435196 locus_tag=APA01_10800 product='hypothetical protein' protein_id=YP_003187609.1 transl_table=11
NC_013209	GenBank	CDS	1137189	1139117	+	1	.	codon_start=1 db_xref=GI:258542177 db_xref=GeneID:8435197 locus_tag=APA01_10810 product='hypothetical protein' protein_id=YP_003187610.1 transl_table=11
NC_013209	GenBank	CDS	1139117	1143346	+	1	.	codon_start=1 db_xref=GI:258542178 db_xref=GeneID:8435198 locus_tag=APA01_10820 product='hypothetical protein' protein_id=YP_003187611.1 transl_table=11
NC_013209	GenBank	CDS	1143400	1144212	+	-1	.	codon_start=1 db_xref=GI:258542179 db_xref=GeneID:8435199 locus_tag=APA01_10830 product='exodeoxyribonuclease III' protein_id=YP_003187612.1 transl_table=11
NC_013209	GenBank	CDS	1144318	1145379	+	1	.	codon_start=1 db_xref=GI:258542180 db_xref=GeneID:8435200 locus_tag=APA01_10840 note=membrane-bound product=dipeptidase protein_id=YP_003187613.1 transl_table=11
NC_013209	GenBank	CDS	1145637	1147550	+	1	.	codon_start=1 db_xref=GI:258542181 db_xref=GeneID:8435201 gene=uvrC locus_tag=APA01_10850 note='The UvrABC repair system catalyzes the recognition and processing of DNA lesions. UvrC both incises the 5' and 3' sides of the lesion. The N-terminal half is responsible for the 3' incision and the C-terminal half is responsible for the 5' incision' product='excinuclease ABC subunit C' protein_id=YP_00…
NC_013209	GenBank	CDS	1147653	1148222	+	1	.	codon_start=1 db_xref=GI:258542182 db_xref=GeneID:8436983 locus_tag=APA01_10860 product='CDP-diacylglycerol--glycerol-3-phosphate 3-phosphatidyltransferase' protein_id=YP_003187615.1 transl_table=11
NC_013209	GenBank	CDS	1148408	1148935	+	1	.	codon_start=1 db_xref=GI:258542183 db_xref=GeneID:8435202 locus_tag=APA01_10870 product='hypothetical protein' protein_id=YP_003187616.1 transl_table=11
NC_013209	GenBank	CDS	1148999	1149262	+	1	.	codon_start=1 db_xref=GI:258542184 db_xref=GeneID:8435203 gene=MoeD locus_tag=APA01_10880 product='molybdopterin converting factor small subunit MoeD' protein_id=YP_003187617.1 transl_table=11
NC_013209	GenBank	CDS	1149268	1149738	+	1	.	codon_start=1 db_xref=GI:258542185 db_xref=GeneID:8436764 gene=MoeE locus_tag=APA01_10890 product='molybdopterin converting factor large subunit MoeE' protein_id=YP_003187618.1 transl_table=11
NC_013209	GenBank	CDS	1149751	1151049	+	-1	.	codon_start=1 db_xref=GI:258542186 db_xref=GeneID:8436765 locus_tag=APA01_10900 note='catalyzes the formation of S-adenosyl-4-methylthionine-2-oxobutanoate and 7,8-diaminononanoate from S-adenosyl-L-methionine and 8-amino-7-oxononanoate' product='adenosylmethionine-8-amino-7-oxononanoate aminotransferase' protein_id=YP_003187619.1 transl_table=11
NC_013209	GenBank	CDS	1151092	1152273	+	1	.	codon_start=1 db_xref=GI:258542187 db_xref=GeneID:8435204 locus_tag=APA01_10910 product='8-amino-7-oxononanoate synthase' protein_id=YP_003187620.1 transl_table=11
NC_013209	GenBank	CDS	1152273	1152965	+	1	.	codon_start=1 db_xref=GI:258542188 db_xref=GeneID:8435205 locus_tag=APA01_10920 note='Biotin synthesis protein' product='hypothetical protein' protein_id=YP_003187621.1 transl_table=11
NC_013209	GenBank	CDS	1152962	1154359	+	1	.	codon_start=1 db_xref=GI:258542189 db_xref=GeneID:8435206 locus_tag=APA01_10930 product='biotin synthesis protein' protein_id=YP_003187622.1 transl_table=11
NC_013209	GenBank	CDS	1154408	1155058	+	-1	.	codon_start=1 db_xref=GI:258542190 db_xref=GeneID:8435207 gene=lexA locus_tag=APA01_10940 note='Represses a number of genes involved in the response to DNA damage' product='LexA repressor' protein_id=YP_003187623.1 transl_table=11
NC_013209	GenBank	CDS	1155145	1156419	+	-1	.	codon_start=1 db_xref=GI:258542191 db_xref=GeneID:8436707 gene=moeA locus_tag=APA01_10950 product='molybdopterin biosynthesis protein MoeA' protein_id=YP_003187624.1 transl_table=11
NC_013209	GenBank	CDS	1156489	1156656	+	1	.	codon_start=1 db_xref=GI:258542192 db_xref=GeneID:8436762 locus_tag=APA01_10960 product='50S ribosomal protein L33' protein_id=YP_003187625.1 transl_table=11
NC_013209	GenBank	CDS	1156770	1157099	+	-1	.	codon_start=1 db_xref=GI:258542193 db_xref=GeneID:8435208 gene=maf locus_tag=APA01_10970 note='nucleotide-binding protein' product='septum formation inhibitor Maf' protein_id=YP_003187626.1 transl_table=11
NC_013209	GenBank	CDS	1157270	1158550	+	-1	.	codon_start=1 db_xref=GI:258542194 db_xref=GeneID:8436738 gene=eno locus_tag=APA01_10980 note='enolase; catalyzes the formation of phosphoenolpyruvate from 2-phospho-D-glycerate in glycolysis' product='phosphopyruvate hydratase' protein_id=YP_003187627.1 transl_table=11
NC_013209	GenBank	CDS	1158734	1159210	+	1	.	codon_start=1 db_xref=GI:258542195 db_xref=GeneID:8435209 locus_tag=APA01_10990 product='hypothetical protein' protein_id=YP_003187628.1 transl_table=11
NC_013209	GenBank	CDS	1159312	1160283	+	1	.	codon_start=1 db_xref=GI:258542196 db_xref=GeneID:8435210 gene=thiO locus_tag=APA01_11000 note='glycine oxidase' product='thiamine biosynthesis oxidoreductase ThiO' protein_id=YP_003187629.1 transl_table=11
NC_013209	GenBank	CDS	1160297	1160494	+	1	.	codon_start=1 db_xref=GI:258542197 db_xref=GeneID:8436953 gene=thiS locus_tag=APA01_11010 product='thiamine biosynthesis protein ThiS' protein_id=YP_003187630.1 transl_table=11
NC_013209	GenBank	CDS	1160499	1161275	+	1	.	codon_start=1 db_xref=GI:258542198 db_xref=GeneID:8436954 gene=thiG locus_tag=APA01_11020 note='functions in thiamine (vitamin B1) biosynthesis; in Bacillus subtilis this enzyme catalyzes the formation of thiazole from dehydroxyglycine and 1-deoxy-D-xylulose-5-phosphate and ThiS-thiocarboxylate' product='thiazole synthase' protein_id=YP_003187631.1 transl_table=11
NC_013209	GenBank	CDS	1161272	1161877	+	1	.	codon_start=1 db_xref=GI:258542199 db_xref=GeneID:8435211 locus_tag=APA01_11030 product='thiamine phosphate pyrophosphorylase' protein_id=YP_003187632.1 transl_table=11
NC_013209	GenBank	CDS	1161890	1164037	+	-1	.	codon_start=1 db_xref=GI:258542200 db_xref=GeneID:8435212 gene=recG locus_tag=APA01_11040 note='ATP-dependent, DEAD/DEAH domain' product='DNA helicase RecG' protein_id=YP_003187633.1 transl_table=11
NC_013209	GenBank	CDS	1164107	1164436	+	1	.	codon_start=1 db_xref=GI:258542201 db_xref=GeneID:8436861 locus_tag=APA01_11050 product='hypothetical protein' protein_id=YP_003187634.1 transl_table=11
NC_013209	GenBank	CDS	1164515	1167991	+	1	.	codon_start=1 db_xref=GI:258542202 db_xref=GeneID:8435213 locus_tag=APA01_11060 note='CarD-like/TRCF domain, DEAD/DEAH domain' product='DNA helicase transcription-repair coupling factor' protein_id=YP_003187635.1 transl_table=11
NC_013209	GenBank	CDS	1168043	1168993	+	-1	.	codon_start=1 db_xref=GI:258542203 db_xref=GeneID:8435214 locus_tag=APA01_11070 product='hypothetical protein' protein_id=YP_003187636.1 transl_table=11
NC_013209	GenBank	CDS	1169030	1170025	+	1	.	codon_start=1 db_xref=GI:258542204 db_xref=GeneID:8435215 locus_tag=APA01_11080 note='cytochrome oxidase' product='bile acid/Na+ symporter' protein_id=YP_003187637.1 transl_table=11
NC_013209	GenBank	CDS	1170050	1171495	+	1	.	codon_start=1 db_xref=GI:258542205 db_xref=GeneID:8435216 locus_tag=APA01_11090 note='IMP dehydrogenase/GMP reductase' product='pyridoxal-dependent Aromatic-L-amino-acid decarboxylase' protein_id=YP_003187638.1 transl_table=11
NC_013209	GenBank	CDS	1171526	1173442	+	-1	.	codon_start=1 db_xref=GI:258542206 db_xref=GeneID:8435217 gene=cobT locus_tag=APA01_11100 product='cobaltochelatase cobT subunit' protein_id=YP_003187639.1 transl_table=11
NC_013209	GenBank	CDS	1173456	1174463	+	-1	.	codon_start=1 db_xref=GI:258542207 db_xref=GeneID:8436547 gene=cobS locus_tag=APA01_11110 product='cobaltochelatase cobS subunit' protein_id=YP_003187640.1 transl_table=11
NC_013209	GenBank	CDS	1174552	1175172	+	-1	.	codon_start=1 db_xref=GI:258542208 db_xref=GeneID:8436546 gene=dnaJ locus_tag=APA01_11120 product='molecular chaperone DnaJ' protein_id=YP_003187641.1 transl_table=11
NC_013209	GenBank	CDS	1175224	1175562	+	1	.	codon_start=1 db_xref=GI:258542209 db_xref=GeneID:8436587 gene=bolA locus_tag=APA01_11130 product='stress response and cell division protein BolA' protein_id=YP_003187642.1 transl_table=11
NC_013209	GenBank	CDS	1175562	1176134	+	1	.	codon_start=1 db_xref=GI:258542210 db_xref=GeneID:8436521 locus_tag=APA01_11140 product='outer-membrane lipoprotein carrier protein' protein_id=YP_003187643.1 transl_table=11
NC_013209	GenBank	CDS	1176115	1176816	+	-1	.	codon_start=1 db_xref=GI:258542211 db_xref=GeneID:8435218 locus_tag=APA01_11150 note='lipoyl/octanoyltransferase; catalyzes the transfer of the lipoyl/octanoyl moiety of lipoyl/octanoyl-ACP onto lipoate-dependent enzymes like pyruvate dehydrogenase and the glycine cleavage system protein H' product='lipoate-protein ligase B' protein_id=YP_003187644.1 transl_table=11
NC_013209	GenBank	tRNA	1176883	1176969	+	1	.	codon_recognized=CUC db_xref=GeneID:8435219 locus_tag=APA01_11160 product=tRNA-Leu
NC_013209	GenBank	CDS	1177313	1178203	+	1	.	codon_start=1 db_xref=GI:258542212 db_xref=GeneID:8435220 locus_tag=APA01_11170 product='UTP-glucose-1-phosphate uridylyltransferase' protein_id=YP_003187645.1 transl_table=11
NC_013209	GenBank	CDS	1178203	1179612	+	1	.	codon_start=1 db_xref=GI:258542213 db_xref=GeneID:8435221 locus_tag=APA01_11180 product='phosphomanno mutase' protein_id=YP_003187646.1 transl_table=11
NC_013209	GenBank	CDS	1179751	1180767	+	1	.	codon_start=1 db_xref=GI:258542214 db_xref=GeneID:8435222 locus_tag=APA01_11190 product='molybdenum cofactor biosynthesis protein A' protein_id=YP_003187647.1 transl_table=11
NC_013209	GenBank	CDS	1180779	1181654	+	-1	.	codon_start=1 db_xref=GI:258542215 db_xref=GeneID:8435223 locus_tag=APA01_11200 note='S-adenosylmethionine (SAM)-dependent, Biotin synthesis protein' product=methyltransferase protein_id=YP_003187648.1 transl_table=11
NC_013209	GenBank	CDS	1181727	1182494	+	1	.	codon_start=1 db_xref=GI:258542216 db_xref=GeneID:8435224 locus_tag=APA01_11210 product='competence protein F' protein_id=YP_003187649.1 transl_table=11
NC_013209	GenBank	CDS	1182544	1182810	+	1	.	codon_start=1 db_xref=GI:258542217 db_xref=GeneID:8435225 locus_tag=APA01_11220 product=glutaredoxin protein_id=YP_003187650.1 transl_table=11
NC_013209	GenBank	CDS	1182834	1183325	+	1	.	codon_start=1 db_xref=GI:258542218 db_xref=GeneID:8435226 locus_tag=APA01_11230 product='hypothetical protein' protein_id=YP_003187651.1 transl_table=11
NC_013209	GenBank	CDS	1183458	1183970	+	1	.	codon_start=1 db_xref=GI:258542219 db_xref=GeneID:8435227 locus_tag=APA01_11240 product='hypothetical protein' protein_id=YP_003187652.1 transl_table=11
NC_013209	GenBank	CDS	1184002	1185264	+	1	.	codon_start=1 db_xref=GI:258542220 db_xref=GeneID:8435228 locus_tag=APA01_11250 product='3-carboxymuconate cyclase' protein_id=YP_003187653.1 transl_table=11
NC_013209	GenBank	CDS	1185318	1186058	+	-1	.	codon_start=1 db_xref=GI:258542221 db_xref=GeneID:8435229 locus_tag=APA01_11260 note='Involved in ubiquinone biosynthesis' product='3-demethylubiquinone-9 3-methyltransferase' protein_id=YP_003187654.1 transl_table=11
NC_013209	GenBank	CDS	1186168	1187484	+	1	.	codon_start=1 db_xref=GI:258542222 db_xref=GeneID:8435230 locus_tag=APA01_11270 product='aspartate kinase' protein_id=YP_003187655.1 transl_table=11
NC_013209	GenBank	CDS	1187477	1188559	+	1	.	codon_start=1 db_xref=GI:258542223 db_xref=GeneID:8435231 locus_tag=APA01_11280 note='NADH, 2-nitropropane dioxygenase' product='enoyl-ACP reductase' protein_id=YP_003187656.1 transl_table=11
NC_013209	GenBank	CDS	1188552	1189826	+	1	.	codon_start=1 db_xref=GI:258542224 db_xref=GeneID:8435232 locus_tag=APA01_11290 product='hypothetical protein' protein_id=YP_003187657.1 transl_table=11
NC_013209	GenBank	CDS	1189963	1191123	+	1	.	codon_start=1 db_xref=GI:258542225 db_xref=GeneID:8435233 gene=ispG locus_tag=APA01_11300 note='catalyzes the conversion of 2C-methyl-D-erythritol 2,4-cyclodiphosphate into 4-hydroxy-3-methyl-2-en-1-yl diphosphate; involved in isoprenoid synthesis' product='4-hydroxy-3-methylbut-2-en-1-yl diphosphate synthase' protein_id=YP_003187658.1 transl_table=11
NC_013209	GenBank	CDS	1191215	1192498	+	1	.	codon_start=1 db_xref=GI:258542226 db_xref=GeneID:8435234 gene=hisS locus_tag=APA01_11310 note='catalyzes a two-step reaction, first charging a histidine molecule by linking its carboxyl group to the alpha-phosphate of ATP, followed by transfer of the aminoacyl-adenylate to its tRNA; class II aminoacyl-tRNA synthetase; forms homodimers; some organisms have a paralogous gene, hisZ, that is similar…
NC_013209	GenBank	CDS	1192495	1193553	+	1	.	codon_start=1 db_xref=GI:258542227 db_xref=GeneID:8435235 gene=prfA locus_tag=APA01_11320 note='recognizes the termination signals UAG and UAA during protein translation a specificity which is dependent on amino acid residues residing in loops of the L-shaped tRNA-like molecule of RF1; this protein is similar to release factor 2' product='peptide chain release factor 1' protein_id=YP_003187660.1 …
NC_013209	GenBank	CDS	1193550	1194014	+	-1	.	codon_start=1 db_xref=GI:258542228 db_xref=GeneID:8435236 locus_tag=APA01_11330 product='hypothetical protein' protein_id=YP_003187661.1 transl_table=11
NC_013209	GenBank	CDS	1194052	1194930	+	1	.	codon_start=1 db_xref=GI:258542229 db_xref=GeneID:8435237 gene=hemK locus_tag=APA01_11340 product='modification methylase HemK' protein_id=YP_003187662.1 transl_table=11
NC_013209	GenBank	CDS	1195190	1195621	+	1	.	codon_start=1 db_xref=GI:258542230 db_xref=GeneID:8436667 locus_tag=APA01_11350 product='hypothetical protein' protein_id=YP_003187663.1 transl_table=11
NC_013209	GenBank	tRNA	1195794	1195868	+	-1	.	codon_recognized=AUG db_xref=GeneID:8435238 locus_tag=APA01_11360 product=tRNA-Met
NC_013209	GenBank	CDS	1195974	1196495	+	-1	.	codon_start=1 db_xref=GI:258542231 db_xref=GeneID:8435239 gene=ttg2C locus_tag=APA01_11370 note='ABC transporter' product='toluene ABC transporter periplasmic protein' protein_id=YP_003187664.1 transl_table=11
NC_013209	GenBank	CDS	1196555	1197403	+	1	.	codon_start=1 db_xref=GI:258542232 db_xref=GeneID:8436971 locus_tag=APA01_11380 note='BacA; phosphatase activity in Escherichia coli not kinase; involved in bacitracin resistance as bacitracin supposedly sequesters undecaprenyl disphosphate which reduces the pool of lipid carrier available to the cell' product='UDP pyrophosphate phosphatase' protein_id=YP_003187665.1 transl_table=11
NC_013209	GenBank	CDS	1197419	1198945	+	1	.	codon_start=1 db_xref=GI:258542233 db_xref=GeneID:8435240 locus_tag=APA01_11390 product='amino acid transporter' protein_id=YP_003187666.1 transl_table=11
NC_013209	GenBank	CDS	1198946	1200010	+	-1	.	codon_start=1 db_xref=GI:258542234 db_xref=GeneID:8435241 locus_tag=APA01_11400 product='D-alanine--D-alanine ligase' protein_id=YP_003187667.1 transl_table=11
NC_013209	GenBank	CDS	1200007	1200573	+	-1	.	codon_start=1 db_xref=GI:258542235 db_xref=GeneID:8435242 locus_tag=APA01_11410 product='hypothetical protein' protein_id=YP_003187668.1 transl_table=11
NC_013209	GenBank	CDS	1200802	1201797	+	1	.	codon_start=1 db_xref=GI:258542236 db_xref=GeneID:8435243 locus_tag=APA01_11420 note=membrane-bound product='lytic murein transglycosylase B' protein_id=YP_003187669.1 transl_table=11
NC_013209	GenBank	CDS	1201794	1202660	+	1	.	codon_start=1 db_xref=GI:258542237 db_xref=GeneID:8435244 locus_tag=APA01_11430 product=lipoprotein protein_id=YP_003187670.1 transl_table=11
NC_013209	GenBank	CDS	1202667	1203887	+	1	.	codon_start=1 db_xref=GI:258542238 db_xref=GeneID:8435245 locus_tag=APA01_11440 product='D-alanyl-D-alanine serine-type carboxypeptidase' protein_id=YP_003187671.1 transl_table=11
NC_013209	GenBank	CDS	1203891	1204535	+	1	.	codon_start=1 db_xref=GI:258542239 db_xref=GeneID:8435246 locus_tag=APA01_11450 product='thymidylate kinase' protein_id=YP_003187672.1 transl_table=11
NC_013209	GenBank	CDS	1204540	1205484	+	1	.	codon_start=1 db_xref=GI:258542240 db_xref=GeneID:8435247 gene=dnaC locus_tag=APA01_11460 product='DNA polymerase III subunit delta'' protein_id=YP_003187673.1 transl_table=11
NC_013209	GenBank	CDS	1205481	1207019	+	1	.	codon_start=1 db_xref=GI:258542241 db_xref=GeneID:8436585 locus_tag=APA01_11470 product='methionyl-tRNA synthetase' protein_id=YP_003187674.1 transl_table=11
NC_013209	GenBank	CDS	1207019	1207831	+	1	.	codon_start=1 db_xref=GI:258542242 db_xref=GeneID:8435248 gene=tatD locus_tag=APA01_11480 product='deoxyribonuclease TatD' protein_id=YP_003187675.1 transl_table=11
NC_013209	GenBank	CDS	1207863	1208657	+	1	.	codon_start=1 db_xref=GI:258542243 db_xref=GeneID:8436939 locus_tag=APA01_11490 note='beta-lactamase superfamily I' product='metal-dependent hydrolase PhnP' protein_id=YP_003187676.1 transl_table=11
NC_013209	GenBank	CDS	1208705	1209583	+	-1	.	codon_start=1 db_xref=GI:258542244 db_xref=GeneID:8435249 gene=uspA locus_tag=APA01_11500 note='nucleotide-binding proteins' product='universal stress protein UspA' protein_id=YP_003187677.1 transl_table=11
NC_013209	GenBank	CDS	1209639	1210319	+	-1	.	codon_start=1 db_xref=GI:258542245 db_xref=GeneID:8436979 locus_tag=APA01_11510 note='catalyzes the formation of pyridoxal 5'-phosphate from pyridoxamine 5'-phosphate' product='pyridoxamine 5'-phosphate oxidase' protein_id=YP_003187678.1 transl_table=11
NC_013209	GenBank	CDS	1210465	1211304	+	1	.	codon_start=1 db_xref=GI:258542246 db_xref=GeneID:8435250 locus_tag=APA01_11520 note='NADH, oxidoreductase' product='enoyl-ACP reductase' protein_id=YP_003187679.1 transl_table=11
NC_013209	GenBank	CDS	1211314	1212384	+	1	.	codon_start=1 db_xref=GI:258542247 db_xref=GeneID:8435251 locus_tag=APA01_11530 note='catalyzes the formation of chorismate from 5-O-(1-carboxyvinyl)-3-phosphoshikimate in aromatic amino acid biosynthesis' product='chorismate synthase' protein_id=YP_003187680.1 transl_table=11
NC_013209	GenBank	CDS	1212402	1212836	+	-1	.	codon_start=1 db_xref=GI:258542248 db_xref=GeneID:8435252 gene=osmC locus_tag=APA01_11540 product='osmotically inducible protein OsmC' protein_id=YP_003187681.1 transl_table=11
NC_013209	GenBank	CDS	1212914	1214623	+	1	.	codon_start=1 db_xref=GI:258542249 db_xref=GeneID:8436825 locus_tag=APA01_11550 note='malate dehydrogenase; catalyzes the oxidation of malate to oxaloacetate' product='malate:quinone oxidoreductase' protein_id=YP_003187682.1 transl_table=11
NC_013209	GenBank	CDS	1214672	1215220	+	-1	.	codon_start=1 db_xref=GI:258542250 db_xref=GeneID:8435253 locus_tag=APA01_11560 product='hypothetical protein' protein_id=YP_003187683.1 transl_table=11
NC_013209	GenBank	CDS	1215213	1215953	+	-1	.	codon_start=1 db_xref=GI:258542251 db_xref=GeneID:8435254 gene=exsB/queC locus_tag=APA01_11570 product='queuosine biosynthesis protein QueC/ExsB' protein_id=YP_003187684.1 transl_table=11
NC_013209	GenBank	CDS	1215956	1216606	+	-1	.	codon_start=1 db_xref=GI:258542252 db_xref=GeneID:8436618 locus_tag=APA01_11580 product='hypothetical protein' protein_id=YP_003187685.1 transl_table=11
NC_013209	GenBank	CDS	1216610	1217620	+	-1	.	codon_start=1 db_xref=GI:258542253 db_xref=GeneID:8435255 locus_tag=APA01_11590 product='biotin synthase' protein_id=YP_003187686.1 transl_table=11
NC_013209	GenBank	CDS	1217703	1218065	+	1	.	codon_start=1 db_xref=GI:258542254 db_xref=GeneID:8435256 locus_tag=APA01_11600 product='hypothetical protein' protein_id=YP_003187687.1 transl_table=11
NC_013209	GenBank	CDS	1218388	1219152	+	1	.	codon_start=1 db_xref=GI:258542255 db_xref=GeneID:8435257 locus_tag=APA01_11610 product='phosphoadenosine phosphosulfate reductase' protein_id=YP_003187688.1 transl_table=11
NC_013209	GenBank	CDS	1219217	1220011	+	1	.	codon_start=1 db_xref=GI:258542256 db_xref=GeneID:8435258 locus_tag=APA01_11620 note='with CysN catalyzes the formation of adenylylsulfate from sulfate and ATP' product='sulfate adenylyltransferase subunit 2' protein_id=YP_003187689.1 transl_table=11
NC_013209	GenBank	CDS	1220040	1221920	+	1	.	codon_start=1 db_xref=GI:258542257 db_xref=GeneID:8435259 locus_tag=APA01_11630 note='adenylylsulfate kinase' product='sulfate adenylyltransferase subunit 1' protein_id=YP_003187690.1 transl_table=11
NC_013209	GenBank	CDS	1222113	1222454	+	1	.	codon_start=1 db_xref=GI:258542258 db_xref=GeneID:8435260 locus_tag=APA01_11640 product='hypothetical protein' protein_id=YP_003187691.1 transl_table=11
NC_013209	GenBank	CDS	1222488	1224179	+	1	.	codon_start=1 db_xref=GI:258542259 db_xref=GeneID:8435261 locus_tag=APA01_11650 note='Hemoprotein beta-component, ferrodoxin-like protein' product='nitrite/sulfite reductase' protein_id=YP_003187692.1 transl_table=11
NC_013209	GenBank	CDS	1224166	1224654	+	1	.	codon_start=1 db_xref=GI:258542260 db_xref=GeneID:8435262 locus_tag=APA01_11660 note=oxidoreductase product='hypothetical protein' protein_id=YP_003187693.1 transl_table=11
NC_013209	GenBank	CDS	1224670	1226691	+	1	.	codon_start=1 db_xref=GI:258542261 db_xref=GeneID:8435263 locus_tag=APA01_11670 product='3-deoxy-D-manno-octulosonic-acid transferase' protein_id=YP_003187694.1 transl_table=11
NC_013209	GenBank	CDS	1226685	1227680	+	1	.	codon_start=1 db_xref=GI:258542262 db_xref=GeneID:8435264 locus_tag=APA01_11680 product='tetraacyldisaccharide 4'-kinase' protein_id=YP_003187695.1 transl_table=11
NC_013209	GenBank	CDS	1227677	1228600	+	1	.	codon_start=1 db_xref=GI:258542263 db_xref=GeneID:8435265 locus_tag=APA01_11690 product='lipid A biosynthesis lauroyl acyltransferase' protein_id=YP_003187696.1 transl_table=11
NC_013209	GenBank	CDS	1228693	1229520	+	1	.	codon_start=1 db_xref=GI:258542264 db_xref=GeneID:8435266 locus_tag=APA01_11700 product='myo-inositol-1(or 4)-monophosphatase' protein_id=YP_003187697.1 transl_table=11
NC_013209	GenBank	CDS	1229612	1230457	+	1	.	codon_start=1 db_xref=GI:258542265 db_xref=GeneID:8435267 locus_tag=APA01_11710 product='hypothetical protein' protein_id=YP_003187698.1 transl_table=11
NC_013209	GenBank	CDS	1230511	1231545	+	-1	.	codon_start=1 db_xref=GI:258542266 db_xref=GeneID:8435268 locus_tag=APA01_11720 product='aminodeoxychorismate lyase' protein_id=YP_003187699.1 transl_table=11
NC_013209	GenBank	CDS	1231535	1232845	+	-1	.	codon_start=1 db_xref=GI:258542267 db_xref=GeneID:8435269 locus_tag=APA01_11730 note='FabF; beta-ketoacyl-ACP synthase II, KASII; catalyzes a condensation reaction in fatty acid biosynthesis: addition of an acyl acceptor of two carbons from malonyl-ACP; required for the elongation of short-chain unsaturated acyl-ACP' product='3-oxoacyl-ACP synthase' protein_id=YP_003187700.1 transl_table=11
NC_013209	GenBank	CDS	1232910	1233149	+	-1	.	codon_start=1 db_xref=GI:258542268 db_xref=GeneID:8435270 gene=acpP locus_tag=APA01_11740 note='carries the fatty acid chain in fatty acid biosynthesis' product='acyl carrier protein' protein_id=YP_003187701.1 transl_table=11
NC_013209	GenBank	CDS	1233454	1234197	+	-1	.	codon_start=1 db_xref=GI:258542269 db_xref=GeneID:8435271 locus_tag=APA01_11750 note=oxidoreductase product='3-oxoacyl-ACP reductase' protein_id=YP_003187702.1 transl_table=11
NC_013209	GenBank	CDS	1234220	1235164	+	-1	.	codon_start=1 db_xref=GI:258542270 db_xref=GeneID:8435272 locus_tag=APA01_11760 product='malonyl CoA-ACP transacylase' protein_id=YP_003187703.1 transl_table=11
NC_013209	GenBank	CDS	1235339	1235854	+	-1	.	codon_start=1 db_xref=GI:258542271 db_xref=GeneID:8435273 locus_tag=APA01_11770 product='hypothetical protein' protein_id=YP_003187704.1 transl_table=11
NC_013209	GenBank	CDS	1235884	1237143	+	-1	.	codon_start=1 db_xref=GI:258542272 db_xref=GeneID:8435274 locus_tag=APA01_11780 note='S-adenosylmethionine (SAM)-dependent' product=methyltransferase protein_id=YP_003187705.1 transl_table=11
NC_013209	GenBank	CDS	1237161	1237910	+	-1	.	codon_start=1 db_xref=GI:258542273 db_xref=GeneID:8435275 locus_tag=APA01_11790 note='ABC transporter' product='glycine/betaine ABC transporter periplasmic protein' protein_id=YP_003187706.1 transl_table=11
NC_013209	GenBank	CDS	1238230	1238823	+	-1	.	codon_start=1 db_xref=GI:258542274 db_xref=GeneID:8435276 locus_tag=APA01_11800 product='DNA resolvase' protein_id=YP_003187707.1 transl_table=11
NC_013209	GenBank	CDS	1238942	1240441	+	1	.	codon_start=1 db_xref=GI:258542275 db_xref=GeneID:8435277 locus_tag=APA01_11810 note='Integrase core domain' product=transposase protein_id=YP_003187708.1 transl_table=11
NC_013209	GenBank	CDS	1241074	1241658	+	-1	.	codon_start=1 db_xref=GI:258542276 db_xref=GeneID:8435278 locus_tag=APA01_11820 product='hypothetical protein' protein_id=YP_003187709.1 transl_table=11
NC_013209	GenBank	CDS	1241873	1242934	+	-1	.	codon_start=1 db_xref=GI:258542277 db_xref=GeneID:8435279 locus_tag=APA01_11830 product='hypothetical protein' protein_id=YP_003187710.1 transl_table=11
NC_013209	GenBank	CDS	1243314	1243991	+	1	.	codon_start=1 db_xref=GI:258542278 db_xref=GeneID:8435280 locus_tag=APA01_11840 product='transcriptional regulator cold shock protein' protein_id=YP_003187711.1 transl_table=11
NC_013209	GenBank	CDS	1244096	1244602	+	-1	.	codon_start=1 db_xref=GI:258542279 db_xref=GeneID:8435281 gene=smpB locus_tag=APA01_11850 note='binds to ssrA RNA (tmRNA) and is required for its successful binding to ribosomes; also appears to function in the trans-translation step by promoting accommodation of tmRNA into the ribosomal A site; SmpB protects the tmRNA from RNase R degradation in Caulobacter crescentus; both the tmRNA and SmpB ar…
NC_013209	GenBank	CDS	1244602	1245492	+	-1	.	codon_start=1 db_xref=GI:258542280 db_xref=GeneID:8436923 locus_tag=APA01_11860 note='catalyzes the formation of dihydrodipicolinate from L-aspartate 4-semialdehyde and pyruvate in lysine and diaminopimelate biosynthesis' product='dihydrodipicolinate synthase' protein_id=YP_003187713.1 transl_table=11
NC_013209	GenBank	CDS	1245503	1246390	+	-1	.	codon_start=1 db_xref=GI:258542281 db_xref=GeneID:8435282 locus_tag=APA01_11870 note='catalyzes the formation of phenylpyruvate from prephenate in phenylalanine biosynthesis' product='prephenate dehydratase' protein_id=YP_003187714.1 transl_table=11
NC_013209	GenBank	CDS	1246398	1247132	+	-1	.	codon_start=1 db_xref=GI:258542282 db_xref=GeneID:8435283 locus_tag=APA01_11880 product='3-deoxy-D-manno-octulosonate cytidylyltransferase' protein_id=YP_003187715.1 transl_table=11
NC_013209	GenBank	CDS	1247241	1247759	+	1	.	codon_start=1 db_xref=GI:258542283 db_xref=GeneID:8435284 locus_tag=APA01_11890 product='cytochrome C' protein_id=YP_003187716.1 transl_table=11
NC_013209	GenBank	CDS	1247756	1248553	+	1	.	codon_start=1 db_xref=GI:258542284 db_xref=GeneID:8435285 locus_tag=APA01_11900 product='inositol monophosphatase' protein_id=YP_003187717.1 transl_table=11
NC_013209	GenBank	CDS	1248657	1249916	+	1	.	codon_start=1 db_xref=GI:258542285 db_xref=GeneID:8435286 locus_tag=APA01_11910 note='catalyzes the formation of 3-phosphonooxypyruvate from 3-phospho-D-glycerate in serine biosynthesis; can also reduce alpha ketoglutarate to form 2-hydroxyglutarate' product='D-3-phosphoglycerate dehydrogenase' protein_id=YP_003187718.1 transl_table=11
NC_013209	GenBank	CDS	1249919	1251430	+	1	.	codon_start=1 db_xref=GI:258542286 db_xref=GeneID:8435287 locus_tag=APA01_11920 product='magnesium chelatase-related protein' protein_id=YP_003187719.1 transl_table=11
NC_013209	GenBank	CDS	1251454	1252662	+	-1	.	codon_start=1 db_xref=GI:258542287 db_xref=GeneID:8435288 locus_tag=APA01_11930 note='cystathionine gamma-synthase' product='cystathionine beta-lyase' protein_id=YP_003187720.1 transl_table=11
NC_013209	GenBank	CDS	1252659	1253600	+	-1	.	codon_start=1 db_xref=GI:258542288 db_xref=GeneID:8435289 locus_tag=APA01_11940 note='3-mercaptopyruvate sulfurtransferase' product='thiosulfate sulfurtransferase' protein_id=YP_003187721.1 transl_table=11
NC_013209	GenBank	CDS	1253670	1254761	+	1	.	codon_start=1 db_xref=GI:258542289 db_xref=GeneID:8435290 locus_tag=APA01_11950 product=transporter protein_id=YP_003187722.1 transl_table=11
NC_013209	GenBank	CDS	1254758	1255441	+	1	.	codon_start=1 db_xref=GI:258542290 db_xref=GeneID:8435291 locus_tag=APA01_11960 product='hypothetical protein' protein_id=YP_003187723.1 transl_table=11
NC_013209	GenBank	CDS	1255445	1256872	+	-1	.	codon_start=1 db_xref=GI:258542291 db_xref=GeneID:8435292 locus_tag=APA01_11980 note='transphosphatidylase, cardiolipin synthase' product='phospholipase D' protein_id=YP_003187724.1 transl_table=11
NC_013209	GenBank	CDS	1256871	1257320	+	1	.	codon_start=1 db_xref=GI:258542292 db_xref=GeneID:8435294 locus_tag=APA01_11970 product='hypothetical protein' protein_id=YP_003187725.1 transl_table=11
NC_013209	GenBank	CDS	1257381	1257698	+	-1	.	codon_start=1 db_xref=GI:258542293 db_xref=GeneID:8435293 locus_tag=APA01_11990 product='hypothetical protein' protein_id=YP_003187726.1 transl_table=11
NC_013209	GenBank	CDS	1257771	1258109	+	-1	.	codon_start=1 db_xref=GI:258542294 db_xref=GeneID:8435295 locus_tag=APA01_12000 product=glutaredoxin protein_id=YP_003187727.1 transl_table=11
NC_013209	GenBank	CDS	1258136	1258366	+	-1	.	codon_start=1 db_xref=GI:258542295 db_xref=GeneID:8435296 gene=bolA locus_tag=APA01_12010 note='cell sizecontrol during stationary phase or sudden carbon starvation' product='BolA-like protein' protein_id=YP_003187728.1 transl_table=11
NC_013209	GenBank	CDS	1258394	1260598	+	-1	.	codon_start=1 db_xref=GI:258542296 db_xref=GeneID:8436522 locus_tag=APA01_12020 note='catalyzes the formation of 2-(formamido)-N1-(5-phospho-D-ribosyl)acetamidine from N2-formyl-N1-(5-phospho-D-ribosyl)glycinamide and L-glutamine in purine biosynthesis' product='phosphoribosylformylglycinamidine synthase II' protein_id=YP_003187729.1 transl_table=11
NC_013209	GenBank	CDS	1260595	1261296	+	-1	.	codon_start=1 db_xref=GI:258542297 db_xref=GeneID:8435297 locus_tag=APA01_12030 note='catalyzes the formation of 2-(formamido)-N1-(5-phospho-D-ribosyl)acetamidine from N2-formyl-N1-(5-phospho-D-ribosyl)glycinamide and L-glutamine in purine biosynthesis' product='phosphoribosylformylglycinamidine synthase I' protein_id=YP_003187730.1 transl_table=11
NC_013209	GenBank	CDS	1261293	1261664	+	-1	.	codon_start=1 db_xref=GI:258542298 db_xref=GeneID:8435298 locus_tag=APA01_12040 product='hypothetical protein' protein_id=YP_003187731.1 transl_table=11
NC_013209	GenBank	CDS	1261661	1261903	+	-1	.	codon_start=1 db_xref=GI:258542299 db_xref=GeneID:8435299 gene=purS locus_tag=APA01_12050 product='phosphoribosyl formylglycinamidine synthase PurS' protein_id=YP_003187732.1 transl_table=11
NC_013209	GenBank	CDS	1261932	1262699	+	-1	.	codon_start=1 db_xref=GI:258542300 db_xref=GeneID:8436853 locus_tag=APA01_12060 product='phosphoribosyl amidoimidazole succinocarboxamide synthase' protein_id=YP_003187733.1 transl_table=11
NC_013209	GenBank	CDS	1262853	1264202	+	-1	.	codon_start=1 db_xref=GI:258542301 db_xref=GeneID:8435300 locus_tag=APA01_12070 note='Catalyzes two discrete reactions in the de novo synthesis of purines: the cleavage of adenylosuccinate and succinylaminoimidazole carboxamide ribotide' product='adenylosuccinate lyase' protein_id=YP_003187734.1 transl_table=11
NC_013209	GenBank	CDS	1264374	1264985	+	1	.	codon_start=1 db_xref=GI:258542302 db_xref=GeneID:8435301 gene=terC locus_tag=APA01_12080 product='integral membrane protein TerC' protein_id=YP_003187735.1 transl_table=11
NC_013209	GenBank	CDS	1265044	1267020	+	1	.	codon_start=1 db_xref=GI:258542303 db_xref=GeneID:8436940 locus_tag=APA01_12090 product='soluble lytic murein transglycosylase' protein_id=YP_003187736.1 transl_table=11
NC_013209	GenBank	CDS	1267022	1267498	+	1	.	codon_start=1 db_xref=GI:258542304 db_xref=GeneID:8435302 locus_tag=APA01_12100 product=phosphatidylglycerophosphatase protein_id=YP_003187737.1 transl_table=11
NC_013209	GenBank	CDS	1267515	1268027	+	1	.	codon_start=1 db_xref=GI:258542305 db_xref=GeneID:8435303 locus_tag=APA01_12110 product='hypothetical protein' protein_id=YP_003187738.1 transl_table=11
NC_013209	GenBank	CDS	1268085	1268510	+	-1	.	codon_start=1 db_xref=GI:258542306 db_xref=GeneID:8435304 locus_tag=APA01_12120 product='hypothetical protein' protein_id=YP_003187739.1 transl_table=11
NC_013209	GenBank	CDS	1268660	1269148	+	-1	.	codon_start=1 db_xref=GI:258542307 db_xref=GeneID:8435305 locus_tag=APA01_12130 product='hypothetical protein' protein_id=YP_003187740.1 transl_table=11
NC_013209	GenBank	CDS	1269148	1270128	+	-1	.	codon_start=1 db_xref=GI:258542308 db_xref=GeneID:8435306 locus_tag=APA01_12140 note='catalyzes the radical-mediated insertion of two sulfur atoms into an acyl carrier protein (ACP) bound to an octanoyl group to produce a lipoyl group' product='lipoyl synthase' protein_id=YP_003187741.1 transl_table=11
NC_013209	GenBank	CDS	1270250	1271668	+	-1	.	codon_start=1 db_xref=GI:258542309 db_xref=GeneID:8435307 locus_tag=APA01_12150 product='dihydrolipoamide dehydrogenase' protein_id=YP_003187742.1 transl_table=11
NC_013209	GenBank	CDS	1271699	1272943	+	-1	.	codon_start=1 db_xref=GI:258542310 db_xref=GeneID:8435308 locus_tag=APA01_12160 note='pyruvate dehydrogenase subunit' product='dihydrolipoamide acetyltransferase component' protein_id=YP_003187743.1 transl_table=11
NC_013209	GenBank	CDS	1272955	1274310	+	-1	.	codon_start=1 db_xref=GI:258542311 db_xref=GeneID:8435309 locus_tag=APA01_12170 note='catalyzes the oxidative decarboxylation of pyruvate with concomitant acetylation of a lipoic acid-containing dihydrolipoamide acetyltransferase within the complex. The E1 component of the pyruvate dehydrogenase complex catalyzes the overall conversion of pyruvate to acetyl-CoA and CO(2). It contains multiple cop…
NC_013209	GenBank	CDS	1274319	1275329	+	-1	.	codon_start=1 db_xref=GI:258542312 db_xref=GeneID:8435310 locus_tag=APA01_12180 product='pyruvate dehydrogenase E1 component subunit alpha' protein_id=YP_003187745.1 transl_table=11
NC_013209	GenBank	CDS	1275457	1275933	+	-1	.	codon_start=1 db_xref=GI:258542313 db_xref=GeneID:8435311 gene=moaC locus_tag=APA01_12190 note='Molybdenum cofactor biosynthesis protein C' product='molybdopterin biosynthesis protein MoaC' protein_id=YP_003187746.1 transl_table=11
NC_013209	GenBank	CDS	1275935	1276801	+	-1	.	codon_start=1 db_xref=GI:258542314 db_xref=GeneID:8436760 locus_tag=APA01_12200 product='indole-3-glycerol phosphate synthase' protein_id=YP_003187747.1 transl_table=11
NC_013209	GenBank	CDS	1276819	1277931	+	-1	.	codon_start=1 db_xref=GI:258542315 db_xref=GeneID:8435312 gene=trpD locus_tag=APA01_12210 note='Catalyzes the conversion of N-(5-phospho-D-ribosyl)-anthranilate and diphosphate to anthranilate and 5-phospho-alpha-D-ribose 1-diphosphate' product='anthranilate phosphoribosyltransferase' protein_id=YP_003187748.1 transl_table=11
NC_013209	GenBank	CDS	1277931	1278527	+	-1	.	codon_start=1 db_xref=GI:258542316 db_xref=GeneID:8435313 locus_tag=APA01_12220 product='anthranilate synthase component II' protein_id=YP_003187749.1 transl_table=11
NC_013209	GenBank	CDS	1278586	1280127	+	-1	.	codon_start=1 db_xref=GI:258542317 db_xref=GeneID:8435314 locus_tag=APA01_12230 product='anthranilate synthase component I' protein_id=YP_003187750.1 transl_table=11
NC_013209	GenBank	CDS	1280124	1282043	+	-1	.	codon_start=1 db_xref=GI:258542318 db_xref=GeneID:8435315 locus_tag=APA01_12240 product='peptidyl-prolyl cis-trans isomerase' protein_id=YP_003187751.1 transl_table=11
NC_013209	GenBank	CDS	1282291	1283031	+	1	.	codon_start=1 db_xref=GI:258542319 db_xref=GeneID:8435316 locus_tag=APA01_12250 product='triosephosphate isomerase' protein_id=YP_003187752.1 transl_table=11
NC_013209	GenBank	CDS	1283058	1283402	+	1	.	codon_start=1 db_xref=GI:258542320 db_xref=GeneID:8435317 gene=secG locus_tag=APA01_12260 product='protein translocase subunit SecG' protein_id=YP_003187753.1 transl_table=11
NC_013209	GenBank	CDS	1283544	1285178	+	1	.	codon_start=1 db_xref=GI:258542321 db_xref=GeneID:8436918 gene=pyrG locus_tag=APA01_12270 note='CTP synthase; cytidine triphosphate synthetase; catalyzes the ATP-dependent amination of UTP to CTP with either L-glutamine or ammonia as the source of nitrogen; in Escherichia coli this enzyme forms a homotetramer' product='CTP synthetase' protein_id=YP_003187754.1 transl_table=11
NC_013209	GenBank	CDS	1285175	1286008	+	1	.	codon_start=1 db_xref=GI:258542322 db_xref=GeneID:8435318 locus_tag=APA01_12280 product='3-deoxy-8-phosphooctulonate synthase' protein_id=YP_003187755.1 transl_table=11
NC_013209	GenBank	CDS	1286120	1288558	+	-1	.	codon_start=1 db_xref=GI:258542323 db_xref=GeneID:8435319 locus_tag=APA01_12290 product='DNA gyrase subunit B Hsp90-like ATPase' protein_id=YP_003187756.1 transl_table=11
NC_013209	GenBank	CDS	1288649	1289797	+	-1	.	codon_start=1 db_xref=GI:258542324 db_xref=GeneID:8435320 gene=recF locus_tag=APA01_12300 note='Required for DNA replication; binds preferentially to single-stranded, linear DNA' product='recombination protein F' protein_id=YP_003187757.1 transl_table=11
NC_013209	GenBank	CDS	1289843	1290967	+	-1	.	codon_start=1 db_xref=GI:258542325 db_xref=GeneID:8436860 locus_tag=APA01_12310 note='binds the polymerase to DNA and acts as a sliding clamp' product='DNA polymerase III subunit beta' protein_id=YP_003187758.1 transl_table=11
NC_013209	GenBank	CDS	1291083	1292516	+	-1	.	codon_start=1 db_xref=GI:258542326 db_xref=GeneID:8435321 gene=dnaA locus_tag=APA01_12320 product='chromosome replication initiator DnaA' protein_id=YP_003187759.1 transl_table=11
NC_013209	GenBank	CDS	1292857	1293126	+	-1	.	codon_start=1 db_xref=GI:258542327 db_xref=GeneID:8436583 gene=rpsT locus_tag=APA01_12330 note='binds directly to the 16S rRNA and is involved in post-translational inhibition of arginine and ornithine decarboxylase' product='30S ribosomal protein S20' protein_id=YP_003187760.1 transl_table=11
NC_013209	GenBank	CDS	1293264	1294103	+	-1	.	codon_start=1 db_xref=GI:258542328 db_xref=GeneID:8435322 locus_tag=APA01_12340 product='formamidopyrimidine-DNA glycosylase' protein_id=YP_003187761.1 transl_table=11
NC_013209	GenBank	CDS	1294133	1294915	+	1	.	codon_start=1 db_xref=GI:258542329 db_xref=GeneID:8435323 locus_tag=APA01_12350 product='ubiquinone/menaquinone biosynthesis methyltransferase UbiE/COQ5' protein_id=YP_003187762.1 transl_table=11
NC_013209	GenBank	CDS	1294927	1296156	+	1	.	codon_start=1 db_xref=GI:258542330 db_xref=GeneID:8435324 locus_tag=APA01_12360 product='phosphopantothenoylcysteine synthase' protein_id=YP_003187763.1 transl_table=11
NC_013209	GenBank	CDS	1296192	1296671	+	1	.	codon_start=1 db_xref=GI:258542331 db_xref=GeneID:8435325 gene=dut locus_tag=APA01_12370 note='catalyzes the formation of dUMP from dUTP' product='deoxyuridine 5'-triphosphate nucleotidohydrolase' protein_id=YP_003187764.1 transl_table=11
NC_013209	GenBank	CDS	1296668	1298416	+	1	.	codon_start=1 db_xref=GI:258542332 db_xref=GeneID:8435326 locus_tag=APA01_12380 note='ABC transporter' product='anion transporter permease' protein_id=YP_003187765.1 transl_table=11
NC_013209	GenBank	CDS	1298432	1299787	+	1	.	codon_start=1 db_xref=GI:258542333 db_xref=GeneID:8435327 locus_tag=APA01_12390 note='ABC transporter' product='nitrate/sulfonate/bicarbonate transporter ATP-binding protein' protein_id=YP_003187766.1 transl_table=11
NC_013209	GenBank	CDS	1299800	1300336	+	-1	.	codon_start=1 db_xref=GI:258542334 db_xref=GeneID:8435328 locus_tag=APA01_12400 product='methionine sulfoxide reductase A' protein_id=YP_003187767.1 transl_table=11
NC_013209	GenBank	CDS	1300415	1303108	+	-1	.	codon_start=1 db_xref=GI:258542335 db_xref=GeneID:8435329 gene=valS locus_tag=APA01_12410 note='valine--tRNA ligase; ValRS; converts valine ATP and tRNA(Val) to AMP PPi and valyl-tRNA(Val); class-I aminoacyl-tRNA synthetase type 1 subfamily; has a posttransfer editing process to hydrolyze mischarged Thr-tRNA(Val) which is done by the editing domain' product='valyl-tRNA synthetase' protein_id=YP_0…
NC_013209	GenBank	CDS	1303250	1303891	+	-1	.	codon_start=1 db_xref=GI:258542336 db_xref=GeneID:8435330 locus_tag=APA01_12420 product='hypothetical protein' protein_id=YP_003187769.1 transl_table=11
NC_013209	GenBank	CDS	1303928	1305367	+	-1	.	codon_start=1 db_xref=GI:258542337 db_xref=GeneID:8435331 gene=tolC locus_tag=APA01_12430 product='secretion system type I outer membrane protein TolC' protein_id=YP_003187770.1 transl_table=11
NC_013209	GenBank	CDS	1305488	1306165	+	-1	.	codon_start=1 db_xref=GI:258542338 db_xref=GeneID:8436960 locus_tag=APA01_12440 product='protein-L-isoaspartate (D-aspartate) O-methyltransferase' protein_id=YP_003187771.1 transl_table=11
NC_013209	GenBank	tRNA	1306352	1306425	+	1	.	codon_recognized=UGC db_xref=GeneID:8435332 locus_tag=APA01_12450 product=tRNA-Cys
NC_013209	GenBank	CDS	1306850	1308262	+	1	.	codon_start=1 db_xref=GI:258542339 db_xref=GeneID:8435333 locus_tag=APA01_12460 note='Adhesin family protein' product='hypothetical protein' protein_id=YP_003187772.1 transl_table=11
NC_013209	GenBank	CDS	1308409	1308756	+	1	.	codon_start=1 db_xref=GI:258542340 db_xref=GeneID:8435334 locus_tag=APA01_12470 product='hypothetical protein' protein_id=YP_003187773.1 transl_table=11
NC_013209	GenBank	CDS	1308787	1309119	+	1	.	codon_start=1 db_xref=GI:258542341 db_xref=GeneID:8435335 locus_tag=APA01_12480 product='hypothetical protein' protein_id=YP_003187774.1 transl_table=11
NC_013209	GenBank	CDS	1309186	1310028	+	-1	.	codon_start=1 db_xref=GI:258542342 db_xref=GeneID:8435336 locus_tag=APA01_12490 product=oxidoreductase protein_id=YP_003187775.1 transl_table=11
NC_013209	GenBank	CDS	1310060	1311208	+	1	.	codon_start=1 db_xref=GI:258542343 db_xref=GeneID:8435337 locus_tag=APA01_12500 product='hypothetical protein' protein_id=YP_003187776.1 transl_table=11
NC_013209	GenBank	CDS	1311233	1312222	+	-1	.	codon_start=1 db_xref=GI:258542344 db_xref=GeneID:8435338 locus_tag=APA01_12510 product='thiamine monophosphate kinase' protein_id=YP_003187777.1 transl_table=11
NC_013209	GenBank	CDS	1312191	1312715	+	-1	.	codon_start=1 db_xref=GI:258542345 db_xref=GeneID:8435339 gene=nusB locus_tag=APA01_12520 product='transcription antitermination factor NusB' protein_id=YP_003187778.1 transl_table=11
NC_013209	GenBank	CDS	1312781	1313257	+	-1	.	codon_start=1 db_xref=GI:258542346 db_xref=GeneID:8436804 locus_tag=APA01_12530 product='hypothetical protein' protein_id=YP_003187779.1 transl_table=11
NC_013209	GenBank	CDS	1313396	1313914	+	1	.	codon_start=1 db_xref=GI:258542347 db_xref=GeneID:8435340 locus_tag=APA01_12540 product='hypothetical protein' protein_id=YP_003187780.1 transl_table=11
NC_013209	GenBank	CDS	1313978	1315477	+	-1	.	codon_start=1 db_xref=GI:258542348 db_xref=GeneID:8435341 locus_tag=APA01_12552 note='chromosome variant locus=SNP02 C144A' product='glycerol kinase (variant)' protein_id=YP_003187781.1 transl_table=11
NC_013209	GenBank	CDS	1315505	1316335	+	-1	.	codon_start=1 db_xref=GI:258542349 db_xref=GeneID:8435342 locus_tag=APA01_12560 note='Major facilitator superfamily (MFS)' product='glycerol uptake transporter' protein_id=YP_003187782.1 transl_table=11
NC_013209	GenBank	CDS	1316381	1317901	+	-1	.	codon_start=1 db_xref=GI:258542350 db_xref=GeneID:8435343 gene=glpD locus_tag=APA01_12570 note='in Escherichia coli this homodimeric enzyme is expressed under aerobic conditions; anaerobic expression is repressed by the arcAB system; converts sn-glycerol-3-phosphate and ubiquinone-8 to dihydroxy acetone phosphate and ubiquinol-8; associates with the cytoplasmic membrane' product='glycerol-3-phosp…
NC_013209	GenBank	CDS	1318042	1318812	+	-1	.	codon_start=1 db_xref=GI:258542351 db_xref=GeneID:8435344 gene=deoR locus_tag=APA01_12580 note='glycerol-3-phosphate regulon repressor, Helix-turn-helix' product='transcriptional suppressor DeoR' protein_id=YP_003187784.1 transl_table=11
NC_013209	GenBank	CDS	1318809	1320689	+	-1	.	codon_start=1 db_xref=GI:258542352 db_xref=GeneID:8436580 gene=recQ locus_tag=APA01_12590 note='ATP-dependent, DEAD/DEAH domain' product='ATP-dependent DNA helicase RecQ' protein_id=YP_003187785.1 transl_table=11
NC_013209	GenBank	CDS	1320694	1321071	+	-1	.	codon_start=1 db_xref=GI:258542353 db_xref=GeneID:8436865 locus_tag=APA01_12600 product='hypothetical protein' protein_id=YP_003187786.1 transl_table=11
NC_013209	GenBank	CDS	1321150	1322844	+	-1	.	codon_start=1 db_xref=GI:258542354 db_xref=GeneID:8435345 locus_tag=APA01_12610 product='ABC transporter ATP-binding protein' protein_id=YP_003187787.1 transl_table=11
NC_013209	GenBank	CDS	1322847	1324568	+	-1	.	codon_start=1 db_xref=GI:258542355 db_xref=GeneID:8435346 locus_tag=APA01_12620 note='Related to cytochrome bd biosynthesis' product='ABC transporter ATP-binding protein' protein_id=YP_003187788.1 transl_table=11
NC_013209	GenBank	CDS	1324661	1326343	+	-1	.	codon_start=1 db_xref=GI:258542356 db_xref=GeneID:8435347 locus_tag=APA01_12630 note='PAS/PAC repeats' product='two component hybrid sensor histidine kinase and regulator' protein_id=YP_003187789.1 transl_table=11
NC_013209	GenBank	CDS	1326445	1326726	+	-1	.	codon_start=1 db_xref=GI:258542357 db_xref=GeneID:8435348 locus_tag=APA01_12640 product='hypothetical protein' protein_id=YP_003187790.1 transl_table=11
NC_013209	GenBank	CDS	1326732	1327325	+	-1	.	codon_start=1 db_xref=GI:258542358 db_xref=GeneID:8435349 gene=rpoE locus_tag=APA01_12650 note='Extracytoplasmic-function (ECF) sigma-70 family' product='DNA-directed RNA polymerase sigma-E/Sigma-24/FecI' protein_id=YP_003187791.1 transl_table=11
NC_013209	GenBank	CDS	1327432	1327845	+	-1	.	codon_start=1 db_xref=GI:258542359 db_xref=GeneID:8436880 gene=rpoE locus_tag=APA01_12660 note='Extracytoplasmic-function (ECF) sigma-70 family' product='DNA-directed RNA polymerase sigma-E/Sigma-24/FecI' protein_id=YP_003187792.1 transl_table=11
NC_013209	GenBank	CDS	1328066	1328815	+	1	.	codon_start=1 db_xref=GI:258542360 db_xref=GeneID:8436881 locus_tag=APA01_12670 note='in Caulobacter crescentus, CC3477 is differentially expressed in minimal salts media with glucose as compared to complex media' product='two-component response regulator' protein_id=YP_003187793.1 transl_table=11
NC_013209	GenBank	CDS	1328873	1330681	+	1	.	codon_start=1 db_xref=GI:258542361 db_xref=GeneID:8435350 locus_tag=APA01_12680 product='ABC transporter ATP-binding protein' protein_id=YP_003187794.1 transl_table=11
NC_013209	GenBank	CDS	1330747	1332798	+	1	.	codon_start=1 db_xref=GI:258542362 db_xref=GeneID:8435351 locus_tag=APA01_12690 product=trehalase protein_id=YP_003187795.1 transl_table=11
NC_013209	GenBank	CDS	1332814	1333929	+	-1	.	codon_start=1 db_xref=GI:258542363 db_xref=GeneID:8435352 locus_tag=APA01_12700 note='Zinc-dependent class III, glutathione-dependent formaldehyde dehydrogenase' product='alcohol dehydrogenase' protein_id=YP_003187796.1 transl_table=11
NC_013209	GenBank	CDS	1334144	1334485	+	1	.	codon_start=1 db_xref=GI:258542364 db_xref=GeneID:8435353 gene=phnA locus_tag=APA01_12710 product='alkylphosphonate uptake protein PhnA' protein_id=YP_003187797.1 transl_table=11
NC_013209	GenBank	CDS	1334547	1335851	+	-1	.	codon_start=1 db_xref=GI:258542365 db_xref=GeneID:8436833 locus_tag=APA01_12720 product=transporter protein_id=YP_003187798.1 transl_table=11
NC_013209	GenBank	CDS	1336029	1337000	+	1	.	codon_start=1 db_xref=GI:258542366 db_xref=GeneID:8435354 gene=apbA locus_tag=APA01_12730 note='2-dehydropantoate 2-reductase' product='Ketopantoate reductase ApbA/PanE' protein_id=YP_003187799.1 transl_table=11
NC_013209	GenBank	CDS	1337008	1337883	+	1	.	codon_start=1 db_xref=GI:258542367 db_xref=GeneID:8436502 gene=phzCF locus_tag=APA01_12740 product='phenazine biosynthesis PhzC/PhzF protein' protein_id=YP_003187800.1 transl_table=11
NC_013209	GenBank	CDS	1337914	1339284	+	-1	.	codon_start=1 db_xref=GI:258542368 db_xref=GeneID:8436838 locus_tag=APA01_12750 product=amidohydrolase protein_id=YP_003187801.1 transl_table=11
NC_013209	GenBank	CDS	1339281	1340294	+	-1	.	codon_start=1 db_xref=GI:258542369 db_xref=GeneID:8435355 locus_tag=APA01_12760 note='ABC transporter' product='nitrate/sulfonate/bicarbonate ABC transporter periplasmic protein' protein_id=YP_003187802.1 transl_table=11
NC_013209	GenBank	CDS	1340443	1340973	+	1	.	codon_start=1 db_xref=GI:258542370 db_xref=GeneID:8435356 locus_tag=APA01_12770 product='hypothetical protein' protein_id=YP_003187803.1 transl_table=11
NC_013209	GenBank	CDS	1341010	1341801	+	1	.	codon_start=1 db_xref=GI:258542371 db_xref=GeneID:8435357 locus_tag=APA01_12780 note='ABC transporter' product='nitrate/sulfonate/bicarbonate transporter ATP-binding protein' protein_id=YP_003187804.1 transl_table=11
NC_013209	GenBank	CDS	1341805	1342572	+	1	.	codon_start=1 db_xref=GI:258542372 db_xref=GeneID:8435358 locus_tag=APA01_12790 note='ABC transporter' product='nitrate/sulfonate/bicarbonate transporter permease' protein_id=YP_003187805.1 transl_table=11
NC_013209	GenBank	CDS	1342685	1343815	+	1	.	codon_start=1 db_xref=GI:258542373 db_xref=GeneID:8435359 locus_tag=APA01_12800 note=Dioxygenase product='2OG-Fe(II) oxygenase' protein_id=YP_003187806.1 transl_table=11
NC_013209	GenBank	CDS	1343836	1345209	+	-1	.	codon_start=1 db_xref=GI:258542374 db_xref=GeneID:8435360 locus_tag=APA01_12810 note='catalyzes the transformation of hydroxyatrazine to N-isopropylammelide and ethylamine in the atrazine degradation pathway.' product='hydroxydechloroatrazine ethylaminohydrolase' protein_id=YP_003187807.1 transl_table=11
NC_013209	GenBank	CDS	1345272	1347611	+	-1	.	codon_start=1 db_xref=GI:258542375 db_xref=GeneID:8435361 locus_tag=APA01_12820 product='TonB-dependent receptor' protein_id=YP_003187808.1 transl_table=11
NC_013209	GenBank	CDS	1347941	1349266	+	1	.	codon_start=1 db_xref=GI:258542376 db_xref=GeneID:8435362 locus_tag=APA01_12830 note='allantoate amidohydrolase and N-carbamoyl-L-amino acid amidohydrolase are very similar; the allantoate amidohydrolase from Escherichia coli forms a dimer and binds zinc ions for catalytic activity and catalyzes the conversion of allantoate to (S)-ureidoglycolate and ammonia; carbamoyl amidohydrolase from Bacillu…
NC_013209	GenBank	CDS	1349269	1350510	+	1	.	codon_start=1 db_xref=GI:258542377 db_xref=GeneID:8435363 locus_tag=APA01_12840 product='serine--pyruvate aminotransferase' protein_id=YP_003187810.1 transl_table=11
NC_013209	GenBank	CDS	1350528	1350932	+	1	.	codon_start=1 db_xref=GI:258542378 db_xref=GeneID:8435364 locus_tag=APA01_12850 product='hypothetical protein' protein_id=YP_003187811.1 transl_table=11
NC_013209	GenBank	CDS	1350945	1351133	+	1	.	codon_start=1 db_xref=GI:258542379 db_xref=GeneID:8435365 locus_tag=APA01_12860 product='hypothetical protein' protein_id=YP_003187812.1 transl_table=11
NC_013209	GenBank	CDS	1351130	1352485	+	1	.	codon_start=1 db_xref=GI:258542380 db_xref=GeneID:8435366 locus_tag=APA01_12870 note='Amidotransferase subunit alpha for Asp-tRNA(Asn)/Glu-tRNA(Gln)' product=amidase protein_id=YP_003187813.1 transl_table=11
NC_013209	GenBank	CDS	1352490	1353305	+	-1	.	codon_start=1 db_xref=GI:258542381 db_xref=GeneID:8435367 gene='xdh C' locus_tag=APA01_12880 product='xanthine dehydrogenase XdhC' protein_id=YP_003187814.1 transl_table=11
NC_013209	GenBank	CDS	1353319	1355664	+	-1	.	codon_start=1 db_xref=GI:258542382 db_xref=GeneID:8436986 gene=xdhB locus_tag=APA01_12890 product='xanthine dehydrogenase XdhB' protein_id=YP_003187815.1 transl_table=11
NC_013209	GenBank	CDS	1355657	1357138	+	-1	.	codon_start=1 db_xref=GI:258542383 db_xref=GeneID:8436988 gene=xdhA locus_tag=APA01_12900 product='xanthine dehydrogenase XdhA' protein_id=YP_003187816.1 transl_table=11
NC_013209	GenBank	CDS	1357175	1358635	+	-1	.	codon_start=1 db_xref=GI:258542384 db_xref=GeneID:8436987 locus_tag=APA01_12910 product='transporter of xanthine/uracil' protein_id=YP_003187817.1 transl_table=11
NC_013209	GenBank	CDS	1358639	1358971	+	-1	.	codon_start=1 db_xref=GI:258542385 db_xref=GeneID:8435368 locus_tag=APA01_12920 product='hypothetical protein' protein_id=YP_003187818.1 transl_table=11
NC_013209	GenBank	CDS	1358968	1359477	+	-1	.	codon_start=1 db_xref=GI:258542386 db_xref=GeneID:8435369 locus_tag=APA01_12930 product='hypothetical protein' protein_id=YP_003187819.1 transl_table=11
NC_013209	GenBank	CDS	1359474	1360367	+	-1	.	codon_start=1 db_xref=GI:258542387 db_xref=GeneID:8435370 locus_tag=APA01_12940 product='polysaccharide deacetylase' protein_id=YP_003187820.1 transl_table=11
NC_013209	GenBank	CDS	1360395	1361813	+	-1	.	codon_start=1 db_xref=GI:258542388 db_xref=GeneID:8435371 locus_tag=APA01_12950 product=oxidoreductase protein_id=YP_003187821.1 transl_table=11
NC_013209	GenBank	CDS	1361970	1362872	+	1	.	codon_start=1 db_xref=GI:258542389 db_xref=GeneID:8435372 gene=lysR locus_tag=APA01_12960 note=Helix-turn-helix product='LysR family transcriptional regulator' protein_id=YP_003187822.1 transl_table=11
NC_013209	GenBank	CDS	1362877	1364199	+	1	.	codon_start=1 db_xref=GI:258542390 db_xref=GeneID:8436722 locus_tag=APA01_12970 product='guanine deaminase' protein_id=YP_003187823.1 transl_table=11
NC_013209	GenBank	CDS	1364196	1365788	+	-1	.	codon_start=1 db_xref=GI:258542391 db_xref=GeneID:8435373 locus_tag=APA01_12980 product=gamma-glutamyltranspeptidase protein_id=YP_003187824.1 transl_table=11
NC_013209	GenBank	CDS	1365875	1366315	+	-1	.	codon_start=1 db_xref=GI:258542392 db_xref=GeneID:8435374 gene=exbD/tolR locus_tag=APA01_12990 note='TonB dependent biopolymer transporter integral cytoplasmic membrane subunit, working with ExbB' product=ExbD/TolR protein_id=YP_003187825.1 transl_table=11
NC_013209	GenBank	CDS	1366370	1366789	+	-1	.	codon_start=1 db_xref=GI:258542393 db_xref=GeneID:8436611 gene=exbD/tolR locus_tag=APA01_13000 note='TonB dependent biopolymer transporter integral cytoplasmic membrane subunit, working with ExbB' product=ExbD/TolR protein_id=YP_003187826.1 transl_table=11
NC_013209	GenBank	CDS	1366823	1367836	+	-1	.	codon_start=1 db_xref=GI:258542394 db_xref=GeneID:8436612 gene=exbB/tolQ locus_tag=APA01_13010 note='TonB dependent biopolymer transporter integral cytoplasmic membrane subunit, working with ExbD' product=ExbB/TolQ/MotA protein_id=YP_003187827.1 transl_table=11
NC_013209	GenBank	CDS	1367906	1368616	+	-1	.	codon_start=1 db_xref=GI:258542395 db_xref=GeneID:8436604 locus_tag=APA01_13020 note='Linking inner and outer membranes' product='TonB periplasmic protein' protein_id=YP_003187828.1 transl_table=11
NC_013209	GenBank	CDS	1369855	1370874	+	1	.	codon_start=1 db_xref=GI:258542396 db_xref=GeneID:8435375 locus_tag=APA01_13030 product='hypothetical protein' protein_id=YP_003187829.1 transl_table=11
NC_013209	GenBank	CDS	1370874	1373609	+	1	.	codon_start=1 db_xref=GI:258542397 db_xref=GeneID:8435376 locus_tag=APA01_13040 note='ABC transporter' product='multidrug ABC transporter ATP-binding protein' protein_id=YP_003187830.1 transl_table=11
NC_013209	GenBank	CDS	1373609	1374736	+	1	.	codon_start=1 db_xref=GI:258542398 db_xref=GeneID:8435377 locus_tag=APA01_13050 note='ABC transporter' product='multidrug ABC transporter permease' protein_id=YP_003187831.1 transl_table=11
NC_013209	GenBank	CDS	1374737	1376188	+	1	.	codon_start=1 db_xref=GI:258542399 db_xref=GeneID:8435378 gene=nodT locus_tag=APA01_13060 note='Resistance-nodulation-division (RND) superfamily' product='secretion system type I outer membrane efflux pump lipoprotein NodT' protein_id=YP_003187832.1 transl_table=11
NC_013209	GenBank	CDS	1376214	1377113	+	-1	.	codon_start=1 db_xref=GI:258542400 db_xref=GeneID:8436792 gene=lysR locus_tag=APA01_13070 note=Helix-turn-helix product='LysR family transcriptional regulator' protein_id=YP_003187833.1 transl_table=11
NC_013209	GenBank	CDS	1377168	1378265	+	1	.	codon_start=1 db_xref=GI:258542401 db_xref=GeneID:8436723 locus_tag=APA01_13080 product='hypothetical protein' protein_id=YP_003187834.1 transl_table=11
NC_013209	GenBank	CDS	1378294	1378992	+	1	.	codon_start=1 db_xref=GI:258542402 db_xref=GeneID:8435379 locus_tag=APA01_13090 product='hypothetical protein' protein_id=YP_003187835.1 transl_table=11
NC_013209	GenBank	CDS	1379069	1381231	+	-1	.	codon_start=1 db_xref=GI:258542403 db_xref=GeneID:8435380 locus_tag=APA01_13100 note='Terpene synthase' product='squalene--hopene cyclase' protein_id=YP_003187836.1 transl_table=11
NC_013209	GenBank	CDS	1381287	1381841	+	-1	.	codon_start=1 db_xref=GI:258542404 db_xref=GeneID:8435381 gene=tetR locus_tag=APA01_13110 product='TetR family transcriptional regulator' protein_id=YP_003187837.1 transl_table=11
NC_013209	GenBank	CDS	1382012	1382593	+	-1	.	codon_start=1 db_xref=GI:258542405 db_xref=GeneID:8436943 gene=tetR locus_tag=APA01_13120 product='TetR family transcriptional regulator' protein_id=YP_003187838.1 transl_table=11
NC_013209	GenBank	CDS	1382730	1383914	+	1	.	codon_start=1 db_xref=GI:258542406 db_xref=GeneID:8436944 locus_tag=APA01_13130 product='hypothetical protein' protein_id=YP_003187839.1 transl_table=11
NC_013209	GenBank	CDS	1384015	1385247	+	1	.	codon_start=1 db_xref=GI:258542407 db_xref=GeneID:8435382 locus_tag=APA01_13140 product='Na+/H+ antiporter NhaA' protein_id=YP_003187840.1 transl_table=11
NC_013209	GenBank	CDS	1385319	1386689	+	-1	.	codon_start=1 db_xref=GI:258542408 db_xref=GeneID:8435383 locus_tag=APA01_13150 note=NAD-dependent product='aldehyde dehydrogenase' protein_id=YP_003187841.1 transl_table=11
NC_013209	GenBank	CDS	1386686	1387822	+	-1	.	codon_start=1 db_xref=GI:258542409 db_xref=GeneID:8435384 locus_tag=APA01_13160 product='NADH:flavin oxidoreductase' protein_id=YP_003187842.1 transl_table=11
NC_013209	GenBank	CDS	1387936	1388292	+	1	.	codon_start=1 db_xref=GI:258542410 db_xref=GeneID:8435385 gene=marR/hxlR locus_tag=APA01_13170 product='MarR family transcriptional regulator' protein_id=YP_003187843.1 transl_table=11
NC_013209	GenBank	CDS	1388352	1390487	+	-1	.	codon_start=1 db_xref=GI:258542411 db_xref=GeneID:8436747 locus_tag=APA01_13180 product=catalase protein_id=YP_003187844.1 transl_table=11
NC_013209	GenBank	CDS	1390649	1391089	+	1	.	codon_start=1 db_xref=GI:258542412 db_xref=GeneID:8435386 locus_tag=APA01_13190 product='peptidyl-tRNA hydrolase domain protein' protein_id=YP_003187845.1 transl_table=11
NC_013209	GenBank	CDS	1391330	1391533	+	1	.	codon_start=1 db_xref=GI:258542413 db_xref=GeneID:8435387 locus_tag=APA01_13200 product='hypothetical protein' protein_id=YP_003187846.1 transl_table=11
NC_013209	GenBank	CDS	1391585	1395880	+	1	.	codon_start=1 db_xref=GI:258542414 db_xref=GeneID:8435388 locus_tag=APA01_13210 note='Probably pseudogene, N-terminal domain of a gene truncated by transposon' product='cellobiose phosphorylase' protein_id=YP_003187847.1 transl_table=11
NC_013209	GenBank	CDS	1395910	1400142	+	1	.	codon_start=1 db_xref=GI:258542415 db_xref=GeneID:8435389 locus_tag=APA01_13220 note='Probably pseudogene, C-terminal domain of a gene truncated by transposon' product='cyclic beta 1-2 glucan synthetase' protein_id=YP_003187848.1 transl_table=11
NC_013209	GenBank	CDS	1400208	1401548	+	1	.	codon_start=1 db_xref=GI:258542416 db_xref=GeneID:8435390 locus_tag=APA01_13230 product=amidohydrolase protein_id=YP_003187849.1 transl_table=11
NC_013209	GenBank	CDS	1401654	1402196	+	-1	.	codon_start=1 db_xref=GI:258542417 db_xref=GeneID:8435391 locus_tag=APA01_13240 product=acetyltransferase protein_id=YP_003187850.1 transl_table=11
NC_013209	GenBank	CDS	1402523	1403353	+	1	.	codon_start=1 db_xref=GI:258542418 db_xref=GeneID:8435392 locus_tag=APA01_13250 product='phosphomethylpyrimidine kinase' protein_id=YP_003187851.1 transl_table=11
NC_013209	GenBank	CDS	1403405	1403707	+	-1	.	codon_start=1 db_xref=GI:258542419 db_xref=GeneID:8435393 locus_tag=APA01_13260 product='hypothetical protein' protein_id=YP_003187852.1 transl_table=11
NC_013209	GenBank	CDS	1404035	1404475	+	1	.	codon_start=1 db_xref=GI:258542420 db_xref=GeneID:8435394 locus_tag=APA01_13270 product='hypothetical protein' protein_id=YP_003187853.1 transl_table=11
NC_013209	GenBank	CDS	1404535	1405956	+	1	.	codon_start=1 db_xref=GI:258542421 db_xref=GeneID:8435395 locus_tag=APA01_13280 note='Probably pseudogene, N-terminal domain of a gene truncated by transposon' product='ferric iron siderophore receptor' protein_id=YP_003187854.1 transl_table=11
NC_013209	GenBank	CDS	1405922	1406863	+	1	.	codon_start=1 db_xref=GI:258542422 db_xref=GeneID:8435396 locus_tag=APA01_13290 note='Probably pseudogene, C-terminal domain of a gene truncated by transposon' product='ferric iron siderophore receptor' protein_id=YP_003187855.1 transl_table=11
NC_013209	GenBank	CDS	1406793	1408553	+	1	.	codon_start=1 db_xref=GI:258542423 db_xref=GeneID:8435397 locus_tag=APA01_13300 product='ABC transporter ATP-binding protein' protein_id=YP_003187856.1 transl_table=11
NC_013209	GenBank	CDS	1408583	1409338	+	1	.	codon_start=1 db_xref=GI:258542424 db_xref=GeneID:8435398 locus_tag=APA01_13310 product='hypothetical protein' protein_id=YP_003187857.1 transl_table=11
NC_013209	GenBank	CDS	1409359	1410006	+	1	.	codon_start=1 db_xref=GI:258542425 db_xref=GeneID:8435399 locus_tag=APA01_13320 product='hypothetical protein' protein_id=YP_003187858.1 transl_table=11
NC_013209	GenBank	CDS	1410052	1411368	+	1	.	codon_start=1 db_xref=GI:258542426 db_xref=GeneID:8435400 gene=dnaK locus_tag=APA01_13330 product='molecular chaperone DnaK' protein_id=YP_003187859.1 transl_table=11
NC_013209	GenBank	CDS	1411388	1412836	+	-1	.	codon_start=1 db_xref=GI:258542427 db_xref=GeneID:8436590 gene=nodT locus_tag=APA01_13340 note='Resistance-nodulation-division (RND) superfamily' product='secretion system type I outer membrane efflux pump lipoprotein NodT' protein_id=YP_003187860.1 transl_table=11
NC_013209	GenBank	CDS	1412836	1415880	+	-1	.	codon_start=1 db_xref=GI:258542428 db_xref=GeneID:8436793 gene=czcA locus_tag=APA01_13350 note='Resistance-nodulation-division (RND) superfamily' product='cobalt/zinc/cadmium resistance heavy metal efflux pump protein CzcA' protein_id=YP_003187861.1 transl_table=11
NC_013209	GenBank	CDS	1415877	1416971	+	-1	.	codon_start=1 db_xref=GI:258542429 db_xref=GeneID:8436572 gene=hlyD locus_tag=APA01_13360 note='Major facilitator superfamily (MFS)' product='multidrug ABC transporter' protein_id=YP_003187862.1 transl_table=11
NC_013209	GenBank	CDS	1417019	1417348	+	-1	.	codon_start=1 db_xref=GI:258542430 db_xref=GeneID:8436679 gene=emrE locus_tag=APA01_13370 note='Small multidrug resistance (SMR) family' product='quaternary ammonium compound-resistance protein EmrE' protein_id=YP_003187863.1 transl_table=11
NC_013209	GenBank	CDS	1417345	1417926	+	-1	.	codon_start=1 db_xref=GI:258542431 db_xref=GeneID:8436598 gene=tetR locus_tag=APA01_13380 product='TetR family transcriptional regulator' protein_id=YP_003187864.1 transl_table=11
NC_013209	GenBank	CDS	1418100	1419530	+	-1	.	codon_start=1 db_xref=GI:258542432 db_xref=GeneID:8436945 locus_tag=APA01_13390 product='hypothetical protein' protein_id=YP_003187865.1 transl_table=11
NC_013209	GenBank	CDS	1419835	1421982	+	1	.	codon_start=1 db_xref=GI:258542433 db_xref=GeneID:8435401 gene=asmA locus_tag=APA01_13400 product='lipopolysaccharide biogenesis periplasmic protein AsmA' protein_id=YP_003187866.1 transl_table=11
NC_013209	GenBank	CDS	1422077	1423171	+	-1	.	codon_start=1 db_xref=GI:258542434 db_xref=GeneID:8436510 locus_tag=APA01_13410 note='Major facilitator superfamily (MFS)' product=transporter protein_id=YP_003187867.1 transl_table=11
NC_013209	GenBank	CDS	1423388	1424269	+	-1	.	codon_start=1 db_xref=GI:258542435 db_xref=GeneID:8435402 gene=gntR locus_tag=APA01_13420 note=amidohydrolase product='GntR family transcriptional regulator' protein_id=YP_003187868.1 transl_table=11
NC_013209	GenBank	CDS	1424770	1427076	+	1	.	codon_start=1 db_xref=GI:258542436 db_xref=GeneID:8436660 locus_tag=APA01_13430 note='Adhesin family protein' product='hypothetical protein' protein_id=YP_003187869.1 transl_table=11
NC_013209	GenBank	CDS	1427137	1427523	+	-1	.	codon_start=1 db_xref=GI:258542437 db_xref=GeneID:8435403 locus_tag=APA01_13440 product='hypothetical protein' protein_id=YP_003187870.1 transl_table=11
NC_013209	GenBank	CDS	1427616	1428413	+	1	.	codon_start=1 db_xref=GI:258542438 db_xref=GeneID:8435404 gene=araC locus_tag=APA01_13450 product='AraC family transcriptional regulator' protein_id=YP_003187871.1 transl_table=11
NC_013209	GenBank	CDS	1428434	1428895	+	-1	.	codon_start=1 db_xref=GI:258542439 db_xref=GeneID:8436506 locus_tag=APA01_13460 product='hypothetical protein' protein_id=YP_003187872.1 transl_table=11
NC_013209	GenBank	CDS	1429019	1430401	+	1	.	codon_start=1 db_xref=GI:258542440 db_xref=GeneID:8435405 locus_tag=APA01_13470 note='Major facilitator superfamily (MFS)' product=transporter protein_id=YP_003187873.1 transl_table=11
NC_013209	GenBank	CDS	1430423	1430938	+	-1	.	codon_start=1 db_xref=GI:258542441 db_xref=GeneID:8435406 gene=fur locus_tag=APA01_13480 note='ferric uptake regulator' product='Fur family transcriptional regulator' protein_id=YP_003187874.1 transl_table=11
NC_013209	GenBank	CDS	1430985	1431842	+	-1	.	codon_start=1 db_xref=GI:258542442 db_xref=GeneID:8436646 locus_tag=APA01_13490 note='TonB-dependent receptor' product='ferric iron siderophore receptor' protein_id=YP_003187875.1 transl_table=11
NC_013209	GenBank	CDS	1431839	1432312	+	-1	.	codon_start=1 db_xref=GI:258542443 db_xref=GeneID:8435407 gene=exbD/tolR locus_tag=APA01_13500 note='TonB dependent biopolymer transporter integral cytoplasmic membrane subunit, working with ExbB' product=ExbD/TolR protein_id=YP_003187876.1 transl_table=11
NC_013209	GenBank	CDS	1432318	1433067	+	-1	.	codon_start=1 db_xref=GI:258542444 db_xref=GeneID:8436613 gene=exbB/tolQ locus_tag=APA01_13510 note='TonB dependent biopolymer transporter integral cytoplasmic membrane subunit, working with ExbD' product=ExbB/TolQ/MotA protein_id=YP_003187877.1 transl_table=11
NC_013209	GenBank	CDS	1433064	1433315	+	-1	.	codon_start=1 db_xref=GI:258542445 db_xref=GeneID:8436605 locus_tag=APA01_13520 product='hypothetical protein' protein_id=YP_003187878.1 transl_table=11
NC_013209	GenBank	CDS	1433312	1433983	+	-1	.	codon_start=1 db_xref=GI:258542446 db_xref=GeneID:8435408 locus_tag=APA01_13530 note='Probably pseudogene, C-terminal domain of a gene truncated by transposon' product='hypothetical protein' protein_id=YP_003187879.1 transl_table=11
NC_013209	GenBank	CDS	1434114	1434485	+	1	.	codon_start=1 db_xref=GI:258542447 db_xref=GeneID:8435409 locus_tag=APA01_13540 product=transposase protein_id=YP_003187880.1 transl_table=11
NC_013209	GenBank	CDS	1434527	1434868	+	1	.	codon_start=1 db_xref=GI:258542448 db_xref=GeneID:8435410 locus_tag=APA01_13550 product=transposase protein_id=YP_003187881.1 transl_table=11
NC_013209	GenBank	CDS	1434861	1435415	+	-1	.	codon_start=1 db_xref=GI:258542449 db_xref=GeneID:8435411 locus_tag=APA01_13560 note='Probably pseudogene, N-terminal domain of a gene truncated by transposon' product='hypothetical protein' protein_id=YP_003187882.1 transl_table=11
NC_013209	GenBank	CDS	1435817	1437292	+	-1	.	codon_start=1 db_xref=GI:258542450 db_xref=GeneID:8435412 locus_tag=APA01_13570 note='Probably pseudogene, C-terminal domain of a gene truncated by transposon' product='ferric iron siderophore receptor' protein_id=YP_003187883.1 transl_table=11
NC_013209	GenBank	CDS	1437389	1438000	+	1	.	codon_start=1 db_xref=GI:258542451 db_xref=GeneID:8435413 locus_tag=APA01_13580 note='DDE (Asp,Asp,Glu) domain' product=transposase protein_id=YP_003187884.1 transl_table=11
NC_013209	GenBank	CDS	1437997	1439286	+	-1	.	codon_start=1 db_xref=GI:258542452 db_xref=GeneID:8435414 locus_tag=APA01_13590 note='Probably pseudogene, N-terminal domain of a gene truncated by transposon' product='ferric iron siderophore receptor' protein_id=YP_003187885.1 transl_table=11
NC_013209	GenBank	CDS	1439451	1440476	+	-1	.	codon_start=1 db_xref=GI:258542453 db_xref=GeneID:8435415 gene=fecR/pupR locus_tag=APA01_13600 note='ferric citrate transport, anti-FecI sigma factor' product='two component sensor histidine kinase FecR/PupR' protein_id=YP_003187886.1 transl_table=11
NC_013209	GenBank	CDS	1440546	1441079	+	-1	.	codon_start=1 db_xref=GI:258542454 db_xref=GeneID:8436625 gene=rpoE locus_tag=APA01_13610 note='Extracytoplasmic-function (ECF) sigma-70 family' product='DNA-directed RNA polymerase sigma-E/Sigma-24/FecI' protein_id=YP_003187887.1 transl_table=11
NC_013209	GenBank	CDS	1441275	1443734	+	-1	.	codon_start=1 db_xref=GI:258542455 db_xref=GeneID:8436882 locus_tag=APA01_13620 note='TonB-dependent receptor' product='outer membrane siderophore receptor' protein_id=YP_003187888.1 transl_table=11
NC_013209	GenBank	CDS	1443861	1444838	+	-1	.	codon_start=1 db_xref=GI:258542456 db_xref=GeneID:8435416 gene=fecR/pupR locus_tag=APA01_13630 note='ferric citrate transport, anti-FecI sigma factor' product='two component sensor histidine kinase FecR/PupR' protein_id=YP_003187889.1 transl_table=11
NC_013209	GenBank	CDS	1445096	1445512	+	1	.	codon_start=1 db_xref=GI:258542457 db_xref=GeneID:8436626 locus_tag=APA01_13640 note='Probably pseudogene, N-terminal domain of a gene truncated by transposon' product=transposase protein_id=YP_003187890.1 transl_table=11
NC_013209	GenBank	CDS	1445491	1446534	+	1	.	codon_start=1 db_xref=GI:258542458 db_xref=GeneID:8435417 locus_tag=APA01_13650 note='Probably pseudogene, C-terminal domain of a gene truncated by transposon' product=transposase protein_id=YP_003187891.1 transl_table=11
NC_013209	GenBank	CDS	1446677	1447042	+	-1	.	codon_start=1 db_xref=GI:258542459 db_xref=GeneID:8435418 gene=rpoE locus_tag=APA01_13660 note='Probably pseudogene, C-terminal domain of a gene truncated by transposon' product='DNA-directed RNA polymerase sigma-E/Sigma-24/FecI' protein_id=YP_003187892.1 transl_table=11
NC_013209	GenBank	CDS	1447326	1448276	+	-1	.	codon_start=1 db_xref=GI:258542460 db_xref=GeneID:8436883 locus_tag=APA01_13670 note='ABC transporter' product='aliphatic sulphonate ABC transporter periplasmic protein' protein_id=YP_003187893.1 transl_table=11
NC_013209	GenBank	CDS	1448328	1449074	+	-1	.	codon_start=1 db_xref=GI:258542461 db_xref=GeneID:8435419 locus_tag=APA01_13680 note='ABC transporter' product='aliphatic sulfonate ABC transporter ATP-binding protein' protein_id=YP_003187894.1 transl_table=11
NC_013209	GenBank	CDS	1449071	1449847	+	-1	.	codon_start=1 db_xref=GI:258542462 db_xref=GeneID:8435420 locus_tag=APA01_13690 note='ABC transporter' product='aliphatic sulfonates transporter permease' protein_id=YP_003187895.1 transl_table=11
NC_013209	GenBank	CDS	1449878	1451173	+	-1	.	codon_start=1 db_xref=GI:258542463 db_xref=GeneID:8435421 locus_tag=APA01_13700 note='Secretory lipase' product='hypothetical protein' protein_id=YP_003187896.1 transl_table=11
NC_013209	GenBank	CDS	1451195	1452139	+	-1	.	codon_start=1 db_xref=GI:258542464 db_xref=GeneID:8435422 locus_tag=APA01_13710 product='alpha-ketoglutarate-dependent taurine dioxygenase' protein_id=YP_003187897.1 transl_table=11
NC_013209	GenBank	CDS	1452374	1454029	+	-1	.	codon_start=1 db_xref=GI:258542465 db_xref=GeneID:8435423 locus_tag=APA01_13720 note='Probably pseudogene, C-terminal domain of a gene truncated by transposon' product='TonB-dependent receptor' protein_id=YP_003187898.1 transl_table=11
NC_013209	GenBank	CDS	1454194	1455444	+	-1	.	codon_start=1 db_xref=GI:258542466 db_xref=GeneID:8435424 locus_tag=APA01_13730 product=transposase protein_id=YP_003187899.1 transl_table=11
NC_013209	GenBank	CDS	1455503	1455844	+	-1	.	codon_start=1 db_xref=GI:258542467 db_xref=GeneID:8435425 locus_tag=APA01_13740 product=transposase protein_id=YP_003187900.1 transl_table=11
NC_013209	GenBank	CDS	1455886	1456257	+	-1	.	codon_start=1 db_xref=GI:258542468 db_xref=GeneID:8435426 locus_tag=APA01_13750 product=transposase protein_id=YP_003187901.1 transl_table=11
NC_013209	GenBank	CDS	1456331	1457200	+	-1	.	codon_start=1 db_xref=GI:258542469 db_xref=GeneID:8435427 locus_tag=APA01_13760 note='Probably pseudogene, N-terminal domain of a gene truncated by transposon' product='TonB-dependent receptor' protein_id=YP_003187902.1 transl_table=11
NC_013209	GenBank	CDS	1457540	1458895	+	1	.	codon_start=1 db_xref=GI:258542470 db_xref=GeneID:8435428 locus_tag=APA01_13770 note='Major facilitator superfamily (MFS)' product=transporter protein_id=YP_003187903.1 transl_table=11
NC_013209	GenBank	CDS	1458961	1460397	+	-1	.	codon_start=1 db_xref=GI:258542471 db_xref=GeneID:8435429 locus_tag=APA01_13780 product='hypothetical protein' protein_id=YP_003187904.1 transl_table=11
NC_013209	GenBank	CDS	1460657	1462042	+	1	.	codon_start=1 db_xref=GI:258542472 db_xref=GeneID:8435430 locus_tag=APA01_13790 note='DDE (Asp,Asp,Glu) domain' product=transposase protein_id=YP_003187905.1 transl_table=11
NC_013209	GenBank	CDS	1462561	1463388	+	-1	.	codon_start=1 db_xref=GI:258542473 db_xref=GeneID:8435431 locus_tag=APA01_13800 note='Probably pseudogene, C-terminal domain of a gene truncated by transposon' product='D-galactonate transporter' protein_id=YP_003187906.1 transl_table=11
NC_013209	GenBank	CDS	1463432	1464871	+	1	.	codon_start=1 db_xref=GI:258542474 db_xref=GeneID:8435432 locus_tag=APA01_13810 note='DDE (Asp,Asp,Glu) domain' product=transposase protein_id=YP_003187907.1 transl_table=11
NC_013209	GenBank	CDS	1465037	1465597	+	-1	.	codon_start=1 db_xref=GI:258542475 db_xref=GeneID:8435433 locus_tag=APA01_13820 note='Probably pseudogene, N-terminal domain of a gene truncated by transposon' product='D-galactonate transporter' protein_id=YP_003187908.1 transl_table=11
NC_013209	GenBank	CDS	1465752	1466660	+	-1	.	codon_start=1 db_xref=GI:258542476 db_xref=GeneID:8435434 gene=lysR locus_tag=APA01_13830 note=Helix-turn-helix product='LysR family transcriptional regulator' protein_id=YP_003187909.1 transl_table=11
NC_013209	GenBank	CDS	1466788	1468575	+	1	.	codon_start=1 db_xref=GI:258542477 db_xref=GeneID:8436724 locus_tag=APA01_13840 note='catalyzes the formation of 3-methyl-2-oxobutanoate from 2,3,-dihydroxy-3-methylbutanoate' product='dihydroxy-acid dehydratase' protein_id=YP_003187910.1 transl_table=11
NC_013209	GenBank	CDS	1468628	1469452	+	1	.	codon_start=1 db_xref=GI:258542478 db_xref=GeneID:8435435 locus_tag=APA01_13850 product='2,4-dihydroxyhept-2-ene-1,7-dioic acid aldolase' protein_id=YP_003187911.1 transl_table=11
NC_013209	GenBank	CDS	1469682	1470131	+	1	.	codon_start=1 db_xref=GI:258542479 db_xref=GeneID:8435436 locus_tag=APA01_13860 note='Probably pseudogene, N-terminal domain of a gene truncated by transposon' product='N-acyl-D-glutamate deacylase' protein_id=YP_003187912.1 transl_table=11
NC_013209	GenBank	CDS	1470166	1471140	+	1	.	codon_start=1 db_xref=GI:258542480 db_xref=GeneID:8435437 locus_tag=APA01_13870 note='Integrase core domain' product=transposase protein_id=YP_003187913.1 transl_table=11
NC_013209	GenBank	CDS	1471074	1472588	+	1	.	codon_start=1 db_xref=GI:258542481 db_xref=GeneID:8435438 locus_tag=APA01_13880 note='Probably pseudogene, C-terminal domain of a gene truncated by transposon' product='N-acyl-D-glutamate deacylase' protein_id=YP_003187914.1 transl_table=11
NC_013209	GenBank	CDS	1472594	1473490	+	-1	.	codon_start=1 db_xref=GI:258542482 db_xref=GeneID:8435439 gene=lysR locus_tag=APA01_13890 note=Helix-turn-helix product='LysR family transcriptional regulator' protein_id=YP_003187915.1 transl_table=11
NC_013209	GenBank	CDS	1473655	1474812	+	1	.	codon_start=1 db_xref=GI:258542483 db_xref=GeneID:8436725 locus_tag=APA01_13900 product='alcohol dehydrogenase' protein_id=YP_003187916.1 transl_table=11
NC_013209	GenBank	CDS	1474858	1476219	+	1	.	codon_start=1 db_xref=GI:258542484 db_xref=GeneID:8435440 locus_tag=APA01_13910 note='Major facilitator superfamily (MFS)' product='sugar transporter' protein_id=YP_003187917.1 transl_table=11
NC_013209	GenBank	CDS	1476246	1477739	+	1	.	codon_start=1 db_xref=GI:258542485 db_xref=GeneID:8435441 locus_tag=APA01_13920 product='aldehyde/methylmalonate-semialdehyde dehydrogenase' protein_id=YP_003187918.1 transl_table=11
NC_013209	GenBank	CDS	1478044	1479036	+	1	.	codon_start=1 db_xref=GI:258542486 db_xref=GeneID:8435442 locus_tag=APA01_13930 note='ABC transporter' product='nitrate/sulfonate/bicarbonate ABC transporter periplasmic protein' protein_id=YP_003187919.1 transl_table=11
NC_013209	GenBank	CDS	1479057	1480019	+	1	.	codon_start=1 db_xref=GI:258542487 db_xref=GeneID:8435443 locus_tag=APA01_13940 note='ABC transporter' product='nitrate/sulfonate/bicarbonate ABC transporter permease' protein_id=YP_003187920.1 transl_table=11
NC_013209	GenBank	CDS	1480019	1480933	+	1	.	codon_start=1 db_xref=GI:258542488 db_xref=GeneID:8435444 locus_tag=APA01_13950 note='ABC transporter' product='nitrate/sulfonate/bicarbonate transporter ATP-binding protein' protein_id=YP_003187921.1 transl_table=11
NC_013209	GenBank	CDS	1480945	1481424	+	1	.	codon_start=1 db_xref=GI:258542489 db_xref=GeneID:8435445 gene=copG locus_tag=APA01_13960 note='nickel responsive regulator' product='CopG family transcriptional regulator' protein_id=YP_003187922.1 transl_table=11
NC_013209	GenBank	CDS	1481466	1482269	+	1	.	codon_start=1 db_xref=GI:258542490 db_xref=GeneID:8436553 locus_tag=APA01_13970 product='hypothetical protein' protein_id=YP_003187923.1 transl_table=11
NC_013209	GenBank	CDS	1482286	1482930	+	1	.	codon_start=1 db_xref=GI:258542491 db_xref=GeneID:8435446 locus_tag=APA01_13980 product='hypothetical protein' protein_id=YP_003187924.1 transl_table=11
NC_013209	GenBank	CDS	1482949	1486488	+	1	.	codon_start=1 db_xref=GI:258542492 db_xref=GeneID:8435447 locus_tag=APA01_13990 note='allophanate hydrolase subunit 2' product='urea amidolyase' protein_id=YP_003187925.1 transl_table=11
NC_013209	GenBank	CDS	1486494	1488329	+	1	.	codon_start=1 db_xref=GI:258542493 db_xref=GeneID:8435448 locus_tag=APA01_14000 note='Urea amidolyase, allophanate hydrolase' product=amidase protein_id=YP_003187926.1 transl_table=11
NC_013209	GenBank	CDS	1488565	1489509	+	1	.	codon_start=1 db_xref=GI:258542494 db_xref=GeneID:8435449 locus_tag=APA01_14010 product=arylesterase protein_id=YP_003187927.1 transl_table=11
NC_013209	GenBank	CDS	1489814	1495840	+	1	.	codon_start=1 db_xref=GI:258542495 db_xref=GeneID:8435450 locus_tag=APA01_14020 product='DNA helicase' protein_id=YP_003187928.1 transl_table=11
NC_013209	GenBank	CDS	1496179	1497330	+	1	.	codon_start=1 db_xref=GI:258542496 db_xref=GeneID:8435451 locus_tag=APA01_14030 product='acyl-CoA dehydrogenase' protein_id=YP_003187929.1 transl_table=11
NC_013209	GenBank	CDS	1497521	1499155	+	-1	.	codon_start=1 db_xref=GI:258542497 db_xref=GeneID:8435452 locus_tag=APA01_14040 note='Probably pseudogene, C-terminal domain of a gene truncated by transposon' product='hypothetical protein' protein_id=YP_003187930.1 transl_table=11
NC_013209	GenBank	CDS	1499416	1500738	+	-1	.	codon_start=1 db_xref=GI:258542498 db_xref=GeneID:8435453 locus_tag=APA01_14050 note='frame shift' product=transposase protein_id=YP_003187931.1 transl_table=11
NC_013209	GenBank	CDS	1500755	1501498	+	-1	.	codon_start=1 db_xref=GI:258542499 db_xref=GeneID:8435454 locus_tag=APA01_14060 note='Probably pseudogene, N-terminal domain of a gene truncated by transposon' product='hypothetical protein' protein_id=YP_003187932.1 transl_table=11
NC_013209	GenBank	CDS	1501658	1501960	+	1	.	codon_start=1 db_xref=GI:258542500 db_xref=GeneID:8435455 locus_tag=APA01_14070 note='Probably pseudogene, N-terminal domain of a gene truncated by transposon' product='heme oxygenase' protein_id=YP_003187933.1 transl_table=11
NC_013209	GenBank	CDS	1501975	1503225	+	1	.	codon_start=1 db_xref=GI:258542501 db_xref=GeneID:8435456 locus_tag=APA01_14080 product=transposase protein_id=YP_003187934.1 transl_table=11
NC_013209	GenBank	CDS	1503405	1503851	+	1	.	codon_start=1 db_xref=GI:258542502 db_xref=GeneID:8435457 locus_tag=APA01_14090 product=transposase protein_id=YP_003187935.1 transl_table=11
NC_013209	GenBank	CDS	1504215	1505519	+	-1	.	codon_start=1 db_xref=GI:258542503 db_xref=GeneID:8435458 locus_tag=APA01_14100 note='Major facilitator superfamily (MFS)' product='sugar transporter' protein_id=YP_003187936.1 transl_table=11
NC_013209	GenBank	CDS	1505969	1507315	+	-1	.	codon_start=1 db_xref=GI:258542504 db_xref=GeneID:8435459 locus_tag=APA01_14110 product=monooxygenase protein_id=YP_003187937.1 transl_table=11
NC_013209	GenBank	CDS	1507348	1509621	+	-1	.	codon_start=1 db_xref=GI:258542505 db_xref=GeneID:8435460 locus_tag=APA01_14120 note='TonB-dependent receptor' product='outer membrane siderophore receptor' protein_id=YP_003187938.1 transl_table=11
NC_013209	GenBank	CDS	1509744	1510283	+	-1	.	codon_start=1 db_xref=GI:258542506 db_xref=GeneID:8435461 locus_tag=APA01_14130 product='flavin mononucleotide (FMN) reductase' protein_id=YP_003187939.1 transl_table=11
NC_013209	GenBank	CDS	1510290	1511780	+	-1	.	codon_start=1 db_xref=GI:258542507 db_xref=GeneID:8435462 locus_tag=APA01_14140 note='Major facilitator superfamily (MFS)' product='sugar transporter' protein_id=YP_003187940.1 transl_table=11
NC_013209	GenBank	CDS	1511786	1513234	+	-1	.	codon_start=1 db_xref=GI:258542508 db_xref=GeneID:8435463 locus_tag=APA01_14150 note=oxidoreductase product='hypothetical protein' protein_id=YP_003187941.1 transl_table=11
NC_013209	GenBank	CDS	1513242	1514405	+	-1	.	codon_start=1 db_xref=GI:258542509 db_xref=GeneID:8435464 locus_tag=APA01_14160 note='catalyzes the release of sulfite from alkanesulfonates' product='alkanesulfonate monooxygenase' protein_id=YP_003187942.1 transl_table=11
NC_013209	GenBank	CDS	1514408	1515838	+	-1	.	codon_start=1 db_xref=GI:258542510 db_xref=GeneID:8435465 locus_tag=APA01_14170 note='FAD dependent' product=monooxygenase protein_id=YP_003187943.1 transl_table=11
NC_013209	GenBank	CDS	1515835	1517115	+	-1	.	codon_start=1 db_xref=GI:258542511 db_xref=GeneID:8435466 locus_tag=APA01_14180 product='acyl-CoA dehydrogenase' protein_id=YP_003187944.1 transl_table=11
NC_013209	GenBank	CDS	1517541	1518089	+	1	.	codon_start=1 db_xref=GI:258542512 db_xref=GeneID:8435467 locus_tag=APA01_14190 note='Probably pseudogene, N-terminal domain of a gene truncated by transposon' product='acyl-CoA dehydrogenase' protein_id=YP_003187945.1 transl_table=11
NC_013209	GenBank	CDS	1518086	1518706	+	1	.	codon_start=1 db_xref=GI:258542513 db_xref=GeneID:8435468 locus_tag=APA01_14200 product=nitroreductase protein_id=YP_003187946.1 transl_table=11
NC_013209	GenBank	CDS	1519664	1520707	+	-1	.	codon_start=1 db_xref=GI:258542514 db_xref=GeneID:8435469 locus_tag=APA01_14210 note='Probably pseudogene, C-terminal domain of a gene truncated by transposon' product=transposase protein_id=YP_003187947.1 transl_table=11
NC_013209	GenBank	CDS	1520686	1521102	+	-1	.	codon_start=1 db_xref=GI:258542515 db_xref=GeneID:8435470 locus_tag=APA01_14220 note='Probably pseudogene, N-terminal domain of a gene truncated by transposon' product=transposase protein_id=YP_003187948.1 transl_table=11
NC_013209	GenBank	CDS	1521175	1521267	+	1	.	codon_start=1 db_xref=GI:258542516 db_xref=GeneID:8435471 locus_tag=APA01_14230 note='Probably pseudogene, C-terminal domain of a gene truncated by transposon' product='type I DNA methyltransferase M subunit' protein_id=YP_003187949.1 transl_table=11
NC_013209	GenBank	CDS	1521734	1523119	+	-1	.	codon_start=1 db_xref=GI:258542517 db_xref=GeneID:8435472 locus_tag=APA01_14240 note='DDE (Asp,Asp,Glu) domain' product=transposase protein_id=YP_003187950.1 transl_table=11
NC_013209	GenBank	CDS	1523499	1524083	+	1	.	codon_start=1 db_xref=GI:258542518 db_xref=GeneID:8435473 locus_tag=APA01_14250 note='Probably pseudogene, C-terminal domain of a gene truncated by transposon' product='type I DNA specificity S subunit' protein_id=YP_003187951.1 transl_table=11
NC_013209	GenBank	CDS	1524113	1525912	+	1	.	codon_start=1 db_xref=GI:258542519 db_xref=GeneID:8435474 locus_tag=APA01_14260 note='Probably pseudogene, N-terminal domain of a gene truncated by transposon' product='type I/III endonuclease/restriction R subunit' protein_id=YP_003187952.1 transl_table=11
NC_013209	GenBank	CDS	1526055	1527440	+	-1	.	codon_start=1 db_xref=GI:258542520 db_xref=GeneID:8435475 locus_tag=APA01_14270 note='DDE (Asp,Asp,Glu) domain' product=transposase protein_id=YP_003187953.1 transl_table=11
NC_013209	GenBank	CDS	1527543	1529078	+	1	.	codon_start=1 db_xref=GI:258542521 db_xref=GeneID:8435476 locus_tag=APA01_14280 note='Probably pseudogene, C-terminal domain of a gene truncated by transposon' product='type I endonuclease/restriction R subunit' protein_id=YP_003187954.1 transl_table=11
NC_013209	GenBank	CDS	1529081	1529818	+	1	.	codon_start=1 db_xref=GI:258542522 db_xref=GeneID:8435477 locus_tag=APA01_14290 product='metal-dependent hydrolase' protein_id=YP_003187955.1 transl_table=11
NC_013209	GenBank	CDS	1530014	1531324	+	1	.	codon_start=1 db_xref=GI:258542523 db_xref=GeneID:8435478 locus_tag=APA01_14300 product='hypothetical protein' protein_id=YP_003187956.1 transl_table=11
NC_013209	GenBank	CDS	1531366	1531803	+	1	.	codon_start=1 db_xref=GI:258542524 db_xref=GeneID:8435479 locus_tag=APA01_14310 product='hypothetical protein' protein_id=YP_003187957.1 transl_table=11
NC_013209	GenBank	CDS	1531800	1532147	+	1	.	codon_start=1 db_xref=GI:258542525 db_xref=GeneID:8435480 locus_tag=APA01_14320 note='IS66 Orf2' product=transposase protein_id=YP_003187958.1 transl_table=11
NC_013209	GenBank	CDS	1532213	1533163	+	1	.	codon_start=1 db_xref=GI:258542526 db_xref=GeneID:8435481 locus_tag=APA01_14330 note='Probably pseudogene, N-terminal domain of a gene truncated by transposon' product=transposase protein_id=YP_003187959.1 transl_table=11
NC_013209	GenBank	CDS	1533167	1534606	+	1	.	codon_start=1 db_xref=GI:258542527 db_xref=GeneID:8435482 locus_tag=APA01_14340 note='DDE (Asp,Asp,Glu) domain' product=transposase protein_id=YP_003187960.1 transl_table=11
NC_013209	GenBank	CDS	1535148	1535975	+	-1	.	codon_start=1 db_xref=GI:258542528 db_xref=GeneID:8435483 locus_tag=APA01_14350 note='Integrase core domain' product=transposase protein_id=YP_003187961.1 transl_table=11
NC_013209	GenBank	CDS	1535972	1536235	+	-1	.	codon_start=1 db_xref=GI:258542529 db_xref=GeneID:8435484 locus_tag=APA01_14360 product=transposase protein_id=YP_003187962.1 transl_table=11
NC_013209	GenBank	tRNA	1536390	1536466	+	-1	.	codon_recognized=AUG db_xref=GeneID:8435485 locus_tag=APA01_14370 product=tRNA-Met
NC_013209	GenBank	rRNA	1537935	1538053	+	-1	.	db_xref=GeneID:8435486 gene=rrf5 locus_tag=APA01_14380 product='5S ribosomal RNA of rrnE operon'
NC_013209	GenBank	rRNA	1538281	1540890	+	-1	.	db_xref=GeneID:8436891 gene=rrl5 locus_tag=APA01_14390 product='23S ribosomal RNA of rrnE operon'
NC_013209	GenBank	tRNA	1539820	1539895	+	-1	.	codon_recognized=GCA db_xref=GeneID:8436896 locus_tag=APA01_14400 product=tRNA-Ala
NC_013209	GenBank	tRNA	1539920	1539996	+	-1	.	codon_recognized=AUC db_xref=GeneID:8435487 locus_tag=APA01_14410 product=tRNA-Ile
NC_013209	GenBank	rRNA	1541648	1543087	+	-1	.	db_xref=GeneID:8435488 gene=rrs5 locus_tag=APA01_14420 product='16S ribosomal RNA of rrnE operon'
NC_013209	GenBank	CDS	1542068	1544581	+	-1	.	codon_start=1 db_xref=GI:258542530 db_xref=GeneID:8436901 gene=uvrA locus_tag=APA01_14430 product='excinuclease ABC subunit A' protein_id=YP_003187963.1 transl_table=11
NC_013209	GenBank	CDS	1544703	1545959	+	-1	.	codon_start=1 db_xref=GI:258542531 db_xref=GeneID:8436981 locus_tag=APA01_14440 note='Sodium:dicarboxylate symporter' product='C4-dicarboxylate transporter' protein_id=YP_003187964.1 transl_table=11
NC_013209	GenBank	CDS	1546132	1546773	+	-1	.	codon_start=1 db_xref=GI:258542532 db_xref=GeneID:8435489 locus_tag=APA01_14450 product='thiopurine S-methyltransferase' protein_id=YP_003187965.1 transl_table=11
NC_013209	GenBank	CDS	1546898	1547542	+	1	.	codon_start=1 db_xref=GI:258542533 db_xref=GeneID:8435490 locus_tag=APA01_14460 note='cofactor involved in the reduction of disulfides' product='glutaredoxin 2' protein_id=YP_003187966.1 transl_table=11
NC_013209	GenBank	CDS	1548060	1549589	+	1	.	codon_start=1 db_xref=GI:258542534 db_xref=GeneID:8435491 locus_tag=APA01_14470 note='Major facilitator superfamily (MFS)' product='alpha-ketoglutarate transporter' protein_id=YP_003187967.1 transl_table=11
NC_013209	GenBank	CDS	1549691	1550764	+	1	.	codon_start=1 db_xref=GI:258542535 db_xref=GeneID:8435492 gene=cbiD locus_tag=APA01_14480 product='cobalamin(vitamin B12) biosynthesis protein cobalt-precorrin-6A biosynthesis protein CbiD' protein_id=YP_003187968.1 transl_table=11
NC_013209	GenBank	CDS	1550769	1551527	+	-1	.	codon_start=1 db_xref=GI:258542536 db_xref=GeneID:8436525 locus_tag=APA01_14490 product='precorrin-4 C11-methyltransferase' protein_id=YP_003187969.1 transl_table=11
NC_013209	GenBank	CDS	1551528	1551902	+	-1	.	codon_start=1 db_xref=GI:258542537 db_xref=GeneID:8435493 gene=cbiG locus_tag=APA01_14500 product='cobalamin(vitamin B12) biosynthesis protein CbiG' protein_id=YP_003187970.1 transl_table=11
NC_013209	GenBank	CDS	1551899	1553143	+	-1	.	codon_start=1 db_xref=GI:258542538 db_xref=GeneID:8436526 locus_tag=APA01_14510 product='cobalamin(vitamin B12) biosynthesis protein precorrin-6Y C5,15-methyltransferase' protein_id=YP_003187971.1 transl_table=11
NC_013209	GenBank	CDS	1553232	1554035	+	1	.	codon_start=1 db_xref=GI:258542539 db_xref=GeneID:8435494 locus_tag=APA01_14520 product='precorrin 6x reductase' protein_id=YP_003187972.1 transl_table=11
NC_013209	GenBank	CDS	1554005	1554763	+	-1	.	codon_start=1 db_xref=GI:258542540 db_xref=GeneID:8435495 locus_tag=APA01_14530 product='precorrin-3B C17-methyltransferase' protein_id=YP_003187973.1 transl_table=11
NC_013209	GenBank	CDS	1554760	1555485	+	-1	.	codon_start=1 db_xref=GI:258542541 db_xref=GeneID:8435496 locus_tag=APA01_14540 product='precorrin-2 C20-methyltransferase' protein_id=YP_003187974.1 transl_table=11
NC_013209	GenBank	CDS	1555486	1556115	+	-1	.	codon_start=1 db_xref=GI:258542542 db_xref=GeneID:8435497 gene=cobH locus_tag=APA01_14550 note='Aerobic Vitamin B12 Synthesis' product='cobalamin(vitamin B12) biosynthesis protein precorrin-8X methylmutase CobH' protein_id=YP_003187975.1 transl_table=11
NC_013209	GenBank	CDS	1556102	1557334	+	-1	.	codon_start=1 db_xref=GI:258542543 db_xref=GeneID:8436541 gene=cobG locus_tag=APA01_14560 product='cobalamin(vitamin B12) biosynthesis protein precorrin-3B biosynthesis protein CobG' protein_id=YP_003187976.1 transl_table=11
NC_013209	GenBank	CDS	1557504	1558043	+	1	.	codon_start=1 db_xref=GI:258542544 db_xref=GeneID:8436540 locus_tag=APA01_14570 product='hypothetical protein' protein_id=YP_003187977.1 transl_table=11
NC_013209	GenBank	CDS	1558085	1559533	+	-1	.	codon_start=1 db_xref=GI:258542545 db_xref=GeneID:8435498 locus_tag=APA01_14580 product='fumarate hydratase' protein_id=YP_003187978.1 transl_table=11
NC_013209	GenBank	CDS	1559862	1561796	+	1	.	codon_start=1 db_xref=GI:258542546 db_xref=GeneID:8435499 locus_tag=APA01_14590 product='hypothetical protein' protein_id=YP_003187979.1 transl_table=11
NC_013209	GenBank	CDS	1561803	1562771	+	-1	.	codon_start=1 db_xref=GI:258542547 db_xref=GeneID:8435500 gene=fis locus_tag=APA01_14600 product='Fis family transcriptional regulator' protein_id=YP_003187980.1 transl_table=11
NC_013209	GenBank	CDS	1562897	1563790	+	-1	.	codon_start=1 db_xref=GI:258542548 db_xref=GeneID:8436629 locus_tag=APA01_14610 product='hypothetical protein' protein_id=YP_003187981.1 transl_table=11
NC_013209	GenBank	CDS	1563878	1566334	+	-1	.	codon_start=1 db_xref=GI:258542549 db_xref=GeneID:8435501 locus_tag=APA01_14620 note='pyrrolo-quinoline quinone (PQQ)-dependent' product='glucose dehydrogenase, methanol dehydrogenase subunit 1' protein_id=YP_003187982.1 transl_table=11
NC_013209	GenBank	CDS	1566675	1568171	+	-1	.	codon_start=1 db_xref=GI:258542550 db_xref=GeneID:8435502 locus_tag=APA01_14630 product='hypothetical protein' protein_id=YP_003187983.1 transl_table=11
NC_013209	GenBank	CDS	1568622	1569965	+	1	.	codon_start=1 db_xref=GI:258542551 db_xref=GeneID:8435503 locus_tag=APA01_14640 product='Na+/H+ antiporter' protein_id=YP_003187984.1 transl_table=11
NC_013209	GenBank	CDS	1570058	1571509	+	-1	.	codon_start=1 db_xref=GI:258542552 db_xref=GeneID:8435504 locus_tag=APA01_14650 product='hypothetical protein' protein_id=YP_003187985.1 transl_table=11
NC_013209	GenBank	CDS	1571506	1571853	+	-1	.	codon_start=1 db_xref=GI:258542553 db_xref=GeneID:8435505 locus_tag=APA01_14660 product='hypothetical protein' protein_id=YP_003187986.1 transl_table=11
NC_013209	GenBank	CDS	1572426	1572803	+	1	.	codon_start=1 db_xref=GI:258542554 db_xref=GeneID:8435506 locus_tag=APA01_14670 product='hypothetical protein' protein_id=YP_003187987.1 transl_table=11
NC_013209	GenBank	CDS	1572877	1573959	+	-1	.	codon_start=1 db_xref=GI:258542555 db_xref=GeneID:8435507 locus_tag=APA01_14680 product=transporter protein_id=YP_003187988.1 transl_table=11
NC_013209	GenBank	CDS	1573959	1575833	+	-1	.	codon_start=1 db_xref=GI:258542556 db_xref=GeneID:8435508 locus_tag=APA01_14690 product='hypothetical protein' protein_id=YP_003187989.1 transl_table=11
NC_013209	GenBank	CDS	1575933	1577135	+	-1	.	codon_start=1 db_xref=GI:258542557 db_xref=GeneID:8435509 locus_tag=APA01_14700 product='acetate kinase' protein_id=YP_003187990.1 transl_table=11
NC_013209	GenBank	CDS	1577166	1578182	+	-1	.	codon_start=1 db_xref=GI:258542558 db_xref=GeneID:8435510 locus_tag=APA01_14710 product='phosphate acetyl/butaryl transferase' protein_id=YP_003187991.1 transl_table=11
NC_013209	GenBank	CDS	1578191	1579201	+	-1	.	codon_start=1 db_xref=GI:258542559 db_xref=GeneID:8435511 locus_tag=APA01_14720 product='dihydroorotate dehydrogenase' protein_id=YP_003187992.1 transl_table=11
NC_013209	GenBank	CDS	1579219	1582806	+	-1	.	codon_start=1 db_xref=GI:258542560 db_xref=GeneID:8435512 locus_tag=APA01_14730 product='pyruvate ferredoxin/flavodoxin oxidoreductase' protein_id=YP_003187993.1 transl_table=11
NC_013209	GenBank	CDS	1582808	1584562	+	-1	.	codon_start=1 db_xref=GI:258542561 db_xref=GeneID:8435513 locus_tag=APA01_14740 product='glutamate synthase (NADPH) small subunit' protein_id=YP_003187994.1 transl_table=11
NC_013209	GenBank	CDS	1584860	1585285	+	1	.	codon_start=1 db_xref=GI:258542562 db_xref=GeneID:8435514 locus_tag=APA01_14750 product='hypothetical protein' protein_id=YP_003187995.1 transl_table=11
NC_013209	GenBank	CDS	1585504	1586178	+	1	.	codon_start=1 db_xref=GI:258542563 db_xref=GeneID:8435515 gene=tetR locus_tag=APA01_14760 product='TetR family transcriptional regulator' protein_id=YP_003187996.1 transl_table=11
NC_013209	GenBank	CDS	1586188	1586778	+	-1	.	codon_start=1 db_xref=GI:258542564 db_xref=GeneID:8436946 locus_tag=APA01_14770 product='hypothetical protein' protein_id=YP_003187997.1 transl_table=11
NC_013209	GenBank	CDS	1587144	1587755	+	1	.	codon_start=1 db_xref=GI:258542565 db_xref=GeneID:8435516 locus_tag=APA01_14780 product='glutathione S-transferase' protein_id=YP_003187998.1 transl_table=11
NC_013209	GenBank	CDS	1587789	1588619	+	-1	.	codon_start=1 db_xref=GI:258542566 db_xref=GeneID:8435517 gene=fdhD locus_tag=APA01_14790 product='formate dehydrogenase accessory protein FdhD' protein_id=YP_003187999.1 transl_table=11
NC_013209	GenBank	CDS	1588619	1589248	+	-1	.	codon_start=1 db_xref=GI:258542567 db_xref=GeneID:8436621 locus_tag=APA01_14800 product='molybdopterin-guanine dinucleotide biosynthesis protein A' protein_id=YP_003188000.1 transl_table=11
NC_013209	GenBank	CDS	1589346	1589870	+	1	.	codon_start=1 db_xref=GI:258542568 db_xref=GeneID:8435518 locus_tag=APA01_14810 product='molybdopterin-guanine dinucleotide biosynthesis protein B' protein_id=YP_003188001.1 transl_table=11
NC_013209	GenBank	CDS	1589872	1591131	+	-1	.	codon_start=1 db_xref=GI:258542569 db_xref=GeneID:8435519 gene=moeA locus_tag=APA01_14820 product='molybdopterin biosynthesis protein MoeA' protein_id=YP_003188002.1 transl_table=11
NC_013209	GenBank	CDS	1591139	1592059	+	-1	.	codon_start=1 db_xref=GI:258542570 db_xref=GeneID:8436763 locus_tag=APA01_14830 product='formate dehydrogenase accessory protein' protein_id=YP_003188003.1 transl_table=11
NC_013209	GenBank	CDS	1592059	1592712	+	-1	.	codon_start=1 db_xref=GI:258542571 db_xref=GeneID:8435520 locus_tag=APA01_14840 product='formate dehydrogenase subunit gamma' protein_id=YP_003188004.1 transl_table=11
NC_013209	GenBank	CDS	1592712	1593647	+	-1	.	codon_start=1 db_xref=GI:258542572 db_xref=GeneID:8435521 locus_tag=APA01_14850 product='formate dehydrogenase subunit beta' protein_id=YP_003188005.1 transl_table=11
NC_013209	GenBank	CDS	1593657	1596710	+	-1	.	codon_start=1 db_xref=GI:258542573 db_xref=GeneID:8435522 locus_tag=APA01_14860 product='formate dehydrogenase subunit alpha' protein_id=YP_003188006.1 transl_table=11
NC_013209	GenBank	tRNA	1597088	1597161	+	-1	.	codon_recognized=CAG db_xref=GeneID:8435523 locus_tag=APA01_14870 product=tRNA-Gln
NC_013209	GenBank	CDS	1597241	1598485	+	1	.	codon_start=1 db_xref=GI:258542574 db_xref=GeneID:8435524 locus_tag=APA01_14880 product=exopolyphosphatase protein_id=YP_003188007.1 transl_table=11
NC_013209	GenBank	CDS	1598482	1599273	+	1	.	codon_start=1 db_xref=GI:258542575 db_xref=GeneID:8435525 gene=ftsJ locus_tag=APA01_14890 product='ribosomal RNA large subunit 23S methyltransferase RrmJ/FtsJ' protein_id=YP_003188008.1 transl_table=11
NC_013209	GenBank	CDS	1599302	1600195	+	-1	.	codon_start=1 db_xref=GI:258542576 db_xref=GeneID:8436638 locus_tag=APA01_14900 note='ROK family protei, N-acetyl-D-glucosamine kinase' product=fructokinase protein_id=YP_003188009.1 transl_table=11
NC_013209	GenBank	CDS	1600310	1600561	+	1	.	codon_start=1 db_xref=GI:258542577 db_xref=GeneID:8435526 gene=sirA locus_tag=APA01_14910 note='Redox protein, regulator of disulfide bond formation' product='two component response regulator' protein_id=YP_003188010.1 transl_table=11
NC_013209	GenBank	CDS	1600633	1600887	+	1	.	codon_start=1 db_xref=GI:258542578 db_xref=GeneID:8436920 locus_tag=APA01_14920 product='exodeoxyribonuclease VII small subunit' protein_id=YP_003188011.1 transl_table=11
NC_013209	GenBank	CDS	1600889	1601827	+	1	.	codon_start=1 db_xref=GI:258542579 db_xref=GeneID:8435527 locus_tag=APA01_14930 note=dimethylallyltransferase product='geranylgeranyl pyrophosphate synthase' protein_id=YP_003188012.1 transl_table=11
NC_013209	GenBank	CDS	1601832	1603820	+	1	.	codon_start=1 db_xref=GI:258542580 db_xref=GeneID:8435528 locus_tag=APA01_14940 note='catalyzes the formation of 1-deoxy-D-xylulose 5-phosphate from pyruvate and D-glyceraldehyde 3-phosphate' product='1-deoxy-D-xylulose-5-phosphate synthase' protein_id=YP_003188013.1 transl_table=11
NC_013209	GenBank	CDS	1603827	1604564	+	1	.	codon_start=1 db_xref=GI:258542581 db_xref=GeneID:8435529 gene=hlyA locus_tag=APA01_14950 note='rRNA methylase' product='hemolysin HlyA' protein_id=YP_003188014.1 transl_table=11
NC_013209	GenBank	CDS	1604702	1605283	+	1	.	codon_start=1 db_xref=GI:258542582 db_xref=GeneID:8436677 locus_tag=APA01_14960 product='hypothetical protein' protein_id=YP_003188015.1 transl_table=11
NC_013209	GenBank	CDS	1605405	1606631	+	1	.	codon_start=1 db_xref=GI:258542583 db_xref=GeneID:8435530 locus_tag=APA01_14970 product='iron-sulfur (Fe-S) cluster redox enzyme' protein_id=YP_003188016.1 transl_table=11
NC_013209	GenBank	CDS	1606742	1607983	+	1	.	codon_start=1 db_xref=GI:258542584 db_xref=GeneID:8435531 locus_tag=APA01_14980 note='catalyzes the formation of 2-N(omega)-(L-arginino)succinate from L-citrulline and L-aspartate in arginine biosynthesis, AMP-forming' product='argininosuccinate synthase' protein_id=YP_003188017.1 transl_table=11
NC_013209	GenBank	CDS	1608029	1608526	+	1	.	codon_start=1 db_xref=GI:258542585 db_xref=GeneID:8435532 locus_tag=APA01_14990 product='peptidyl-prolyl cis-trans isomerase' protein_id=YP_003188018.1 transl_table=11
NC_013209	GenBank	CDS	1608587	1609051	+	1	.	codon_start=1 db_xref=GI:258542586 db_xref=GeneID:8435533 locus_tag=APA01_15000 product='cytochrome C-552 class I' protein_id=YP_003188019.1 transl_table=11
NC_013209	GenBank	CDS	1609085	1610080	+	1	.	codon_start=1 db_xref=GI:258542587 db_xref=GeneID:8435534 locus_tag=APA01_15010 product='tryptophanyl-tRNA synthetase' protein_id=YP_003188020.1 transl_table=11
NC_013209	GenBank	CDS	1610094	1610825	+	-1	.	codon_start=1 db_xref=GI:258542588 db_xref=GeneID:8435535 locus_tag=APA01_15020 product='hypothetical protein' protein_id=YP_003188021.1 transl_table=11
NC_013209	GenBank	tRNA	1610941	1611015	+	1	.	codon_recognized=GUG db_xref=GeneID:8435536 locus_tag=APA01_15030 product=tRNA-Val
NC_013209	GenBank	CDS	1611593	1612315	+	-1	.	codon_start=1 db_xref=GI:258542589 db_xref=GeneID:8435537 locus_tag=APA01_15040 product='two component response regulator' protein_id=YP_003188022.1 transl_table=11
NC_013209	GenBank	CDS	1612462	1612977	+	1	.	codon_start=1 db_xref=GI:258542590 db_xref=GeneID:8435538 locus_tag=APA01_15050 product='hypothetical protein' protein_id=YP_003188023.1 transl_table=11
NC_013209	GenBank	CDS	1612974	1614791	+	-1	.	codon_start=1 db_xref=GI:258542591 db_xref=GeneID:8435539 locus_tag=APA01_15060 product='Na+/H+ antiporter' protein_id=YP_003188024.1 transl_table=11
NC_013209	GenBank	CDS	1614887	1616200	+	-1	.	codon_start=1 db_xref=GI:258542592 db_xref=GeneID:8435540 gene=nol1/nop2 locus_tag=APA01_15070 product='tRNA/rRNA cytosine-C5-methylase Nol1/Nop2/Sun' protein_id=YP_003188025.1 transl_table=11
NC_013209	GenBank	CDS	1616210	1617688	+	-1	.	codon_start=1 db_xref=GI:258542593 db_xref=GeneID:8436797 locus_tag=APA01_15080 product='inosine-5'-monophosphate dehydrogenase' protein_id=YP_003188026.1 transl_table=11
NC_013209	GenBank	CDS	1617902	1619563	+	1	.	codon_start=1 db_xref=GI:258542594 db_xref=GeneID:8435541 locus_tag=APA01_15090 note='ABC transporter' product='peptide ABC transporter substrate-binding protein' protein_id=YP_003188027.1 transl_table=11
NC_013209	GenBank	CDS	1619560	1620579	+	1	.	codon_start=1 db_xref=GI:258542595 db_xref=GeneID:8435542 gene=oppC locus_tag=APA01_15100 note='ABC transporter' product='peptide ABC transporter permease' protein_id=YP_003188028.1 transl_table=11
NC_013209	GenBank	CDS	1620592	1621566	+	1	.	codon_start=1 db_xref=GI:258542596 db_xref=GeneID:8436813 gene=oppB locus_tag=APA01_15110 note='ABC transporter' product='oligopeptide transporter permease OppB' protein_id=YP_003188029.1 transl_table=11
NC_013209	GenBank	CDS	1621568	1622599	+	1	.	codon_start=1 db_xref=GI:258542597 db_xref=GeneID:8436812 gene=oppD locus_tag=APA01_15120 note='ABC transporter' product='oligopeptide transporter ATP-binding protein OppD' protein_id=YP_003188030.1 transl_table=11
NC_013209	GenBank	CDS	1622596	1623576	+	1	.	codon_start=1 db_xref=GI:258542598 db_xref=GeneID:8436814 gene=oppF locus_tag=APA01_15130 note='ABC transporter' product='oligopeptide transporter ATP-binding protein OppF' protein_id=YP_003188031.1 transl_table=11
NC_013209	GenBank	CDS	1623571	1624665	+	-1	.	codon_start=1 db_xref=GI:258542599 db_xref=GeneID:8436815 gene=npd locus_tag=APA01_15140 note='NADH, 2-nitropropane dioxygenase' product='enoyl-ACP reductase' protein_id=YP_003188032.1 transl_table=11
NC_013209	GenBank	CDS	1624814	1625584	+	1	.	codon_start=1 db_xref=GI:258542600 db_xref=GeneID:8436798 locus_tag=APA01_15150 product='acid phosphatase precursor' protein_id=YP_003188033.1 transl_table=11
NC_013209	GenBank	CDS	1625621	1626451	+	1	.	codon_start=1 db_xref=GI:258542601 db_xref=GeneID:8435543 locus_tag=APA01_15160 product='ribonuclease I' protein_id=YP_003188034.1 transl_table=11
NC_013209	GenBank	CDS	1626453	1627568	+	1	.	codon_start=1 db_xref=GI:258542602 db_xref=GeneID:8435544 locus_tag=APA01_15170 product='purine nucleoside transporter' protein_id=YP_003188035.1 transl_table=11
NC_013209	GenBank	CDS	1627599	1630088	+	1	.	codon_start=1 db_xref=GI:258542603 db_xref=GeneID:8435545 locus_tag=APA01_15180 product='phospholipase C' protein_id=YP_003188036.1 transl_table=11
NC_013209	GenBank	CDS	1630356	1632797	+	1	.	codon_start=1 db_xref=GI:258542604 db_xref=GeneID:8435546 locus_tag=APA01_15190 product='TonB-dependent receptor' protein_id=YP_003188037.1 transl_table=11
NC_013209	GenBank	CDS	1632884	1633402	+	-1	.	codon_start=1 db_xref=GI:258542605 db_xref=GeneID:8435547 locus_tag=APA01_15200 product='hypothetical protein' protein_id=YP_003188038.1 transl_table=11
NC_013209	GenBank	CDS	1633426	1634622	+	-1	.	codon_start=1 db_xref=GI:258542606 db_xref=GeneID:8435548 locus_tag=APA01_15210 product='hypothetical protein' protein_id=YP_003188039.1 transl_table=11
NC_013209	GenBank	CDS	1634781	1636430	+	1	.	codon_start=1 db_xref=GI:258542607 db_xref=GeneID:8435549 locus_tag=APA01_15220 product='feruloyl esterase' protein_id=YP_003188040.1 transl_table=11
NC_013209	GenBank	CDS	1636484	1637992	+	-1	.	codon_start=1 db_xref=GI:258542608 db_xref=GeneID:8435550 gene=emrB/qacA locus_tag=APA01_15230 note='Major facilitator superfamily (MFS)' product='multidrug ABC transporter' protein_id=YP_003188041.1 transl_table=11
NC_013209	GenBank	CDS	1638144	1638923	+	-1	.	codon_start=1 db_xref=GI:258542609 db_xref=GeneID:8436597 locus_tag=APA01_15240 product='siderophore-interacting iron utilization protein' protein_id=YP_003188042.1 transl_table=11
NC_013209	GenBank	CDS	1638954	1639577	+	-1	.	codon_start=1 db_xref=GI:258542610 db_xref=GeneID:8435551 locus_tag=APA01_15250 product=O-methyltransferase protein_id=YP_003188043.1 transl_table=11
NC_013209	GenBank	CDS	1639609	1640199	+	-1	.	codon_start=1 db_xref=GI:258542611 db_xref=GeneID:8435552 gene=padR locus_tag=APA01_15260 product='PadR family transcriptional regulator' protein_id=YP_003188044.1 transl_table=11
NC_013209	GenBank	CDS	1640500	1642860	+	1	.	codon_start=1 db_xref=GI:258542612 db_xref=GeneID:8436826 locus_tag=APA01_15270 product='TonB-dependent receptor' protein_id=YP_003188045.1 transl_table=11
NC_013209	GenBank	CDS	1643408	1644484	+	1	.	codon_start=1 db_xref=GI:258542613 db_xref=GeneID:8435553 gene=hlyD locus_tag=APA01_15280 note='with MdtO and MdtP is involved in resistance to puromycin, acriflavine and tetraphenylarsonium chloride' product='multidrug resistance protein MdtN' protein_id=YP_003188046.1 transl_table=11
NC_013209	GenBank	CDS	1644465	1646291	+	1	.	codon_start=1 db_xref=GI:258542614 db_xref=GeneID:8436680 locus_tag=APA01_15290 product='fusaric acid resistance protein' protein_id=YP_003188047.1 transl_table=11
NC_013209	GenBank	CDS	1646288	1647913	+	1	.	codon_start=1 db_xref=GI:258542615 db_xref=GeneID:8435554 locus_tag=APA01_15300 product='outer membrane efflux protein' protein_id=YP_003188048.1 transl_table=11
NC_013209	GenBank	CDS	1647936	1649543	+	-1	.	codon_start=1 db_xref=GI:258542616 db_xref=GeneID:8435555 locus_tag=APA01_15310 note='radical SAM domain, Fe-S oxidoreductase' product=methyltransferase protein_id=YP_003188049.1 transl_table=11
NC_013209	GenBank	CDS	1649890	1650411	+	-1	.	codon_start=1 db_xref=GI:258542617 db_xref=GeneID:8435556 locus_tag=APA01_15320 product='hypothetical protein' protein_id=YP_003188050.1 transl_table=11
NC_013209	GenBank	CDS	1650698	1652974	+	-1	.	codon_start=1 db_xref=GI:258542618 db_xref=GeneID:8435557 gene=fcuA locus_tag=APA01_15330 note='TonB-dependent receptor' product='ferrichrome siderophore receptor FcuA' protein_id=YP_003188051.1 transl_table=11
NC_013209	GenBank	CDS	1653176	1653994	+	-1	.	codon_start=1 db_xref=GI:258542619 db_xref=GeneID:8436620 locus_tag=APA01_15340 product='mechanosensitive ion channel MscS' protein_id=YP_003188052.1 transl_table=11
NC_013209	GenBank	CDS	1654319	1655356	+	-1	.	codon_start=1 db_xref=GI:258542620 db_xref=GeneID:8435558 locus_tag=APA01_15350 note='Probably pseudogene, C-terminal domain of a gene truncated by transposon' product='L-sorbosone dehydrogenase' protein_id=YP_003188053.1 transl_table=11
NC_013209	GenBank	CDS	1655414	1655659	+	-1	.	codon_start=1 db_xref=GI:258542621 db_xref=GeneID:8435559 locus_tag=APA01_15360 note='Probably pseudogene, N-terminal domain of a gene truncated by transposon' product='L-sorbosone dehydrogenase' protein_id=YP_003188054.1 transl_table=11
NC_013209	GenBank	CDS	1656005	1656199	+	-1	.	codon_start=1 db_xref=GI:258542622 db_xref=GeneID:8435560 locus_tag=APA01_15370 product='hypothetical protein' protein_id=YP_003188055.1 transl_table=11
NC_013209	GenBank	CDS	1656213	1657352	+	-1	.	codon_start=1 db_xref=GI:258542623 db_xref=GeneID:8435561 locus_tag=APA01_15380 product='cytochrome bd ubiquinol oxidase subunit II' protein_id=YP_003188056.1 transl_table=11
NC_013209	GenBank	CDS	1657367	1658980	+	-1	.	codon_start=1 db_xref=GI:258542624 db_xref=GeneID:8435562 locus_tag=APA01_15390 product='cytochrome bd ubiquinol oxidase subunit I' protein_id=YP_003188057.1 transl_table=11
NC_013209	GenBank	CDS	1659045	1660736	+	-1	.	codon_start=1 db_xref=GI:258542625 db_xref=GeneID:8435563 gene=cydC locus_tag=APA01_15400 note='ABC transporter' product='ATP-binding CydC' protein_id=YP_003188058.1 transl_table=11
NC_013209	GenBank	CDS	1660733	1662421	+	-1	.	codon_start=1 db_xref=GI:258542626 db_xref=GeneID:8436566 gene=cydD locus_tag=APA01_15410 product='ABC transporter ATP-binding protein' protein_id=YP_003188059.1 transl_table=11
NC_013209	GenBank	CDS	1662523	1662711	+	1	.	codon_start=1 db_xref=GI:258542627 db_xref=GeneID:8436567 locus_tag=APA01_15420 product='hypothetical protein' protein_id=YP_003188060.1 transl_table=11
NC_013209	GenBank	CDS	1662912	1663601	+	-1	.	codon_start=1 db_xref=GI:258542628 db_xref=GeneID:8435564 locus_tag=APA01_15430 note='Iron-uptake factor' product='2OG-Fe(II) oxygenase' protein_id=YP_003188061.1 transl_table=11
NC_013209	GenBank	CDS	1663704	1666142	+	-1	.	codon_start=1 db_xref=GI:258542629 db_xref=GeneID:8435565 locus_tag=APA01_15440 note='TonB-dependent receptor' product='outer membrane siderophore receptor' protein_id=YP_003188062.1 transl_table=11
NC_013209	GenBank	CDS	1666293	1666856	+	-1	.	codon_start=1 db_xref=GI:258542630 db_xref=GeneID:8435566 locus_tag=APA01_15450 product='hypothetical protein' protein_id=YP_003188063.1 transl_table=11
NC_013209	GenBank	CDS	1667134	1667745	+	1	.	codon_start=1 db_xref=GI:258542631 db_xref=GeneID:8435567 locus_tag=APA01_15460 note='DDE (Asp,Asp,Glu) domain' product=transposase protein_id=YP_003188064.1 transl_table=11
NC_013209	GenBank	CDS	1668126	1669115	+	-1	.	codon_start=1 db_xref=GI:258542632 db_xref=GeneID:8435568 locus_tag=APA01_15470 product='hypothetical protein' protein_id=YP_003188065.1 transl_table=11
NC_013209	GenBank	CDS	1669147	1670247	+	-1	.	codon_start=1 db_xref=GI:258542633 db_xref=GeneID:8435569 locus_tag=APA01_15480 note='Periplasmic protein' product='L-asparaginase II' protein_id=YP_003188066.1 transl_table=11
NC_013209	GenBank	CDS	1670364	1671953	+	-1	.	codon_start=1 db_xref=GI:258542634 db_xref=GeneID:8435570 locus_tag=APA01_15490 note='catalyzes the formation of oxalozcetate and L-glutamate from L-aspartate and 2-oxoglutarate' product='aspartate aminotransferase' protein_id=YP_003188067.1 transl_table=11
NC_013209	GenBank	CDS	1671979	1673670	+	-1	.	codon_start=1 db_xref=GI:258542635 db_xref=GeneID:8435571 locus_tag=APA01_15500 product='aspartate:alanine antiporter' protein_id=YP_003188068.1 transl_table=11
NC_013209	GenBank	CDS	1674384	1675520	+	1	.	codon_start=1 db_xref=GI:258542636 db_xref=GeneID:8435572 locus_tag=APA01_15510 product='glycosyl transferase' protein_id=YP_003188069.1 transl_table=11
NC_013209	GenBank	CDS	1676019	1676750	+	-1	.	codon_start=1 db_xref=GI:258542637 db_xref=GeneID:8435573 locus_tag=APA01_15520 product='hypothetical protein' protein_id=YP_003188070.1 transl_table=11
NC_013209	GenBank	CDS	1676747	1677880	+	-1	.	codon_start=1 db_xref=GI:258542638 db_xref=GeneID:8435574 locus_tag=APA01_15530 product='acyl-CoA dehydrogenase' protein_id=YP_003188071.1 transl_table=11
NC_013209	GenBank	CDS	1678399	1679784	+	-1	.	codon_start=1 db_xref=GI:258542639 db_xref=GeneID:8435575 locus_tag=APA01_15540 note='DDE (Asp,Asp,Glu) domain' product=transposase protein_id=YP_003188072.1 transl_table=11
NC_013209	GenBank	CDS	1679881	1680189	+	1	.	codon_start=1 db_xref=GI:258542640 db_xref=GeneID:8435576 locus_tag=APA01_15550 product='hypothetical protein' protein_id=YP_003188073.1 transl_table=11
NC_013209	GenBank	CDS	1680479	1682101	+	-1	.	codon_start=1 db_xref=GI:258542641 db_xref=GeneID:8435577 locus_tag=APA01_15560 product='ABC transporter ATP-binding protein' protein_id=YP_003188074.1 transl_table=11
NC_013209	GenBank	CDS	1682268	1683212	+	-1	.	codon_start=1 db_xref=GI:258542642 db_xref=GeneID:8435578 gene=lysR locus_tag=APA01_15570 note=Helix-turn-helix product='LysR family transcriptional regulator' protein_id=YP_003188075.1 transl_table=11
NC_013209	GenBank	CDS	1683459	1683656	+	1	.	codon_start=1 db_xref=GI:258542643 db_xref=GeneID:8436726 locus_tag=APA01_15580 product='hypothetical protein' protein_id=YP_003188076.1 transl_table=11
NC_013209	GenBank	CDS	1683799	1685184	+	-1	.	codon_start=1 db_xref=GI:258542644 db_xref=GeneID:8435579 locus_tag=APA01_15590 note='DDE (Asp,Asp,Glu) domain' product=transposase protein_id=YP_003188077.1 transl_table=11
NC_013209	GenBank	CDS	1685509	1687749	+	1	.	codon_start=1 db_xref=GI:258542645 db_xref=GeneID:8435580 locus_tag=APA01_15600 note='Adhesin family protein' product='hypothetical protein' protein_id=YP_003188078.1 transl_table=11
NC_013209	GenBank	CDS	1688227	1690740	+	1	.	codon_start=1 db_xref=GI:258542646 db_xref=GeneID:8435581 locus_tag=APA01_15610 note='TonB-dependent receptor' product='outer membrane siderophore receptor' protein_id=YP_003188079.1 transl_table=11
NC_013209	GenBank	CDS	1690840	1691910	+	-1	.	codon_start=1 db_xref=GI:258542647 db_xref=GeneID:8435582 locus_tag=APA01_15620 note='Zinc-dependent NAD-dependent' product='alcohol dehydrogenase' protein_id=YP_003188080.1 transl_table=11
NC_013209	GenBank	CDS	1692062	1693501	+	1	.	codon_start=1 db_xref=GI:258542648 db_xref=GeneID:8435583 locus_tag=APA01_15630 note='DDE (Asp,Asp,Glu) domain' product=transposase protein_id=YP_003188081.1 transl_table=11
NC_013209	GenBank	CDS	1693951	1694415	+	1	.	codon_start=1 db_xref=GI:258542649 db_xref=GeneID:8435584 locus_tag=APA01_15640 product='hypothetical protein' protein_id=YP_003188082.1 transl_table=11
NC_013209	GenBank	CDS	1694524	1695027	+	-1	.	codon_start=1 db_xref=GI:258542650 db_xref=GeneID:8435585 locus_tag=APA01_15650 product='hypothetical protein' protein_id=YP_003188083.1 transl_table=11
NC_013209	GenBank	CDS	1695227	1695796	+	1	.	codon_start=1 db_xref=GI:258542651 db_xref=GeneID:8435586 locus_tag=APA01_15660 product='hypothetical protein' protein_id=YP_003188084.1 transl_table=11
NC_013209	GenBank	CDS	1695761	1696474	+	-1	.	codon_start=1 db_xref=GI:258542652 db_xref=GeneID:8435587 gene=mgtC locus_tag=APA01_15670 product='cation transporter MgtC/SapB' protein_id=YP_003188085.1 transl_table=11
NC_013209	GenBank	CDS	1696972	1697688	+	-1	.	codon_start=1 db_xref=GI:258542653 db_xref=GeneID:8436754 locus_tag=APA01_15680 product='hypothetical protein' protein_id=YP_003188086.1 transl_table=11
NC_013209	GenBank	CDS	1697685	1698857	+	-1	.	codon_start=1 db_xref=GI:258542654 db_xref=GeneID:8435588 locus_tag=APA01_15690 product='hypothetical protein' protein_id=YP_003188087.1 transl_table=11
NC_013209	GenBank	CDS	1698864	1698983	+	-1	.	codon_start=1 db_xref=GI:258542655 db_xref=GeneID:8435589 locus_tag=APA01_15700 note='Probably pseudogene, C-terminal domain of a gene truncated by transposon' product='oxalyl-CoA decarboxylase' protein_id=YP_003188088.1 transl_table=11
NC_013209	GenBank	CDS	1699116	1700555	+	1	.	codon_start=1 db_xref=GI:258542656 db_xref=GeneID:8435590 locus_tag=APA01_15710 note='DDE (Asp,Asp,Glu) domain' product=transposase protein_id=YP_003188089.1 transl_table=11
NC_013209	GenBank	CDS	1700698	1702269	+	-1	.	codon_start=1 db_xref=GI:258542657 db_xref=GeneID:8435591 locus_tag=APA01_15720 note='catalyzes the formation of formyl-CoA from oxalyl-CoA' product='oxalyl-CoA decarboxylase' protein_id=YP_003188090.1 transl_table=11
NC_013209	GenBank	CDS	1702378	1703655	+	-1	.	codon_start=1 db_xref=GI:258542658 db_xref=GeneID:8435592 locus_tag=APA01_15730 note=NAD(P)-binding product='formyl-CoA transferase' protein_id=YP_003188091.1 transl_table=11
NC_013209	GenBank	CDS	1704215	1704736	+	1	.	codon_start=1 db_xref=GI:258542659 db_xref=GeneID:8435593 locus_tag=APA01_15740 product='hypothetical protein' protein_id=YP_003188092.1 transl_table=11
NC_013209	GenBank	CDS	1704855	1705568	+	1	.	codon_start=1 db_xref=GI:258542660 db_xref=GeneID:8435594 locus_tag=APA01_15750 product=oxidoreductase protein_id=YP_003188093.1 transl_table=11
NC_013209	GenBank	CDS	1705631	1706263	+	1	.	codon_start=1 db_xref=GI:258542661 db_xref=GeneID:8435595 gene=tetR locus_tag=APA01_15760 product='TetR family transcriptional regulator' protein_id=YP_003188094.1 transl_table=11
NC_013209	GenBank	CDS	1706423	1707184	+	1	.	codon_start=1 db_xref=GI:258542662 db_xref=GeneID:8436947 locus_tag=APA01_15770 note='Short-chain alcohol dehydrogenase/reductase' product=oxidoreductase protein_id=YP_003188095.1 transl_table=11
NC_013209	GenBank	CDS	1707214	1707654	+	1	.	codon_start=1 db_xref=GI:258542663 db_xref=GeneID:8435596 locus_tag=APA01_15780 product='hypothetical protein' protein_id=YP_003188096.1 transl_table=11
NC_013209	GenBank	CDS	1707752	1708198	+	1	.	codon_start=1 db_xref=GI:258542664 db_xref=GeneID:8435597 locus_tag=APA01_15790 product='hypothetical protein' protein_id=YP_003188097.1 transl_table=11
NC_013209	GenBank	CDS	1708402	1709778	+	1	.	codon_start=1 db_xref=GI:258542665 db_xref=GeneID:8435598 locus_tag=APA01_15800 note='Major facilitator superfamily (MFS)' product=transporter protein_id=YP_003188098.1 transl_table=11
NC_013209	GenBank	CDS	1709961	1711628	+	1	.	codon_start=1 db_xref=GI:258542666 db_xref=GeneID:8435599 locus_tag=APA01_15810 note='catalyzes the interconversion of alpha-D-glucose 1-phosphate to alpha-D-glucose 6-phosphate' product=phosphoglucomutase protein_id=YP_003188099.1 transl_table=11
NC_013209	GenBank	CDS	1711853	1712395	+	-1	.	codon_start=1 db_xref=GI:258542667 db_xref=GeneID:8435600 locus_tag=APA01_15820 product='maltose O-acetyltransferase' protein_id=YP_003188100.1 transl_table=11
NC_013209	GenBank	CDS	1712392	1713096	+	-1	.	codon_start=1 db_xref=GI:258542668 db_xref=GeneID:8435601 locus_tag=APA01_15830 product='hypothetical protein' protein_id=YP_003188101.1 transl_table=11
NC_013209	GenBank	CDS	1713465	1714808	+	-1	.	codon_start=1 db_xref=GI:258542669 db_xref=GeneID:8435602 locus_tag=APA01_15840 note='Adhesin family protein' product='hypothetical protein' protein_id=YP_003188102.1 transl_table=11
NC_013209	GenBank	CDS	1714980	1715807	+	-1	.	codon_start=1 db_xref=GI:258542670 db_xref=GeneID:8435603 locus_tag=APA01_15850 note='Integrase core domain' product=transposase protein_id=YP_003188103.1 transl_table=11
NC_013209	GenBank	CDS	1715804	1716067	+	-1	.	codon_start=1 db_xref=GI:258542671 db_xref=GeneID:8435604 locus_tag=APA01_15860 product=transposase protein_id=YP_003188104.1 transl_table=11
NC_013209	GenBank	CDS	1716413	1717378	+	-1	.	codon_start=1 db_xref=GI:258542672 db_xref=GeneID:8435605 gene=fecR/pupR locus_tag=APA01_15870 note='ferric citrate transport, anti-FecI sigma factor' product='two component sensor histidine kinase FecR/PupR' protein_id=YP_003188105.1 transl_table=11
NC_013209	GenBank	CDS	1717533	1717835	+	-1	.	codon_start=1 db_xref=GI:258542673 db_xref=GeneID:8436627 gene=rpoE locus_tag=APA01_15880 note='Probably pseudogene, C-terminal domain of a gene truncated by transposon' product='DNA-directed RNA polymerase sigma-E/Sigma-24/FecI' protein_id=YP_003188106.1 transl_table=11
NC_013209	GenBank	CDS	1718539	1718664	+	-1	.	codon_start=1 db_xref=GI:258542674 db_xref=GeneID:8436884 locus_tag=APA01_15890 note='Probably pseudogene, Middle domain of a gene truncated by transposon' product='DNA polymerase III subunit alpha' protein_id=YP_003188107.1 transl_table=11
NC_013209	GenBank	CDS	1718863	1719567	+	-1	.	codon_start=1 db_xref=GI:258542675 db_xref=GeneID:8435606 locus_tag=APA01_15900 product='nodulin-related integral membrane protein DUF125' protein_id=YP_003188108.1 transl_table=11
NC_013209	GenBank	CDS	1719701	1721053	+	-1	.	codon_start=1 db_xref=GI:258542676 db_xref=GeneID:8435607 locus_tag=APA01_15910 product='two component sensor histidine kinase' protein_id=YP_003188109.1 transl_table=11
NC_013209	GenBank	CDS	1721050	1721721	+	-1	.	codon_start=1 db_xref=GI:258542677 db_xref=GeneID:8435608 gene=kdpE locus_tag=APA01_15920 note='Winged helix family' product='two component response regulator KdpE' protein_id=YP_003188110.1 transl_table=11
NC_013209	GenBank	CDS	1721721	1724795	+	-1	.	codon_start=1 db_xref=GI:258542678 db_xref=GeneID:8436704 gene=czcA locus_tag=APA01_15930 note='Resistance-nodulation-division (RND) superfamily' product='cobalt/zinc/cadmium resistance heavy metal efflux pump protein CzcA' protein_id=YP_003188111.1 transl_table=11
NC_013209	GenBank	CDS	1724795	1725949	+	-1	.	codon_start=1 db_xref=GI:258542679 db_xref=GeneID:8436573 gene=czcB/hlyD locus_tag=APA01_15940 note='Major facilitator superfamily (MFS)' product='heavy metal/cation efflux pump CzcB/HlyD' protein_id=YP_003188112.1 transl_table=11
NC_013209	GenBank	CDS	1725946	1727181	+	-1	.	codon_start=1 db_xref=GI:258542680 db_xref=GeneID:8436574 gene=czcC locus_tag=APA01_15950 note='Resistance-nodulation-division (RND) superfamily' product='cobalt/zinc/cadmium resistance heavy metal efflux pump protein CzcC' protein_id=YP_003188113.1 transl_table=11
NC_013209	GenBank	CDS	1727200	1727670	+	-1	.	codon_start=1 db_xref=GI:258542681 db_xref=GeneID:8436575 locus_tag=APA01_15960 product='hypothetical protein' protein_id=YP_003188114.1 transl_table=11
NC_013209	GenBank	tRNA	1729473	1729549	+	-1	.	codon_recognized=AUG db_xref=GeneID:8435609 locus_tag=APA01_15970 product=tRNA-Met
NC_013209	GenBank	rRNA	1731018	1731136	+	-1	.	db_xref=GeneID:8435610 gene=rrf4 locus_tag=APA01_15980 product='5S ribosomal RNA of rrnD operon'
NC_013209	GenBank	rRNA	1731364	1733973	+	-1	.	db_xref=GeneID:8436890 gene=rrl4 locus_tag=APA01_15990 product='23S ribosomal RNA of rrnD operon'
NC_013209	GenBank	tRNA	1732903	1732978	+	-1	.	codon_recognized=GCA db_xref=GeneID:8436895 locus_tag=APA01_16000 product=tRNA-Ala
NC_013209	GenBank	tRNA	1733003	1733079	+	-1	.	codon_recognized=AUC db_xref=GeneID:8435611 locus_tag=APA01_16010 product=tRNA-Ile
NC_013209	GenBank	rRNA	1734731	1736170	+	-1	.	db_xref=GeneID:8435612 gene=rrs4 locus_tag=APA01_16020 product='16S ribosomal RNA of rrnD operon'
NC_013209	GenBank	CDS	1735360	1736490	+	1	.	codon_start=1 db_xref=GI:258542682 db_xref=GeneID:8436900 locus_tag=APA01_16030 product='hypothetical protein' protein_id=YP_003188115.1 transl_table=11
NC_013209	GenBank	CDS	1736490	1738256	+	1	.	codon_start=1 db_xref=GI:258542683 db_xref=GeneID:8435613 locus_tag=APA01_16040 note='activates fatty acids by binding to coenzyme A' product='acyl-CoA synthetase' protein_id=YP_003188116.1 transl_table=11
NC_013209	GenBank	CDS	1738388	1738639	+	1	.	codon_start=1 db_xref=GI:258542684 db_xref=GeneID:8435614 locus_tag=APA01_16050 note=phosphopantetheine-binding product='acyl carrier protein' protein_id=YP_003188117.1 transl_table=11
NC_013209	GenBank	CDS	1738646	1739860	+	1	.	codon_start=1 db_xref=GI:258542685 db_xref=GeneID:8435615 locus_tag=APA01_16060 note='8-amino-7-oxononanoate synthase' product='serine palmitoyltransferase' protein_id=YP_003188118.1 transl_table=11
NC_013209	GenBank	CDS	1739866	1740819	+	-1	.	codon_start=1 db_xref=GI:258542686 db_xref=GeneID:8435616 locus_tag=APA01_16070 product='hypothetical protein' protein_id=YP_003188119.1 transl_table=11
NC_013209	GenBank	CDS	1740844	1741824	+	-1	.	codon_start=1 db_xref=GI:258542687 db_xref=GeneID:8435617 locus_tag=APA01_16080 product='diacylglycerol (DAG) kinase' protein_id=YP_003188120.1 transl_table=11
NC_013209	GenBank	CDS	1741920	1742870	+	1	.	codon_start=1 db_xref=GI:258542688 db_xref=GeneID:8435618 locus_tag=APA01_16090 product=metallophosphoesterase protein_id=YP_003188121.1 transl_table=11
NC_013209	GenBank	CDS	1742867	1744066	+	1	.	codon_start=1 db_xref=GI:258542689 db_xref=GeneID:8435619 gene=yjgPQ locus_tag=APA01_16100 product='transporter YjgP/YjgQ' protein_id=YP_003188122.1 transl_table=11
NC_013209	GenBank	CDS	1744063	1745157	+	1	.	codon_start=1 db_xref=GI:258542690 db_xref=GeneID:8437004 gene=yjgPQ locus_tag=APA01_16110 product='transporter YjgP/YjgQ' protein_id=YP_003188123.1 transl_table=11
NC_013209	GenBank	CDS	1745154	1745942	+	1	.	codon_start=1 db_xref=GI:258542691 db_xref=GeneID:8437005 locus_tag=APA01_16120 product='fatty acid hydroxylase' protein_id=YP_003188124.1 transl_table=11
NC_013209	GenBank	CDS	1745939	1746745	+	1	.	codon_start=1 db_xref=GI:258542692 db_xref=GeneID:8435620 locus_tag=APA01_16130 product='hypothetical protein' protein_id=YP_003188125.1 transl_table=11
NC_013209	GenBank	CDS	1746759	1747457	+	-1	.	codon_start=1 db_xref=GI:258542693 db_xref=GeneID:8435621 locus_tag=APA01_16140 product='phosphoglycolate phosphatase' protein_id=YP_003188126.1 transl_table=11
NC_013209	GenBank	CDS	1747540	1748916	+	1	.	codon_start=1 db_xref=GI:258542694 db_xref=GeneID:8435622 gene=glmU locus_tag=APA01_16150 note='forms a homotrimer; catalyzes the acetylation of glucosamine-1-phosphate and uridylation of N-acetylglucosamine-1-phosphate to produce UDP-GlcNAc; function in cell wall synthesis' product='bifunctional N-acetylglucosamine-1-phosphate uridyltransferase/glucosamine-1-phosphate acetyltransferase' protein_…
NC_013209	GenBank	CDS	1748916	1750739	+	1	.	codon_start=1 db_xref=GI:258542695 db_xref=GeneID:8435623 locus_tag=APA01_16160 note='Catalyzes the first step in hexosamine metabolism, converting fructose-6P into glucosamine-6P using glutamine as a nitrogen source' product='glucosamine--fructose-6-phosphate aminotransferase' protein_id=YP_003188128.1 transl_table=11
NC_013209	GenBank	CDS	1750904	1752154	+	-1	.	codon_start=1 db_xref=GI:258542696 db_xref=GeneID:8435624 locus_tag=APA01_16170 product=transposase protein_id=YP_003188129.1 transl_table=11
NC_013209	GenBank	CDS	1752475	1753038	+	1	.	codon_start=1 db_xref=GI:258542697 db_xref=GeneID:8435625 locus_tag=APA01_16180 note='DDE (Asp,Asp,Glu) domain' product=transposase protein_id=YP_003188130.1 transl_table=11
NC_013209	GenBank	CDS	1753663	1753890	+	-1	.	codon_start=1 db_xref=GI:258542698 db_xref=GeneID:8435626 locus_tag=APA01_16190 note='Probably pseudogene, C-terminal domain of a gene truncated by transposon' product=transposase protein_id=YP_003188131.1 transl_table=11
NC_013209	GenBank	CDS	1754047	1755432	+	1	.	codon_start=1 db_xref=GI:258542699 db_xref=GeneID:8435627 locus_tag=APA01_16200 note='DDE (Asp,Asp,Glu) domain' product=transposase protein_id=YP_003188132.1 transl_table=11
NC_013209	GenBank	CDS	1755575	1755895	+	-1	.	codon_start=1 db_xref=GI:258542700 db_xref=GeneID:8435628 locus_tag=APA01_16210 note='Probably pseudogene, N-terminal domain of a gene truncated by transposon' product=transposase protein_id=YP_003188133.1 transl_table=11
NC_013209	GenBank	CDS	1756167	1757000	+	-1	.	codon_start=1 db_xref=GI:258542701 db_xref=GeneID:8435629 locus_tag=APA01_16220 product='hypothetical protein' protein_id=YP_003188134.1 transl_table=11
NC_013209	GenBank	CDS	1757022	1757819	+	-1	.	codon_start=1 db_xref=GI:258542702 db_xref=GeneID:8435630 gene=iclR locus_tag=APA01_16230 product='IclR family transcriptional regulator' protein_id=YP_003188135.1 transl_table=11
NC_013209	GenBank	CDS	1758092	1758580	+	1	.	codon_start=1 db_xref=GI:258542703 db_xref=GeneID:8436699 locus_tag=APA01_16240 product='glutathione peroxidase' protein_id=YP_003188136.1 transl_table=11
NC_013209	GenBank	CDS	1758584	1759306	+	-1	.	codon_start=1 db_xref=GI:258542704 db_xref=GeneID:8435631 gene=lolD locus_tag=APA01_16250 product='lipoprotein releasing system ATP-binding protein LolD' protein_id=YP_003188137.1 transl_table=11
NC_013209	GenBank	CDS	1759299	1760546	+	-1	.	codon_start=1 db_xref=GI:258542705 db_xref=GeneID:8436710 gene=lolCE locus_tag=APA01_16260 product='lipoprotein releasing system transmembrane protein LolC/E' protein_id=YP_003188138.1 transl_table=11
NC_013209	GenBank	CDS	1760552	1761868	+	-1	.	codon_start=1 db_xref=GI:258542706 db_xref=GeneID:8436709 locus_tag=APA01_16270 note='catalyzes the formation of prolyl-tRNA(Pro) from proline and tRNA(Pro)' product='prolyl-tRNA synthetase' protein_id=YP_003188139.1 transl_table=11
NC_013209	GenBank	CDS	1762014	1763657	+	-1	.	codon_start=1 db_xref=GI:258542707 db_xref=GeneID:8435632 locus_tag=APA01_16280 product='metal-dependent hydrolase' protein_id=YP_003188140.1 transl_table=11
NC_013209	GenBank	CDS	1763667	1764476	+	-1	.	codon_start=1 db_xref=GI:258542708 db_xref=GeneID:8435633 gene=baf locus_tag=APA01_16290 note='type III; catalyzes the formation of (R)-4'-phosphopantothenate from (R)-pantothenate in coenzyme A biosynthesis; type III pantothenate kinases are not subject to feedback inhibition from coenzyme A and have a high Km for ATP' product='pantothenate kinase' protein_id=YP_003188141.1 transl_table=11
NC_013209	GenBank	CDS	1764480	1765223	+	-1	.	codon_start=1 db_xref=GI:258542709 db_xref=GeneID:8436517 locus_tag=APA01_16300 product='biotin--acetyl-CoA-carboxylase ligase' protein_id=YP_003188142.1 transl_table=11
NC_013209	GenBank	CDS	1765220	1766662	+	-1	.	codon_start=1 db_xref=GI:258542710 db_xref=GeneID:8435634 locus_tag=APA01_16310 product='NADH-quinone oxidoreductase chain N' protein_id=YP_003188143.1 transl_table=11
NC_013209	GenBank	CDS	1766735	1768675	+	-1	.	codon_start=1 db_xref=GI:258542711 db_xref=GeneID:8435635 locus_tag=APA01_16320 product='NADH-quinone oxidoreductase chain L' protein_id=YP_003188144.1 transl_table=11
NC_013209	GenBank	CDS	1768682	1769005	+	-1	.	codon_start=1 db_xref=GI:258542712 db_xref=GeneID:8435636 locus_tag=APA01_16330 product='NADH-quinone oxidoreductase chain K' protein_id=YP_003188145.1 transl_table=11
NC_013209	GenBank	CDS	1769002	1769733	+	-1	.	codon_start=1 db_xref=GI:258542713 db_xref=GeneID:8435637 locus_tag=APA01_16340 product='NADH-quinone oxidoreductase chain J' protein_id=YP_003188146.1 transl_table=11
NC_013209	GenBank	CDS	1769752	1770240	+	-1	.	codon_start=1 db_xref=GI:258542714 db_xref=GeneID:8435638 locus_tag=APA01_16350 note='Catalyzes the transfer of electrons from NADH to quinone' product='NADH dehydrogenase subunit I' protein_id=YP_003188147.1 transl_table=11
NC_013209	GenBank	CDS	1770240	1771268	+	-1	.	codon_start=1 db_xref=GI:258542715 db_xref=GeneID:8435639 locus_tag=APA01_16360 product='NADH-quinone oxidoreductase chain H' protein_id=YP_003188148.1 transl_table=11
NC_013209	GenBank	CDS	1771274	1773352	+	-1	.	codon_start=1 db_xref=GI:258542716 db_xref=GeneID:8435640 locus_tag=APA01_16370 note='Catalyzes the transfer of electrons from NADH to quinone' product='NADH dehydrogenase subunit G' protein_id=YP_003188149.1 transl_table=11
NC_013209	GenBank	CDS	1773358	1774686	+	-1	.	codon_start=1 db_xref=GI:258542717 db_xref=GeneID:8435641 locus_tag=APA01_16380 note='part of NADH-ubiquinone oxidoreductase complex I; shuttles electrons from NADH, via FMN and iron-sulfur (Fe-S) centers, to quinones in the respiratory chain; NuoF is part of the soluble NADH dehydrogenase fragment, which represents the electron input part of NADH dehydrogenase' product='NADH dehydrogenase I subu…
NC_013209	GenBank	CDS	1774698	1775339	+	-1	.	codon_start=1 db_xref=GI:258542718 db_xref=GeneID:8435642 locus_tag=APA01_16390 product='NADH-quinone oxidoreductase chain E' protein_id=YP_003188151.1 transl_table=11
NC_013209	GenBank	CDS	1775336	1776616	+	-1	.	codon_start=1 db_xref=GI:258542719 db_xref=GeneID:8435643 locus_tag=APA01_16400 note='Catalyzes the transfer of electrons from NADH to quinone' product='NADH dehydrogenase subunit D' protein_id=YP_003188152.1 transl_table=11
NC_013209	GenBank	CDS	1776616	1777275	+	-1	.	codon_start=1 db_xref=GI:258542720 db_xref=GeneID:8435644 locus_tag=APA01_16410 product='NADH-quinone oxidoreductase chain C' protein_id=YP_003188153.1 transl_table=11
NC_013209	GenBank	CDS	1777268	1777828	+	-1	.	codon_start=1 db_xref=GI:258542721 db_xref=GeneID:8435645 locus_tag=APA01_16420 note='The point of entry for the majority of electrons that traverse the respiratory chain eventually resulting in the reduction of oxygen' product='NADH dehydrogenase subunit B' protein_id=YP_003188154.1 transl_table=11
NC_013209	GenBank	CDS	1777847	1778212	+	-1	.	codon_start=1 db_xref=GI:258542722 db_xref=GeneID:8435646 locus_tag=APA01_16430 product='NADH-quinone oxidoreductase chain A' protein_id=YP_003188155.1 transl_table=11
NC_013209	GenBank	tRNA	1778440	1778514	+	-1	.	codon_recognized=GUA db_xref=GeneID:8435647 locus_tag=APA01_16440 product=tRNA-Val
NC_013209	GenBank	tRNA	1778776	1778850	+	-1	.	codon_recognized=GUA db_xref=GeneID:8435648 locus_tag=APA01_16450 product=tRNA-Val
NC_013209	GenBank	CDS	1778944	1779231	+	-1	.	codon_start=1 db_xref=GI:258542723 db_xref=GeneID:8435649 gene=hu locus_tag=APA01_16460 product='histone-like DNA-binding protein HU' protein_id=YP_003188156.1 transl_table=11
NC_013209	GenBank	CDS	1779377	1781899	+	-1	.	codon_start=1 db_xref=GI:258542724 db_xref=GeneID:8436697 gene=lon locus_tag=APA01_16470 product='Lon protease ATP-dependent Lon' protein_id=YP_003188157.1 transl_table=11
NC_013209	GenBank	CDS	1782098	1783363	+	-1	.	codon_start=1 db_xref=GI:258542725 db_xref=GeneID:8436711 gene=clpX locus_tag=APA01_16480 note=ATP-dependent product='Clp protease ATP-binding subunit ClpX' protein_id=YP_003188158.1 transl_table=11
NC_013209	GenBank	CDS	1783484	1784146	+	-1	.	codon_start=1 db_xref=GI:258542726 db_xref=GeneID:8436538 gene=clpP locus_tag=APA01_16490 note='hydrolyzes proteins to small peptides; with the ATPase subunits ClpA or ClpX, ClpP degrades specific substrates' product='ATP-dependent Clp protease proteolytic subunit' protein_id=YP_003188159.1 transl_table=11
NC_013209	GenBank	CDS	1784321	1785655	+	-1	.	codon_start=1 db_xref=GI:258542727 db_xref=GeneID:8436535 gene=tig locus_tag=APA01_16500 note='Tig; RopA; peptidyl-prolyl cis/trans isomerase; promotes folding of newly synthesized proteins; binds ribosomal 50S subunit; forms a homodimer' product='trigger factor' protein_id=YP_003188160.1 transl_table=11
NC_013209	GenBank	tRNA	1785739	1785823	+	-1	.	codon_recognized=CUA db_xref=GeneID:8435650 locus_tag=APA01_16510 product=tRNA-Leu
NC_013209	GenBank	CDS	1785870	1787345	+	-1	.	codon_start=1 db_xref=GI:258542728 db_xref=GeneID:8435651 locus_tag=APA01_16520 product='sugar kinase' protein_id=YP_003188161.1 transl_table=11
NC_013209	GenBank	CDS	1787504	1787959	+	1	.	codon_start=1 db_xref=GI:258542729 db_xref=GeneID:8435652 locus_tag=APA01_16530 product='hypothetical protein' protein_id=YP_003188162.1 transl_table=11
NC_013209	GenBank	CDS	1788139	1790049	+	1	.	codon_start=1 db_xref=GI:258542730 db_xref=GeneID:8435653 locus_tag=APA01_16540 note='ATP-dependent Superfamily II, DEAD/DEAH' product='DNA/RNA helicase' protein_id=YP_003188163.1 transl_table=11
NC_013209	GenBank	CDS	1790058	1791356	+	1	.	codon_start=1 db_xref=GI:258542731 db_xref=GeneID:8435654 locus_tag=APA01_16550 note='S-adenosylmethionine (SAM)-dependent' product='ribosomal RNA large subunit 23S/tRNA (uracil-5-)methyltransferase' protein_id=YP_003188164.1 transl_table=11
NC_013209	GenBank	CDS	1791310	1791678	+	-1	.	codon_start=1 db_xref=GI:258542732 db_xref=GeneID:8435655 gene=hesB locus_tag=APA01_16560 product='iron-sulfur (Fe-S) cluster assembly protein HesB/YadR/YfhF' protein_id=YP_003188165.1 transl_table=11
NC_013209	GenBank	CDS	1791705	1792193	+	-1	.	codon_start=1 db_xref=GI:258542733 db_xref=GeneID:8436668 locus_tag=APA01_16570 product='metal-sulfur cluster biosynthetic enzyme' protein_id=YP_003188166.1 transl_table=11
NC_013209	GenBank	CDS	1792180	1792632	+	-1	.	codon_start=1 db_xref=GI:258542734 db_xref=GeneID:8435656 gene=nifU locus_tag=APA01_16580 note='Fe-S cluster assembly protein NFU' product='NifU family SUF system FeS assembly protein' protein_id=YP_003188167.1 transl_table=11
NC_013209	GenBank	CDS	1792629	1793876	+	-1	.	codon_start=1 db_xref=GI:258542735 db_xref=GeneID:8436787 gene=sufS locus_tag=APA01_16590 product='cysteine desulfurase' protein_id=YP_003188168.1 transl_table=11
NC_013209	GenBank	CDS	1793876	1795138	+	-1	.	codon_start=1 db_xref=GI:258542736 db_xref=GeneID:8436934 gene=sufD locus_tag=APA01_16600 product='iron-sulfur (Fe-S) assembly protein SufD' protein_id=YP_003188169.1 transl_table=11
NC_013209	GenBank	CDS	1795156	1795926	+	-1	.	codon_start=1 db_xref=GI:258542737 db_xref=GeneID:8436932 gene=sufC locus_tag=APA01_16610 note='ABC transporter' product='FeS assembly ATP-binding protein SufC' protein_id=YP_003188170.1 transl_table=11
NC_013209	GenBank	CDS	1795940	1797430	+	-1	.	codon_start=1 db_xref=GI:258542738 db_xref=GeneID:8436931 gene=sufB locus_tag=APA01_16620 note='with SufCD activates cysteine desulfurase SufS' product='cysteine desulfurase' protein_id=YP_003188171.1 transl_table=11
NC_013209	GenBank	CDS	1797434	1797898	+	-1	.	codon_start=1 db_xref=GI:258542739 db_xref=GeneID:8436930 locus_tag=APA01_16630 product='transcriptional regulator' protein_id=YP_003188172.1 transl_table=11
NC_013209	GenBank	CDS	1798022	1799386	+	-1	.	codon_start=1 db_xref=GI:258542740 db_xref=GeneID:8435657 locus_tag=APA01_16640 product='hypothetical protein' protein_id=YP_003188173.1 transl_table=11
NC_013209	GenBank	CDS	1799491	1802289	+	1	.	codon_start=1 db_xref=GI:258542741 db_xref=GeneID:8435658 locus_tag=APA01_16650 product='phosphoenolpyruvate carboxylase' protein_id=YP_003188174.1 transl_table=11
NC_013209	GenBank	CDS	1802338	1803363	+	-1	.	codon_start=1 db_xref=GI:258542742 db_xref=GeneID:8435659 locus_tag=APA01_16660 note=oxidoreductase product=esterase protein_id=YP_003188175.1 transl_table=11
NC_013209	GenBank	CDS	1803500	1805587	+	-1	.	codon_start=1 db_xref=GI:258542743 db_xref=GeneID:8435660 locus_tag=APA01_16670 note='EF-G; promotes GTP-dependent translocation of the ribosome during translation; many organisms have multiple copies of this gene' product='elongation factor G' protein_id=YP_003188176.1 transl_table=11
NC_013209	GenBank	CDS	1805817	1806122	+	-1	.	codon_start=1 db_xref=GI:258542744 db_xref=GeneID:8435661 gene=rpmB locus_tag=APA01_16680 note='required for 70S ribosome assembly' product='50S ribosomal protein L28' protein_id=YP_003188177.1 transl_table=11
NC_013209	GenBank	CDS	1806240	1806533	+	-1	.	codon_start=1 db_xref=GI:258542745 db_xref=GeneID:8435662 locus_tag=APA01_16690 product='hypothetical protein' protein_id=YP_003188178.1 transl_table=11
NC_013209	GenBank	CDS	1806630	1808381	+	-1	.	codon_start=1 db_xref=GI:258542746 db_xref=GeneID:8435663 gene=hlyB/msbA locus_tag=APA01_16700 note='ABC transporter' product='multidrug ABC transporter ATP-binding protein' protein_id=YP_003188179.1 transl_table=11
NC_013209	GenBank	CDS	1808563	1809435	+	1	.	codon_start=1 db_xref=GI:258542747 db_xref=GeneID:8436678 locus_tag=APA01_16710 note='MutT/nudix hydrolase' product='thiamin pyrophosphokinase' protein_id=YP_003188180.1 transl_table=11
NC_013209	GenBank	CDS	1809440	1812430	+	-1	.	codon_start=1 db_xref=GI:258542748 db_xref=GeneID:8435664 locus_tag=APA01_16720 note='catalyzes the uridylylation or deuridylylation of the PII nitrogen regulatory protein' product='PII uridylyl-transferase' protein_id=YP_003188181.1 transl_table=11
NC_013209	GenBank	CDS	1812436	1815090	+	-1	.	codon_start=1 db_xref=GI:258542749 db_xref=GeneID:8435665 gene=mutS locus_tag=APA01_16730 note='This protein performs the mismatch recognition step during the DNA repair process' product='DNA mismatch repair protein MutS' protein_id=YP_003188182.1 transl_table=11
NC_013209	GenBank	CDS	1815131	1817014	+	-1	.	codon_start=1 db_xref=GI:258542750 db_xref=GeneID:8436776 locus_tag=APA01_16740 product='O-linked N-acetylglucosamine transferase' protein_id=YP_003188183.1 transl_table=11
NC_013209	GenBank	CDS	1817090	1818595	+	1	.	codon_start=1 db_xref=GI:258542751 db_xref=GeneID:8435666 locus_tag=APA01_16750 note='Zinc-dependent, thermostable' product=carboxypeptidase protein_id=YP_003188184.1 transl_table=11
NC_013209	GenBank	CDS	1818742	1819893	+	1	.	codon_start=1 db_xref=GI:258542752 db_xref=GeneID:8435667 locus_tag=APA01_16760 product=gluconolactonase protein_id=YP_003188185.1 transl_table=11
NC_013209	GenBank	CDS	1819961	1821361	+	1	.	codon_start=1 db_xref=GI:258542753 db_xref=GeneID:8435668 locus_tag=APA01_16770 note='catalyzes the formation of L-threonine from O-phospho-L-homoserine' product='threonine synthase' protein_id=YP_003188186.1 transl_table=11
NC_013209	GenBank	CDS	1821428	1822693	+	1	.	codon_start=1 db_xref=GI:258542754 db_xref=GeneID:8435669 locus_tag=APA01_16780 note=Zinc-dependent product='processing protease M16 family' protein_id=YP_003188187.1 transl_table=11
NC_013209	GenBank	CDS	1822690	1824030	+	1	.	codon_start=1 db_xref=GI:258542755 db_xref=GeneID:8435670 gene=pmbA/tldD locus_tag=APA01_16790 note='peptidase for DNA gyrase modulation' product='zinc-dependent microcin-processing U62/PmbA/TldD' protein_id=YP_003188188.1 transl_table=11
NC_013209	GenBank	CDS	1824057	1825028	+	1	.	codon_start=1 db_xref=GI:258542756 db_xref=GeneID:8436842 gene=tim44 locus_tag=APA01_16800 product='mitochondrial import inner membrane translocase subunit Tim44' protein_id=YP_003188189.1 transl_table=11
NC_013209	GenBank	CDS	1825115	1825306	+	1	.	codon_start=1 db_xref=GI:258542757 db_xref=GeneID:8436957 locus_tag=APA01_16810 product='hypothetical protein' protein_id=YP_003188190.1 transl_table=11
NC_013209	GenBank	CDS	1825516	1826484	+	-1	.	codon_start=1 db_xref=GI:258542758 db_xref=GeneID:8435671 locus_tag=APA01_16820 note='converts protoheme IX and farnesyl diphosphate to heme O' product='protoheme IX farnesyltransferase' protein_id=YP_003188191.1 transl_table=11
NC_013209	GenBank	CDS	1826481	1827737	+	-1	.	codon_start=1 db_xref=GI:258542759 db_xref=GeneID:8435672 locus_tag=APA01_16830 product='cytochrome C oxidase subunit 1' protein_id=YP_003188192.1 transl_table=11
NC_013209	GenBank	CDS	1827894	1828691	+	-1	.	codon_start=1 db_xref=GI:258542760 db_xref=GeneID:8435673 locus_tag=APA01_16840 product='phosphatidylethanolamine N-methyltransferase' protein_id=YP_003188193.1 transl_table=11
NC_013209	GenBank	CDS	1828742	1828918	+	1	.	codon_start=1 db_xref=GI:258542761 db_xref=GeneID:8435674 locus_tag=APA01_16850 product='hypothetical protein' protein_id=YP_003188194.1 transl_table=11
[truncated: 1,013 more rows]
