# Supplementary material for: JContextExplorer: a tree-based approach to facilitate cross-species genomic context comparison
Source: BMC Bioinformatics. 2013 Jan 16;14:18. doi: 10.1186/1471-2105-14-18 (PMC3560190; doi:10.1186/1471-2105-14-18)
Supplement: Additional file 3 — Alpha and Gamma proteobacteria biological information. Annotated genomes of 22 alpha and gamma proteobacterial species, whole-species phylogenetic tree for 22 alpha and gamma proteobacterial species, and MCL-tribe determined homology clusters for 22 alpha and gamma proteobacterial species. [file 1471-2105-14-18-S3.zip › AlphaAndGammaProteobacteria/Annotations/Acidithiobacillus_ferrooxidans_ATCC_53993.gff]

NC_011206	GenBank	CDS	252	1610	+	1	.	codon_start=1 db_xref=GI:198282149 db_xref=InterPro:IPR001957 db_xref=InterPro:IPR003593 db_xref=InterPro:IPR013159 db_xref=InterPro:IPR013317 db_xref=GeneID:6878909 locus_tag=Lferr_0001 note='KEGG: hha:Hhal_1227 chromosomal replication initiator protein DnaA; TIGRFAM: chromosomal replication initiator protein DnaA; PFAM: Chromosomal replication initiator DnaA domain; Chromosomal replication init…
NC_011206	GenBank	CDS	1894	2991	+	1	.	EC_number=2.7.7.7 codon_start=1 db_xref=GI:198282150 db_xref=InterPro:IPR001001 db_xref=GeneID:6875951 locus_tag=Lferr_0002 note='KEGG: pst:PSPTO_0002 DNA polymerase III, beta subunit; TIGRFAM: DNA polymerase III, beta subunit; PFAM: DNA polymerase III beta chain' product='DNA polymerase III subunit beta' protein_id=YP_002218471.1 transl_table=11
NC_011206	GenBank	CDS	2993	4045	+	1	.	codon_start=1 db_xref=GI:198282151 db_xref=InterPro:IPR001238 db_xref=InterPro:IPR003395 db_xref=GeneID:6875952 locus_tag=Lferr_0003 note='TIGRFAM: DNA replication and repair protein RecF; PFAM: SMC domain protein; KEGG: aeh:Mlg_0003 DNA replication and repair protein RecF' product='DNA replication and repair protein RecF' protein_id=YP_002218472.1 transl_table=11
NC_011206	GenBank	CDS	4042	6447	+	1	.	EC_number=5.99.1.3 codon_start=1 db_xref=GI:198282152 db_xref=InterPro:IPR000565 db_xref=InterPro:IPR001241 db_xref=InterPro:IPR002288 db_xref=InterPro:IPR003594 db_xref=InterPro:IPR006171 db_xref=InterPro:IPR011557 db_xref=InterPro:IPR011558 db_xref=InterPro:IPR013506 db_xref=GeneID:6875953 locus_tag=Lferr_0004 note='KEGG: lpc:LPC_0004 DNA gyrase, subunit B; TIGRFAM: DNA gyrase, B subunit; PFAM:…
NC_011206	GenBank	CDS	6592	10098	+	1	.	codon_start=1 db_xref=GI:198282153 db_xref=InterPro:IPR013027 db_xref=GeneID:6875954 locus_tag=Lferr_0005 note='KEGG: noc:Noc_1583 hypothetical protein' product='hypothetical protein' protein_id=YP_002218474.1 transl_table=11
NC_011206	GenBank	CDS	10193	10705	+	1	.	codon_start=1 db_xref=GI:198282154 db_xref=InterPro:IPR007893 db_xref=GeneID:6875955 locus_tag=Lferr_0006 note='PFAM: Spore coat U domain protein; KEGG: gbe:GbCGDNIH1_1327 protein U precursor' product='Spore coat U domain-containing protein' protein_id=YP_002218475.1 transl_table=11
NC_011206	GenBank	CDS	10719	11462	+	1	.	codon_start=1 db_xref=GI:198282155 db_xref=InterPro:IPR016147 db_xref=GeneID:6875956 locus_tag=Lferr_0007 note='KEGG: gbe:GbCGDNIH1_1328 chaperone protein EcpD' product='chaperone protein EcpD' protein_id=YP_002218476.1 transl_table=11
NC_011206	GenBank	CDS	11449	13872	+	1	.	codon_start=1 db_xref=GI:198282156 db_xref=InterPro:IPR000015 db_xref=GeneID:6875957 locus_tag=Lferr_0008 note='PFAM: fimbrial biogenesis outer membrane usher protein; KEGG: gbe:GbCGDNIH1_1329 outer membrane usher protein SefC' product='fimbrial biogenesis outer membrane usher protein' protein_id=YP_002218477.1 transl_table=11
NC_011206	GenBank	CDS	13869	14333	+	1	.	codon_start=1 db_xref=GI:198282157 db_xref=InterPro:IPR007893 db_xref=GeneID:6875958 locus_tag=Lferr_0009 note='PFAM: Spore coat U domain protein; KEGG: gbe:GbCGDNIH1_1330 hypothetical secreted protein' product='Spore coat U domain-containing protein' protein_id=YP_002218478.1 transl_table=11
NC_011206	GenBank	CDS	14356	14484	+	-1	.	codon_start=1 db_xref=GI:198282158 db_xref=InterPro:IPR005527 db_xref=GeneID:6875959 locus_tag=Lferr_0010 note='PFAM: Septum formation topological specificity factor MinE; KEGG: bbr:BB4016 putative cell division topological specificity factor' product='Septum formation topological specificity factor MinE' protein_id=YP_002218479.1 transl_table=11
NC_011206	GenBank	CDS	14492	14926	+	-1	.	codon_start=1 db_xref=GI:198282159 db_xref=GeneID:6875960 locus_tag=Lferr_0011 note='KEGG: gvi:glr1121 hypothetical protein' product='hypothetical protein' protein_id=YP_002218480.1 transl_table=11
NC_011206	GenBank	CDS	15259	15510	+	-1	.	codon_start=1 db_xref=GI:198282160 db_xref=InterPro:IPR005527 db_xref=GeneID:6875961 locus_tag=Lferr_0012 note='TIGRFAM: cell division topological specificity factor MinE; PFAM: Septum formation topological specificity factor MinE; KEGG: rfr:Rfer_0034 cell division topological specificity factor MinE' product='cell division topological specificity factor MinE' protein_id=YP_002218481.1 transl_tab…
NC_011206	GenBank	CDS	15512	16321	+	-1	.	codon_start=1 db_xref=GI:198282161 db_xref=InterPro:IPR002586 db_xref=InterPro:IPR010223 db_xref=GeneID:6875962 locus_tag=Lferr_0013 note='TIGRFAM: septum site-determining protein MinD; PFAM: Cobyrinic acid ac-diamide synthase; KEGG: cvi:CV_3376 septum site-determining protein MinD' product='septum site-determining protein MinD' protein_id=YP_002218482.1 transl_table=11
NC_011206	GenBank	CDS	16340	17071	+	-1	.	codon_start=1 db_xref=GI:198282162 db_xref=InterPro:IPR005526 db_xref=InterPro:IPR007874 db_xref=InterPro:IPR013033 db_xref=GeneID:6875963 locus_tag=Lferr_0014 note='TIGRFAM: septum site-determining protein MinC; PFAM: Septum formation inhibitor MinC; Septum formation inhibitor MinC domain protein; KEGG: psa:PST_1425 septum site-determining protein MinC' product='septum site-determining protein M…
NC_011206	GenBank	CDS	17102	17428	+	-1	.	codon_start=1 db_xref=GI:198282163 db_xref=InterPro:IPR000813 db_xref=InterPro:IPR001450 db_xref=GeneID:6875964 locus_tag=Lferr_0015 note='PFAM: 4Fe-4S ferredoxin iron-sulfur binding domain protein; KEGG: hha:Hhal_1658 4Fe-4S ferredoxin, iron-sulfur binding domain protein' product='4Fe-4S ferredoxin' protein_id=YP_002218484.1 transl_table=11
NC_011206	GenBank	CDS	17425	19980	+	-1	.	EC_number=5.99.1.2 codon_start=1 db_xref=GI:198282164 db_xref=InterPro:IPR000380 db_xref=InterPro:IPR003601 db_xref=InterPro:IPR003602 db_xref=InterPro:IPR005733 db_xref=InterPro:IPR006154 db_xref=InterPro:IPR006171 db_xref=InterPro:IPR013497 db_xref=InterPro:IPR013498 db_xref=InterPro:IPR016192 db_xref=GeneID:6875965 locus_tag=Lferr_0016 note='KEGG: mca:MCA2839 DNA topoisomerase I; TIGRFAM: DNA …
NC_011206	GenBank	CDS	19984	20424	+	-1	.	codon_start=1 db_xref=GI:198282165 db_xref=InterPro:IPR007456 db_xref=GeneID:6875966 locus_tag=Lferr_0017 note='PFAM: protein of unknown function DUF494; KEGG: aeh:Mlg_2631 protein of unknown function DUF494' product='hypothetical protein' protein_id=YP_002218486.1 transl_table=11
NC_011206	GenBank	CDS	20434	21531	+	-1	.	codon_start=1 db_xref=GI:198282166 db_xref=InterPro:IPR003488 db_xref=GeneID:6875967 locus_tag=Lferr_0018 note='TIGRFAM: DNA protecting protein DprA; PFAM: SMF family protein; KEGG: azo:azo0097 putative DNA processing protein DrpA' product='DNA protecting protein DprA' protein_id=YP_002218487.1 transl_table=11
NC_011206	GenBank	CDS	21528	22577	+	-1	.	codon_start=1 db_xref=GI:198282167 db_xref=InterPro:IPR002482 db_xref=GeneID:6875968 locus_tag=Lferr_0019 note='PFAM: Peptidoglycan-binding LysM; KEGG: pau:PA14_00210 putative lysin domain' product='peptidoglycan-binding LysM' protein_id=YP_002218488.1 transl_table=11
NC_011206	GenBank	CDS	22660	23163	+	1	.	EC_number=3.5.1.88 codon_start=1 db_xref=GI:198282168 db_xref=InterPro:IPR000181 db_xref=GeneID:6875969 locus_tag=Lferr_0020 note='KEGG: tbd:Tbd_0014 formylmethionine deformylase; TIGRFAM: peptide deformylase; PFAM: formylmethionine deformylase' product='peptide deformylase' protein_id=YP_002218489.1 transl_table=11
NC_011206	GenBank	CDS	23156	24097	+	1	.	codon_start=1 db_xref=GI:198282169 db_xref=InterPro:IPR002376 db_xref=InterPro:IPR005793 db_xref=InterPro:IPR005794 db_xref=GeneID:6875970 locus_tag=Lferr_0021 note='TIGRFAM: methionyl-tRNA formyltransferase; PFAM: formyl transferase domain protein; KEGG: aeh:Mlg_2627 methionyl-tRNA formyltransferase' product='methionyl-tRNA formyltransferase' protein_id=YP_002218490.1 transl_table=11
NC_011206	GenBank	CDS	24103	25398	+	1	.	codon_start=1 db_xref=GI:198282170 db_xref=InterPro:IPR001678 db_xref=InterPro:IPR004573 db_xref=InterPro:IPR006027 db_xref=InterPro:IPR006174 db_xref=GeneID:6875971 locus_tag=Lferr_0022 note='TIGRFAM: sun protein; PFAM: Fmu (Sun) domain protein; NusB/RsmB/TIM44; KEGG: pfl:PFL_0020 sun protein' product='sun protein' protein_id=YP_002218491.1 transl_table=11
NC_011206	GenBank	CDS	25389	25988	+	1	.	codon_start=1 db_xref=GI:198282171 db_xref=GeneID:6875972 locus_tag=Lferr_0023 note='KEGG: mca:MCA2846 hypothetical protein' product='hypothetical protein' protein_id=YP_002218492.1 transl_table=11
NC_011206	GenBank	CDS	25961	28171	+	1	.	codon_start=1 db_xref=GI:198282172 db_xref=InterPro:IPR003594 db_xref=InterPro:IPR003660 db_xref=InterPro:IPR003661 db_xref=InterPro:IPR004358 db_xref=InterPro:IPR005467 db_xref=GeneID:6875973 locus_tag=Lferr_0024 note='PFAM: ATP-binding region ATPase domain protein; histidine kinase HAMP region domain protein; histidine kinase A domain protein; KEGG: aeh:Mlg_2624 multi-sensor signal transduction…
NC_011206	GenBank	CDS	28193	29599	+	1	.	codon_start=1 db_xref=GI:198282173 db_xref=InterPro:IPR000641 db_xref=InterPro:IPR001789 db_xref=InterPro:IPR002078 db_xref=InterPro:IPR002197 db_xref=GeneID:6875974 locus_tag=Lferr_0025 note='PFAM: response regulator receiver; sigma-54 factor interaction domain-containing protein; helix-turn-helix Fis-type; KEGG: mca:MCA2848 nitrogen regulation protein NtrX, putative' product='two component sigm…
NC_011206	GenBank	CDS	29596	29793	+	1	.	codon_start=1 db_xref=GI:198282174 db_xref=GeneID:6875975 locus_tag=Lferr_0026 note='KEGG: amr:AM1_A0133 addiction module antitoxin, putative' product='hypothetical protein' protein_id=YP_002218495.1 transl_table=11
NC_011206	GenBank	CDS	29747	29914	+	1	.	codon_start=1 db_xref=GI:198282175 db_xref=GeneID:6875976 locus_tag=Lferr_0027 product='hypothetical protein' protein_id=YP_002218496.1 transl_table=11
NC_011206	GenBank	CDS	30028	31521	+	1	.	codon_start=1 db_xref=GI:198282176 db_xref=InterPro:IPR003594 db_xref=InterPro:IPR003660 db_xref=InterPro:IPR003661 db_xref=InterPro:IPR004358 db_xref=InterPro:IPR005467 db_xref=GeneID:6875977 locus_tag=Lferr_0028 note='PFAM: ATP-binding region ATPase domain protein; histidine kinase HAMP region domain protein; histidine kinase A domain protein; KEGG: mmw:Mmwyl1_4418 integral membrane sensor sign…
NC_011206	GenBank	CDS	31563	32930	+	1	.	codon_start=1 db_xref=GI:198282177 db_xref=InterPro:IPR001789 db_xref=InterPro:IPR002078 db_xref=InterPro:IPR002197 db_xref=InterPro:IPR003593 db_xref=GeneID:6875978 locus_tag=Lferr_0029 note='PFAM: response regulator receiver; sigma-54 factor interaction domain-containing protein; helix-turn-helix Fis-type; SMART: AAA ATPase; KEGG: gsu:GSU1320 sigma-54 dependent DNA-binding response regulator' p…
NC_011206	GenBank	CDS	33353	34852	+	1	.	codon_start=1 db_xref=GI:198282178 db_xref=InterPro:IPR002372 db_xref=GeneID:6875979 locus_tag=Lferr_0030 note='PFAM: Pyrrolo-quinoline quinone; KEGG: sto:ST1164 hypothetical outer membrane protein' product='pyrrolo-quinoline quinone' protein_id=YP_002218499.1 transl_table=11
NC_011206	GenBank	CDS	34969	36327	+	1	.	codon_start=1 db_xref=GI:198282179 db_xref=GeneID:6875980 locus_tag=Lferr_0031 note='KEGG: tbd:Tbd_1838 hypothetical protein' product='hypothetical protein' protein_id=YP_002218500.1 transl_table=11
NC_011206	GenBank	CDS	36399	37754	+	-1	.	codon_start=1 db_xref=GI:198282180 db_xref=InterPro:IPR002917 db_xref=InterPro:IPR004520 db_xref=InterPro:IPR005225 db_xref=InterPro:IPR005289 db_xref=InterPro:IPR006073 db_xref=GeneID:6875981 locus_tag=Lferr_0032 note='TIGRFAM: tRNA modification GTPase TrmE; small GTP-binding protein; PFAM: GTP-binding protein HSR1-related; KEGG: noc:Noc_3086 tRNA modification GTPase TrmE' product='tRNA modifica…
NC_011206	GenBank	CDS	37792	39378	+	-1	.	codon_start=1 db_xref=GI:198282181 db_xref=InterPro:IPR001708 db_xref=InterPro:IPR013308 db_xref=GeneID:6875982 locus_tag=Lferr_0033 note='PFAM: 60 kDa inner membrane insertion protein; KEGG: noc:Noc_3087 60 kDa inner membrane insertion protein' product='60 kDa inner membrane insertion protein' protein_id=YP_002218502.1 transl_table=11
NC_011206	GenBank	CDS	39394	39609	+	-1	.	codon_start=1 db_xref=GI:198282182 db_xref=InterPro:IPR002696 db_xref=GeneID:6875983 locus_tag=Lferr_0034 note='PFAM: protein of unknown function DUF37; KEGG: mmw:Mmwyl1_3004 protein of unknown function DUF37' product='hypothetical protein' protein_id=YP_002218503.1 transl_table=11
NC_011206	GenBank	CDS	39606	39956	+	-1	.	codon_start=1 db_xref=GI:198282183 db_xref=InterPro:IPR000100 db_xref=GeneID:6875984 locus_tag=Lferr_0035 note='TIGRFAM: ribonuclease P protein component; PFAM: ribonuclease P protein; KEGG: sfu:Sfum_2595 ribonuclease P protein component' product='ribonuclease P protein component' protein_id=YP_002218504.1 transl_table=11
NC_011206	GenBank	CDS	39961	40095	+	-1	.	codon_start=1 db_xref=GI:198282184 db_xref=InterPro:IPR000271 db_xref=GeneID:6875985 gene=rpmH locus_tag=Lferr_0036 note='in Escherichia coli transcription of this gene is enhanced by polyamines' product='50S ribosomal protein L34' protein_id=YP_002218505.1 transl_table=11
NC_011206	GenBank	CDS	40166	41833	+	-1	.	codon_start=1 db_xref=GI:198282185 db_xref=InterPro:IPR003439 db_xref=InterPro:IPR003593 db_xref=GeneID:6875986 locus_tag=Lferr_0037 note='ChvD; in Agrobacterium tumefaciens, mutations in both Walker boxes were found to affect virulence' product='putative ABC transporter ATP-binding protein' protein_id=YP_002218506.1 transl_table=11
NC_011206	GenBank	CDS	41931	42833	+	-1	.	codon_start=1 db_xref=GI:198282186 db_xref=InterPro:IPR000847 db_xref=InterPro:IPR005119 db_xref=GeneID:6875987 locus_tag=Lferr_0038 note='PFAM: regulatory protein LysR; LysR substrate-binding; KEGG: gvi:glr3360 LysR family transcriptional regulatory protein' product='LysR family transcriptional regulator' protein_id=YP_002218507.1 transl_table=11
NC_011206	GenBank	CDS	42895	44007	+	-1	.	codon_start=1 db_xref=GI:198282187 db_xref=InterPro:IPR006143 db_xref=GeneID:6875988 locus_tag=Lferr_0039 note='PFAM: secretion protein HlyD family protein; KEGG: bvi:Bcep1808_1470 secretion protein HlyD family protein' product='secretion protein HlyD family protein' protein_id=YP_002218508.1 transl_table=11
NC_011206	GenBank	CDS	43982	45427	+	-1	.	codon_start=1 db_xref=GI:198282188 db_xref=InterPro:IPR003423 db_xref=InterPro:IPR010131 db_xref=GeneID:6875989 locus_tag=Lferr_0040 note='TIGRFAM: RND efflux system, outer membrane lipoprotein, NodT family; PFAM: outer membrane efflux protein; KEGG: kpn:KPN_02576 putative channel/filament proteins' product='NodT family RND efflux system, outer membrane lipoprotein' protein_id=YP_002218509.1 tran…
NC_011206	GenBank	CDS	45417	47072	+	-1	.	codon_start=1 db_xref=GI:198282189 db_xref=InterPro:IPR007114 db_xref=InterPro:IPR011701 db_xref=GeneID:6875990 locus_tag=Lferr_0041 note='PFAM: major facilitator superfamily MFS_1; KEGG: acr:Acry_2030 drug resistance transporter, EmrB/QacA subfamily' product='major facilitator superfamily protein' protein_id=YP_002218510.1 transl_table=11
NC_011206	GenBank	CDS	47544	48752	+	1	.	codon_start=1 db_xref=GI:198282190 db_xref=InterPro:IPR004695 db_xref=GeneID:6875991 locus_tag=Lferr_0042 note='PFAM: C4-dicarboxylate transporter/malic acid transport protein; KEGG: pfo:Pfl_1664 C4-dicarboxylate transporter/malic acid transport protein' product='C4-dicarboxylate transporter/malic acid transport protein' protein_id=YP_002218511.1 transl_table=11
NC_011206	GenBank	CDS	48792	49604	+	1	.	codon_start=1 db_xref=GI:198282191 db_xref=InterPro:IPR006311 db_xref=GeneID:6875992 locus_tag=Lferr_0043 note='KEGG: bur:Bcep18194_B0411 hypothetical protein' product='hypothetical protein' protein_id=YP_002218512.1 transl_table=11
NC_011206	GenBank	CDS	49629	50639	+	1	.	codon_start=1 db_xref=GI:198282192 db_xref=InterPro:IPR011587 db_xref=GeneID:6875993 locus_tag=Lferr_0044 note='KEGG: gox:GOX2657 putative sulfate-binding protein' product='putative sulfate-binding protein' protein_id=YP_002218513.1 transl_table=11
NC_011206	GenBank	CDS	50692	51774	+	1	.	codon_start=1 db_xref=GI:198282193 db_xref=InterPro:IPR007301 db_xref=InterPro:IPR011637 db_xref=GeneID:6875994 locus_tag=Lferr_0045 note='PFAM: TQO small subunit DoxD; DoxX family protein; KEGG: gox:GOX2658 putative terminal quinol oxidase, subunit DoxD' product='TQO small subunit DoxD' protein_id=YP_002218514.1 transl_table=11
NC_011206	GenBank	CDS	51872	52519	+	1	.	codon_start=1 db_xref=GI:198282194 db_xref=InterPro:IPR001307 db_xref=InterPro:IPR001763 db_xref=GeneID:6875995 locus_tag=Lferr_0046 note='SMART: Rhodanese domain protein; KEGG: sth:STH108 hypothetical protein' product='rhodanese domain-containing protein' protein_id=YP_002218515.1 transl_table=11
NC_011206	GenBank	CDS	52580	52981	+	1	.	codon_start=1 db_xref=GI:198282195 db_xref=InterPro:IPR001763 db_xref=GeneID:6875996 locus_tag=Lferr_0047 note='SMART: Rhodanese domain protein; KEGG: mac:MA2500 hypothetical protein' product='rhodanese domain-containing protein' protein_id=YP_002218516.1 transl_table=11
NC_011206	GenBank	CDS	53012	53530	+	-1	.	codon_start=1 db_xref=GI:198282196 db_xref=InterPro:IPR000866 db_xref=InterPro:IPR011594 db_xref=InterPro:IPR013740 db_xref=GeneID:6875997 locus_tag=Lferr_0048 note='PFAM: alkyl hydroperoxide reductase/ Thiol specific antioxidant/ Mal allergen; Redoxin domain protein; KEGG: reh:H16_A0306 peroxiredoxin' product='redoxin domain-containing protein' protein_id=YP_002218517.1 transl_table=11
NC_011206	GenBank	CDS	53603	54685	+	-1	.	codon_start=1 db_xref=GI:198282197 db_xref=InterPro:IPR007301 db_xref=InterPro:IPR011637 db_xref=GeneID:6875998 locus_tag=Lferr_0049 note='PFAM: TQO small subunit DoxD; DoxX family protein; KEGG: gox:GOX2658 putative terminal quinol oxidase, subunit DoxD' product='TQO small subunit DoxD' protein_id=YP_002218518.1 transl_table=11
NC_011206	GenBank	CDS	54738	55751	+	-1	.	codon_start=1 db_xref=GI:198282198 db_xref=GeneID:6875999 locus_tag=Lferr_0050 note='KEGG: gox:GOX2657 putative sulfate-binding protein' product='putative sulfate-binding protein' protein_id=YP_002218519.1 transl_table=11
NC_011206	GenBank	CDS	55773	56585	+	-1	.	codon_start=1 db_xref=GI:198282199 db_xref=InterPro:IPR006311 db_xref=GeneID:6876000 locus_tag=Lferr_0051 note='KEGG: bam:Bamb_4603 hypothetical protein' product='hypothetical protein' protein_id=YP_002218520.1 transl_table=11
NC_011206	GenBank	CDS	56620	57090	+	-1	.	codon_start=1 db_xref=GI:198282200 db_xref=GeneID:6876001 locus_tag=Lferr_0052 product='hypothetical protein' protein_id=YP_002218521.1 transl_table=11
NC_011206	GenBank	CDS	57137	57919	+	-1	.	codon_start=1 db_xref=GI:198282201 db_xref=InterPro:IPR000209 db_xref=GeneID:6876002 locus_tag=Lferr_0053 product='hypothetical protein' protein_id=YP_002218522.1 transl_table=11
NC_011206	GenBank	CDS	57923	58981	+	-1	.	codon_start=1 db_xref=GI:198282202 db_xref=InterPro:IPR007272 db_xref=GeneID:6876003 locus_tag=Lferr_0054 note='PFAM: protein of unknown function DUF395 YeeE/YedE; KEGG: nis:NIS_0041 hypothetical protein' product='hypothetical protein' protein_id=YP_002218523.1 transl_table=11
NC_011206	GenBank	CDS	59118	59774	+	-1	.	codon_start=1 db_xref=GI:198282203 db_xref=InterPro:IPR002771 db_xref=GeneID:6876004 locus_tag=Lferr_0055 note='PFAM: multiple antibiotic resistance (MarC)-related protein; KEGG: reh:H16_A3413 putative transporter' product='multiple antibiotic resistance (MarC)-like protein' protein_id=YP_002218524.1 transl_table=11
NC_011206	GenBank	CDS	59886	60143	+	1	.	codon_start=1 db_xref=GI:198282204 db_xref=InterPro:IPR000962 db_xref=InterPro:IPR013429 db_xref=GeneID:6876005 locus_tag=Lferr_0056 note='TIGRFAM: regulatory protein, FmdB family; PFAM: Putative regulatory protein FmdB; KEGG: aeh:Mlg_0229 putative regulatory protein, FmdB family' product='FmdB family regulatory protein' protein_id=YP_002218525.1 transl_table=11
NC_011206	GenBank	CDS	60227	62017	+	1	.	codon_start=1 db_xref=GI:198282205 db_xref=InterPro:IPR002312 db_xref=InterPro:IPR004115 db_xref=InterPro:IPR004364 db_xref=InterPro:IPR004365 db_xref=InterPro:IPR004524 db_xref=InterPro:IPR006195 db_xref=GeneID:6876006 locus_tag=Lferr_0057 note='TIGRFAM: aspartyl-tRNA synthetase; PFAM: GAD domain protein; tRNA synthetase class II (D K and N); nucleic acid binding OB-fold tRNA/helicase-type; KEGG…
NC_011206	GenBank	CDS	62103	63200	+	1	.	codon_start=1 db_xref=GI:198282206 db_xref=InterPro:IPR003473 db_xref=GeneID:6876007 locus_tag=Lferr_0058 note='3 different subfamilies; catalyzes the formation of quinolinate from iminoaspartate and dihydroxyacetone phosphate' product='quinolinate synthetase' protein_id=YP_002218527.1 transl_table=11
NC_011206	GenBank	CDS	63209	63820	+	1	.	codon_start=1 db_xref=GI:198282207 db_xref=InterPro:IPR002123 db_xref=GeneID:6876008 locus_tag=Lferr_0059 note='PFAM: phospholipid/glycerol acyltransferase; KEGG: noc:Noc_2382 phospholipid/glycerol acyltransferase' product='phospholipid/glycerol acyltransferase' protein_id=YP_002218528.1 transl_table=11
NC_011206	GenBank	CDS	63900	64652	+	1	.	codon_start=1 db_xref=GI:198282208 db_xref=InterPro:IPR002876 db_xref=GeneID:6876009 locus_tag=Lferr_0060 note='PFAM: protein of unknown function DUF28; KEGG: gur:Gura_1416 hypothetical protein' product='hypothetical protein' protein_id=YP_002218529.1 transl_table=11
NC_011206	GenBank	CDS	64678	65235	+	1	.	EC_number=3.1.22.4 codon_start=1 db_xref=GI:198282209 db_xref=InterPro:IPR002176 db_xref=GeneID:6876010 gene=ruvC locus_tag=Lferr_0061 note='endonuclease; resolves Holliday structures; forms a complex of RuvABC; the junction binding protein RuvA forms a hexameric ring along with the RuvB helicase and catalyzes branch migration; RuvC then interacts with RuvAB to resolve the Holliday junction by ni…
NC_011206	GenBank	CDS	65264	65845	+	1	.	codon_start=1 db_xref=GI:198282210 db_xref=InterPro:IPR000085 db_xref=InterPro:IPR000445 db_xref=InterPro:IPR003583 db_xref=InterPro:IPR011114 db_xref=InterPro:IPR013849 db_xref=InterPro:IPR013850 db_xref=GeneID:6876011 gene=ruvA locus_tag=Lferr_0062 note='plays an essential role in ATP-dependent branch migration of the Holliday junction' product='Holliday junction DNA helicase RuvA' protein_id=Y…
NC_011206	GenBank	CDS	65888	66910	+	1	.	codon_start=1 db_xref=GI:198282211 db_xref=InterPro:IPR003593 db_xref=InterPro:IPR003959 db_xref=InterPro:IPR004605 db_xref=InterPro:IPR008823 db_xref=InterPro:IPR008824 db_xref=InterPro:IPR011704 db_xref=GeneID:6876012 locus_tag=Lferr_0063 note='KEGG: xcv:XCV3277 Holliday junction DNA helicase B; TIGRFAM: Holliday junction DNA helicase RuvB; PFAM: AAA ATPase central domain protein; Holliday junc…
NC_011206	GenBank	CDS	66900	67322	+	1	.	codon_start=1 db_xref=GI:198282212 db_xref=InterPro:IPR006683 db_xref=InterPro:IPR006684 db_xref=InterPro:IPR008272 db_xref=InterPro:IPR014166 db_xref=GeneID:6876013 locus_tag=Lferr_0064 note='TIGRFAM: tol-pal system-associated acyl-CoA thioesterase; PFAM: thioesterase superfamily protein; KEGG: mca:MCA1224 thioesterase family protein' product='tol-pal system-associated acyl-CoA thioesterase' pro…
NC_011206	GenBank	CDS	67329	68030	+	1	.	codon_start=1 db_xref=GI:198282213 db_xref=InterPro:IPR002898 db_xref=InterPro:IPR014163 db_xref=GeneID:6876014 locus_tag=Lferr_0065 note='TIGRFAM: protein TolQ; PFAM: MotA/TolQ/ExbB proton channel; KEGG: bxe:Bxe_A3917 biopolymer transport proteins, MotA/TolQ/ExbB family' product='protein TolQ' protein_id=YP_002218534.1 transl_table=11
NC_011206	GenBank	CDS	68027	68437	+	1	.	codon_start=1 db_xref=GI:198282214 db_xref=InterPro:IPR003400 db_xref=InterPro:IPR014168 db_xref=GeneID:6876015 locus_tag=Lferr_0066 note='TIGRFAM: protein TolR; PFAM: Biopolymer transport protein ExbD/TolR; KEGG: abo:ABO_0756 biopolymer transport protein TolR' product='protein TolR' protein_id=YP_002218535.1 transl_table=11
NC_011206	GenBank	CDS	68434	69387	+	1	.	codon_start=1 db_xref=GI:198282215 db_xref=InterPro:IPR006260 db_xref=InterPro:IPR014161 db_xref=GeneID:6876016 locus_tag=Lferr_0067 note='TIGRFAM: TonB family protein; protein TolA; KEGG: bpt:Bpet0659 colicin exporter' product='protein TolA' protein_id=YP_002218536.1 transl_table=11
NC_011206	GenBank	CDS	69380	70648	+	1	.	codon_start=1 db_xref=GI:198282216 db_xref=InterPro:IPR007195 db_xref=InterPro:IPR011659 db_xref=InterPro:IPR014167 db_xref=GeneID:6876017 locus_tag=Lferr_0068 note='TIGRFAM: Tol-Pal system beta propeller repeat protein TolB; PFAM: TolB domain protein; WD40 domain protein beta Propeller; KEGG: mca:MCA1229 translocation protein TolB' product='Tol-Pal system beta propeller repeat-containing protein…
NC_011206	GenBank	CDS	70690	71379	+	-1	.	codon_start=1 db_xref=GI:198282217 db_xref=InterPro:IPR004479 db_xref=GeneID:6876018 locus_tag=Lferr_0069 note='TIGRFAM: exsB protein; PFAM: ExsB family protein; KEGG: tbd:Tbd_2202 ExsB ATPase' product='exsB protein' protein_id=YP_002218538.1 transl_table=11
NC_011206	GenBank	CDS	71382	72026	+	-1	.	codon_start=1 db_xref=GI:198282218 db_xref=InterPro:IPR007197 db_xref=GeneID:6876019 locus_tag=Lferr_0070 note='PFAM: Radical SAM domain protein; KEGG: noc:Noc_0148 radical SAM domain protein' product='radical SAM protein' protein_id=YP_002218539.1 transl_table=11
NC_011206	GenBank	CDS	72026	72844	+	-1	.	codon_start=1 db_xref=GI:198282219 db_xref=InterPro:IPR013026 db_xref=InterPro:IPR014162 db_xref=GeneID:6876020 locus_tag=Lferr_0071 note='TIGRFAM: tol-pal system protein YbgF; KEGG: yen:YE2930 hypothetical protein' product='tol-pal system protein YbgF' protein_id=YP_002218540.1 transl_table=11
NC_011206	GenBank	CDS	72865	73443	+	-1	.	codon_start=1 db_xref=GI:198282220 db_xref=InterPro:IPR006664 db_xref=InterPro:IPR006665 db_xref=InterPro:IPR006690 db_xref=InterPro:IPR014169 db_xref=GeneID:6876021 locus_tag=Lferr_0072 note='TIGRFAM: peptidoglycan-associated lipoprotein; PFAM: OmpA/MotB domain protein; KEGG: swi:Swit_2132 peptidoglycan-associated lipoprotein' product='peptidoglycan-associated lipoprotein' protein_id=YP_00221854…
NC_011206	GenBank	CDS	73504	73800	+	1	.	codon_start=1 db_xref=GI:198282221 db_xref=GeneID:6876022 locus_tag=Lferr_0073 product='hypothetical protein' protein_id=YP_002218542.1 transl_table=11
NC_011206	GenBank	CDS	73778	73978	+	1	.	codon_start=1 db_xref=GI:198282222 db_xref=GeneID:6876023 locus_tag=Lferr_0074 note='KEGG: rpb:RPB_2525 hypothetical protein' product='hypothetical protein' protein_id=YP_002218543.1 transl_table=11
NC_011206	GenBank	CDS	74064	75482	+	-1	.	EC_number=2.7.8.6 codon_start=1 db_xref=GI:198282223 db_xref=InterPro:IPR003362 db_xref=InterPro:IPR017472 db_xref=InterPro:IPR017475 db_xref=GeneID:6876024 locus_tag=Lferr_0075 note='KEGG: stm:STM2082 undecaprenol-phosphate galactosephosphotransferase/O-antigen transferase; TIGRFAM: Undecaprenyl-phosphate galactose phosphotransferase, WbaP; exopolysaccharide biosynthesis polyprenyl glycosylphosp…
NC_011206	GenBank	CDS	75701	76525	+	1	.	codon_start=1 db_xref=GI:198282224 db_xref=InterPro:IPR003856 db_xref=GeneID:6876025 locus_tag=Lferr_0076 note='PFAM: lipopolysaccharide biosynthesis protein; KEGG: mtp:Mthe_0945 lipopolysaccharide biosynthesis' product='lipopolysaccharide biosynthesis protein' protein_id=YP_002218545.1 transl_table=11
NC_011206	GenBank	CDS	76601	76972	+	1	.	codon_start=1 db_xref=GI:198282225 db_xref=InterPro:IPR000835 db_xref=GeneID:6876026 locus_tag=Lferr_0077 note='PFAM: regulatory protein MarR; KEGG: lbl:LBL_1164 transcriptional regulator' product='MarR family transcriptional regulator' protein_id=YP_002218546.1 transl_table=11
NC_011206	GenBank	CDS	77057	77167	+	1	.	codon_start=1 db_xref=GI:198282226 db_xref=GeneID:6876027 locus_tag=Lferr_0078 product='hypothetical protein' protein_id=YP_002218547.1 transl_table=11
NC_011206	GenBank	CDS	77164	78663	+	1	.	codon_start=1 db_xref=GI:198282227 db_xref=InterPro:IPR000585 db_xref=InterPro:IPR002797 db_xref=GeneID:6876028 locus_tag=Lferr_0079 note='PFAM: polysaccharide biosynthesis protein; KEGG: bpm:BURPS1710b_A0753 polysaccharide biosynthesis family protein' product='polysaccharide biosynthesis protein' protein_id=YP_002218548.1 transl_table=11
NC_011206	GenBank	CDS	78653	79714	+	1	.	codon_start=1 db_xref=GI:198282228 db_xref=InterPro:IPR010743 db_xref=InterPro:IPR013216 db_xref=InterPro:IPR013217 db_xref=GeneID:6876029 locus_tag=Lferr_0080 note='PFAM: Methionine biosynthesis MetW protein; Methyltransferase type 11; Methyltransferase type 12; KEGG: gme:Gmet_2177 methylase involved in ubiquinone/menaquinone biosynthesis-like' product='type 11 methyltransferase' protein_id=YP_0…
NC_011206	GenBank	CDS	79738	80760	+	1	.	codon_start=1 db_xref=GI:198282229 db_xref=InterPro:IPR001173 db_xref=GeneID:6876030 locus_tag=Lferr_0081 note='PFAM: glycosyl transferase family 2; KEGG: plt:Plut_0770 glycosyl transferase, group 2 family protein' product='family 2 glycosyl transferase' protein_id=YP_002218550.1 transl_table=11
NC_011206	GenBank	CDS	80757	81968	+	1	.	codon_start=1 db_xref=GI:198282230 db_xref=InterPro:IPR001296 db_xref=GeneID:6876031 locus_tag=Lferr_0082 note='PFAM: glycosyl transferase group 1; KEGG: plt:Plut_0772 glycosyl transferase, group 1 family protein' product='group 1 glycosyl transferase' protein_id=YP_002218551.1 transl_table=11
NC_011206	GenBank	CDS	81984	83264	+	1	.	codon_start=1 db_xref=GI:198282231 db_xref=GeneID:6876032 locus_tag=Lferr_0083 note='KEGG: psa:PST_1755 hypothetical protein' product='hypothetical protein' protein_id=YP_002218552.1 transl_table=11
NC_011206	GenBank	CDS	83271	84311	+	1	.	codon_start=1 db_xref=GI:198282232 db_xref=InterPro:IPR001296 db_xref=GeneID:6876033 locus_tag=Lferr_0084 note='PFAM: glycosyl transferase group 1; KEGG: dge:Dgeo_0347 glycosyl transferase, group 1' product='group 1 glycosyl transferase' protein_id=YP_002218553.1 transl_table=11
NC_011206	GenBank	CDS	84379	85305	+	1	.	codon_start=1 db_xref=GI:198282233 db_xref=InterPro:IPR001173 db_xref=GeneID:6876034 locus_tag=Lferr_0085 note='PFAM: glycosyl transferase family 2; KEGG: pfl:PFL_4219 glycosyl transferase, group 2 family protein' product='family 2 glycosyl transferase' protein_id=YP_002218554.1 transl_table=11
NC_011206	GenBank	CDS	85298	85666	+	1	.	codon_start=1 db_xref=GI:198282234 db_xref=GeneID:6876035 locus_tag=Lferr_0086 note='KEGG: drm:Dred_3127 glycosyl transferase, group 1' product='group 1 glycosyl transferase' protein_id=YP_002218555.1 transl_table=11
NC_011206	GenBank	gene	85796	85871	+	1	.	db_xref=GeneID:6876036 locus_tag=Lferr_R0001 note=tRNA-Lys1
NC_011206	GenBank	tRNA	85796	85871	+	1	.	db_xref=GeneID:6876036 locus_tag=Lferr_R0001 product=tRNA-Lys
NC_011206	GenBank	CDS	86406	86627	+	1	.	codon_start=1 db_xref=GI:198282235 db_xref=GeneID:6876037 locus_tag=Lferr_0087 note='KEGG: dol:Dole_1901 prevent-host-death family protein' product='prevent-host-death family protein' protein_id=YP_002218556.1 transl_table=11
NC_011206	GenBank	CDS	86627	87040	+	1	.	codon_start=1 db_xref=GI:198282236 db_xref=GeneID:6876038 locus_tag=Lferr_0088 note='KEGG: sfu:Sfum_0407 hypothetical protein' product='hypothetical protein' protein_id=YP_002218557.1 transl_table=11
NC_011206	GenBank	CDS	87037	87327	+	1	.	codon_start=1 db_xref=GI:198282237 db_xref=GeneID:6876039 locus_tag=Lferr_0089 note='KEGG: bth:BT_2327 hypothetical protein' product='hypothetical protein' protein_id=YP_002218558.1 transl_table=11
NC_011206	GenBank	CDS	87493	87768	+	1	.	codon_start=1 db_xref=GI:198282238 db_xref=InterPro:IPR007711 db_xref=GeneID:6876040 locus_tag=Lferr_0090 note='PFAM: plasmid maintenance system killer; KEGG: rpa:RPA2283 putative proteic killer suppression protein (plasmid Rts1)' product='plasmid maintenance system killer protein' protein_id=YP_002218559.1 transl_table=11
NC_011206	GenBank	CDS	87784	88101	+	1	.	codon_start=1 db_xref=GI:198282239 db_xref=InterPro:IPR013430 db_xref=GeneID:6876041 locus_tag=Lferr_0091 note='TIGRFAM: addiction module antidote protein, HigA family; KEGG: rpc:RPC_4745 putative plasmid maintenance system antidote protein, XRE family' product='XRE family plasmid maintenance system antidote protein' protein_id=YP_002218560.1 transl_table=11
NC_011206	GenBank	CDS	88077	88229	+	-1	.	codon_start=1 db_xref=GI:198282240 db_xref=GeneID:6876042 locus_tag=Lferr_0092 product='hypothetical protein' protein_id=YP_002218561.1 transl_table=11
NC_011206	GenBank	CDS	88395	88502	+	-1	.	codon_start=1 db_xref=GI:198282241 db_xref=GeneID:6876043 locus_tag=Lferr_0093 product='hypothetical protein' protein_id=YP_002218562.1 transl_table=11
NC_011206	GenBank	CDS	88715	89878	+	1	.	codon_start=1 db_xref=GI:198282242 db_xref=InterPro:IPR003812 db_xref=GeneID:6876044 locus_tag=Lferr_0094 note='PFAM: filamentation induced by cAMP protein Fic; KEGG: mca:MCA0835 fic family protein' product='filamentation induced by cAMP protein fic' protein_id=YP_002218563.1 transl_table=11
NC_011206	GenBank	CDS	90438	90680	+	-1	.	codon_start=1 db_xref=GI:198282243 db_xref=InterPro:IPR006442 db_xref=GeneID:6876046 locus_tag=Lferr_0096 note='TIGRFAM: prevent-host-death family protein; KEGG: reh:H16_A3382 antitoxin of toxin-antitoxin stability system' product='prevent-host-death family protein' protein_id=YP_002218564.1 transl_table=11
NC_011206	GenBank	CDS	90764	90937	+	-1	.	codon_start=1 db_xref=GI:198282244 db_xref=InterPro:IPR002197 db_xref=InterPro:IPR013580 db_xref=GeneID:6876047 locus_tag=Lferr_0097 note='PFAM: Proto-chlorophyllide reductase 57 kD subunit; KEGG: gvi:glr0215 light-independent protochlorophyllide reductase subunit B' product='proto-chlorophyllide reductase 57 kD subunit' protein_id=YP_002218565.1 transl_table=11
NC_011206	GenBank	CDS	91048	91476	+	-1	.	codon_start=1 db_xref=GI:198282245 db_xref=GeneID:6876048 locus_tag=Lferr_0098 note='KEGG: eba:ebD76 hypothetical protein' product='hypothetical protein' protein_id=YP_002218566.1 transl_table=11
NC_011206	GenBank	CDS	91479	91910	+	-1	.	codon_start=1 db_xref=GI:198282246 db_xref=GeneID:6876049 locus_tag=Lferr_0099 note='KEGG: eba:ebD75 hypothetical protein' product='hypothetical protein' protein_id=YP_002218567.1 transl_table=11
NC_011206	GenBank	CDS	92056	94248	+	-1	.	codon_start=1 db_xref=GI:198282247 db_xref=InterPro:IPR000759 db_xref=InterPro:IPR001100 db_xref=InterPro:IPR001327 db_xref=InterPro:IPR011637 db_xref=InterPro:IPR013027 db_xref=GeneID:6876050 locus_tag=Lferr_0100 note='PFAM: FAD-dependent pyridine nucleotide-disulphide oxidoreductase; DoxX family protein; KEGG: lpp:lpp0727 hypothetical protein' product='FAD-dependent pyridine nucleotide-disulfid…
NC_011206	GenBank	CDS	94434	94880	+	1	.	codon_start=1 db_xref=GI:198282248 db_xref=GeneID:6876051 locus_tag=Lferr_0101 note='KEGG: ppf:Pput_3153 amidase' product='hypothetical protein' protein_id=YP_002218569.1 transl_table=11
NC_011206	GenBank	CDS	94887	95972	+	-1	.	codon_start=1 db_xref=GI:198282249 db_xref=InterPro:IPR006143 db_xref=GeneID:6876052 locus_tag=Lferr_0102 note='PFAM: secretion protein HlyD family protein; KEGG: gur:Gura_1295 secretion protein HlyD family protein' product='secretion protein HlyD family protein' protein_id=YP_002218570.1 transl_table=11
NC_011206	GenBank	CDS	95962	96654	+	-1	.	codon_start=1 db_xref=GI:198282250 db_xref=InterPro:IPR003439 db_xref=InterPro:IPR003593 db_xref=GeneID:6876053 locus_tag=Lferr_0103 note='PFAM: ABC transporter related; SMART: AAA ATPase; KEGG: gur:Gura_1294 ABC transporter related' product='ABC transporter-like protein' protein_id=YP_002218571.1 transl_table=11
NC_011206	GenBank	CDS	96656	97792	+	-1	.	codon_start=1 db_xref=GI:198282251 db_xref=InterPro:IPR003838 db_xref=GeneID:6876054 locus_tag=Lferr_0104 note='PFAM: protein of unknown function DUF214; KEGG: gur:Gura_1293 protein of unknown function DUF214' product='hypothetical protein' protein_id=YP_002218572.1 transl_table=11
NC_011206	GenBank	CDS	98125	98361	+	1	.	codon_start=1 db_xref=GI:198282252 db_xref=GeneID:6876055 locus_tag=Lferr_0105 product='hypothetical protein' protein_id=YP_002218573.1 transl_table=11
NC_011206	GenBank	CDS	98398	99663	+	-1	.	codon_start=1 db_xref=GI:198282253 db_xref=InterPro:IPR001046 db_xref=InterPro:IPR001917 db_xref=GeneID:6876056 locus_tag=Lferr_0106 note='KEGG: acr:Acry_1405 natural resistance-associated macrophage protein' product='natural resistance-associated macrophage protein' protein_id=YP_002218574.1 transl_table=11
NC_011206	GenBank	CDS	99750	101051	+	-1	.	codon_start=1 db_xref=GI:198282254 db_xref=InterPro:IPR003594 db_xref=InterPro:IPR003660 db_xref=InterPro:IPR003661 db_xref=InterPro:IPR004358 db_xref=InterPro:IPR005467 db_xref=GeneID:6876057 locus_tag=Lferr_0107 note='PFAM: ATP-binding region ATPase domain protein; histidine kinase HAMP region domain protein; histidine kinase A domain protein; KEGG: cps:CPS_4596 osmolarity sensor protein' produ…
NC_011206	GenBank	CDS	101054	101758	+	-1	.	codon_start=1 db_xref=GI:198282255 db_xref=InterPro:IPR001789 db_xref=InterPro:IPR001867 db_xref=GeneID:6876058 locus_tag=Lferr_0108 note='PFAM: response regulator receiver; transcriptional regulator domain protein; KEGG: asa:ASA_4091 two-component system osmolarity response regulator OmpR' product='winged helix family two component transcriptional regulator' protein_id=YP_002218576.1 transl_tabl…
NC_011206	GenBank	CDS	101985	103544	+	1	.	codon_start=1 db_xref=GI:198282256 db_xref=InterPro:IPR003423 db_xref=InterPro:IPR010131 db_xref=GeneID:6876059 locus_tag=Lferr_0109 note='TIGRFAM: RND efflux system, outer membrane lipoprotein, NodT family; PFAM: outer membrane efflux protein; KEGG: pfl:PFL_3615 ABC-type export system, outer membrane channel protein' product='NodT family RND efflux system, outer membrane lipoprotein' protein_id=…
NC_011206	GenBank	CDS	103541	104623	+	1	.	codon_start=1 db_xref=GI:198282257 db_xref=InterPro:IPR006143 db_xref=GeneID:6876060 locus_tag=Lferr_0110 note='TIGRFAM: efflux transporter, RND family, MFP subunit; PFAM: secretion protein HlyD family protein; KEGG: noc:Noc_0200 secretion protein HlyD' product='RND family efflux transporter MFP subunit' protein_id=YP_002218578.1 transl_table=11
NC_011206	GenBank	CDS	104641	107727	+	1	.	codon_start=1 db_xref=GI:198282258 db_xref=InterPro:IPR001036 db_xref=GeneID:6876061 locus_tag=Lferr_0111 note='PFAM: acriflavin resistance protein; KEGG: noc:Noc_0201 acriflavin resistance protein' product='acriflavin resistance protein' protein_id=YP_002218579.1 transl_table=11
NC_011206	GenBank	CDS	107804	107965	+	1	.	codon_start=1 db_xref=GI:198282259 db_xref=GeneID:6876062 locus_tag=Lferr_0112 note='KEGG: bur:Bcep18194_A5683 hypothetical protein' product='hypothetical protein' protein_id=YP_002218580.1 transl_table=11
NC_011206	GenBank	CDS	108222	108758	+	1	.	codon_start=1 db_xref=GI:198282260 db_xref=InterPro:IPR010323 db_xref=GeneID:6876063 locus_tag=Lferr_0113 note='PFAM: protein of unknown function DUF924; KEGG: vpa:VPA0111 hypothetical protein' product='hypothetical protein' protein_id=YP_002218581.1 transl_table=11
NC_011206	GenBank	CDS	109071	110090	+	1	.	codon_start=1 db_xref=GI:198282261 db_xref=InterPro:IPR002168 db_xref=InterPro:IPR013094 db_xref=GeneID:6876064 locus_tag=Lferr_0114 note='PFAM: Alpha/beta hydrolase fold-3 domain protein; KEGG: aau:AAur_4145 putative lipase/esterase protein' product='Alpha/beta hydrolase fold-3 domain-containing protein' protein_id=YP_002218582.1 transl_table=11
NC_011206	GenBank	CDS	110110	111546	+	1	.	codon_start=1 db_xref=GI:198282262 db_xref=InterPro:IPR005184 db_xref=GeneID:6876065 locus_tag=Lferr_0115 note='PFAM: protein of unknown function DUF306 Meta and HslJ; KEGG: ppr:PBPRA2462 hypothetical protein' product='hypothetical protein' protein_id=YP_002218583.1 transl_table=11
NC_011206	GenBank	CDS	111568	111804	+	1	.	codon_start=1 db_xref=GI:198282263 db_xref=GeneID:6876066 locus_tag=Lferr_0116 product='hypothetical protein' protein_id=YP_002218584.1 transl_table=11
NC_011206	GenBank	CDS	112309	113193	+	1	.	codon_start=1 db_xref=GI:198282264 db_xref=InterPro:IPR006597 db_xref=GeneID:6876067 locus_tag=Lferr_0117 note='PFAM: Sel1 domain protein repeat-containing protein; KEGG: zmo:ZMO0137 hypothetical protein' product='Sel1 domain-containing protein repeat-containing protein' protein_id=YP_002218585.1 transl_table=11
NC_011206	GenBank	CDS	113529	113843	+	-1	.	codon_start=1 db_xref=GI:198282265 db_xref=GeneID:6876068 locus_tag=Lferr_0118 note='KEGG: fra:Francci3_2121 transposase, IS4' product='transposase, IS4' protein_id=YP_002218586.1 transl_table=11
NC_011206	GenBank	CDS	113965	115284	+	-1	.	codon_start=1 db_xref=GI:198282266 db_xref=GeneID:6876069 locus_tag=Lferr_0119 note='KEGG: sma:SAV256 transposase' product='hypothetical protein' protein_id=YP_002218587.1 transl_table=11
NC_011206	GenBank	CDS	115525	116220	+	1	.	codon_start=1 db_xref=GI:198282267 db_xref=InterPro:IPR000595 db_xref=InterPro:IPR001808 db_xref=InterPro:IPR012318 db_xref=GeneID:6876070 locus_tag=Lferr_0120 note='PFAM: cyclic nucleotide-binding; regulatory protein Crp; KEGG: dsh:Dshi_2521 transcriptional regulator, Crp/Fnr family' product='Crp/Fnr family transcriptional regulator' protein_id=YP_002218588.1 transl_table=11
NC_011206	GenBank	CDS	116310	116516	+	1	.	codon_start=1 db_xref=GI:198282268 db_xref=GeneID:6876071 locus_tag=Lferr_0121 note='KEGG: swi:Swit_3731 hypothetical protein' product='hypothetical protein' protein_id=YP_002218589.1 transl_table=11
NC_011206	GenBank	CDS	116816	117169	+	1	.	codon_start=1 db_xref=GI:198282269 db_xref=GeneID:6876072 locus_tag=Lferr_0122 note='KEGG: rme:Rmet_1060 protein of unknown function DUF455' product='hypothetical protein' protein_id=YP_002218590.1 transl_table=11
NC_011206	GenBank	CDS	117162	118169	+	1	.	EC_number=3.4.24.57 codon_start=1 db_xref=GI:198282270 db_xref=InterPro:IPR000905 db_xref=GeneID:6876073 locus_tag=Lferr_0123 note='KEGG: abo:ABO_2059 glycoprotease family protein; TIGRFAM: metalloendopeptidase, glycoprotease family; PFAM: peptidase M22 glycoprotease' product='glycoprotease family metalloendopeptidase' protein_id=YP_002218591.1 transl_table=11
NC_011206	GenBank	CDS	118169	118696	+	1	.	codon_start=1 db_xref=GI:198282271 db_xref=InterPro:IPR001440 db_xref=InterPro:IPR013026 db_xref=GeneID:6876074 locus_tag=Lferr_0124 note='PFAM: TPR repeat-containing protein; SMART: Tetratricopeptide domain protein; KEGG: aae:aq_2197 hypothetical protein' product='hypothetical protein' protein_id=YP_002218592.1 transl_table=11
NC_011206	GenBank	CDS	118703	119299	+	-1	.	codon_start=1 db_xref=GI:198282272 db_xref=InterPro:IPR003811 db_xref=GeneID:6876075 locus_tag=Lferr_0125 note='PFAM: protein of unknown function DUF205; KEGG: noc:Noc_0040 protein of unknown function DUF205' product='hypothetical protein' protein_id=YP_002218593.1 transl_table=11
NC_011206	GenBank	CDS	119372	119731	+	1	.	codon_start=1 db_xref=GI:198282273 db_xref=InterPro:IPR006156 db_xref=InterPro:IPR006157 db_xref=GeneID:6876076 locus_tag=Lferr_0126 note='TIGRFAM: dihydroneopterin aldolase; KEGG: sde:Sde_0723 dihydroneopterin aldolase' product='dihydroneopterin aldolase' protein_id=YP_002218594.1 transl_table=11
NC_011206	GenBank	CDS	119749	121077	+	-1	.	codon_start=1 db_xref=GI:198282274 db_xref=InterPro:IPR002792 db_xref=InterPro:IPR005839 db_xref=InterPro:IPR005840 db_xref=InterPro:IPR006638 db_xref=InterPro:IPR007197 db_xref=InterPro:IPR013848 db_xref=GeneID:6876077 gene=rimO locus_tag=Lferr_0127 note='catalyzes the methylthiolation of an aspartic acid residue of the S12 protein of the 30S ribosomal subunit' product='30S ribosomal protein S12…
NC_011206	GenBank	CDS	121095	122675	+	1	.	codon_start=1 db_xref=GI:198282275 db_xref=InterPro:IPR006119 db_xref=InterPro:IPR011109 db_xref=GeneID:6876078 locus_tag=Lferr_0128 note='PFAM: Resolvase domain; Recombinase; KEGG: pst:PSPTO_4018 hypothetical protein' product='Resolvase domain' protein_id=YP_002218596.1 transl_table=11
NC_011206	GenBank	CDS	122703	122993	+	-1	.	codon_start=1 db_xref=GI:198282276 db_xref=GeneID:6876079 locus_tag=Lferr_0129 note='KEGG: pst:PSPTO_4011 hypothetical protein' product='hypothetical protein' protein_id=YP_002218597.1 transl_table=11
NC_011206	GenBank	CDS	122990	123085	+	-1	.	codon_start=1 db_xref=GI:198282277 db_xref=GeneID:6876080 locus_tag=Lferr_0130 product='hypothetical protein' protein_id=YP_002218598.1 transl_table=11
NC_011206	GenBank	CDS	123085	123309	+	-1	.	codon_start=1 db_xref=GI:198282278 db_xref=GeneID:6876081 locus_tag=Lferr_0131 product='hypothetical protein' protein_id=YP_002218599.1 transl_table=11
NC_011206	GenBank	CDS	123504	123794	+	1	.	codon_start=1 db_xref=GI:198282279 db_xref=GeneID:6876082 locus_tag=Lferr_0132 note='KEGG: apj:APJL_0499 hypothetical protein' product='hypothetical protein' protein_id=YP_002218600.1 transl_table=11
NC_011206	GenBank	CDS	123791	124138	+	1	.	codon_start=1 db_xref=GI:198282280 db_xref=GeneID:6876083 locus_tag=Lferr_0133 note='KEGG: apj:APJL_0498 hypothetical protein' product='hypothetical protein' protein_id=YP_002218601.1 transl_table=11
NC_011206	GenBank	CDS	124221	124679	+	-1	.	codon_start=1 db_xref=GI:198282281 db_xref=InterPro:IPR001387 db_xref=GeneID:6876084 locus_tag=Lferr_0134 note='PFAM: helix-turn-helix domain protein; KEGG: ecw:EcE24377A_2252 putative transcriptional regulator DicA' product='XRE family transcriptional regulator' protein_id=YP_002218602.1 transl_table=11
NC_011206	GenBank	CDS	124730	124861	+	-1	.	codon_start=1 db_xref=GI:198282282 db_xref=GeneID:6876085 locus_tag=Lferr_0135 product='hypothetical protein' protein_id=YP_002218603.1 transl_table=11
NC_011206	GenBank	CDS	125101	126162	+	1	.	codon_start=1 db_xref=GI:198282283 db_xref=GeneID:6876086 locus_tag=Lferr_0136 note='KEGG: nha:Nham_3348 hypothetical protein' product='hypothetical protein' protein_id=YP_002218604.1 transl_table=11
NC_011206	GenBank	CDS	126173	127027	+	1	.	codon_start=1 db_xref=GI:198282284 db_xref=InterPro:IPR002611 db_xref=InterPro:IPR003593 db_xref=GeneID:6876087 locus_tag=Lferr_0137 note='PFAM: IstB domain protein ATP-binding protein; SMART: AAA ATPase; KEGG: bpl:BURPS1106A_1434 DNA replication protein DnaC, putative' product='IstB domain-containing ATP-binding protein' protein_id=YP_002218605.1 transl_table=11
NC_011206	GenBank	CDS	127024	128220	+	1	.	codon_start=1 db_xref=GI:198282285 db_xref=GeneID:6876088 locus_tag=Lferr_0138 note='KEGG: dre:567929 similar to Apoptotic chromatin condensation inducer in the nucleus (Acinus)' product='hypothetical protein' protein_id=YP_002218606.1 transl_table=11
NC_011206	GenBank	CDS	128217	129107	+	1	.	codon_start=1 db_xref=GI:198282286 db_xref=InterPro:IPR002052 db_xref=InterPro:IPR002294 db_xref=InterPro:IPR012327 db_xref=GeneID:6876089 locus_tag=Lferr_0139 note='PFAM: D12 class N6 adenine-specific DNA methyltransferase; KEGG: cau:Caur_0075 D12 class N6 adenine-specific DNA methyltransferase' product='D12 class N6 adenine-specific DNA methyltransferase' protein_id=YP_002218607.1 transl_table=…
NC_011206	GenBank	CDS	129170	129664	+	1	.	codon_start=1 db_xref=GI:198282287 db_xref=InterPro:IPR000424 db_xref=InterPro:IPR011344 db_xref=GeneID:6876090 locus_tag=Lferr_0140 note='TIGRFAM: single-strand binding protein; PFAM: single-strand binding protein/Primosomal replication protein n; KEGG: net:Neut_2461 single-strand binding protein' product='ssDNA-binding protein' protein_id=YP_002218608.1 transl_table=11
NC_011206	GenBank	CDS	130607	131815	+	-1	.	codon_start=1 db_xref=GI:198282288 db_xref=GeneID:6876091 locus_tag=Lferr_0141 note='KEGG: psa:PST_1472 hypothetical protein' product='hypothetical protein' protein_id=YP_002218609.1 transl_table=11
NC_011206	GenBank	CDS	131809	133446	+	-1	.	codon_start=1 db_xref=GI:198282289 db_xref=GeneID:6876092 locus_tag=Lferr_0142 note='KEGG: bca:BCE_0186 hypothetical protein' product='hypothetical protein' protein_id=YP_002218610.1 transl_table=11
NC_011206	GenBank	CDS	133473	135074	+	-1	.	codon_start=1 db_xref=GI:198282290 db_xref=InterPro:IPR000319 db_xref=GeneID:6876093 locus_tag=Lferr_0143 note='KEGG: ava:Ava_3495 Tn7-like transposition protein D' product='hypothetical protein' protein_id=YP_002218611.1 transl_table=11
NC_011206	GenBank	CDS	135071	136750	+	-1	.	codon_start=1 db_xref=GI:198282291 db_xref=GeneID:6876094 locus_tag=Lferr_0144 note='KEGG: cth:Cthe_1115 Tn7-like transposition protein C' product='Tn7-like transposition protein C' protein_id=YP_002218612.1 transl_table=11
NC_011206	GenBank	CDS	136991	137407	+	-1	.	codon_start=1 db_xref=GI:198282292 db_xref=GeneID:6876095 locus_tag=Lferr_0145 note='KEGG: ajs:Ajs_2731 transposase family protein' product='transposase family protein' protein_id=YP_002218613.1 transl_table=11
NC_011206	GenBank	CDS	137517	138020	+	-1	.	codon_start=1 db_xref=GI:198282293 db_xref=GeneID:6876096 locus_tag=Lferr_0146 note='KEGG: pna:Pnap_4483 hypothetical protein' product='hypothetical protein' protein_id=YP_002218614.1 transl_table=11
NC_011206	GenBank	CDS	138282	138935	+	1	.	codon_start=1 db_xref=GI:198282294 db_xref=InterPro:IPR001647 db_xref=GeneID:6876097 locus_tag=Lferr_0147 note='PFAM: regulatory protein TetR; KEGG: hch:HCH_01739 transcriptional regulator' product='TetR family transcriptional regulator' protein_id=YP_002218615.1 transl_table=11
NC_011206	GenBank	CDS	138928	139215	+	1	.	codon_start=1 db_xref=GI:198282295 db_xref=GeneID:6876098 locus_tag=Lferr_0148 product='hypothetical protein' protein_id=YP_002218616.1 transl_table=11
NC_011206	GenBank	CDS	139270	140589	+	1	.	codon_start=1 db_xref=GI:198282296 db_xref=GeneID:6876099 locus_tag=Lferr_0149 note='KEGG: sma:SAV256 transposase' product='hypothetical protein' protein_id=YP_002218617.1 transl_table=11
NC_011206	GenBank	CDS	140711	141025	+	1	.	codon_start=1 db_xref=GI:198282297 db_xref=GeneID:6876100 locus_tag=Lferr_0150 note='KEGG: fra:Francci3_2121 transposase, IS4' product='transposase, IS4' protein_id=YP_002218618.1 transl_table=11
NC_011206	GenBank	CDS	141169	141801	+	1	.	codon_start=1 db_xref=GI:198282298 db_xref=GeneID:6876101 locus_tag=Lferr_0151 note='KEGG: sil:SPOA0342 hypothetical protein' product='hypothetical protein' protein_id=YP_002218619.1 transl_table=11
NC_011206	GenBank	CDS	141847	143166	+	1	.	codon_start=1 db_xref=GI:198282299 db_xref=InterPro:IPR002937 db_xref=GeneID:6876102 locus_tag=Lferr_0152 note='PFAM: amine oxidase; KEGG: cte:CT1357 hypothetical protein' product='amine oxidase' protein_id=YP_002218620.1 transl_table=11
NC_011206	GenBank	CDS	143186	144202	+	1	.	codon_start=1 db_xref=GI:198282300 db_xref=InterPro:IPR001509 db_xref=InterPro:IPR002198 db_xref=InterPro:IPR002225 db_xref=InterPro:IPR008030 db_xref=InterPro:IPR013120 db_xref=GeneID:6876103 locus_tag=Lferr_0153 note='PFAM: NAD-dependent epimerase/dehydratase; short-chain dehydrogenase/reductase SDR; 3-beta hydroxysteroid dehydrogenase/isomerase; NmrA family protein; Male sterility domain; KEGG…
NC_011206	GenBank	CDS	144897	146084	+	-1	.	codon_start=1 db_xref=GI:198282301 db_xref=InterPro:IPR007049 db_xref=GeneID:6876104 locus_tag=Lferr_0154 note='PFAM: Carbohydrate-selective porin OprB; KEGG: mex:Mext_1384 carbohydrate-selective porin OprB' product='carbohydrate-selective porin OprB' protein_id=YP_002218622.1 transl_table=11
NC_011206	GenBank	CDS	146114	146818	+	-1	.	codon_start=1 db_xref=GI:198282302 db_xref=InterPro:IPR003416 db_xref=GeneID:6876105 locus_tag=Lferr_0155 note='PFAM: MgtC/SapB transporter; KEGG: dac:Daci_1228 MgtC/SapB transporter' product='MgtC/SapB transporter' protein_id=YP_002218623.1 transl_table=11
NC_011206	GenBank	CDS	146835	147035	+	-1	.	codon_start=1 db_xref=GI:198282303 db_xref=GeneID:6876106 locus_tag=Lferr_0156 note='KEGG: acr:Acry_3565 hypothetical protein' product='hypothetical protein' protein_id=YP_002218624.1 transl_table=11
NC_011206	GenBank	CDS	147046	148416	+	-1	.	codon_start=1 db_xref=GI:198282304 db_xref=InterPro:IPR001046 db_xref=GeneID:6876107 locus_tag=Lferr_0157 note='KEGG: acr:Acry_3564 natural resistance-associated macrophage protein' product='natural resistance-associated macrophage protein' protein_id=YP_002218625.1 transl_table=11
NC_011206	GenBank	CDS	148603	148905	+	1	.	codon_start=1 db_xref=GI:198282305 db_xref=GeneID:6876108 locus_tag=Lferr_0158 product='hypothetical protein' protein_id=YP_002218626.1 transl_table=11
NC_011206	GenBank	CDS	148974	149381	+	-1	.	codon_start=1 db_xref=GI:198282306 db_xref=InterPro:IPR000551 db_xref=InterPro:IPR011794 db_xref=InterPro:IPR015358 db_xref=GeneID:6876109 locus_tag=Lferr_0159 note='TIGRFAM: Hg(II)-responsive transcriptional regulator; PFAM: regulatory protein MerR; Transcription regulator MerR DNA binding; KEGG: mca:MCA1339 mercuric resistance operon regulatory protein' product='MerR family transcriptional regu…
NC_011206	GenBank	CDS	149482	149919	+	1	.	codon_start=1 db_xref=GI:198282307 db_xref=InterPro:IPR004891 db_xref=GeneID:6876110 locus_tag=Lferr_0160 note='PFAM: MerC mercury resistance protein; KEGG: sfr:Sfri_3489 MerC mercury resistance protein' product='putative mercury transport protein MerC' protein_id=YP_002218628.1 transl_table=11
NC_011206	GenBank	CDS	149933	151354	+	1	.	codon_start=1 db_xref=GI:198282308 db_xref=InterPro:IPR000815 db_xref=InterPro:IPR001100 db_xref=InterPro:IPR001327 db_xref=InterPro:IPR001802 db_xref=InterPro:IPR006076 db_xref=InterPro:IPR006121 db_xref=InterPro:IPR012999 db_xref=InterPro:IPR013027 db_xref=GeneID:6876111 locus_tag=Lferr_0161 note='PFAM: FAD-dependent pyridine nucleotide-disulphide oxidoreductase; FAD dependent oxidoreductase; H…
NC_011206	GenBank	CDS	151506	152192	+	-1	.	codon_start=1 db_xref=GI:198282309 db_xref=InterPro:IPR000815 db_xref=InterPro:IPR001100 db_xref=InterPro:IPR001802 db_xref=InterPro:IPR006121 db_xref=InterPro:IPR012999 db_xref=InterPro:IPR013027 db_xref=GeneID:6876112 locus_tag=Lferr_0162 note='PFAM: Heavy metal transport/detoxification protein; FAD-dependent pyridine nucleotide-disulphide oxidoreductase; KEGG: ajs:Ajs_1298 mercuric reductase' …
NC_011206	GenBank	CDS	152206	152643	+	-1	.	codon_start=1 db_xref=GI:198282310 db_xref=InterPro:IPR004891 db_xref=GeneID:6876113 locus_tag=Lferr_0163 note='PFAM: MerC mercury resistance protein; KEGG: sfr:Sfri_3489 MerC mercury resistance protein' product='putative mercury transport protein MerC' protein_id=YP_002218631.1 transl_table=11
NC_011206	GenBank	CDS	152744	153151	+	1	.	codon_start=1 db_xref=GI:198282311 db_xref=InterPro:IPR000551 db_xref=InterPro:IPR011794 db_xref=InterPro:IPR015358 db_xref=GeneID:6876114 locus_tag=Lferr_0164 note='TIGRFAM: Hg(II)-responsive transcriptional regulator; PFAM: regulatory protein MerR; Transcription regulator MerR DNA binding; KEGG: ajs:Ajs_1301 putative transcriptional regulator, MerR family' product='MerR family transcriptional r…
NC_011206	GenBank	CDS	153522	154436	+	-1	.	codon_start=1 db_xref=GI:198282312 db_xref=InterPro:IPR013154 db_xref=GeneID:6876115 locus_tag=Lferr_0165 note='PFAM: Alcohol dehydrogenase GroES domain protein; KEGG: mxa:MXAN_0456 alcohol dehydrogenase, zinc-containing' product='alcohol dehydrogenase GroES domain-containing protein' protein_id=YP_002218633.1 transl_table=11
NC_011206	GenBank	CDS	155529	157553	+	-1	.	codon_start=1 db_xref=GI:198282313 db_xref=InterPro:IPR000695 db_xref=InterPro:IPR001756 db_xref=InterPro:IPR001757 db_xref=InterPro:IPR005834 db_xref=InterPro:IPR006403 db_xref=InterPro:IPR006416 db_xref=InterPro:IPR008250 db_xref=GeneID:6876117 locus_tag=Lferr_0167 note='TIGRFAM: ATPase, P-type (transporting), HAD superfamily, subfamily IC; copper-translocating P-type ATPase; heavy metal transl…
NC_011206	GenBank	CDS	157841	158104	+	-1	.	codon_start=1 db_xref=GI:198282314 db_xref=GeneID:6876118 locus_tag=Lferr_0168 note='KEGG: tbd:Tbd_2741 hypothetical protein' product='hypothetical protein' protein_id=YP_002218635.1 transl_table=11
NC_011206	GenBank	CDS	159251	160561	+	1	.	codon_start=1 db_xref=GI:198282315 db_xref=InterPro:IPR003423 db_xref=GeneID:6876120 locus_tag=Lferr_0170 note='PFAM: outer membrane efflux protein; KEGG: mca:MCA2262 outer membrane heavy metal efflux protein' product='outer membrane efflux protein' protein_id=YP_002218636.1 transl_table=11
NC_011206	GenBank	CDS	160558	161874	+	1	.	codon_start=1 db_xref=GI:198282316 db_xref=InterPro:IPR006143 db_xref=GeneID:6876121 locus_tag=Lferr_0171 note='TIGRFAM: efflux transporter, RND family, MFP subunit; PFAM: secretion protein HlyD family protein; KEGG: hch:HCH_03019 membrane-fusion protein' product='RND family efflux transporter MFP subunit' protein_id=YP_002218637.1 transl_table=11
NC_011206	GenBank	CDS	161867	164977	+	1	.	codon_start=1 db_xref=GI:198282317 db_xref=InterPro:IPR001036 db_xref=InterPro:IPR004763 db_xref=GeneID:6876122 locus_tag=Lferr_0172 note='TIGRFAM: heavy metal efflux pump, CzcA family; PFAM: acriflavin resistance protein; KEGG: lpc:LPC_2243 cation efflux system protein CusA' product='CzcA family heavy metal efflux pump' protein_id=YP_002218638.1 transl_table=11
NC_011206	GenBank	CDS	165003	165749	+	1	.	codon_start=1 db_xref=GI:198282318 db_xref=InterPro:IPR000516 db_xref=InterPro:IPR011577 db_xref=GeneID:6876123 locus_tag=Lferr_0173 note='PFAM: cytochrome B561; KEGG: tbd:Tbd_0139 cytochrome b, putative' product='cytochrome B561' protein_id=YP_002218639.1 transl_table=11
NC_011206	GenBank	CDS	165878	166240	+	1	.	codon_start=1 db_xref=GI:198282319 db_xref=GeneID:6876124 locus_tag=Lferr_0174 note='KEGG: tbd:Tbd_1332 hypothetical protein' product='hypothetical protein' protein_id=YP_002218640.1 transl_table=11
NC_011206	GenBank	CDS	166355	166663	+	1	.	codon_start=1 db_xref=GI:198282320 db_xref=GeneID:6876125 locus_tag=Lferr_0175 product='hypothetical protein' protein_id=YP_002218641.1 transl_table=11
NC_011206	GenBank	CDS	166806	166982	+	-1	.	codon_start=1 db_xref=GI:198282321 db_xref=GeneID:6876126 locus_tag=Lferr_0176 note='KEGG: eba:ebA3777 transposase' product=transposase protein_id=YP_002218642.1 transl_table=11
NC_011206	GenBank	CDS	167196	168023	+	1	.	codon_start=1 db_xref=GI:198282322 db_xref=GeneID:6876127 locus_tag=Lferr_0177 note='KEGG: lpn:lpg1465 hypothetical protein' product='hypothetical protein' protein_id=YP_002218643.1 transl_table=11
NC_011206	GenBank	CDS	168476	168706	+	1	.	codon_start=1 db_xref=GI:198282323 db_xref=GeneID:6876128 locus_tag=Lferr_0178 product='hypothetical protein' protein_id=YP_002218644.1 transl_table=11
NC_011206	GenBank	CDS	168756	168959	+	1	.	codon_start=1 db_xref=GI:198282324 db_xref=GeneID:6876129 locus_tag=Lferr_0179 product='hypothetical protein' protein_id=YP_002218645.1 transl_table=11
NC_011206	GenBank	CDS	169230	169700	+	1	.	codon_start=1 db_xref=GI:198282325 db_xref=GeneID:6876130 locus_tag=Lferr_0180 note='KEGG: psa:PST_0673 ISPsy14, transposase' product='ISPsy14, transposase' protein_id=YP_002218646.1 transl_table=11
NC_011206	GenBank	CDS	169876	171033	+	1	.	codon_start=1 db_xref=GI:198282326 db_xref=InterPro:IPR001584 db_xref=InterPro:IPR002514 db_xref=GeneID:6876131 locus_tag=Lferr_0181 note='PFAM: Integrase catalytic region; transposase IS3/IS911 family protein; KEGG: pol:Bpro_0339 integrase, catalytic region' product='integrase catalytic subunit' protein_id=YP_002218647.1 transl_table=11
NC_011206	GenBank	CDS	171179	171448	+	1	.	codon_start=1 db_xref=GI:198282327 db_xref=InterPro:IPR001387 db_xref=GeneID:6876132 locus_tag=Lferr_0182 note='PFAM: helix-turn-helix domain protein; KEGG: vei:Veis_4348 hypothetical protein' product='XRE family transcriptional regulator' protein_id=YP_002218648.1 transl_table=11
NC_011206	GenBank	CDS	171700	174798	+	-1	.	codon_start=1 db_xref=GI:198282328 db_xref=InterPro:IPR001036 db_xref=GeneID:6876133 locus_tag=Lferr_0183 note='PFAM: acriflavin resistance protein; KEGG: bte:BTH_II1184 heavy metal efflux pump CzcA, putative' product='acriflavin resistance protein' protein_id=YP_002218649.1 transl_table=11
NC_011206	GenBank	CDS	174839	175966	+	-1	.	codon_start=1 db_xref=GI:198282329 db_xref=GeneID:6876134 locus_tag=Lferr_0184 note='KEGG: mfa:Mfla_1631 hypothetical protein' product='hypothetical protein' protein_id=YP_002218650.1 transl_table=11
NC_011206	GenBank	CDS	175963	177420	+	-1	.	codon_start=1 db_xref=GI:198282330 db_xref=InterPro:IPR000834 db_xref=InterPro:IPR003423 db_xref=GeneID:6876135 locus_tag=Lferr_0185 note='PFAM: outer membrane efflux protein; KEGG: bte:BTH_II1186 divalent cation resistant determinant protein C, putative' product='outer membrane efflux protein' protein_id=YP_002218651.1 transl_table=11
NC_011206	GenBank	CDS	177420	179432	+	-1	.	codon_start=1 db_xref=GI:198282331 db_xref=InterPro:IPR000150 db_xref=InterPro:IPR000695 db_xref=InterPro:IPR001757 db_xref=InterPro:IPR005834 db_xref=InterPro:IPR006404 db_xref=InterPro:IPR006416 db_xref=InterPro:IPR008250 db_xref=GeneID:6876136 locus_tag=Lferr_0186 note='TIGRFAM: ATPase, P-type (transporting), HAD superfamily, subfamily IC; cadmium-translocating P-type ATPase; heavy metal trans…
NC_011206	GenBank	CDS	179462	179845	+	-1	.	codon_start=1 db_xref=GI:198282332 db_xref=InterPro:IPR001845 db_xref=GeneID:6876137 locus_tag=Lferr_0187 note='PFAM: regulatory protein ArsR; KEGG: dar:Daro_2281 regulatory protein, ArsR' product='ArsR family transcriptional regulator' protein_id=YP_002218653.1 transl_table=11
NC_011206	GenBank	CDS	180170	181318	+	1	.	codon_start=1 db_xref=GI:198282333 db_xref=InterPro:IPR000192 db_xref=GeneID:6876138 locus_tag=Lferr_0188 note='PFAM: aminotransferase class V; KEGG: sth:STH641 cysteine desulfurase' product='class V aminotransferase' protein_id=YP_002218654.1 transl_table=11
NC_011206	GenBank	CDS	181318	181959	+	1	.	codon_start=1 db_xref=GI:198282334 db_xref=InterPro:IPR010743 db_xref=InterPro:IPR013216 db_xref=InterPro:IPR013217 db_xref=GeneID:6876139 locus_tag=Lferr_0189 note='PFAM: Methionine biosynthesis MetW protein; Methyltransferase type 11; Methyltransferase type 12; KEGG: aeh:Mlg_0626 methyltransferase type 11' product='type 11 methyltransferase' protein_id=YP_002218655.1 transl_table=11
NC_011206	GenBank	CDS	182109	182792	+	-1	.	codon_start=1 db_xref=GI:198282335 db_xref=GeneID:6876140 locus_tag=Lferr_0190 note='KEGG: eca:ECA3377 glutaredoxin 2' product=glutaredoxin protein_id=YP_002218656.1 transl_table=11
NC_011206	GenBank	CDS	182923	183297	+	1	.	codon_start=1 db_xref=GI:198282336 db_xref=InterPro:IPR001845 db_xref=GeneID:6876141 locus_tag=Lferr_0191 note='PFAM: regulatory protein ArsR; KEGG: dar:Daro_0687 regulatory protein, ArsR' product='ArsR family transcriptional regulator' protein_id=YP_002218657.1 transl_table=11
NC_011206	GenBank	CDS	183288	183533	+	1	.	codon_start=1 db_xref=GI:198282337 db_xref=GeneID:6876142 locus_tag=Lferr_0192 note='KEGG: aau:AAur_pTC10229 hypothetical protein' product='hypothetical protein' protein_id=YP_002218658.1 transl_table=11
NC_011206	GenBank	CDS	183550	184158	+	1	.	codon_start=1 db_xref=GI:198282338 db_xref=InterPro:IPR004033 db_xref=InterPro:IPR013216 db_xref=InterPro:IPR013217 db_xref=GeneID:6876143 locus_tag=Lferr_0193 note='PFAM: UbiE/COQ5 methyltransferase; Methyltransferase type 11; Methyltransferase type 12; KEGG: mlo:mll2162 hypothetical protein' product='type 11 methyltransferase' protein_id=YP_002218659.1 transl_table=11
NC_011206	GenBank	CDS	184233	184730	+	1	.	codon_start=1 db_xref=GI:198282339 db_xref=GeneID:6876144 locus_tag=Lferr_0194 note='KEGG: nph:NP4404A hypothetical protein' product='hypothetical protein' protein_id=YP_002218660.1 transl_table=11
NC_011206	GenBank	CDS	184835	186019	+	1	.	codon_start=1 db_xref=GI:198282340 db_xref=InterPro:IPR013027 db_xref=GeneID:6876145 locus_tag=Lferr_0195 note='PFAM: FAD-dependent pyridine nucleotide-disulphide oxidoreductase; KEGG: vok:COSY_0750 sulfide-quinone reductase' product='FAD-dependent pyridine nucleotide-disulfide oxidoreductase' protein_id=YP_002218661.1 transl_table=11
NC_011206	GenBank	CDS	186312	187421	+	-1	.	codon_start=1 db_xref=GI:198282341 db_xref=InterPro:IPR002559 db_xref=GeneID:6876146 locus_tag=Lferr_0196 note='PFAM: transposase IS4 family protein; KEGG: bvi:Bcep1808_6138 transposase, IS4 family protein' product='transposase IS4 family protein' protein_id=YP_002218662.1 transl_table=11
NC_011206	GenBank	CDS	187640	187849	+	-1	.	codon_start=1 db_xref=GI:198282342 db_xref=GeneID:6876147 locus_tag=Lferr_0197 note='KEGG: rrs:RoseRS_1945 hypothetical protein' product='hypothetical protein' protein_id=YP_002218663.1 transl_table=11
NC_011206	GenBank	CDS	187846	188259	+	-1	.	codon_start=1 db_xref=GI:198282343 db_xref=GeneID:6876148 locus_tag=Lferr_0198 note='KEGG: rrs:RoseRS_1944 hypothetical protein' product='hypothetical protein' protein_id=YP_002218664.1 transl_table=11
NC_011206	GenBank	CDS	188597	188971	+	-1	.	codon_start=1 db_xref=GI:198282344 db_xref=GeneID:6876149 locus_tag=Lferr_0199 note='KEGG: tbd:Tbd_1332 hypothetical protein' product='hypothetical protein' protein_id=YP_002218665.1 transl_table=11
NC_011206	GenBank	CDS	189317	190834	+	-1	.	codon_start=1 db_xref=GI:198282345 db_xref=InterPro:IPR001440 db_xref=InterPro:IPR011716 db_xref=InterPro:IPR011717 db_xref=InterPro:IPR013026 db_xref=InterPro:IPR013105 db_xref=GeneID:6876150 locus_tag=Lferr_0200 note='PFAM: TPR repeat-containing protein; Tetratricopeptide TPR_3; Tetratricopeptide TPR_4; Tetratricopeptide TPR_2 repeat protein; SMART: Tetratricopeptide domain protein; KEGG: pmn:P…
NC_011206	GenBank	CDS	191343	191657	+	-1	.	codon_start=1 db_xref=GI:198282346 db_xref=GeneID:6876151 locus_tag=Lferr_0201 note='KEGG: fra:Francci3_2121 transposase, IS4' product='transposase, IS4' protein_id=YP_002218667.1 transl_table=11
NC_011206	GenBank	CDS	191779	193098	+	-1	.	codon_start=1 db_xref=GI:198282347 db_xref=GeneID:6876152 locus_tag=Lferr_0202 note='KEGG: sma:SAV256 transposase' product='hypothetical protein' protein_id=YP_002218668.1 transl_table=11
NC_011206	GenBank	CDS	193249	194439	+	-1	.	codon_start=1 db_xref=GI:198282348 db_xref=GeneID:6876153 locus_tag=Lferr_0203 note='KEGG: mrd:Mrad2831_2268 hypothetical protein' product='hypothetical protein' protein_id=YP_002218669.1 transl_table=11
NC_011206	GenBank	CDS	194699	195004	+	1	.	codon_start=1 db_xref=GI:198282349 db_xref=GeneID:6876154 locus_tag=Lferr_0204 note='KEGG: gur:Gura_0895 protein of unknown function DUF214' product='hypothetical protein' protein_id=YP_002218670.1 transl_table=11
NC_011206	GenBank	CDS	194997	195698	+	1	.	codon_start=1 db_xref=GI:198282350 db_xref=InterPro:IPR003439 db_xref=InterPro:IPR003593 db_xref=GeneID:6876155 locus_tag=Lferr_0205 note='PFAM: ABC transporter related; SMART: AAA ATPase; KEGG: gsu:GSU0678 ABC transporter, ATP-binding protein' product='ABC transporter-like protein' protein_id=YP_002218671.1 transl_table=11
NC_011206	GenBank	CDS	195688	196191	+	1	.	codon_start=1 db_xref=GI:198282351 db_xref=InterPro:IPR000866 db_xref=InterPro:IPR011594 db_xref=InterPro:IPR013740 db_xref=GeneID:6876156 locus_tag=Lferr_0206 note='PFAM: alkyl hydroperoxide reductase/ Thiol specific antioxidant/ Mal allergen; Redoxin domain protein; KEGG: mfa:Mfla_0475 alkyl hydroperoxide reductase/thiol specific antioxidant/Mal allergen' product='redoxin domain-containing prot…
NC_011206	GenBank	CDS	196205	196660	+	1	.	codon_start=1 db_xref=GI:198282352 db_xref=GeneID:6876157 locus_tag=Lferr_0207 note='KEGG: dar:Daro_2623 thioredoxin:cytochrome c biogenesis protein transmembrane region' product='thioredoxin:cytochrome c biogenesis protein transmembrane region' protein_id=YP_002218673.1 transl_table=11
NC_011206	GenBank	CDS	196917	197318	+	1	.	codon_start=1 db_xref=GI:198282353 db_xref=InterPro:IPR001845 db_xref=GeneID:6876158 locus_tag=Lferr_0208 note='PFAM: regulatory protein ArsR; KEGG: mja:MJ1325 cadmium resistance protein' product='ArsR family transcriptional regulator' protein_id=YP_002218674.1 transl_table=11
NC_011206	GenBank	CDS	197318	199225	+	1	.	codon_start=1 db_xref=GI:198282354 db_xref=InterPro:IPR000150 db_xref=InterPro:IPR001366 db_xref=InterPro:IPR001757 db_xref=InterPro:IPR005834 db_xref=InterPro:IPR006404 db_xref=InterPro:IPR006416 db_xref=InterPro:IPR008250 db_xref=GeneID:6876159 locus_tag=Lferr_0209 note='TIGRFAM: ATPase, P-type (transporting), HAD superfamily, subfamily IC; cadmium-translocating P-type ATPase; heavy metal trans…
NC_011206	GenBank	CDS	199264	199656	+	1	.	codon_start=1 db_xref=GI:198282355 db_xref=InterPro:IPR005180 db_xref=GeneID:6876160 locus_tag=Lferr_0210 note='PFAM: protein of unknown function DUF302; KEGG: lpp:lpp2368 hypothetical protein' product='hypothetical protein' protein_id=YP_002218676.1 transl_table=11
NC_011206	GenBank	CDS	199712	199951	+	1	.	codon_start=1 db_xref=GI:198282356 db_xref=GeneID:6876161 locus_tag=Lferr_0211 note='KEGG: tbd:Tbd_0648 hypothetical protein' product='hypothetical protein' protein_id=YP_002218677.1 transl_table=11
NC_011206	GenBank	CDS	201226	201552	+	1	.	codon_start=1 db_xref=GI:198282357 db_xref=GeneID:6876163 locus_tag=Lferr_0213 note='KEGG: azo:azo0363 putative ferredoxin 2Fe-2S protein' product='putative ferredoxin 2Fe-2S protein' protein_id=YP_002218678.1 transl_table=11
NC_011206	GenBank	CDS	201687	202172	+	1	.	codon_start=1 db_xref=GI:198282358 db_xref=InterPro:IPR011576 db_xref=GeneID:6876164 locus_tag=Lferr_0214 note='PFAM: pyridoxamine 5'-phosphate oxidase-related FMN-binding; KEGG: bmu:Bmul_0131 pyridoxamine 5'-phosphate oxidase-related FMN-binding' product='pyridoxamine 5'-phosphate oxidase-like protein' protein_id=YP_002218679.1 transl_table=11
NC_011206	GenBank	CDS	202263	203846	+	1	.	codon_start=1 db_xref=GI:198282359 db_xref=InterPro:IPR001584 db_xref=GeneID:6876165 locus_tag=Lferr_0215 note='PFAM: Integrase catalytic region; KEGG: pol:Bpro_5344 integrase, catalytic region' product='integrase catalytic subunit' protein_id=YP_002218680.1 transl_table=11
NC_011206	GenBank	CDS	203843	204613	+	1	.	codon_start=1 db_xref=GI:198282360 db_xref=InterPro:IPR002611 db_xref=InterPro:IPR003593 db_xref=GeneID:6876166 locus_tag=Lferr_0216 note='PFAM: IstB domain protein ATP-binding protein; SMART: AAA ATPase; KEGG: pna:Pnap_2464 IstB domain protein ATP-binding protein' product='IstB domain-containing ATP-binding protein' protein_id=YP_002218681.1 transl_table=11
NC_011206	GenBank	CDS	204704	205024	+	1	.	codon_start=1 db_xref=GI:198282361 db_xref=GeneID:6876167 locus_tag=Lferr_0217 note='KEGG: tbd:Tbd_1194 hypothetical protein' product='hypothetical protein' protein_id=YP_002218682.1 transl_table=11
NC_011206	GenBank	CDS	205275	205529	+	-1	.	codon_start=1 db_xref=GI:198282362 db_xref=GeneID:6876168 locus_tag=Lferr_0218 product='hypothetical protein' protein_id=YP_002218683.1 transl_table=11
NC_011206	GenBank	CDS	205567	206013	+	-1	.	codon_start=1 db_xref=GI:198282363 db_xref=GeneID:6876169 locus_tag=Lferr_0219 note='KEGG: dol:Dole_0430 hypothetical protein' product='hypothetical protein' protein_id=YP_002218684.1 transl_table=11
NC_011206	GenBank	CDS	206171	206533	+	1	.	codon_start=1 db_xref=GI:198282364 db_xref=GeneID:6876170 locus_tag=Lferr_0220 note='KEGG: eba:p2A255 transposion helper protein, ATP-binding protein' product='hypothetical protein' protein_id=YP_002218685.1 transl_table=11
NC_011206	GenBank	CDS	206554	208740	+	-1	.	codon_start=1 db_xref=GI:198282365 db_xref=InterPro:IPR001584 db_xref=GeneID:6876171 locus_tag=Lferr_0221 note='KEGG: bca:BCE_0183 Tn7-like transposition protein B' product='Tn7-like transposition protein B' protein_id=YP_002218686.1 transl_table=11
NC_011206	GenBank	CDS	208744	209589	+	-1	.	codon_start=1 db_xref=GI:198282366 db_xref=InterPro:IPR014833 db_xref=GeneID:6876172 locus_tag=Lferr_0222 note='PFAM: TnsA endonuclease; KEGG: hau:Haur_3949 TnsA endonuclease' product='TnsA endonuclease' protein_id=YP_002218687.1 transl_table=11
NC_011206	GenBank	CDS	209714	210067	+	-1	.	codon_start=1 db_xref=GI:198282367 db_xref=InterPro:IPR002793 db_xref=GeneID:6876173 locus_tag=Lferr_0223 note='KEGG: pap:PSPA7_6043 hypothetical protein' product='hypothetical protein' protein_id=YP_002218688.1 transl_table=11
NC_011206	GenBank	CDS	210058	210462	+	-1	.	codon_start=1 db_xref=GI:198282368 db_xref=GeneID:6876174 locus_tag=Lferr_0224 note='KEGG: neu:NE2100 hypothetical protein' product='hypothetical protein' protein_id=YP_002218689.1 transl_table=11
NC_011206	GenBank	CDS	210455	211240	+	-1	.	codon_start=1 db_xref=GI:198282369 db_xref=GeneID:6876175 locus_tag=Lferr_0225 note='KEGG: tde:TDE1618 hypothetical protein' product='hypothetical protein' protein_id=YP_002218690.1 transl_table=11
NC_011206	GenBank	CDS	211285	213567	+	-1	.	codon_start=1 db_xref=GI:198282370 db_xref=InterPro:IPR006935 db_xref=InterPro:IPR007409 db_xref=InterPro:IPR013670 db_xref=InterPro:IPR014001 db_xref=InterPro:IPR014021 db_xref=GeneID:6876176 locus_tag=Lferr_0226 note='PFAM: type III restriction protein res subunit; protein of unknown function DUF450; EcoEI R domain protein; SMART: DEAD-like helicases; KEGG: cch:Cag_0810 DEAD/DEAH box helicase-l…
NC_011206	GenBank	CDS	213578	214765	+	-1	.	codon_start=1 db_xref=GI:198282371 db_xref=InterPro:IPR000055 db_xref=GeneID:6876177 locus_tag=Lferr_0227 note='PFAM: restriction modification system DNA specificity domain; KEGG: cch:Cag_1122 restriction endonuclease S subunits-like' product='restriction modification system DNA specificity protein' protein_id=YP_002218692.1 transl_table=11
NC_011206	GenBank	CDS	214762	216216	+	-1	.	codon_start=1 db_xref=GI:198282372 db_xref=InterPro:IPR002052 db_xref=InterPro:IPR002296 db_xref=InterPro:IPR003356 db_xref=GeneID:6876178 locus_tag=Lferr_0228 note='PFAM: N-6 DNA methylase; KEGG: cch:Cag_0807 DNA-methyltransferase, type I restriction-modification enzyme subunit M' product='N-6 DNA methylase' protein_id=YP_002218693.1 transl_table=11
NC_011206	GenBank	CDS	216318	216692	+	-1	.	codon_start=1 db_xref=GI:198282373 db_xref=InterPro:IPR002716 db_xref=GeneID:6876179 locus_tag=Lferr_0229 note='PFAM: PilT protein domain protein; KEGG: gur:Gura_3863 PilT protein domain protein' product='PilT protein domain-containing protein' protein_id=YP_002218694.1 transl_table=11
NC_011206	GenBank	CDS	216689	216886	+	-1	.	codon_start=1 db_xref=GI:198282374 db_xref=GeneID:6876180 locus_tag=Lferr_0230 note='KEGG: bur:Bcep18194_B0330 hypothetical protein' product='hypothetical protein' protein_id=YP_002218695.1 transl_table=11
NC_011206	GenBank	CDS	217281	217469	+	-1	.	codon_start=1 db_xref=GI:198282375 db_xref=GeneID:6876181 locus_tag=Lferr_0231 product='hypothetical protein' protein_id=YP_002218696.1 transl_table=11
NC_011206	GenBank	CDS	217862	218302	+	1	.	codon_start=1 db_xref=GI:198282376 db_xref=InterPro:IPR002123 db_xref=GeneID:6876182 locus_tag=Lferr_0232 note='SMART: phospholipid/glycerol acyltransferase; KEGG: spt:SPA2875 bifunctional acyl-[acyl carrier protein] synthetase/2-acylglycerophosphoethanolamine acyltransferase' product='phospholipid/glycerol acyltransferase' protein_id=YP_002218697.1 transl_table=11
NC_011206	GenBank	CDS	218478	219050	+	-1	.	codon_start=1 db_xref=GI:198282377 db_xref=GeneID:6876183 locus_tag=Lferr_0233 note='KEGG: mca:MCA2638 hypothetical protein' product='hypothetical protein' protein_id=YP_002218698.1 transl_table=11
NC_011206	GenBank	CDS	219051	219515	+	-1	.	codon_start=1 db_xref=GI:198282378 db_xref=InterPro:IPR000551 db_xref=InterPro:IPR010093 db_xref=GeneID:6876184 locus_tag=Lferr_0234 note='TIGRFAM: DNA binding domain protein, excisionase family; PFAM: regulatory protein MerR; KEGG: mca:MCA2639 hypothetical protein' product='excisionase family DNA-binding domain-containing protein' protein_id=YP_002218699.1 transl_table=11
NC_011206	GenBank	CDS	219948	225098	+	1	.	codon_start=1 db_xref=GI:198282379 db_xref=InterPro:IPR006650 db_xref=InterPro:IPR013610 db_xref=GeneID:6876185 locus_tag=Lferr_0235 note='PFAM: domain of unknown function DUF1738; KEGG: net:Neut_2602 hypothetical protein' product='hypothetical protein' protein_id=YP_002218700.1 transl_table=11
NC_011206	GenBank	CDS	225160	225798	+	1	.	codon_start=1 db_xref=GI:198282380 db_xref=GeneID:6876186 locus_tag=Lferr_0236 product='hypothetical protein' protein_id=YP_002218701.1 transl_table=11
NC_011206	GenBank	CDS	225806	226345	+	1	.	codon_start=1 db_xref=GI:198282381 db_xref=GeneID:6876187 locus_tag=Lferr_0237 product='hypothetical protein' protein_id=YP_002218702.1 transl_table=11
NC_011206	GenBank	CDS	226342	226620	+	1	.	codon_start=1 db_xref=GI:198282382 db_xref=GeneID:6876188 locus_tag=Lferr_0238 product='hypothetical protein' protein_id=YP_002218703.1 transl_table=11
NC_011206	GenBank	CDS	226631	227005	+	1	.	codon_start=1 db_xref=GI:198282383 db_xref=GeneID:6876189 locus_tag=Lferr_0239 product='hypothetical protein' protein_id=YP_002218704.1 transl_table=11
NC_011206	GenBank	CDS	226995	228848	+	1	.	codon_start=1 db_xref=GI:198282384 db_xref=GeneID:6876190 locus_tag=Lferr_0240 note='KEGG: cph:Cpha266_2600 hypothetical protein' product='hypothetical protein' protein_id=YP_002218705.1 transl_table=11
NC_011206	GenBank	CDS	228913	229755	+	1	.	codon_start=1 db_xref=GI:198282385 db_xref=GeneID:6876191 locus_tag=Lferr_0241 product='hypothetical protein' protein_id=YP_002218706.1 transl_table=11
NC_011206	GenBank	CDS	229752	231332	+	1	.	codon_start=1 db_xref=GI:198282386 db_xref=GeneID:6876192 locus_tag=Lferr_0242 note='KEGG: rpc:RPC_3904 hypothetical protein' product='Type IV secretory pathway VirD2 pilin (relaxase)-like protein' protein_id=YP_002218707.1 transl_table=11
NC_011206	GenBank	CDS	231404	231856	+	1	.	codon_start=1 db_xref=GI:198282387 db_xref=GeneID:6876193 locus_tag=Lferr_0243 product='hypothetical protein' protein_id=YP_002218708.1 transl_table=11
NC_011206	GenBank	CDS	231853	232821	+	1	.	codon_start=1 db_xref=GI:198282388 db_xref=InterPro:IPR001482 db_xref=InterPro:IPR014149 db_xref=GeneID:6876194 locus_tag=Lferr_0244 note='TIGRFAM: P-type conjugative transfer ATPase TrbB; PFAM: type II secretion system protein E; KEGG: net:Neut_2555 type II secretion system protein E' product='P-type conjugative transfer ATPase TrbB' protein_id=YP_002218709.1 transl_table=11
NC_011206	GenBank	CDS	232898	233284	+	1	.	codon_start=1 db_xref=GI:198282389 db_xref=InterPro:IPR007039 db_xref=GeneID:6876195 locus_tag=Lferr_0245 note='PFAM: Conjugal transfer protein TrbC; KEGG: bcs:BCAN_B0369 P-type conjugative transfer protein TrbL' product='conjugal transfer protein TrbC' protein_id=YP_002218710.1 transl_table=11
NC_011206	GenBank	CDS	233288	233665	+	1	.	codon_start=1 db_xref=GI:198282390 db_xref=GeneID:6876196 locus_tag=Lferr_0246 note='KEGG: pna:Pnap_2502 conjugal transfer TrbD family protein' product='hypothetical protein' protein_id=YP_002218711.1 transl_table=11
NC_011206	GenBank	CDS	233665	236187	+	1	.	codon_start=1 db_xref=GI:198282391 db_xref=InterPro:IPR003593 db_xref=InterPro:IPR004346 db_xref=GeneID:6876197 locus_tag=Lferr_0247 note='PFAM: CagE TrbE VirB component of type IV transporter system; SMART: AAA ATPase; KEGG: smd:Smed_5379 type IV secretion/conjugal transfer ATPase, VirB4 family' product='CagE TrbE VirB component of type IV transporter system' protein_id=YP_002218712.1 transl_tab…
NC_011206	GenBank	CDS	236184	237347	+	1	.	codon_start=1 db_xref=GI:198282392 db_xref=GeneID:6876198 locus_tag=Lferr_0248 product='hypothetical protein' protein_id=YP_002218713.1 transl_table=11
NC_011206	GenBank	CDS	237429	238169	+	1	.	codon_start=1 db_xref=GI:198282393 db_xref=InterPro:IPR014147 db_xref=GeneID:6876199 locus_tag=Lferr_0249 note='TIGRFAM: P-type conjugative transfer protein TrbJ; KEGG: bms:BRA0368 TrbJ protein' product='P-type conjugative transfer protein TrbJ' protein_id=YP_002218714.1 transl_table=11
NC_011206	GenBank	CDS	238181	238435	+	1	.	codon_start=1 db_xref=GI:198282394 db_xref=GeneID:6876200 locus_tag=Lferr_0250 product='hypothetical protein' protein_id=YP_002218715.1 transl_table=11
NC_011206	GenBank	CDS	238449	240140	+	1	.	codon_start=1 db_xref=GI:198282395 db_xref=InterPro:IPR007688 db_xref=InterPro:IPR014150 db_xref=GeneID:6876201 locus_tag=Lferr_0251 note='TIGRFAM: P-type conjugative transfer protein TrbL; PFAM: TrbL/VirB6 plasmid conjugal transfer protein; KEGG: aav:Aave_0395 TrbL/VirB6 plasmid conjugal transfer protein' product='P-type conjugative transfer protein TrbL' protein_id=YP_002218716.1 transl_table=11
NC_011206	GenBank	CDS	240217	240615	+	1	.	codon_start=1 db_xref=GI:198282396 db_xref=GeneID:6876202 locus_tag=Lferr_0252 product='hypothetical protein' protein_id=YP_002218717.1 transl_table=11
NC_011206	GenBank	CDS	240612	240953	+	1	.	codon_start=1 db_xref=GI:198282397 db_xref=InterPro:IPR003746 db_xref=GeneID:6876203 locus_tag=Lferr_0253 note='PFAM: protein of unknown function DUF167; KEGG: tbd:Tbd_2620 hypothetical protein' product='hypothetical protein' protein_id=YP_002218718.1 transl_table=11
NC_011206	GenBank	CDS	241275	242114	+	1	.	codon_start=1 db_xref=GI:198282398 db_xref=GeneID:6876204 locus_tag=Lferr_0254 note='KEGG: tcx:Tcr_0366 TIR' product='TIR (Toll-Interleukin 1-resistance) domain-containing protein-like protein' protein_id=YP_002218719.1 transl_table=11
NC_011206	GenBank	CDS	242238	243125	+	-1	.	codon_start=1 db_xref=GI:198282399 db_xref=GeneID:6876205 locus_tag=Lferr_0255 product='hypothetical protein' protein_id=YP_002218720.1 transl_table=11
NC_011206	GenBank	CDS	243472	244140	+	1	.	codon_start=1 db_xref=GI:198282400 db_xref=GeneID:6876206 locus_tag=Lferr_0256 note='KEGG: nha:Nham_4562 conjugal transfer protein' product='conjugal transfer protein' protein_id=YP_002218721.1 transl_table=11
NC_011206	GenBank	CDS	244153	245253	+	1	.	codon_start=1 db_xref=GI:198282401 db_xref=InterPro:IPR010258 db_xref=GeneID:6876207 locus_tag=Lferr_0257 note='PFAM: Conjugal transfer protein TrbG/VirB9/CagX; KEGG: pna:Pnap_2510 conjugal transfer protein TrbG/VirB9/CagX' product='conjugal transfer protein TrbG/VirB9/CagX' protein_id=YP_002218722.1 transl_table=11
NC_011206	GenBank	CDS	245255	246265	+	1	.	codon_start=1 db_xref=GI:198282402 db_xref=GeneID:6876208 locus_tag=Lferr_0258 note='KEGG: cak:Caul_2034 P-type conjugative transfer protein TrbG' product='hypothetical protein' protein_id=YP_002218723.1 transl_table=11
NC_011206	GenBank	CDS	246268	247677	+	1	.	codon_start=1 db_xref=GI:198282403 db_xref=InterPro:IPR005498 db_xref=GeneID:6876209 locus_tag=Lferr_0259 note='PFAM: conjugation TrbI family protein; KEGG: nha:Nham_4559 conjugation TrbI-like protein' product='conjugation TrbI family protein' protein_id=YP_002218724.1 transl_table=11
NC_011206	GenBank	CDS	247688	247990	+	1	.	codon_start=1 db_xref=GI:198282404 db_xref=GeneID:6876210 locus_tag=Lferr_0260 product='hypothetical protein' protein_id=YP_002218725.1 transl_table=11
NC_011206	GenBank	CDS	247987	248664	+	1	.	codon_start=1 db_xref=GI:198282405 db_xref=InterPro:IPR008258 db_xref=GeneID:6876211 locus_tag=Lferr_0261 note='PFAM: Lytic transglycosylase catalytic; KEGG: acr:Acry_3520 lytic transglycosylase, catalytic' product='Lytic transglycosylase' protein_id=YP_002218726.1 transl_table=11
NC_011206	GenBank	CDS	248675	251104	+	1	.	codon_start=1 db_xref=GI:198282406 db_xref=InterPro:IPR003688 db_xref=GeneID:6876212 locus_tag=Lferr_0262 note='PFAM: TRAG family protein; KEGG: eba:p2B19 conjugal transfer protein TraG' product='TRAG family protein' protein_id=YP_002218727.1 transl_table=11
NC_011206	GenBank	CDS	251433	251621	+	1	.	codon_start=1 db_xref=GI:198282407 db_xref=GeneID:6876213 locus_tag=Lferr_0263 note='KEGG: vei:Veis_4340 hypothetical protein' product='hypothetical protein' protein_id=YP_002218728.1 transl_table=11
NC_011206	GenBank	CDS	251621	251917	+	1	.	codon_start=1 db_xref=GI:198282408 db_xref=InterPro:IPR007712 db_xref=GeneID:6876214 locus_tag=Lferr_0264 note='PFAM: plasmid stabilization system; KEGG: vei:Veis_4341 plasmid stabilization system' product='plasmid stabilization system' protein_id=YP_002218729.1 transl_table=11
NC_011206	GenBank	CDS	253330	254967	+	-1	.	codon_start=1 db_xref=GI:198282409 db_xref=InterPro:IPR004291 db_xref=GeneID:6876216 locus_tag=Lferr_0266 note='PFAM: transposase IS66; KEGG: bte:BTH_I1449 TnpC protein' product='transposase IS66' protein_id=YP_002218730.1 transl_table=11
NC_011206	GenBank	CDS	255017	255364	+	-1	.	codon_start=1 db_xref=GI:198282410 db_xref=InterPro:IPR008878 db_xref=GeneID:6876217 locus_tag=Lferr_0267 note='PFAM: IS66 Orf2 family protein; KEGG: bte:BTH_I2736 TnpB protein' product='IS66 Orf2 family protein' protein_id=YP_002218731.1 transl_table=11
NC_011206	GenBank	CDS	255355	255687	+	-1	.	codon_start=1 db_xref=GI:198282411 db_xref=GeneID:6876218 locus_tag=Lferr_0268 note='KEGG: bpt:Bpet1150 hypothetical protein' product='hypothetical protein' protein_id=YP_002218732.1 transl_table=11
NC_011206	GenBank	CDS	257291	258190	+	-1	.	codon_start=1 db_xref=GI:198282412 db_xref=GeneID:6876220 locus_tag=Lferr_0270 note='KEGG: tvo:TVN0813 predicted phospholipase D' product='phospholipase D' protein_id=YP_002218733.1 transl_table=11
NC_011206	GenBank	CDS	258518	258775	+	-1	.	codon_start=1 db_xref=GI:198282413 db_xref=GeneID:6876221 locus_tag=Lferr_0271 product='hypothetical protein' protein_id=YP_002218734.1 transl_table=11
NC_011206	GenBank	CDS	258859	260097	+	-1	.	codon_start=1 db_xref=GI:198282414 db_xref=InterPro:IPR003115 db_xref=InterPro:IPR004437 db_xref=GeneID:6876222 locus_tag=Lferr_0272 note='TIGRFAM: parB-like partition protein; PFAM: ParB domain protein nuclease; KEGG: sth:STH3332 ParBc, ParB-like nuclease domain' product='parB-like partition protein' protein_id=YP_002218735.1 transl_table=11
NC_011206	GenBank	CDS	260099	260869	+	-1	.	codon_start=1 db_xref=GI:198282415 db_xref=InterPro:IPR002586 db_xref=GeneID:6876223 locus_tag=Lferr_0273 note='PFAM: Cobyrinic acid ac-diamide synthase; KEGG: xfa:XFa0060 plasmid replication protein' product='cobyrinic acid ac-diamide synthase' protein_id=YP_002218736.1 transl_table=11
NC_011206	GenBank	CDS	260872	261267	+	-1	.	codon_start=1 db_xref=GI:198282416 db_xref=GeneID:6876224 locus_tag=Lferr_0274 product='hypothetical protein' protein_id=YP_002218737.1 transl_table=11
NC_011206	GenBank	CDS	261316	261627	+	-1	.	codon_start=1 db_xref=GI:198282417 db_xref=GeneID:6876225 locus_tag=Lferr_0275 product='hypothetical protein' protein_id=YP_002218738.1 transl_table=11
NC_011206	GenBank	CDS	261781	262371	+	-1	.	codon_start=1 db_xref=GI:198282418 db_xref=GeneID:6876226 locus_tag=Lferr_0276 note='KEGG: gdi:GDI0110 putative conjugal transfer protein TraF' product='Type IV secretory pathway protease TraF-like protein' protein_id=YP_002218739.1 transl_table=11
NC_011206	GenBank	CDS	262343	262555	+	-1	.	codon_start=1 db_xref=GI:198282419 db_xref=GeneID:6876227 locus_tag=Lferr_0277 product='hypothetical protein' protein_id=YP_002218740.1 transl_table=11
NC_011206	GenBank	CDS	262844	264202	+	-1	.	codon_start=1 db_xref=GI:198282420 db_xref=InterPro:IPR010804 db_xref=GeneID:6876229 locus_tag=Lferr_0279 note='PFAM: TraB family protein; KEGG: nha:Nham_4542 TraB' product='conjugal transfer protein TraB' protein_id=YP_002218741.1 transl_table=11
NC_011206	GenBank	CDS	264199	264792	+	-1	.	codon_start=1 db_xref=GI:198282421 db_xref=GeneID:6876230 locus_tag=Lferr_0280 note='KEGG: dac:Daci_5760 phosphate acetyltransferase' product='hypothetical protein' protein_id=YP_002218742.1 transl_table=11
NC_011206	GenBank	CDS	265276	265572	+	1	.	codon_start=1 db_xref=GI:198282422 db_xref=InterPro:IPR014057 db_xref=GeneID:6876232 locus_tag=Lferr_0282 note='TIGRFAM: addiction module antidote protein; KEGG: rru:Rru_A0456 predicted transcriptional regulator' product='putative transcriptional regulator' protein_id=YP_002218743.1 transl_table=11
NC_011206	GenBank	CDS	266349	268403	+	-1	.	EC_number=5.99.1.2 codon_start=1 db_xref=GI:198282423 db_xref=InterPro:IPR000380 db_xref=InterPro:IPR003601 db_xref=InterPro:IPR003602 db_xref=InterPro:IPR005738 db_xref=InterPro:IPR006154 db_xref=InterPro:IPR006171 db_xref=InterPro:IPR013497 db_xref=GeneID:6876233 locus_tag=Lferr_0283 note='KEGG: eba:p2B17 TraE protein (DNA topoisomerase); TIGRFAM: DNA topoisomerase III; PFAM: TOPRIM domain prot…
NC_011206	GenBank	CDS	268616	268861	+	-1	.	codon_start=1 db_xref=GI:198282424 db_xref=GeneID:6876234 locus_tag=Lferr_0284 product='hypothetical protein' protein_id=YP_002218745.1 transl_table=11
NC_011206	GenBank	CDS	268864	269637	+	-1	.	codon_start=1 db_xref=GI:198282425 db_xref=InterPro:IPR001932 db_xref=GeneID:6876235 locus_tag=Lferr_0285 note='SMART: protein phosphatase 2C domain protein; KEGG: hmo:HM1_2137 protein serine/threonine phosphatase, putative' product='protein serine/threonine phosphatase' protein_id=YP_002218746.1 transl_table=11
NC_011206	GenBank	CDS	270086	270589	+	1	.	codon_start=1 db_xref=GI:198282426 db_xref=GeneID:6876236 locus_tag=Lferr_0286 product='hypothetical protein' protein_id=YP_002218747.1 transl_table=11
NC_011206	GenBank	CDS	270589	272049	+	1	.	codon_start=1 db_xref=GI:198282427 db_xref=GeneID:6876237 locus_tag=Lferr_0287 note='KEGG: mca:MCA1608 hypothetical protein' product='hypothetical protein' protein_id=YP_002218748.1 transl_table=11
NC_011206	GenBank	CDS	272042	273073	+	1	.	codon_start=1 db_xref=GI:198282428 db_xref=GeneID:6876238 locus_tag=Lferr_0288 note='KEGG: psa:PST_3457 transcriptional factor MdcH' product='transcriptional factor MdcH' protein_id=YP_002218749.1 transl_table=11
NC_011206	GenBank	CDS	273095	273844	+	1	.	codon_start=1 db_xref=GI:198282429 db_xref=InterPro:IPR004919 db_xref=GeneID:6876239 locus_tag=Lferr_0289 note='PFAM: protein of unknown function DUF262; KEGG: bra:BRADO6127 hypothetical protein' product='hypothetical protein' protein_id=YP_002218750.1 transl_table=11
NC_011206	GenBank	CDS	273853	275316	+	1	.	codon_start=1 db_xref=GI:198282430 db_xref=GeneID:6876240 locus_tag=Lferr_0290 product='hypothetical protein' protein_id=YP_002218751.1 transl_table=11
NC_011206	GenBank	CDS	275638	276117	+	1	.	codon_start=1 db_xref=GI:198282431 db_xref=GeneID:6876241 locus_tag=Lferr_0291 note='KEGG: mem:Memar_2486 hypothetical protein' product='hypothetical protein' protein_id=YP_002218752.1 transl_table=11
NC_011206	GenBank	CDS	276869	277819	+	1	.	codon_start=1 db_xref=GI:198282432 db_xref=GeneID:6876242 locus_tag=Lferr_0292 note='KEGG: stm:STM3845 putative inner membrane protein' product='hypothetical protein' protein_id=YP_002218753.1 transl_table=11
NC_011206	GenBank	CDS	277816	278763	+	1	.	codon_start=1 db_xref=GI:198282433 db_xref=InterPro:IPR000123 db_xref=InterPro:IPR000477 db_xref=GeneID:6876243 locus_tag=Lferr_0293 note='PFAM: RNA-directed DNA polymerase (Reverse transcriptase); KEGG: mmw:Mmwyl1_2428 RNA-directed DNA polymerase (reverse transcriptase)' product='RNA-directed DNA polymerase' protein_id=YP_002218754.1 transl_table=11
NC_011206	GenBank	CDS	278957	281278	+	1	.	codon_start=1 db_xref=GI:198282434 db_xref=GeneID:6876244 locus_tag=Lferr_0294 note='KEGG: bxe:Bxe_A1800 predicted ATP-dependent endonuclease, OLD family' product='ATP-dependent endonuclease, OLD family' protein_id=YP_002218755.1 transl_table=11
NC_011206	GenBank	CDS	281275	283164	+	1	.	codon_start=1 db_xref=GI:198282435 db_xref=InterPro:IPR014016 db_xref=GeneID:6876245 locus_tag=Lferr_0295 note='KEGG: bxe:Bxe_A1801 hypothetical protein' product='hypothetical protein' protein_id=YP_002218756.1 transl_table=11
NC_011206	GenBank	CDS	283488	283793	+	-1	.	codon_start=1 db_xref=GI:198282436 db_xref=GeneID:6876246 locus_tag=Lferr_0296 product='hypothetical protein' protein_id=YP_002218757.1 transl_table=11
NC_011206	GenBank	CDS	283968	284141	+	1	.	codon_start=1 db_xref=GI:198282437 db_xref=GeneID:6876247 locus_tag=Lferr_0297 product='hypothetical protein' protein_id=YP_002218758.1 transl_table=11
NC_011206	GenBank	CDS	284128	284658	+	1	.	codon_start=1 db_xref=GI:198282438 db_xref=GeneID:6876248 locus_tag=Lferr_0298 product='hypothetical protein' protein_id=YP_002218759.1 transl_table=11
NC_011206	GenBank	CDS	284755	285138	+	-1	.	codon_start=1 db_xref=GI:198282439 db_xref=InterPro:IPR001075 db_xref=GeneID:6876249 locus_tag=Lferr_0299 note='PFAM: nitrogen-fixing NifU domain protein; KEGG: dol:Dole_0085 nitrogen-fixing NifU domain protein' product='nitrogen-fixing NifU domain-containing protein' protein_id=YP_002218760.1 transl_table=11
NC_011206	GenBank	CDS	285144	285884	+	-1	.	codon_start=1 db_xref=GI:198282440 db_xref=InterPro:IPR002198 db_xref=InterPro:IPR002347 db_xref=InterPro:IPR013968 db_xref=GeneID:6876250 locus_tag=Lferr_0300 note='PFAM: short-chain dehydrogenase/reductase SDR; KR domain protein; KEGG: eba:ebA3368 pteridine reductase' product='short-chain dehydrogenase/reductase SDR' protein_id=YP_002218761.1 transl_table=11
NC_011206	GenBank	CDS	285894	287021	+	1	.	codon_start=1 db_xref=GI:198282441 db_xref=InterPro:IPR003788 db_xref=GeneID:6876251 locus_tag=Lferr_0301 note='PFAM: protein of unknown function DUF185; KEGG: tbd:Tbd_2702 hypothetical protein' product='hypothetical protein' protein_id=YP_002218762.1 transl_table=11
NC_011206	GenBank	CDS	287124	288059	+	-1	.	codon_start=1 db_xref=GI:198282442 db_xref=GeneID:6876252 locus_tag=Lferr_0302 note='KEGG: dge:Dgeo_0583 membrane protein' product='membrane protein' protein_id=YP_002218763.1 transl_table=11
NC_011206	GenBank	CDS	288537	289856	+	1	.	codon_start=1 db_xref=GI:198282443 db_xref=GeneID:6876253 locus_tag=Lferr_0303 note='KEGG: sma:SAV256 transposase' product='hypothetical protein' protein_id=YP_002218764.1 transl_table=11
NC_011206	GenBank	CDS	289978	290292	+	1	.	codon_start=1 db_xref=GI:198282444 db_xref=GeneID:6876254 locus_tag=Lferr_0304 note='KEGG: fra:Francci3_2121 transposase, IS4' product='transposase, IS4' protein_id=YP_002218765.1 transl_table=11
NC_011206	GenBank	CDS	290591	291982	+	-1	.	EC_number=1.3.99.22 codon_start=1 db_xref=GI:198282445 db_xref=InterPro:IPR004558 db_xref=InterPro:IPR006638 db_xref=InterPro:IPR007197 db_xref=InterPro:IPR010723 db_xref=GeneID:6876255 locus_tag=Lferr_0305 note='KEGG: pfo:Pfl_1813 coproporphyrinogen III oxidase; TIGRFAM: oxygen-independent coproporphyrinogen III oxidase; PFAM: Radical SAM domain protein; HemN domain protein; SMART: Elongator pro…
NC_011206	GenBank	CDS	292020	292952	+	-1	.	codon_start=1 db_xref=GI:198282446 db_xref=InterPro:IPR000847 db_xref=InterPro:IPR005119 db_xref=GeneID:6876256 locus_tag=Lferr_0306 note='PFAM: regulatory protein LysR; LysR substrate-binding; KEGG: mca:MCA2261 transcriptional regulator MetR' product='LysR family transcriptional regulator' protein_id=YP_002218767.1 transl_table=11
NC_011206	GenBank	CDS	293188	294030	+	1	.	codon_start=1 db_xref=GI:198282447 db_xref=GeneID:6876257 locus_tag=Lferr_0307 note='KEGG: acr:Acry_0114 hypothetical protein' product='hypothetical protein' protein_id=YP_002218768.1 transl_table=11
NC_011206	GenBank	CDS	294198	294512	+	-1	.	codon_start=1 db_xref=GI:198282448 db_xref=GeneID:6876258 locus_tag=Lferr_0308 note='KEGG: fra:Francci3_2121 transposase, IS4' product='transposase, IS4' protein_id=YP_002218769.1 transl_table=11
NC_011206	GenBank	CDS	294634	295953	+	-1	.	codon_start=1 db_xref=GI:198282449 db_xref=GeneID:6876259 locus_tag=Lferr_0309 note='KEGG: sma:SAV256 transposase' product='hypothetical protein' protein_id=YP_002218770.1 transl_table=11
NC_011206	GenBank	CDS	296038	296586	+	1	.	codon_start=1 db_xref=GI:198282450 db_xref=GeneID:6876260 locus_tag=Lferr_0310 note='KEGG: acr:Acry_0114 hypothetical protein' product='hypothetical protein' protein_id=YP_002218771.1 transl_table=11
NC_011206	GenBank	CDS	296660	297790	+	-1	.	codon_start=1 db_xref=GI:198282451 db_xref=InterPro:IPR002201 db_xref=InterPro:IPR011910 db_xref=GeneID:6876261 locus_tag=Lferr_0311 note='TIGRFAM: lipopolysaccharide heptosyltransferase II; PFAM: glycosyl transferase family 9; KEGG: aeh:Mlg_2792 lipopolysaccharide heptosyltransferase II' product='lipopolysaccharide heptosyltransferase II' protein_id=YP_002218772.1 transl_table=11
NC_011206	GenBank	CDS	297792	298556	+	-1	.	codon_start=1 db_xref=GI:198282452 db_xref=GeneID:6876262 locus_tag=Lferr_0312 note='KEGG: olu:OSTLU_40884 predicted protein' product='hypothetical protein' protein_id=YP_002218773.1 transl_table=11
NC_011206	GenBank	CDS	298560	299945	+	-1	.	codon_start=1 db_xref=GI:198282453 db_xref=InterPro:IPR004113 db_xref=InterPro:IPR006094 db_xref=GeneID:6876263 locus_tag=Lferr_0313 note='PFAM: FAD linked oxidase domain protein; KEGG: tbd:Tbd_1998 oxidoreductase, FAD-binding' product='FAD linked oxidase domain-containing protein' protein_id=YP_002218774.1 transl_table=11
NC_011206	GenBank	CDS	299942	301018	+	-1	.	codon_start=1 db_xref=GI:198282454 db_xref=InterPro:IPR001347 db_xref=InterPro:IPR004515 db_xref=InterPro:IPR004820 db_xref=InterPro:IPR004821 db_xref=InterPro:IPR011914 db_xref=GeneID:6876264 locus_tag=Lferr_0314 note='TIGRFAM: phosphoheptose isomerase; cytidyltransferase-related domain protein; rfaE bifunctional protein; PFAM: sugar isomerase (SIS); cytidylyltransferase; KEGG: reh:H16_A3578 sed…
NC_011206	GenBank	CDS	301015	301380	+	-1	.	codon_start=1 db_xref=GI:198282455 db_xref=InterPro:IPR003509 db_xref=GeneID:6876265 locus_tag=Lferr_0315 note='PFAM: protein of unknown function UPF0102; KEGG: ppg:PputGB1_4524 protein of unknown function UPF0102' product='hypothetical protein' protein_id=YP_002218776.1 transl_table=11
NC_011206	GenBank	CDS	301384	303222	+	-1	.	codon_start=1 db_xref=GI:198282456 db_xref=GeneID:6876266 locus_tag=Lferr_0316 note='KEGG: noc:Noc_0356 LppC putative lipoprotein' product='putative lipoprotein-like protein' protein_id=YP_002218777.1 transl_table=11
NC_011206	GenBank	CDS	303292	304167	+	1	.	codon_start=1 db_xref=GI:198282457 db_xref=InterPro:IPR000878 db_xref=InterPro:IPR008189 db_xref=GeneID:6876267 locus_tag=Lferr_0317 note='PFAM: Uroporphyrin-III C/tetrapyrrole (Corrin/Porphyrin) methyltransferase; KEGG: eba:ebA1457 conserved hypothetical protein, predicted methyltransferase' product='uroporphyrin-III C/tetrapyrrole (Corrin/Porphyrin) methyltransferase' protein_id=YP_002218778.1 …
NC_011206	GenBank	gene	304181	304256	+	1	.	db_xref=GeneID:6876268 locus_tag=Lferr_R0002 note=tRNA-Phe1
NC_011206	GenBank	tRNA	304181	304256	+	1	.	db_xref=GeneID:6876268 locus_tag=Lferr_R0002 product=tRNA-Phe
NC_011206	GenBank	CDS	304564	304680	+	-1	.	codon_start=1 db_xref=GI:198282458 db_xref=GeneID:6876269 locus_tag=Lferr_0318 product='hypothetical protein' protein_id=YP_002218779.1 transl_table=11
NC_011206	GenBank	CDS	304697	304942	+	-1	.	codon_start=1 db_xref=GI:198282459 db_xref=GeneID:6876270 locus_tag=Lferr_0319 note='KEGG: dol:Dole_3056 hypothetical protein' product='hypothetical protein' protein_id=YP_002218780.1 transl_table=11
NC_011206	GenBank	CDS	305214	305723	+	-1	.	codon_start=1 db_xref=GI:198282460 db_xref=GeneID:6876271 locus_tag=Lferr_0320 product='hypothetical protein' protein_id=YP_002218781.1 transl_table=11
NC_011206	GenBank	CDS	305753	306547	+	-1	.	codon_start=1 db_xref=GI:198282461 db_xref=GeneID:6876272 locus_tag=Lferr_0321 note='KEGG: eba:ebA4197 putative transferase' product='putative transferase' protein_id=YP_002218782.1 transl_table=11
NC_011206	GenBank	CDS	306662	307060	+	-1	.	codon_start=1 db_xref=GI:198282462 db_xref=InterPro:IPR001763 db_xref=GeneID:6876273 locus_tag=Lferr_0322 note='PFAM: Rhodanese domain protein; KEGG: tbd:Tbd_0235 rhodanese-like protein' product='rhodanese domain-containing protein' protein_id=YP_002218783.1 transl_table=11
NC_011206	GenBank	CDS	307229	307432	+	-1	.	codon_start=1 db_xref=GI:198282463 db_xref=GeneID:6876274 locus_tag=Lferr_0323 product='hypothetical protein' protein_id=YP_002218784.1 transl_table=11
NC_011206	GenBank	CDS	307443	308282	+	-1	.	codon_start=1 db_xref=GI:198282464 db_xref=InterPro:IPR003593 db_xref=GeneID:6876275 locus_tag=Lferr_0324 note='SMART: AAA ATPase; KEGG: bxe:Bxe_C0709 putative ATPase' product='ATPase AAA' protein_id=YP_002218785.1 transl_table=11
NC_011206	GenBank	CDS	308286	308813	+	-1	.	codon_start=1 db_xref=GI:198282465 db_xref=GeneID:6876276 locus_tag=Lferr_0325 note='KEGG: bxe:Bxe_C0710 putative integrase' product='putative integrase' protein_id=YP_002218786.1 transl_table=11
NC_011206	GenBank	CDS	309036	310280	+	1	.	codon_start=1 db_xref=GI:198282466 db_xref=InterPro:IPR002104 db_xref=InterPro:IPR004107 db_xref=GeneID:6876277 locus_tag=Lferr_0326 note='PFAM: integrase family protein; integrase domain protein SAM domain protein; KEGG: pol:Bpro_0711 phage integrase' product='integrase family protein' protein_id=YP_002218787.1 transl_table=11
NC_011206	GenBank	CDS	310277	311218	+	1	.	codon_start=1 db_xref=GI:198282467 db_xref=InterPro:IPR002104 db_xref=GeneID:6876278 locus_tag=Lferr_0327 note='PFAM: integrase family protein; KEGG: pol:Bpro_0712 phage integrase' product='integrase family protein' protein_id=YP_002218788.1 transl_table=11
NC_011206	GenBank	CDS	311211	312209	+	1	.	codon_start=1 db_xref=GI:198282468 db_xref=InterPro:IPR002104 db_xref=GeneID:6876279 locus_tag=Lferr_0328 note='PFAM: integrase family protein; KEGG: pol:Bpro_0713 phage integrase' product='integrase family protein' protein_id=YP_002218789.1 transl_table=11
NC_011206	GenBank	CDS	312284	313144	+	-1	.	codon_start=1 db_xref=GI:198282469 db_xref=InterPro:IPR001584 db_xref=GeneID:6876280 locus_tag=Lferr_0329 note='KEGG: rme:Rmet_6335 integrase, catalytic region' product='integrase catalytic subunit' protein_id=YP_002218790.1 transl_table=11
NC_011206	GenBank	CDS	313278	313826	+	-1	.	codon_start=1 db_xref=GI:198282470 db_xref=GeneID:6876281 locus_tag=Lferr_0330 note='KEGG: bxe:Bxe_C0711 hypothetical protein' product='hypothetical protein' protein_id=YP_002218791.1 transl_table=11
NC_011206	GenBank	CDS	313968	314345	+	-1	.	codon_start=1 db_xref=GI:198282471 db_xref=InterPro:IPR006696 db_xref=GeneID:6876282 locus_tag=Lferr_0331 note='PFAM: protein of unknown function DUF423; KEGG: noc:Noc_2079 protein of unknown function DUF423' product='hypothetical protein' protein_id=YP_002218792.1 transl_table=11
NC_011206	GenBank	CDS	314534	315226	+	1	.	codon_start=1 db_xref=GI:198282472 db_xref=InterPro:IPR008217 db_xref=GeneID:6876283 locus_tag=Lferr_0332 note='PFAM: protein of unknown function DUF125 transmembrane; KEGG: har:HEAR1441 conserved hypothetical protein, putative membrane protein' product='hypothetical protein' protein_id=YP_002218793.1 transl_table=11
NC_011206	GenBank	CDS	315478	316134	+	1	.	codon_start=1 db_xref=GI:198282473 db_xref=InterPro:IPR000425 db_xref=GeneID:6876284 locus_tag=Lferr_0333 note='PFAM: major intrinsic protein; KEGG: bca:BCE_A0165 MIP family channel protein' product='major intrinsic protein' protein_id=YP_002218794.1 transl_table=11
NC_011206	GenBank	CDS	316302	316907	+	1	.	codon_start=1 db_xref=GI:198282474 db_xref=InterPro:IPR013078 db_xref=GeneID:6876285 locus_tag=Lferr_0334 note='PFAM: Phosphoglycerate mutase; KEGG: sma:SAV5245 mutase' product='phosphoglycerate mutase' protein_id=YP_002218795.1 transl_table=11
NC_011206	GenBank	CDS	316938	317774	+	-1	.	codon_start=1 db_xref=GI:198282475 db_xref=InterPro:IPR001045 db_xref=GeneID:6876286 locus_tag=Lferr_0335 note='catalyzes the formation of spermidine from putrescine and S-adenosylmethioninamine' product='spermidine synthase' protein_id=YP_002218796.1 transl_table=11
NC_011206	GenBank	CDS	317890	318291	+	-1	.	codon_start=1 db_xref=GI:198282476 db_xref=InterPro:IPR003826 db_xref=InterPro:IPR017716 db_xref=GeneID:6876287 locus_tag=Lferr_0336 note='TIGRFAM: S-adenosylmethionine decarboxylase proenzyme; PFAM: S-adenosylmethionine decarboxylase related; KEGG: lbl:LBL_4244 adenosylmethionine decarboxylase' product='S-adenosylmethionine decarboxylase' protein_id=YP_002218797.1 transl_table=11
NC_011206	GenBank	CDS	318611	319435	+	1	.	codon_start=1 db_xref=GI:198282477 db_xref=InterPro:IPR003439 db_xref=InterPro:IPR003593 db_xref=GeneID:6876288 locus_tag=Lferr_0337 note='PFAM: ABC transporter related; SMART: AAA ATPase; KEGG: aeh:Mlg_2223 ABC transporter related' product='ABC transporter-like protein' protein_id=YP_002218798.1 transl_table=11
NC_011206	GenBank	CDS	319438	320220	+	1	.	codon_start=1 db_xref=GI:198282478 db_xref=InterPro:IPR003453 db_xref=GeneID:6876289 locus_tag=Lferr_0338 note='PFAM: protein of unknown function DUF140; KEGG: nmu:Nmul_A2748 protein of unknown function DUF140' product='hypothetical protein' protein_id=YP_002218799.1 transl_table=11
NC_011206	GenBank	CDS	320235	320693	+	1	.	codon_start=1 db_xref=GI:198282479 db_xref=InterPro:IPR003399 db_xref=GeneID:6876290 locus_tag=Lferr_0339 note='PFAM: Mammalian cell entry related domain protein; KEGG: rme:Rmet_3257 mammalian cell entry related' product='mammalian cell entry domain-containing protein' protein_id=YP_002218800.1 transl_table=11
NC_011206	GenBank	CDS	320710	321348	+	1	.	codon_start=1 db_xref=GI:198282480 db_xref=InterPro:IPR008869 db_xref=GeneID:6876291 locus_tag=Lferr_0340 note='PFAM: toluene tolerance family protein; KEGG: eba:ebA2206 putative toluene tolerance protein' product='toluene tolerance family protein' protein_id=YP_002218801.1 transl_table=11
NC_011206	GenBank	CDS	321345	321662	+	1	.	codon_start=1 db_xref=GI:198282481 db_xref=GeneID:6876292 locus_tag=Lferr_0341 note='KEGG: spe:Spro_4356 anti-sigma-factor antagonist' product='hypothetical protein' protein_id=YP_002218802.1 transl_table=11
NC_011206	GenBank	CDS	321655	322575	+	1	.	codon_start=1 db_xref=GI:198282482 db_xref=InterPro:IPR003439 db_xref=InterPro:IPR003593 db_xref=GeneID:6876293 locus_tag=Lferr_0342 note='PFAM: ABC transporter related; SMART: AAA ATPase; KEGG: eba:ebA1306 ATP-binding ABC transporter protein' product='ABC transporter-like protein' protein_id=YP_002218803.1 transl_table=11
NC_011206	GenBank	CDS	322578	322841	+	1	.	codon_start=1 db_xref=GI:198282483 db_xref=InterPro:IPR002942 db_xref=GeneID:6876294 locus_tag=Lferr_0343 note='PFAM: RNA-binding S4 domain protein; KEGG: sth:STH3229 hypothetical protein' product='RNA-binding S4 domain-containing protein' protein_id=YP_002218804.1 transl_table=11
NC_011206	GenBank	CDS	322838	323839	+	1	.	EC_number=1.1.1.262 codon_start=1 db_xref=GI:198282484 db_xref=InterPro:IPR005255 db_xref=GeneID:6876295 locus_tag=Lferr_0344 note='KEGG: eba:ebA1139 pyridoxal phosphate biosynthesis protein; TIGRFAM: 4-hydroxythreonine-4-phosphate dehydrogenase; PFAM: Pyridoxal phosphate biosynthetic protein PdxA' product='4-hydroxythreonine-4-phosphate dehydrogenase' protein_id=YP_002218805.1 transl_table=11
NC_011206	GenBank	CDS	323866	324420	+	-1	.	codon_start=1 db_xref=GI:198282485 db_xref=InterPro:IPR002711 db_xref=InterPro:IPR003615 db_xref=GeneID:6876296 locus_tag=Lferr_0345 note='PFAM: HNH endonuclease; SMART: HNH nuclease; KEGG: xac:XAC2564 hypothetical protein' product='HNH endonuclease' protein_id=YP_002218806.1 transl_table=11
NC_011206	GenBank	CDS	324483	325289	+	1	.	codon_start=1 db_xref=GI:198282486 db_xref=InterPro:IPR001737 db_xref=InterPro:IPR011530 db_xref=GeneID:6876297 locus_tag=Lferr_0346 note='TIGRFAM: dimethyladenosine transferase; PFAM: ribosomal RNA adenine methylase transferase; KEGG: aeh:Mlg_0267 dimethyladenosine transferase' product='dimethyladenosine transferase' protein_id=YP_002218807.1 transl_table=11
NC_011206	GenBank	CDS	325286	325753	+	1	.	codon_start=1 db_xref=GI:198282487 db_xref=GeneID:6876298 locus_tag=Lferr_0347 note='KEGG: hau:Haur_1465 protein of unknown function DUF1790' product='hypothetical protein' protein_id=YP_002218808.1 transl_table=11
NC_011206	GenBank	CDS	325719	326552	+	-1	.	codon_start=1 db_xref=GI:198282488 db_xref=InterPro:IPR007730 db_xref=GeneID:6876299 locus_tag=Lferr_0348 note='PFAM: Sporulation domain protein; KEGG: cvi:CV_3999 hypothetical protein' product='sporulation domain-containing protein' protein_id=YP_002218809.1 transl_table=11
NC_011206	GenBank	CDS	326560	328299	+	-1	.	EC_number=6.1.1.19 codon_start=1 db_xref=GI:198282489 db_xref=InterPro:IPR001278 db_xref=InterPro:IPR001412 db_xref=InterPro:IPR005148 db_xref=InterPro:IPR008909 db_xref=InterPro:IPR015945 db_xref=GeneID:6876300 gene=argS locus_tag=Lferr_0349 note='catalyzes a two-step reaction, first charging an arginine molecule by linking its carboxyl group to the alpha-phosphate of ATP, followed by transfer o…
NC_011206	GenBank	CDS	328439	330001	+	-1	.	codon_start=1 db_xref=GI:198282490 db_xref=InterPro:IPR007114 db_xref=InterPro:IPR011701 db_xref=GeneID:6876301 locus_tag=Lferr_0350 note='PFAM: major facilitator superfamily MFS_1; KEGG: acr:Acry_2030 drug resistance transporter, EmrB/QacA subfamily' product='major facilitator superfamily protein' protein_id=YP_002218811.1 transl_table=11
NC_011206	GenBank	CDS	330092	330985	+	1	.	codon_start=1 db_xref=GI:198282491 db_xref=InterPro:IPR000847 db_xref=InterPro:IPR005119 db_xref=GeneID:6876302 locus_tag=Lferr_0351 note='PFAM: regulatory protein LysR; LysR substrate-binding; KEGG: bbr:BB4177 putative transcriptional regulator' product='LysR family transcriptional regulator' protein_id=YP_002218812.1 transl_table=11
NC_011206	GenBank	CDS	331001	331912	+	-1	.	codon_start=1 db_xref=GI:198282492 db_xref=InterPro:IPR002052 db_xref=InterPro:IPR004556 db_xref=InterPro:IPR007848 db_xref=InterPro:IPR013217 db_xref=InterPro:IPR017127 db_xref=GeneID:6876303 locus_tag=Lferr_0352 note='TIGRFAM: modification methylase, HemK family; protein-(glutamine-N5) methyltransferase, ribosomal protein L3-specific; PFAM: methyltransferase small; Methyltransferase type 12; KE…
NC_011206	GenBank	CDS	331913	332680	+	-1	.	EC_number=4.2.99.18 codon_start=1 db_xref=GI:198282493 db_xref=InterPro:IPR000097 db_xref=InterPro:IPR004808 db_xref=InterPro:IPR005135 db_xref=GeneID:6876304 locus_tag=Lferr_0353 note='KEGG: mth:MTH212 exodeoxyribonuclease; TIGRFAM: exodeoxyribonuclease III; exodeoxyribonuclease III Xth; PFAM: Endonuclease/exonuclease/phosphatase' product='exodeoxyribonuclease III Xth' protein_id=YP_002218814.1 …
NC_011206	GenBank	CDS	332687	332971	+	-1	.	codon_start=1 db_xref=GI:198282494 db_xref=GeneID:6876305 locus_tag=Lferr_0354 product='hypothetical protein' protein_id=YP_002218815.1 transl_table=11
NC_011206	GenBank	CDS	332992	333849	+	-1	.	codon_start=1 db_xref=GI:198282495 db_xref=InterPro:IPR002052 db_xref=InterPro:IPR007473 db_xref=GeneID:6876306 locus_tag=Lferr_0355 note='PFAM: protein of unknown function DUF519; KEGG: mag:amb0584 protein involved in catabolism of external DNA' product='hypothetical protein' protein_id=YP_002218816.1 transl_table=11
NC_011206	GenBank	CDS	333941	334543	+	1	.	codon_start=1 db_xref=GI:198282496 db_xref=InterPro:IPR004045 db_xref=GeneID:6876307 locus_tag=Lferr_0356 note='PFAM: Glutathione S-transferase domain; KEGG: cvi:CV_3306 probable glutathione S-transferase' product='glutathione S-transferase domain' protein_id=YP_002218817.1 transl_table=11
NC_011206	GenBank	CDS	334549	335322	+	1	.	codon_start=1 db_xref=GI:198282497 db_xref=InterPro:IPR000097 db_xref=InterPro:IPR004808 db_xref=InterPro:IPR005135 db_xref=GeneID:6876308 locus_tag=Lferr_0357 note='TIGRFAM: exodeoxyribonuclease III; exodeoxyribonuclease III Xth; PFAM: Endonuclease/exonuclease/phosphatase; KEGG: lpn:lpg0649 exodeoxyribonuclease III' product='exodeoxyribonuclease III Xth' protein_id=YP_002218818.1 transl_table=11
NC_011206	GenBank	CDS	335319	336332	+	1	.	EC_number=4.99.1.1 codon_start=1 db_xref=GI:198282498 db_xref=InterPro:IPR001015 db_xref=GeneID:6876309 locus_tag=Lferr_0358 note='PFAM: ferrochelatase; KEGG: ajs:Ajs_1652 ferrochelatase' product=ferrochelatase protein_id=YP_002218819.1 transl_table=11
NC_011206	GenBank	CDS	336400	336888	+	1	.	codon_start=1 db_xref=GI:198282499 db_xref=InterPro:IPR001179 db_xref=GeneID:6876310 locus_tag=Lferr_0359 note='PFAM: peptidylprolyl isomerase FKBP-type; KEGG: pfo:Pfl_0882 peptidylprolyl isomerase, FKBP-type' product='FKBP-type peptidylprolyl isomerase' protein_id=YP_002218820.1 transl_table=11
NC_011206	GenBank	CDS	336955	338118	+	1	.	codon_start=1 db_xref=GI:198282500 db_xref=InterPro:IPR005338 db_xref=GeneID:6876311 gene=anmK locus_tag=Lferr_0360 note='catalyzes hydrolysis of 1,6-anhydro bond of anyhydro-N-acetylmuramic acid (anhMurNAc) and phosphorylates anhMurNAc to produce N-acetyl-muramate-6-phosphate; involved in murein recycling' product='anhydro-N-acetylmuramic acid kinase' protein_id=YP_002218821.1 transl_table=11
NC_011206	GenBank	CDS	338099	338995	+	1	.	codon_start=1 db_xref=GI:198282501 db_xref=InterPro:IPR006151 db_xref=InterPro:IPR011342 db_xref=InterPro:IPR013708 db_xref=GeneID:6876312 locus_tag=Lferr_0361 note='TIGRFAM: shikimate 5-dehydrogenase; PFAM: Shikimate/quinate 5-dehydrogenase; Shikimate dehydrogenase substrate binding domain protein; KEGG: gsu:GSU1490 shikimate 5-dehydrogenase' product='shikimate 5-dehydrogenase' protein_id=YP_002…
NC_011206	GenBank	CDS	338965	340674	+	1	.	codon_start=1 db_xref=GI:198282502 db_xref=InterPro:IPR001482 db_xref=InterPro:IPR003593 db_xref=InterPro:IPR007831 db_xref=InterPro:IPR013374 db_xref=GeneID:6876313 locus_tag=Lferr_0362 note='KEGG: aeh:Mlg_2079 type IV-A pilus assembly ATPase PilB; TIGRFAM: type IV-A pilus assembly ATPase PilB; PFAM: type II secretion system protein E; General secretory system II protein E domain protein; SMART:…
NC_011206	GenBank	CDS	340814	342406	+	1	.	codon_start=1 db_xref=GI:198282503 db_xref=InterPro:IPR003594 db_xref=InterPro:IPR003661 db_xref=InterPro:IPR004358 db_xref=InterPro:IPR005467 db_xref=GeneID:6876314 locus_tag=Lferr_0363 note='PFAM: ATP-binding region ATPase domain protein; histidine kinase A domain protein; KEGG: xft:PD1929 two-component system, sensor protein' product='signal transduction histidine kinase, nitrogen specific, Nt…
NC_011206	GenBank	CDS	342399	343754	+	1	.	codon_start=1 db_xref=GI:198282504 db_xref=InterPro:IPR001789 db_xref=InterPro:IPR002078 db_xref=InterPro:IPR002197 db_xref=InterPro:IPR003593 db_xref=GeneID:6876315 locus_tag=Lferr_0364 note='PFAM: response regulator receiver; sigma-54 factor interaction domain-containing protein; helix-turn-helix Fis-type; SMART: AAA ATPase; KEGG: pmy:Pmen_0965 two component, sigma54 specific, transcriptional r…
NC_011206	GenBank	CDS	343751	344551	+	1	.	codon_start=1 db_xref=GI:198282505 db_xref=InterPro:IPR000045 db_xref=InterPro:IPR010627 db_xref=InterPro:IPR014032 db_xref=GeneID:6876316 locus_tag=Lferr_0365 note='PFAM: peptidase A24A prepilin type IV; peptidase A24A domain protein; KEGG: ppw:PputW619_4538 prepilin peptidase' product='peptidase A24A domain-containing protein' protein_id=YP_002218826.1 transl_table=11
NC_011206	GenBank	CDS	344552	345166	+	1	.	EC_number=2.7.1.24 codon_start=1 db_xref=GI:198282506 db_xref=InterPro:IPR001977 db_xref=GeneID:6876317 locus_tag=Lferr_0366 note='KEGG: reh:H16_A3258 dephospho-CoA kinase; TIGRFAM: dephospho-CoA kinase; PFAM: Dephospho-CoA kinase' product='dephospho-CoA kinase' protein_id=YP_002218827.1 transl_table=11
NC_011206	GenBank	CDS	345285	346037	+	1	.	codon_start=1 db_xref=GI:198282507 db_xref=InterPro:IPR009777 db_xref=GeneID:6876318 locus_tag=Lferr_0367 note='PFAM: protein of unknown function DUF1342; KEGG: pat:Patl_3340 hypothetical protein' product='hypothetical protein' protein_id=YP_002218828.1 transl_table=11
NC_011206	GenBank	CDS	346068	347087	+	1	.	codon_start=1 db_xref=GI:198282508 db_xref=InterPro:IPR000146 db_xref=GeneID:6876319 locus_tag=Lferr_0368 note='catalyzes the formation of D-fructose 6-phosphate from fructose-1,6-bisphosphate' product=fructose-1,6-bisphosphatase protein_id=YP_002218829.1 transl_table=11
NC_011206	GenBank	CDS	347282	347707	+	1	.	codon_start=1 db_xref=GI:198282509 db_xref=InterPro:IPR007481 db_xref=GeneID:6876320 locus_tag=Lferr_0369 note='PFAM: Stringent starvation protein B; KEGG: psa:PST_1067 stringent starvation protein B' product='stringent starvation protein B' protein_id=YP_002218830.1 transl_table=11
NC_011206	GenBank	CDS	347719	348369	+	1	.	codon_start=1 db_xref=GI:198282510 db_xref=InterPro:IPR000189 db_xref=InterPro:IPR008258 db_xref=GeneID:6876321 locus_tag=Lferr_0370 note='PFAM: Lytic transglycosylase catalytic; KEGG: sat:SYN_02783 soluble lytic murein transglycosylase' product='Lytic transglycosylase' protein_id=YP_002218831.1 transl_table=11
NC_011206	GenBank	CDS	348351	348593	+	-1	.	codon_start=1 db_xref=GI:198282511 db_xref=InterPro:IPR002197 db_xref=GeneID:6876322 locus_tag=Lferr_0371 note='PFAM: helix-turn-helix Fis-type; KEGG: rme:Rmet_0428 DNA-binding protein fis' product='Fis family transcriptional regulator' protein_id=YP_002218832.1 transl_table=11
NC_011206	GenBank	CDS	348605	349237	+	-1	.	codon_start=1 db_xref=GI:198282512 db_xref=InterPro:IPR011723 db_xref=GeneID:6876323 locus_tag=Lferr_0372 note='TIGRFAM: MJ0042 family finger-like protein; KEGG: cvi:CV_0983 probable transmembrane protein' product='hypothetical protein' protein_id=YP_002218833.1 transl_table=11
NC_011206	GenBank	CDS	349240	350118	+	-1	.	codon_start=1 db_xref=GI:198282513 db_xref=InterPro:IPR000241 db_xref=InterPro:IPR004498 db_xref=InterPro:IPR010456 db_xref=GeneID:6876324 locus_tag=Lferr_0373 note='TIGRFAM: ribosomal protein L11 methyltransferase; PFAM: putative RNA methylase; ribosomal L11 methyltransferase; KEGG: psa:PST_3275 ribosomal protein L11 methyltransferase' product='50S ribosomal protein L11 methyltransferase' protei…
NC_011206	GenBank	CDS	350115	351461	+	-1	.	codon_start=1 db_xref=GI:198282514 db_xref=InterPro:IPR003135 db_xref=InterPro:IPR004549 db_xref=InterPro:IPR005479 db_xref=InterPro:IPR005481 db_xref=InterPro:IPR005482 db_xref=InterPro:IPR011761 db_xref=InterPro:IPR011764 db_xref=GeneID:6876325 locus_tag=Lferr_0374 note='TIGRFAM: acetyl-CoA carboxylase, biotin carboxylase; PFAM: ATP-dependent carboxylate-amine ligase domain protein ATP-grasp; C…
NC_011206	GenBank	CDS	351463	351933	+	-1	.	codon_start=1 db_xref=GI:198282515 db_xref=InterPro:IPR000089 db_xref=InterPro:IPR001249 db_xref=InterPro:IPR001882 db_xref=GeneID:6876326 locus_tag=Lferr_0375 note='TIGRFAM: acetyl-CoA carboxylase, biotin carboxyl carrier protein; PFAM: biotin/lipoyl attachment domain-containing protein; KEGG: nmu:Nmul_A2753 acetyl-CoA carboxylase, biotin carboxyl carrier protein' product='acetyl-CoA carboxylase…
NC_011206	GenBank	CDS	351953	352414	+	-1	.	EC_number=4.2.1.10 codon_start=1 db_xref=GI:198282516 db_xref=InterPro:IPR001874 db_xref=GeneID:6876327 locus_tag=Lferr_0376 note='catalyzes the formation of 3-dehydroshikimate from 3-dehydroquinate in chorismate biosynthesis' product='3-dehydroquinate dehydratase' protein_id=YP_002218837.1 transl_table=11
NC_011206	GenBank	CDS	352582	352959	+	-1	.	codon_start=1 db_xref=GI:198282517 db_xref=InterPro:IPR002577 db_xref=GeneID:6876328 locus_tag=Lferr_0377 note='PFAM: helix-turn-helix HxlR type; KEGG: sse:Ssed_2189 transcriptional regulator, HxlR family' product='HxlR family transcriptional regulator' protein_id=YP_002218838.1 transl_table=11
NC_011206	GenBank	CDS	353296	354153	+	1	.	codon_start=1 db_xref=GI:198282518 db_xref=GeneID:6876329 locus_tag=Lferr_0378 note='KEGG: har:HEAR2925 Conserved hypothetical protein. putative conserved domain' product='hypothetical protein' protein_id=YP_002218839.1 transl_table=11
NC_011206	GenBank	CDS	354275	355438	+	-1	.	codon_start=1 db_xref=GI:198282519 db_xref=InterPro:IPR000158 db_xref=InterPro:IPR003008 db_xref=InterPro:IPR008280 db_xref=GeneID:6876330 locus_tag=Lferr_0379 note='TIGRFAM: cell division protein FtsZ; PFAM: Tubulin/FtsZ GTPase; Tubulin/FtsZ domain protein; KEGG: hch:HCH_05877 cell division protein FtsZ' product='cell division protein FtsZ' protein_id=YP_002218840.1 transl_table=11
NC_011206	GenBank	CDS	355497	356765	+	-1	.	codon_start=1 db_xref=GI:198282520 db_xref=InterPro:IPR003494 db_xref=GeneID:6876331 locus_tag=Lferr_0380 note='PFAM: cell division protein FtsA; KEGG: psa:PST_1086 cell division protein FtsA' product='cell division protein FtsA' protein_id=YP_002218841.1 transl_table=11
NC_011206	GenBank	CDS	356796	357638	+	-1	.	codon_start=1 db_xref=GI:198282521 db_xref=InterPro:IPR005548 db_xref=InterPro:IPR013685 db_xref=GeneID:6876332 locus_tag=Lferr_0381 note='PFAM: cell division protein FtsQ; Polypeptide-transport-associated domain protein FtsQ-type; KEGG: xac:XAC0782 cell division protein' product='polypeptide-transport-associated domain-containing protein' protein_id=YP_002218842.1 transl_table=11
NC_011206	GenBank	CDS	357631	358557	+	-1	.	EC_number=6.3.2.4 codon_start=1 db_xref=GI:198282522 db_xref=InterPro:IPR000291 db_xref=InterPro:IPR005905 db_xref=InterPro:IPR011095 db_xref=InterPro:IPR011127 db_xref=InterPro:IPR011761 db_xref=GeneID:6876333 locus_tag=Lferr_0382 note='KEGG: eba:ebA1442 D-alanine--D-alanine ligase; TIGRFAM: D-alanine/D-alanine ligase; PFAM: D-alanine--D-alanine ligase domain protein' product='D-alanine--D-alani…
NC_011206	GenBank	CDS	358550	359437	+	-1	.	EC_number=1.1.1.158 codon_start=1 db_xref=GI:198282523 db_xref=InterPro:IPR003170 db_xref=InterPro:IPR006094 db_xref=InterPro:IPR011601 db_xref=GeneID:6876334 gene=murB locus_tag=Lferr_0383 note='catalyzes the reduction of UDP-N-acetylglucosamine enolpyruvate to form UDP-N-acetylmuramate in peptidoglycan biosynthesis' product='UDP-N-acetylenolpyruvoylglucosamine reductase' protein_id=YP_002218844…
NC_011206	GenBank	CDS	359434	360828	+	-1	.	codon_start=1 db_xref=GI:198282524 db_xref=InterPro:IPR000713 db_xref=InterPro:IPR004101 db_xref=InterPro:IPR005758 db_xref=InterPro:IPR013221 db_xref=GeneID:6876335 locus_tag=Lferr_0384 note='TIGRFAM: UDP-N-acetylmuramate/alanine ligase; PFAM: cytoplasmic peptidoglycan synthetase domain protein; Mur ligase middle domain protein; KEGG: aeh:Mlg_2192 UDP-N-acetylmuramate--L-alanine ligase' product=…
NC_011206	GenBank	CDS	360821	361903	+	-1	.	EC_number=2.4.1.227 codon_start=1 db_xref=GI:198282525 db_xref=InterPro:IPR004276 db_xref=InterPro:IPR006009 db_xref=InterPro:IPR007235 db_xref=GeneID:6876336 locus_tag=Lferr_0385 note='KEGG: noc:Noc_2861 N-acetylglucosaminyltransferase, MurG; TIGRFAM: UDP-N-acetylglucosamine--N-acetylmuramyl-(pentapeptide) pyrophosphoryl-undecaprenol N-acetylglucosamine transferase; PFAM: glycosyl transferase fa…
NC_011206	GenBank	CDS	361896	363068	+	-1	.	codon_start=1 db_xref=GI:198282526 db_xref=InterPro:IPR001182 db_xref=InterPro:IPR013437 db_xref=GeneID:6876337 locus_tag=Lferr_0386 note='TIGRFAM: cell division protein FtsW; PFAM: cell cycle protein; KEGG: nmu:Nmul_A2495 cell cycle protein' product='cell division protein FtsW' protein_id=YP_002218847.1 transl_table=11
NC_011206	GenBank	CDS	363065	364411	+	-1	.	codon_start=1 db_xref=GI:198282527 db_xref=InterPro:IPR004101 db_xref=InterPro:IPR005762 db_xref=InterPro:IPR006162 db_xref=InterPro:IPR013221 db_xref=GeneID:6876338 locus_tag=Lferr_0387 note='TIGRFAM: UDP-N-acetylmuramoylalanine/D-glutamate ligase; PFAM: cytoplasmic peptidoglycan synthetase domain protein; Mur ligase middle domain protein; KEGG: aeh:Mlg_2195 UDP-N-acetylmuramoylalanine--D-glutam…
NC_011206	GenBank	CDS	364413	365495	+	-1	.	EC_number=2.7.8.13 codon_start=1 db_xref=GI:198282528 db_xref=InterPro:IPR000715 db_xref=InterPro:IPR003524 db_xref=GeneID:6876339 gene=mraY locus_tag=Lferr_0388 note='First step of the lipid cycle reactions in the biosynthesis of the cell wall peptidoglycan' product='phospho-N-acetylmuramoyl-pentapeptide- transferase' protein_id=YP_002218849.1 transl_table=11
NC_011206	GenBank	CDS	365495	366847	+	-1	.	codon_start=1 db_xref=GI:198282529 db_xref=InterPro:IPR000713 db_xref=InterPro:IPR004101 db_xref=InterPro:IPR005863 db_xref=InterPro:IPR013221 db_xref=GeneID:6876340 locus_tag=Lferr_0389 note='TIGRFAM: UDP-N-acetylmuramoylalanyl-D-glutamyl-2, 6-diaminopimelate/D-alanyl-D-alanyl ligase; PFAM: cytoplasmic peptidoglycan synthetase domain protein; Mur ligase middle domain protein; KEGG: aeh:Mlg_2197 …
NC_011206	GenBank	CDS	366844	368295	+	-1	.	codon_start=1 db_xref=GI:198282530 db_xref=InterPro:IPR000713 db_xref=InterPro:IPR004101 db_xref=InterPro:IPR005761 db_xref=InterPro:IPR013221 db_xref=GeneID:6876341 locus_tag=Lferr_0390 note='TIGRFAM: UDP-N-acetylmuramyl-tripeptide synthetase; PFAM: cytoplasmic peptidoglycan synthetase domain protein; Mur ligase middle domain protein; KEGG: cvi:CV_4348 UDP-N-acetylmuramoylalanyl-D-glutamate--2, …
NC_011206	GenBank	CDS	368282	370066	+	-1	.	EC_number=2.4.1.129 codon_start=1 db_xref=GI:198282531 db_xref=InterPro:IPR001460 db_xref=InterPro:IPR005311 db_xref=GeneID:6876342 locus_tag=Lferr_0391 note='PFAM: penicillin-binding protein transpeptidase; Penicillin-binding protein dimerisation domain; KEGG: psa:PST_1076 penicillin-binding protein 3' product='peptidoglycan glycosyltransferase' protein_id=YP_002218852.1 transl_table=11
NC_011206	GenBank	CDS	370063	370326	+	-1	.	codon_start=1 db_xref=GI:198282532 db_xref=InterPro:IPR007082 db_xref=InterPro:IPR011922 db_xref=GeneID:6876343 locus_tag=Lferr_0392 note='PFAM: cell division protein FtsL; KEGG: azo:azo0877 putative cell division protein FtsL' product='cell division protein FtsL' protein_id=YP_002218853.1 transl_table=11
NC_011206	GenBank	CDS	370316	371281	+	-1	.	codon_start=1 db_xref=GI:198282533 db_xref=InterPro:IPR002903 db_xref=GeneID:6876344 gene=mraW locus_tag=Lferr_0393 note='TIGRFAM: S-adenosyl-methyltransferase MraW; PFAM: methyltransferase; KEGG: tbd:Tbd_0111 methyltransferase' product='S-adenosyl-methyltransferase MraW' protein_id=YP_002218854.1 transl_table=11
NC_011206	GenBank	CDS	371278	371733	+	-1	.	codon_start=1 db_xref=GI:198282534 db_xref=InterPro:IPR003444 db_xref=GeneID:6876345 locus_tag=Lferr_0394 note='TIGRFAM: MraZ protein; PFAM: protein of unknown function UPF0040; KEGG: aeh:Mlg_2202 MraZ protein' product='MraZ protein' protein_id=YP_002218855.1 transl_table=11
NC_011206	GenBank	CDS	372549	372815	+	1	.	codon_start=1 db_xref=GI:198282535 db_xref=GeneID:6876347 locus_tag=Lferr_0395 product='hypothetical protein' protein_id=YP_002218856.1 transl_table=11
NC_011206	GenBank	CDS	372760	374130	+	-1	.	codon_start=1 db_xref=GI:198282536 db_xref=InterPro:IPR002646 db_xref=GeneID:6876348 locus_tag=Lferr_0396 note='PFAM: Polynucleotide adenylyltransferase region; KEGG: rrs:RoseRS_1930 polynucleotide adenylyltransferase/metal dependent phosphohydrolase' product='polynucleotide adenylyltransferase' protein_id=YP_002218857.1 transl_table=11
NC_011206	GenBank	CDS	374136	375878	+	-1	.	codon_start=1 db_xref=GI:198282537 db_xref=InterPro:IPR000873 db_xref=GeneID:6876349 locus_tag=Lferr_0397 note='PFAM: AMP-dependent synthetase and ligase; KEGG: rxy:Rxyl_2060 AMP-dependent synthetase and ligase' product='AMP-dependent synthetase and ligase' protein_id=YP_002218858.1 transl_table=11
NC_011206	GenBank	CDS	375880	376500	+	-1	.	codon_start=1 db_xref=GI:198282538 db_xref=InterPro:IPR002109 db_xref=InterPro:IPR004045 db_xref=InterPro:IPR005442 db_xref=GeneID:6876350 locus_tag=Lferr_0398 note='PFAM: glutaredoxin; Glutathione S-transferase domain; KEGG: cvi:CV_4005 stringent starvation protein A' product='glutathione S-transferase domain' protein_id=YP_002218859.1 transl_table=11
NC_011206	GenBank	CDS	376790	377704	+	1	.	codon_start=1 db_xref=GI:198282539 db_xref=InterPro:IPR004463 db_xref=InterPro:IPR015870 db_xref=GeneID:6876351 locus_tag=Lferr_0399 note='PFAM: UDP-3-0-acyl N-acetylglucosamine deacetylase; KEGG: hha:Hhal_2084 UDP-3-0-acyl N-acetylglucosamine deacetylase' product='UDP-3-0-acyl N-acetylglucosamine deacetylase' protein_id=YP_002218860.1 transl_table=11
NC_011206	GenBank	CDS	377644	378156	+	-1	.	codon_start=1 db_xref=GI:198282540 db_xref=GeneID:6876352 locus_tag=Lferr_0400 product='hypothetical protein' protein_id=YP_002218861.1 transl_table=11
NC_011206	GenBank	CDS	378209	380953	+	1	.	codon_start=1 db_xref=GI:198282541 db_xref=InterPro:IPR000185 db_xref=InterPro:IPR001650 db_xref=InterPro:IPR004027 db_xref=InterPro:IPR011115 db_xref=InterPro:IPR011116 db_xref=InterPro:IPR011130 db_xref=InterPro:IPR014018 db_xref=InterPro:IPR014021 db_xref=GeneID:6876353 locus_tag=Lferr_0401 note='TIGRFAM: preprotein translocase, SecA subunit; PFAM: helicase domain protein; SEC-C motif domain p…
NC_011206	GenBank	CDS	380963	382189	+	1	.	EC_number=2.3.1.1 codon_start=1 db_xref=GI:198282542 db_xref=InterPro:IPR002813 db_xref=GeneID:6876354 locus_tag=Lferr_0402 note='KEGG: reh:H16_A3263 N-acetylglutamate synthase; TIGRFAM: arginine biosynthesis bifunctional protein ArgJ; PFAM: arginine biosynthesis protein ArgJ' product='arginine biosynthesis bifunctional protein ArgJ' protein_id=YP_002218863.1 transl_table=11
NC_011206	GenBank	CDS	382189	383178	+	1	.	codon_start=1 db_xref=GI:198282543 db_xref=InterPro:IPR000086 db_xref=InterPro:IPR002667 db_xref=InterPro:IPR003561 db_xref=InterPro:IPR003733 db_xref=GeneID:6876355 locus_tag=Lferr_0403 note='TIGRFAM: mutator MutT protein; PFAM: NUDIX hydrolase; thiamine monophosphate synthase; KEGG: tbd:Tbd_0027 hypothetical protein' product='mutator MutT protein' protein_id=YP_002218864.1 transl_table=11
NC_011206	GenBank	CDS	383179	384141	+	1	.	codon_start=1 db_xref=GI:198282544 db_xref=InterPro:IPR001173 db_xref=GeneID:6876356 locus_tag=Lferr_0404 note='PFAM: glycosyl transferase family 2; KEGG: afw:Anae109_4198 glycosyl transferase family 2' product='family 2 glycosyl transferase' protein_id=YP_002218865.1 transl_table=11
NC_011206	GenBank	CDS	384138	384854	+	1	.	codon_start=1 db_xref=GI:198282545 db_xref=InterPro:IPR002509 db_xref=GeneID:6876357 locus_tag=Lferr_0405 note='PFAM: polysaccharide deacetylase; KEGG: xfa:XF0878 hypothetical protein' product='polysaccharide deacetylase' protein_id=YP_002218866.1 transl_table=11
NC_011206	GenBank	CDS	384851	385930	+	1	.	codon_start=1 db_xref=GI:198282546 db_xref=InterPro:IPR001296 db_xref=GeneID:6876358 locus_tag=Lferr_0406 note='PFAM: glycosyl transferase group 1; KEGG: xfm:Xfasm12_1970 lipopolysaccharide biosynthesis protein' product='group 1 glycosyl transferase' protein_id=YP_002218867.1 transl_table=11
NC_011206	GenBank	CDS	386185	387576	+	1	.	codon_start=1 db_xref=GI:198282547 db_xref=InterPro:IPR003342 db_xref=GeneID:6876359 locus_tag=Lferr_0407 note='PFAM: glycosyl transferase family 39; KEGG: aae:aq_1236 hypothetical protein' product='glycosyl transferase family protein' protein_id=YP_002218868.1 transl_table=11
NC_011206	GenBank	CDS	387654	388877	+	1	.	codon_start=1 db_xref=GI:198282548 db_xref=InterPro:IPR007016 db_xref=GeneID:6876360 locus_tag=Lferr_0408 note='PFAM: O-antigen polymerase; KEGG: bcm:Bcenmc03_2333 O-antigen polymerase' product='O-antigen polymerase' protein_id=YP_002218869.1 transl_table=11
NC_011206	GenBank	CDS	388926	389873	+	1	.	codon_start=1 db_xref=GI:198282549 db_xref=InterPro:IPR001173 db_xref=GeneID:6876361 locus_tag=Lferr_0409 note='PFAM: glycosyl transferase family 2; KEGG: rca:Rcas_0463 glycosyl transferase family 2' product='family 2 glycosyl transferase' protein_id=YP_002218870.1 transl_table=11
NC_011206	GenBank	CDS	389898	390671	+	1	.	codon_start=1 db_xref=GI:198282550 db_xref=InterPro:IPR001173 db_xref=GeneID:6876362 locus_tag=Lferr_0410 note='PFAM: glycosyl transferase family 2; KEGG: cvi:CV_0228 probable beta-1,4-glucosyltransferase' product='family 2 glycosyl transferase' protein_id=YP_002218871.1 transl_table=11
NC_011206	GenBank	CDS	390671	391723	+	1	.	codon_start=1 db_xref=GI:198282551 db_xref=InterPro:IPR002201 db_xref=InterPro:IPR011908 db_xref=GeneID:6876363 locus_tag=Lferr_0411 note='TIGRFAM: lipopolysaccharide heptosyltransferase I; PFAM: glycosyl transferase family 9; KEGG: psp:PSPPH_0511 lipopolysaccharide heptosyltransferase I' product='lipopolysaccharide heptosyltransferase I' protein_id=YP_002218872.1 transl_table=11
NC_011206	GenBank	CDS	391720	392400	+	1	.	codon_start=1 db_xref=GI:198282552 db_xref=GeneID:6876364 locus_tag=Lferr_0412 note='KEGG: mmr:Mmar10_0635 hypothetical protein' product='protein tyrosine/serine phosphatase' protein_id=YP_002218873.1 transl_table=11
NC_011206	GenBank	CDS	392397	393650	+	1	.	codon_start=1 db_xref=GI:198282553 db_xref=InterPro:IPR007507 db_xref=GeneID:6876365 locus_tag=Lferr_0413 note='PFAM: Three-deoxy-D-manno-octulosonic-acid transferase domain protein; KEGG: psa:PST_3818 3-deoxy-D-manno-octulosonic-acid transferase' product='three-deoxy-D-manno-octulosonic-acid transferase domain-containing protein' protein_id=YP_002218874.1 transl_table=11
NC_011206	GenBank	CDS	393656	394564	+	-1	.	codon_start=1 db_xref=GI:198282554 db_xref=InterPro:IPR004960 db_xref=GeneID:6876366 locus_tag=Lferr_0414 note='PFAM: lipid A biosynthesis acyltransferase; KEGG: maq:Maqu_0793 lipid A biosynthesis acyltransferase' product='lipid A biosynthesis acyltransferase' protein_id=YP_002218875.1 transl_table=11
NC_011206	GenBank	CDS	394665	395822	+	-1	.	codon_start=1 db_xref=GI:198282555 db_xref=InterPro:IPR004839 db_xref=GeneID:6876367 locus_tag=Lferr_0415 note='PFAM: aminotransferase class I and II; KEGG: bld:BLi03326 PatB' product='class I/II aminotransferase' protein_id=YP_002218876.1 transl_table=11
NC_011206	GenBank	CDS	395819	397927	+	-1	.	codon_start=1 db_xref=GI:198282556 db_xref=InterPro:IPR005532 db_xref=InterPro:IPR013216 db_xref=InterPro:IPR013217 db_xref=GeneID:6876368 locus_tag=Lferr_0416 note='PFAM: protein of unknown function DUF323; Methyltransferase type 11; Methyltransferase type 12; KEGG: net:Neut_0838 protein of unknown function DUF323' product='hypothetical protein' protein_id=YP_002218877.1 transl_table=11
NC_011206	GenBank	CDS	397971	398486	+	-1	.	codon_start=1 db_xref=GI:198282557 db_xref=InterPro:IPR001537 db_xref=InterPro:IPR004440 db_xref=GeneID:6876369 locus_tag=Lferr_0417 note='TIGRFAM: RNA methyltransferase, TrmH family, group 2; PFAM: tRNA/rRNA methyltransferase (SpoU); KEGG: spe:Spro_4812 RNA methyltransferase, TrmH family, group 2' product='TrmH family RNA methyltransferase' protein_id=YP_002218878.1 transl_table=11
NC_011206	GenBank	CDS	398497	399210	+	-1	.	codon_start=1 db_xref=GI:198282558 db_xref=GeneID:6876370 locus_tag=Lferr_0418 note='KEGG: noc:Noc_2102 competence protein F' product='competence protein F' protein_id=YP_002218879.1 transl_table=11
NC_011206	GenBank	CDS	399322	400491	+	1	.	EC_number=2.3.1.47 codon_start=1 db_xref=GI:198282559 db_xref=InterPro:IPR001917 db_xref=InterPro:IPR004723 db_xref=InterPro:IPR004839 db_xref=GeneID:6876371 locus_tag=Lferr_0419 note='KEGG: aeh:Mlg_2435 8-amino-7-oxononanoate synthase; TIGRFAM: 8-amino-7-oxononanoate synthase; PFAM: aminotransferase class I and II' product='8-amino-7-oxononanoate synthase' protein_id=YP_002218880.1 transl_table=…
NC_011206	GenBank	CDS	400488	401252	+	1	.	codon_start=1 db_xref=GI:198282560 db_xref=InterPro:IPR000073 db_xref=InterPro:IPR003089 db_xref=InterPro:IPR010076 db_xref=GeneID:6876372 locus_tag=Lferr_0420 note='TIGRFAM: bioH protein; PFAM: alpha/beta hydrolase fold; KEGG: tbd:Tbd_0321 BioH' product='bioH protein' protein_id=YP_002218881.1 transl_table=11
NC_011206	GenBank	CDS	401249	402127	+	1	.	codon_start=1 db_xref=GI:198282561 db_xref=InterPro:IPR011814 db_xref=InterPro:IPR013216 db_xref=InterPro:IPR013217 db_xref=GeneID:6876373 locus_tag=Lferr_0421 note='TIGRFAM: biotin biosynthesis protein BioC; PFAM: Methyltransferase type 11; Methyltransferase type 12; KEGG: aeh:Mlg_2433 biotin biosynthesis protein BioC' product='biotin biosynthesis protein BioC' protein_id=YP_002218882.1 transl_t…
NC_011206	GenBank	CDS	402124	402828	+	1	.	EC_number=6.3.3.3 codon_start=1 db_xref=GI:198282562 db_xref=InterPro:IPR004472 db_xref=GeneID:6876374 locus_tag=Lferr_0422 note='TIGRFAM: dethiobiotin synthase; KEGG: dar:Daro_2900 dethiobiotin synthase' product='dethiobiotin synthase' protein_id=YP_002218883.1 transl_table=11
NC_011206	GenBank	CDS	402942	403838	+	1	.	codon_start=1 db_xref=GI:198282563 db_xref=InterPro:IPR001915 db_xref=InterPro:IPR006025 db_xref=GeneID:6876375 locus_tag=Lferr_0423 note='PFAM: peptidase M48 Ste24p; KEGG: nme:NMB0822 heat shock protein HtpX' product='peptidase M48 Ste24p' protein_id=YP_002218884.1 transl_table=11
NC_011206	GenBank	CDS	403891	404610	+	1	.	EC_number=2.3.2.6 codon_start=1 db_xref=GI:198282564 db_xref=InterPro:IPR004616 db_xref=GeneID:6876376 locus_tag=Lferr_0424 note='KEGG: tbd:Tbd_2043 leucyl/phenylalanyl-tRNA--protein transferase; TIGRFAM: leucyl/phenylalanyl-tRNA/protein transferase; PFAM: leucyl/phenylalanyl-tRNA--protein transferase' product='leucyl/phenylalanyl-tRNA/protein transferase' protein_id=YP_002218885.1 transl_table=11
NC_011206	GenBank	CDS	404613	405323	+	1	.	EC_number=2.3.2.8 codon_start=1 db_xref=GI:198282565 db_xref=InterPro:IPR007471 db_xref=InterPro:IPR007472 db_xref=GeneID:6876377 locus_tag=Lferr_0425 note='PFAM: Arginine-tRNA-protein transferase domain protein; KEGG: dar:Daro_1195 arginyl-tRNA-protein transferase' product=arginyltransferase protein_id=YP_002218886.1 transl_table=11
NC_011206	GenBank	CDS	405320	406099	+	1	.	codon_start=1 db_xref=GI:198282566 db_xref=InterPro:IPR005226 db_xref=GeneID:6876378 locus_tag=Lferr_0426 note='PFAM: conserved hypothetical protein; KEGG: tte:TTE0321 predicted permease' product='hypothetical protein' protein_id=YP_002218887.1 transl_table=11
NC_011206	GenBank	CDS	406106	406711	+	1	.	codon_start=1 db_xref=GI:198282567 db_xref=InterPro:IPR005987 db_xref=InterPro:IPR006055 db_xref=InterPro:IPR013520 db_xref=GeneID:6876379 locus_tag=Lferr_0427 note='Responsible for the end-turnover of tRNA: specifically removes the terminal AMP residue from uncharged tRNA (tRNA-C-C-A)' product='ribonuclease T' protein_id=YP_002218888.1 transl_table=11
NC_011206	GenBank	CDS	406787	407803	+	1	.	codon_start=1 db_xref=GI:198282568 db_xref=InterPro:IPR001041 db_xref=InterPro:IPR001221 db_xref=InterPro:IPR001433 db_xref=InterPro:IPR001709 db_xref=InterPro:IPR006058 db_xref=InterPro:IPR008333 db_xref=GeneID:6876380 locus_tag=Lferr_0428 note='PFAM: ferredoxin; oxidoreductase FAD/NAD(P)-binding domain protein; Oxidoreductase FAD-binding domain protein; KEGG: nmu:Nmul_A2686 oxidoreductase FAD/N…
NC_011206	GenBank	CDS	407866	408234	+	1	.	codon_start=1 db_xref=GI:198282569 db_xref=GeneID:6876381 locus_tag=Lferr_0429 note='KEGG: lma:LmjF23.0640 hypothetical protein, conserved Pfam: TolA OAD_gamma MAP7 Staph_haemo PROSITE: ARG_RICH GLU_RICH' product='hypothetical protein' protein_id=YP_002218890.1 transl_table=11
NC_011206	GenBank	CDS	408323	408562	+	-1	.	codon_start=1 db_xref=GI:198282570 db_xref=GeneID:6876382 locus_tag=Lferr_0430 note='KEGG: sil:SPO0961 hypothetical protein' product='hypothetical protein' protein_id=YP_002218891.1 transl_table=11
NC_011206	GenBank	CDS	408627	409565	+	-1	.	codon_start=1 db_xref=GI:198282571 db_xref=InterPro:IPR001991 db_xref=GeneID:6876383 locus_tag=Lferr_0431 note='KEGG: bur:Bcep18194_C6769 hypothetical protein' product='hypothetical protein' protein_id=YP_002218892.1 transl_table=11
NC_011206	GenBank	CDS	409756	410400	+	1	.	codon_start=1 db_xref=GI:198282572 db_xref=InterPro:IPR001647 db_xref=GeneID:6876384 locus_tag=Lferr_0432 note='PFAM: regulatory protein TetR; KEGG: noc:Noc_0199 regulatory protein, TetR family' product='TetR family transcriptional regulator' protein_id=YP_002218893.1 transl_table=11
NC_011206	GenBank	CDS	410397	411269	+	1	.	EC_number=2.7.2.8 codon_start=1 db_xref=GI:198282573 db_xref=InterPro:IPR001048 db_xref=InterPro:IPR001057 db_xref=InterPro:IPR004662 db_xref=GeneID:6876385 locus_tag=Lferr_0433 note='KEGG: aeh:Mlg_0084 acetylglutamate kinase; TIGRFAM: acetylglutamate kinase; PFAM: aspartate/glutamate/uridylate kinase' product='acetylglutamate kinase' protein_id=YP_002218894.1 transl_table=11
NC_011206	GenBank	CDS	411352	412365	+	-1	.	codon_start=1 db_xref=GI:198282574 db_xref=InterPro:IPR006143 db_xref=GeneID:6876386 locus_tag=Lferr_0434 note='PFAM: secretion protein HlyD family protein; KEGG: fph:Fphi_1408 membrane fusion protein' product='secretion protein HlyD family protein' protein_id=YP_002218895.1 transl_table=11
NC_011206	GenBank	CDS	412602	413168	+	1	.	codon_start=1 db_xref=GI:198282575 db_xref=GeneID:6876387 locus_tag=Lferr_0435 note='KEGG: noc:Noc_1000 hypothetical protein' product='hypothetical protein' protein_id=YP_002218896.1 transl_table=11
NC_011206	GenBank	CDS	413215	414165	+	-1	.	EC_number=2.8.1.6 codon_start=1 db_xref=GI:198282576 db_xref=InterPro:IPR002684 db_xref=InterPro:IPR006638 db_xref=InterPro:IPR007197 db_xref=InterPro:IPR010722 db_xref=GeneID:6876388 locus_tag=Lferr_0436 note='KEGG: noc:Noc_2101 biotin synthase; TIGRFAM: biotin synthase; PFAM: Radical SAM domain protein; biotin and thiamin synthesis associated; SMART: Elongator protein 3/MiaB/NifB' product='biot…
NC_011206	GenBank	CDS	414162	414512	+	-1	.	codon_start=1 db_xref=GI:198282577 db_xref=InterPro:IPR003746 db_xref=GeneID:6876389 locus_tag=Lferr_0437 note='PFAM: protein of unknown function DUF167; KEGG: pfo:Pfl_5322 hypothetical protein' product='hypothetical protein' protein_id=YP_002218898.1 transl_table=11
NC_011206	GenBank	CDS	414537	414815	+	-1	.	codon_start=1 db_xref=GI:198282578 db_xref=InterPro:IPR003425 db_xref=GeneID:6876390 locus_tag=Lferr_0438 note='PFAM: protein of unknown function YGGT; KEGG: abo:ABO_2667 YGGT family protein, putative' product='hypothetical protein' protein_id=YP_002218899.1 transl_table=11
NC_011206	GenBank	CDS	414812	415639	+	-1	.	EC_number=1.5.1.2 codon_start=1 db_xref=GI:198282579 db_xref=InterPro:IPR000304 db_xref=InterPro:IPR004455 db_xref=GeneID:6876391 locus_tag=Lferr_0439 note='KEGG: aeh:Mlg_0340 pyrroline-5-carboxylate reductase; TIGRFAM: pyrroline-5-carboxylate reductase; PFAM: NADP oxidoreductase coenzyme F420-dependent' product='pyrroline-5-carboxylate reductase' protein_id=YP_002218900.1 transl_table=11
NC_011206	GenBank	CDS	415636	416304	+	-1	.	codon_start=1 db_xref=GI:198282580 db_xref=InterPro:IPR001608 db_xref=InterPro:IPR011078 db_xref=GeneID:6876392 locus_tag=Lferr_0440 note='PFAM: alanine racemase domain protein; KEGG: csa:Csal_3054 protein of unknown function UPF0001' product='alanine racemase domain-containing protein' protein_id=YP_002218901.1 transl_table=11
NC_011206	GenBank	CDS	416406	417455	+	1	.	codon_start=1 db_xref=GI:198282581 db_xref=InterPro:IPR001482 db_xref=InterPro:IPR003593 db_xref=InterPro:IPR006321 db_xref=GeneID:6876393 locus_tag=Lferr_0441 note='KEGG: azo:azo3468 twitching motility protein; TIGRFAM: twitching motility protein; PFAM: type II secretion system protein E; SMART: AAA ATPase' product='twitching motility protein' protein_id=YP_002218902.1 transl_table=11
NC_011206	GenBank	CDS	417465	418595	+	1	.	codon_start=1 db_xref=GI:198282582 db_xref=InterPro:IPR001482 db_xref=InterPro:IPR006321 db_xref=GeneID:6876394 locus_tag=Lferr_0442 note='TIGRFAM: twitching motility protein; PFAM: type II secretion system protein E; KEGG: azo:azo3469 twitching motility protein' product='twitching motility protein' protein_id=YP_002218903.1 transl_table=11
NC_011206	GenBank	CDS	418601	419749	+	1	.	codon_start=1 db_xref=GI:198282583 db_xref=InterPro:IPR001173 db_xref=InterPro:IPR017832 db_xref=GeneID:6876395 locus_tag=Lferr_0443 note='TIGRFAM: hopene-associated glycosyltransferase HpnB; PFAM: glycosyl transferase family 2; KEGG: rru:Rru_A0064 squalene-phytoene synthase' product='hopene-associated glycosyltransferase HpnB' protein_id=YP_002218904.1 transl_table=11
NC_011206	GenBank	CDS	419809	420936	+	-1	.	codon_start=1 db_xref=GI:198282584 db_xref=InterPro:IPR013027 db_xref=GeneID:6876396 locus_tag=Lferr_0444 note='PFAM: FAD-dependent pyridine nucleotide-disulphide oxidoreductase; KEGG: vok:COSY_0750 sulfide-quinone reductase' product='FAD-dependent pyridine nucleotide-disulfide oxidoreductase' protein_id=YP_002218905.1 transl_table=11
NC_011206	GenBank	CDS	421061	421678	+	-1	.	codon_start=1 db_xref=GI:198282585 db_xref=GeneID:6876397 locus_tag=Lferr_0445 note='KEGG: rba:RB11231 hypothetical protein' product='hypothetical protein' protein_id=YP_002218906.1 transl_table=11
NC_011206	GenBank	CDS	421691	422380	+	-1	.	codon_start=1 db_xref=GI:198282586 db_xref=InterPro:IPR001279 db_xref=GeneID:6876398 locus_tag=Lferr_0446 note='PFAM: beta-lactamase domain protein; KEGG: noc:Noc_2007 metallo-beta-lactamase family protein' product='beta-lactamase domain-containing protein' protein_id=YP_002218907.1 transl_table=11
NC_011206	GenBank	CDS	422521	423222	+	-1	.	codon_start=1 db_xref=GI:198282587 db_xref=InterPro:IPR000595 db_xref=InterPro:IPR001808 db_xref=InterPro:IPR012318 db_xref=GeneID:6876399 locus_tag=Lferr_0447 note='PFAM: cyclic nucleotide-binding; regulatory protein Crp; KEGG: hha:Hhal_0917 putative transcriptional regulator, Crp/Fnr family' product='Crp/Fnr family transcriptional regulator' protein_id=YP_002218908.1 transl_table=11
NC_011206	GenBank	CDS	423219	423911	+	-1	.	EC_number=2.1.1.33 codon_start=1 db_xref=GI:198282588 db_xref=InterPro:IPR003358 db_xref=InterPro:IPR004395 db_xref=GeneID:6876400 locus_tag=Lferr_0448 note='KEGG: xfa:XF0784 tRNA (guanine-N(7))-methyltransferase; TIGRFAM: tRNA (guanine-N(7)-)-methyltransferase; PFAM: putative methyltransferase' product='tRNA (guanine-N(7)-)-methyltransferase' protein_id=YP_002218909.1 transl_table=11
NC_011206	GenBank	CDS	423949	424446	+	1	.	EC_number=4.1.1.21 codon_start=1 db_xref=GI:198282589 db_xref=InterPro:IPR000031 db_xref=GeneID:6876401 locus_tag=Lferr_0449 note='KEGG: mfa:Mfla_2215 phosphoribosylaminoimidazole carboxylase, catalytic subunit; TIGRFAM: phosphoribosylaminoimidazole carboxylase, catalytic subunit; PFAM: 1-(5-phosphoribosyl)-5-amino-4-imidazole-carboxylate (AIR) carboxylase' product='phosphoribosylaminoimidazole c…
NC_011206	GenBank	CDS	424443	425576	+	1	.	EC_number=4.1.1.21 codon_start=1 db_xref=GI:198282590 db_xref=InterPro:IPR003135 db_xref=InterPro:IPR005875 db_xref=InterPro:IPR011761 db_xref=GeneID:6876402 locus_tag=Lferr_0450 note='KEGG: tbd:Tbd_2662 phosphoribosylaminoimidazole carboxylase ATPase subunit; TIGRFAM: phosphoribosylaminoimidazole carboxylase, ATPase subunit; PFAM: ATP-dependent carboxylate-amine ligase domain protein ATP-grasp' …
NC_011206	GenBank	CDS	425610	426146	+	-1	.	codon_start=1 db_xref=GI:198282591 db_xref=GeneID:6876403 locus_tag=Lferr_0451 note='KEGG: cvi:CV_3193 protein-disulfide reductase' product='protein-disulfide reductase' protein_id=YP_002218912.1 transl_table=11
NC_011206	GenBank	CDS	426119	426730	+	-1	.	codon_start=1 db_xref=GI:198282592 db_xref=InterPro:IPR011767 db_xref=GeneID:6876404 locus_tag=Lferr_0452 note='KEGG: bbr:BB2320 disulfide isomerase/thiol-disulfide oxidase' product='hypothetical protein' protein_id=YP_002218913.1 transl_table=11
NC_011206	GenBank	CDS	426727	428397	+	-1	.	codon_start=1 db_xref=GI:198282593 db_xref=InterPro:IPR003342 db_xref=GeneID:6876405 locus_tag=Lferr_0453 note='PFAM: glycosyl transferase family 39; KEGG: pvi:Cvib_0513 glycosyl transferase, family 39' product='glycosyl transferase family protein' protein_id=YP_002218914.1 transl_table=11
NC_011206	GenBank	CDS	428390	428851	+	-1	.	codon_start=1 db_xref=GI:198282594 db_xref=InterPro:IPR000037 db_xref=GeneID:6876406 gene=smpB locus_tag=Lferr_0454 note='binds to ssrA RNA (tmRNA) and is required for its successful binding to ribosomes; also appears to function in the trans-translation step by promoting accommodation of tmRNA into the ribosomal A site; SmpB protects the tmRNA from RNase R degradation in Caulobacter crescentus; …
NC_011206	GenBank	CDS	428979	430148	+	1	.	codon_start=1 db_xref=GI:198282595 db_xref=InterPro:IPR001736 db_xref=GeneID:6876407 locus_tag=Lferr_0455 note='PFAM: phospholipase D/Transphosphatidylase; KEGG: pmy:Pmen_1132 phospholipase D/transphosphatidylase' product='phospholipase D/transphosphatidylase' protein_id=YP_002218916.1 transl_table=11
NC_011206	GenBank	CDS	430158	430643	+	1	.	codon_start=1 db_xref=GI:198282596 db_xref=InterPro:IPR005031 db_xref=GeneID:6876408 locus_tag=Lferr_0456 note='PFAM: cyclase/dehydrase; KEGG: hha:Hhal_1484 cyclase/dehydrase' product=cyclase/dehydrase protein_id=YP_002218917.1 transl_table=11
NC_011206	GenBank	CDS	430640	430987	+	-1	.	codon_start=1 db_xref=GI:198282597 db_xref=InterPro:IPR007450 db_xref=GeneID:6876409 locus_tag=Lferr_0457 note='PFAM: SmpA/OmlA domain protein; KEGG: noc:Noc_1195 SmpA/OmlA' product='SmpA/OmlA domain-containing protein' protein_id=YP_002218918.1 transl_table=11
NC_011206	GenBank	CDS	431054	431530	+	1	.	codon_start=1 db_xref=GI:198282598 db_xref=InterPro:IPR002481 db_xref=GeneID:6876410 locus_tag=Lferr_0458 note='PFAM: ferric-uptake regulator; KEGG: eba:ebB167 ferric uptake regulation protein (ferric uptake regulator)' product='Fur family ferric uptake regulator' protein_id=YP_002218919.1 transl_table=11
NC_011206	GenBank	CDS	431527	432657	+	-1	.	EC_number=2.7.2.11 codon_start=1 db_xref=GI:198282599 db_xref=InterPro:IPR001048 db_xref=InterPro:IPR001057 db_xref=InterPro:IPR002478 db_xref=InterPro:IPR005715 db_xref=GeneID:6876411 locus_tag=Lferr_0459 note='KEGG: csa:Csal_0477 gamma-glutamyl kinase; TIGRFAM: glutamate 5-kinase; PFAM: aspartate/glutamate/uridylate kinase; PUA domain containing protein' product='glutamate 5-kinase' protein_id=…
NC_011206	GenBank	CDS	432654	433778	+	-1	.	codon_start=1 db_xref=GI:198282600 db_xref=InterPro:IPR002917 db_xref=InterPro:IPR006073 db_xref=InterPro:IPR006074 db_xref=InterPro:IPR006169 db_xref=InterPro:IPR014100 db_xref=GeneID:6876412 locus_tag=Lferr_0460 note='TIGRFAM: GTP-binding protein Obg/CgtA; PFAM: GTP-binding protein HSR1-related; GTP1/OBG sub domain protein; KEGG: maq:Maqu_0857 GTPase ObgE' product='GTP-binding protein Obg/CgtA'…
NC_011206	GenBank	CDS	433834	434094	+	-1	.	codon_start=1 db_xref=GI:198282601 db_xref=InterPro:IPR001684 db_xref=GeneID:6876413 gene=rpmA locus_tag=Lferr_0461 note='involved in the peptidyltransferase reaction during translation' product='50S ribosomal protein L27' protein_id=YP_002218922.1 transl_table=11
NC_011206	GenBank	CDS	434106	434417	+	-1	.	codon_start=1 db_xref=GI:198282602 db_xref=InterPro:IPR001787 db_xref=GeneID:6876414 gene=rplU locus_tag=Lferr_0462 note='PFAM: ribosomal protein L21; KEGG: tbd:Tbd_0864 ribosomal protein L21' product='50S ribosomal protein L21' protein_id=YP_002218923.1 transl_table=11
NC_011206	GenBank	CDS	434600	436150	+	-1	.	codon_start=1 db_xref=GI:198282603 db_xref=InterPro:IPR006043 db_xref=InterPro:IPR011547 db_xref=GeneID:6876415 locus_tag=Lferr_0463 note='PFAM: Xanthine/uracil/vitamin C permease; sulphate transporter; KEGG: scl:sce6889 putative sulfate transporter, SulP family' product='sulfate transporter' protein_id=YP_002218924.1 transl_table=11
NC_011206	GenBank	CDS	436160	436789	+	-1	.	EC_number=4.2.1.1 codon_start=1 db_xref=GI:198282604 db_xref=InterPro:IPR001765 db_xref=InterPro:IPR015892 db_xref=GeneID:6876416 locus_tag=Lferr_0464 note='PFAM: carbonic anhydrase; KEGG: ppd:Ppro_2975 carbonate dehydratase' product='carbonate dehydratase' protein_id=YP_002218925.1 transl_table=11
NC_011206	GenBank	CDS	436957	439311	+	-1	.	codon_start=1 db_xref=GI:198282605 db_xref=InterPro:IPR002629 db_xref=InterPro:IPR006276 db_xref=InterPro:IPR013215 db_xref=GeneID:6876417 locus_tag=Lferr_0465 note='catalyzes the transfer of a methyl group from 5-methyltetrahydrofolate to homocysteine to form methionine' product='5- methyltetrahydropteroyltriglutamate/homocysteine S-methyltransferase' protein_id=YP_002218926.1 transl_table=11
NC_011206	GenBank	CDS	439407	440192	+	-1	.	codon_start=1 db_xref=GI:198282606 db_xref=InterPro:IPR004033 db_xref=InterPro:IPR013216 db_xref=InterPro:IPR013217 db_xref=GeneID:6876418 locus_tag=Lferr_0466 note='TIGRFAM: ubiquinone/menaquinone biosynthesis methyltransferase; PFAM: UbiE/COQ5 methyltransferase; Methyltransferase type 11; Methyltransferase type 12; KEGG: pmy:Pmen_0523 ubiquinone/menaquinone biosynthesis methyltransferase' produ…
NC_011206	GenBank	CDS	440240	440896	+	-1	.	codon_start=1 db_xref=GI:198282607 db_xref=InterPro:IPR004045 db_xref=GeneID:6876419 locus_tag=Lferr_0467 note='PFAM: Glutathione S-transferase domain; KEGG: bbt:BBta_3962 putative glutathione S-transferase' product='glutathione S-transferase domain' protein_id=YP_002218928.1 transl_table=11
NC_011206	GenBank	CDS	440916	441521	+	-1	.	codon_start=1 db_xref=GI:198282608 db_xref=InterPro:IPR010743 db_xref=InterPro:IPR013216 db_xref=GeneID:6876420 locus_tag=Lferr_0468 note='TIGRFAM: methionine biosynthesis protein MetW; PFAM: Methionine biosynthesis MetW protein; Methyltransferase type 11; KEGG: aeh:Mlg_0337 methionine biosynthesis protein MetW' product='methionine biosynthesis protein MetW' protein_id=YP_002218929.1 transl_table…
NC_011206	GenBank	CDS	441518	442669	+	-1	.	EC_number=2.3.1.31 codon_start=1 db_xref=GI:198282609 db_xref=InterPro:IPR000073 db_xref=InterPro:IPR006296 db_xref=GeneID:6876421 locus_tag=Lferr_0469 note='KEGG: aeh:Mlg_0338 homoserine O-acetyltransferase; TIGRFAM: homoserine O-acetyltransferase; PFAM: alpha/beta hydrolase fold' product='homoserine O-acetyltransferase' protein_id=YP_002218930.1 transl_table=11
NC_011206	GenBank	CDS	442884	443639	+	1	.	codon_start=1 db_xref=GI:198282610 db_xref=GeneID:6876422 locus_tag=Lferr_0470 product='hypothetical protein' protein_id=YP_002218931.1 transl_table=11
NC_011206	GenBank	CDS	443773	445017	+	1	.	EC_number=2.1.2.1 codon_start=1 db_xref=GI:198282611 db_xref=InterPro:IPR000310 db_xref=InterPro:IPR001085 db_xref=InterPro:IPR001597 db_xref=InterPro:IPR004839 db_xref=GeneID:6876423 gene=glyA locus_tag=Lferr_0471 note='catalyzes the reaction of glycine with 5,10-methylenetetrahydrofolate to form L-serine and tetrahydrofolate' product='serine hydroxymethyltransferase' protein_id=YP_002218932.1 t…
NC_011206	GenBank	CDS	445024	445515	+	1	.	codon_start=1 db_xref=GI:198282612 db_xref=InterPro:IPR003796 db_xref=InterPro:IPR005144 db_xref=GeneID:6876424 gene=nrdR locus_tag=Lferr_0472 note='PFAM: ATP-cone domain protein; KEGG: yps:YPTB0933 hypothetical protein' product='transcriptional regulator NrdR' protein_id=YP_002218933.1 transl_table=11
NC_011206	GenBank	CDS	445532	446605	+	1	.	EC_number=1.1.1.193 EC_number=3.5.4.26 codon_start=1 db_xref=GI:198282613 db_xref=InterPro:IPR002125 db_xref=InterPro:IPR002734 db_xref=InterPro:IPR004794 db_xref=InterPro:IPR011549 db_xref=InterPro:IPR016192 db_xref=GeneID:6876425 locus_tag=Lferr_0473 note='KEGG: tbd:Tbd_2168 riboflavin biosynthesis protein RibD diaminohydroxyphosphoribosylaminopyrimid ine deaminase + 5-amino-6-(5-phosphoribosyl…
NC_011206	GenBank	CDS	446609	447265	+	1	.	codon_start=1 db_xref=GI:198282614 db_xref=InterPro:IPR001783 db_xref=GeneID:6876426 locus_tag=Lferr_0474 note='TIGRFAM: riboflavin synthase, alpha subunit; PFAM: Lumazine-binding protein; KEGG: pfo:Pfl_5018 riboflavin synthase subunit alpha' product='riboflavin synthase subunit alpha' protein_id=YP_002218935.1 transl_table=11
NC_011206	GenBank	CDS	447262	448395	+	1	.	codon_start=1 db_xref=GI:198282615 db_xref=InterPro:IPR000422 db_xref=InterPro:IPR000926 db_xref=GeneID:6876427 locus_tag=Lferr_0475 note='TIGRFAM: 3,4-dihydroxy-2-butanone 4-phosphate synthase; PFAM: 34-dihydroxy-2-butanone 4-phosphate synthase; GTP cyclohydrolase II; KEGG: vco:VC0395_A1859 3,4-dihydroxy-2-butanone 4-phosphate synthase/GTP cyclohydrolase II' product='3,4-dihydroxy-2-butanone 4-p…
NC_011206	GenBank	CDS	448392	448856	+	1	.	EC_number=2.5.1.9 codon_start=1 db_xref=GI:198282616 db_xref=InterPro:IPR002180 db_xref=GeneID:6876428 gene=ribH locus_tag=Lferr_0476 note='RibE; 6,7-diimethyl-8-ribityllumazine synthase; DMRL synthase; lumazine synthase; beta subunit of riboflavin synthase; condenses 5-amino-6-(1'-D)-ribityl-amino-2,4(1H,3H)-pyrimidinedione with L-3,4-dihydrohy-2-butanone-4-phosphate to generate 6,6-dimethyl-8-l…
NC_011206	GenBank	CDS	448867	449310	+	1	.	codon_start=1 db_xref=GI:198282617 db_xref=InterPro:IPR006027 db_xref=InterPro:IPR011605 db_xref=GeneID:6876429 locus_tag=Lferr_0477 note='TIGRFAM: transcription antitermination factor NusB; PFAM: NusB/RsmB/TIM44; KEGG: saz:Sama_1020 N utilization substance protein B' product='NusB antitermination factor' protein_id=YP_002218938.1 transl_table=11
NC_011206	GenBank	CDS	449438	449719	+	1	.	codon_start=1 db_xref=GI:198282618 db_xref=GeneID:6876430 locus_tag=Lferr_0478 note='KEGG: mfa:Mfla_1747 hypothetical protein' product='hypothetical protein' protein_id=YP_002218939.1 transl_table=11
NC_011206	GenBank	CDS	449878	450450	+	1	.	codon_start=1 db_xref=GI:198282619 db_xref=InterPro:IPR006597 db_xref=GeneID:6876431 locus_tag=Lferr_0479 note='PFAM: Sel1 domain protein repeat-containing protein; KEGG: sfu:Sfum_3151 Sel1 domain protein repeat-containing protein' product='Sel1 domain-containing protein repeat-containing protein' protein_id=YP_002218940.1 transl_table=11
NC_011206	GenBank	CDS	450468	450821	+	-1	.	codon_start=1 db_xref=GI:198282620 db_xref=GeneID:6876432 locus_tag=Lferr_0480 note='KEGG: amr:AM1_0080 hypothetical protein' product='hypothetical protein' protein_id=YP_002218941.1 transl_table=11
NC_011206	GenBank	CDS	450876	452558	+	-1	.	codon_start=1 db_xref=GI:198282621 db_xref=InterPro:IPR004147 db_xref=InterPro:IPR010232 db_xref=GeneID:6876433 locus_tag=Lferr_0481 note='TIGRFAM: 2-polyprenylphenol 6-hydroxylase; PFAM: ABC-1 domain protein; KEGG: noc:Noc_2345 2-polyprenylphenol 6-hydroxylase' product='2-polyprenylphenol 6-hydroxylase' protein_id=YP_002218942.1 transl_table=11
NC_011206	GenBank	CDS	452658	453311	+	-1	.	codon_start=1 db_xref=GI:198282622 db_xref=InterPro:IPR006664 db_xref=InterPro:IPR006665 db_xref=GeneID:6876434 locus_tag=Lferr_0482 note='PFAM: OmpA/MotB domain protein; KEGG: tbd:Tbd_0127 outer membrane protein' product='OmpA/MotB domain-containing protein' protein_id=YP_002218943.1 transl_table=11
NC_011206	GenBank	gene	453541	453625	+	1	.	db_xref=GeneID:6876435 locus_tag=Lferr_R0004 note=tRNA-Tyr1
NC_011206	GenBank	tRNA	453541	453625	+	1	.	db_xref=GeneID:6876435 locus_tag=Lferr_R0004 product=tRNA-Tyr
NC_011206	GenBank	gene	453683	453756	+	1	.	db_xref=GeneID:6876436 locus_tag=Lferr_R0005 note=tRNA-Gly1
NC_011206	GenBank	tRNA	453683	453756	+	1	.	db_xref=GeneID:6876436 locus_tag=Lferr_R0005 product=tRNA-Gly
NC_011206	GenBank	gene	453765	453840	+	1	.	db_xref=GeneID:6876437 locus_tag=Lferr_R0006 note=tRNA-Thr1
NC_011206	GenBank	tRNA	453765	453840	+	1	.	db_xref=GeneID:6876437 locus_tag=Lferr_R0006 product=tRNA-Thr
NC_011206	GenBank	CDS	453886	455076	+	1	.	codon_start=1 db_xref=GI:198282623 db_xref=InterPro:IPR000795 db_xref=InterPro:IPR004160 db_xref=InterPro:IPR004161 db_xref=InterPro:IPR004541 db_xref=InterPro:IPR005225 db_xref=GeneID:6876438 locus_tag=Lferr_0483 note='EF-Tu; promotes GTP-dependent binding of aminoacyl-tRNA to the A-site of ribosomes during protein biosynthesis; when the tRNA anticodon matches the mRNA codon, GTP hydrolysis resu…
NC_011206	GenBank	gene	455129	455204	+	1	.	db_xref=GeneID:6876439 locus_tag=Lferr_R0007 note=tRNA-Trp1
NC_011206	GenBank	tRNA	455129	455204	+	1	.	db_xref=GeneID:6876439 locus_tag=Lferr_R0007 product=tRNA-Trp
NC_011206	GenBank	CDS	455227	455577	+	1	.	codon_start=1 db_xref=GI:198282624 db_xref=InterPro:IPR001901 db_xref=InterPro:IPR005807 db_xref=GeneID:6876440 locus_tag=Lferr_0484 note='TIGRFAM: preprotein translocase, SecE subunit; PFAM: protein secE/sec61-gamma protein; KEGG: mca:MCA1060 preprotein translocase, SecE subunit' product='preprotein translocase subunit SecE' protein_id=YP_002218945.1 transl_table=11
NC_011206	GenBank	CDS	455578	456111	+	1	.	codon_start=1 db_xref=GI:198282625 db_xref=InterPro:IPR001062 db_xref=InterPro:IPR003257 db_xref=InterPro:IPR005824 db_xref=InterPro:IPR006645 db_xref=InterPro:IPR015869 db_xref=GeneID:6876441 locus_tag=Lferr_0485 note='TIGRFAM: transcription termination/antitermination factor NusG; PFAM: KOW domain protein; NGN domain protein; KEGG: aeh:Mlg_0446 transcription antitermination protein NusG' produc…
NC_011206	GenBank	CDS	456165	456593	+	1	.	codon_start=1 db_xref=GI:198282626 db_xref=InterPro:IPR000911 db_xref=InterPro:IPR006519 db_xref=GeneID:6876442 gene=rplK locus_tag=Lferr_0486 note='binds directly to 23S ribosomal RNA' product='50S ribosomal protein L11' protein_id=YP_002218947.1 transl_table=11
NC_011206	GenBank	CDS	456597	457289	+	1	.	codon_start=1 db_xref=GI:198282627 db_xref=InterPro:IPR002143 db_xref=InterPro:IPR005878 db_xref=GeneID:6876443 gene=rplA locus_tag=Lferr_0487 note='in Escherichia coli and Methanococcus, this protein autoregulates expression; the binding site in the mRNA mimics the binding site in the 23S rRNA' product='50S ribosomal protein L1' protein_id=YP_002218948.1 transl_table=11
NC_011206	GenBank	CDS	457433	457954	+	1	.	codon_start=1 db_xref=GI:198282628 db_xref=InterPro:IPR001790 db_xref=InterPro:IPR002363 db_xref=GeneID:6876444 gene=rplJ locus_tag=Lferr_0488 note='binds the two ribosomal protein L7/L12 dimers and anchors them to the large ribosomal subunit' product='50S ribosomal protein L10' protein_id=YP_002218949.1 transl_table=11
NC_011206	GenBank	CDS	457984	458370	+	1	.	codon_start=1 db_xref=GI:198282629 db_xref=InterPro:IPR000206 db_xref=InterPro:IPR013823 db_xref=GeneID:6876445 gene=rplL locus_tag=Lferr_0489 note='present in two forms; L12 is normal, while L7 is aminoacylated at the N-terminal serine; the only multicopy ribosomal protein; 4:1 ratio of L7/L12 per ribosome; two L12 dimers bind L10; critically important for translation efficiency and fidelity; st…
NC_011206	GenBank	CDS	458494	462582	+	1	.	codon_start=1 db_xref=GI:198282630 db_xref=InterPro:IPR007120 db_xref=InterPro:IPR007121 db_xref=InterPro:IPR007641 db_xref=InterPro:IPR007642 db_xref=InterPro:IPR007644 db_xref=InterPro:IPR007645 db_xref=InterPro:IPR010243 db_xref=GeneID:6876446 locus_tag=Lferr_0490 note='TIGRFAM: DNA-directed RNA polymerase, beta subunit; PFAM: RNA polymerase Rpb2 domain 6; RNA polymerase Rpb2 domain 7; RNA pol…
NC_011206	GenBank	CDS	462607	466770	+	1	.	codon_start=1 db_xref=GI:198282631 db_xref=InterPro:IPR000722 db_xref=InterPro:IPR006592 db_xref=InterPro:IPR007066 db_xref=InterPro:IPR007080 db_xref=InterPro:IPR007081 db_xref=InterPro:IPR007083 db_xref=InterPro:IPR012754 db_xref=GeneID:6876447 locus_tag=Lferr_0491 note='KEGG: aeh:Mlg_0452 DNA-directed RNA polymerase subunit beta'; TIGRFAM: DNA-directed RNA polymerase, beta' subunit; PFAM: RNA …
NC_011206	GenBank	CDS	466880	467251	+	1	.	codon_start=1 db_xref=GI:198282632 db_xref=InterPro:IPR005679 db_xref=InterPro:IPR006032 db_xref=GeneID:6876448 gene=rpsL locus_tag=Lferr_0492 note='interacts with and stabilizes bases of the 16S rRNA that are involved in tRNA selection in the A site and with the mRNA backbone; located at the interface of the 30S and 50S subunits, it traverses the body of the 30S subunit contacting proteins on th…
NC_011206	GenBank	CDS	467278	467748	+	1	.	codon_start=1 db_xref=GI:198282633 db_xref=InterPro:IPR000235 db_xref=InterPro:IPR005717 db_xref=GeneID:6876449 locus_tag=Lferr_0493 note='binds directly to 16S rRNA where it nucleates assembly of the head domain of the 30S subunit' product='30S ribosomal protein S7' protein_id=YP_002218954.1 transl_table=11
NC_011206	GenBank	CDS	467781	469880	+	1	.	codon_start=1 db_xref=GI:198282634 db_xref=InterPro:IPR000640 db_xref=InterPro:IPR000795 db_xref=InterPro:IPR004161 db_xref=InterPro:IPR004540 db_xref=InterPro:IPR005225 db_xref=InterPro:IPR005517 db_xref=GeneID:6876450 locus_tag=Lferr_0494 note='EF-G; promotes GTP-dependent translocation of the ribosome during translation; many organisms have multiple copies of this gene' product='elongation fac…
NC_011206	GenBank	CDS	469901	471091	+	1	.	codon_start=1 db_xref=GI:198282635 db_xref=InterPro:IPR000795 db_xref=InterPro:IPR004160 db_xref=InterPro:IPR004161 db_xref=InterPro:IPR004541 db_xref=InterPro:IPR005225 db_xref=GeneID:6876451 locus_tag=Lferr_0495 note='EF-Tu; promotes GTP-dependent binding of aminoacyl-tRNA to the A-site of ribosomes during protein biosynthesis; when the tRNA anticodon matches the mRNA codon, GTP hydrolysis resu…
NC_011206	GenBank	CDS	471091	471399	+	1	.	codon_start=1 db_xref=GI:198282636 db_xref=InterPro:IPR001848 db_xref=InterPro:IPR005731 db_xref=GeneID:6876452 gene=rpsJ locus_tag=Lferr_0496 note='NusE; involved in assembly of the 30S subunit; in the ribosome, this protein is involved in the binding of tRNA; in Escherichia coli this protein was also found to be involved in transcription antitermination; NusB/S10 heterodimers bind boxA sequence…
NC_011206	GenBank	CDS	471417	472049	+	1	.	codon_start=1 db_xref=GI:198282637 db_xref=InterPro:IPR000597 db_xref=GeneID:6876453 gene=rplC locus_tag=Lferr_0497 note='binds directly near the 3' end of the 23S rRNA, where it nucleates assembly of the 50S subunit; essential for peptidyltransferase activity; mutations in this gene confer resistance to tiamulin' product='50S ribosomal protein L3' protein_id=YP_002218958.1 transl_table=11
NC_011206	GenBank	CDS	472060	472677	+	1	.	codon_start=1 db_xref=GI:198282638 db_xref=InterPro:IPR002136 db_xref=GeneID:6876454 gene=rplD locus_tag=Lferr_0498 note='L4 is important during the early stages of 50S assembly; it initially binds near the 5' end of the 23S rRNA' product='50S ribosomal protein L4' protein_id=YP_002218959.1 transl_table=11
NC_011206	GenBank	CDS	472674	472967	+	1	.	codon_start=1 db_xref=GI:198282639 db_xref=InterPro:IPR013025 db_xref=GeneID:6876455 gene=rplW locus_tag=Lferr_0499 note='binds third domain of 23S rRNA and protein L29; part of exit tunnel' product='50S ribosomal protein L23' protein_id=YP_002218960.1 transl_table=11
NC_011206	GenBank	CDS	472984	473808	+	1	.	codon_start=1 db_xref=GI:198282640 db_xref=InterPro:IPR002171 db_xref=InterPro:IPR005880 db_xref=GeneID:6876456 gene=rplB locus_tag=Lferr_0500 note='one of the primary rRNA-binding proteins; required for association of the 30S and 50S subunits to form the 70S ribosome, for tRNA binding and peptide bond formation' product='50S ribosomal protein L2' protein_id=YP_002218961.1 transl_table=11
NC_011206	GenBank	CDS	473827	474102	+	1	.	codon_start=1 db_xref=GI:198282641 db_xref=InterPro:IPR002222 db_xref=InterPro:IPR005732 db_xref=GeneID:6876457 gene=rpsS locus_tag=Lferr_0501 note='protein S19 forms a complex with S13 that binds strongly to the 16S ribosomal RNA' product='30S ribosomal protein S19' protein_id=YP_002218962.1 transl_table=11
NC_011206	GenBank	CDS	474114	474449	+	1	.	codon_start=1 db_xref=GI:198282642 db_xref=InterPro:IPR001063 db_xref=InterPro:IPR005727 db_xref=GeneID:6876458 gene=rplV locus_tag=Lferr_0502 note='binds specifically to 23S rRNA during the early stages of 50S assembly; makes contact with all 6 domains of the 23S rRNA in the assembled 50S subunit and ribosome; mutations in this gene result in erythromycin resistance; located near peptidyl-transf…
NC_011206	GenBank	CDS	474457	475119	+	1	.	codon_start=1 db_xref=GI:198282643 db_xref=InterPro:IPR001351 db_xref=InterPro:IPR004044 db_xref=InterPro:IPR004087 db_xref=InterPro:IPR004088 db_xref=InterPro:IPR005704 db_xref=InterPro:IPR008282 db_xref=GeneID:6876459 locus_tag=Lferr_0503 note='KEGG: xcb:XC_3334 30S ribosomal protein S3; TIGRFAM: ribosomal protein S3; PFAM: ribosomal protein S3- domain protein; KH type 2 domain protein; Ribosom…
NC_011206	GenBank	CDS	475132	475548	+	1	.	codon_start=1 db_xref=GI:198282644 db_xref=InterPro:IPR000114 db_xref=GeneID:6876460 gene=rplP locus_tag=Lferr_0504 note='located in the peptidyl transferase center and may be involved in peptidyl transferase activity; similar to archaeal L10e' product='50S ribosomal protein L16' protein_id=YP_002218965.1 transl_table=11
NC_011206	GenBank	CDS	475545	475742	+	1	.	codon_start=1 db_xref=GI:198282645 db_xref=InterPro:IPR001854 db_xref=GeneID:6876461 locus_tag=Lferr_0505 note='one of the stabilizing components for the large ribosomal subunit' product='50S ribosomal protein L29' protein_id=YP_002218966.1 transl_table=11
NC_011206	GenBank	CDS	475739	476014	+	1	.	codon_start=1 db_xref=GI:198282646 db_xref=InterPro:IPR000266 db_xref=GeneID:6876462 locus_tag=Lferr_0506 note='PFAM: ribosomal protein S17; KEGG: csa:Csal_0430 ribosomal protein S17' product='30S ribosomal protein S17' protein_id=YP_002218967.1 transl_table=11
NC_011206	GenBank	CDS	476011	476379	+	1	.	codon_start=1 db_xref=GI:198282647 db_xref=InterPro:IPR000218 db_xref=InterPro:IPR005745 db_xref=GeneID:6876463 gene=rplN locus_tag=Lferr_0507 note='binds to the 23S rRNA between the centers for peptidyl transferase and GTPase' product='50S ribosomal protein L14' protein_id=YP_002218968.1 transl_table=11
NC_011206	GenBank	CDS	476389	476709	+	1	.	codon_start=1 db_xref=GI:198282648 db_xref=InterPro:IPR003256 db_xref=InterPro:IPR005824 db_xref=InterPro:IPR005825 db_xref=GeneID:6876464 locus_tag=Lferr_0508 note='assembly initiator protein; binds to 5' end of 23S rRNA and nucleates assembly of the 50S; surrounds polypeptide exit tunnel' product='50S ribosomal protein L24' protein_id=YP_002218969.1 transl_table=11
NC_011206	GenBank	CDS	476724	477266	+	1	.	codon_start=1 db_xref=GI:198282649 db_xref=InterPro:IPR002132 db_xref=GeneID:6876465 locus_tag=Lferr_0509 note='part of 50S and 5S/L5/L18/L25 subcomplex; contacts 5S rRNA and P site tRNA; forms a bridge to the 30S subunit in the ribosome by binding to S13' product='50S ribosomal protein L5' protein_id=YP_002218970.1 transl_table=11
NC_011206	GenBank	CDS	477280	477465	+	1	.	codon_start=1 db_xref=GI:198282650 db_xref=InterPro:IPR001209 db_xref=GeneID:6876466 gene=rpsN locus_tag=Lferr_0510 note='located in the peptidyl transferase center and involved in assembly of 30S ribosome subunit; similar to what is observed with proteins L31 and L33, some proteins in this family contain CXXC motifs that are involved in zinc binding; if two copies are present in a genome, then t…
NC_011206	GenBank	CDS	477475	477870	+	1	.	codon_start=1 db_xref=GI:198282651 db_xref=InterPro:IPR000630 db_xref=GeneID:6876467 gene=rpsH locus_tag=Lferr_0511 note='binds directly to 16S rRNA central domain where it helps coordinate assembly of the platform of the 30S subunit' product='30S ribosomal protein S8' protein_id=YP_002218972.1 transl_table=11
NC_011206	GenBank	CDS	477884	478408	+	1	.	codon_start=1 db_xref=GI:198282652 db_xref=InterPro:IPR000702 db_xref=InterPro:IPR002358 db_xref=GeneID:6876468 gene=rplF locus_tag=Lferr_0512 note='ribosomal protein L6 appears to have arisen as a result of an ancient gene duplication as based on structural comparison of the Bacillus stearothermophilus protein; RNA-binding appears to be in the C-terminal domain; mutations in the L6 gene confer r…
NC_011206	GenBank	CDS	478427	478780	+	1	.	codon_start=1 db_xref=GI:198282653 db_xref=InterPro:IPR004389 db_xref=InterPro:IPR005484 db_xref=GeneID:6876469 gene=rplR locus_tag=Lferr_0513 note='binds 5S rRNA along with protein L5 and L25' product='50S ribosomal protein L18' protein_id=YP_002218974.1 transl_table=11
NC_011206	GenBank	CDS	478793	479323	+	1	.	codon_start=1 db_xref=GI:198282654 db_xref=InterPro:IPR005324 db_xref=InterPro:IPR005712 db_xref=InterPro:IPR013810 db_xref=GeneID:6876470 gene=rpsE locus_tag=Lferr_0514 note='located at the back of the 30S subunit body where it stabilizes the conformation of the head with respect to the body; contacts S4 and S8; with S4 and S12 plays a role in translational accuracy; mutations in this gene resul…
NC_011206	GenBank	CDS	479316	479501	+	1	.	codon_start=1 db_xref=GI:198282655 db_xref=InterPro:IPR000517 db_xref=InterPro:IPR005996 db_xref=GeneID:6876471 gene=rpmD locus_tag=Lferr_0515 note='L30 binds domain II of the 23S rRNA and the 5S rRNA; similar to eukaryotic protein L7' product='50S ribosomal protein L30' protein_id=YP_002218976.1 transl_table=11
NC_011206	GenBank	CDS	479498	479935	+	1	.	codon_start=1 db_xref=GI:198282656 db_xref=InterPro:IPR001196 db_xref=InterPro:IPR005749 db_xref=GeneID:6876472 gene=rplO locus_tag=Lferr_0516 note='late assembly protein' product='50S ribosomal protein L15' protein_id=YP_002218977.1 transl_table=11
NC_011206	GenBank	CDS	479935	481266	+	1	.	codon_start=1 db_xref=GI:198282657 db_xref=InterPro:IPR002208 db_xref=GeneID:6876473 locus_tag=Lferr_0517 note='TIGRFAM: preprotein translocase, SecY subunit; PFAM: SecY protein; KEGG: mfa:Mfla_0299 preprotein translocase subunit SecY' product='preprotein translocase subunit SecY' protein_id=YP_002218978.1 transl_table=11
NC_011206	GenBank	CDS	481263	481925	+	1	.	EC_number=2.7.4.10 codon_start=1 db_xref=GI:198282658 db_xref=InterPro:IPR000850 db_xref=InterPro:IPR006259 db_xref=InterPro:IPR007862 db_xref=InterPro:IPR011769 db_xref=GeneID:6876474 locus_tag=Lferr_0518 note='PFAM: adenylate kinase; adenylate kinase lid domain protein; KEGG: csc:Csac_2267 nucleoside-triphosphate--adenylate kinase' product='Nucleoside-triphosphate--adenylate kinase' protein_id=…
NC_011206	GenBank	CDS	481926	482144	+	1	.	codon_start=1 db_xref=GI:198282659 db_xref=InterPro:IPR003029 db_xref=InterPro:IPR004368 db_xref=InterPro:IPR006196 db_xref=GeneID:6876475 locus_tag=Lferr_0519 note='TIGRFAM: translation initiation factor IF-1; PFAM: RNA binding S1 domain protein; S1 IF1 family protein; KEGG: tbd:Tbd_0426 translation initiation factor IF-1' product='translation initiation factor IF-1' protein_id=YP_002218980.1 tr…
NC_011206	GenBank	CDS	482153	482266	+	1	.	codon_start=1 db_xref=GI:198282660 db_xref=InterPro:IPR000473 db_xref=GeneID:6876476 gene=rpmJ locus_tag=Lferr_0520 note='smallest protein in the large subunit; similar to what is found with protein L31 and L33 several bacterial genomes contain paralogs which may be regulated by zinc; the protein from Thermus thermophilus has a zinc-binding motif and contains a bound zinc ion; the proteins in thi…
NC_011206	GenBank	CDS	482330	482686	+	1	.	codon_start=1 db_xref=GI:198282661 db_xref=InterPro:IPR001892 db_xref=GeneID:6876477 gene=rpsM locus_tag=Lferr_0521 note='located at the top of the head of the 30S subunit, it contacts several helices of the 16S rRNA; makes contact with the large subunit via RNA-protein interactions and via protein-protein interactions with L5; contacts P-site tRNA' product='30S ribosomal protein S13' protein_id=…
NC_011206	GenBank	CDS	482704	483099	+	1	.	codon_start=1 db_xref=GI:198282662 db_xref=InterPro:IPR001971 db_xref=GeneID:6876478 locus_tag=Lferr_0522 note='PFAM: ribosomal protein S11; KEGG: maq:Maqu_0742 30S ribosomal protein S11' product='30S ribosomal protein S11' protein_id=YP_002218983.1 transl_table=11
NC_011206	GenBank	CDS	483120	483746	+	1	.	codon_start=1 db_xref=GI:198282663 db_xref=InterPro:IPR001912 db_xref=InterPro:IPR002942 db_xref=InterPro:IPR005709 db_xref=GeneID:6876479 locus_tag=Lferr_0523 note='PFAM: ribosomal protein S4; RNA-binding S4 domain protein; KEGG: nmu:Nmul_A0791 ribosomal protein S4' product='30S ribosomal protein S4' protein_id=YP_002218984.1 transl_table=11
NC_011206	GenBank	CDS	483769	484788	+	1	.	codon_start=1 db_xref=GI:198282664 db_xref=InterPro:IPR011260 db_xref=InterPro:IPR011261 db_xref=InterPro:IPR011262 db_xref=InterPro:IPR011263 db_xref=InterPro:IPR011773 db_xref=GeneID:6876480 locus_tag=Lferr_0524 note='catalyzes the transcription of DNA into RNA using the four ribonucleoside triphosphates as substrates. Dimerization of the alpha subunit is the first step in the sequential assemb…
NC_011206	GenBank	CDS	484819	485193	+	1	.	codon_start=1 db_xref=GI:198282665 db_xref=InterPro:IPR000456 db_xref=GeneID:6876481 gene=rplQ locus_tag=Lferr_0525 note='is a component of the macrolide binding site in the peptidyl transferase center' product='50S ribosomal protein L17' protein_id=YP_002218986.1 transl_table=11
NC_011206	GenBank	CDS	485357	485809	+	-1	.	EC_number=3.6.1.23 codon_start=1 db_xref=GI:198282666 db_xref=InterPro:IPR003232 db_xref=InterPro:IPR008180 db_xref=InterPro:IPR008181 db_xref=GeneID:6876482 locus_tag=Lferr_0526 note='KEGG: plu:plu4867 deoxyuridine 5'-triphosphate nucleotidohydrolase; TIGRFAM: deoxyuridine 5'-triphosphate nucleotidohydrolase Dut; PFAM: deoxyUTP pyrophosphatase' product='deoxyuridine 5'-triphosphate nucleotidohyd…
NC_011206	GenBank	CDS	485802	487058	+	-1	.	codon_start=1 db_xref=GI:198282667 db_xref=InterPro:IPR003382 db_xref=InterPro:IPR005252 db_xref=InterPro:IPR007085 db_xref=GeneID:6876483 locus_tag=Lferr_0527 note='TIGRFAM: phosphopantothenoylcysteine decarboxylase/phosphopantothenate/cysteine ligase; PFAM: flavoprotein; DNA/pantothenate metabolism flavoprotein domain protein; KEGG: pfl:PFL_6052 bifunctional phosphopantothenoylcysteine decarbox…
NC_011206	GenBank	CDS	487091	487765	+	1	.	codon_start=1 db_xref=GI:198282668 db_xref=InterPro:IPR001405 db_xref=GeneID:6876484 locus_tag=Lferr_0528 note='PFAM: DNA repair protein RadC; KEGG: noc:Noc_0236 DNA repair protein RadC' product='DNA repair protein RadC' protein_id=YP_002218989.1 transl_table=11
NC_011206	GenBank	CDS	487762	488127	+	1	.	codon_start=1 db_xref=GI:198282669 db_xref=InterPro:IPR000829 db_xref=GeneID:6876485 locus_tag=Lferr_0529 note='PFAM: diacylglycerol kinase; KEGG: sat:SYN_02353 putative diacylglycerolkinase' product='diacylglycerol kinase' protein_id=YP_002218990.1 transl_table=11
NC_011206	GenBank	CDS	488131	488877	+	1	.	codon_start=1 db_xref=GI:198282670 db_xref=InterPro:IPR000326 db_xref=GeneID:6876486 locus_tag=Lferr_0530 note='PFAM: phosphoesterase PA-phosphatase related; KEGG: rfr:Rfer_4038 phosphoesterase, PA-phosphatase related' product='PA-phosphatase-like phosphoesterase' protein_id=YP_002218991.1 transl_table=11
NC_011206	GenBank	CDS	489047	489400	+	1	.	codon_start=1 db_xref=GI:198282671 db_xref=GeneID:6876487 locus_tag=Lferr_0531 product='hypothetical protein' protein_id=YP_002218992.1 transl_table=11
NC_011206	GenBank	CDS	489424	489780	+	1	.	codon_start=1 db_xref=GI:198282672 db_xref=GeneID:6876488 locus_tag=Lferr_0532 note='KEGG: gsu:GSU1167 hypothetical protein' product='hypothetical protein' protein_id=YP_002218993.1 transl_table=11
NC_011206	GenBank	CDS	489892	490269	+	1	.	codon_start=1 db_xref=GI:198282673 db_xref=GeneID:6876489 locus_tag=Lferr_0533 note='KEGG: dno:DNO_0022 hypothetical protein' product='hypothetical protein' protein_id=YP_002218994.1 transl_table=11
NC_011206	GenBank	CDS	490241	490825	+	1	.	codon_start=1 db_xref=GI:198282674 db_xref=InterPro:IPR000836 db_xref=GeneID:6876490 locus_tag=Lferr_0534 note='PFAM: phosphoribosyltransferase; KEGG: gsu:GSU1017 hypoxanthine-guanine phosphoribosyltransferase' product=phosphoribosyltransferase protein_id=YP_002218995.1 transl_table=11
NC_011206	GenBank	CDS	490825	491637	+	1	.	codon_start=1 db_xref=GI:198282675 db_xref=InterPro:IPR001369 db_xref=InterPro:IPR010044 db_xref=GeneID:6876491 locus_tag=Lferr_0535 note='TIGRFAM: methylthioadenosine phosphorylase; PFAM: purine phosphorylase family 2; KEGG: tbd:Tbd_0778 5'-methylthioadenosine phosphorylase' product='methylthioadenosine phosphorylase' protein_id=YP_002218996.1 transl_table=11
NC_011206	GenBank	CDS	491660	493009	+	-1	.	codon_start=1 db_xref=GI:198282676 db_xref=InterPro:IPR000103 db_xref=InterPro:IPR000815 db_xref=InterPro:IPR001100 db_xref=InterPro:IPR001327 db_xref=InterPro:IPR004099 db_xref=InterPro:IPR006322 db_xref=InterPro:IPR012999 db_xref=InterPro:IPR013027 db_xref=GeneID:6876492 locus_tag=Lferr_0536 note='TIGRFAM: glutathione-disulfide reductase; PFAM: FAD-dependent pyridine nucleotide-disulphide oxido…
NC_011206	GenBank	CDS	493099	493842	+	-1	.	EC_number=1.11.1.15 codon_start=1 db_xref=GI:198282677 db_xref=InterPro:IPR000866 db_xref=InterPro:IPR002109 db_xref=InterPro:IPR011767 db_xref=InterPro:IPR011906 db_xref=InterPro:IPR013740 db_xref=InterPro:IPR014025 db_xref=GeneID:6876493 locus_tag=Lferr_0537 note='KEGG: pha:PSHAa0759 peroxiredoxin/glutaredoxin protein; TIGRFAM: glutaredoxin-family domain protein; PFAM: alkyl hydroperoxide reduc…
NC_011206	GenBank	CDS	493978	495096	+	-1	.	EC_number=3.1.3.3 codon_start=1 db_xref=GI:198282678 db_xref=InterPro:IPR001757 db_xref=InterPro:IPR004469 db_xref=InterPro:IPR005834 db_xref=InterPro:IPR006383 db_xref=InterPro:IPR013200 db_xref=GeneID:6876494 locus_tag=Lferr_0538 note='KEGG: cvi:CV_3516 phosphoserine phosphatase; TIGRFAM: phosphoserine phosphatase SerB; HAD-superfamily hydrolase, subfamily IB (PSPase-like); PFAM: Haloacid dehal…
NC_011206	GenBank	CDS	495093	498443	+	-1	.	codon_start=1 db_xref=GI:198282679 db_xref=InterPro:IPR001650 db_xref=InterPro:IPR003711 db_xref=InterPro:IPR004576 db_xref=InterPro:IPR005118 db_xref=InterPro:IPR006935 db_xref=InterPro:IPR011545 db_xref=InterPro:IPR014001 db_xref=InterPro:IPR014021 db_xref=GeneID:6876495 locus_tag=Lferr_0539 note='KEGG: pau:PA14_25230 transcription-repair coupling factor; TIGRFAM: transcription-repair coupling …
NC_011206	GenBank	CDS	498694	499407	+	1	.	codon_start=1 db_xref=GI:198282680 db_xref=InterPro:IPR001228 db_xref=GeneID:6876496 locus_tag=Lferr_0540 note='TIGRFAM: 2-C-methyl-D-erythritol 4-phosphate cytidylyltransferase; PFAM: 4-diphosphocytidyl-2C-methyl-D-erythritol synthase; KEGG: noc:Noc_0854 4-diphosphocytidyl-2C-methyl-D-erythritol synthase' product='2-C-methyl-D-erythritol 4-phosphate cytidylyltransferase' protein_id=YP_002219001.…
NC_011206	GenBank	CDS	499412	499891	+	1	.	EC_number=4.6.1.12 codon_start=1 db_xref=GI:198282681 db_xref=InterPro:IPR003526 db_xref=GeneID:6876497 locus_tag=Lferr_0541 note='KEGG: gme:Gmet_0059 MECDP-synthase; TIGRFAM: 2C-methyl-D-erythritol 2,4-cyclodiphosphate synthase; PFAM: MECDP-synthase' product='2-C-methyl-D-erythritol 2,4-cyclodiphosphate synthase' protein_id=YP_002219002.1 transl_table=11
NC_011206	GenBank	CDS	499884	500972	+	1	.	codon_start=1 db_xref=GI:198282682 db_xref=InterPro:IPR001656 db_xref=InterPro:IPR002016 db_xref=InterPro:IPR011760 db_xref=GeneID:6876498 locus_tag=Lferr_0542 note='PFAM: tRNA pseudouridine synthase D TruD; KEGG: noc:Noc_0856 tRNA pseudouridine synthase D' product='tRNA pseudouridine synthase D TruD' protein_id=YP_002219003.1 transl_table=11
NC_011206	GenBank	CDS	501048	501524	+	1	.	codon_start=1 db_xref=GI:198282683 db_xref=InterPro:IPR000551 db_xref=InterPro:IPR015358 db_xref=GeneID:6876499 locus_tag=Lferr_0543 note='PFAM: regulatory protein MerR; Transcription regulator MerR DNA binding; KEGG: rso:RSc3347 probable transcription regulator protein' product='MerR family transcriptional regulator' protein_id=YP_002219004.1 transl_table=11
NC_011206	GenBank	CDS	501592	502170	+	-1	.	codon_start=1 db_xref=GI:198282684 db_xref=InterPro:IPR002625 db_xref=GeneID:6876500 locus_tag=Lferr_0544 note='PFAM: Smr protein/MutS2; KEGG: pol:Bpro_0947 Smr protein/MutS2' product='Smr protein/MutS2' protein_id=YP_002219005.1 transl_table=11
NC_011206	GenBank	CDS	502174	503145	+	-1	.	codon_start=1 db_xref=GI:198282685 db_xref=InterPro:IPR000103 db_xref=InterPro:IPR000759 db_xref=InterPro:IPR001100 db_xref=InterPro:IPR001327 db_xref=InterPro:IPR005982 db_xref=InterPro:IPR008255 db_xref=InterPro:IPR013027 db_xref=GeneID:6876501 locus_tag=Lferr_0545 note='TIGRFAM: thioredoxin reductase; PFAM: FAD-dependent pyridine nucleotide-disulphide oxidoreductase; KEGG: azo:azo1363 thioredo…
NC_011206	GenBank	CDS	503512	505713	+	1	.	codon_start=1 db_xref=GI:198282686 db_xref=InterPro:IPR002543 db_xref=GeneID:6876502 locus_tag=Lferr_0546 note='PFAM: cell divisionFtsK/SpoIIIE; KEGG: tbd:Tbd_1002 cell division transmembrane protein FtsK' product='cell division protein FtsK' protein_id=YP_002219007.1 transl_table=11
NC_011206	GenBank	CDS	505685	506377	+	1	.	codon_start=1 db_xref=GI:198282687 db_xref=InterPro:IPR004564 db_xref=GeneID:6876503 locus_tag=Lferr_0547 note='PFAM: outer membrane lipoprotein carrier protein LolA; KEGG: dar:Daro_1296 outer membrane lipoprotein carrier protein LolA' product='outer membrane lipoprotein carrier protein LolA' protein_id=YP_002219008.1 transl_table=11
NC_011206	GenBank	CDS	506396	507466	+	1	.	codon_start=1 db_xref=GI:198282688 db_xref=InterPro:IPR005017 db_xref=GeneID:6876504 locus_tag=Lferr_0548 note='PFAM: membrane protein involved in aromatic hydrocarbon degradation; KEGG: ppd:Ppro_1410 membrane protein involved in aromatic hydrocarbon degradation' product='aromatic hydrocarbon degradation membrane protein' protein_id=YP_002219009.1 transl_table=11
NC_011206	GenBank	CDS	507494	508822	+	1	.	codon_start=1 db_xref=GI:198282689 db_xref=InterPro:IPR000523 db_xref=InterPro:IPR003593 db_xref=InterPro:IPR003959 db_xref=InterPro:IPR011704 db_xref=GeneID:6876505 locus_tag=Lferr_0549 note='PFAM: magnesium chelatase ChlI subunit; AAA ATPase central domain protein; ATPase associated with various cellular activities AAA_5; SMART: AAA ATPase; KEGG: mca:MCA1782 recombination factor protein RarA' p…
NC_011206	GenBank	CDS	508815	510080	+	1	.	EC_number=6.1.1.11 codon_start=1 db_xref=GI:198282690 db_xref=InterPro:IPR002314 db_xref=InterPro:IPR002317 db_xref=InterPro:IPR006195 db_xref=InterPro:IPR015866 db_xref=GeneID:6876506 locus_tag=Lferr_0550 note='catalyzes a two-step reaction, first charging a serine molecule by linking its carboxyl group to the alpha-phosphate of ATP, followed by transfer of the aminoacyl-adenylate to its tRNA' p…
NC_011206	GenBank	CDS	510084	510317	+	1	.	codon_start=1 db_xref=GI:198282691 db_xref=GeneID:6876507 locus_tag=Lferr_0551 note='KEGG: reh:H16_A1662 hypothetical protein' product='transcriptional antiterminator Rof' protein_id=YP_002219012.1 transl_table=11
NC_011206	GenBank	CDS	510314	511357	+	1	.	codon_start=1 db_xref=GI:198282692 db_xref=InterPro:IPR005490 db_xref=GeneID:6876508 locus_tag=Lferr_0552 note='PFAM: ErfK/YbiS/YcfS/YnhG family protein; KEGG: pen:PSEEN1888 hypothetical protein' product='ErfK/YbiS/YcfS/YnhG family protein' protein_id=YP_002219013.1 transl_table=11
NC_011206	GenBank	gene	511528	511604	+	1	.	db_xref=GeneID:6876509 locus_tag=Lferr_R0008 note=tRNA-Met1
NC_011206	GenBank	tRNA	511528	511604	+	1	.	db_xref=GeneID:6876509 locus_tag=Lferr_R0008 product=tRNA-Met
NC_011206	GenBank	rRNA	511806	513264	+	1	.	db_xref=GeneID:6876510 locus_tag=Lferr_R0009 product='16S ribosomal RNA'
NC_011206	GenBank	gene	513310	513386	+	1	.	db_xref=GeneID:6876511 locus_tag=Lferr_R0010 note=tRNA-Ile1
NC_011206	GenBank	tRNA	513310	513386	+	1	.	db_xref=GeneID:6876511 locus_tag=Lferr_R0010 product=tRNA-Ile
NC_011206	GenBank	gene	513390	513465	+	1	.	db_xref=GeneID:6876512 locus_tag=Lferr_R0011 note=tRNA-Ala1
NC_011206	GenBank	tRNA	513390	513465	+	1	.	db_xref=GeneID:6876512 locus_tag=Lferr_R0011 product=tRNA-Ala
NC_011206	GenBank	rRNA	513699	516601	+	1	.	db_xref=GeneID:6876513 locus_tag=Lferr_R0012 product='23S ribosomal RNA'
NC_011206	GenBank	rRNA	516689	516804	+	1	.	db_xref=GeneID:6876514 locus_tag=Lferr_R0054 product='5S ribosomal RNA'
NC_011206	GenBank	CDS	516923	517384	+	1	.	codon_start=1 db_xref=GI:198282693 db_xref=InterPro:IPR003728 db_xref=InterPro:IPR005829 db_xref=GeneID:6876515 locus_tag=Lferr_0553 note='PFAM: protein of unknown function DUF150; KEGG: csa:Csal_3076 hypothetical protein' product='hypothetical protein' protein_id=YP_002219014.1 transl_table=11
NC_011206	GenBank	CDS	517416	518897	+	1	.	codon_start=1 db_xref=GI:198282694 db_xref=InterPro:IPR003029 db_xref=InterPro:IPR004088 db_xref=InterPro:IPR010213 db_xref=InterPro:IPR010214 db_xref=InterPro:IPR013735 db_xref=GeneID:6876516 locus_tag=Lferr_0554 note='TIGRFAM: transcription termination factor NusA; PFAM: RNA binding S1 domain protein; KH type 1 domain protein; NusA domain protein; KEGG: nmu:Nmul_A1865 NusA antitermination facto…
NC_011206	GenBank	CDS	518956	521583	+	1	.	codon_start=1 db_xref=GI:198282695 db_xref=InterPro:IPR000178 db_xref=InterPro:IPR000795 db_xref=InterPro:IPR001806 db_xref=InterPro:IPR004161 db_xref=InterPro:IPR005225 db_xref=InterPro:IPR006847 db_xref=InterPro:IPR013575 db_xref=InterPro:IPR013684 db_xref=GeneID:6876517 locus_tag=Lferr_0555 note='TIGRFAM: translation initiation factor IF-2; small GTP-binding protein; PFAM: protein synthesis fa…
NC_011206	GenBank	CDS	521591	521977	+	1	.	codon_start=1 db_xref=GI:198282696 db_xref=InterPro:IPR000238 db_xref=GeneID:6876518 locus_tag=Lferr_0556 note='PFAM: ribosome-binding factor A; KEGG: pmy:Pmen_3607 ribosome-binding factor A' product='ribosome-binding factor A' protein_id=YP_002219017.1 transl_table=11
NC_011206	GenBank	CDS	521974	522855	+	1	.	codon_start=1 db_xref=GI:198282697 db_xref=InterPro:IPR002501 db_xref=InterPro:IPR014780 db_xref=InterPro:IPR015240 db_xref=GeneID:6876519 locus_tag=Lferr_0557 note='TIGRFAM: tRNA pseudouridine synthase B; PFAM: pseudouridylate synthase TruB domain protein; tRNA pseudouridine synthase B; KEGG: psa:PST_3308 tRNA pseudouridine 55 synthase' product='tRNA pseudouridine synthase B' protein_id=YP_00221…
NC_011206	GenBank	CDS	522894	523163	+	1	.	codon_start=1 db_xref=GI:198282698 db_xref=InterPro:IPR000589 db_xref=InterPro:IPR005290 db_xref=GeneID:6876520 gene=rpsO locus_tag=Lferr_0558 note='primary rRNA binding protein; helps nucleate assembly of 30S; binds directly to the 16S rRNA and an intersubunit bridge to the 23S rRNA; autoregulates translation through interactions with the mRNA leader sequence' product='30S ribosomal protein S15'…
NC_011206	GenBank	CDS	523174	525252	+	1	.	EC_number=2.7.7.8 codon_start=1 db_xref=GI:198282699 db_xref=InterPro:IPR001247 db_xref=InterPro:IPR003029 db_xref=InterPro:IPR004087 db_xref=InterPro:IPR004088 db_xref=InterPro:IPR015847 db_xref=InterPro:IPR015848 db_xref=GeneID:6876521 locus_tag=Lferr_0559 note='KEGG: aeh:Mlg_1944 polynucleotide phosphorylase/polyadenylase; PFAM: 3' exoribonuclease; RNA binding S1 domain protein; KH type 1 doma…
NC_011206	GenBank	CDS	525295	526581	+	1	.	codon_start=1 db_xref=GI:198282700 db_xref=InterPro:IPR001431 db_xref=InterPro:IPR007863 db_xref=InterPro:IPR011765 db_xref=GeneID:6876522 locus_tag=Lferr_0560 note='PFAM: peptidase M16 domain protein; KEGG: sus:Acid_7201 peptidase M16 domain protein' product='peptidase M16 domain-containing protein' protein_id=YP_002219021.1 transl_table=11
NC_011206	GenBank	CDS	526584	527336	+	-1	.	EC_number=3.1.2.6 codon_start=1 db_xref=GI:198282701 db_xref=InterPro:IPR001018 db_xref=InterPro:IPR001279 db_xref=InterPro:IPR017782 db_xref=GeneID:6876523 locus_tag=Lferr_0561 note='KEGG: neu:NE0138 metallo-beta-lactamase superfamily; TIGRFAM: hydroxyacylglutathione hydrolase; PFAM: beta-lactamase domain protein' product='hydroxyacylglutathione hydrolase' protein_id=YP_002219022.1 transl_table=…
NC_011206	GenBank	CDS	527445	528242	+	1	.	codon_start=1 db_xref=GI:198282702 db_xref=GeneID:6876524 locus_tag=Lferr_0562 note='KEGG: eba:ebA6459 generic methyl-transferase' product='hypothetical protein' protein_id=YP_002219023.1 transl_table=11
NC_011206	GenBank	CDS	528224	528700	+	1	.	EC_number=3.1.26.4 codon_start=1 db_xref=GI:198282703 db_xref=InterPro:IPR002156 db_xref=GeneID:6876525 locus_tag=Lferr_0563 note='PFAM: ribonuclease H; KEGG: hha:Hhal_1585 ribonuclease H' product='Ribonuclease H' protein_id=YP_002219024.1 transl_table=11
NC_011206	GenBank	CDS	528691	529437	+	1	.	EC_number=2.7.7.7 codon_start=1 db_xref=GI:198282704 db_xref=InterPro:IPR000169 db_xref=InterPro:IPR006054 db_xref=InterPro:IPR006055 db_xref=InterPro:IPR006309 db_xref=InterPro:IPR013520 db_xref=GeneID:6876526 locus_tag=Lferr_0564 note='KEGG: sde:Sde_2021 response regulator receiver domain protein (CheY-like); TIGRFAM: DNA polymerase III, epsilon subunit; PFAM: Exonuclease RNase T and DNA polyme…
NC_011206	GenBank	CDS	529442	529867	+	-1	.	codon_start=1 db_xref=GI:198282705 db_xref=InterPro:IPR004942 db_xref=GeneID:6876527 locus_tag=Lferr_0565 note='PFAM: Roadblock/LC7 family protein; KEGG: noc:Noc_1488 roadblock/LC7' product='Roadblock/LC7 family protein' protein_id=YP_002219026.1 transl_table=11
NC_011206	GenBank	CDS	529944	530351	+	-1	.	EC_number=4.4.1.5 codon_start=1 db_xref=GI:198282706 db_xref=InterPro:IPR004360 db_xref=InterPro:IPR004361 db_xref=InterPro:IPR011588 db_xref=GeneID:6876528 locus_tag=Lferr_0566 note='KEGG: eba:ebB148 lactoylglutathione lyase; TIGRFAM: lactoylglutathione lyase; PFAM: Glyoxalase/bleomycin resistance protein/dioxygenase' product='lactoylglutathione lyase' protein_id=YP_002219027.1 transl_table=11
NC_011206	GenBank	CDS	530362	530679	+	-1	.	codon_start=1 db_xref=GI:198282707 db_xref=GeneID:6876529 locus_tag=Lferr_0567 note='KEGG: pca:Pcar_1338 hypothetical protein' product='hypothetical protein' protein_id=YP_002219028.1 transl_table=11
NC_011206	GenBank	CDS	530684	531883	+	-1	.	EC_number=6.3.4.5 codon_start=1 db_xref=GI:198282708 db_xref=InterPro:IPR001518 db_xref=GeneID:6876530 locus_tag=Lferr_0568 note='PFAM: argininosuccinate synthase; KEGG: psa:PST_1203 argininosuccinate synthase' product='argininosuccinate synthase' protein_id=YP_002219029.1 transl_table=11
NC_011206	GenBank	CDS	531887	532822	+	-1	.	codon_start=1 db_xref=GI:198282709 db_xref=InterPro:IPR002082 db_xref=InterPro:IPR002292 db_xref=InterPro:IPR006130 db_xref=InterPro:IPR006131 db_xref=InterPro:IPR006132 db_xref=GeneID:6876531 locus_tag=Lferr_0569 note='TIGRFAM: ornithine carbamoyltransferase; PFAM: aspartate/ornithine carbamoyltransferase Asp/Orn-binding region; aspartate/ornithine carbamoyltransferase carbamoyl-P binding domain…
NC_011206	GenBank	CDS	532819	533985	+	-1	.	codon_start=1 db_xref=GI:198282710 db_xref=InterPro:IPR004636 db_xref=InterPro:IPR005814 db_xref=GeneID:6876532 locus_tag=Lferr_0570 note='TIGRFAM: acetylornithine and succinylornithine aminotransferase; PFAM: aminotransferase class-III; KEGG: aeh:Mlg_1102 acetylornithine aminotransferase' product='acetylornithine and succinylornithine aminotransferase' protein_id=YP_002219031.1 transl_table=11
NC_011206	GenBank	CDS	533985	535211	+	-1	.	EC_number=2.7.2.4 codon_start=1 db_xref=GI:198282711 db_xref=InterPro:IPR001048 db_xref=InterPro:IPR001057 db_xref=InterPro:IPR001341 db_xref=InterPro:IPR002912 db_xref=InterPro:IPR005260 db_xref=GeneID:6876533 locus_tag=Lferr_0571 note='KEGG: psb:Psyr_3555 aspartate kinase; TIGRFAM: aspartate kinase; aspartate kinase, monofunctional class; PFAM: aspartate/glutamate/uridylate kinase; amino acid-b…
NC_011206	GenBank	CDS	535319	535540	+	-1	.	codon_start=1 db_xref=GI:198282712 db_xref=GeneID:6876534 locus_tag=Lferr_0572 note='KEGG: tcx:Tcr_0459 hypothetical protein' product='hypothetical protein' protein_id=YP_002219033.1 transl_table=11
NC_011206	GenBank	CDS	535684	536169	+	-1	.	codon_start=1 db_xref=GI:198282713 db_xref=InterPro:IPR006597 db_xref=GeneID:6876535 locus_tag=Lferr_0573 note='PFAM: Sel1 domain protein repeat-containing protein; KEGG: rfr:Rfer_1266 Sel1-like' product='Sel1 domain-containing protein repeat-containing protein' protein_id=YP_002219034.1 transl_table=11
NC_011206	GenBank	CDS	536289	536534	+	-1	.	codon_start=1 db_xref=GI:198282714 db_xref=GeneID:6876536 locus_tag=Lferr_0574 product='hypothetical protein' protein_id=YP_002219035.1 transl_table=11
NC_011206	GenBank	CDS	536570	536746	+	-1	.	codon_start=1 db_xref=GI:198282715 db_xref=InterPro:IPR009614 db_xref=GeneID:6876537 locus_tag=Lferr_0575 note='TIGRFAM: addiction module toxin, Txe/YoeB family; PFAM: Addiction module toxin Txe/YoeB; KEGG: eba:ebA1543 hypothetical protein' product='Txe/YoeB family addiction module toxin' protein_id=YP_002219036.1 transl_table=11
NC_011206	GenBank	CDS	536810	537187	+	-1	.	codon_start=1 db_xref=GI:198282716 db_xref=GeneID:6876538 locus_tag=Lferr_0576 note='KEGG: cak:Caul_4018 hypothetical protein' product='hypothetical protein' protein_id=YP_002219037.1 transl_table=11
NC_011206	GenBank	CDS	537193	537438	+	-1	.	codon_start=1 db_xref=GI:198282717 db_xref=GeneID:6876539 locus_tag=Lferr_0577 note='KEGG: cak:Caul_4019 prevent-host-death family protein' product='prevent-host-death family protein' protein_id=YP_002219038.1 transl_table=11
NC_011206	GenBank	CDS	537997	538533	+	1	.	codon_start=1 db_xref=GI:198282718 db_xref=InterPro:IPR001120 db_xref=InterPro:IPR002416 db_xref=InterPro:IPR012902 db_xref=GeneID:6876540 locus_tag=Lferr_0578 note='KEGG: acb:A1S_3177 fimbrial protein' product='fimbrial protein' protein_id=YP_002219039.1 transl_table=11
NC_011206	GenBank	CDS	538997	539092	+	1	.	codon_start=1 db_xref=GI:198282719 db_xref=GeneID:6876541 locus_tag=Lferr_0579 product='hypothetical protein' protein_id=YP_002219040.1 transl_table=11
NC_011206	GenBank	CDS	539106	539321	+	1	.	codon_start=1 db_xref=GI:198282720 db_xref=GeneID:6876542 locus_tag=Lferr_0580 product='hypothetical protein' protein_id=YP_002219041.1 transl_table=11
NC_011206	GenBank	CDS	539428	540519	+	1	.	codon_start=1 db_xref=GI:198282721 db_xref=InterPro:IPR001585 db_xref=InterPro:IPR004732 db_xref=GeneID:6876543 locus_tag=Lferr_0581 note='TIGRFAM: transaldolase; PFAM: Transaldolase; KEGG: tbd:Tbd_0665 transaldolase' product=transaldolase protein_id=YP_002219042.1 transl_table=11
NC_011206	GenBank	CDS	540553	541326	+	-1	.	codon_start=1 db_xref=GI:198282722 db_xref=InterPro:IPR002198 db_xref=InterPro:IPR002347 db_xref=GeneID:6876544 locus_tag=Lferr_0582 note='PFAM: short-chain dehydrogenase/reductase SDR; KEGG: aeh:Mlg_2277 enoyl-[acyl-carrier-protein] reductase (NADH)' product='short-chain dehydrogenase/reductase SDR' protein_id=YP_002219043.1 transl_table=11
NC_011206	GenBank	CDS	541351	543189	+	-1	.	codon_start=1 db_xref=GI:198282723 db_xref=InterPro:IPR000189 db_xref=InterPro:IPR002482 db_xref=InterPro:IPR008258 db_xref=GeneID:6876545 locus_tag=Lferr_0583 note='PFAM: Peptidoglycan-binding LysM; Lytic transglycosylase catalytic; KEGG: pau:PA14_41090 membrane-bound lytic murein transglycosylase D precursor' product='Lytic transglycosylase' protein_id=YP_002219044.1 transl_table=11
NC_011206	GenBank	CDS	543414	544814	+	1	.	codon_start=1 db_xref=GI:198282724 db_xref=InterPro:IPR000924 db_xref=InterPro:IPR001412 db_xref=InterPro:IPR004527 db_xref=GeneID:6876546 gene=gltX locus_tag=Lferr_0584 note='Charges one glutamine molecule and pairs it to its corresponding RNA trinucleotide during protein translation' product='glutamyl-tRNA synthetase' protein_id=YP_002219045.1 transl_table=11
NC_011206	GenBank	CDS	544926	546863	+	1	.	EC_number=4.2.1.3 codon_start=1 db_xref=GI:198282725 db_xref=InterPro:IPR000573 db_xref=InterPro:IPR001030 db_xref=InterPro:IPR006250 db_xref=GeneID:6876547 locus_tag=Lferr_0585 note='Catalyzes the conversion of citrate to isocitrate' product='aconitate hydratase' protein_id=YP_002219046.1 transl_table=11
NC_011206	GenBank	CDS	546860	548152	+	1	.	codon_start=1 db_xref=GI:198282726 db_xref=InterPro:IPR001804 db_xref=InterPro:IPR004439 db_xref=GeneID:6876548 locus_tag=Lferr_0586 note='TIGRFAM: isocitrate dehydrogenase, NADP-dependent; PFAM: isocitrate/isopropylmalate dehydrogenase; KEGG: tbd:Tbd_0854 isocitrate dehydrogenase (NADP)' product='isocitrate dehydrogenase' protein_id=YP_002219047.1 transl_table=11
NC_011206	GenBank	CDS	548162	549325	+	1	.	EC_number=6.2.1.5 codon_start=1 db_xref=GI:198282727 db_xref=InterPro:IPR005809 db_xref=InterPro:IPR005811 db_xref=InterPro:IPR011761 db_xref=InterPro:IPR013650 db_xref=GeneID:6876549 locus_tag=Lferr_0587 note='KEGG: mca:MCA0967 succinyl-CoA synthase, beta subunit; TIGRFAM: succinyl-CoA synthetase, beta subunit; PFAM: ATP-citrate lyase/succinyl-CoA ligase; ATP-grasp domain protein' product='succi…
NC_011206	GenBank	CDS	549327	549671	+	1	.	codon_start=1 db_xref=GI:198282728 db_xref=GeneID:6876550 locus_tag=Lferr_0588 product='hypothetical protein' protein_id=YP_002219049.1 transl_table=11
NC_011206	GenBank	CDS	549668	550540	+	1	.	codon_start=1 db_xref=GI:198282729 db_xref=InterPro:IPR003781 db_xref=InterPro:IPR005810 db_xref=InterPro:IPR005811 db_xref=InterPro:IPR017440 db_xref=GeneID:6876551 locus_tag=Lferr_0589 note='TIGRFAM: succinyl-CoA synthetase, alpha subunit; PFAM: CoA-binding domain protein; ATP-citrate lyase/succinyl-CoA ligase; KEGG: lpn:lpg0535 succinyl CoA synthetase alpha chain' product='succinyl-CoA synthet…
NC_011206	GenBank	CDS	550540	552189	+	1	.	EC_number=6.3.5.1 codon_start=1 db_xref=GI:198282730 db_xref=InterPro:IPR003010 db_xref=InterPro:IPR003694 db_xref=GeneID:6876552 locus_tag=Lferr_0590 note='KEGG: tbd:Tbd_0807 NAD+ synthase (glutamine-hydrolyzing); TIGRFAM: NAD+ synthetase; PFAM: Nitrilase/cyanide hydratase and apolipoprotein N-acyltransferase; NAD synthase' product='NAD+ synthetase' protein_id=YP_002219051.1 transl_table=11
NC_011206	GenBank	CDS	552186	552524	+	1	.	codon_start=1 db_xref=GI:198282731 db_xref=InterPro:IPR002187 db_xref=InterPro:IPR002332 db_xref=GeneID:6876553 locus_tag=Lferr_0591 note='PFAM: nitrogen regulatory protein P-II; KEGG: hha:Hhal_2237 nitrogen regulatory protein P-II' product='nitrogen regulatory protein P-II' protein_id=YP_002219052.1 transl_table=11
NC_011206	GenBank	CDS	552558	553343	+	-1	.	codon_start=1 db_xref=GI:198282732 db_xref=InterPro:IPR013026 db_xref=InterPro:IPR017689 db_xref=GeneID:6876554 locus_tag=Lferr_0592 note='TIGRFAM: outer membrane assembly lipoprotein YfiO; KEGG: tbd:Tbd_0809 putative competence lipoprotein precursor' product='outer membrane assembly lipoprotein YfiO' protein_id=YP_002219053.1 transl_table=11
NC_011206	GenBank	CDS	553369	554301	+	1	.	EC_number=3.2.1.17 codon_start=1 db_xref=GI:198282733 db_xref=InterPro:IPR002942 db_xref=InterPro:IPR006145 db_xref=InterPro:IPR006224 db_xref=InterPro:IPR006225 db_xref=GeneID:6876555 locus_tag=Lferr_0593 note='KEGG: maq:Maqu_0878 pseudouridine synthase, RluA family; TIGRFAM: pseudouridine synthase, RluA family; PFAM: RNA-binding S4 domain protein; pseudouridine synthase' product='RluA family ps…
NC_011206	GenBank	CDS	554291	555043	+	1	.	codon_start=1 db_xref=GI:198282734 db_xref=InterPro:IPR003730 db_xref=GeneID:6876556 locus_tag=Lferr_0594 note='PFAM: protein of unknown function DUF152; KEGG: mca:MCA0973 conserved hypothetical protein TIGR00726' product='hypothetical protein' protein_id=YP_002219055.1 transl_table=11
NC_011206	GenBank	CDS	555045	555593	+	1	.	codon_start=1 db_xref=GI:198282735 db_xref=InterPro:IPR004313 db_xref=InterPro:IPR013096 db_xref=GeneID:6876557 locus_tag=Lferr_0595 note='PFAM: Acireductone dioxygenase ARD; Cupin 2 conserved barrel domain protein; KEGG: mar:MAE_46350 acireductone dioxygenase' product='Acireductone dioxygenase ARD' protein_id=YP_002219056.1 transl_table=11
NC_011206	GenBank	CDS	555590	556762	+	1	.	codon_start=1 db_xref=GI:198282736 db_xref=InterPro:IPR000685 db_xref=GeneID:6876558 locus_tag=Lferr_0596 note='PFAM: ribulose bisphosphate carboxylase large chain; KEGG: mar:MAE_13070 2,3-diketo-5-methylthiopentyl-1-phosphate enolase' product='RuBisCo-like protein' protein_id=YP_002219057.1 transl_table=11
NC_011206	GenBank	CDS	556747	557415	+	1	.	codon_start=1 db_xref=GI:198282737 db_xref=InterPro:IPR005834 db_xref=GeneID:6876559 locus_tag=Lferr_0597 note='PFAM: Haloacid dehalogenase domain protein hydrolase; KEGG: mar:MAE_51120 haloacid dehalogenase-like hydrolase' product='haloacid dehalogenase domain-containing protein hydrolase' protein_id=YP_002219058.1 transl_table=11
NC_011206	GenBank	CDS	557405	558025	+	1	.	codon_start=1 db_xref=GI:198282738 db_xref=InterPro:IPR001303 db_xref=InterPro:IPR017714 db_xref=GeneID:6876560 locus_tag=Lferr_0598 note='TIGRFAM: methylthioribulose-1-phosphate dehydratase; PFAM: class II aldolase/adducin family protein; KEGG: mar:MAE_48300 aldolase/epimerase' product='methylthioribulose-1-phosphate dehydratase' protein_id=YP_002219059.1 transl_table=11
NC_011206	GenBank	CDS	558027	558548	+	1	.	codon_start=1 db_xref=GI:198282739 db_xref=InterPro:IPR002912 db_xref=GeneID:6876561 locus_tag=Lferr_0599 note='PFAM: amino acid-binding ACT domain protein; KEGG: ppd:Ppro_3514 amino acid-binding ACT domain protein' product='amino acid-binding ACT domain-containing protein' protein_id=YP_002219060.1 transl_table=11
NC_011206	GenBank	CDS	558548	559051	+	1	.	EC_number=3.5.1.88 codon_start=1 db_xref=GI:198282740 db_xref=InterPro:IPR000181 db_xref=GeneID:6876562 locus_tag=Lferr_0600 note='KEGG: gme:Gmet_3553 formylmethionine deformylase; TIGRFAM: peptide deformylase; PFAM: formylmethionine deformylase' product='peptide deformylase' protein_id=YP_002219061.1 transl_table=11
NC_011206	GenBank	CDS	559125	560711	+	-1	.	codon_start=1 db_xref=GI:198282741 db_xref=InterPro:IPR004841 db_xref=GeneID:6876563 locus_tag=Lferr_0601 note='PFAM: amino acid permease-associated region; KEGG: bur:Bcep18194_C6568 putative amino acid transporter' product='amino acid permease-associated protein' protein_id=YP_002219062.1 transl_table=11
NC_011206	GenBank	CDS	560875	562014	+	-1	.	codon_start=1 db_xref=GI:198282742 db_xref=InterPro:IPR001509 db_xref=InterPro:IPR002198 db_xref=InterPro:IPR002225 db_xref=InterPro:IPR003869 db_xref=InterPro:IPR005888 db_xref=InterPro:IPR005913 db_xref=InterPro:IPR013120 db_xref=GeneID:6876564 locus_tag=Lferr_0602 note='TIGRFAM: dTDP-glucose 4,6-dehydratase; PFAM: NAD-dependent epimerase/dehydratase; short-chain dehydrogenase/reductase SDR; 3-…
NC_011206	GenBank	CDS	562034	562903	+	-1	.	EC_number=1.1.1.133 codon_start=1 db_xref=GI:198282743 db_xref=InterPro:IPR001509 db_xref=InterPro:IPR005913 db_xref=GeneID:6876565 locus_tag=Lferr_0603 note='PFAM: NAD-dependent epimerase/dehydratase; dTDP-4-dehydrorhamnose reductase; KEGG: pat:Patl_2129 dTDP-4-dehydrorhamnose reductase' product='dTDP-4-dehydrorhamnose reductase' protein_id=YP_002219064.1 transl_table=11
NC_011206	GenBank	CDS	562933	563439	+	-1	.	codon_start=1 db_xref=GI:198282744 db_xref=GeneID:6876566 locus_tag=Lferr_0604 product='hypothetical protein' protein_id=YP_002219065.1 transl_table=11
NC_011206	GenBank	CDS	563439	563771	+	-1	.	codon_start=1 db_xref=GI:198282745 db_xref=GeneID:6876567 locus_tag=Lferr_0605 note='KEGG: cbd:COXBU7E912_2012 hypothetical protein' product='hypothetical protein' protein_id=YP_002219066.1 transl_table=11
NC_011206	GenBank	CDS	563836	564732	+	-1	.	EC_number=2.7.7.9 codon_start=1 db_xref=GI:198282746 db_xref=InterPro:IPR005771 db_xref=InterPro:IPR005835 db_xref=GeneID:6876568 locus_tag=Lferr_0606 note='KEGG: har:HEAR1329 glucose-1-phosphate uridylyltransferase; TIGRFAM: UTP-glucose-1-phosphate uridylyltransferase; PFAM: Nucleotidyl transferase' product='UTP-glucose-1-phosphate uridylyltransferase' protein_id=YP_002219067.1 transl_table=11
NC_011206	GenBank	CDS	564810	565505	+	-1	.	codon_start=1 db_xref=GI:198282747 db_xref=InterPro:IPR007462 db_xref=GeneID:6876569 locus_tag=Lferr_0607 note='PFAM: protein of unknown function DUF502; KEGG: bba:Bd2546 hypothetical protein' product='hypothetical protein' protein_id=YP_002219068.1 transl_table=11
NC_011206	GenBank	CDS	565578	566963	+	-1	.	codon_start=1 db_xref=GI:198282748 db_xref=InterPro:IPR001789 db_xref=InterPro:IPR002078 db_xref=InterPro:IPR002197 db_xref=InterPro:IPR003593 db_xref=InterPro:IPR011704 db_xref=GeneID:6876570 locus_tag=Lferr_0608 note='PFAM: response regulator receiver; sigma-54 factor interaction domain-containing protein; helix-turn-helix Fis-type; ATPase associated with various cellular activities AAA_5; SMAR…
NC_011206	GenBank	CDS	566965	567471	+	-1	.	codon_start=1 db_xref=GI:198282749 db_xref=GeneID:6876571 locus_tag=Lferr_0609 product='hypothetical protein' protein_id=YP_002219070.1 transl_table=11
NC_011206	GenBank	CDS	567471	568955	+	-1	.	codon_start=1 db_xref=GI:198282750 db_xref=InterPro:IPR003594 db_xref=InterPro:IPR003660 db_xref=InterPro:IPR003661 db_xref=InterPro:IPR004358 db_xref=InterPro:IPR005467 db_xref=GeneID:6876572 locus_tag=Lferr_0610 note='PFAM: ATP-binding region ATPase domain protein; histidine kinase HAMP region domain protein; histidine kinase A domain protein; KEGG: pca:Pcar_0496 two component sensor histidine …
NC_011206	GenBank	CDS	569118	570794	+	-1	.	codon_start=1 db_xref=GI:198282751 db_xref=InterPro:IPR003395 db_xref=InterPro:IPR004604 db_xref=GeneID:6876573 locus_tag=Lferr_0611 note='TIGRFAM: DNA repair protein RecN; PFAM: SMC domain protein; KEGG: xom:XOO_1910 recombination protein N' product='DNA repair protein RecN' protein_id=YP_002219072.1 transl_table=11
NC_011206	GenBank	CDS	570794	571696	+	-1	.	codon_start=1 db_xref=GI:198282752 db_xref=InterPro:IPR002504 db_xref=GeneID:6876574 locus_tag=Lferr_0612 note='PFAM: ATP-NAD/AcoX kinase; KEGG: eba:ebA4805 putative inorganic polyphosphate/ATP-NAD kinase' product='ATP-NAD/AcoX kinase' protein_id=YP_002219073.1 transl_table=11
NC_011206	GenBank	CDS	571761	572486	+	-1	.	codon_start=1 db_xref=GI:198282753 db_xref=InterPro:IPR004619 db_xref=GeneID:6876575 locus_tag=Lferr_0613 note='TIGRFAM: transcriptional activator, Baf family; PFAM: Bvg accessory factor; KEGG: syf:Synpcc7942_1808 pantothenate kinase' product='putative Baf family transcriptional acitvator' protein_id=YP_002219074.1 transl_table=11
NC_011206	GenBank	CDS	572483	573424	+	-1	.	codon_start=1 db_xref=GI:198282754 db_xref=InterPro:IPR003142 db_xref=InterPro:IPR004143 db_xref=InterPro:IPR004408 db_xref=GeneID:6876576 locus_tag=Lferr_0614 note='TIGRFAM: biotin/acetyl-CoA-carboxylase ligase; PFAM: biotin protein ligase domain protein; biotin/lipoate A/B protein ligase; KEGG: xcb:XC_4026 biotin--protein ligase' product='biotin--acetyl-CoA-carboxylase ligase' protein_id=YP_002…
NC_011206	GenBank	CDS	573405	574661	+	-1	.	codon_start=1 db_xref=GI:198282755 db_xref=InterPro:IPR000965 db_xref=InterPro:IPR015590 db_xref=GeneID:6876577 gene=proA locus_tag=Lferr_0615 note='Catalyzes the phosphorylation of L-glutamate during the proline biosynthesis pathway' product='gamma-glutamyl phosphate reductase' protein_id=YP_002219076.1 transl_table=11
NC_011206	GenBank	CDS	574828	576012	+	-1	.	codon_start=1 db_xref=GI:198282756 db_xref=InterPro:IPR001958 db_xref=InterPro:IPR005829 db_xref=InterPro:IPR007114 db_xref=InterPro:IPR011701 db_xref=GeneID:6876578 locus_tag=Lferr_0616 note='PFAM: major facilitator superfamily MFS_1; KEGG: nmu:Nmul_A0026 major facilitator superfamily MFS_1' product='major facilitator superfamily protein' protein_id=YP_002219077.1 transl_table=11
NC_011206	GenBank	CDS	576073	577065	+	-1	.	EC_number=2.7.7.7 codon_start=1 db_xref=GI:198282757 db_xref=InterPro:IPR005790 db_xref=InterPro:IPR010372 db_xref=GeneID:6876579 locus_tag=Lferr_0617 note='KEGG: pen:PSEEN4815 DNA polymerase III subunit delta; TIGRFAM: DNA polymerase III, delta subunit; PFAM: DNA polymerase III delta' product='DNA polymerase III subunit delta' protein_id=YP_002219078.1 transl_table=11
NC_011206	GenBank	CDS	577067	577585	+	-1	.	codon_start=1 db_xref=GI:198282758 db_xref=GeneID:6876580 locus_tag=Lferr_0618 note='KEGG: eca:ECA1308 LPS-assembly lipoprotein RplB' product='Rare lipoprotein B-like protein' protein_id=YP_002219079.1 transl_table=11
NC_011206	GenBank	CDS	577582	580047	+	-1	.	codon_start=1 db_xref=GI:198282759 db_xref=InterPro:IPR001412 db_xref=InterPro:IPR002300 db_xref=InterPro:IPR002302 db_xref=InterPro:IPR013155 db_xref=InterPro:IPR015413 db_xref=GeneID:6876581 locus_tag=Lferr_0619 note='TIGRFAM: leucyl-tRNA synthetase; KEGG: noc:Noc_2665 leucyl-tRNA synthetase' product='leucyl-tRNA synthetase' protein_id=YP_002219080.1 transl_table=11
NC_011206	GenBank	CDS	580304	580906	+	1	.	codon_start=1 db_xref=GI:198282760 db_xref=InterPro:IPR005025 db_xref=InterPro:IPR008254 db_xref=InterPro:IPR010089 db_xref=GeneID:6876582 locus_tag=Lferr_0620 note='stationary phase protein that binds TrpR repressor' product='TrpR-binding protein WrbA' protein_id=YP_002219081.1 transl_table=11
NC_011206	GenBank	CDS	580923	581564	+	1	.	codon_start=1 db_xref=GI:198282761 db_xref=InterPro:IPR007372 db_xref=GeneID:6876583 locus_tag=Lferr_0621 note='PFAM: YceI family protein; KEGG: mmw:Mmwyl1_3499 YceI family protein' product='hypothetical protein' protein_id=YP_002219082.1 transl_table=11
NC_011206	GenBank	CDS	581605	582426	+	1	.	codon_start=1 db_xref=GI:198282762 db_xref=InterPro:IPR000755 db_xref=GeneID:6876584 locus_tag=Lferr_0622 note='PFAM: peptidase M15D vanX D-ala-D-ala dipeptidase; KEGG: mar:MAE_59910 D-alanyl-D-alanine dipeptidase' product='peptidase M15D vanX D-ala-D-ala dipeptidase' protein_id=YP_002219083.1 transl_table=11
NC_011206	GenBank	CDS	582475	583278	+	1	.	codon_start=1 db_xref=GI:198282763 db_xref=InterPro:IPR012319 db_xref=InterPro:IPR015886 db_xref=GeneID:6876585 locus_tag=Lferr_0623 note='PFAM: DNA glycosylase/AP lyase, H2TH DNA-binding; KEGG: rxy:Rxyl_1786 DNA-formamidopyrimidine glycosylase' product='DNA glycosylase/AP lyase' protein_id=YP_002219084.1 transl_table=11
NC_011206	GenBank	CDS	583305	583754	+	-1	.	codon_start=1 db_xref=GI:198282764 db_xref=InterPro:IPR001763 db_xref=GeneID:6876586 locus_tag=Lferr_0624 note='SMART: Rhodanese domain protein; KEGG: net:Neut_0194 rhodanese domain protein' product='rhodanese domain-containing protein' protein_id=YP_002219085.1 transl_table=11
NC_011206	GenBank	CDS	583954	585129	+	1	.	codon_start=1 db_xref=GI:198282765 db_xref=InterPro:IPR002524 db_xref=GeneID:6876587 locus_tag=Lferr_0625 note='TIGRFAM: cation diffusion facilitator family transporter; PFAM: cation efflux protein; KEGG: lpf:lpl2012 hypothetical protein' product='cation diffusion facilitator family transporter' protein_id=YP_002219086.1 transl_table=11
NC_011206	GenBank	CDS	585284	586699	+	1	.	codon_start=1 db_xref=GI:198282766 db_xref=InterPro:IPR001637 db_xref=InterPro:IPR004809 db_xref=InterPro:IPR008146 db_xref=InterPro:IPR008147 db_xref=GeneID:6876588 locus_tag=Lferr_0626 note='TIGRFAM: glutamine synthetase, type I; PFAM: glutamine synthetase catalytic region; glutamine synthetase beta-Grasp; KEGG: mca:MCA1677 glutamine synthetase, type I' product='glutamine synthetase' protein_id…
NC_011206	GenBank	CDS	586846	587415	+	1	.	codon_start=1 db_xref=GI:198282767 db_xref=GeneID:6876589 locus_tag=Lferr_0627 note='KEGG: azo:azo0737 conserved hypothetical secreted protein' product='hypothetical protein' protein_id=YP_002219088.1 transl_table=11
NC_011206	GenBank	CDS	587514	588266	+	1	.	EC_number=3.6.1.11 codon_start=1 db_xref=GI:198282768 db_xref=InterPro:IPR002828 db_xref=GeneID:6876590 locus_tag=Lferr_0628 note='KEGG: noc:Noc_0789 acid phosphatase; TIGRFAM: stationary-phase survival protein SurE; PFAM: Survival protein SurE' product='stationary-phase survival protein SurE' protein_id=YP_002219089.1 transl_table=11
NC_011206	GenBank	CDS	588248	588973	+	1	.	EC_number=2.1.1.77 codon_start=1 db_xref=GI:198282769 db_xref=InterPro:IPR000682 db_xref=GeneID:6876591 locus_tag=Lferr_0629 note='KEGG: csa:Csal_2634 protein-L-isoaspartate O-methyltransferase; TIGRFAM: protein-L-isoaspartate O-methyltransferase; PFAM: protein-L-isoaspartate(D-aspartate) O-methyltransferase' product='protein-L-isoaspartate O-methyltransferase' protein_id=YP_002219090.1 transl_ta…
NC_011206	GenBank	CDS	588945	589898	+	1	.	codon_start=1 db_xref=GI:198282770 db_xref=InterPro:IPR000943 db_xref=InterPro:IPR007624 db_xref=InterPro:IPR007627 db_xref=InterPro:IPR007630 db_xref=InterPro:IPR009042 db_xref=InterPro:IPR012761 db_xref=InterPro:IPR014284 db_xref=GeneID:6876592 locus_tag=Lferr_0630 note='TIGRFAM: RNA polymerase sigma factor RpoS; RNA polymerase sigma factor, sigma-70 family; PFAM: sigma-70 region 3 domain prote…
NC_011206	GenBank	CDS	589921	590295	+	-1	.	codon_start=1 db_xref=GI:198282771 db_xref=InterPro:IPR007523 db_xref=GeneID:6876593 locus_tag=Lferr_0631 note='PFAM: protein of unknown function DUF498; KEGG: nmu:Nmul_A1553 protein of unknown function DUF598' product='hypothetical protein' protein_id=YP_002219092.1 transl_table=11
NC_011206	GenBank	CDS	590390	591571	+	1	.	codon_start=1 db_xref=GI:198282772 db_xref=InterPro:IPR004839 db_xref=GeneID:6876594 locus_tag=Lferr_0632 note='PFAM: aminotransferase class I and II; KEGG: aeh:Mlg_1823 aminotransferase' product='class I/II aminotransferase' protein_id=YP_002219093.1 transl_table=11
NC_011206	GenBank	CDS	591571	592893	+	1	.	EC_number=1.1.1.3 codon_start=1 db_xref=GI:198282773 db_xref=InterPro:IPR000683 db_xref=InterPro:IPR000846 db_xref=InterPro:IPR001342 db_xref=InterPro:IPR002912 db_xref=InterPro:IPR005106 db_xref=GeneID:6876595 locus_tag=Lferr_0633 note='PFAM: oxidoreductase domain protein; dihydrodipicolinate reductase; homoserine dehydrogenase; amino acid-binding ACT domain protein; homoserine dehydrogenase NAD…
NC_011206	GenBank	CDS	592945	594075	+	1	.	codon_start=1 db_xref=GI:198282774 db_xref=InterPro:IPR000634 db_xref=InterPro:IPR001926 db_xref=InterPro:IPR004450 db_xref=GeneID:6876596 locus_tag=Lferr_0634 note='catalyzes the formation of L-threonine from O-phospho-L-homoserine' product='threonine synthase' protein_id=YP_002219095.1 transl_table=11
NC_011206	GenBank	CDS	594075	595040	+	1	.	codon_start=1 db_xref=GI:198282775 db_xref=GeneID:6876597 locus_tag=Lferr_0635 note='KEGG: tbd:Tbd_1763 hypothetical protein' product='hypothetical protein' protein_id=YP_002219096.1 transl_table=11
NC_011206	GenBank	CDS	595041	596858	+	1	.	codon_start=1 db_xref=GI:198282776 db_xref=InterPro:IPR001667 db_xref=GeneID:6876598 locus_tag=Lferr_0636 note='PFAM: phosphoesterase RecJ domain protein; KEGG: csa:Csal_3008 single-stranded-DNA-specific exonuclease RecJ' product='phosphoesterase RecJ domain-containing protein' protein_id=YP_002219097.1 transl_table=11
NC_011206	GenBank	CDS	597067	597297	+	1	.	codon_start=1 db_xref=GI:198282777 db_xref=InterPro:IPR007159 db_xref=GeneID:6876599 locus_tag=Lferr_0637 note='PFAM: SpoVT/AbrB domain protein; KEGG: eba:ebA7217 conserved hypothetical protein, related to putative virulence-associated proteins and nitrogen regulatory protein NtrP' product='SpoVT/AbrB domain-containing protein' protein_id=YP_002219098.1 transl_table=11
NC_011206	GenBank	CDS	597297	597707	+	1	.	codon_start=1 db_xref=GI:198282778 db_xref=InterPro:IPR002716 db_xref=GeneID:6876600 locus_tag=Lferr_0638 note='PFAM: PilT protein domain protein; KEGG: eba:ebD130 conserved hypothetical protein, similar to virulence associated protein VapC' product='PilT protein domain-containing protein' protein_id=YP_002219099.1 transl_table=11
NC_011206	GenBank	CDS	598975	600465	+	1	.	codon_start=1 db_xref=GI:198282779 db_xref=InterPro:IPR002313 db_xref=InterPro:IPR004364 db_xref=InterPro:IPR004365 db_xref=InterPro:IPR006195 db_xref=GeneID:6876602 locus_tag=Lferr_0640 note='TIGRFAM: lysyl-tRNA synthetase; PFAM: tRNA synthetase class II (D K and N); nucleic acid binding OB-fold tRNA/helicase-type; KEGG: mca:MCA0301 lysyl-tRNA synthetase' product='lysyl-tRNA synthetase' protein_…
NC_011206	GenBank	CDS	600462	601706	+	1	.	codon_start=1 db_xref=GI:198282780 db_xref=InterPro:IPR003838 db_xref=InterPro:IPR011925 db_xref=GeneID:6876603 locus_tag=Lferr_0641 note='TIGRFAM: lipoprotein releasing system, transmembrane protein, LolC/E family; PFAM: protein of unknown function DUF214; KEGG: mfa:Mfla_2095 lipoprotein releasing system, transmembrane protein, LolC/E family' product='lipoprotein releasing system transmembrane p…
NC_011206	GenBank	CDS	601699	602394	+	1	.	codon_start=1 db_xref=GI:198282781 db_xref=InterPro:IPR003439 db_xref=InterPro:IPR003593 db_xref=GeneID:6876604 locus_tag=Lferr_0642 note='PFAM: ABC transporter related; SMART: AAA ATPase; KEGG: cvi:CV_2963 probable ATP-binding component, ABC transporter' product='ABC transporter-like protein' protein_id=YP_002219102.1 transl_table=11
NC_011206	GenBank	CDS	602391	602951	+	-1	.	codon_start=1 db_xref=GI:198282782 db_xref=GeneID:6876605 locus_tag=Lferr_0643 note='KEGG: tcx:Tcr_0956 hypothetical protein' product='hypothetical protein' protein_id=YP_002219103.1 transl_table=11
NC_011206	GenBank	CDS	603044	605146	+	1	.	codon_start=1 db_xref=GI:198282783 db_xref=InterPro:IPR004477 db_xref=InterPro:IPR010916 db_xref=GeneID:6876606 locus_tag=Lferr_0644 note='PFAM: ComEC/Rec2-related protein; KEGG: azo:azo1512 putative DNA uptake/competence protein' product='ComEC/Rec2-like protein' protein_id=YP_002219104.1 transl_table=11
NC_011206	GenBank	CDS	605239	605859	+	1	.	codon_start=1 db_xref=GI:198282784 db_xref=InterPro:IPR002898 db_xref=GeneID:6876607 locus_tag=Lferr_0645 note='PFAM: MotA/TolQ/ExbB proton channel; KEGG: pca:Pcar_1505 MotA/TolQ/ExbB proton channel family protein' product='MotA/TolQ/ExbB proton channel' protein_id=YP_002219105.1 transl_table=11
NC_011206	GenBank	CDS	605856	606260	+	1	.	codon_start=1 db_xref=GI:198282785 db_xref=InterPro:IPR003400 db_xref=GeneID:6876608 locus_tag=Lferr_0646 note='PFAM: Biopolymer transport protein ExbD/TolR; KEGG: rme:Rmet_0536 biopolymer transport protein ExbD/TolR' product='biopolymer transport protein ExbD/TolR' protein_id=YP_002219106.1 transl_table=11
NC_011206	GenBank	CDS	606264	606950	+	1	.	codon_start=1 db_xref=GI:198282786 db_xref=InterPro:IPR007172 db_xref=GeneID:6876609 locus_tag=Lferr_0647 note='PFAM: protein of unknown function DUF374; KEGG: mag:amb4091 hypothetical protein' product='hypothetical protein' protein_id=YP_002219107.1 transl_table=11
NC_011206	GenBank	CDS	606947	608092	+	1	.	codon_start=1 db_xref=GI:198282787 db_xref=GeneID:6876610 locus_tag=Lferr_0648 note='KEGG: maq:Maqu_0801 three-deoxy-D-manno-octulosonic-acid transferase domain protein' product='hypothetical protein' protein_id=YP_002219108.1 transl_table=11
NC_011206	GenBank	CDS	608089	609087	+	1	.	EC_number=2.7.1.130 codon_start=1 db_xref=GI:198282788 db_xref=InterPro:IPR003758 db_xref=GeneID:6876611 locus_tag=Lferr_0649 note='KEGG: ppf:Pput_3814 tetraacyldisaccharide 4'-kinase; TIGRFAM: tetraacyldisaccharide 4'-kinase; PFAM: Tetraacyldisaccharide-1-P 4'-kinase' product='tetraacyldisaccharide 4'-kinase' protein_id=YP_002219109.1 transl_table=11
NC_011206	GenBank	CDS	609087	609269	+	1	.	codon_start=1 db_xref=GI:198282789 db_xref=InterPro:IPR005651 db_xref=GeneID:6876612 locus_tag=Lferr_0650 note='PFAM: protein of unknown function DUF343; KEGG: sfu:Sfum_3635 protein of unknown function DUF343' product='hypothetical protein' protein_id=YP_002219110.1 transl_table=11
NC_011206	GenBank	CDS	609266	610027	+	1	.	EC_number=2.7.7.38 codon_start=1 db_xref=GI:198282790 db_xref=InterPro:IPR003329 db_xref=InterPro:IPR004528 db_xref=GeneID:6876613 locus_tag=Lferr_0651 note='KEGG: bte:BTH_I0740 3-deoxy-D-manno-octulosonate cytidylyltransferase; TIGRFAM: 3-deoxy-D-manno-octulosonate cytidylyltransferase; PFAM: acylneuraminate cytidylyltransferase' product='3-deoxy-D-manno-octulosonate cytidylyltransferase' protei…
NC_011206	GenBank	CDS	610049	610570	+	1	.	EC_number=3.6.1.1 codon_start=1 db_xref=GI:198282791 db_xref=InterPro:IPR008162 db_xref=GeneID:6876614 locus_tag=Lferr_0652 note='catalyzes the hydrolysis of pyrophosphate to phosphate' product='inorganic pyrophosphatase' protein_id=YP_002219112.1 transl_table=11
NC_011206	GenBank	CDS	610635	611015	+	1	.	codon_start=1 db_xref=GI:198282792 db_xref=GeneID:6876615 locus_tag=Lferr_0653 note='KEGG: tbd:Tbd_2109 hypothetical protein' product='hypothetical protein' protein_id=YP_002219113.1 transl_table=11
NC_011206	GenBank	CDS	612072	612299	+	1	.	codon_start=1 db_xref=GI:198282793 db_xref=GeneID:6876617 locus_tag=Lferr_0655 product='hypothetical protein' protein_id=YP_002219114.1 transl_table=11
NC_011206	GenBank	CDS	612419	613015	+	1	.	codon_start=1 db_xref=GI:198282794 db_xref=InterPro:IPR001451 db_xref=GeneID:6876618 locus_tag=Lferr_0656 note='KEGG: mlo:mll0380 hypothetical protein' product='hypothetical protein' protein_id=YP_002219115.1 transl_table=11
NC_011206	GenBank	CDS	612999	613613	+	1	.	codon_start=1 db_xref=GI:198282795 db_xref=InterPro:IPR001395 db_xref=GeneID:6876619 locus_tag=Lferr_0657 note='related to aryl-alcohol dehydrogenase; KEGG: amr:AM1_2531 aldo/keto reductase, putative' product='oxidoreductase-like protein' protein_id=YP_002219116.1 transl_table=11
NC_011206	GenBank	CDS	613610	614095	+	1	.	codon_start=1 db_xref=GI:198282796 db_xref=InterPro:IPR001395 db_xref=GeneID:6876620 locus_tag=Lferr_0658 note='KEGG: amr:AM1_2531 aldo/keto reductase, putative' product='aldo/keto reductase' protein_id=YP_002219117.1 transl_table=11
NC_011206	GenBank	CDS	614224	614661	+	1	.	codon_start=1 db_xref=GI:198282797 db_xref=InterPro:IPR009959 db_xref=GeneID:6876621 locus_tag=Lferr_0659 note='PFAM: protein of unknown function DUF1486; KEGG: mrd:Mrad2831_5286 protein of unknown function DUF1486' product='hypothetical protein' protein_id=YP_002219118.1 transl_table=11
NC_011206	GenBank	CDS	614748	615881	+	1	.	codon_start=1 db_xref=GI:198282798 db_xref=GeneID:6876622 locus_tag=Lferr_0660 note='KEGG: amr:AM1_0143 hypothetical protein' product='hypothetical protein' protein_id=YP_002219119.1 transl_table=11
NC_011206	GenBank	CDS	615968	616381	+	1	.	codon_start=1 db_xref=GI:198282799 db_xref=InterPro:IPR006913 db_xref=GeneID:6876623 locus_tag=Lferr_0661 note='PFAM: glutathione-dependent formaldehyde-activating GFA; KEGG: cvi:CV_1054 hypothetical protein' product='glutathione-dependent formaldehyde-activating protein' protein_id=YP_002219120.1 transl_table=11
NC_011206	GenBank	CDS	616458	616811	+	1	.	codon_start=1 db_xref=GI:198282800 db_xref=GeneID:6876624 locus_tag=Lferr_0662 note='KEGG: bte:BTH_II0226 hypothetical protein' product='hypothetical protein' protein_id=YP_002219121.1 transl_table=11
NC_011206	GenBank	CDS	616887	617312	+	1	.	codon_start=1 db_xref=GI:198282801 db_xref=InterPro:IPR009725 db_xref=GeneID:6876625 locus_tag=Lferr_0663 note='PFAM: 3-demethylubiquinone-9 3-methyltransferase; KEGG: neu:NE0446 hypothetical protein' product='3-demethylubiquinone-9 3-methyltransferase' protein_id=YP_002219122.1 transl_table=11
NC_011206	GenBank	CDS	617824	617964	+	1	.	codon_start=1 db_xref=GI:198282802 db_xref=GeneID:6876626 locus_tag=Lferr_0664 note='KEGG: gur:Gura_4195 hypothetical protein' product='hypothetical protein' protein_id=YP_002219123.1 transl_table=11
NC_011206	GenBank	CDS	618053	618601	+	1	.	codon_start=1 db_xref=GI:198282803 db_xref=GeneID:6876627 locus_tag=Lferr_0665 note='KEGG: bxe:Bxe_C0711 hypothetical protein' product='hypothetical protein' protein_id=YP_002219124.1 transl_table=11
NC_011206	GenBank	CDS	618735	619595	+	1	.	codon_start=1 db_xref=GI:198282804 db_xref=InterPro:IPR001584 db_xref=GeneID:6876628 locus_tag=Lferr_0666 note='KEGG: rme:Rmet_6335 integrase, catalytic region' product='integrase catalytic subunit' protein_id=YP_002219125.1 transl_table=11
NC_011206	GenBank	CDS	619670	620668	+	-1	.	codon_start=1 db_xref=GI:198282805 db_xref=InterPro:IPR002104 db_xref=GeneID:6876629 locus_tag=Lferr_0667 note='PFAM: integrase family protein; KEGG: pol:Bpro_0713 phage integrase' product='integrase family protein' protein_id=YP_002219126.1 transl_table=11
NC_011206	GenBank	CDS	620661	621602	+	-1	.	codon_start=1 db_xref=GI:198282806 db_xref=InterPro:IPR002104 db_xref=GeneID:6876630 locus_tag=Lferr_0668 note='PFAM: integrase family protein; KEGG: pol:Bpro_0712 phage integrase' product='integrase family protein' protein_id=YP_002219127.1 transl_table=11
NC_011206	GenBank	CDS	621599	622843	+	-1	.	codon_start=1 db_xref=GI:198282807 db_xref=InterPro:IPR002104 db_xref=InterPro:IPR004107 db_xref=GeneID:6876631 locus_tag=Lferr_0669 note='PFAM: integrase family protein; integrase domain protein SAM domain protein; KEGG: pol:Bpro_0711 phage integrase' product='integrase family protein' protein_id=YP_002219128.1 transl_table=11
NC_011206	GenBank	CDS	623066	623593	+	1	.	codon_start=1 db_xref=GI:198282808 db_xref=GeneID:6876632 locus_tag=Lferr_0670 note='KEGG: bxe:Bxe_C0710 putative integrase' product='putative integrase' protein_id=YP_002219129.1 transl_table=11
NC_011206	GenBank	CDS	623597	624436	+	1	.	codon_start=1 db_xref=GI:198282809 db_xref=InterPro:IPR003593 db_xref=GeneID:6876633 locus_tag=Lferr_0671 note='SMART: AAA ATPase; KEGG: bxe:Bxe_C0709 putative ATPase' product='ATPase AAA' protein_id=YP_002219130.1 transl_table=11
NC_011206	GenBank	CDS	624447	624650	+	1	.	codon_start=1 db_xref=GI:198282810 db_xref=GeneID:6876634 locus_tag=Lferr_0672 product='hypothetical protein' protein_id=YP_002219131.1 transl_table=11
NC_011206	GenBank	CDS	624791	624955	+	1	.	codon_start=1 db_xref=GI:198282811 db_xref=GeneID:6876635 locus_tag=Lferr_0673 note='KEGG: gur:Gura_4195 hypothetical protein' product='hypothetical protein' protein_id=YP_002219132.1 transl_table=11
NC_011206	GenBank	CDS	624955	625242	+	1	.	codon_start=1 db_xref=GI:198282812 db_xref=GeneID:6876636 locus_tag=Lferr_0674 note='KEGG: gur:Gura_4194 hypothetical protein' product='hypothetical protein' protein_id=YP_002219133.1 transl_table=11
NC_011206	GenBank	CDS	627147	627755	+	1	.	codon_start=1 db_xref=GI:198282813 db_xref=InterPro:IPR005122 db_xref=GeneID:6876638 locus_tag=Lferr_0676 note='PFAM: Uracil-DNA glycosylase superfamily; KEGG: dar:Daro_1297 hypothetical protein' product='uracil-DNA glycosylase' protein_id=YP_002219134.1 transl_table=11
NC_011206	GenBank	CDS	627822	629297	+	-1	.	codon_start=1 db_xref=GI:198282814 db_xref=InterPro:IPR003846 db_xref=GeneID:6876639 locus_tag=Lferr_0677 note='PFAM: protein of unknown function UPF0061; KEGG: rsp:RSP_2375 hypothetical protein' product='hypothetical protein' protein_id=YP_002219135.1 transl_table=11
NC_011206	GenBank	CDS	629301	631559	+	-1	.	codon_start=1 db_xref=GI:198282815 db_xref=InterPro:IPR001270 db_xref=InterPro:IPR003593 db_xref=InterPro:IPR003959 db_xref=InterPro:IPR004176 db_xref=InterPro:IPR011704 db_xref=InterPro:IPR013093 db_xref=InterPro:IPR013461 db_xref=GeneID:6876640 locus_tag=Lferr_0678 note='KEGG: mca:MCA1789 ATP-dependent Clp protease, ATP-binding subunit ClpA; TIGRFAM: ATP-dependent Clp protease, ATP-binding subu…
NC_011206	GenBank	CDS	631563	631871	+	-1	.	codon_start=1 db_xref=GI:198282816 db_xref=InterPro:IPR003769 db_xref=GeneID:6876641 locus_tag=Lferr_0679 note='PFAM: ATP-dependent Clp protease adaptor protein ClpS; KEGG: rle:RL2212 ATP-dependent Clp protease adaptor protein ClpS' product='ATP-dependent Clp protease adaptor protein ClpS' protein_id=YP_002219137.1 transl_table=11
NC_011206	GenBank	CDS	632048	632824	+	-1	.	codon_start=1 db_xref=GI:198282817 db_xref=InterPro:IPR000297 db_xref=GeneID:6876642 locus_tag=Lferr_0680 note='PFAM: PpiC-type peptidyl-prolyl cis-trans isomerase; KEGG: bpt:Bpet1707 putative peptidyl-prolyl cis-trans isomerase' product='PpiC-type peptidyl-prolyl cis-trans isomerase' protein_id=YP_002219138.1 transl_table=11
NC_011206	GenBank	CDS	632840	633451	+	-1	.	codon_start=1 db_xref=GI:198282818 db_xref=InterPro:IPR002818 db_xref=InterPro:IPR006287 db_xref=GeneID:6876643 locus_tag=Lferr_0681 note='TIGRFAM: DJ-1 family protein; PFAM: ThiJ/PfpI domain protein; KEGG: hha:Hhal_1208 DJ-1 family protein' product='DJ-1 family protein' protein_id=YP_002219139.1 transl_table=11
NC_011206	GenBank	CDS	633589	635037	+	-1	.	EC_number=3.4.21.102 codon_start=1 db_xref=GI:198282819 db_xref=InterPro:IPR001478 db_xref=InterPro:IPR004447 db_xref=InterPro:IPR005151 db_xref=GeneID:6876644 locus_tag=Lferr_0682 note='KEGG: noc:Noc_0030 peptidase S41A; TIGRFAM: carboxyl-terminal protease; PFAM: PDZ/DHR/GLGF domain protein; peptidase S41' product='carboxyl-terminal protease' protein_id=YP_002219140.1 transl_table=11
NC_011206	GenBank	CDS	635101	636519	+	-1	.	codon_start=1 db_xref=GI:198282820 db_xref=InterPro:IPR016047 db_xref=GeneID:6876645 locus_tag=Lferr_0683 note='PFAM: Peptidase M23; KEGG: eba:ebA1051 peptidase family M23 protein' product='peptidase M23' protein_id=YP_002219141.1 transl_table=11
NC_011206	GenBank	CDS	636523	638052	+	-1	.	EC_number=5.4.2.1 codon_start=1 db_xref=GI:198282821 db_xref=InterPro:IPR005995 db_xref=InterPro:IPR006124 db_xref=InterPro:IPR011258 db_xref=GeneID:6876646 locus_tag=Lferr_0684 note='catalyzes the interconversion of 2-phosphoglycerate and 3-phosphoglycerate' product=phosphoglyceromutase protein_id=YP_002219142.1 transl_table=11
NC_011206	GenBank	CDS	638120	640606	+	-1	.	EC_number=2.4.1.1 codon_start=1 db_xref=GI:198282822 db_xref=InterPro:IPR000811 db_xref=InterPro:IPR011833 db_xref=GeneID:6876647 locus_tag=Lferr_0685 note='KEGG: mca:MCA2540 glycogen phosphorylase; TIGRFAM: glycogen/starch/alpha-glucan phosphorylase; PFAM: glycosyl transferase family 35' product='glycogen/starch/alpha-glucan phosphorylase' protein_id=YP_002219143.1 transl_table=11
NC_011206	GenBank	CDS	640751	641200	+	1	.	codon_start=1 db_xref=GI:198282823 db_xref=GeneID:6876648 locus_tag=Lferr_0686 note='KEGG: azo:azo1684 hypothetical protein' product='hypothetical protein' protein_id=YP_002219144.1 transl_table=11
NC_011206	GenBank	CDS	641234	641620	+	1	.	codon_start=1 db_xref=GI:198282824 db_xref=InterPro:IPR001307 db_xref=InterPro:IPR001763 db_xref=GeneID:6876649 locus_tag=Lferr_0687 note='PFAM: Rhodanese domain protein; KEGG: tbd:Tbd_1981 rhodanese-like protein' product='rhodanese domain-containing protein' protein_id=YP_002219145.1 transl_table=11
NC_011206	GenBank	CDS	641633	642574	+	-1	.	codon_start=1 db_xref=GI:198282825 db_xref=InterPro:IPR002173 db_xref=InterPro:IPR011611 db_xref=GeneID:6876650 locus_tag=Lferr_0688 note='PFAM: PfkB domain protein; KEGG: mca:MCA0047 carbohydrate kinase, PfkB family' product='PfkB domain-containing protein' protein_id=YP_002219146.1 transl_table=11
NC_011206	GenBank	CDS	642695	643300	+	1	.	codon_start=1 db_xref=GI:198282826 db_xref=GeneID:6876651 locus_tag=Lferr_0689 note='KEGG: gur:Gura_4333 OmpA/MotB domain protein' product='OmpA/MotB domain-containing protein' protein_id=YP_002219147.1 transl_table=11
NC_011206	GenBank	CDS	643444	644613	+	1	.	EC_number=2.5.1.6 codon_start=1 db_xref=GI:198282827 db_xref=InterPro:IPR002133 db_xref=GeneID:6876652 locus_tag=Lferr_0690 note='PFAM: S-adenosylmethionine synthetase; KEGG: mms:mma_3198 S-adenosylmethionine synthetase' product='methionine adenosyltransferase' protein_id=YP_002219148.1 transl_table=11
NC_011206	GenBank	CDS	644801	646207	+	1	.	EC_number=3.3.1.1 codon_start=1 db_xref=GI:198282828 db_xref=InterPro:IPR000043 db_xref=InterPro:IPR015878 db_xref=GeneID:6876653 locus_tag=Lferr_0691 note='catalyzes the formation of L-homocysteine from S-adenosyl-L-homocysteine' product='S-adenosyl-L-homocysteine hydrolase' protein_id=YP_002219149.1 transl_table=11
NC_011206	GenBank	CDS	646207	647025	+	1	.	EC_number=1.5.1.20 codon_start=1 db_xref=GI:198282829 db_xref=InterPro:IPR003171 db_xref=InterPro:IPR004620 db_xref=GeneID:6876654 locus_tag=Lferr_0692 note='KEGG: mca:MCA0137 5,10-methylenetetrahydrofolate reductase; TIGRFAM: 5,10-methylenetetrahydrofolate reductase; PFAM: methylenetetrahydrofolate reductase' product='5,10-methylenetetrahydrofolate reductase' protein_id=YP_002219150.1 transl_tab…
NC_011206	GenBank	CDS	647130	648002	+	1	.	EC_number=2.7.1.19 codon_start=1 db_xref=GI:198282830 db_xref=InterPro:IPR006082 db_xref=InterPro:IPR006083 db_xref=GeneID:6876655 locus_tag=Lferr_0693 note='PFAM: phosphoribulokinase/uridine kinase; KEGG: noc:Noc_2826 phosphoribulokinase' product=phosphoribulokinase protein_id=YP_002219151.1 transl_table=11
NC_011206	GenBank	CDS	648145	648816	+	1	.	codon_start=1 db_xref=GI:198282831 db_xref=InterPro:IPR000326 db_xref=GeneID:6876656 locus_tag=Lferr_0694 note='PFAM: phosphoesterase PA-phosphatase related; KEGG: pna:Pnap_1372 phosphoesterase, PA-phosphatase related' product='PA-phosphatase-like phosphoesterase' protein_id=YP_002219152.1 transl_table=11
NC_011206	GenBank	CDS	648842	650368	+	-1	.	codon_start=1 db_xref=GI:198282832 db_xref=InterPro:IPR008532 db_xref=GeneID:6876657 locus_tag=Lferr_0695 note='PFAM: protein of unknown function DUF814; KEGG: mxa:MXAN_6301 putative fibronectin-binding protein' product='hypothetical protein' protein_id=YP_002219153.1 transl_table=11
NC_011206	GenBank	CDS	650404	652077	+	-1	.	EC_number=2.7.1.25 EC_number=2.7.7.4 codon_start=1 db_xref=GI:198282833 db_xref=InterPro:IPR002650 db_xref=InterPro:IPR002891 db_xref=GeneID:6876658 locus_tag=Lferr_0696 note='PFAM: ATP-sulfurylase; adenylylsulfate kinase; KEGG: cbs:COXBURSA331_A0818 sulfate adenylyltransferase/adenylylsulfate kinase' product='sulfate adenylyltransferase' protein_id=YP_002219154.1 transl_table=11
NC_011206	GenBank	CDS	652088	652657	+	-1	.	codon_start=1 db_xref=GI:198282834 db_xref=InterPro:IPR000836 db_xref=GeneID:6876659 locus_tag=Lferr_0697 note='Catalyzes a salvage reaction resulting in the formation of AMP, that is energically less costly than de novo synthesis' product='adenine phosphoribosyltransferase' protein_id=YP_002219155.1 transl_table=11
NC_011206	GenBank	CDS	652918	654573	+	-1	.	codon_start=1 db_xref=GI:198282835 db_xref=InterPro:IPR001844 db_xref=InterPro:IPR002423 db_xref=InterPro:IPR012723 db_xref=GeneID:6876660 gene=groEL locus_tag=Lferr_0698 note='60 kDa chaperone family; promotes refolding of misfolded polypeptides especially under stressful conditions; forms two stacked rings of heptamers to form a barrel-shaped 14mer; ends can be capped by GroES; misfolded protei…
NC_011206	GenBank	CDS	654620	654910	+	-1	.	codon_start=1 db_xref=GI:198282836 db_xref=InterPro:IPR001476 db_xref=GeneID:6876661 gene=groES locus_tag=Lferr_0699 note='10 kDa chaperonin; Cpn10; GroES; forms homoheptameric ring; binds to one or both ends of the GroEL double barrel in the presence of adenine nucleotides capping it; folding of unfolded substrates initiates in a GroEL-substrate bound and capped by GroES; release of the folded s…
NC_011206	GenBank	CDS	655038	655868	+	-1	.	codon_start=1 db_xref=GI:198282837 db_xref=InterPro:IPR003089 db_xref=GeneID:6876662 locus_tag=Lferr_0700 note='KEGG: ccr:CC_1053 hypothetical protein' product='hypothetical protein' protein_id=YP_002219158.1 transl_table=11
NC_011206	GenBank	CDS	656182	658032	+	1	.	codon_start=1 db_xref=GI:198282838 db_xref=InterPro:IPR003834 db_xref=InterPro:IPR006662 db_xref=GeneID:6876663 locus_tag=Lferr_0701 note='PFAM: cytochrome c biogenesis protein transmembrane region; KEGG: mca:MCA1041 thiol:disulfide interchange protein, DsbD family' product='cytochrome c biogenesis protein transmembrane region' protein_id=YP_002219159.1 transl_table=11
NC_011206	GenBank	CDS	658052	658264	+	-1	.	codon_start=1 db_xref=GI:198282839 db_xref=GeneID:6876664 locus_tag=Lferr_0702 note='KEGG: nmu:Nmul_A1061 hypothetical protein' product='hypothetical protein' protein_id=YP_002219160.1 transl_table=11
NC_011206	GenBank	CDS	658269	659192	+	-1	.	codon_start=1 db_xref=GI:198282840 db_xref=InterPro:IPR001544 db_xref=InterPro:IPR005785 db_xref=GeneID:6876665 locus_tag=Lferr_0703 note='TIGRFAM: branched-chain amino acid aminotransferase; PFAM: aminotransferase class IV; KEGG: noc:Noc_0136 branched-chain amino acid aminotransferase' product='branched-chain amino acid aminotransferase' protein_id=YP_002219161.1 transl_table=11
NC_011206	GenBank	CDS	659205	662069	+	-1	.	EC_number=2.7.7.42 codon_start=1 db_xref=GI:198282841 db_xref=InterPro:IPR002052 db_xref=InterPro:IPR005190 db_xref=GeneID:6876666 locus_tag=Lferr_0704 note='PFAM: glutamate-ammonia ligase adenylyltransferase; KEGG: abo:ABO_2302 glutamate-ammonia-ligase adenylyltransferase' product='(glutamate--ammonia-ligase) adenylyltransferase' protein_id=YP_002219162.1 transl_table=11
NC_011206	GenBank	CDS	662318	665992	+	1	.	codon_start=1 db_xref=GI:198282842 db_xref=GeneID:6876667 locus_tag=Lferr_0705 note='KEGG: noc:Noc_2656 conserved hypothetical protein 2099' product='membrane protein' protein_id=YP_002219163.1 transl_table=11
NC_011206	GenBank	CDS	665997	666812	+	1	.	codon_start=1 db_xref=GI:198282843 db_xref=InterPro:IPR003010 db_xref=GeneID:6876668 locus_tag=Lferr_0706 note='PFAM: Nitrilase/cyanide hydratase and apolipoprotein N-acyltransferase; KEGG: mca:MCA0381 hydrolase, carbon-nitrogen family' product='nitrilase/cyanide hydratase and apolipoprotein N-acyltransferase' protein_id=YP_002219164.1 transl_table=11
NC_011206	GenBank	CDS	667010	668773	+	1	.	codon_start=1 db_xref=GI:198282844 db_xref=InterPro:IPR003439 db_xref=InterPro:IPR003593 db_xref=InterPro:IPR009248 db_xref=InterPro:IPR010509 db_xref=InterPro:IPR011527 db_xref=GeneID:6876669 locus_tag=Lferr_0707 note='PFAM: ABC transporter related; SbmABacA family protein; ABC transporter domain protein; SMART: AAA ATPase; KEGG: bra:BRADO6119 putative ABC transporter (fused ATP-binding and perm…
NC_011206	GenBank	CDS	668795	669370	+	1	.	codon_start=1 db_xref=GI:198282845 db_xref=InterPro:IPR000866 db_xref=InterPro:IPR011594 db_xref=InterPro:IPR013740 db_xref=GeneID:6876670 locus_tag=Lferr_0708 note='PFAM: alkyl hydroperoxide reductase/ Thiol specific antioxidant/ Mal allergen; Redoxin domain protein; KEGG: noc:Noc_0989 hypothetical protein' product='alkyl hydroperoxide reductase' protein_id=YP_002219166.1 transl_table=11
NC_011206	GenBank	CDS	669394	669612	+	-1	.	codon_start=1 db_xref=GI:198282846 db_xref=GeneID:6876671 locus_tag=Lferr_0709 product='hypothetical protein' protein_id=YP_002219167.1 transl_table=11
NC_011206	GenBank	CDS	669862	670320	+	-1	.	codon_start=1 db_xref=GI:198282847 db_xref=InterPro:IPR001872 db_xref=GeneID:6876672 gene=lspA locus_tag=Lferr_0710 note='lipoprotein signal peptidase; integral membrane protein that removes signal peptides from prolipoproteins during lipoprotein biosynthesis' product='lipoprotein signal peptidase' protein_id=YP_002219168.1 transl_table=11
NC_011206	GenBank	CDS	670320	673133	+	-1	.	codon_start=1 db_xref=GI:198282848 db_xref=InterPro:IPR001412 db_xref=InterPro:IPR002300 db_xref=InterPro:IPR002301 db_xref=InterPro:IPR010663 db_xref=InterPro:IPR013155 db_xref=InterPro:IPR015413 db_xref=InterPro:IPR015905 db_xref=GeneID:6876673 locus_tag=Lferr_0711 note='TIGRFAM: isoleucyl-tRNA synthetase; KEGG: aeh:Mlg_0852 isoleucyl-tRNA synthetase' product='isoleucyl-tRNA synthetase' protein…
NC_011206	GenBank	CDS	673136	674068	+	-1	.	codon_start=1 db_xref=GI:198282849 db_xref=InterPro:IPR002606 db_xref=InterPro:IPR015864 db_xref=InterPro:IPR015865 db_xref=GeneID:6876674 locus_tag=Lferr_0712 note='TIGRFAM: riboflavin biosynthesis protein RibF; PFAM: FAD synthetase; Riboflavin kinase; KEGG: esa:ESA_03313 hypothetical protein' product='riboflavin biosynthesis protein RibF' protein_id=YP_002219170.1 transl_table=11
NC_011206	GenBank	CDS	674167	674619	+	-1	.	codon_start=1 db_xref=GI:198282850 db_xref=GeneID:6876675 locus_tag=Lferr_0713 note='KEGG: bba:Bd3838 hypothetical protein' product='hypothetical protein' protein_id=YP_002219171.1 transl_table=11
NC_011206	GenBank	CDS	674612	676165	+	-1	.	codon_start=1 db_xref=GI:198282851 db_xref=InterPro:IPR004268 db_xref=GeneID:6876676 locus_tag=Lferr_0714 note='TIGRFAM: integral membrane protein MviN; PFAM: virulence factor MVIN family protein; KEGG: csa:Csal_0479 integral membrane protein MviN' product='integral membrane protein MviN' protein_id=YP_002219172.1 transl_table=11
NC_011206	GenBank	CDS	676491	676859	+	-1	.	codon_start=1 db_xref=GI:198282852 db_xref=GeneID:6876677 locus_tag=Lferr_0715 note='KEGG: asa:ASA_P4G177 hypothetical protein' product='hypothetical protein' protein_id=YP_002219173.1 transl_table=11
NC_011206	GenBank	CDS	677109	677972	+	1	.	codon_start=1 db_xref=GI:198282853 db_xref=InterPro:IPR005229 db_xref=InterPro:IPR013527 db_xref=InterPro:IPR013551 db_xref=GeneID:6876678 locus_tag=Lferr_0716 note='PFAM: YicC domain protein; domain of unknown function DUF1732; KEGG: kpn:KPN_03990 putative alpha helix protein' product='hypothetical protein' protein_id=YP_002219174.1 transl_table=11
NC_011206	GenBank	CDS	677979	678617	+	1	.	EC_number=2.7.4.8 codon_start=1 db_xref=GI:198282854 db_xref=InterPro:IPR008144 db_xref=InterPro:IPR008145 db_xref=InterPro:IPR017665 db_xref=GeneID:6876679 gene=gmk locus_tag=Lferr_0717 note='Essential for recycling GMP and indirectly, cGMP' product='guanylate kinase' protein_id=YP_002219175.1 transl_table=11
NC_011206	GenBank	CDS	678641	678916	+	1	.	codon_start=1 db_xref=GI:198282855 db_xref=InterPro:IPR003716 db_xref=InterPro:IPR006110 db_xref=GeneID:6876680 locus_tag=Lferr_0718 note='TIGRFAM: DNA-directed RNA polymerase, omega subunit; PFAM: RNA polymerase Rpb6; KEGG: aeh:Mlg_2443 DNA-directed RNA polymerase, omega subunit' product='DNA-directed RNA polymerase subunit omega' protein_id=YP_002219176.1 transl_table=11
NC_011206	GenBank	CDS	678900	681179	+	1	.	EC_number=2.7.6.5 codon_start=1 db_xref=GI:198282856 db_xref=InterPro:IPR002912 db_xref=InterPro:IPR003607 db_xref=InterPro:IPR004095 db_xref=InterPro:IPR004811 db_xref=InterPro:IPR006674 db_xref=InterPro:IPR007685 db_xref=GeneID:6876681 locus_tag=Lferr_0719 note='KEGG: mfa:Mfla_0050 (p)ppGpp synthetase I (GTP pyrophosphokinase), SpoT/RelA; TIGRFAM: RelA/SpoT family protein; PFAM: amino acid-bind…
NC_011206	GenBank	CDS	681195	681584	+	1	.	codon_start=1 db_xref=GI:198282857 db_xref=InterPro:IPR006056 db_xref=InterPro:IPR006175 db_xref=GeneID:6876682 locus_tag=Lferr_0720 note='TIGRFAM: endoribonuclease L-PSP; PFAM: Endoribonuclease L-PSP; KEGG: lpn:lpg2008 endoribonuclease L-PSP' product='endoribonuclease L-PSP' protein_id=YP_002219178.1 transl_table=11
NC_011206	GenBank	CDS	681586	681801	+	1	.	codon_start=1 db_xref=GI:198282858 db_xref=GeneID:6876683 locus_tag=Lferr_0721 product='hypothetical protein' protein_id=YP_002219179.1 transl_table=11
NC_011206	GenBank	CDS	681803	683857	+	1	.	codon_start=1 db_xref=GI:198282859 db_xref=InterPro:IPR001650 db_xref=InterPro:IPR004365 db_xref=InterPro:IPR004609 db_xref=InterPro:IPR006935 db_xref=InterPro:IPR011545 db_xref=InterPro:IPR014001 db_xref=InterPro:IPR014021 db_xref=GeneID:6876684 locus_tag=Lferr_0722 note='KEGG: csa:Csal_3245 ATP-dependent DNA helicase RecG; TIGRFAM: ATP-dependent DNA helicase RecG; PFAM: helicase domain protein;…
NC_011206	GenBank	CDS	683950	684795	+	1	.	codon_start=1 db_xref=GI:198282860 db_xref=InterPro:IPR005490 db_xref=GeneID:6876685 locus_tag=Lferr_0723 note='PFAM: ErfK/YbiS/YcfS/YnhG family protein; KEGG: net:Neut_0550 hypothetical protein' product='ErfK/YbiS/YcfS/YnhG family protein' protein_id=YP_002219181.1 transl_table=11
NC_011206	GenBank	CDS	684807	686147	+	-1	.	EC_number=1.3.3.4 codon_start=1 db_xref=GI:198282861 db_xref=InterPro:IPR002937 db_xref=InterPro:IPR004572 db_xref=InterPro:IPR006076 db_xref=GeneID:6876686 locus_tag=Lferr_0724 note='KEGG: csa:Csal_0796 protoporphyrinogen oxidase; TIGRFAM: protoporphyrinogen oxidase; PFAM: amine oxidase; FAD dependent oxidoreductase' product='protoporphyrinogen oxidase' protein_id=YP_002219182.1 transl_table=11
NC_011206	GenBank	CDS	686152	687195	+	-1	.	codon_start=1 db_xref=GI:198282862 db_xref=InterPro:IPR002549 db_xref=GeneID:6876687 locus_tag=Lferr_0725 note='PFAM: protein of unknown function UPF0118; KEGG: pmy:Pmen_2994 protein of unknown function UPF0118' product='hypothetical protein' protein_id=YP_002219183.1 transl_table=11
NC_011206	GenBank	CDS	687450	688298	+	1	.	codon_start=1 db_xref=GI:198282863 db_xref=InterPro:IPR002737 db_xref=GeneID:6876688 locus_tag=Lferr_0726 note='PFAM: protein of unknown function DUF52; KEGG: rfr:Rfer_0398 protein of unknown function DUF52' product='hypothetical protein' protein_id=YP_002219184.1 transl_table=11
NC_011206	GenBank	CDS	688279	688887	+	1	.	codon_start=1 db_xref=GI:198282864 db_xref=InterPro:IPR002733 db_xref=GeneID:6876689 locus_tag=Lferr_0727 note='PFAM: AMMECR1 domain protein; KEGG: tbd:Tbd_1586 hypothetical protein' product='AMMECR1 domain-containing protein' protein_id=YP_002219185.1 transl_table=11
NC_011206	GenBank	CDS	688880	689965	+	1	.	codon_start=1 db_xref=GI:198282865 db_xref=InterPro:IPR007197 db_xref=GeneID:6876690 locus_tag=Lferr_0728 note='PFAM: Radical SAM domain protein; KEGG: rfr:Rfer_0396 radical SAM' product='radical SAM protein' protein_id=YP_002219186.1 transl_table=11
NC_011206	GenBank	CDS	689973	691307	+	-1	.	codon_start=1 db_xref=GI:198282866 db_xref=InterPro:IPR003423 db_xref=InterPro:IPR010130 db_xref=GeneID:6876691 locus_tag=Lferr_0729 note='TIGRFAM: type I secretion outer membrane protein, TolC family; PFAM: outer membrane efflux protein; KEGG: maq:Maqu_0802 type I secretion outer membrane protein, TolC family' product='TolC family type I secretion outer membrane protein' protein_id=YP_002219187.…
NC_011206	GenBank	CDS	691419	692861	+	1	.	codon_start=1 db_xref=GI:198282867 db_xref=InterPro:IPR005801 db_xref=InterPro:IPR005802 db_xref=InterPro:IPR006805 db_xref=InterPro:IPR015890 db_xref=GeneID:6876692 locus_tag=Lferr_0730 note='TIGRFAM: para-aminobenzoate synthase, subunit I; PFAM: Anthranilate synthase component I domain protein; Chorismate binding-like; KEGG: noc:Noc_0255 para-aminobenzoate synthase, component I' product='para-a…
NC_011206	GenBank	CDS	692929	693915	+	1	.	codon_start=1 db_xref=GI:198282868 db_xref=InterPro:IPR005242 db_xref=GeneID:6876693 locus_tag=Lferr_0731 note='PFAM: conserved hypothetical protein; KEGG: sat:SYN_00361 hypothetical membrane protein' product='hypothetical protein' protein_id=YP_002219189.1 transl_table=11
NC_011206	GenBank	gene	693928	694003	+	1	.	db_xref=GeneID:6876694 locus_tag=Lferr_R0013 note=tRNA-Thr2
NC_011206	GenBank	tRNA	693928	694003	+	1	.	db_xref=GeneID:6876694 locus_tag=Lferr_R0013 product=tRNA-Thr
NC_011206	GenBank	CDS	694593	694775	+	1	.	codon_start=1 db_xref=GI:198282869 db_xref=GeneID:6876695 locus_tag=Lferr_0732 product='hypothetical protein' protein_id=YP_002219190.1 transl_table=11
NC_011206	GenBank	CDS	694826	695023	+	-1	.	codon_start=1 db_xref=GI:198282870 db_xref=GeneID:6876696 locus_tag=Lferr_0733 note='KEGG: noc:Noc_1857 hypothetical protein' product='hypothetical protein' protein_id=YP_002219191.1 transl_table=11
NC_011206	GenBank	CDS	695017	695247	+	-1	.	codon_start=1 db_xref=GI:198282871 db_xref=GeneID:6876697 locus_tag=Lferr_0734 note='KEGG: tth:TTC1364 hypothetical protein' product='hypothetical protein' protein_id=YP_002219192.1 transl_table=11
NC_011206	GenBank	gene	696357	696432	+	-1	.	db_xref=GeneID:6876699 locus_tag=Lferr_R0014 note=tRNA-Arg4
NC_011206	GenBank	tRNA	696357	696432	+	-1	.	db_xref=GeneID:6876699 locus_tag=Lferr_R0014 product=tRNA-Arg
NC_011206	GenBank	CDS	696486	696755	+	-1	.	codon_start=1 db_xref=GI:198282872 db_xref=GeneID:6876700 locus_tag=Lferr_0736 note='KEGG: bcm:Bcenmc03_4112 sodium/calcium exchanger membrane region' product='hypothetical protein' protein_id=YP_002219193.1 transl_table=11
NC_011206	GenBank	CDS	696856	697170	+	-1	.	codon_start=1 db_xref=GI:198282873 db_xref=GeneID:6876701 locus_tag=Lferr_0737 note='KEGG: fra:Francci3_2121 transposase, IS4' product='transposase, IS4' protein_id=YP_002219194.1 transl_table=11
NC_011206	GenBank	CDS	697292	698611	+	-1	.	codon_start=1 db_xref=GI:198282874 db_xref=GeneID:6876702 locus_tag=Lferr_0738 note='KEGG: sma:SAV256 transposase' product='hypothetical protein' protein_id=YP_002219195.1 transl_table=11
NC_011206	GenBank	CDS	698685	699635	+	-1	.	codon_start=1 db_xref=GI:198282875 db_xref=InterPro:IPR004837 db_xref=GeneID:6876703 locus_tag=Lferr_0739 note='PFAM: sodium/calcium exchanger membrane region; KEGG: bcm:Bcenmc03_4112 sodium/calcium exchanger membrane region' product='sodium/calcium exchanger membrane protein' protein_id=YP_002219196.1 transl_table=11
NC_011206	GenBank	CDS	699661	700284	+	1	.	codon_start=1 db_xref=GI:198282876 db_xref=GeneID:6876704 locus_tag=Lferr_0740 note='KEGG: afw:Anae109_4330 beta-lactamase domain protein' product='hypothetical protein' protein_id=YP_002219197.1 transl_table=11
NC_011206	GenBank	CDS	700386	702239	+	1	.	codon_start=1 db_xref=GI:198282877 db_xref=InterPro:IPR000629 db_xref=InterPro:IPR001650 db_xref=InterPro:IPR005580 db_xref=InterPro:IPR011545 db_xref=InterPro:IPR014001 db_xref=InterPro:IPR014014 db_xref=InterPro:IPR014021 db_xref=GeneID:6876705 locus_tag=Lferr_0741 note='PFAM: helicase domain protein; DbpA RNA-binding domain protein; DEAD/DEAH box helicase domain protein; SMART: DEAD-like helic…
NC_011206	GenBank	CDS	702337	702540	+	-1	.	codon_start=1 db_xref=GI:198282878 db_xref=InterPro:IPR002059 db_xref=InterPro:IPR011129 db_xref=GeneID:6876706 locus_tag=Lferr_0742 note='PFAM: Cold-shock protein DNA-binding; SMART: Cold shock protein; KEGG: azo:azo2603 cold shock-like protein' product='cold-shock DNA-binding domain-containing protein' protein_id=YP_002219199.1 transl_table=11
NC_011206	GenBank	CDS	702644	704806	+	-1	.	codon_start=1 db_xref=GI:198282879 db_xref=InterPro:IPR001650 db_xref=InterPro:IPR005259 db_xref=InterPro:IPR011545 db_xref=InterPro:IPR014001 db_xref=InterPro:IPR014021 db_xref=GeneID:6876707 locus_tag=Lferr_0743 note='KEGG: pap:PSPA7_5787 primosomal protein N'; TIGRFAM: primosomal protein N'; PFAM: helicase domain protein; DEAD/DEAH box helicase domain protein; SMART: DEAD-like helicases' produ…
NC_011206	GenBank	CDS	705074	705976	+	-1	.	codon_start=1 db_xref=GI:198282880 db_xref=InterPro:IPR000537 db_xref=InterPro:IPR006370 db_xref=GeneID:6876708 locus_tag=Lferr_0744 note='TIGRFAM: 4-hydroxybenzoate polyprenyl transferase; PFAM: UbiA prenyltransferase; KEGG: reh:H16_A3107 4-hydroxybenzoate octaprenyltransferase' product='4-hydroxybenzoate polyprenyltransferase' protein_id=YP_002219201.1 transl_table=11
NC_011206	GenBank	CDS	705976	706560	+	-1	.	codon_start=1 db_xref=GI:198282881 db_xref=InterPro:IPR007440 db_xref=GeneID:6876709 locus_tag=Lferr_0745 note='PFAM: Chorismate lyase; KEGG: azo:azo0478 putative chorismate:pyruvate lyase' product='chorismate lyase' protein_id=YP_002219202.1 transl_table=11
NC_011206	GenBank	CDS	706579	707181	+	-1	.	codon_start=1 db_xref=GI:198282882 db_xref=GeneID:6876710 locus_tag=Lferr_0746 note='KEGG: bam:Bamb_5159 methyltransferase type 11' product='type 11 methyltransferase' protein_id=YP_002219203.1 transl_table=11
NC_011206	GenBank	CDS	707341	707724	+	1	.	codon_start=1 db_xref=GI:198282883 db_xref=GeneID:6876711 locus_tag=Lferr_0747 product='hypothetical protein' protein_id=YP_002219204.1 transl_table=11
NC_011206	GenBank	CDS	707808	709163	+	1	.	codon_start=1 db_xref=GI:198282884 db_xref=InterPro:IPR002792 db_xref=InterPro:IPR005839 db_xref=InterPro:IPR006463 db_xref=InterPro:IPR006638 db_xref=InterPro:IPR007197 db_xref=InterPro:IPR013848 db_xref=GeneID:6876712 locus_tag=Lferr_0748 note='catalyzes the formation of 2-methylthio-N6-(dimethylallyl)adenosine (ms(2)i(6)A) at position 37 in tRNAs that read codons beginning with uridine from N6…
NC_011206	GenBank	CDS	709168	710151	+	1	.	codon_start=1 db_xref=GI:198282885 db_xref=InterPro:IPR003714 db_xref=GeneID:6876713 locus_tag=Lferr_0749 note='PFAM: PhoH family protein; KEGG: csa:Csal_2335 PhoH-like protein' product='PhoH family protein' protein_id=YP_002219206.1 transl_table=11
NC_011206	GenBank	CDS	710148	710645	+	1	.	codon_start=1 db_xref=GI:198282886 db_xref=InterPro:IPR002036 db_xref=GeneID:6876714 locus_tag=Lferr_0750 note='PFAM: protein of unknown function UPF0054; KEGG: ppf:Pput_4664 hypothetical protein' product='hypothetical protein' protein_id=YP_002219207.1 transl_table=11
NC_011206	GenBank	CDS	710638	711513	+	1	.	codon_start=1 db_xref=GI:198282887 db_xref=InterPro:IPR000644 db_xref=InterPro:IPR005170 db_xref=GeneID:6876715 locus_tag=Lferr_0751 note='PFAM: CBS domain containing protein; transporter-associated region; KEGG: aeh:Mlg_0397 CBS domain containing protein' product='hypothetical protein' protein_id=YP_002219208.1 transl_table=11
NC_011206	GenBank	CDS	711510	713030	+	1	.	codon_start=1 db_xref=GI:198282888 db_xref=InterPro:IPR003010 db_xref=InterPro:IPR004563 db_xref=GeneID:6876716 locus_tag=Lferr_0752 note='TIGRFAM: apolipoprotein N-acyltransferase; PFAM: Nitrilase/cyanide hydratase and apolipoprotein N-acyltransferase; KEGG: rme:Rmet_0449 apolipoprotein N-acyltransferase' product='apolipoprotein N-acyltransferase' protein_id=YP_002219209.1 transl_table=11
NC_011206	GenBank	CDS	712999	714345	+	-1	.	codon_start=1 db_xref=GI:198282889 db_xref=InterPro:IPR002510 db_xref=GeneID:6876717 locus_tag=Lferr_0753 note='PFAM: peptidase U62 modulator of DNA gyrase; KEGG: nmu:Nmul_A2415 peptidase U62, modulator of DNA gyrase' product='peptidase U62 modulator of DNA gyrase' protein_id=YP_002219210.1 transl_table=11
NC_011206	GenBank	CDS	714591	715523	+	1	.	codon_start=1 db_xref=GI:198282890 db_xref=InterPro:IPR006127 db_xref=GeneID:6876718 locus_tag=Lferr_0754 note='PFAM: periplasmic solute binding protein; KEGG: acr:Acry_2369 periplasmic solute binding protein' product='periplasmic solute-binding protein' protein_id=YP_002219211.1 transl_table=11
NC_011206	GenBank	CDS	715537	716361	+	1	.	codon_start=1 db_xref=GI:198282891 db_xref=InterPro:IPR003439 db_xref=InterPro:IPR003593 db_xref=GeneID:6876719 locus_tag=Lferr_0755 note='PFAM: ABC transporter related; SMART: AAA ATPase; KEGG: acr:Acry_2368 ABC transporter related' product='ABC transporter-like protein' protein_id=YP_002219212.1 transl_table=11
NC_011206	GenBank	CDS	716366	717271	+	1	.	codon_start=1 db_xref=GI:198282892 db_xref=InterPro:IPR001626 db_xref=GeneID:6876720 locus_tag=Lferr_0756 note='PFAM: ABC-3 protein; KEGG: acr:Acry_2367 ABC-3 protein' product='ABC-3 protein' protein_id=YP_002219213.1 transl_table=11
NC_011206	GenBank	CDS	717275	718084	+	1	.	codon_start=1 db_xref=GI:198282893 db_xref=InterPro:IPR001626 db_xref=GeneID:6876721 locus_tag=Lferr_0757 note='PFAM: ABC-3 protein; KEGG: acr:Acry_2366 ABC-3 protein' product='ABC-3 protein' protein_id=YP_002219214.1 transl_table=11
NC_011206	GenBank	CDS	718121	719329	+	-1	.	codon_start=1 db_xref=GI:198282894 db_xref=GeneID:6876722 locus_tag=Lferr_0758 note='KEGG: acr:Acry_0201 hypothetical protein' product='hypothetical protein' protein_id=YP_002219215.1 transl_table=11
NC_011206	GenBank	CDS	719322	720152	+	-1	.	codon_start=1 db_xref=GI:198282895 db_xref=GeneID:6876723 locus_tag=Lferr_0759 note='KEGG: acr:Acry_0202 hypothetical protein' product='hypothetical protein' protein_id=YP_002219216.1 transl_table=11
NC_011206	GenBank	CDS	720433	721446	+	-1	.	codon_start=1 db_xref=GI:198282896 db_xref=InterPro:IPR001509 db_xref=InterPro:IPR002198 db_xref=InterPro:IPR002225 db_xref=InterPro:IPR003869 db_xref=InterPro:IPR005913 db_xref=InterPro:IPR008089 db_xref=InterPro:IPR013120 db_xref=GeneID:6876724 locus_tag=Lferr_0760 note='PFAM: NAD-dependent epimerase/dehydratase; short-chain dehydrogenase/reductase SDR; 3-beta hydroxysteroid dehydrogenase/isome…
NC_011206	GenBank	CDS	721443	721688	+	-1	.	codon_start=1 db_xref=GI:198282897 db_xref=GeneID:6876725 locus_tag=Lferr_0761 product='hypothetical protein' protein_id=YP_002219218.1 transl_table=11
NC_011206	GenBank	CDS	721760	723007	+	-1	.	codon_start=1 db_xref=GI:198282898 db_xref=GeneID:6876726 locus_tag=Lferr_0762 note='KEGG: acr:Acry_0201 hypothetical protein' product='hypothetical protein' protein_id=YP_002219219.1 transl_table=11
NC_011206	GenBank	CDS	723000	723842	+	-1	.	codon_start=1 db_xref=GI:198282899 db_xref=GeneID:6876727 locus_tag=Lferr_0763 note='KEGG: acr:Acry_0202 hypothetical protein' product='hypothetical protein' protein_id=YP_002219220.1 transl_table=11
NC_011206	GenBank	CDS	724211	724549	+	1	.	codon_start=1 db_xref=GI:198282900 db_xref=GeneID:6876728 locus_tag=Lferr_0764 product='hypothetical protein' protein_id=YP_002219221.1 transl_table=11
NC_011206	GenBank	CDS	724549	725967	+	1	.	codon_start=1 db_xref=GI:198282901 db_xref=GeneID:6876729 locus_tag=Lferr_0765 note='KEGG: acr:Acry_0204 response regulator receiver protein' product='glycosyl transferase-like protein' protein_id=YP_002219222.1 transl_table=11
NC_011206	GenBank	CDS	725964	727226	+	1	.	codon_start=1 db_xref=GI:198282902 db_xref=InterPro:IPR001296 db_xref=InterPro:IPR006093 db_xref=GeneID:6876730 locus_tag=Lferr_0766 note='PFAM: glycosyl transferase group 1; KEGG: acr:Acry_0205 glycosyl transferase, group 1' product='group 1 glycosyl transferase' protein_id=YP_002219223.1 transl_table=11
NC_011206	GenBank	CDS	727223	728467	+	1	.	codon_start=1 db_xref=GI:198282903 db_xref=InterPro:IPR001296 db_xref=GeneID:6876731 locus_tag=Lferr_0767 note='PFAM: glycosyl transferase group 1; KEGG: acr:Acry_0206 glycosyl transferase, group 1' product='group 1 glycosyl transferase' protein_id=YP_002219224.1 transl_table=11
NC_011206	GenBank	CDS	728464	730296	+	1	.	codon_start=1 db_xref=GI:198282904 db_xref=InterPro:IPR001140 db_xref=InterPro:IPR003439 db_xref=InterPro:IPR003593 db_xref=InterPro:IPR011527 db_xref=GeneID:6876732 locus_tag=Lferr_0768 note='PFAM: ABC transporter transmembrane region; ABC transporter related; SMART: AAA ATPase; KEGG: acr:Acry_0207 ABC transporter related' product='ABC transporter-like protein' protein_id=YP_002219225.1 transl_t…
NC_011206	GenBank	CDS	730293	731597	+	1	.	EC_number=1.1.1.22 codon_start=1 db_xref=GI:198282905 db_xref=InterPro:IPR001327 db_xref=InterPro:IPR001732 db_xref=InterPro:IPR002110 db_xref=InterPro:IPR014026 db_xref=InterPro:IPR014027 db_xref=InterPro:IPR017476 db_xref=GeneID:6876733 locus_tag=Lferr_0769 note='KEGG: cau:Caur_2850 nucleotide sugar dehydrogenase; TIGRFAM: nucleotide sugar dehydrogenase; PFAM: FAD-dependent pyridine nucleotide-…
NC_011206	GenBank	CDS	731638	732480	+	1	.	codon_start=1 db_xref=GI:198282906 db_xref=GeneID:6876734 locus_tag=Lferr_0770 note='KEGG: acr:Acry_0208 hypothetical protein' product='hypothetical protein' protein_id=YP_002219227.1 transl_table=11
NC_011206	GenBank	CDS	732492	733160	+	1	.	codon_start=1 db_xref=GI:198282907 db_xref=InterPro:IPR001345 db_xref=InterPro:IPR013078 db_xref=GeneID:6876735 locus_tag=Lferr_0771 note='PFAM: Phosphoglycerate mutase; KEGG: acr:Acry_0209 phosphoglycerate mutase' product='phosphoglycerate mutase' protein_id=YP_002219228.1 transl_table=11
NC_011206	GenBank	CDS	733137	733922	+	-1	.	codon_start=1 db_xref=GI:198282908 db_xref=GeneID:6876736 locus_tag=Lferr_0772 note='KEGG: acr:Acry_0203 hypothetical protein' product='hypothetical protein' protein_id=YP_002219229.1 transl_table=11
NC_011206	GenBank	CDS	734088	734900	+	-1	.	codon_start=1 db_xref=GI:198282909 db_xref=InterPro:IPR001387 db_xref=GeneID:6876737 locus_tag=Lferr_0773 note='SMART: helix-turn-helix domain protein; KEGG: bvi:Bcep1808_2512 putative transcriptional regulator, XRE family' product='XRE family transcriptional regulator' protein_id=YP_002219230.1 transl_table=11
NC_011206	GenBank	CDS	735032	735796	+	1	.	codon_start=1 db_xref=GI:198282910 db_xref=InterPro:IPR004033 db_xref=InterPro:IPR013216 db_xref=InterPro:IPR013217 db_xref=GeneID:6876738 locus_tag=Lferr_0774 note='PFAM: UbiE/COQ5 methyltransferase; Methyltransferase type 11; Methyltransferase type 12; KEGG: bte:BTH_I0870 methlytransferase, UbiE/COQ5 family' product='type 11 methyltransferase' protein_id=YP_002219231.1 transl_table=11
NC_011206	GenBank	CDS	735846	737258	+	1	.	EC_number=4.2.1.33 codon_start=1 db_xref=GI:198282911 db_xref=InterPro:IPR001030 db_xref=InterPro:IPR004430 db_xref=GeneID:6876739 locus_tag=Lferr_0775 note='dehydratase component, catalyzes the isomerization between 2-isopropylmalate and 3-isopropylmalate' product='isopropylmalate isomerase large subunit' protein_id=YP_002219232.1 transl_table=11
NC_011206	GenBank	CDS	737406	738029	+	1	.	EC_number=4.2.1.33 codon_start=1 db_xref=GI:198282912 db_xref=InterPro:IPR000573 db_xref=InterPro:IPR004431 db_xref=GeneID:6876740 gene=leuD locus_tag=Lferr_0776 note='catalyzes the isomerization between 2-isopropylmalate and 3-isopropylmalate in leucine biosynthesis; forms a heterodimer of LeuC/D' product='isopropylmalate isomerase small subunit' protein_id=YP_002219233.1 transl_table=11
NC_011206	GenBank	CDS	738050	738364	+	1	.	codon_start=1 db_xref=GI:198282913 db_xref=GeneID:6876741 locus_tag=Lferr_0777 product='hypothetical protein' protein_id=YP_002219234.1 transl_table=11
NC_011206	GenBank	CDS	738381	739037	+	-1	.	EC_number=1.4.3.5 codon_start=1 db_xref=GI:198282914 db_xref=InterPro:IPR000659 db_xref=InterPro:IPR011576 db_xref=GeneID:6876742 locus_tag=Lferr_0778 note='KEGG: rca:Rcas_1067 pyridoxamine 5'-phosphate oxidase; TIGRFAM: pyridoxamine 5'-phosphate oxidase; PFAM: pyridoxamine 5'-phosphate oxidase-related FMN-binding' product='pyridoxamine 5'-phosphate oxidase' protein_id=YP_002219235.1 transl_table…
NC_011206	GenBank	CDS	739069	739728	+	-1	.	EC_number=5.3.1.6 codon_start=1 db_xref=GI:198282915 db_xref=InterPro:IPR004788 db_xref=GeneID:6876743 locus_tag=Lferr_0779 note='KEGG: aeh:Mlg_0086 ribose-5-phosphate isomerase A; TIGRFAM: ribose 5-phosphate isomerase; PFAM: Ribose 5-phosphate isomerase' product='ribose 5-phosphate isomerase' protein_id=YP_002219236.1 transl_table=11
NC_011206	GenBank	CDS	739718	740470	+	-1	.	codon_start=1 db_xref=GI:198282916 db_xref=InterPro:IPR002818 db_xref=GeneID:6876744 locus_tag=Lferr_0780 note='PFAM: ThiJ/PfpI domain protein; KEGG: nfa:nfa15880 hypothetical protein' product='ThiJ/PfpI domain-containing protein' protein_id=YP_002219237.1 transl_table=11
NC_011206	GenBank	CDS	741236	742201	+	1	.	codon_start=1 db_xref=GI:198282917 db_xref=InterPro:IPR002429 db_xref=InterPro:IPR010514 db_xref=InterPro:IPR011759 db_xref=GeneID:6876745 locus_tag=Lferr_0781 note='PFAM: cytochrome c oxidase subunit II; COX aromatic rich domain protein; KEGG: acr:Acry_1096 cytochrome c oxidase, subunit II' product='COX aromatic rich domain-containing protein' protein_id=YP_002219238.1 transl_table=11
NC_011206	GenBank	CDS	742221	744371	+	1	.	EC_number=1.9.3.1 codon_start=1 db_xref=GI:198282918 db_xref=InterPro:IPR000883 db_xref=GeneID:6876746 locus_tag=Lferr_0782 note='PFAM: cytochrome c oxidase subunit I; KEGG: acr:Acry_1095 cytochrome-c oxidase' product='cytochrome-c oxidase' protein_id=YP_002219239.1 transl_table=11
NC_011206	GenBank	CDS	744438	745073	+	1	.	codon_start=1 db_xref=GI:198282919 db_xref=InterPro:IPR000298 db_xref=GeneID:6876747 locus_tag=Lferr_0783 note='KEGG: acr:Acry_1094 heme/copper-type cytochrome/quinol oxidase subunit 3-like protein' product='heme/copper-type cytochrome/quinol oxidase subunit 3-like protein' protein_id=YP_002219240.1 transl_table=11
NC_011206	GenBank	CDS	745070	745426	+	1	.	codon_start=1 db_xref=GI:198282920 db_xref=GeneID:6876748 locus_tag=Lferr_0784 note='KEGG: acr:Acry_1093 hypothetical protein' product='hypothetical protein' protein_id=YP_002219241.1 transl_table=11
NC_011206	GenBank	CDS	745455	746399	+	1	.	codon_start=1 db_xref=GI:198282921 db_xref=InterPro:IPR000537 db_xref=InterPro:IPR006369 db_xref=GeneID:6876749 locus_tag=Lferr_0785 note='TIGRFAM: protoheme IX farnesyltransferase; PFAM: UbiA prenyltransferase; KEGG: hch:HCH_00054 protoheme IX farnesyltransferase' product='protoheme IX farnesyltransferase' protein_id=YP_002219242.1 transl_table=11
NC_011206	GenBank	CDS	746419	747621	+	1	.	codon_start=1 db_xref=GI:198282922 db_xref=InterPro:IPR001411 db_xref=InterPro:IPR005828 db_xref=InterPro:IPR007114 db_xref=InterPro:IPR011701 db_xref=GeneID:6876750 locus_tag=Lferr_0786 note='PFAM: General substrate transporter; major facilitator superfamily MFS_1; KEGG: psp:PSPPH_4562 major facilitator family transporter' product='major facilitator superfamily protein' protein_id=YP_002219243.1…
NC_011206	GenBank	CDS	747615	748448	+	-1	.	codon_start=1 db_xref=GI:198282923 db_xref=InterPro:IPR003824 db_xref=GeneID:6876751 locus_tag=Lferr_0787 note='BacA; phosphatase activity in Escherichia coli not kinase; involved in bacitracin resistance as bacitracin supposedly sequesters undecaprenyl disphosphate which reduces the pool of lipid carrier available to the cell' product='undecaprenyl pyrophosphate phosphatase' protein_id=YP_002219…
NC_011206	GenBank	CDS	748460	748936	+	-1	.	codon_start=1 db_xref=GI:198282924 db_xref=InterPro:IPR001437 db_xref=InterPro:IPR006359 db_xref=GeneID:6876752 locus_tag=Lferr_0788 note='TIGRFAM: transcription elongation factor GreA; PFAM: transcription elongation factor GreA/GreB domain protein; KEGG: eba:ebA4816 transcription elongation factor' product='transcription elongation factor GreA' protein_id=YP_002219245.1 transl_table=11
NC_011206	GenBank	CDS	748933	752172	+	-1	.	codon_start=1 db_xref=GI:198282925 db_xref=InterPro:IPR003135 db_xref=InterPro:IPR003806 db_xref=InterPro:IPR005479 db_xref=InterPro:IPR005480 db_xref=InterPro:IPR005481 db_xref=InterPro:IPR005483 db_xref=InterPro:IPR006275 db_xref=InterPro:IPR011607 db_xref=InterPro:IPR011761 db_xref=GeneID:6876753 locus_tag=Lferr_0789 note='TIGRFAM: carbamoyl-phosphate synthase, large subunit; PFAM: ATP-depende…
NC_011206	GenBank	CDS	752165	753307	+	-1	.	codon_start=1 db_xref=GI:198282926 db_xref=InterPro:IPR000991 db_xref=InterPro:IPR001317 db_xref=InterPro:IPR002474 db_xref=InterPro:IPR006274 db_xref=InterPro:IPR011702 db_xref=InterPro:IPR012998 db_xref=GeneID:6876754 locus_tag=Lferr_0790 note='TIGRFAM: carbamoyl-phosphate synthase, small subunit; PFAM: glutamine amidotransferase class-I; Carbamoyl-phosphate synthase small chain; KEGG: dar:Daro…
NC_011206	GenBank	CDS	753542	754228	+	1	.	codon_start=1 db_xref=GI:198282927 db_xref=GeneID:6876755 locus_tag=Lferr_0791 note='KEGG: bra:BRADO1978 hypothetical protein' product='hypothetical protein' protein_id=YP_002219248.1 transl_table=11
NC_011206	GenBank	CDS	754332	754532	+	1	.	codon_start=1 db_xref=GI:198282928 db_xref=InterPro:IPR003749 db_xref=InterPro:IPR010035 db_xref=GeneID:6876756 locus_tag=Lferr_0792 note='TIGRFAM: thiamine biosynthesis protein ThiS; PFAM: thiamineS protein; KEGG: xfa:XF0782 sulfur carrier protein ThiS' product='thiamine biosynthesis protein ThiS' protein_id=YP_002219249.1 transl_table=11
NC_011206	GenBank	CDS	754577	755359	+	1	.	codon_start=1 db_xref=GI:198282929 db_xref=InterPro:IPR000771 db_xref=InterPro:IPR008867 db_xref=GeneID:6876757 locus_tag=Lferr_0793 note='PFAM: thiazole biosynthesis family protein; KEGG: mca:MCA1077 bifunctional sulfur carrier protein/thiazole synthase protein' product='thiazole biosynthesis family protein' protein_id=YP_002219250.1 transl_table=11
NC_011206	GenBank	CDS	755340	755930	+	1	.	codon_start=1 db_xref=GI:198282930 db_xref=GeneID:6876758 locus_tag=Lferr_0794 product='hypothetical protein' protein_id=YP_002219251.1 transl_table=11
NC_011206	GenBank	CDS	755942	757309	+	1	.	codon_start=1 db_xref=GI:198282931 db_xref=InterPro:IPR000713 db_xref=InterPro:IPR004101 db_xref=InterPro:IPR005757 db_xref=InterPro:IPR013221 db_xref=GeneID:6876759 locus_tag=Lferr_0795 note='TIGRFAM: UDP-N-acetylmuramate; PFAM: cytoplasmic peptidoglycan synthetase domain protein; Mur ligase middle domain protein; KEGG: azo:azo0868 UDP-N-acetylmuramate:L-alanyl-gamma-D-glutamyl-meso- diaminopime…
NC_011206	GenBank	CDS	757341	757958	+	1	.	codon_start=1 db_xref=GI:198282932 db_xref=InterPro:IPR003382 db_xref=InterPro:IPR004507 db_xref=GeneID:6876760 locus_tag=Lferr_0796 note='TIGRFAM: 3-octaprenyl-4-hydroxybenzoate carboxy-lyase; PFAM: flavoprotein; KEGG: cvi:CV_3337 aromatic acid decarboxylase' product='3-octaprenyl-4-hydroxybenzoate carboxy-lyase' protein_id=YP_002219253.1 transl_table=11
NC_011206	GenBank	CDS	757891	758742	+	-1	.	codon_start=1 db_xref=GI:198282933 db_xref=InterPro:IPR001482 db_xref=InterPro:IPR003439 db_xref=InterPro:IPR003593 db_xref=GeneID:6876761 locus_tag=Lferr_0797 note='PFAM: ABC transporter related; SMART: AAA ATPase; KEGG: neu:NE0107 ATPase component uncharacterized ABC-type transport system' product='ABC transporter-like protein' protein_id=YP_002219254.1 transl_table=11
NC_011206	GenBank	CDS	758742	759878	+	-1	.	codon_start=1 db_xref=GI:198282934 db_xref=InterPro:IPR003453 db_xref=GeneID:6876762 locus_tag=Lferr_0798 note='PFAM: protein of unknown function DUF140; KEGG: mms:mma_3241 ABC transport system permease protein' product='hypothetical protein' protein_id=YP_002219255.1 transl_table=11
NC_011206	GenBank	CDS	759923	760426	+	1	.	codon_start=1 db_xref=GI:198282935 db_xref=InterPro:IPR013990 db_xref=GeneID:6876763 locus_tag=Lferr_0799 note='SMART: Water Stress and Hypersensitive response domain protein; KEGG: noc:Noc_1708 hypothetical protein' product='Water Stress and Hypersensitive response domain-containing protein' protein_id=YP_002219256.1 transl_table=11
NC_011206	GenBank	CDS	760371	761147	+	-1	.	codon_start=1 db_xref=GI:198282936 db_xref=InterPro:IPR005135 db_xref=GeneID:6876764 locus_tag=Lferr_0800 note='PFAM: Endonuclease/exonuclease/phosphatase; KEGG: aeh:Mlg_2849 endonuclease/exonuclease/phosphatase' product=endonuclease/exonuclease/phosphatase protein_id=YP_002219257.1 transl_table=11
NC_011206	GenBank	CDS	761140	761490	+	-1	.	codon_start=1 db_xref=GI:198282937 db_xref=GeneID:6876765 locus_tag=Lferr_0801 product='hypothetical protein' protein_id=YP_002219258.1 transl_table=11
NC_011206	GenBank	CDS	761487	762242	+	-1	.	codon_start=1 db_xref=GI:198282938 db_xref=InterPro:IPR000594 db_xref=InterPro:IPR007901 db_xref=GeneID:6876766 locus_tag=Lferr_0802 note='PFAM: UBA/THIF-type NAD/FAD binding protein; MoeZ/MoeB domain protein; KEGG: pst:PSPTO_1111 molybdopterin biosynthesis protein MoeB' product='UBA/THIF-type NAD/FAD-binding protein' protein_id=YP_002219259.1 transl_table=11
NC_011206	GenBank	CDS	762379	763521	+	-1	.	codon_start=1 db_xref=GI:198282939 db_xref=GeneID:6876767 locus_tag=Lferr_0803 note='KEGG: eba:ebA6804 hypothetical protein' product='hypothetical protein' protein_id=YP_002219260.1 transl_table=11
NC_011206	GenBank	CDS	763514	766021	+	-1	.	codon_start=1 db_xref=GI:198282940 db_xref=InterPro:IPR003838 db_xref=GeneID:6876768 locus_tag=Lferr_0804 note='PFAM: protein of unknown function DUF214; KEGG: reh:H16_B1609 ABC-type transporter, duplicated permease domains' product='hypothetical protein' protein_id=YP_002219261.1 transl_table=11
NC_011206	GenBank	CDS	766018	766734	+	-1	.	codon_start=1 db_xref=GI:198282941 db_xref=InterPro:IPR003439 db_xref=InterPro:IPR003593 db_xref=GeneID:6876769 locus_tag=Lferr_0805 note='PFAM: ABC transporter related; SMART: AAA ATPase; KEGG: reh:H16_B1610 ABC-type transporter, ATPase component' product='ABC transporter-like protein' protein_id=YP_002219262.1 transl_table=11
NC_011206	GenBank	gene	766833	766925	+	1	.	db_xref=GeneID:6876770 locus_tag=Lferr_R0015 note=tRNA-Ser1
NC_011206	GenBank	tRNA	766833	766925	+	1	.	db_xref=GeneID:6876770 locus_tag=Lferr_R0015 product=tRNA-Ser
NC_011206	GenBank	CDS	767142	767468	+	1	.	codon_start=1 db_xref=GI:198282942 db_xref=InterPro:IPR005746 db_xref=InterPro:IPR006662 db_xref=InterPro:IPR013766 db_xref=GeneID:6876771 locus_tag=Lferr_0806 note='TIGRFAM: thioredoxin; PFAM: Thioredoxin domain; KEGG: hha:Hhal_2056 thioredoxin' product=thioredoxin protein_id=YP_002219263.1 transl_table=11
NC_011206	GenBank	CDS	767585	768841	+	1	.	codon_start=1 db_xref=GI:198282943 db_xref=InterPro:IPR000194 db_xref=InterPro:IPR003593 db_xref=InterPro:IPR004665 db_xref=InterPro:IPR011112 db_xref=InterPro:IPR011113 db_xref=InterPro:IPR011129 db_xref=InterPro:IPR013223 db_xref=GeneID:6876772 locus_tag=Lferr_0807 note='KEGG: noc:Noc_2592 transcription termination factor Rho; TIGRFAM: transcription termination factor Rho; PFAM: H+transporting …
NC_011206	GenBank	CDS	768916	769122	+	1	.	codon_start=1 db_xref=GI:198282944 db_xref=InterPro:IPR002150 db_xref=GeneID:6876773 locus_tag=Lferr_0808 note='PFAM: ribosomal protein L31; KEGG: fta:FTA_1378 ribosomal protein L31' product='50S ribosomal protein L31' protein_id=YP_002219265.1 transl_table=11
NC_011206	GenBank	CDS	769129	770367	+	1	.	EC_number=1.1.1.40 codon_start=1 db_xref=GI:198282945 db_xref=InterPro:IPR012301 db_xref=InterPro:IPR012302 db_xref=InterPro:IPR013027 db_xref=GeneID:6876774 locus_tag=Lferr_0809 note='PFAM: malic protein domain protein; malic protein NAD-binding; KEGG: tbd:Tbd_1181 malate dehydrogenase (oxaloacetate-decarboxylating)' product='malate dehydrogenase' protein_id=YP_002219266.1 transl_table=11
NC_011206	GenBank	CDS	770374	771429	+	1	.	codon_start=1 db_xref=GI:198282946 db_xref=InterPro:IPR002549 db_xref=GeneID:6876775 locus_tag=Lferr_0810 note='PFAM: protein of unknown function UPF0118; KEGG: mca:MCA2709 hypothetical protein' product='hypothetical protein' protein_id=YP_002219267.1 transl_table=11
NC_011206	GenBank	CDS	771700	773376	+	1	.	EC_number=4.2.1.9 codon_start=1 db_xref=GI:198282947 db_xref=InterPro:IPR000581 db_xref=InterPro:IPR004404 db_xref=GeneID:6876776 locus_tag=Lferr_0811 note='KEGG: afw:Anae109_4269 dihydroxy-acid dehydratase; TIGRFAM: dihydroxy-acid dehydratase; PFAM: dihydroxy-acid and 6-phosphogluconate dehydratase' product='dihydroxy-acid dehydratase' protein_id=YP_002219268.1 transl_table=11
NC_011206	GenBank	CDS	773383	774339	+	1	.	codon_start=1 db_xref=GI:198282948 db_xref=InterPro:IPR002790 db_xref=GeneID:6876777 locus_tag=Lferr_0812 note='PFAM: protein of unknown function DUF88; KEGG: aeh:Mlg_0311 protein of unknown function DUF88' product='hypothetical protein' protein_id=YP_002219269.1 transl_table=11
NC_011206	GenBank	CDS	774354	775661	+	-1	.	EC_number=2.3.1.1 codon_start=1 db_xref=GI:198282949 db_xref=InterPro:IPR000182 db_xref=InterPro:IPR001048 db_xref=InterPro:IPR010167 db_xref=GeneID:6876778 locus_tag=Lferr_0813 note='catalyzes the formation of N-acetyl-L-glutamate from L-glutamate and acetyl-CoA in arginine biosynthesis' product='N-acetylglutamate synthase' protein_id=YP_002219270.1 transl_table=11
NC_011206	GenBank	CDS	775677	775988	+	-1	.	codon_start=1 db_xref=GI:198282950 db_xref=InterPro:IPR002634 db_xref=GeneID:6876779 locus_tag=Lferr_0814 note='PFAM: BolA family protein; KEGG: bur:Bcep18194_A5212 BolA-like protein' product='BolA family protein' protein_id=YP_002219271.1 transl_table=11
NC_011206	GenBank	CDS	775985	776287	+	-1	.	codon_start=1 db_xref=GI:198282951 db_xref=InterPro:IPR005545 db_xref=GeneID:6876780 locus_tag=Lferr_0815 note='PFAM: YCII-related; KEGG: hha:Hhal_0586 YCII-related' product='hypothetical protein' protein_id=YP_002219272.1 transl_table=11
NC_011206	GenBank	CDS	776370	776927	+	-1	.	codon_start=1 db_xref=GI:198282952 db_xref=InterPro:IPR006008 db_xref=GeneID:6876781 locus_tag=Lferr_0816 note='TIGRFAM: intracellular septation protein A; PFAM: Intracellular septation protein A; KEGG: reh:H16_A1516 intracellular septation protein A' product='intracellular septation protein A' protein_id=YP_002219273.1 transl_table=11
NC_011206	GenBank	CDS	776990	777853	+	1	.	codon_start=1 db_xref=GI:198282953 db_xref=InterPro:IPR003593 db_xref=InterPro:IPR008533 db_xref=GeneID:6876782 locus_tag=Lferr_0817 note='PFAM: protein of unknown function DUF815; SMART: AAA ATPase; KEGG: net:Neut_0654 protein of unknown function DUF815' product='hypothetical protein' protein_id=YP_002219274.1 transl_table=11
NC_011206	GenBank	CDS	777938	778741	+	-1	.	EC_number=3.1.3.25 codon_start=1 db_xref=GI:198282954 db_xref=InterPro:IPR000760 db_xref=GeneID:6876783 locus_tag=Lferr_0818 note='PFAM: inositol monophosphatase; KEGG: noc:Noc_0719 inositol-1(or 4)-monophosphatase' product='inositol-phosphate phosphatase' protein_id=YP_002219275.1 transl_table=11
NC_011206	GenBank	CDS	778823	779593	+	1	.	codon_start=1 db_xref=GI:198282955 db_xref=InterPro:IPR001537 db_xref=InterPro:IPR004384 db_xref=GeneID:6876784 locus_tag=Lferr_0819 note='TIGRFAM: RNA methyltransferase, TrmH family, group 1; PFAM: tRNA/rRNA methyltransferase (SpoU); KEGG: pfl:PFL_4968 RNA methyltransferase, TrmH family, group 1' product='TrmH family RNA methyltransferase' protein_id=YP_002219276.1 transl_table=11
NC_011206	GenBank	CDS	779593	780387	+	1	.	EC_number=2.3.1.30 codon_start=1 db_xref=GI:198282956 db_xref=InterPro:IPR001451 db_xref=InterPro:IPR005881 db_xref=GeneID:6876785 locus_tag=Lferr_0820 note='KEGG: son:SO_2262 serine acetyltransferase; TIGRFAM: serine O-acetyltransferase; PFAM: transferase hexapeptide repeat containing protein' product='serine O-acetyltransferase' protein_id=YP_002219277.1 transl_table=11
NC_011206	GenBank	CDS	780433	780921	+	1	.	codon_start=1 db_xref=GI:198282957 db_xref=InterPro:IPR000944 db_xref=GeneID:6876786 locus_tag=Lferr_0821 note='TIGRFAM: transcriptional regulator, Rrf2 family; PFAM: protein of unknown function UPF0074; KEGG: pna:Pnap_2291 transcriptional regulator, BadM/Rrf2 family' product='BadM/Rrf2 family transcriptional regulator' protein_id=YP_002219278.1 transl_table=11
NC_011206	GenBank	CDS	780941	782206	+	1	.	codon_start=1 db_xref=GI:198282958 db_xref=InterPro:IPR000192 db_xref=InterPro:IPR001597 db_xref=InterPro:IPR010240 db_xref=GeneID:6876787 locus_tag=Lferr_0822 note='TIGRFAM: cysteine desulfurase IscS; PFAM: aminotransferase class V; aromatic amino acid beta-eliminating lyase/threonine aldolase; KEGG: bte:BTH_I1875 cysteine desulfurase IscS' product='cysteine desulfurase IscS' protein_id=YP_00221…
NC_011206	GenBank	CDS	782231	782662	+	1	.	codon_start=1 db_xref=GI:198282959 db_xref=InterPro:IPR002871 db_xref=InterPro:IPR011339 db_xref=GeneID:6876788 locus_tag=Lferr_0823 note='TIGRFAM: FeS cluster assembly scaffold IscU; PFAM: nitrogen-fixing NifU domain protein; KEGG: ngo:NGO0633 scaffold protein' product='FeS cluster assembly scaffold IscU' protein_id=YP_002219280.1 transl_table=11
NC_011206	GenBank	CDS	782672	782995	+	1	.	codon_start=1 db_xref=GI:198282960 db_xref=InterPro:IPR000361 db_xref=InterPro:IPR011302 db_xref=InterPro:IPR016092 db_xref=GeneID:6876789 locus_tag=Lferr_0824 note='TIGRFAM: iron-sulfur cluster assembly protein IscA; iron-sulfur cluster assembly accessory protein; PFAM: HesB/YadR/YfhF-family protein; KEGG: azo:azo2014 putative regulatory protein' product='iron-sulfur cluster assembly protein Isc…
NC_011206	GenBank	CDS	782995	783612	+	1	.	codon_start=1 db_xref=GI:198282961 db_xref=InterPro:IPR001623 db_xref=InterPro:IPR004640 db_xref=InterPro:IPR009073 db_xref=GeneID:6876790 locus_tag=Lferr_0825 note='TIGRFAM: co-chaperone Hsc20; PFAM: heat shock protein DnaJ domain protein; HSC20 oligomerisation; KEGG: mgm:Mmc1_3059 co-chaperone Hsc20' product='co-chaperone Hsc20' protein_id=YP_002219282.1 transl_table=11
NC_011206	GenBank	CDS	783646	785511	+	1	.	codon_start=1 db_xref=GI:198282962 db_xref=InterPro:IPR001023 db_xref=InterPro:IPR010236 db_xref=InterPro:IPR013126 db_xref=GeneID:6876791 gene=hscA locus_tag=Lferr_0826 note='involved in the maturation of iron-sulfur cluster-containing proteins' product='chaperone protein HscA' protein_id=YP_002219283.1 transl_table=11
NC_011206	GenBank	CDS	785512	785850	+	1	.	codon_start=1 db_xref=GI:198282963 db_xref=InterPro:IPR001041 db_xref=InterPro:IPR001055 db_xref=InterPro:IPR011536 db_xref=GeneID:6876792 locus_tag=Lferr_0827 note='TIGRFAM: ferredoxin, 2Fe-2S type, ISC system; PFAM: ferredoxin; KEGG: asa:ASA_2606 ferredoxin' product='ferredoxin, 2Fe-2S type, ISC system' protein_id=YP_002219284.1 transl_table=11
NC_011206	GenBank	CDS	785850	786044	+	1	.	codon_start=1 db_xref=GI:198282964 db_xref=InterPro:IPR007479 db_xref=GeneID:6876793 locus_tag=Lferr_0828 note='TIGRFAM: FeS assembly protein IscX; PFAM: protein of unknown function DUF528; KEGG: mag:amb3022 hypothetical protein' product='FeS assembly protein IscX' protein_id=YP_002219285.1 transl_table=11
NC_011206	GenBank	CDS	786058	787116	+	1	.	EC_number=2.1.1.61 codon_start=1 db_xref=GI:198282965 db_xref=InterPro:IPR004479 db_xref=InterPro:IPR004506 db_xref=GeneID:6876794 locus_tag=Lferr_0829 note='PFAM: ExsB family protein; tRNA (5-methylaminomethyl-2-thiouridylate)-methyltransferase; KEGG: gme:Gmet_0873 tRNA (5-methylaminomethyl-2-thiouridylate)-methyltransferase' product='tRNA (5-methylaminomethyl-2-thiouridylate)-methyltransferase'…
NC_011206	GenBank	CDS	787135	788034	+	-1	.	codon_start=1 db_xref=GI:198282966 db_xref=InterPro:IPR002641 db_xref=GeneID:6876795 locus_tag=Lferr_0830 note='PFAM: Patatin; KEGG: hha:Hhal_0457 patatin' product=patatin protein_id=YP_002219287.1 transl_table=11
NC_011206	GenBank	CDS	788237	788344	+	1	.	codon_start=1 db_xref=GI:198282967 db_xref=GeneID:6876796 locus_tag=Lferr_0831 note='KEGG: rfr:Rfer_0033 hypothetical protein' product='hypothetical protein' protein_id=YP_002219288.1 transl_table=11
NC_011206	GenBank	CDS	788357	790711	+	1	.	codon_start=1 db_xref=GI:198282968 db_xref=InterPro:IPR001650 db_xref=InterPro:IPR006935 db_xref=InterPro:IPR007409 db_xref=InterPro:IPR013670 db_xref=InterPro:IPR014001 db_xref=InterPro:IPR014021 db_xref=GeneID:6876797 locus_tag=Lferr_0832 note='PFAM: helicase domain protein; type III restriction protein res subunit; protein of unknown function DUF450; EcoEI R domain protein; SMART: DEAD-like he…
NC_011206	GenBank	CDS	790708	792177	+	1	.	codon_start=1 db_xref=GI:198282969 db_xref=InterPro:IPR002052 db_xref=InterPro:IPR002296 db_xref=InterPro:IPR003356 db_xref=GeneID:6876798 locus_tag=Lferr_0833 note='PFAM: N-6 DNA methylase; KEGG: dol:Dole_0823 N-6 DNA methylase' product='N-6 DNA methylase' protein_id=YP_002219290.1 transl_table=11
NC_011206	GenBank	CDS	792183	793157	+	1	.	codon_start=1 db_xref=GI:198282970 db_xref=InterPro:IPR006440 db_xref=GeneID:6876799 locus_tag=Lferr_0834 note='TIGRFAM: death-on-curing family protein; PFAM: Death-on-curing protein; KEGG: gur:Gura_3598 death-on-curing family protein' product='death-on-curing family protein' protein_id=YP_002219291.1 transl_table=11
NC_011206	GenBank	CDS	793157	794848	+	1	.	codon_start=1 db_xref=GI:198282971 db_xref=InterPro:IPR000055 db_xref=GeneID:6876800 locus_tag=Lferr_0835 note='PFAM: restriction modification system DNA specificity domain; KEGG: swd:Swoo_0501 restriction modification system DNA specificity domain' product='restriction modification system DNA specificity protein' protein_id=YP_002219292.1 transl_table=11
NC_011206	GenBank	CDS	794859	796700	+	1	.	codon_start=1 db_xref=GI:198282972 db_xref=GeneID:6876801 locus_tag=Lferr_0836 note='KEGG: bba:Bd3697 hypothetical protein' product='hypothetical protein' protein_id=YP_002219293.1 transl_table=11
NC_011206	GenBank	CDS	797016	797159	+	-1	.	codon_start=1 db_xref=GI:198282973 db_xref=GeneID:6876802 locus_tag=Lferr_0837 product='hypothetical protein' protein_id=YP_002219294.1 transl_table=11
NC_011206	GenBank	CDS	797189	797725	+	1	.	codon_start=1 db_xref=GI:198282974 db_xref=GeneID:6876803 locus_tag=Lferr_0838 note='KEGG: dsy:DSY4578 hypothetical protein' product='hypothetical protein' protein_id=YP_002219295.1 transl_table=11
NC_011206	GenBank	CDS	797734	798591	+	-1	.	codon_start=1 db_xref=GI:198282975 db_xref=InterPro:IPR003786 db_xref=GeneID:6876804 locus_tag=Lferr_0839 note='TIGRFAM: formate dehydrogenase family accessory protein FdhD; PFAM: formate dehydrogenase subunit FdhD; KEGG: xac:XAC2487 formate dehydrogenase accessory protein' product='formate dehydrogenase family accessory protein FdhD' protein_id=YP_002219296.1 transl_table=11
NC_011206	GenBank	CDS	798561	798860	+	-1	.	codon_start=1 db_xref=GI:198282976 db_xref=GeneID:6876805 locus_tag=Lferr_0840 note='KEGG: dac:Daci_4812 hypothetical protein' product='hypothetical protein' protein_id=YP_002219297.1 transl_table=11
NC_011206	GenBank	CDS	798850	801126	+	-1	.	EC_number=1.2.1.2 codon_start=1 db_xref=GI:198282977 db_xref=InterPro:IPR006656 db_xref=InterPro:IPR006657 db_xref=InterPro:IPR010046 db_xref=GeneID:6876806 locus_tag=Lferr_0841 note='KEGG: mfa:Mfla_0338 oxidoreductase alpha (molybdopterin) subunit; TIGRFAM: oxidoreductase alpha (molybdopterin) subunit; PFAM: molybdopterin oxidoreductase; molydopterin dinucleotide-binding region' product='oxidore…
NC_011206	GenBank	CDS	801192	803285	+	1	.	codon_start=1 db_xref=GI:198282978 db_xref=InterPro:IPR002078 db_xref=InterPro:IPR002197 db_xref=InterPro:IPR003593 db_xref=InterPro:IPR011704 db_xref=GeneID:6876807 locus_tag=Lferr_0842 note='PFAM: sigma-54 factor interaction domain-containing protein; helix-turn-helix Fis-type; ATPase associated with various cellular activities AAA_5; SMART: AAA ATPase; KEGG: acr:Acry_2789 GAF modulated sigma54…
NC_011206	GenBank	CDS	803333	803515	+	1	.	codon_start=1 db_xref=GI:198282979 db_xref=GeneID:6876808 locus_tag=Lferr_0843 product='hypothetical protein' protein_id=YP_002219300.1 transl_table=11
NC_011206	GenBank	CDS	803699	804283	+	1	.	EC_number=4.4.1.22 codon_start=1 db_xref=GI:198282980 db_xref=InterPro:IPR006913 db_xref=InterPro:IPR014185 db_xref=GeneID:6876809 locus_tag=Lferr_0844 note='catalyzes the reaction of formaldehyde with glutathione to form S-hydroxymethylglutathione' product='glutathione-dependent formaldehyde-activating protein' protein_id=YP_002219301.1 transl_table=11
NC_011206	GenBank	CDS	804382	805491	+	1	.	codon_start=1 db_xref=GI:198282981 db_xref=InterPro:IPR002328 db_xref=InterPro:IPR013149 db_xref=InterPro:IPR013154 db_xref=InterPro:IPR014183 db_xref=GeneID:6876810 locus_tag=Lferr_0845 note='TIGRFAM: S-(hydroxymethyl)glutathione dehydrogenase/class III alcohol dehydrogenase; PFAM: Alcohol dehydrogenase zinc-binding domain protein; Alcohol dehydrogenase GroES domain protein; KEGG: pla:Plav_2451 …
NC_011206	GenBank	CDS	805539	806345	+	1	.	EC_number=3.1.2.12 codon_start=1 db_xref=GI:198282982 db_xref=InterPro:IPR000801 db_xref=InterPro:IPR014186 db_xref=GeneID:6876811 locus_tag=Lferr_0846 note='KEGG: reu:Reut_B3999 carboxylesterase; TIGRFAM: S-formylglutathione hydrolase; PFAM: putative esterase' product='S-formylglutathione hydrolase' protein_id=YP_002219303.1 transl_table=11
NC_011206	GenBank	CDS	806370	807332	+	-1	.	codon_start=1 db_xref=GI:198282983 db_xref=InterPro:IPR000847 db_xref=InterPro:IPR005119 db_xref=GeneID:6876812 locus_tag=Lferr_0847 note='PFAM: regulatory protein LysR; LysR substrate-binding; KEGG: mfa:Mfla_1669 transcriptional regulator CysB-like protein' product='LysR family transcriptional regulator' protein_id=YP_002219304.1 transl_table=11
NC_011206	GenBank	CDS	807388	808836	+	-1	.	codon_start=1 db_xref=GI:198282984 db_xref=InterPro:IPR001789 db_xref=InterPro:IPR002078 db_xref=InterPro:IPR002197 db_xref=InterPro:IPR003593 db_xref=GeneID:6876813 locus_tag=Lferr_0848 note='PFAM: response regulator receiver; sigma-54 factor interaction domain-containing protein; helix-turn-helix Fis-type; SMART: AAA ATPase; KEGG: bbt:BBta_0458 two-component response regulator protein' product=…
NC_011206	GenBank	CDS	809018	809980	+	1	.	codon_start=1 db_xref=GI:198282985 db_xref=InterPro:IPR001821 db_xref=InterPro:IPR006137 db_xref=GeneID:6876814 locus_tag=Lferr_0849 note='PFAM: NADH ubiquinone oxidoreductase 20 kDa subunit; KEGG: sal:Sala_3197 NADH ubiquinone oxidoreductase, 20 kDa subunit' product='NADH ubiquinone oxidoreductase 20 kDa subunit' protein_id=YP_002219306.1 transl_table=11
NC_011206	GenBank	CDS	810031	811629	+	1	.	EC_number=1.12.5.1 codon_start=1 db_xref=GI:198282986 db_xref=InterPro:IPR001501 db_xref=GeneID:6876815 locus_tag=Lferr_0850 note='PFAM: nickel-dependent hydrogenase large subunit; KEGG: bbt:BBta_0461 uptake hydrogenase large subunit' product='Hydrogen:quinone oxidoreductase' protein_id=YP_002219307.1 transl_table=11
NC_011206	GenBank	CDS	811719	812039	+	1	.	codon_start=1 db_xref=GI:198282987 db_xref=GeneID:6876816 locus_tag=Lferr_0851 note='KEGG: bbt:BBta_0462 hypothetical protein' product='hypothetical protein' protein_id=YP_002219308.1 transl_table=11
NC_011206	GenBank	CDS	812058	812390	+	1	.	codon_start=1 db_xref=GI:198282988 db_xref=GeneID:6876817 locus_tag=Lferr_0852 note='KEGG: sal:Sala_3200 hypothetical protein' product='hypothetical protein' protein_id=YP_002219309.1 transl_table=11
NC_011206	GenBank	CDS	812393	812866	+	1	.	codon_start=1 db_xref=GI:198282989 db_xref=InterPro:IPR000671 db_xref=GeneID:6876818 locus_tag=Lferr_0853 note='TIGRFAM: hydrogenase maturation protease; PFAM: peptidase M52 hydrogen uptake protein; KEGG: ava:Ava_3947 peptidase M52, hydrogen uptake protein' product='hydrogenase maturation protease' protein_id=YP_002219310.1 transl_table=11
NC_011206	GenBank	CDS	812863	813192	+	1	.	codon_start=1 db_xref=GI:198282990 db_xref=GeneID:6876819 locus_tag=Lferr_0854 note='KEGG: msm:MSMEG_2264 peptidase M52, hydrogen uptake protein' product='hypothetical protein' protein_id=YP_002219311.1 transl_table=11
NC_011206	GenBank	CDS	813291	814271	+	1	.	codon_start=1 db_xref=GI:198282991 db_xref=GeneID:6876820 locus_tag=Lferr_0855 note='KEGG: bbt:BBta_0466 hypothetical protein' product='hypothetical protein' protein_id=YP_002219312.1 transl_table=11
NC_011206	GenBank	CDS	814296	814523	+	1	.	codon_start=1 db_xref=GI:198282992 db_xref=GeneID:6876821 locus_tag=Lferr_0856 note='KEGG: ter:Tery_3363 hypothetical protein' product='hypothetical protein' protein_id=YP_002219313.1 transl_table=11
NC_011206	GenBank	CDS	814552	814776	+	1	.	codon_start=1 db_xref=GI:198282993 db_xref=GeneID:6876822 locus_tag=Lferr_0857 note='KEGG: bbt:BBta_0468 hypothetical protein' product='hypothetical protein' protein_id=YP_002219314.1 transl_table=11
NC_011206	GenBank	CDS	814778	815683	+	1	.	codon_start=1 db_xref=GI:198282994 db_xref=InterPro:IPR001075 db_xref=InterPro:IPR005806 db_xref=GeneID:6876823 locus_tag=Lferr_0858 note='PFAM: nitrogen-fixing NifU domain protein; Rieske [2Fe-2S] domain protein; KEGG: sal:Sala_3205 nitrogen-fixing NifU-like' product='Rieske (2Fe-2S) domain-containing protein' protein_id=YP_002219315.1 transl_table=11
NC_011206	GenBank	CDS	815676	816872	+	1	.	codon_start=1 db_xref=GI:198282995 db_xref=InterPro:IPR001258 db_xref=GeneID:6876824 locus_tag=Lferr_0859 note='PFAM: NHL repeat containing protein; KEGG: sal:Sala_3206 NHL repeat' product='NHL repeat containing protein' protein_id=YP_002219316.1 transl_table=11
NC_011206	GenBank	CDS	816869	819280	+	1	.	codon_start=1 db_xref=GI:198282996 db_xref=InterPro:IPR001792 db_xref=InterPro:IPR004421 db_xref=InterPro:IPR006070 db_xref=InterPro:IPR006071 db_xref=InterPro:IPR011125 db_xref=GeneID:6876825 locus_tag=Lferr_0860 note='TIGRFAM: [NiFe] hydrogenase maturation protein HypF; PFAM: acylphosphatase; SUA5/yciO/yrdC domain; zinc finger HypF domain protein; KEGG: sal:Sala_3207 (NiFe) hydrogenase maturati…
NC_011206	GenBank	CDS	819271	819564	+	1	.	codon_start=1 db_xref=GI:198282997 db_xref=InterPro:IPR001109 db_xref=GeneID:6876826 locus_tag=Lferr_0861 note='TIGRFAM: hydrogenase assembly chaperone hypC/hupF; PFAM: hydrogenase expression/formation protein (HUPF/HYPC); KEGG: ana:asr0695 hydrogenase expression/formation protein' product='hydrogenase assembly chaperone HypC/HupF' protein_id=YP_002219318.1 transl_table=11
NC_011206	GenBank	CDS	819580	820278	+	1	.	codon_start=1 db_xref=GI:198282998 db_xref=InterPro:IPR004515 db_xref=GeneID:6876827 locus_tag=Lferr_0862 note='TIGRFAM: phosphoheptose isomerase; KEGG: bbt:BBta_0473 D-sedoheptulose 7-phosphate isomerase' product='phosphoheptose isomerase' protein_id=YP_002219319.1 transl_table=11
NC_011206	GenBank	CDS	820262	821407	+	1	.	codon_start=1 db_xref=GI:198282999 db_xref=InterPro:IPR002780 db_xref=GeneID:6876828 locus_tag=Lferr_0863 note='TIGRFAM: hydrogenase expression/formation protein HypD; PFAM: hydrogenase formation HypD protein; KEGG: bbt:BBta_0474 hydrogenase expression/formation' product='hydrogenase expression/formation protein HypD' protein_id=YP_002219320.1 transl_table=11
NC_011206	GenBank	CDS	821407	822465	+	1	.	codon_start=1 db_xref=GI:198283000 db_xref=InterPro:IPR000728 db_xref=InterPro:IPR010918 db_xref=InterPro:IPR011854 db_xref=GeneID:6876829 locus_tag=Lferr_0864 note='TIGRFAM: hydrogenase expression/formation protein HypE; PFAM: AIR synthase related protein; AIR synthase related protein domain protein; KEGG: xau:Xaut_2187 hydrogenase expression/formation protein HypE' product='hydrogenase expressi…
NC_011206	GenBank	CDS	822479	822808	+	1	.	codon_start=1 db_xref=GI:198283001 db_xref=InterPro:IPR000688 db_xref=GeneID:6876830 locus_tag=Lferr_0865 note='PFAM: hydrogenase expression/synthesis HypA; KEGG: ava:Ava_4607 hydrogenase expression/synthesis, HypA' product='hydrogenase nickel incorporation protein HypA' protein_id=YP_002219322.1 transl_table=11
NC_011206	GenBank	CDS	822808	823725	+	1	.	codon_start=1 db_xref=GI:198283002 db_xref=InterPro:IPR003495 db_xref=InterPro:IPR004392 db_xref=GeneID:6876831 locus_tag=Lferr_0866 note='TIGRFAM: hydrogenase accessory protein HypB; PFAM: cobalamin synthesis protein P47K; KEGG: sen:SACE_3076 hydrogenase nickel incorporation protein HypB' product='hydrogenase nickel incorporation protein HypB' protein_id=YP_002219323.1 transl_table=11
NC_011206	GenBank	CDS	823751	825160	+	1	.	codon_start=1 db_xref=GI:198283003 db_xref=InterPro:IPR004841 db_xref=GeneID:6876832 locus_tag=Lferr_0867 note='PFAM: amino acid permease-associated region; KEGG: mse:Msed_0935 amino acid permease-associated region' product='amino acid permease-associated protein' protein_id=YP_002219324.1 transl_table=11
NC_011206	GenBank	CDS	825135	826475	+	1	.	codon_start=1 db_xref=GI:198283004 db_xref=InterPro:IPR001261 db_xref=InterPro:IPR006076 db_xref=GeneID:6876833 locus_tag=Lferr_0868 note='PFAM: FAD dependent oxidoreductase; KEGG: sme:SMc00797 putative oxidoreductase protein' product='FAD dependent oxidoreductase' protein_id=YP_002219325.1 transl_table=11
NC_011206	GenBank	CDS	826560	826958	+	1	.	codon_start=1 db_xref=GI:198283005 db_xref=InterPro:IPR001486 db_xref=GeneID:6876834 locus_tag=Lferr_0869 note='PFAM: globin; KEGG: aeh:Mlg_2635 globin' product=globin protein_id=YP_002219326.1 transl_table=11
NC_011206	GenBank	CDS	826973	828493	+	-1	.	codon_start=1 db_xref=GI:198283006 db_xref=InterPro:IPR000634 db_xref=InterPro:IPR001721 db_xref=InterPro:IPR001926 db_xref=InterPro:IPR005787 db_xref=GeneID:6876835 locus_tag=Lferr_0870 note='TIGRFAM: threonine dehydratase, biosynthetic; PFAM: Threonine dehydratase domain protein; Pyridoxal-5'-phosphate-dependent protein beta subunit; KEGG: cya:CYA_0143 threonine dehydratase' product='threonine …
NC_011206	GenBank	CDS	828490	828861	+	-1	.	codon_start=1 db_xref=GI:198283007 db_xref=InterPro:IPR000847 db_xref=GeneID:6876836 locus_tag=Lferr_0871 note='PFAM: regulatory protein LysR; KEGG: mms:mma_3664 molybdenum-binding transcriptional regulator' product='putative ModE family transcriptional regulator' protein_id=YP_002219328.1 transl_table=11
NC_011206	GenBank	CDS	828858	829823	+	-1	.	codon_start=1 db_xref=GI:198283008 db_xref=InterPro:IPR000073 db_xref=GeneID:6876837 locus_tag=Lferr_0872 note='PFAM: alpha/beta hydrolase fold; KEGG: cvi:CV_3200 hypothetical protein' product='alpha/beta hydrolase fold protein' protein_id=YP_002219329.1 transl_table=11
NC_011206	GenBank	CDS	829820	830029	+	-1	.	codon_start=1 db_xref=GI:198283009 db_xref=GeneID:6876838 locus_tag=Lferr_0873 note='KEGG: rso:RS02214 hypothetical protein' product='hypothetical protein' protein_id=YP_002219330.1 transl_table=11
NC_011206	GenBank	CDS	830375	831151	+	1	.	codon_start=1 db_xref=GI:198283010 db_xref=GeneID:6876839 locus_tag=Lferr_0874 note='KEGG: dar:Daro_3934 conserved hypothetical protein, predicted autoinducer synthesis protein family' product='putative autoinducer synthesis protein' protein_id=YP_002219331.1 transl_table=11
NC_011206	GenBank	CDS	831148	832050	+	1	.	codon_start=1 db_xref=GI:198283011 db_xref=InterPro:IPR002123 db_xref=InterPro:IPR004552 db_xref=GeneID:6876840 locus_tag=Lferr_0875 note='TIGRFAM: 1-acyl-sn-glycerol-3-phosphate acyltransferase; PFAM: phospholipid/glycerol acyltransferase; KEGG: eba:ebA5567 putative 1-acylglycerol-3-phosphate O-acyltransferase' product='1-acyl-sn-glycerol-3-phosphate acyltransferase' protein_id=YP_002219332.1 tr…
NC_011206	GenBank	CDS	832070	833134	+	-1	.	EC_number=4.1.1.37 codon_start=1 db_xref=GI:198283012 db_xref=InterPro:IPR000257 db_xref=InterPro:IPR006361 db_xref=GeneID:6876841 locus_tag=Lferr_0876 note='KEGG: aeh:Mlg_2765 uroporphyrinogen decarboxylase; TIGRFAM: uroporphyrinogen decarboxylase; PFAM: Uroporphyrinogen decarboxylase (URO-D)' product='uroporphyrinogen decarboxylase' protein_id=YP_002219333.1 transl_table=11
NC_011206	GenBank	CDS	833138	834535	+	-1	.	codon_start=1 db_xref=GI:198283013 db_xref=InterPro:IPR000103 db_xref=InterPro:IPR000759 db_xref=InterPro:IPR001100 db_xref=InterPro:IPR001327 db_xref=InterPro:IPR001450 db_xref=InterPro:IPR006006 db_xref=InterPro:IPR013027 db_xref=GeneID:6876842 locus_tag=Lferr_0877 note='TIGRFAM: glutamate synthase, small subunit; PFAM: FAD-dependent pyridine nucleotide-disulphide oxidoreductase; KEGG: pmy:Pmen…
NC_011206	GenBank	CDS	834559	838986	+	-1	.	EC_number=1.4.7.1 codon_start=1 db_xref=GI:198283014 db_xref=InterPro:IPR000583 db_xref=InterPro:IPR002489 db_xref=InterPro:IPR002932 db_xref=InterPro:IPR006982 db_xref=GeneID:6876843 locus_tag=Lferr_0878 note='PFAM: glutamine amidotransferase class-II; glutamate synthase alpha subunit domain protein; ferredoxin-dependent glutamate synthase; glutamate synthase; KEGG: aeh:Mlg_2763 glutamate syntha…
NC_011206	GenBank	CDS	839124	840296	+	-1	.	codon_start=1 db_xref=GI:198283015 db_xref=InterPro:IPR003607 db_xref=InterPro:IPR006261 db_xref=InterPro:IPR006674 db_xref=GeneID:6876844 locus_tag=Lferr_0879 note='KEGG: bch:Bcen2424_0394 deoxyguanosinetriphosphate triphosphohydrolase-like protein; TIGRFAM: deoxyguanosinetriphosphate triphosphohydrolase; PFAM: metal-dependent phosphohydrolase HD sub domain; SMART: metal-dependent phosphohydrola…
NC_011206	GenBank	CDS	840289	841131	+	-1	.	codon_start=1 db_xref=GI:198283016 db_xref=InterPro:IPR003669 db_xref=GeneID:6876845 locus_tag=Lferr_0880 note='TIGRFAM: thymidylate synthase, flavin-dependent; PFAM: thymidylate synthase complementing protein ThyX; KEGG: mgm:Mmc1_0404 thymidylate synthase, flavin-dependent' product='thymidylate synthase, flavin-dependent' protein_id=YP_002219337.1 transl_table=11
NC_011206	GenBank	CDS	841124	842218	+	-1	.	codon_start=1 db_xref=GI:198283017 db_xref=InterPro:IPR002658 db_xref=InterPro:IPR016037 db_xref=GeneID:6876846 locus_tag=Lferr_0881 note='PFAM: 3-dehydroquinate synthase; KEGG: mms:mma_3363 bifunctional shikimate kinase/3-dehydroquinate synthase' product='3-dehydroquinate synthase' protein_id=YP_002219338.1 transl_table=11
NC_011206	GenBank	CDS	842324	842863	+	-1	.	EC_number=2.7.1.71 codon_start=1 db_xref=GI:198283018 db_xref=InterPro:IPR000623 db_xref=GeneID:6876847 locus_tag=Lferr_0882 note='PFAM: shikimate kinase; KEGG: tcx:Tcr_2137 shikimate kinase' product='shikimate kinase' protein_id=YP_002219339.1 transl_table=11
NC_011206	GenBank	CDS	842860	845214	+	-1	.	codon_start=1 db_xref=GI:198283019 db_xref=InterPro:IPR001775 db_xref=InterPro:IPR004846 db_xref=InterPro:IPR005644 db_xref=InterPro:IPR011662 db_xref=InterPro:IPR013355 db_xref=GeneID:6876848 locus_tag=Lferr_0883 note='TIGRFAM: type IV pilus secretin PilQ; PFAM: type II and III secretion system protein; NolW domain protein; Secretin/TonB short domain; KEGG: mpt:Mpe_A3109 fimbrial biogenesis prot…
NC_011206	GenBank	CDS	845259	845807	+	-1	.	codon_start=1 db_xref=GI:198283020 db_xref=InterPro:IPR007446 db_xref=GeneID:6876849 locus_tag=Lferr_0884 note='PFAM: Pilus assembly protein PilP; KEGG: pat:Patl_0668 pilus assembly protein, PilQ' product='Pilus assembly protein PilP' protein_id=YP_002219341.1 transl_table=11
NC_011206	GenBank	CDS	845804	846457	+	-1	.	codon_start=1 db_xref=GI:198283021 db_xref=InterPro:IPR007445 db_xref=GeneID:6876850 locus_tag=Lferr_0885 note='PFAM: Pilus assembly protein PilO; KEGG: mfa:Mfla_2459 pilus assembly protein, PilO' product='Pilus assembly protein PilO' protein_id=YP_002219342.1 transl_table=11
NC_011206	GenBank	CDS	846454	847047	+	-1	.	codon_start=1 db_xref=GI:198283022 db_xref=InterPro:IPR007813 db_xref=GeneID:6876851 locus_tag=Lferr_0886 note='PFAM: Fimbrial assembly family protein; KEGG: azo:azo3649 probable type 4 fimbrial biogenesis protein' product='fimbrial assembly family protein' protein_id=YP_002219343.1 transl_table=11
NC_011206	GenBank	CDS	848337	848870	+	1	.	codon_start=1 db_xref=GI:198283023 db_xref=InterPro:IPR002125 db_xref=InterPro:IPR016192 db_xref=GeneID:6876853 locus_tag=Lferr_0888 note='PFAM: CMP/dCMP deaminase zinc-binding; KEGG: sat:SYN_00164 tRNA-specific adenosine deaminase' product='zinc-binding CMP/dCMP deaminase' protein_id=YP_002219344.1 transl_table=11
NC_011206	GenBank	CDS	848867	849298	+	1	.	codon_start=1 db_xref=GI:198283024 db_xref=InterPro:IPR001602 db_xref=GeneID:6876854 locus_tag=Lferr_0889 note='PFAM: protein of unknown function UPF0047; KEGG: mxa:MXAN_1174 conserved hypothetical protein TIGR00149' product='hypothetical protein' protein_id=YP_002219345.1 transl_table=11
NC_011206	GenBank	CDS	849298	849723	+	1	.	codon_start=1 db_xref=GI:198283025 db_xref=GeneID:6876855 locus_tag=Lferr_0890 note='KEGG: tbd:Tbd_0692 hypothetical protein' product='hypothetical protein' protein_id=YP_002219346.1 transl_table=11
NC_011206	GenBank	CDS	849786	851324	+	1	.	codon_start=1 db_xref=GI:198283026 db_xref=InterPro:IPR000432 db_xref=GeneID:6876856 locus_tag=Lferr_0891 note='PFAM: DNA mismatch repair protein MutS domain protein; KEGG: sth:STH1115 DNA mismatch repair protein' product='DNA mismatch repair protein MutS domain-containing protein' protein_id=YP_002219347.1 transl_table=11
NC_011206	GenBank	CDS	851453	853198	+	1	.	codon_start=1 db_xref=GI:198283027 db_xref=InterPro:IPR000399 db_xref=InterPro:IPR011766 db_xref=InterPro:IPR012000 db_xref=InterPro:IPR012001 db_xref=InterPro:IPR012846 db_xref=GeneID:6876857 locus_tag=Lferr_0892 note='TIGRFAM: acetolactate synthase, large subunit, biosynthetic type; PFAM: thiamine pyrophosphate protein domain protein TPP-binding; thiamine pyrophosphate protein central region; t…
NC_011206	GenBank	CDS	853195	853686	+	1	.	codon_start=1 db_xref=GI:198283028 db_xref=InterPro:IPR002912 db_xref=InterPro:IPR004789 db_xref=GeneID:6876858 locus_tag=Lferr_0893 note='TIGRFAM: acetolactate synthase, small subunit; PFAM: amino acid-binding ACT domain protein; KEGG: tbd:Tbd_1990 acetolactate synthase, small subunit' product='acetolactate synthase small subunit' protein_id=YP_002219349.1 transl_table=11
NC_011206	GenBank	CDS	853738	854754	+	1	.	EC_number=1.1.1.86 codon_start=1 db_xref=GI:198283029 db_xref=InterPro:IPR000506 db_xref=InterPro:IPR003781 db_xref=InterPro:IPR013023 db_xref=InterPro:IPR013116 db_xref=GeneID:6876859 locus_tag=Lferr_0894 note='KEGG: mca:MCA2272 ketol-acid reductoisomerase; TIGRFAM: ketol-acid reductoisomerase; PFAM: acetohydroxy acid isomeroreductase; CoA-binding domain protein; Acetohydroxy acid isomeroreducta…
NC_011206	GenBank	CDS	854873	855535	+	1	.	EC_number=4.1.1.65 codon_start=1 db_xref=GI:198283030 db_xref=InterPro:IPR003817 db_xref=InterPro:IPR004428 db_xref=GeneID:6876860 locus_tag=Lferr_0895 note='catalyzes the decarboxylaton of phospatidyl-L-sering to phosphatidylethanolamine' product='phosphatidylserine decarboxylase' protein_id=YP_002219351.1 transl_table=11
NC_011206	GenBank	CDS	855532	856284	+	1	.	EC_number=2.7.8.8 codon_start=1 db_xref=GI:198283031 db_xref=InterPro:IPR000462 db_xref=InterPro:IPR004533 db_xref=GeneID:6876861 locus_tag=Lferr_0896 note='KEGG: mca:MCA2273 CDP-diacylglycerol--serine O-phosphatidyltransferase; TIGRFAM: CDP-diacylglycerol/serine O-phosphatidyltransferase; PFAM: CDP-alcohol phosphatidyltransferase' product='CDP-diacylglycerol/serine O-phosphatidyltransferase' pro…
NC_011206	GenBank	CDS	856260	858134	+	-1	.	EC_number=2.7.1.40 codon_start=1 db_xref=GI:198283032 db_xref=InterPro:IPR015793 db_xref=GeneID:6876862 locus_tag=Lferr_0897 note='catalyzes the formation of phosphoenolpyruvate from pyruvate' product='pyruvate kinase' protein_id=YP_002219353.1 transl_table=11
NC_011206	GenBank	CDS	858301	858726	+	1	.	codon_start=1 db_xref=GI:198283033 db_xref=InterPro:IPR006015 db_xref=InterPro:IPR006016 db_xref=GeneID:6876863 locus_tag=Lferr_0898 note='PFAM: UspA domain protein; KEGG: reh:H16_B1432 universal stress protein, UspA family' product='UspA domain-containing protein' protein_id=YP_002219354.1 transl_table=11
NC_011206	GenBank	CDS	858815	859240	+	-1	.	codon_start=1 db_xref=GI:198283034 db_xref=InterPro:IPR001474 db_xref=InterPro:IPR016856 db_xref=GeneID:6876864 locus_tag=Lferr_0899 note='NADPH-dependent; catalyzes the reduction of 7-cyano-7-deazaguanine to 7-aminomethyl-7-deazaguanine in queuosine biosynthesis' product='7-cyano-7-deazaguanine reductase' protein_id=YP_002219355.1 transl_table=11
NC_011206	GenBank	CDS	859301	862753	+	1	.	codon_start=1 db_xref=GI:198283035 db_xref=InterPro:IPR003395 db_xref=InterPro:IPR003439 db_xref=InterPro:IPR011890 db_xref=GeneID:6876865 locus_tag=Lferr_0900 note='TIGRFAM: chromosome segregation protein SMC; PFAM: SMC domain protein; KEGG: psa:PST_1855 chromosome segregation SMC protein, putative' product='chromosome segregation protein SMC' protein_id=YP_002219356.1 transl_table=11
NC_011206	GenBank	CDS	863013	863981	+	1	.	codon_start=1 db_xref=GI:198283036 db_xref=GeneID:6876866 locus_tag=Lferr_0901 note='KEGG: bxe:Bxe_B2627 GAF sensor diguanylate phosphsdiesterase (EAL domain)' product='hypothetical protein' protein_id=YP_002219357.1 transl_table=11
NC_011206	GenBank	CDS	863987	864679	+	-1	.	codon_start=1 db_xref=GI:198283037 db_xref=InterPro:IPR005834 db_xref=InterPro:IPR006383 db_xref=InterPro:IPR006385 db_xref=GeneID:6876867 locus_tag=Lferr_0902 note='TIGRFAM: HAD-superfamily hydrolase, subfamily IB (PSPase-like); HAD-superfamily subfamily IB hydrolase, TIGR01490; PFAM: Haloacid dehalogenase domain protein hydrolase; KEGG: pae:PA0335 hypothetical protein' product='HAD-superfamily …
NC_011206	GenBank	CDS	864796	866811	+	1	.	EC_number=6.5.1.2 codon_start=1 db_xref=GI:198283038 db_xref=InterPro:IPR000445 db_xref=InterPro:IPR001357 db_xref=InterPro:IPR001679 db_xref=InterPro:IPR003583 db_xref=InterPro:IPR004149 db_xref=InterPro:IPR004150 db_xref=InterPro:IPR013839 db_xref=InterPro:IPR013840 db_xref=GeneID:6876868 locus_tag=Lferr_0903 note='KEGG: aeh:Mlg_0681 DNA ligase, NAD-dependent; TIGRFAM: DNA ligase, NAD-dependent…
NC_011206	GenBank	CDS	866814	867329	+	1	.	codon_start=1 db_xref=GI:198283039 db_xref=InterPro:IPR001469 db_xref=GeneID:6876869 locus_tag=Lferr_0904 note='TIGRFAM: ATP synthase F1, epsilon subunit; PFAM: H+transporting two-sector ATPase delta/epsilon subunit; KEGG: bte:BTH_I3307 ATP synthase F1, epsilon subunit' product='ATP synthase F1 subunit epsilon' protein_id=YP_002219360.1 transl_table=11
NC_011206	GenBank	CDS	867346	867996	+	1	.	codon_start=1 db_xref=GI:198283040 db_xref=InterPro:IPR002048 db_xref=InterPro:IPR010743 db_xref=InterPro:IPR013216 db_xref=InterPro:IPR013217 db_xref=GeneID:6876870 locus_tag=Lferr_0905 note='PFAM: Methionine biosynthesis MetW protein; Methyltransferase type 11; Methyltransferase type 12; KEGG: aeh:Mlg_0626 methyltransferase type 11' product='type 11 methyltransferase' protein_id=YP_002219361.1 …
NC_011206	GenBank	CDS	868140	868874	+	-1	.	codon_start=1 db_xref=GI:198283041 db_xref=InterPro:IPR002725 db_xref=GeneID:6876871 locus_tag=Lferr_0906 note='PFAM: protein of unknown function DUF45; KEGG: sbm:Shew185_2198 protein of unknown function DUF45' product='hypothetical protein' protein_id=YP_002219362.1 transl_table=11
NC_011206	GenBank	CDS	869119	870027	+	-1	.	codon_start=1 db_xref=GI:198283042 db_xref=InterPro:IPR000847 db_xref=InterPro:IPR005119 db_xref=GeneID:6876872 locus_tag=Lferr_0907 note='PFAM: regulatory protein LysR; LysR substrate-binding; KEGG: mrd:Mrad2831_4570 transcriptional regulator, LysR family' product='LysR family transcriptional regulator' protein_id=YP_002219363.1 transl_table=11
NC_011206	GenBank	CDS	870303	872639	+	1	.	codon_start=1 db_xref=GI:198283043 db_xref=InterPro:IPR000531 db_xref=InterPro:IPR012910 db_xref=GeneID:6876873 locus_tag=Lferr_0908 note='PFAM: TonB-dependent receptor; TonB-dependent receptor plug; KEGG: gox:GOX1075 TonB-dependent outer membrane receptor' product='TonB-dependent receptor' protein_id=YP_002219364.1 transl_table=11
NC_011206	GenBank	CDS	872866	873672	+	1	.	codon_start=1 db_xref=GI:198283044 db_xref=InterPro:IPR002781 db_xref=GeneID:6876874 locus_tag=Lferr_0909 note='PFAM: protein of unknown function DUF81; KEGG: mfa:Mfla_2237 protein of unknown function DUF81' product='hypothetical protein' protein_id=YP_002219365.1 transl_table=11
NC_011206	GenBank	CDS	874407	875111	+	1	.	codon_start=1 db_xref=GI:198283045 db_xref=InterPro:IPR002898 db_xref=GeneID:6876876 locus_tag=Lferr_0911 note='PFAM: MotA/TolQ/ExbB proton channel; KEGG: acr:Acry_3610 MotA/TolQ/ExbB proton channel' product='MotA/TolQ/ExbB proton channel' protein_id=YP_002219366.1 transl_table=11
NC_011206	GenBank	CDS	875159	875557	+	1	.	codon_start=1 db_xref=GI:198283046 db_xref=InterPro:IPR003400 db_xref=GeneID:6876877 locus_tag=Lferr_0912 note='PFAM: Biopolymer transport protein ExbD/TolR; KEGG: acr:Acry_1461 biopolymer transport protein ExbD/TolR' product='biopolymer transport protein ExbD/TolR' protein_id=YP_002219367.1 transl_table=11
NC_011206	GenBank	CDS	875647	876405	+	1	.	codon_start=1 db_xref=GI:198283047 db_xref=InterPro:IPR006260 db_xref=GeneID:6876878 locus_tag=Lferr_0913 note='TIGRFAM: TonB family protein; KEGG: acr:Acry_0296 TonB family protein' product='TonB family protein' protein_id=YP_002219368.1 transl_table=11
NC_011206	GenBank	CDS	876463	877887	+	1	.	codon_start=1 db_xref=GI:198283048 db_xref=InterPro:IPR001248 db_xref=GeneID:6876879 locus_tag=Lferr_0914 note='PFAM: permease for cytosine/purines uracil thiamine allantoin; KEGG: kra:Krad_3647 permease for cytosine/purines uracil thiamine allantoin' product='cytosine/purines uracil thiamine allantoin permease' protein_id=YP_002219369.1 transl_table=11
NC_011206	GenBank	CDS	877884	879113	+	1	.	EC_number=3.5.4.3 codon_start=1 db_xref=GI:198283049 db_xref=InterPro:IPR006680 db_xref=GeneID:6876880 locus_tag=Lferr_0915 note='PFAM: amidohydrolase; KEGG: reu:Reut_A2429 guanine deaminase' product='Guanine deaminase' protein_id=YP_002219370.1 transl_table=11
NC_011206	GenBank	CDS	879160	880203	+	1	.	EC_number=3.5.4.4 codon_start=1 db_xref=GI:198283050 db_xref=InterPro:IPR001365 db_xref=InterPro:IPR006330 db_xref=GeneID:6876881 locus_tag=Lferr_0916 note='KEGG: hch:HCH_01503 adenosine deaminase; TIGRFAM: adenosine deaminase; PFAM: adenosine/AMP deaminase' product='adenosine deaminase' protein_id=YP_002219371.1 transl_table=11
NC_011206	GenBank	CDS	880200	881228	+	1	.	codon_start=1 db_xref=GI:198283051 db_xref=GeneID:6876882 locus_tag=Lferr_0917 note='KEGG: gdi:GDI0784 putative purine nucleoside permease' product='purine nucleoside permease-like protein' protein_id=YP_002219372.1 transl_table=11
NC_011206	GenBank	CDS	881290	883548	+	1	.	EC_number=1.17.1.4 codon_start=1 db_xref=GI:198283052 db_xref=InterPro:IPR000674 db_xref=InterPro:IPR008274 db_xref=GeneID:6876883 locus_tag=Lferr_0918 note='PFAM: aldehyde oxidase and xanthine dehydrogenase a/b hammerhead; aldehyde oxidase and xanthine dehydrogenase molybdopterin binding; KEGG: scl:sce5895 putative xanthine dehydrogenase' product='xanthine dehydrogenase' protein_id=YP_002219373.…
NC_011206	GenBank	CDS	883551	884000	+	1	.	codon_start=1 db_xref=GI:198283053 db_xref=InterPro:IPR001041 db_xref=InterPro:IPR002888 db_xref=InterPro:IPR006058 db_xref=GeneID:6876884 locus_tag=Lferr_0919 note='PFAM: ferredoxin; [2Fe-2S]-binding domain protein; KEGG: mta:Moth_1961 (2Fe-2S)-binding' product='(2Fe-2S)-binding domain-containing protein' protein_id=YP_002219374.1 transl_table=11
NC_011206	GenBank	CDS	884000	884866	+	1	.	codon_start=1 db_xref=GI:198283054 db_xref=InterPro:IPR002346 db_xref=GeneID:6876885 locus_tag=Lferr_0920 note='PFAM: molybdopterin dehydrogenase FAD-binding; KEGG: scl:sce5893 putative xanthine dehydrogenase' product='molybdopterin dehydrogenase FAD-binding' protein_id=YP_002219375.1 transl_table=11
NC_011206	GenBank	CDS	884870	885454	+	1	.	codon_start=1 db_xref=GI:198283055 db_xref=GeneID:6876886 locus_tag=Lferr_0921 note='KEGG: cyb:CYB_2111 hypothetical protein' product='hypothetical protein' protein_id=YP_002219376.1 transl_table=11
NC_011206	GenBank	CDS	885473	886564	+	1	.	EC_number=3.5.2.15 codon_start=1 db_xref=GI:198283056 db_xref=InterPro:IPR014086 db_xref=GeneID:6876887 locus_tag=Lferr_0922 note='KEGG: mta:Moth_2120 cyanuric acid amidohydrolase; TIGRFAM: ring-opening amidohydrolase; PFAM: Amidohydrolase ring-opening AtzD/TrzD' product='ring-opening amidohydrolase' protein_id=YP_002219377.1 transl_table=11
NC_011206	GenBank	CDS	886561	887502	+	1	.	codon_start=1 db_xref=GI:198283057 db_xref=InterPro:IPR003777 db_xref=GeneID:6876888 locus_tag=Lferr_0923 note='PFAM: protein of unknown function DUF182; KEGG: sit:TM1040_0497 protein of unknown function DUF182' product='hypothetical protein' protein_id=YP_002219378.1 transl_table=11
NC_011206	GenBank	CDS	887519	887719	+	1	.	codon_start=1 db_xref=GI:198283058 db_xref=GeneID:6876889 locus_tag=Lferr_0924 product='hypothetical protein' protein_id=YP_002219379.1 transl_table=11
NC_011206	GenBank	CDS	887716	889113	+	1	.	codon_start=1 db_xref=GI:198283059 db_xref=InterPro:IPR000120 db_xref=InterPro:IPR014087 db_xref=GeneID:6876890 locus_tag=Lferr_0925 note='TIGRFAM: amidohydrolase, AtzE family; PFAM: Amidase; KEGG: azc:AZC_1515 glutamyl-tRNA(Gln) amidotransferase' product='amidohydrolase, AtzE family' protein_id=YP_002219380.1 transl_table=11
NC_011206	GenBank	CDS	889127	889513	+	1	.	codon_start=1 db_xref=GI:198283060 db_xref=GeneID:6876891 locus_tag=Lferr_0926 note='KEGG: mms:mma_3468 hypothetical protein' product='hypothetical protein' protein_id=YP_002219381.1 transl_table=11
NC_011206	GenBank	CDS	889522	890130	+	1	.	codon_start=1 db_xref=GI:198283061 db_xref=GeneID:6876892 locus_tag=Lferr_0927 note='KEGG: swo:Swol_1816 hypothetical protein' product='hypothetical protein' protein_id=YP_002219382.1 transl_table=11
NC_011206	GenBank	CDS	890127	891746	+	1	.	EC_number=2.3.2.2 codon_start=1 db_xref=GI:198283062 db_xref=InterPro:IPR000101 db_xref=GeneID:6876893 locus_tag=Lferr_0928 note='KEGG: aeh:Mlg_2047 Gamma-glutamyltransferase 2. Threonine peptidase. MEROPS family T03; TIGRFAM: gamma-glutamyltransferase; PFAM: gamma-glutamyltranspeptidase' product=gamma-glutamyltransferase protein_id=YP_002219383.1 transl_table=11
NC_011206	GenBank	CDS	892178	892702	+	-1	.	codon_start=1 db_xref=GI:198283063 db_xref=InterPro:IPR011576 db_xref=GeneID:6876894 locus_tag=Lferr_0929 note='PFAM: pyridoxamine 5'-phosphate oxidase-related FMN-binding; KEGG: ava:Ava_2287 pyridoxamine 5'-phosphate oxidase-related, FMN-binding' product='pyridoxamine 5'-phosphate oxidase-like protein' protein_id=YP_002219384.1 transl_table=11
NC_011206	GenBank	CDS	893061	893801	+	1	.	codon_start=1 db_xref=GI:198283064 db_xref=InterPro:IPR002509 db_xref=GeneID:6876895 locus_tag=Lferr_0930 note='PFAM: polysaccharide deacetylase; KEGG: mpt:Mpe_A1323 polysaccharide deacetylase family protein' product='polysaccharide deacetylase' protein_id=YP_002219385.1 transl_table=11
NC_011206	GenBank	CDS	893893	895212	+	1	.	codon_start=1 db_xref=GI:198283065 db_xref=InterPro:IPR002938 db_xref=InterPro:IPR003042 db_xref=InterPro:IPR006076 db_xref=InterPro:IPR006905 db_xref=GeneID:6876896 locus_tag=Lferr_0931 note='PFAM: monooxygenase FAD-binding; FAD dependent oxidoreductase; tryptophan halogenase; KEGG: pol:Bpro_3311 tryptophan halogenase' product='tryptophan halogenase' protein_id=YP_002219386.1 transl_table=11
NC_011206	GenBank	CDS	895215	896288	+	1	.	codon_start=1 db_xref=GI:198283066 db_xref=InterPro:IPR006175 db_xref=GeneID:6876897 locus_tag=Lferr_0932 note='PFAM: Endoribonuclease L-PSP; KEGG: tbd:Tbd_2762 hypothetical protein' product='endoribonuclease L-PSP' protein_id=YP_002219387.1 transl_table=11
NC_011206	GenBank	CDS	896285	897088	+	1	.	codon_start=1 db_xref=GI:198283067 db_xref=InterPro:IPR002123 db_xref=GeneID:6876898 locus_tag=Lferr_0933 note='PFAM: phospholipid/glycerol acyltransferase; KEGG: tbd:Tbd_2760 phospholipid/glycerol acyltransferase' product='phospholipid/glycerol acyltransferase' protein_id=YP_002219388.1 transl_table=11
NC_011206	GenBank	CDS	897085	897846	+	1	.	codon_start=1 db_xref=GI:198283068 db_xref=InterPro:IPR001173 db_xref=GeneID:6876899 locus_tag=Lferr_0934 note='PFAM: glycosyl transferase family 2; KEGG: pol:Bpro_3309 glycosyl transferase, family 2' product='family 2 glycosyl transferase' protein_id=YP_002219389.1 transl_table=11
NC_011206	GenBank	CDS	897828	899174	+	-1	.	codon_start=1 db_xref=GI:198283069 db_xref=InterPro:IPR006153 db_xref=GeneID:6876900 locus_tag=Lferr_0935 note='PFAM: sodium/hydrogen exchanger; KEGG: mca:MCA0928 sodium/hydrogen exchanger family protein' product='sodium/hydrogen exchanger' protein_id=YP_002219390.1 transl_table=11
NC_011206	GenBank	CDS	899190	899912	+	-1	.	codon_start=1 db_xref=GI:198283070 db_xref=InterPro:IPR001509 db_xref=InterPro:IPR002198 db_xref=InterPro:IPR002347 db_xref=InterPro:IPR002424 db_xref=InterPro:IPR013968 db_xref=GeneID:6876901 gene=fabG locus_tag=Lferr_0936 note='Catalyzes the first of the two reduction steps in the elongation cycle of fatty acid synthesis' product='3-ketoacyl-ACP reductase' protein_id=YP_002219391.1 transl_table…
NC_011206	GenBank	CDS	899905	900405	+	-1	.	codon_start=1 db_xref=GI:198283071 db_xref=GeneID:6876902 locus_tag=Lferr_0937 note='KEGG: dar:Daro_4187 hypothetical protein' product='hypothetical protein' protein_id=YP_002219392.1 transl_table=11
NC_011206	GenBank	CDS	900396	901211	+	-1	.	codon_start=1 db_xref=GI:198283072 db_xref=GeneID:6876903 locus_tag=Lferr_0938 note='KEGG: pol:Bpro_3305 hypothetical protein' product='hypothetical protein' protein_id=YP_002219393.1 transl_table=11
NC_011206	GenBank	CDS	901224	902417	+	-1	.	codon_start=1 db_xref=GI:198283073 db_xref=InterPro:IPR014030 db_xref=InterPro:IPR014031 db_xref=GeneID:6876904 locus_tag=Lferr_0939 note='FabB; beta-ketoacyl-ACP synthase I, KASI; catalyzes a condensation reaction in fatty acid biosynthesis: addition of an acyl acceptor of two carbons from malonyl-ACP; required for the elongation of short-chain unsaturated acyl-ACP' product='3-oxoacyl-ACP syntha…
NC_011206	GenBank	CDS	902721	902987	+	1	.	codon_start=1 db_xref=GI:198283074 db_xref=GeneID:6876905 locus_tag=Lferr_0940 note='KEGG: mca:MCA0914 acyl carrier protein' product='acyl carrier protein' protein_id=YP_002219395.1 transl_table=11
NC_011206	GenBank	CDS	903061	905415	+	-1	.	codon_start=1 db_xref=GI:198283075 db_xref=GeneID:6876906 locus_tag=Lferr_0941 note='KEGG: pna:Pnap_1374 hypothetical protein' product='hypothetical protein' protein_id=YP_002219396.1 transl_table=11
NC_011206	GenBank	CDS	905412	906128	+	-1	.	codon_start=1 db_xref=GI:198283076 db_xref=GeneID:6876907 locus_tag=Lferr_0942 note='KEGG: pna:Pnap_1375 putative transmembrane protein' product='putative transmembrane protein' protein_id=YP_002219397.1 transl_table=11
NC_011206	GenBank	CDS	906146	907066	+	-1	.	codon_start=1 db_xref=GI:198283077 db_xref=InterPro:IPR004960 db_xref=GeneID:6876908 locus_tag=Lferr_0943 note='PFAM: lipid A biosynthesis acyltransferase; KEGG: eba:ebA7063 putative lauroyl/myristoyl acyltransferase involved in LPS biosynthesis' product='lipid A biosynthesis acyltransferase' protein_id=YP_002219398.1 transl_table=11
NC_011206	GenBank	CDS	908736	909050	+	-1	.	codon_start=1 db_xref=GI:198283078 db_xref=GeneID:6876910 locus_tag=Lferr_0945 note='KEGG: fra:Francci3_2121 transposase, IS4' product='transposase, IS4' protein_id=YP_002219399.1 transl_table=11
NC_011206	GenBank	CDS	909172	910491	+	-1	.	codon_start=1 db_xref=GI:198283079 db_xref=GeneID:6876911 locus_tag=Lferr_0946 note='KEGG: sma:SAV256 transposase' product='hypothetical protein' protein_id=YP_002219400.1 transl_table=11
NC_011206	GenBank	CDS	910817	911557	+	-1	.	codon_start=1 db_xref=GI:198283080 db_xref=GeneID:6876912 locus_tag=Lferr_0947 note='KEGG: pna:Pnap_1378 putative transmembrane protein' product='putative transmembrane protein' protein_id=YP_002219401.1 transl_table=11
NC_011206	GenBank	CDS	911708	912040	+	-1	.	codon_start=1 db_xref=GI:198283081 db_xref=GeneID:6876913 locus_tag=Lferr_0948 product='hypothetical protein' protein_id=YP_002219402.1 transl_table=11
NC_011206	GenBank	CDS	912166	913710	+	-1	.	codon_start=1 db_xref=GI:198283082 db_xref=InterPro:IPR004993 db_xref=GeneID:6876914 locus_tag=Lferr_0949 note='PFAM: GH3 auxin-responsive promoter; KEGG: gfo:GFO_0242 conserved hypothetical protein, auxin-inducible GH3 family' product='GH3 auxin-responsive promoter' protein_id=YP_002219403.1 transl_table=11
NC_011206	GenBank	CDS	913707	915986	+	-1	.	codon_start=1 db_xref=GI:198283083 db_xref=InterPro:IPR002692 db_xref=GeneID:6876915 locus_tag=Lferr_0950 note='PFAM: peptidase S45 penicillin amidase; KEGG: rca:Rcas_1653 peptidase S45 penicillin amidase' product='peptidase S45 penicillin amidase' protein_id=YP_002219404.1 transl_table=11
NC_011206	GenBank	CDS	916282	917331	+	-1	.	codon_start=1 db_xref=GI:198283084 db_xref=InterPro:IPR002346 db_xref=InterPro:IPR005107 db_xref=GeneID:6876916 locus_tag=Lferr_0951 note='PFAM: molybdopterin dehydrogenase FAD-binding; CO dehydrogenase flavoprotein domain protein; KEGG: acr:Acry_1124 molybdopterin dehydrogenase, FAD-binding' product='molybdopterin dehydrogenase FAD-binding' protein_id=YP_002219405.1 transl_table=11
NC_011206	GenBank	CDS	917331	919679	+	-1	.	codon_start=1 db_xref=GI:198283085 db_xref=InterPro:IPR000674 db_xref=InterPro:IPR008274 db_xref=GeneID:6876917 locus_tag=Lferr_0952 note='PFAM: aldehyde oxidase and xanthine dehydrogenase a/b hammerhead; aldehyde oxidase and xanthine dehydrogenase molybdopterin binding; KEGG: acr:Acry_1125 aldehyde oxidase and xanthine dehydrogenase, molybdopterin binding' product='aldehyde oxidase and xanthine …
NC_011206	GenBank	CDS	919682	920209	+	-1	.	codon_start=1 db_xref=GI:198283086 db_xref=InterPro:IPR001041 db_xref=InterPro:IPR002888 db_xref=InterPro:IPR006058 db_xref=GeneID:6876918 locus_tag=Lferr_0953 note='PFAM: ferredoxin; [2Fe-2S]-binding domain protein; KEGG: bpt:Bpet3936 putative xanthine dehydrogenase' product='(2Fe-2S)-binding domain-containing protein' protein_id=YP_002219407.1 transl_table=11
NC_011206	GenBank	CDS	920457	920666	+	-1	.	codon_start=1 db_xref=GI:198283087 db_xref=GeneID:6876919 locus_tag=Lferr_0954 product='hypothetical protein' protein_id=YP_002219408.1 transl_table=11
NC_011206	GenBank	CDS	920890	922287	+	-1	.	codon_start=1 db_xref=GI:198283088 db_xref=InterPro:IPR007114 db_xref=InterPro:IPR011701 db_xref=GeneID:6876920 locus_tag=Lferr_0955 note='PFAM: major facilitator superfamily MFS_1; KEGG: neu:NE2454 MFS family transporter' product='major facilitator superfamily protein' protein_id=YP_002219409.1 transl_table=11
NC_011206	GenBank	CDS	922593	923978	+	-1	.	codon_start=1 db_xref=GI:198283089 db_xref=InterPro:IPR001807 db_xref=InterPro:IPR014743 db_xref=GeneID:6876921 locus_tag=Lferr_0956 note='PFAM: Chloride channel core; KEGG: pla:Plav_2437 chloride channel core' product='chloride channel core protein' protein_id=YP_002219410.1 transl_table=11
NC_011206	GenBank	CDS	923992	925839	+	-1	.	codon_start=1 db_xref=GI:198283090 db_xref=InterPro:IPR000644 db_xref=InterPro:IPR001807 db_xref=InterPro:IPR014743 db_xref=GeneID:6876922 locus_tag=Lferr_0957 note='PFAM: CBS domain containing protein; Chloride channel core; KEGG: pla:Plav_2437 chloride channel core' product='chloride channel core protein' protein_id=YP_002219411.1 transl_table=11
NC_011206	GenBank	CDS	925929	926825	+	1	.	codon_start=1 db_xref=GI:198283091 db_xref=InterPro:IPR000847 db_xref=InterPro:IPR002197 db_xref=InterPro:IPR005119 db_xref=GeneID:6876923 locus_tag=Lferr_0958 note='PFAM: regulatory protein LysR; LysR substrate-binding; KEGG: bbr:BB4177 putative transcriptional regulator' product='LysR family transcriptional regulator' protein_id=YP_002219412.1 transl_table=11
NC_011206	GenBank	CDS	926975	929404	+	-1	.	EC_number=3.6.3.6 codon_start=1 db_xref=GI:198283092 db_xref=InterPro:IPR000695 db_xref=InterPro:IPR001757 db_xref=InterPro:IPR004014 db_xref=InterPro:IPR005834 db_xref=InterPro:IPR006534 db_xref=InterPro:IPR008250 db_xref=GeneID:6876924 locus_tag=Lferr_0959 note='KEGG: gme:Gmet_3497 plasma-membrane proton-efflux P-type ATPase; TIGRFAM: ATPase, P-type (transporting), HAD superfamily, subfamily IC…
NC_011206	GenBank	CDS	930558	931034	+	-1	.	codon_start=1 db_xref=GI:198283093 db_xref=GeneID:6876926 locus_tag=Lferr_0961 note='KEGG: hch:HCH_00937 predicted phosphoesterases, related to the Icc protein' product=phosphoesterase protein_id=YP_002219414.1 transl_table=11
NC_011206	GenBank	CDS	931284	931595	+	-1	.	codon_start=1 db_xref=GI:198283094 db_xref=GeneID:6876927 locus_tag=Lferr_0962 note='KEGG: eba:ebA1549 hypothetical protein' product='hypothetical protein' protein_id=YP_002219415.1 transl_table=11
NC_011206	GenBank	CDS	931588	931845	+	-1	.	codon_start=1 db_xref=GI:198283095 db_xref=GeneID:6876928 locus_tag=Lferr_0963 note='KEGG: mfa:Mfla_1455 hypothetical protein' product='hypothetical protein' protein_id=YP_002219416.1 transl_table=11
NC_011206	GenBank	CDS	932139	933701	+	1	.	codon_start=1 db_xref=GI:198283096 db_xref=InterPro:IPR002296 db_xref=InterPro:IPR003356 db_xref=GeneID:6876929 locus_tag=Lferr_0964 note='PFAM: N-6 DNA methylase; KEGG: ava:Ava_1159 N-6 DNA methylase' product='N-6 DNA methylase' protein_id=YP_002219417.1 transl_table=11
NC_011206	GenBank	CDS	933698	935266	+	1	.	codon_start=1 db_xref=GI:198283097 db_xref=GeneID:6876930 locus_tag=Lferr_0965 note='KEGG: cph:Cpha266_0634 putative transcriptional regulator' product='putative transcriptional regulator' protein_id=YP_002219418.1 transl_table=11
NC_011206	GenBank	CDS	935263	936330	+	1	.	codon_start=1 db_xref=GI:198283098 db_xref=GeneID:6876931 locus_tag=Lferr_0966 note='KEGG: dde:Dde_2497 hypothetical protein' product='hypothetical protein' protein_id=YP_002219419.1 transl_table=11
NC_011206	GenBank	CDS	936311	937591	+	1	.	codon_start=1 db_xref=GI:198283099 db_xref=InterPro:IPR000055 db_xref=GeneID:6876932 locus_tag=Lferr_0967 note='PFAM: restriction modification system DNA specificity domain; KEGG: dge:Dgeo_3109 restriction modification system DNA specificity domain' product='restriction modification system DNA specificity protein' protein_id=YP_002219420.1 transl_table=11
NC_011206	GenBank	CDS	937792	940542	+	1	.	codon_start=1 db_xref=GI:198283100 db_xref=GeneID:6876933 locus_tag=Lferr_0968 note='KEGG: sbn:Sbal195_4550 hypothetical protein' product='hypothetical protein' protein_id=YP_002219421.1 transl_table=11
NC_011206	GenBank	CDS	940548	943469	+	1	.	codon_start=1 db_xref=GI:198283101 db_xref=InterPro:IPR004473 db_xref=InterPro:IPR006935 db_xref=InterPro:IPR007409 db_xref=InterPro:IPR014001 db_xref=InterPro:IPR014021 db_xref=GeneID:6876934 locus_tag=Lferr_0969 note='KEGG: ava:Ava_1156 type I site-specific deoxyribonuclease HsdR; TIGRFAM: type I site-specific deoxyribonuclease, HsdR family; PFAM: type III restriction protein res subunit; prote…
NC_011206	GenBank	CDS	943487	943822	+	1	.	codon_start=1 db_xref=GI:198283102 db_xref=InterPro:IPR002725 db_xref=InterPro:IPR006025 db_xref=GeneID:6876935 locus_tag=Lferr_0970 note='PFAM: protein of unknown function DUF45; KEGG: ava:Ava_1155 metal-dependent hydrolase-like' product='hypothetical protein' protein_id=YP_002219423.1 transl_table=11
NC_011206	GenBank	gene	944278	944354	+	-1	.	db_xref=GeneID:6876936 locus_tag=Lferr_R0016 note=tRNA-Arg3
NC_011206	GenBank	tRNA	944278	944354	+	-1	.	db_xref=GeneID:6876936 locus_tag=Lferr_R0016 product=tRNA-Arg
NC_011206	GenBank	CDS	944490	946517	+	1	.	codon_start=1 db_xref=GI:198283103 db_xref=InterPro:IPR001650 db_xref=InterPro:IPR001943 db_xref=InterPro:IPR004807 db_xref=InterPro:IPR014001 db_xref=InterPro:IPR014021 db_xref=GeneID:6876937 locus_tag=Lferr_0971 note='KEGG: pmy:Pmen_2737 excinuclease ABC subunit B; TIGRFAM: excinuclease ABC, B subunit; PFAM: helicase domain protein; UvrB/UvrC protein; SMART: DEAD-like helicases' product='excinu…
NC_011206	GenBank	CDS	946622	947671	+	1	.	codon_start=1 db_xref=GI:198283104 db_xref=InterPro:IPR002328 db_xref=InterPro:IPR006140 db_xref=InterPro:IPR013149 db_xref=InterPro:IPR013154 db_xref=GeneID:6876938 locus_tag=Lferr_0972 note='PFAM: Alcohol dehydrogenase zinc-binding domain protein; Alcohol dehydrogenase GroES domain protein; KEGG: pst:PSPTO_2697 oxidoreductase, zinc-binding' product='alcohol dehydrogenase GroES domain-containing…
NC_011206	GenBank	CDS	947886	949523	+	1	.	EC_number=6.3.4.2 codon_start=1 db_xref=GI:198283105 db_xref=InterPro:IPR000991 db_xref=InterPro:IPR004468 db_xref=InterPro:IPR012998 db_xref=InterPro:IPR017456 db_xref=GeneID:6876939 gene=pyrG locus_tag=Lferr_0973 note='CTP synthase; cytidine triphosphate synthetase; catalyzes the ATP-dependent amination of UTP to CTP with either L-glutamine or ammonia as the source of nitrogen; in Escherichia c…
NC_011206	GenBank	CDS	949520	950365	+	1	.	codon_start=1 db_xref=GI:198283106 db_xref=InterPro:IPR006218 db_xref=InterPro:IPR006269 db_xref=GeneID:6876940 locus_tag=Lferr_0974 note='catalyzes the formation of 2-dehydro-3-deoxy-D-octonate 8-phosphate from phosphoenolpyruvate and D-arabinose 5-phosphate in LPS biosynthesis' product='2-dehydro-3-deoxyphosphooctonate aldolase' protein_id=YP_002219427.1 transl_table=11
NC_011206	GenBank	CDS	950362	951642	+	1	.	EC_number=4.2.1.11 codon_start=1 db_xref=GI:198283107 db_xref=InterPro:IPR000941 db_xref=GeneID:6876941 gene=eno locus_tag=Lferr_0975 note='enolase; catalyzes the formation of phosphoenolpyruvate from 2-phospho-D-glycerate in glycolysis' product='phosphopyruvate hydratase' protein_id=YP_002219428.1 transl_table=11
NC_011206	GenBank	CDS	951728	952063	+	1	.	codon_start=1 db_xref=GI:198283108 db_xref=InterPro:IPR007060 db_xref=GeneID:6876942 locus_tag=Lferr_0976 note='PFAM: Septum formation initiator; KEGG: mfa:Mfla_1908 septum formation initiator' product='septum formation initiator' protein_id=YP_002219429.1 transl_table=11
NC_011206	GenBank	CDS	952117	952677	+	-1	.	codon_start=1 db_xref=GI:198283109 db_xref=InterPro:IPR001059 db_xref=InterPro:IPR011768 db_xref=InterPro:IPR013185 db_xref=InterPro:IPR013852 db_xref=InterPro:IPR015365 db_xref=GeneID:6876943 locus_tag=Lferr_0977 note='TIGRFAM: translation elongation factor P; PFAM: Elongation factor P/YeiP protein; Elongation factor KOW domain protein; Elongation factor P; KEGG: nmu:Nmul_A1268 translation elong…
NC_011206	GenBank	CDS	952768	953070	+	1	.	codon_start=1 db_xref=GI:198283110 db_xref=InterPro:IPR010376 db_xref=GeneID:6876944 locus_tag=Lferr_0978 note='PFAM: protein of unknown function DUF971; KEGG: mgm:Mmc1_1632 protein of unknown function DUF971' product='hypothetical protein' protein_id=YP_002219431.1 transl_table=11
NC_011206	GenBank	CDS	953103	954974	+	1	.	codon_start=1 db_xref=GI:198283111 db_xref=InterPro:IPR000305 db_xref=InterPro:IPR001162 db_xref=InterPro:IPR001943 db_xref=InterPro:IPR004791 db_xref=GeneID:6876945 locus_tag=Lferr_0979 note='TIGRFAM: excinuclease ABC, C subunit; PFAM: Excinuclease ABC C subunit domain protein; excinuclease ABC C subunit domain protein; UvrB/UvrC protein; KEGG: aeh:Mlg_1362 excinuclease ABC subunit C' product='e…
NC_011206	GenBank	CDS	954977	955567	+	1	.	EC_number=2.7.8.5 codon_start=1 db_xref=GI:198283112 db_xref=InterPro:IPR000462 db_xref=InterPro:IPR004570 db_xref=GeneID:6876946 locus_tag=Lferr_0980 note='KEGG: noc:Noc_1643 CDP-diacylglycerol--glycerol-3-phosphate 3-phosphatidyltransferase; TIGRFAM: CDP-diacylglycerol/glycerol-3-phosphate 3-phosphatidyltransferase; PFAM: CDP-alcohol phosphatidyltransferase' product='CDP-diacylglycerol/glycerol…
NC_011206	GenBank	gene	955590	955664	+	1	.	db_xref=GeneID:6876947 locus_tag=Lferr_R0017 note=tRNA-Gly2
NC_011206	GenBank	tRNA	955590	955664	+	1	.	db_xref=GeneID:6876947 locus_tag=Lferr_R0017 product=tRNA-Gly
NC_011206	GenBank	gene	955705	955778	+	1	.	db_xref=GeneID:6876948 locus_tag=Lferr_R0018 note=tRNA-Cys1
NC_011206	GenBank	tRNA	955705	955778	+	1	.	db_xref=GeneID:6876948 locus_tag=Lferr_R0018 product=tRNA-Cys
NC_011206	GenBank	CDS	955831	956571	+	1	.	codon_start=1 db_xref=GI:198283113 db_xref=InterPro:IPR000595 db_xref=InterPro:IPR001808 db_xref=InterPro:IPR012318 db_xref=GeneID:6876949 locus_tag=Lferr_0981 note='PFAM: cyclic nucleotide-binding; regulatory protein Crp; KEGG: cvi:CV_2708 probable transcriptional regulator, Crp/Fnr family' product='Crp/Fnr family transcriptional regulator' protein_id=YP_002219434.1 transl_table=11
NC_011206	GenBank	CDS	956600	957013	+	-1	.	codon_start=1 db_xref=GI:198283114 db_xref=InterPro:IPR007438 db_xref=GeneID:6876950 locus_tag=Lferr_0982 note='PFAM: protein of unknown function DUF488; KEGG: ace:Acel_0623 protein of unknown function DUF488' product='hypothetical protein' protein_id=YP_002219435.1 transl_table=11
NC_011206	GenBank	CDS	957036	958247	+	-1	.	codon_start=1 db_xref=GI:198283115 db_xref=InterPro:IPR000103 db_xref=InterPro:IPR001327 db_xref=InterPro:IPR013027 db_xref=GeneID:6876951 locus_tag=Lferr_0983 note='PFAM: FAD-dependent pyridine nucleotide-disulphide oxidoreductase; KEGG: nmu:Nmul_A0355 FAD-dependent pyridine nucleotide-disulphide oxidoreductase' product='FAD-dependent pyridine nucleotide-disulfide oxidoreductase' protein_id=YP_0…
NC_011206	GenBank	CDS	958329	959321	+	-1	.	codon_start=1 db_xref=GI:198283116 db_xref=InterPro:IPR001041 db_xref=InterPro:IPR001221 db_xref=InterPro:IPR001433 db_xref=InterPro:IPR001709 db_xref=InterPro:IPR008333 db_xref=GeneID:6876952 locus_tag=Lferr_0984 note='PFAM: ferredoxin; oxidoreductase FAD/NAD(P)-binding domain protein; Oxidoreductase FAD-binding domain protein; KEGG: aeh:Mlg_2530 oxidoreductase FAD/NAD(P)-binding domain protein'…
NC_011206	GenBank	CDS	959376	959837	+	-1	.	codon_start=1 db_xref=GI:198283117 db_xref=InterPro:IPR000971 db_xref=GeneID:6876953 locus_tag=Lferr_0985 note='PFAM: globin; KEGG: amr:AM1_4406 globin domain protein' product=globin protein_id=YP_002219438.1 transl_table=11
NC_011206	GenBank	CDS	959964	961133	+	-1	.	codon_start=1 db_xref=GI:198283118 db_xref=InterPro:IPR006143 db_xref=GeneID:6876954 locus_tag=Lferr_0986 note='PFAM: secretion protein HlyD family protein; KEGG: bxe:Bxe_A3583 MFS efflux pump, membrane fusion protein, EmrA subfamily' product='secretion protein HlyD family protein' protein_id=YP_002219439.1 transl_table=11
NC_011206	GenBank	CDS	961130	962563	+	-1	.	codon_start=1 db_xref=GI:198283119 db_xref=InterPro:IPR003423 db_xref=InterPro:IPR010131 db_xref=GeneID:6876955 locus_tag=Lferr_0987 note='TIGRFAM: RND efflux system, outer membrane lipoprotein, NodT family; PFAM: outer membrane efflux protein; KEGG: reh:H16_A2296 outer membrane efflux protein' product='NodT family RND efflux system, outer membrane lipoprotein' protein_id=YP_002219440.1 transl_ta…
NC_011206	GenBank	CDS	962563	964056	+	-1	.	codon_start=1 db_xref=GI:198283120 db_xref=InterPro:IPR004638 db_xref=InterPro:IPR007114 db_xref=InterPro:IPR011701 db_xref=GeneID:6876956 locus_tag=Lferr_0988 note='TIGRFAM: drug resistance transporter, EmrB/QacA subfamily; PFAM: major facilitator superfamily MFS_1; KEGG: bam:Bamb_1385 drug resistance transporter, EmrB/QacA subfamily' product='EmrB/QacA subfamily drug resistance transporter' pro…
NC_011206	GenBank	CDS	964213	965136	+	1	.	codon_start=1 db_xref=GI:198283121 db_xref=InterPro:IPR000847 db_xref=InterPro:IPR005119 db_xref=GeneID:6876957 locus_tag=Lferr_0989 note='PFAM: regulatory protein LysR; LysR substrate-binding; KEGG: ppu:PP_3660 transcriptional regulator, LysR family' product='LysR family transcriptional regulator' protein_id=YP_002219442.1 transl_table=11
NC_011206	GenBank	CDS	965133	965399	+	-1	.	codon_start=1 db_xref=GI:198283122 db_xref=GeneID:6876958 locus_tag=Lferr_0990 product='hypothetical protein' protein_id=YP_002219443.1 transl_table=11
NC_011206	GenBank	CDS	965462	965686	+	-1	.	codon_start=1 db_xref=GI:198283123 db_xref=GeneID:6876959 locus_tag=Lferr_0991 product='hypothetical protein' protein_id=YP_002219444.1 transl_table=11
NC_011206	GenBank	CDS	965755	966003	+	1	.	codon_start=1 db_xref=GI:198283124 db_xref=InterPro:IPR002197 db_xref=GeneID:6876960 locus_tag=Lferr_0992 note='KEGG: bvi:Bcep1808_7013 RNA-directed DNA polymerase (reverse transcriptase)' product='hypothetical protein' protein_id=YP_002219445.1 transl_table=11
NC_011206	GenBank	CDS	966006	966392	+	1	.	codon_start=1 db_xref=GI:198283125 db_xref=InterPro:IPR013597 db_xref=GeneID:6876961 locus_tag=Lferr_0993 note='PFAM: Group II intron maturase-specific domain protein; KEGG: bvi:Bcep1808_7013 RNA-directed DNA polymerase (reverse transcriptase)' product='Group II intron maturase-specific domain-containing protein' protein_id=YP_002219446.1 transl_table=11
NC_011206	GenBank	CDS	966553	966795	+	1	.	codon_start=1 db_xref=GI:198283126 db_xref=InterPro:IPR003756 db_xref=InterPro:IPR006442 db_xref=GeneID:6876962 locus_tag=Lferr_0994 note='TIGRFAM: prevent-host-death family protein; PFAM: protein of unknown function DUF172; KEGG: eba:ebD103 putative antitoxin of toxin-antitoxin stability system' product='prevent-host-death family protein' protein_id=YP_002219447.1 transl_table=11
NC_011206	GenBank	CDS	966792	967055	+	1	.	codon_start=1 db_xref=GI:198283127 db_xref=InterPro:IPR009614 db_xref=GeneID:6876963 locus_tag=Lferr_0995 note='TIGRFAM: addiction module toxin, Txe/YoeB family; PFAM: Addiction module toxin Txe/YoeB; KEGG: eba:ebD102 hypothetical protein' product='Txe/YoeB family addiction module toxin' protein_id=YP_002219448.1 transl_table=11
NC_011206	GenBank	CDS	967261	967665	+	1	.	codon_start=1 db_xref=GI:198283128 db_xref=InterPro:IPR002068 db_xref=InterPro:IPR013838 db_xref=GeneID:6876964 locus_tag=Lferr_0996 note='PFAM: heat shock protein Hsp20; KEGG: rfr:Rfer_3005 hypothetical protein' product='heat shock protein Hsp20' protein_id=YP_002219449.1 transl_table=11
NC_011206	GenBank	CDS	967662	970028	+	1	.	EC_number=3.4.21.53 codon_start=1 db_xref=GI:198283129 db_xref=InterPro:IPR001270 db_xref=InterPro:IPR001984 db_xref=InterPro:IPR003111 db_xref=InterPro:IPR003593 db_xref=InterPro:IPR003959 db_xref=InterPro:IPR004815 db_xref=InterPro:IPR008268 db_xref=InterPro:IPR008269 db_xref=InterPro:IPR011704 db_xref=GeneID:6876965 locus_tag=Lferr_0997 note='KEGG: bbt:BBta_7794 DNA-binding ATP-dependent prote…
NC_011206	GenBank	CDS	971297	971773	+	-1	.	codon_start=1 db_xref=GI:198283130 db_xref=InterPro:IPR000182 db_xref=GeneID:6876967 locus_tag=Lferr_0999 note='PFAM: GCN5-related N-acetyltransferase; KEGG: pfl:PFL_4891 acetyltransferase, GNAT family' product='N-acetyltransferase GCN5' protein_id=YP_002219451.1 transl_table=11
NC_011206	GenBank	CDS	971979	972524	+	-1	.	codon_start=1 db_xref=GI:198283131 db_xref=GeneID:6876968 locus_tag=Lferr_1000 product='hypothetical protein' protein_id=YP_002219452.1 transl_table=11
NC_011206	GenBank	CDS	973042	973554	+	-1	.	codon_start=1 db_xref=GI:198283132 db_xref=InterPro:IPR000182 db_xref=GeneID:6876969 locus_tag=Lferr_1001 note='PFAM: GCN5-related N-acetyltransferase; KEGG: pol:Bpro_3433 GCN5-related N-acetyltransferase' product='N-acetyltransferase GCN5' protein_id=YP_002219453.1 transl_table=11
NC_011206	GenBank	CDS	973610	973813	+	-1	.	codon_start=1 db_xref=GI:198283133 db_xref=GeneID:6876970 locus_tag=Lferr_1002 note='KEGG: cch:Cag_1571 hypothetical protein' product='hypothetical protein' protein_id=YP_002219454.1 transl_table=11
NC_011206	GenBank	CDS	974146	974817	+	-1	.	codon_start=1 db_xref=GI:198283134 db_xref=InterPro:IPR000847 db_xref=GeneID:6876971 locus_tag=Lferr_1003 note='PFAM: regulatory protein LysR; KEGG: bam:Bamb_6449 transcriptional regulator, LysR family' product='LysR family transcriptional regulator' protein_id=YP_002219455.1 transl_table=11
NC_011206	GenBank	CDS	975628	976296	+	1	.	codon_start=1 db_xref=GI:198283135 db_xref=GeneID:6876973 locus_tag=Lferr_1005 note='KEGG: bam:Bamb_6445 anti-ECFsigma factor, ChrR' product='anti-ECF sigma factor ChrR' protein_id=YP_002219456.1 transl_table=11
NC_011206	GenBank	CDS	976293	977456	+	1	.	codon_start=1 db_xref=GI:198283136 db_xref=InterPro:IPR002937 db_xref=InterPro:IPR006076 db_xref=GeneID:6876974 locus_tag=Lferr_1006 note='PFAM: amine oxidase; FAD dependent oxidoreductase; KEGG: bam:Bamb_6444 amine oxidase' product='amine oxidase' protein_id=YP_002219457.1 transl_table=11
NC_011206	GenBank	CDS	978030	978365	+	1	.	codon_start=1 db_xref=GI:198283137 db_xref=GeneID:6876977 locus_tag=Lferr_1009 note='KEGG: stt:t4252 shufflon-specific DNA recombinase' product='shufflon-specific DNA recombinase' protein_id=YP_002219458.1 transl_table=11
NC_011206	GenBank	CDS	978393	978851	+	1	.	codon_start=1 db_xref=GI:198283138 db_xref=InterPro:IPR002765 db_xref=GeneID:6876978 locus_tag=Lferr_1010 note='PFAM: protein of unknown function DUF74; KEGG: acr:Acry_1752 protein of unknown function DUF74' product='hypothetical protein' protein_id=YP_002219459.1 transl_table=11
NC_011206	GenBank	CDS	979099	979353	+	1	.	codon_start=1 db_xref=GI:198283139 db_xref=InterPro:IPR003756 db_xref=GeneID:6876979 locus_tag=Lferr_1011 note='PFAM: protein of unknown function DUF172; KEGG: bam:Bamb_4837 prevent-host-death family protein' product='hypothetical protein' protein_id=YP_002219460.1 transl_table=11
NC_011206	GenBank	CDS	979343	979624	+	1	.	codon_start=1 db_xref=GI:198283140 db_xref=InterPro:IPR007712 db_xref=InterPro:IPR012753 db_xref=GeneID:6876980 locus_tag=Lferr_1012 note='TIGRFAM: addiction module toxin, RelE/StbE family; PFAM: plasmid stabilization system; KEGG: eca:ECA0326 putative plasmid stability protein' product='RelE/StbE family addiction module toxin' protein_id=YP_002219461.1 transl_table=11
NC_011206	GenBank	CDS	979628	979783	+	1	.	codon_start=1 db_xref=GI:198283141 db_xref=GeneID:6876981 locus_tag=Lferr_1013 product='hypothetical protein' protein_id=YP_002219462.1 transl_table=11
NC_011206	GenBank	gene	980033	980108	+	-1	.	db_xref=GeneID:6876982 locus_tag=Lferr_R0019 note=tRNA-Thr3
NC_011206	GenBank	tRNA	980033	980108	+	-1	.	db_xref=GeneID:6876982 locus_tag=Lferr_R0019 product=tRNA-Thr
NC_011206	GenBank	CDS	980167	981390	+	-1	.	codon_start=1 db_xref=GI:198283142 db_xref=InterPro:IPR002478 db_xref=InterPro:IPR003402 db_xref=InterPro:IPR007848 db_xref=GeneID:6876983 locus_tag=Lferr_1014 note='PFAM: protein of unknown function Met10; methyltransferase small; KEGG: tcx:Tcr_1849 methyltransferase small' product='methyltransferase small' protein_id=YP_002219463.1 transl_table=11
NC_011206	GenBank	CDS	981545	982597	+	1	.	EC_number=5.3.1.23 codon_start=1 db_xref=GI:198283143 db_xref=InterPro:IPR000649 db_xref=InterPro:IPR005251 db_xref=InterPro:IPR011559 db_xref=GeneID:6876984 locus_tag=Lferr_1015 note='KEGG: pca:Pcar_2170 translation initiation factor, putative, aIF-2BI family; TIGRFAM: translation initiation factor, aIF-2BI family; eIF-2B alpha/beta/delta-related uncharacterized protein; PFAM: initiation factor …
NC_011206	GenBank	CDS	982654	985191	+	1	.	EC_number=5.99.1.3 codon_start=1 db_xref=GI:198283144 db_xref=InterPro:IPR002048 db_xref=InterPro:IPR002205 db_xref=InterPro:IPR005743 db_xref=InterPro:IPR006691 db_xref=GeneID:6876985 locus_tag=Lferr_1016 note='KEGG: lpf:lpl1368 DNA gyrase, subunit A, type II topoisomerase; TIGRFAM: DNA gyrase, A subunit; PFAM: DNA gyrase/topoisomerase IV subunit A; DNA gyrase repeat beta-propeller' product='DNA…
NC_011206	GenBank	CDS	985199	986287	+	1	.	EC_number=2.6.1.52 codon_start=1 db_xref=GI:198283145 db_xref=InterPro:IPR000192 db_xref=InterPro:IPR003248 db_xref=GeneID:6876986 locus_tag=Lferr_1017 note='catalyzes the formation of 3-phosphonooxypyruvate and glutamate from O-phospho-L-serine and 2-oxoglutarate; required both in major phosphorylated pathway of serine biosynthesis and in the biosynthesis of pyridoxine' product='phosphoserine am…
NC_011206	GenBank	CDS	986299	987882	+	1	.	codon_start=1 db_xref=GI:198283146 db_xref=InterPro:IPR002912 db_xref=InterPro:IPR006139 db_xref=InterPro:IPR006140 db_xref=InterPro:IPR006236 db_xref=GeneID:6876987 locus_tag=Lferr_1018 note='catalyzes the formation of 3-phosphonooxypyruvate from 3-phospho-D-glycerate in serine biosynthesis; can also reduce alpha ketoglutarate to form 2-hydroxyglutarate' product='D-3-phosphoglycerate dehydrogena…
NC_011206	GenBank	CDS	987879	988955	+	1	.	codon_start=1 db_xref=GI:198283147 db_xref=InterPro:IPR001086 db_xref=InterPro:IPR002701 db_xref=InterPro:IPR002912 db_xref=InterPro:IPR010957 db_xref=GeneID:6876988 locus_tag=Lferr_1019 note='TIGRFAM: chorismate mutase; PFAM: prephenate dehydratase; Chorismate mutase; amino acid-binding ACT domain protein; KEGG: noc:Noc_0174 chorismate mutase' product='chorismate mutase' protein_id=YP_002219468.…
NC_011206	GenBank	CDS	988957	990054	+	1	.	codon_start=1 db_xref=GI:198283148 db_xref=InterPro:IPR000192 db_xref=InterPro:IPR001176 db_xref=InterPro:IPR001917 db_xref=InterPro:IPR004839 db_xref=InterPro:IPR005861 db_xref=GeneID:6876989 locus_tag=Lferr_1020 note='TIGRFAM: histidinol-phosphate aminotransferase; PFAM: aminotransferase class V; aminotransferase class I and II; KEGG: noc:Noc_0175 histidinol-phosphate aminotransferase' product=…
NC_011206	GenBank	CDS	990059	991075	+	1	.	codon_start=1 db_xref=GI:198283149 db_xref=InterPro:IPR006218 db_xref=InterPro:IPR006268 db_xref=GeneID:6876990 locus_tag=Lferr_1021 note='TIGRFAM: phospho-2-dehydro-3-deoxyheptonate aldolase; PFAM: DAHP synthetase I/KDSA; KEGG: nmu:Nmul_A2194 phospho-2-dehydro-3-deoxyheptonate aldolase' product='phospho-2-dehydro-3-deoxyheptonate aldolase' protein_id=YP_002219470.1 transl_table=11
NC_011206	GenBank	CDS	991077	991952	+	1	.	codon_start=1 db_xref=GI:198283150 db_xref=InterPro:IPR003099 db_xref=GeneID:6876991 locus_tag=Lferr_1022 note='PFAM: Prephenate dehydrogenase; KEGG: bpt:Bpet1887 TyrA' product='prephenate dehydrogenase' protein_id=YP_002219471.1 transl_table=11
NC_011206	GenBank	CDS	991956	993257	+	1	.	codon_start=1 db_xref=GI:198283151 db_xref=InterPro:IPR001986 db_xref=InterPro:IPR002110 db_xref=InterPro:IPR006264 db_xref=GeneID:6876992 locus_tag=Lferr_1023 note='TIGRFAM: 3-phosphoshikimate 1-carboxyvinyltransferase; PFAM: EPSP synthase (3-phosphoshikimate 1-carboxyvinyltransferase); KEGG: aeh:Mlg_0929 3-phosphoshikimate 1-carboxyvinyltransferase' product='3-phosphoshikimate 1-carboxyvinyltra…
NC_011206	GenBank	CDS	993254	993934	+	1	.	EC_number=2.7.4.14 codon_start=1 db_xref=GI:198283152 db_xref=InterPro:IPR003136 db_xref=InterPro:IPR011769 db_xref=InterPro:IPR011994 db_xref=GeneID:6876993 locus_tag=Lferr_1024 note='KEGG: aeh:Mlg_0930 cytidylate kinase; TIGRFAM: cytidylate kinase; PFAM: cytidylate kinase region' product='cytidylate kinase' protein_id=YP_002219473.1 transl_table=11
NC_011206	GenBank	CDS	994012	995718	+	1	.	codon_start=1 db_xref=GI:198283153 db_xref=InterPro:IPR000110 db_xref=InterPro:IPR003029 db_xref=GeneID:6876994 locus_tag=Lferr_1025 note='TIGRFAM: ribosomal protein S1; PFAM: RNA binding S1 domain protein; KEGG: noc:Noc_0180 30S ribosomal protein S1' product='30S ribosomal protein S1' protein_id=YP_002219474.1 transl_table=11
NC_011206	GenBank	CDS	995875	996180	+	1	.	codon_start=1 db_xref=GI:198283154 db_xref=InterPro:IPR000119 db_xref=InterPro:IPR005685 db_xref=GeneID:6876995 locus_tag=Lferr_1026 note='TIGRFAM: integration host factor, beta subunit; PFAM: histone family protein DNA-binding protein; KEGG: pnu:Pnuc_0501 integration host factor, beta subunit' product='integration host factor subunit beta' protein_id=YP_002219475.1 transl_table=11
NC_011206	GenBank	CDS	996194	997351	+	1	.	codon_start=1 db_xref=GI:198283155 db_xref=InterPro:IPR013026 db_xref=GeneID:6876996 locus_tag=Lferr_1027 note='KEGG: aeh:Mlg_0934 hypothetical protein' product='hypothetical protein' protein_id=YP_002219476.1 transl_table=11
NC_011206	GenBank	CDS	997348	998070	+	1	.	EC_number=4.1.1.23 codon_start=1 db_xref=GI:198283156 db_xref=InterPro:IPR001754 db_xref=InterPro:IPR014732 db_xref=GeneID:6876997 locus_tag=Lferr_1028 note='KEGG: mfa:Mfla_1067 orotidine 5'-phosphate decarboxylase; TIGRFAM: orotidine 5'-phosphate decarboxylase; PFAM: Orotidine 5'-phosphate decarboxylase' product='orotidine 5'-phosphate decarboxylase' protein_id=YP_002219477.1 transl_table=11
NC_011206	GenBank	CDS	998137	998724	+	1	.	codon_start=1 db_xref=GI:198283157 db_xref=InterPro:IPR000836 db_xref=InterPro:IPR006273 db_xref=GeneID:6876998 locus_tag=Lferr_1029 note='TIGRFAM: orotate phosphoribosyltransferase; PFAM: phosphoribosyltransferase; KEGG: hmo:HM1_0242 orotate phosphoribosyltransferase' product='orotate phosphoribosyltransferase' protein_id=YP_002219478.1 transl_table=11
NC_011206	GenBank	CDS	998777	1000081	+	1	.	codon_start=1 db_xref=GI:198283158 db_xref=InterPro:IPR001179 db_xref=InterPro:IPR005215 db_xref=InterPro:IPR008880 db_xref=InterPro:IPR008881 db_xref=GeneID:6876999 locus_tag=Lferr_1030 note='TIGRFAM: trigger factor; PFAM: peptidylprolyl isomerase FKBP-type; trigger factor domain protein; trigger factor domain; KEGG: dar:Daro_1719 trigger factor' product='trigger factor' protein_id=YP_002219479.…
NC_011206	GenBank	CDS	1000127	1000771	+	1	.	EC_number=3.4.21.92 codon_start=1 db_xref=GI:198283159 db_xref=InterPro:IPR001907 db_xref=GeneID:6877000 locus_tag=Lferr_1031 note='KEGG: vha:VIBHAR_01417 ATP-dependent Clp protease, proteolytic subunit; TIGRFAM: ATP-dependent Clp protease, proteolytic subunit ClpP; PFAM: peptidase S14 ClpP' product='ATP-dependent Clp protease, proteolytic subunit ClpP' protein_id=YP_002219480.1 transl_table=11
NC_011206	GenBank	CDS	1000790	1002061	+	1	.	codon_start=1 db_xref=GI:198283160 db_xref=InterPro:IPR003593 db_xref=InterPro:IPR003959 db_xref=InterPro:IPR004487 db_xref=InterPro:IPR010603 db_xref=InterPro:IPR013093 db_xref=GeneID:6877001 locus_tag=Lferr_1032 note='KEGG: aeh:Mlg_2287 ATP-dependent protease ATP-binding subunit; TIGRFAM: ATP-dependent Clp protease, ATP-binding subunit ClpX; PFAM: AAA ATPase central domain protein; zinc finger …
NC_011206	GenBank	CDS	1002150	1004585	+	1	.	EC_number=3.4.21.53 codon_start=1 db_xref=GI:198283161 db_xref=InterPro:IPR001984 db_xref=InterPro:IPR003111 db_xref=InterPro:IPR003593 db_xref=InterPro:IPR003959 db_xref=InterPro:IPR004815 db_xref=InterPro:IPR008269 db_xref=InterPro:IPR011704 db_xref=GeneID:6877002 locus_tag=Lferr_1033 note='KEGG: aeh:Mlg_2286 Lon-A peptidase. Serine peptidase. MEROPS family S16; TIGRFAM: ATP-dependent protease …
NC_011206	GenBank	CDS	1004593	1004799	+	1	.	codon_start=1 db_xref=GI:198283162 db_xref=GeneID:6877003 locus_tag=Lferr_1034 product='hypothetical protein' protein_id=YP_002219483.1 transl_table=11
NC_011206	GenBank	CDS	1004829	1005101	+	1	.	codon_start=1 db_xref=GI:198283163 db_xref=InterPro:IPR000119 db_xref=GeneID:6877004 locus_tag=Lferr_1035 note='PFAM: histone family protein DNA-binding protein; KEGG: mfa:Mfla_0016 histone-like DNA-binding protein' product='histone family protein DNA-binding protein' protein_id=YP_002219484.1 transl_table=11
NC_011206	GenBank	gene	1005114	1005189	+	1	.	db_xref=GeneID:6877005 locus_tag=Lferr_R0020 note=tRNA-Val1
NC_011206	GenBank	tRNA	1005114	1005189	+	1	.	db_xref=GeneID:6877005 locus_tag=Lferr_R0020 product=tRNA-Val
NC_011206	GenBank	gene	1005201	1005277	+	1	.	db_xref=GeneID:6877006 locus_tag=Lferr_R0021 note=tRNA-Asp1
NC_011206	GenBank	tRNA	1005201	1005277	+	1	.	db_xref=GeneID:6877006 locus_tag=Lferr_R0021 product=tRNA-Asp
NC_011206	GenBank	CDS	1005444	1007012	+	1	.	codon_start=1 db_xref=GI:198283164 db_xref=GeneID:6877007 locus_tag=Lferr_1036 note='KEGG: hha:Hhal_0599 hypothetical protein' product='hypothetical protein' protein_id=YP_002219485.1 transl_table=11
NC_011206	GenBank	CDS	1007024	1007626	+	-1	.	codon_start=1 db_xref=GI:198283165 db_xref=InterPro:IPR000326 db_xref=GeneID:6877008 locus_tag=Lferr_1037 note='PFAM: phosphoesterase PA-phosphatase related; KEGG: har:HEAR1543 hypothetical protein; putative membrane protein' product='PA-phosphatase-like phosphoesterase' protein_id=YP_002219486.1 transl_table=11
NC_011206	GenBank	CDS	1007638	1008216	+	-1	.	codon_start=1 db_xref=GI:198283166 db_xref=GeneID:6877009 locus_tag=Lferr_1038 note='KEGG: dar:Daro_1059 probable transmembrane protein' product='putative transmembrane protein' protein_id=YP_002219487.1 transl_table=11
NC_011206	GenBank	CDS	1008521	1009891	+	1	.	codon_start=1 db_xref=GI:198283167 db_xref=InterPro:IPR001046 db_xref=GeneID:6877010 locus_tag=Lferr_1039 note='KEGG: acr:Acry_3564 natural resistance-associated macrophage protein' product='natural resistance-associated macrophage protein' protein_id=YP_002219488.1 transl_table=11
NC_011206	GenBank	CDS	1009902	1010102	+	1	.	codon_start=1 db_xref=GI:198283168 db_xref=GeneID:6877011 locus_tag=Lferr_1040 note='KEGG: acr:Acry_3565 hypothetical protein' product='hypothetical protein' protein_id=YP_002219489.1 transl_table=11
NC_011206	GenBank	CDS	1010099	1011562	+	1	.	codon_start=1 db_xref=GI:198283169 db_xref=InterPro:IPR001411 db_xref=InterPro:IPR001958 db_xref=InterPro:IPR007114 db_xref=InterPro:IPR011701 db_xref=GeneID:6877012 locus_tag=Lferr_1041 note='PFAM: major facilitator superfamily MFS_1; KEGG: bch:Bcen2424_4666 drug resistance transporter, EmrB/QacA subfamily' product='major facilitator superfamily protein' protein_id=YP_002219490.1 transl_table=11
NC_011206	GenBank	CDS	1011563	1012228	+	-1	.	codon_start=1 db_xref=GI:198283170 db_xref=InterPro:IPR007451 db_xref=GeneID:6877013 locus_tag=Lferr_1042 note='HflD; UPF0274; in Escherichia coli this protein is peripherally associated with the membrane and appears to act with lambda CII protein; in Haemophilus influenzae a knockout of the HI0638 gene affected paracytosis' product='hypothetical protein' protein_id=YP_002219491.1 transl_table=11
NC_011206	GenBank	CDS	1012269	1014857	+	-1	.	EC_number=2.7.7.59 codon_start=1 db_xref=GI:198283171 db_xref=InterPro:IPR002912 db_xref=InterPro:IPR003607 db_xref=InterPro:IPR006674 db_xref=InterPro:IPR010043 db_xref=InterPro:IPR013546 db_xref=GeneID:6877014 locus_tag=Lferr_1043 note='KEGG: hha:Hhal_1468 metal dependent phosphohydrolase; TIGRFAM: protein-P-II uridylyltransferase; PFAM: amino acid-binding ACT domain protein; metal-dependent ph…
NC_011206	GenBank	CDS	1014860	1015669	+	-1	.	codon_start=1 db_xref=GI:198283172 db_xref=InterPro:IPR000994 db_xref=InterPro:IPR001714 db_xref=InterPro:IPR002467 db_xref=GeneID:6877015 locus_tag=Lferr_1044 note='TIGRFAM: methionine aminopeptidase, type I; PFAM: peptidase M24; KEGG: noc:Noc_0807 peptidase M24A, methionine aminopeptidase, subfamily 1' product='methionine aminopeptidase' protein_id=YP_002219493.1 transl_table=11
NC_011206	GenBank	CDS	1015688	1016386	+	-1	.	codon_start=1 db_xref=GI:198283173 db_xref=InterPro:IPR005224 db_xref=GeneID:6877016 locus_tag=Lferr_1045 note='PFAM: sugar fermentation stimulation protein; KEGG: gur:Gura_1121 sugar fermentation stimulation protein' product='sugar fermentation stimulation protein' protein_id=YP_002219494.1 transl_table=11
NC_011206	GenBank	CDS	1016397	1017287	+	-1	.	EC_number=6.1.1.17 codon_start=1 db_xref=GI:198283174 db_xref=InterPro:IPR000924 db_xref=GeneID:6877017 locus_tag=Lferr_1046 note='PFAM: glutamyl-tRNA synthetase class Ic; KEGG: aeh:Mlg_0676 glutamate--tRNA ligase' product='glutamate--tRNA ligase' protein_id=YP_002219495.1 transl_table=11
NC_011206	GenBank	CDS	1017349	1018371	+	1	.	EC_number=2.7.4.16 codon_start=1 db_xref=GI:198283175 db_xref=InterPro:IPR006283 db_xref=InterPro:IPR010918 db_xref=GeneID:6877018 locus_tag=Lferr_1047 note='KEGG: xom:XOO_3629 thiamine monophosphate kinase; TIGRFAM: thiamine-monophosphate kinase; PFAM: AIR synthase related protein domain protein' product='thiamine-monophosphate kinase' protein_id=YP_002219496.1 transl_table=11
NC_011206	GenBank	CDS	1018361	1018849	+	1	.	codon_start=1 db_xref=GI:198283176 db_xref=InterPro:IPR007686 db_xref=GeneID:6877019 locus_tag=Lferr_1048 note='PFAM: phosphatidylglycerophosphatase A; KEGG: pat:Patl_1317 phosphatidylglycerophosphatase' product='phosphatidylglycerophosphatase A' protein_id=YP_002219497.1 transl_table=11
NC_011206	GenBank	CDS	1018846	1019691	+	1	.	codon_start=1 db_xref=GI:198283177 db_xref=InterPro:IPR008136 db_xref=GeneID:6877020 locus_tag=Lferr_1049 note='PFAM: CinA domain protein; KEGG: eba:ebA3399 CinA-related protein (competence-inducible)' product='CinA domain-containing protein' protein_id=YP_002219498.1 transl_table=11
NC_011206	GenBank	CDS	1019865	1020902	+	1	.	EC_number=3.6.3.8 codon_start=1 db_xref=GI:198283178 db_xref=InterPro:IPR001553 db_xref=InterPro:IPR003593 db_xref=InterPro:IPR013765 db_xref=GeneID:6877021 locus_tag=Lferr_1050 note='KEGG: tbd:Tbd_2197 recombinase A; TIGRFAM: recA protein; PFAM: RecA domain protein; SMART: AAA ATPase' product='recA protein' protein_id=YP_002219499.1 transl_table=11
NC_011206	GenBank	CDS	1020903	1021355	+	1	.	codon_start=1 db_xref=GI:198283179 db_xref=InterPro:IPR003783 db_xref=GeneID:6877022 locus_tag=Lferr_1051 note='PFAM: regulatory protein RecX; KEGG: hha:Hhal_1654 regulatory protein RecX' product='regulatory protein RecX' protein_id=YP_002219500.1 transl_table=11
NC_011206	GenBank	CDS	1021425	1024058	+	1	.	EC_number=6.1.1.7 codon_start=1 db_xref=GI:198283180 db_xref=InterPro:IPR002318 db_xref=InterPro:IPR003156 db_xref=InterPro:IPR012947 db_xref=GeneID:6877023 locus_tag=Lferr_1052 note='KEGG: aeh:Mlg_1481 alanyl-tRNA synthetase; TIGRFAM: alanyl-tRNA synthetase; PFAM: alanyl-tRNA synthetase class IIc; phosphoesterase DHHA1; Threonyl/alanyl tRNA synthetase SAD' product='alanyl-tRNA synthetase' protei…
NC_011206	GenBank	CDS	1024082	1024660	+	-1	.	codon_start=1 db_xref=GI:198283181 db_xref=GeneID:6877024 locus_tag=Lferr_1053 note='KEGG: acr:Acry_0524 hypothetical protein' product='hypothetical protein' protein_id=YP_002219502.1 transl_table=11
NC_011206	GenBank	CDS	1024657	1025175	+	-1	.	codon_start=1 db_xref=GI:198283182 db_xref=InterPro:IPR000671 db_xref=GeneID:6877025 locus_tag=Lferr_1054 note='TIGRFAM: hydrogenase maturation protease; PFAM: peptidase M52 hydrogen uptake protein; KEGG: lpn:lpg2466 hydrogenase expression/formation protein' product='hydrogenase maturation protease' protein_id=YP_002219503.1 transl_table=11
NC_011206	GenBank	CDS	1025172	1026470	+	-1	.	codon_start=1 db_xref=GI:198283183 db_xref=InterPro:IPR001501 db_xref=GeneID:6877026 locus_tag=Lferr_1055 note='PFAM: nickel-dependent hydrogenase large subunit; KEGG: tbd:Tbd_1263 hypothetical protein' product='nickel-dependent hydrogenase large subunit' protein_id=YP_002219504.1 transl_table=11
NC_011206	GenBank	CDS	1026454	1027251	+	-1	.	codon_start=1 db_xref=GI:198283184 db_xref=InterPro:IPR006137 db_xref=GeneID:6877027 locus_tag=Lferr_1056 note='PFAM: NADH ubiquinone oxidoreductase 20 kDa subunit; KEGG: lpc:LPC_2010 sulfhydrogenase delta subunit' product='NADH ubiquinone oxidoreductase 20 kDa subunit' protein_id=YP_002219505.1 transl_table=11
NC_011206	GenBank	CDS	1027256	1028086	+	-1	.	codon_start=1 db_xref=GI:198283185 db_xref=InterPro:IPR001221 db_xref=InterPro:IPR001433 db_xref=InterPro:IPR001834 db_xref=InterPro:IPR008333 db_xref=GeneID:6877028 locus_tag=Lferr_1057 note='PFAM: oxidoreductase FAD/NAD(P)-binding domain protein; Oxidoreductase FAD-binding domain protein; KEGG: tbd:Tbd_1261 hypothetical protein' product='oxidoreductase FAD/NAD(P)-binding domain-containing prote…
NC_011206	GenBank	CDS	1028079	1029185	+	-1	.	codon_start=1 db_xref=GI:198283186 db_xref=InterPro:IPR001450 db_xref=GeneID:6877029 locus_tag=Lferr_1058 note='KEGG: tbd:Tbd_1260 hypothetical protein' product='hypothetical protein' protein_id=YP_002219507.1 transl_table=11
NC_011206	GenBank	CDS	1029262	1031238	+	-1	.	codon_start=1 db_xref=GI:198283187 db_xref=InterPro:IPR008258 db_xref=GeneID:6877030 locus_tag=Lferr_1059 note='PFAM: Lytic transglycosylase catalytic; KEGG: dac:Daci_1262 lytic transglycosylase catalytic' product='Lytic transglycosylase' protein_id=YP_002219508.1 transl_table=11
NC_011206	GenBank	CDS	1031399	1034740	+	-1	.	EC_number=2.7.11.1 codon_start=1 db_xref=GI:198283188 db_xref=InterPro:IPR000330 db_xref=InterPro:IPR001650 db_xref=InterPro:IPR007527 db_xref=InterPro:IPR014001 db_xref=InterPro:IPR014021 db_xref=GeneID:6877031 locus_tag=Lferr_1060 note='KEGG: dar:Daro_3870 SNF2-related:helicase, C-terminal:SWIM Zn-finger; PFAM: SNF2-related protein; helicase domain protein; zinc finger SWIM domain protein; SMAR…
NC_011206	GenBank	CDS	1034917	1036371	+	1	.	codon_start=1 db_xref=GI:198283189 db_xref=InterPro:IPR005843 db_xref=InterPro:IPR005844 db_xref=InterPro:IPR005845 db_xref=InterPro:IPR005846 db_xref=InterPro:IPR016066 db_xref=GeneID:6877032 locus_tag=Lferr_1061 note='PFAM: phosphoglucomutase/phosphomannomutase ; phosphoglucomutase/phosphomannomutase alpha/beta/alpha domain I; phosphoglucomutase/phosphomannomutase alpha/beta/alpha domain II; ph…
NC_011206	GenBank	CDS	1036379	1036663	+	1	.	codon_start=1 db_xref=GI:198283190 db_xref=GeneID:6877033 locus_tag=Lferr_1062 product='hypothetical protein' protein_id=YP_002219511.1 transl_table=11
NC_011206	GenBank	CDS	1036676	1038268	+	-1	.	codon_start=1 db_xref=GI:198283191 db_xref=InterPro:IPR003439 db_xref=InterPro:IPR003593 db_xref=GeneID:6877034 locus_tag=Lferr_1063 note='PFAM: ABC transporter related; SMART: AAA ATPase; KEGG: ppw:PputW619_2750 ABC transporter related' product='ABC transporter-like protein' protein_id=YP_002219512.1 transl_table=11
NC_011206	GenBank	CDS	1038587	1040470	+	1	.	codon_start=1 db_xref=GI:198283192 db_xref=InterPro:IPR002817 db_xref=GeneID:6877035 locus_tag=Lferr_1064 note='PFAM: thiamine biosynthesis protein ThiC; KEGG: nmu:Nmul_A2285 thiamine biosynthesis protein ThiC' product='thiamine biosynthesis protein ThiC' protein_id=YP_002219513.1 transl_table=11
NC_011206	GenBank	CDS	1040496	1040960	+	-1	.	codon_start=1 db_xref=GI:198283193 db_xref=GeneID:6877036 locus_tag=Lferr_1065 note='KEGG: har:HEAR3006 hypothetical protein' product='hypothetical protein' protein_id=YP_002219514.1 transl_table=11
NC_011206	GenBank	CDS	1040965	1042212	+	-1	.	codon_start=1 db_xref=GI:198283194 db_xref=InterPro:IPR000172 db_xref=InterPro:IPR006076 db_xref=GeneID:6877037 locus_tag=Lferr_1066 note='PFAM: glucose-methanol-choline oxidoreductase; FAD dependent oxidoreductase; KEGG: dol:Dole_2404 glucose-methanol-choline oxidoreductase' product='glucose-methanol-choline oxidoreductase' protein_id=YP_002219515.1 transl_table=11
NC_011206	GenBank	CDS	1042242	1043648	+	-1	.	codon_start=1 db_xref=GI:198283195 db_xref=InterPro:IPR015590 db_xref=InterPro:IPR016160 db_xref=GeneID:6877038 locus_tag=Lferr_1067 note='PFAM: Aldehyde Dehydrogenase_; KEGG: psa:PST_3999 probable aldehyde dehydrogenase' product='aldehyde dehydrogenase' protein_id=YP_002219516.1 transl_table=11
NC_011206	GenBank	CDS	1043822	1044025	+	-1	.	codon_start=1 db_xref=GI:198283196 db_xref=GeneID:6877039 locus_tag=Lferr_1068 note='KEGG: acr:Acry_1633 hypothetical protein' product='hypothetical protein' protein_id=YP_002219517.1 transl_table=11
NC_011206	GenBank	CDS	1044038	1045171	+	-1	.	EC_number=3.1.3.1 codon_start=1 db_xref=GI:198283197 db_xref=InterPro:IPR003317 db_xref=GeneID:6877040 locus_tag=Lferr_1069 note='KEGG: acr:Acry_1634 cytochrome d ubiquinol oxidase, subunit II; TIGRFAM: cytochrome d ubiquinol oxidase, subunit II; PFAM: cytochrome bd ubiquinol oxidase subunit II' product='cytochrome d ubiquinol oxidase subunit II' protein_id=YP_002219518.1 transl_table=11
NC_011206	GenBank	CDS	1045231	1046865	+	-1	.	codon_start=1 db_xref=GI:198283198 db_xref=InterPro:IPR002585 db_xref=GeneID:6877041 locus_tag=Lferr_1070 note='PFAM: cytochrome bd ubiquinol oxidase subunit I; KEGG: acr:Acry_1635 cytochrome bd ubiquinol oxidase, subunit I' product='cytochrome bd ubiquinol oxidase subunit I' protein_id=YP_002219519.1 transl_table=11
NC_011206	GenBank	CDS	1046876	1047610	+	-1	.	codon_start=1 db_xref=GI:198283199 db_xref=InterPro:IPR001279 db_xref=GeneID:6877042 locus_tag=Lferr_1071 note='PFAM: beta-lactamase domain protein; KEGG: noc:Noc_2007 metallo-beta-lactamase family protein' product='beta-lactamase domain-containing protein' protein_id=YP_002219520.1 transl_table=11
NC_011206	GenBank	CDS	1047916	1049271	+	1	.	codon_start=1 db_xref=GI:198283200 db_xref=InterPro:IPR002078 db_xref=InterPro:IPR002197 db_xref=InterPro:IPR003593 db_xref=InterPro:IPR011704 db_xref=GeneID:6877043 locus_tag=Lferr_1072 note='PFAM: sigma-54 factor interaction domain-containing protein; helix-turn-helix Fis-type; ATPase associated with various cellular activities AAA_5; SMART: AAA ATPase; KEGG: dar:Daro_0682 helix-turn-helix, fis…
NC_011206	GenBank	CDS	1049255	1049911	+	1	.	codon_start=1 db_xref=GI:198283201 db_xref=InterPro:IPR003140 db_xref=GeneID:6877044 locus_tag=Lferr_1073 note='PFAM: phospholipase/Carboxylesterase; KEGG: cbd:COXBU7E912_2074 phospholipase/carboxylesterase family protein' product=phospholipase/carboxylesterase protein_id=YP_002219522.1 transl_table=11
NC_011206	GenBank	CDS	1049908	1051326	+	-1	.	codon_start=1 db_xref=GI:198283202 db_xref=InterPro:IPR000103 db_xref=InterPro:IPR000815 db_xref=InterPro:IPR001100 db_xref=InterPro:IPR001327 db_xref=InterPro:IPR004099 db_xref=InterPro:IPR012999 db_xref=InterPro:IPR013027 db_xref=GeneID:6877045 locus_tag=Lferr_1074 note='PFAM: FAD-dependent pyridine nucleotide-disulphide oxidoreductase; pyridine nucleotide-disulphide oxidoreductase dimerisation…
NC_011206	GenBank	CDS	1051730	1053274	+	1	.	codon_start=1 db_xref=GI:198283203 db_xref=InterPro:IPR002345 db_xref=InterPro:IPR007444 db_xref=GeneID:6877046 gene=mdoD locus_tag=Lferr_1075 note='involved in the control of the structural glucose backbone of osmoregulated periplasmic glucans' product='glucan biosynthesis protein D' protein_id=YP_002219524.1 transl_table=11
NC_011206	GenBank	CDS	1053274	1053777	+	1	.	codon_start=1 db_xref=GI:198283204 db_xref=GeneID:6877047 locus_tag=Lferr_1076 product='hypothetical protein' protein_id=YP_002219525.1 transl_table=11
NC_011206	GenBank	CDS	1053780	1055858	+	1	.	codon_start=1 db_xref=GI:198283205 db_xref=InterPro:IPR001173 db_xref=GeneID:6877048 locus_tag=Lferr_1077 note='necessary for biosynthesis of osmoregulated periplasmic glucans possibly involved in the transfer to the periplasmic space' product='glucosyltransferase MdoH' protein_id=YP_002219526.1 transl_table=11
NC_011206	GenBank	CDS	1055877	1056893	+	-1	.	codon_start=1 db_xref=GI:198283206 db_xref=InterPro:IPR001509 db_xref=InterPro:IPR002225 db_xref=InterPro:IPR008030 db_xref=InterPro:IPR013120 db_xref=GeneID:6877049 locus_tag=Lferr_1078 note='PFAM: NAD-dependent epimerase/dehydratase; 3-beta hydroxysteroid dehydrogenase/isomerase; NmrA family protein; Male sterility domain; KEGG: noc:Noc_0390 NAD-dependent epimerase/dehydratase' product='NAD-dep…
NC_011206	GenBank	CDS	1057020	1057469	+	1	.	codon_start=1 db_xref=GI:198283207 db_xref=InterPro:IPR006696 db_xref=GeneID:6877050 locus_tag=Lferr_1079 note='PFAM: protein of unknown function DUF423; KEGG: noc:Noc_2079 protein of unknown function DUF423' product='hypothetical protein' protein_id=YP_002219528.1 transl_table=11
NC_011206	GenBank	CDS	1057450	1057857	+	1	.	codon_start=1 db_xref=GI:198283208 db_xref=GeneID:6877051 locus_tag=Lferr_1080 product='hypothetical protein' protein_id=YP_002219529.1 transl_table=11
NC_011206	GenBank	CDS	1057896	1059194	+	-1	.	codon_start=1 db_xref=GI:198283209 db_xref=GeneID:6877052 locus_tag=Lferr_1081 note='KEGG: cya:CYA_2843 hypothetical protein' product='hypothetical protein' protein_id=YP_002219530.1 transl_table=11
NC_011206	GenBank	CDS	1059529	1062942	+	-1	.	codon_start=1 db_xref=GI:198283210 db_xref=InterPro:IPR002035 db_xref=GeneID:6877053 locus_tag=Lferr_1082 note='KEGG: lpp:lpp0682 hypothetical protein' product='hypothetical protein' protein_id=YP_002219531.1 transl_table=11
NC_011206	GenBank	CDS	1062939	1063526	+	-1	.	codon_start=1 db_xref=GI:198283211 db_xref=GeneID:6877054 locus_tag=Lferr_1083 note='KEGG: dar:Daro_3037 hypothetical protein' product='hypothetical protein' protein_id=YP_002219532.1 transl_table=11
NC_011206	GenBank	CDS	1063523	1064656	+	-1	.	codon_start=1 db_xref=GI:198283212 db_xref=InterPro:IPR001952 db_xref=InterPro:IPR012902 db_xref=GeneID:6877055 locus_tag=Lferr_1084 note='KEGG: mms:mma_3357 type IV pilus assembly protein PilW' product='hypothetical protein' protein_id=YP_002219533.1 transl_table=11
NC_011206	GenBank	CDS	1064659	1065132	+	-1	.	codon_start=1 db_xref=GI:198283213 db_xref=InterPro:IPR001120 db_xref=InterPro:IPR012902 db_xref=GeneID:6877056 locus_tag=Lferr_1085 note='KEGG: pca:Pcar_2158 hypothetical protein' product='hypothetical protein' protein_id=YP_002219534.1 transl_table=11
NC_011206	GenBank	CDS	1065144	1065710	+	-1	.	codon_start=1 db_xref=GI:198283214 db_xref=InterPro:IPR012902 db_xref=GeneID:6877057 locus_tag=Lferr_1086 note='KEGG: dol:Dole_0486 pilin assembly protein' product='Tfp pilus assembly protein FimT-like protein' protein_id=YP_002219535.1 transl_table=11
NC_011206	GenBank	CDS	1065700	1066959	+	-1	.	codon_start=1 db_xref=GI:198283215 db_xref=InterPro:IPR001992 db_xref=InterPro:IPR003004 db_xref=GeneID:6877058 locus_tag=Lferr_1087 note='PFAM: type II secretion system protein; KEGG: aeh:Mlg_2080 type II secretion system protein' product='type II secretion system protein' protein_id=YP_002219536.1 transl_table=11
NC_011206	GenBank	CDS	1067066	1068070	+	-1	.	codon_start=1 db_xref=GI:198283216 db_xref=InterPro:IPR002142 db_xref=InterPro:IPR013703 db_xref=GeneID:6877059 locus_tag=Lferr_1088 note='SohB; periplasmic protein; member of the peptidase S49 family' product='putative periplasmic protease' protein_id=YP_002219537.1 transl_table=11
NC_011206	GenBank	CDS	1068178	1068420	+	1	.	codon_start=1 db_xref=GI:198283217 db_xref=InterPro:IPR003749 db_xref=GeneID:6877060 locus_tag=Lferr_1089 note='PFAM: thiamineS protein; KEGG: hch:HCH_05869 molybdopterin converting factor, small subunit' product='sulfur transfer protein ThiS' protein_id=YP_002219538.1 transl_table=11
NC_011206	GenBank	CDS	1068423	1068917	+	1	.	codon_start=1 db_xref=GI:198283218 db_xref=InterPro:IPR003448 db_xref=GeneID:6877061 locus_tag=Lferr_1090 note='PFAM: molybdopterin biosynthesis MoaE protein; KEGG: rme:Rmet_1962 molybdopterin biosynthesis MoaE' product='molybdopterin biosynthesis MoaE protein' protein_id=YP_002219539.1 transl_table=11
NC_011206	GenBank	CDS	1068924	1069409	+	1	.	codon_start=1 db_xref=GI:198283219 db_xref=InterPro:IPR007551 db_xref=GeneID:6877062 locus_tag=Lferr_1091 note='PFAM: protein of unknown function DUF520; KEGG: mgm:Mmc1_1670 protein of unknown function DUF520' product='hypothetical protein' protein_id=YP_002219540.1 transl_table=11
NC_011206	GenBank	CDS	1069427	1069756	+	1	.	codon_start=1 db_xref=GI:198283220 db_xref=InterPro:IPR004942 db_xref=GeneID:6877063 locus_tag=Lferr_1092 note='PFAM: Roadblock/LC7 family protein; KEGG: sco:SCO6795 hypothetical protein' product='Roadblock/LC7 family protein' protein_id=YP_002219541.1 transl_table=11
NC_011206	GenBank	CDS	1069753	1070880	+	1	.	codon_start=1 db_xref=GI:198283221 db_xref=InterPro:IPR006222 db_xref=InterPro:IPR006223 db_xref=InterPro:IPR013977 db_xref=GeneID:6877064 locus_tag=Lferr_1093 note='TIGRFAM: glycine cleavage system T protein; PFAM: glycine cleavage T protein (aminomethyl transferase); Glycine cleavage T-protein barrel; KEGG: eba:ebA6126 glycine cleavage system aminomethyltransferase T' product='glycine cleavage …
NC_011206	GenBank	CDS	1070877	1071260	+	1	.	codon_start=1 db_xref=GI:198283222 db_xref=InterPro:IPR002930 db_xref=InterPro:IPR003016 db_xref=InterPro:IPR017453 db_xref=GeneID:6877065 locus_tag=Lferr_1094 note='TIGRFAM: glycine cleavage system H protein; PFAM: glycine cleavage H-protein; KEGG: hha:Hhal_1191 glycine cleavage system H protein' product='glycine cleavage system H protein' protein_id=YP_002219543.1 transl_table=11
NC_011206	GenBank	CDS	1071266	1072609	+	1	.	EC_number=1.4.4.2 codon_start=1 db_xref=GI:198283223 db_xref=InterPro:IPR003437 db_xref=GeneID:6877066 locus_tag=Lferr_1095 note='acts in conjunction with GvcH to form H-protein-S-aminomethyldihydrolipoyllysine from glycine; forms a heterodimer with subunit 2 to form the P protein' product='glycine dehydrogenase subunit 1' protein_id=YP_002219544.1 transl_table=11
NC_011206	GenBank	CDS	1072606	1074057	+	1	.	EC_number=1.4.4.2 codon_start=1 db_xref=GI:198283224 db_xref=InterPro:IPR003437 db_xref=GeneID:6877067 locus_tag=Lferr_1096 note='acts in conjunction with GvcH to form H-protein-S-aminomethyldihydrolipoyllysine from glycine; forms a heterodimer with subunit 1 to form the P protein' product='glycine dehydrogenase subunit 2' protein_id=YP_002219545.1 transl_table=11
NC_011206	GenBank	CDS	1074062	1075750	+	-1	.	codon_start=1 db_xref=GI:198283225 db_xref=InterPro:IPR001140 db_xref=InterPro:IPR003439 db_xref=InterPro:IPR003593 db_xref=InterPro:IPR011527 db_xref=GeneID:6877068 locus_tag=Lferr_1097 note='PFAM: ABC transporter transmembrane region; ABC transporter related; SMART: AAA ATPase; KEGG: sat:SYN_01564 phospholipid-lipopolysaccharide ABC transporter' product='ABC transporter-like protein' protein_id…
NC_011206	GenBank	CDS	1075747	1076070	+	-1	.	codon_start=1 db_xref=GI:198283226 db_xref=InterPro:IPR000813 db_xref=InterPro:IPR001450 db_xref=GeneID:6877069 locus_tag=Lferr_1098 note='PFAM: 4Fe-4S ferredoxin iron-sulfur binding domain protein; KEGG: aeh:Mlg_1486 4Fe-4S ferredoxin, iron-sulfur binding domain protein' product='4Fe-4S ferredoxin' protein_id=YP_002219547.1 transl_table=11
NC_011206	GenBank	CDS	1076357	1076959	+	1	.	codon_start=1 db_xref=GI:198283227 db_xref=InterPro:IPR000866 db_xref=InterPro:IPR013740 db_xref=GeneID:6877070 locus_tag=Lferr_1099 note='PFAM: alkyl hydroperoxide reductase/ Thiol specific antioxidant/ Mal allergen; Redoxin domain protein; KEGG: nis:NIS_0392 peroxiredoxin, AhpC/Tsa family' product='alkyl hydroperoxide reductase' protein_id=YP_002219548.1 transl_table=11
NC_011206	GenBank	CDS	1077058	1077783	+	-1	.	codon_start=1 db_xref=GI:198283228 db_xref=GeneID:6877071 locus_tag=Lferr_1100 product='hypothetical protein' protein_id=YP_002219549.1 transl_table=11
NC_011206	GenBank	CDS	1077887	1078747	+	1	.	codon_start=1 db_xref=GI:198283229 db_xref=InterPro:IPR003141 db_xref=InterPro:IPR004013 db_xref=GeneID:6877072 locus_tag=Lferr_1101 note='PFAM: PHP domain protein; SMART: phosphoesterase PHP domain protein; KEGG: bpt:Bpet2759 hypothetical protein' product='PHP domain-containing protein' protein_id=YP_002219550.1 transl_table=11
NC_011206	GenBank	CDS	1078847	1079887	+	1	.	codon_start=1 db_xref=GI:198283230 db_xref=InterPro:IPR002549 db_xref=GeneID:6877073 locus_tag=Lferr_1102 note='PFAM: protein of unknown function UPF0118; KEGG: rfr:Rfer_2147 protein of unknown function UPF0118' product='hypothetical protein' protein_id=YP_002219551.1 transl_table=11
NC_011206	GenBank	CDS	1079993	1080415	+	1	.	codon_start=1 db_xref=GI:198283231 db_xref=GeneID:6877074 locus_tag=Lferr_1103 note='KEGG: acr:Acry_0846 hypothetical protein' product='hypothetical protein' protein_id=YP_002219552.1 transl_table=11
NC_011206	GenBank	CDS	1080469	1080936	+	1	.	codon_start=1 db_xref=GI:198283232 db_xref=GeneID:6877075 locus_tag=Lferr_1104 product='hypothetical protein' protein_id=YP_002219553.1 transl_table=11
NC_011206	GenBank	CDS	1080929	1081696	+	1	.	codon_start=1 db_xref=GI:198283233 db_xref=InterPro:IPR001537 db_xref=InterPro:IPR004441 db_xref=InterPro:IPR013123 db_xref=GeneID:6877076 locus_tag=Lferr_1105 note='TIGRFAM: RNA methyltransferase, TrmH family, group 3; PFAM: tRNA/rRNA methyltransferase (SpoU); RNA 2-O ribose methyltransferase substrate binding; KEGG: slo:Shew_3288 23S rRNA (guanosine-2'-O-)-methyltransferase' product='TrmH famil…
NC_011206	GenBank	CDS	1081721	1082494	+	1	.	codon_start=1 db_xref=GI:198283234 db_xref=InterPro:IPR001130 db_xref=InterPro:IPR015991 db_xref=GeneID:6877077 locus_tag=Lferr_1106 note='TIGRFAM: hydrolase, TatD family; PFAM: TatD-related deoxyribonuclease; KEGG: eba:ebA5421 Mg-dependent DNase' product='TatD family hydrolase' protein_id=YP_002219555.1 transl_table=11
NC_011206	GenBank	CDS	1082491	1083249	+	1	.	codon_start=1 db_xref=GI:198283235 db_xref=InterPro:IPR001279 db_xref=GeneID:6877078 locus_tag=Lferr_1107 note='PFAM: beta-lactamase domain protein; KEGG: cvi:CV_3718 probable hydrolase protein' product='beta-lactamase domain-containing protein' protein_id=YP_002219556.1 transl_table=11
NC_011206	GenBank	gene	1083338	1083413	+	1	.	db_xref=GeneID:6877079 locus_tag=Lferr_R0022 note=tRNA-Ala2
NC_011206	GenBank	tRNA	1083338	1083413	+	1	.	db_xref=GeneID:6877079 locus_tag=Lferr_R0022 product=tRNA-Ala
NC_011206	GenBank	CDS	1083551	1084687	+	1	.	codon_start=1 db_xref=GI:198283236 db_xref=InterPro:IPR013702 db_xref=GeneID:6877080 locus_tag=Lferr_1108 note='PFAM: domain of unknown function DUF1745; KEGG: tbd:Tbd_0889 hypothetical protein' product='hypothetical protein' protein_id=YP_002219557.1 transl_table=11
NC_011206	GenBank	CDS	1084766	1086523	+	1	.	codon_start=1 db_xref=GI:198283237 db_xref=InterPro:IPR001140 db_xref=InterPro:IPR003439 db_xref=InterPro:IPR003593 db_xref=InterPro:IPR011527 db_xref=InterPro:IPR014216 db_xref=GeneID:6877081 locus_tag=Lferr_1109 note='KEGG: acr:Acry_1637 ABC transporter, transmembrane region, type 1; TIGRFAM: ABC transporter, CydDC cysteine exporter (CydDC-E) family, permease/ATP-binding protein CydD; PFAM: ABC…
NC_011206	GenBank	CDS	1086516	1088273	+	1	.	codon_start=1 db_xref=GI:198283238 db_xref=InterPro:IPR003439 db_xref=InterPro:IPR003593 db_xref=InterPro:IPR011527 db_xref=InterPro:IPR013838 db_xref=InterPro:IPR014223 db_xref=GeneID:6877082 locus_tag=Lferr_1110 note='KEGG: acr:Acry_1636 beta tubulin, autoregulation binding site; TIGRFAM: ABC transporter, CydDC cysteine exporter (CydDC-E) family, permease/ATP-binding protein CydC; PFAM: ABC tra…
NC_011206	GenBank	CDS	1088270	1088617	+	-1	.	codon_start=1 db_xref=GI:198283239 db_xref=GeneID:6877083 locus_tag=Lferr_1111 product='hypothetical protein' protein_id=YP_002219560.1 transl_table=11
NC_011206	GenBank	CDS	1088621	1089586	+	-1	.	codon_start=1 db_xref=GI:198283240 db_xref=InterPro:IPR006222 db_xref=InterPro:IPR017703 db_xref=GeneID:6877084 locus_tag=Lferr_1112 note='TIGRFAM: folate-binding protein YgfZ; PFAM: glycine cleavage T protein (aminomethyl transferase); KEGG: eba:ebA5412 putative glycine cleavage T-protein (Aminomethyl transferase)' product='folate-binding protein YgfZ' protein_id=YP_002219561.1 transl_table=11
NC_011206	GenBank	CDS	1089603	1090100	+	1	.	codon_start=1 db_xref=GI:198283241 db_xref=GeneID:6877085 locus_tag=Lferr_1113 product='hypothetical protein' protein_id=YP_002219562.1 transl_table=11
NC_011206	GenBank	CDS	1090045	1091634	+	-1	.	EC_number=1.4.3.16 codon_start=1 db_xref=GI:198283242 db_xref=InterPro:IPR001100 db_xref=InterPro:IPR003953 db_xref=InterPro:IPR004112 db_xref=InterPro:IPR005288 db_xref=InterPro:IPR006076 db_xref=InterPro:IPR013027 db_xref=GeneID:6877086 locus_tag=Lferr_1114 note='KEGG: eba:ebA5461 L-aspartate oxidase; TIGRFAM: L-aspartate oxidase; PFAM: fumarate reductase/succinate dehydrogenase flavoprotein do…
NC_011206	GenBank	CDS	1091751	1092377	+	1	.	codon_start=1 db_xref=GI:198283243 db_xref=InterPro:IPR000838 db_xref=InterPro:IPR007627 db_xref=InterPro:IPR007630 db_xref=InterPro:IPR013249 db_xref=InterPro:IPR014284 db_xref=InterPro:IPR014286 db_xref=GeneID:6877087 locus_tag=Lferr_1115 note='TIGRFAM: RNA polymerase sigma factor, sigma-70 family; RNA polymerase sigma factor RpoE; PFAM: sigma-70 region 2 domain protein; sigma-70 region 4 domai…
NC_011206	GenBank	CDS	1092374	1093036	+	1	.	codon_start=1 db_xref=GI:198283244 db_xref=GeneID:6877088 locus_tag=Lferr_1116 note='KEGG: tbd:Tbd_2094 hypothetical protein' product='hypothetical protein' protein_id=YP_002219565.1 transl_table=11
NC_011206	GenBank	CDS	1093170	1094645	+	1	.	EC_number=3.4.21.107 codon_start=1 db_xref=GI:198283245 db_xref=InterPro:IPR001254 db_xref=InterPro:IPR001478 db_xref=InterPro:IPR001940 db_xref=InterPro:IPR011782 db_xref=GeneID:6877089 locus_tag=Lferr_1117 note='KEGG: psa:PST_1227 serine protease MucD precursor; TIGRFAM: protease Do; PFAM: peptidase S1 and S6 chymotrypsin/Hap; PDZ/DHR/GLGF domain protein' product='protease Do' protein_id=YP_002…
NC_011206	GenBank	CDS	1094751	1096553	+	1	.	codon_start=1 db_xref=GI:198283246 db_xref=InterPro:IPR000640 db_xref=InterPro:IPR000795 db_xref=InterPro:IPR001806 db_xref=InterPro:IPR004161 db_xref=InterPro:IPR005225 db_xref=InterPro:IPR006297 db_xref=InterPro:IPR013842 db_xref=GeneID:6877090 locus_tag=Lferr_1118 note='binds to the ribosome on the universally-conserved alpha-sarcin loop' product='GTP-binding protein LepA' protein_id=YP_002219…
NC_011206	GenBank	CDS	1096620	1097411	+	1	.	EC_number=3.4.21.89 codon_start=1 db_xref=GI:198283247 db_xref=InterPro:IPR000223 db_xref=InterPro:IPR011056 db_xref=GeneID:6877091 locus_tag=Lferr_1119 note='KEGG: mca:MCA1465 signal peptidase I; TIGRFAM: signal peptidase I; PFAM: peptidase S24 and S26 domain protein' product='signal peptidase I' protein_id=YP_002219568.1 transl_table=11
NC_011206	GenBank	CDS	1097494	1097928	+	1	.	codon_start=1 db_xref=GI:198283248 db_xref=GeneID:6877092 locus_tag=Lferr_1120 note='KEGG: tbd:Tbd_2087 possible transmembrane protein' product='hypothetical protein' protein_id=YP_002219569.1 transl_table=11
NC_011206	GenBank	CDS	1097991	1098671	+	1	.	EC_number=3.1.26.3 codon_start=1 db_xref=GI:198283249 db_xref=InterPro:IPR000999 db_xref=InterPro:IPR001159 db_xref=InterPro:IPR011907 db_xref=GeneID:6877093 locus_tag=Lferr_1121 note='PFAM: ribonuclease III; double-stranded RNA binding domain protein; KEGG: plu:plu3340 ribonuclease III' product='Ribonuclease III' protein_id=YP_002219570.1 transl_table=11
NC_011206	GenBank	CDS	1098664	1099578	+	1	.	codon_start=1 db_xref=GI:198283250 db_xref=InterPro:IPR002917 db_xref=InterPro:IPR004044 db_xref=InterPro:IPR005225 db_xref=InterPro:IPR005289 db_xref=InterPro:IPR005662 db_xref=InterPro:IPR006073 db_xref=GeneID:6877094 locus_tag=Lferr_1122 note='TIGRFAM: small GTP-binding protein; GTP-binding protein Era; PFAM: GTP-binding protein HSR1-related; KH type 2 domain protein; KEGG: aeh:Mlg_1348 GTP-bi…
NC_011206	GenBank	CDS	1099568	1100335	+	1	.	codon_start=1 db_xref=GI:198283251 db_xref=InterPro:IPR003717 db_xref=GeneID:6877095 locus_tag=Lferr_1123 note='TIGRFAM: DNA repair protein RecO; PFAM: Recombination protein O RecO; KEGG: asu:Asuc_0193 DNA repair protein RecO' product='DNA repair protein RecO' protein_id=YP_002219572.1 transl_table=11
NC_011206	GenBank	CDS	1100332	1101057	+	1	.	codon_start=1 db_xref=GI:198283252 db_xref=InterPro:IPR004569 db_xref=GeneID:6877096 locus_tag=Lferr_1124 note='involved in the de novo synthesis of pyridoxine (Vitamin B6)' product='pyridoxine 5'-phosphate synthase' protein_id=YP_002219573.1 transl_table=11
NC_011206	GenBank	CDS	1101054	1101443	+	1	.	EC_number=2.7.8.7 codon_start=1 db_xref=GI:198283253 db_xref=InterPro:IPR002582 db_xref=InterPro:IPR004568 db_xref=InterPro:IPR008278 db_xref=GeneID:6877097 locus_tag=Lferr_1125 note='KEGG: aeh:Mlg_1351 holo-acyl-carrier-protein synthase; TIGRFAM: holo-acyl-carrier-protein synthase; PFAM: 4'-phosphopantetheinyl transferase' product='holo-acyl-carrier-protein synthase' protein_id=YP_002219574.1 tr…
NC_011206	GenBank	CDS	1102156	1102470	+	-1	.	codon_start=1 db_xref=GI:198283254 db_xref=GeneID:6877099 locus_tag=Lferr_1127 note='KEGG: fra:Francci3_2121 transposase, IS4' product='transposase, IS4' protein_id=YP_002219575.1 transl_table=11
NC_011206	GenBank	CDS	1102592	1103911	+	-1	.	codon_start=1 db_xref=GI:198283255 db_xref=GeneID:6877100 locus_tag=Lferr_1128 note='KEGG: sma:SAV256 transposase' product='hypothetical protein' protein_id=YP_002219576.1 transl_table=11
NC_011206	GenBank	CDS	1104826	1105776	+	1	.	codon_start=1 db_xref=GI:198283256 db_xref=InterPro:IPR002173 db_xref=InterPro:IPR011611 db_xref=InterPro:IPR011913 db_xref=GeneID:6877101 locus_tag=Lferr_1129 note='TIGRFAM: rfaE bifunctional protein; PFAM: PfkB domain protein; KEGG: dar:Daro_1285 RfaE bifunctional protein, domain I' product='bifunctional protein RfaE' protein_id=YP_002219577.1 transl_table=11
NC_011206	GenBank	CDS	1105778	1106548	+	1	.	codon_start=1 db_xref=GI:198283257 db_xref=InterPro:IPR011063 db_xref=GeneID:6877102 locus_tag=Lferr_1130 note='PFAM: PP-loop domain protein; KEGG: tbd:Tbd_2508 putative cell cycle control ATPase' product='PP-loop domain-containing protein' protein_id=YP_002219578.1 transl_table=11
NC_011206	GenBank	CDS	1106541	1107383	+	1	.	codon_start=1 db_xref=GI:198283258 db_xref=InterPro:IPR000397 db_xref=GeneID:6877103 locus_tag=Lferr_1131 note='PFAM: Hsp33 protein; KEGG: pmy:Pmen_0367 HSP33-like chaperonin' product='Hsp33 protein' protein_id=YP_002219579.1 transl_table=11
NC_011206	GenBank	CDS	1108101	1108607	+	-1	.	codon_start=1 db_xref=GI:198283259 db_xref=GeneID:6877105 locus_tag=Lferr_1132 note='KEGG: psa:PST_3459 hypothetical protein' product='hypothetical protein' protein_id=YP_002219580.1 transl_table=11
NC_011206	GenBank	CDS	1108604	1108933	+	-1	.	codon_start=1 db_xref=GI:198283260 db_xref=GeneID:6877106 locus_tag=Lferr_1133 note='SohA; PrlF; involved in protein secretion; when overproduced or mutated, it induces growth defect and increased export of a reporter protein; a PrlF mutation induces the activity of the Lon protease, and a Lon-deficient strain suppresses the phenotype conferred by the PrlF mutation' product='putative regulator Pr…
NC_011206	GenBank	CDS	1109220	1109363	+	1	.	codon_start=1 db_xref=GI:198283261 db_xref=GeneID:6877107 locus_tag=Lferr_1134 product='hypothetical protein' protein_id=YP_002219582.1 transl_table=11
NC_011206	GenBank	CDS	1109390	1109656	+	-1	.	codon_start=1 db_xref=GI:198283262 db_xref=GeneID:6877108 locus_tag=Lferr_1135 note='KEGG: reh:H16_A0004 type I restriction-modification system methylation subunit' product='type I restriction-modification system methylation subunit' protein_id=YP_002219583.1 transl_table=11
NC_011206	GenBank	CDS	1110001	1110495	+	-1	.	codon_start=1 db_xref=GI:198283263 db_xref=InterPro:IPR000182 db_xref=GeneID:6877109 locus_tag=Lferr_1136 note='PFAM: GCN5-related N-acetyltransferase; KEGG: eba:ebA2001 GCN5-related N-acetyltransferase' product='N-acetyltransferase GCN5' protein_id=YP_002219584.1 transl_table=11
NC_011206	GenBank	CDS	1110492	1110764	+	-1	.	codon_start=1 db_xref=GI:198283264 db_xref=InterPro:IPR014795 db_xref=GeneID:6877110 locus_tag=Lferr_1137 note='PFAM: Protein of unknown function DUF1778; KEGG: eba:ebB58 hypothetical protein' product='hypothetical protein' protein_id=YP_002219585.1 transl_table=11
NC_011206	GenBank	CDS	1110845	1111057	+	-1	.	codon_start=1 db_xref=GI:198283265 db_xref=GeneID:6877111 locus_tag=Lferr_1138 note='KEGG: neu:NE2506 hypothetical protein' product='hypothetical protein' protein_id=YP_002219586.1 transl_table=11
NC_011206	GenBank	CDS	1111841	1112662	+	-1	.	codon_start=1 db_xref=GI:198283266 db_xref=InterPro:IPR004843 db_xref=GeneID:6877113 locus_tag=Lferr_1140 note='PFAM: metallophosphoesterase; KEGG: mpt:Mpe_A3012 hypothetical protein' product=metallophosphoesterase protein_id=YP_002219587.1 transl_table=11
NC_011206	GenBank	CDS	1113343	1114479	+	1	.	codon_start=1 db_xref=GI:198283267 db_xref=InterPro:IPR001296 db_xref=GeneID:6877115 locus_tag=Lferr_1142 note='PFAM: glycosyl transferase group 1; KEGG: eba:ebA6942 glycosyl transferase' product='group 1 glycosyl transferase' protein_id=YP_002219588.1 transl_table=11
NC_011206	GenBank	CDS	1114513	1115727	+	1	.	codon_start=1 db_xref=GI:198283268 db_xref=InterPro:IPR001296 db_xref=GeneID:6877116 locus_tag=Lferr_1143 note='PFAM: glycosyl transferase group 1; KEGG: azo:azo0965 glycosyltransferase' product='group 1 glycosyl transferase' protein_id=YP_002219589.1 transl_table=11
NC_011206	GenBank	CDS	1116456	1117904	+	1	.	codon_start=1 db_xref=GI:198283269 db_xref=GeneID:6877118 locus_tag=Lferr_1145 note='KEGG: bte:BTH_II1778 cytochrome c' product='cytochrome c' protein_id=YP_002219590.1 transl_table=11
NC_011206	GenBank	CDS	1117919	1118560	+	1	.	codon_start=1 db_xref=GI:198283270 db_xref=InterPro:IPR000169 db_xref=InterPro:IPR008169 db_xref=InterPro:IPR009056 db_xref=GeneID:6877119 locus_tag=Lferr_1146 note='KEGG: bte:BTH_II1779 cytochrome c family protein' product='cytochrome c family protein' protein_id=YP_002219591.1 transl_table=11
NC_011206	GenBank	CDS	1118634	1119602	+	-1	.	codon_start=1 db_xref=GI:198283271 db_xref=InterPro:IPR002524 db_xref=GeneID:6877120 locus_tag=Lferr_1147 note='TIGRFAM: cation diffusion facilitator family transporter; PFAM: cation efflux protein; KEGG: nar:Saro_3052 cation diffusion facilitator family transporter' product='cation diffusion facilitator family transporter' protein_id=YP_002219592.1 transl_table=11
NC_011206	GenBank	CDS	1119706	1119942	+	1	.	codon_start=1 db_xref=GI:198283272 db_xref=InterPro:IPR000551 db_xref=GeneID:6877121 locus_tag=Lferr_1148 note='PFAM: regulatory protein MerR; KEGG: dac:Daci_0478 transcriptional regulator, MerR family' product='MerR family transcriptional regulator' protein_id=YP_002219593.1 transl_table=11
NC_011206	GenBank	CDS	1120018	1120560	+	1	.	codon_start=1 db_xref=GI:198283273 db_xref=GeneID:6877122 locus_tag=Lferr_1149 product='hypothetical protein' protein_id=YP_002219594.1 transl_table=11
NC_011206	GenBank	CDS	1120695	1121951	+	1	.	codon_start=1 db_xref=GI:198283274 db_xref=InterPro:IPR000629 db_xref=InterPro:IPR001650 db_xref=InterPro:IPR011545 db_xref=InterPro:IPR014001 db_xref=InterPro:IPR014014 db_xref=InterPro:IPR014021 db_xref=GeneID:6877123 locus_tag=Lferr_1150 note='PFAM: helicase domain protein; DEAD/DEAH box helicase domain protein; SMART: DEAD-like helicases; KEGG: bxe:Bxe_A0648 putative ATP-dependent RNA helicas…
NC_011206	GenBank	CDS	1122071	1122802	+	1	.	codon_start=1 db_xref=GI:198283275 db_xref=InterPro:IPR001789 db_xref=InterPro:IPR001867 db_xref=InterPro:IPR011879 db_xref=GeneID:6877124 locus_tag=Lferr_1151 note='TIGRFAM: phosphate regulon transcriptional regulatory protein PhoB; PFAM: response regulator receiver; transcriptional regulator domain protein; KEGG: tbd:Tbd_0216 two component transcriptional regulator, winged helix family' product…
NC_011206	GenBank	CDS	1122864	1124192	+	1	.	EC_number=2.7.13.3 codon_start=1 db_xref=GI:198283276 db_xref=InterPro:IPR003594 db_xref=InterPro:IPR003661 db_xref=InterPro:IPR004358 db_xref=InterPro:IPR005467 db_xref=InterPro:IPR014310 db_xref=GeneID:6877125 locus_tag=Lferr_1152 note='KEGG: pmy:Pmen_4407 PAS/PAC sensor signal transduction histidine kinase; TIGRFAM: phosphate regulon sensor kinase PhoR; PFAM: ATP-binding region ATPase domain p…
NC_011206	GenBank	CDS	1124262	1125281	+	1	.	codon_start=1 db_xref=GI:198283277 db_xref=InterPro:IPR005673 db_xref=InterPro:IPR006059 db_xref=GeneID:6877126 locus_tag=Lferr_1153 note='TIGRFAM: phosphate ABC transporter, periplasmic phosphate-binding protein; PFAM: extracellular solute-binding protein family 1; KEGG: xac:XAC1578 phosphate binding protein' product='phosphate ABC transporter substrate-binding protein' protein_id=YP_002219598.1…
NC_011206	GenBank	CDS	1125290	1126315	+	1	.	codon_start=1 db_xref=GI:198283278 db_xref=InterPro:IPR000515 db_xref=InterPro:IPR011864 db_xref=GeneID:6877127 locus_tag=Lferr_1154 note='TIGRFAM: phosphate ABC transporter, inner membrane subunit PstC; PFAM: binding-protein-dependent transport systems inner membrane component; KEGG: cvi:CV_0937 phosphate ABC transporter, permease protein' product='phosphate ABC transporter permease' protein_id=…
NC_011206	GenBank	CDS	1126312	1127166	+	1	.	codon_start=1 db_xref=GI:198283279 db_xref=InterPro:IPR000515 db_xref=InterPro:IPR005672 db_xref=GeneID:6877128 locus_tag=Lferr_1155 note='TIGRFAM: phosphate ABC transporter, inner membrane subunit PstA; PFAM: binding-protein-dependent transport systems inner membrane component; KEGG: cvi:CV_0936 ABC-type phosphate transport system, permease component' product='phosphate ABC transporter permease'…
NC_011206	GenBank	CDS	1127166	1127933	+	1	.	codon_start=1 db_xref=GI:198283280 db_xref=InterPro:IPR003439 db_xref=InterPro:IPR003593 db_xref=InterPro:IPR005670 db_xref=GeneID:6877129 locus_tag=Lferr_1156 note='KEGG: par:Psyc_1929 ABC phosphate transporter, ATPase subunit PstB; TIGRFAM: phosphate ABC transporter, ATPase subunit; PFAM: ABC transporter related; SMART: AAA ATPase' product='phosphate ABC transporter ATPase' protein_id=YP_002219…
NC_011206	GenBank	CDS	1127945	1128658	+	1	.	codon_start=1 db_xref=GI:198283281 db_xref=InterPro:IPR008170 db_xref=GeneID:6877130 locus_tag=Lferr_1157 note='TIGRFAM: phosphate transport system regulatory protein PhoU; PFAM: PhoU family protein; KEGG: tbd:Tbd_0025 phosphate uptake regulator PhoU' product='phosphate uptake regulator PhoU' protein_id=YP_002219602.1 transl_table=11
NC_011206	GenBank	CDS	1128661	1130172	+	1	.	EC_number=3.6.1.40 codon_start=1 db_xref=GI:198283282 db_xref=InterPro:IPR003695 db_xref=GeneID:6877131 locus_tag=Lferr_1158 note='PFAM: Ppx/GppA phosphatase; KEGG: pfl:PFL_5983 exopolyphosphatase' product='Ppx/GppA phosphatase' protein_id=YP_002219603.1 transl_table=11
NC_011206	GenBank	CDS	1130426	1131016	+	1	.	codon_start=1 db_xref=GI:198283283 db_xref=GeneID:6877132 locus_tag=Lferr_1159 note='KEGG: pap:PSPA7_5989 hypothetical protein' product='hypothetical protein' protein_id=YP_002219604.1 transl_table=11
NC_011206	GenBank	CDS	1131221	1131973	+	1	.	codon_start=1 db_xref=GI:198283284 db_xref=InterPro:IPR001865 db_xref=InterPro:IPR005706 db_xref=GeneID:6877133 locus_tag=Lferr_1160 note='PFAM: ribosomal protein S2; KEGG: mfa:Mfla_1530 ribosomal protein S2' product='30S ribosomal protein S2' protein_id=YP_002219605.1 transl_table=11
NC_011206	GenBank	CDS	1132001	1132879	+	1	.	codon_start=1 db_xref=GI:198283285 db_xref=InterPro:IPR000449 db_xref=InterPro:IPR001816 db_xref=InterPro:IPR014039 db_xref=GeneID:6877134 gene=tsf locus_tag=Lferr_1161 note='EF-Ts; functions during elongation stage of protein translation; forms a dimer; associates with EF-Tu-GDP complex and promotes exchange of GDP to GTP resulting in regeneration of the active form of EF-Tu' product='elongation…
NC_011206	GenBank	CDS	1132880	1133605	+	1	.	codon_start=1 db_xref=GI:198283286 db_xref=InterPro:IPR001048 db_xref=InterPro:IPR015963 db_xref=GeneID:6877135 locus_tag=Lferr_1162 note='TIGRFAM: uridylate kinase; PFAM: aspartate/glutamate/uridylate kinase; KEGG: mfa:Mfla_1528 uridylate kinase' product='uridylate kinase' protein_id=YP_002219607.1 transl_table=11
NC_011206	GenBank	CDS	1133602	1134162	+	1	.	codon_start=1 db_xref=GI:198283287 db_xref=InterPro:IPR002661 db_xref=GeneID:6877136 locus_tag=Lferr_1163 note='PFAM: ribosome recycling factor; KEGG: lpp:lpp1676 ribosome recycling factor' product='ribosome recycling factor' protein_id=YP_002219608.1 transl_table=11
NC_011206	GenBank	CDS	1134166	1134927	+	1	.	EC_number=2.5.1.31 codon_start=1 db_xref=GI:198283288 db_xref=InterPro:IPR001441 db_xref=GeneID:6877137 locus_tag=Lferr_1164 note='KEGG: mca:MCA0571 undecaprenyl diphosphate synthase; TIGRFAM: undecaprenyl diphosphate synthase; PFAM: Di-trans-poly-cis-decaprenylcistransferase' product='undecaprenyl diphosphate synthase' protein_id=YP_002219609.1 transl_table=11
[truncated: 1,743 more rows]
