# Supplementary material for: JContextExplorer: a tree-based approach to facilitate cross-species genomic context comparison
Source: BMC Bioinformatics. 2013 Jan 16;14:18. doi: 10.1186/1471-2105-14-18 (PMC3560190; doi:10.1186/1471-2105-14-18)
Supplement: Additional file 3 — Alpha and Gamma proteobacteria biological information. Annotated genomes of 22 alpha and gamma proteobacterial species, whole-species phylogenetic tree for 22 alpha and gamma proteobacterial species, and MCL-tribe determined homology clusters for 22 alpha and gamma proteobacterial species. [file 1471-2105-14-18-S3.zip › AlphaAndGammaProteobacteria/Annotations/Cellvibrio_japonicus_Ueda107.gff]

CP000934	GenBank	CDS	1	1605	+	1	.	codon_start=1 db_xref=GI:190685198 gene=dnaA locus_tag=CJA_0001 note='identified by match to protein family HMM PF00308; match to protein family HMM TIGR00362' product='chromosomal replication initiator protein DnaA' protein_id=ACE82876.1 transl_table=11
CP000934	GenBank	CDS	1676	2779	+	1	.	EC_number=2.7.7.7 codon_start=1 db_xref=GI:190688457 gene=dnaN locus_tag=CJA_0002 note='identified by match to protein family HMM PF00712; match to protein family HMM PF02767; match to protein family HMM PF02768; match to protein family HMM TIGR00663' product='DNA polymerase III, beta subunit' protein_id=ACE86135.1 transl_table=11
CP000934	GenBank	CDS	2813	3910	+	1	.	codon_start=1 db_xref=GI:190687285 gene=recF locus_tag=CJA_0003 note='identified by match to protein family HMM PF02463; match to protein family HMM TIGR00611' product='RecF protein' protein_id=ACE84963.1 transl_table=11
CP000934	GenBank	CDS	3980	6400	+	1	.	EC_number=5.99.1.3 codon_start=1 db_xref=GI:190686626 gene=gyrB locus_tag=CJA_0004 note='identified by match to protein family HMM PF00204; match to protein family HMM PF00986; match to protein family HMM PF01751; match to protein family HMM PF02518; match to protein family HMM TIGR01059' product='DNA gyrase, B subunit' protein_id=ACE84304.1 transl_table=11
CP000934	GenBank	CDS	6530	6703	+	1	.	codon_start=1 db_xref=GI:190687451 locus_tag=CJA_0005 note='identified by Glimmer3; putative' product='hypothetical protein' protein_id=ACE85129.1 transl_table=11
CP000934	GenBank	CDS	6857	9640	+	-1	.	EC_number=3.2.1.1 codon_start=1 db_xref=GI:190688660 gene=amy13G locus_tag=CJA_0006 note='identified by match to protein family HMM PF00128' product='alpha-amylase, putative, amy13G' protein_id=ACE86338.1 transl_table=11
CP000934	GenBank	CDS	10299	12284	+	1	.	codon_start=1 db_xref=GI:190685857 gene=cbp2A locus_tag=CJA_0007 note='identified by match to protein family HMM PF00553; match to protein family HMM PF00801' product='carbohydrate binding protein, cbp2A' protein_id=ACE83535.1 transl_table=11
CP000934	GenBank	CDS	12342	13754	+	-1	.	codon_start=1 db_xref=GI:190686140 locus_tag=CJA_0008 note='identified by match to protein family HMM PF00004; match to protein family HMM PF00158; match to protein family HMM PF00785; match to protein family HMM PF02954; match to protein family HMM TIGR00229; match to protein family HMM TIGR01199' product='transcriptional regulatory protein' protein_id=ACE83818.1 transl_table=11
CP000934	GenBank	CDS	14174	15616	+	1	.	codon_start=1 db_xref=GI:190687753 gene=nrtA locus_tag=CJA_0009 note='identified by match to protein family HMM TIGR01409' product='ABC transporter nitrate-binding protein' protein_id=ACE85431.1 transl_table=11
CP000934	GenBank	CDS	15619	16446	+	1	.	codon_start=1 db_xref=GI:190686511 locus_tag=CJA_0010 note='identified by match to protein family HMM PF00528; match to protein family HMM TIGR01183' product='possible nitrate transport system permease protein' protein_id=ACE84189.1 transl_table=11
CP000934	GenBank	CDS	16451	17368	+	1	.	codon_start=1 db_xref=GI:190685475 gene=nrtC locus_tag=CJA_0011 note='identified by match to protein family HMM PF00005; match to protein family HMM TIGR01184' product='ABC transporter ATP-binding protein' protein_id=ACE83153.1 transl_table=11
CP000934	GenBank	CDS	17380	17820	+	1	.	EC_number=4.2.1.104 codon_start=1 db_xref=GI:190685018 gene=cynS locus_tag=CJA_0012 note='identified by match to protein family HMM PF02560; match to protein family HMM TIGR00673' product='cyanate hydratase' protein_id=ACE82696.1 transl_table=11
CP000934	GenBank	CDS	17829	18284	+	1	.	codon_start=1 db_xref=GI:190688216 locus_tag=CJA_0013 note='identified by match to protein family HMM PF07080' product='conserved hypothetical protein' protein_id=ACE85894.1 transl_table=11
CP000934	GenBank	CDS	18486	19334	+	1	.	codon_start=1 db_xref=GI:190687582 locus_tag=CJA_0014 note='identified by Glimmer3; putative' product='hypothetical protein' protein_id=ACE85260.1 transl_table=11
CP000934	GenBank	CDS	19321	20169	+	1	.	codon_start=1 db_xref=GI:190685999 locus_tag=CJA_0015 note='identified by match to protein family HMM PF01841' product='transglutaminase-like superfamily protein' protein_id=ACE83677.1 transl_table=11
CP000934	GenBank	CDS	20181	32762	+	1	.	codon_start=1 db_xref=GI:190685414 locus_tag=CJA_0016 note='identified by match to protein family HMM PF00041; match to protein family HMM PF00652' product='Fibronectin type III domain protein' protein_id=ACE83092.1 transl_table=11
CP000934	GenBank	CDS	32831	37036	+	1	.	codon_start=1 db_xref=GI:190688607 locus_tag=CJA_0017 note='identified by match to protein family HMM PF05593; match to protein family HMM PF07661; match to protein family HMM TIGR01643' product='Rhsfamily protein' protein_id=ACE86285.1 transl_table=11
CP000934	GenBank	CDS	37736	39121	+	1	.	codon_start=1 db_xref=GI:190688237 locus_tag=CJA_0018 note='identified by match to protein family HMM PF05593; match to protein family HMM TIGR01643' product='Rhs family protein' protein_id=ACE85915.1 transl_table=11
CP000934	GenBank	CDS	39679	44271	+	1	.	codon_start=1 db_xref=GI:190688033 gene=cbp35A locus_tag=CJA_0020 note='identified by match to protein family HMM PF02412; match to protein family HMM PF03422' product='carbohydrate binding protein, putative, cbp35A' protein_id=ACE85711.1 transl_table=11
CP000934	GenBank	CDS	44250	44432	+	-1	.	codon_start=1 db_xref=GI:190685499 locus_tag=CJA_0019 note='identified by Glimmer3; putative' product='hypothetical protein' protein_id=ACE83177.1 transl_table=11
CP000934	GenBank	CDS	44404	45153	+	-1	.	codon_start=1 db_xref=GI:190685774 locus_tag=CJA_0021 note='identified by Glimmer3; putative' product='hypothetical protein' protein_id=ACE83452.1 transl_table=11
CP000934	GenBank	CDS	45153	45524	+	-1	.	codon_start=1 db_xref=GI:190686587 locus_tag=CJA_0022 product='conserved hypothetical protein' protein_id=ACE84265.1 transl_table=11
CP000934	GenBank	CDS	45586	46134	+	-1	.	codon_start=1 db_xref=GI:190687480 locus_tag=CJA_0023 note='identified by match to protein family HMM PF01037' product='transcriptional regulator, AsnC family' protein_id=ACE85158.1 transl_table=11
CP000934	GenBank	CDS	46125	48146	+	1	.	EC_number=2.3.3.13 codon_start=1 db_xref=GI:190687485 gene=leuA locus_tag=CJA_0024 note='identified by match to protein family HMM PF00682; match to protein family HMM TIGR00970' product='2-isopropylmalate synthase' protein_id=ACE85163.1 transl_table=11
CP000934	GenBank	CDS	48661	50883	+	1	.	EC_number=1.11.1.6 codon_start=1 db_xref=GI:190688295 locus_tag=CJA_0025 note='identified by match to protein family HMM PF00141; match to protein family HMM TIGR00198' product='catalase/peroxidase HPI' protein_id=ACE85973.1 transl_table=11
CP000934	GenBank	CDS	51040	51159	+	-1	.	codon_start=1 db_xref=GI:190686335 locus_tag=CJA_0026 note='identified by Glimmer3; putative' product='hypothetical protein' protein_id=ACE84013.1 transl_table=11
CP000934	GenBank	CDS	51333	52565	+	1	.	codon_start=1 db_xref=GI:190686992 locus_tag=CJA_0027 note='identified by match to protein family HMM PF02687' product='putative ABC transporter, permease protein' protein_id=ACE84670.1 transl_table=11
CP000934	GenBank	CDS	52577	53845	+	1	.	codon_start=1 db_xref=GI:190685801 locus_tag=CJA_0028 note='identified by match to protein family HMM PF02687' product='putative ABC transporter, ATP-binding protein' protein_id=ACE83479.1 transl_table=11
CP000934	GenBank	CDS	54270	55001	+	1	.	codon_start=1 db_xref=GI:190688566 locus_tag=CJA_0029 note='identified by match to protein family HMM PF00005' product='ABC transporter, ATP-binding protein' protein_id=ACE86244.1 transl_table=11
CP000934	GenBank	CDS	55008	56243	+	1	.	codon_start=1 db_xref=GI:190685495 locus_tag=CJA_0030 note='identified by match to protein family HMM PF02687' product='efflux ABC transporter, permease protein' protein_id=ACE83173.1 transl_table=11
CP000934	GenBank	CDS	56240	57511	+	1	.	codon_start=1 db_xref=GI:190686555 locus_tag=CJA_0031 note='identified by match to protein family HMM PF02687' product='putative ABC transporter, permease protein' protein_id=ACE84233.1 transl_table=11
CP000934	GenBank	CDS	57563	58636	+	1	.	codon_start=1 db_xref=GI:190686553 locus_tag=CJA_0032 note='identified by match to protein family HMM TIGR01730' product='membrane fusion efflux protein' protein_id=ACE84231.1 transl_table=11
CP000934	GenBank	CDS	58696	59415	+	-1	.	codon_start=1 db_xref=GI:190688115 locus_tag=CJA_0033 product='putative lipoprotein' protein_id=ACE85793.1 transl_table=11
CP000934	GenBank	CDS	59412	59516	+	-1	.	codon_start=1 db_xref=GI:190685297 locus_tag=CJA_0034 note='identified by Glimmer3; putative' product='hypothetical protein' protein_id=ACE82975.1 transl_table=11
CP000934	GenBank	CDS	59663	60580	+	1	.	codon_start=1 db_xref=GI:190685907 locus_tag=CJA_0035 note='identified by match to protein family HMM PF06629' product='MltA-interacting protein MipA superfamily' protein_id=ACE83585.1 transl_table=11
CP000934	GenBank	CDS	60672	60992	+	1	.	codon_start=1 db_xref=GI:190686111 locus_tag=CJA_0036 note='identified by Glimmer3; putative' product='hypothetical protein' protein_id=ACE83789.1 transl_table=11
CP000934	GenBank	CDS	61017	61715	+	1	.	codon_start=1 db_xref=GI:190686937 gene=rstA locus_tag=CJA_0037 note='identified by match to protein family HMM PF00072; match to protein family HMM PF00486' product='response regulator (activator) in two-component regulatory system with RstB (OmpR family)' protein_id=ACE84615.1 transl_table=11
CP000934	GenBank	CDS	61725	63020	+	1	.	codon_start=1 db_xref=GI:190688644 locus_tag=CJA_0038 note='identified by match to protein family HMM PF00512; match to protein family HMM PF00672; match to protein family HMM PF02518' product='putative two-component regulatory system, sensor kinase protein' protein_id=ACE86322.1 transl_table=11
CP000934	GenBank	CDS	63639	66575	+	1	.	codon_start=1 db_xref=GI:190687685 locus_tag=CJA_0039 note='identified by match to protein family HMM PF00593; match to protein family HMM TIGR01782; match to protein family HMM TIGR03304' product='putative TonB dependent receptor' protein_id=ACE85363.1 transl_table=11
CP000934	GenBank	CDS	66626	69418	+	1	.	codon_start=1 db_xref=GI:190685490 locus_tag=CJA_0040 note='identified by match to protein family HMM PF00041' product='pectin methylesterase, putative, ce8' protein_id=ACE83168.1 transl_table=11
CP000934	GenBank	CDS	69515	72958	+	1	.	EC_number=4.2.2.2 codon_start=1 db_xref=GI:190687284 gene=pme8A locus_tag=CJA_0041 note='identified by match to protein family HMM PF01095; match to protein family HMM PF02368' product='pectin methylesterase, putative, pme8A' protein_id=ACE84962.1 transl_table=11
CP000934	GenBank	CDS	73344	76232	+	1	.	EC_number=4.2.2.2 codon_start=1 db_xref=GI:190687602 gene=pel1D locus_tag=CJA_0042 note='identified by match to protein family HMM PF00544' product='pectate lyase, putative, pel1D' protein_id=ACE85280.1 transl_table=11
CP000934	GenBank	CDS	76397	80326	+	1	.	codon_start=1 db_xref=GI:190688425 locus_tag=CJA_0043 note='identified by match to protein family HMM PF00041' product='pectin methylesterase, putative, ce8' protein_id=ACE86103.1 transl_table=11
CP000934	GenBank	CDS	80421	83069	+	1	.	EC_number=4.2.2.2 codon_start=1 db_xref=GI:190685163 gene=pel1C locus_tag=CJA_0044 note='identified by match to protein family HMM PF00544' product='pectate lyase, putative, pel1C' protein_id=ACE82841.1 transl_table=11
CP000934	GenBank	CDS	83436	85286	+	1	.	EC_number=4.2.2.2 codon_start=1 db_xref=GI:190686734 gene=pel1F locus_tag=CJA_0045 note='identified by match to protein family HMM PF00041; match to protein family HMM PF00544' product='pectate lyase, putative, pel1F' protein_id=ACE84412.1 transl_table=11
CP000934	GenBank	CDS	86121	88946	+	1	.	codon_start=1 db_xref=GI:190687110 locus_tag=CJA_0046 note='identified by match to protein family HMM PF00361; match to protein family HMM PF04039' product='NADH dehydrogenase subunit 5' protein_id=ACE84788.1 transl_table=11
CP000934	GenBank	CDS	88946	89320	+	1	.	codon_start=1 db_xref=GI:190688068 locus_tag=CJA_0047 note='identified by match to protein family HMM PF00420' product='pH adaptation potassium efflux system C transmembrane protein' protein_id=ACE85746.1 transl_table=11
CP000934	GenBank	CDS	89317	90825	+	1	.	EC_number=2.3.1.- codon_start=1 db_xref=GI:190687171 locus_tag=CJA_0048 note='identified by match to protein family HMM PF00361' product='PhaD protein' protein_id=ACE84849.1 transl_table=11
CP000934	GenBank	CDS	90859	91404	+	1	.	codon_start=1 db_xref=GI:190687831 locus_tag=CJA_0049 note='identified by match to protein family HMM PF01899' product='PhaE protein' protein_id=ACE85509.1 transl_table=11
CP000934	GenBank	CDS	91386	91655	+	1	.	EC_number=2.3.1.- codon_start=1 db_xref=GI:190686573 locus_tag=CJA_0050 note='identified by match to protein family HMM PF04066' product='PhaF protein' protein_id=ACE84251.1 transl_table=11
CP000934	GenBank	CDS	91665	91994	+	1	.	codon_start=1 db_xref=GI:190687619 locus_tag=CJA_0051 note='identified by match to protein family HMM PF03334; match to protein family HMM TIGR01300' product='pH adaptation potassium efflux system protein G' protein_id=ACE85297.1 transl_table=11
CP000934	GenBank	CDS	92074	94611	+	-1	.	codon_start=1 db_xref=GI:190687399 gene=cadA-1 locus_tag=CJA_0052 note='identified by match to protein family HMM PF00122; match to protein family HMM PF00702; match to protein family HMM TIGR01494; match to protein family HMM TIGR01512; match to protein family HMM TIGR01525' product='cadmium translocating P-type ATPase' protein_id=ACE85077.1 transl_table=11
CP000934	GenBank	CDS	95000	97042	+	1	.	EC_number=4.2.2.2 codon_start=1 db_xref=GI:190688436 gene=pel1E locus_tag=CJA_0053 note='identified by match to protein family HMM PF00544' product='pectate lyase, putative, pel1E' protein_id=ACE86114.1 transl_table=11
CP000934	GenBank	CDS	97165	97890	+	-1	.	codon_start=1 db_xref=GI:190685038 gene=uvs118 locus_tag=CJA_0054 note='identified by match to protein family HMM PF01553' product=Uvs118 protein_id=ACE82716.1 transl_table=11
CP000934	GenBank	CDS	97906	98589	+	-1	.	codon_start=1 db_xref=GI:190686351 gene=uvs117 locus_tag=CJA_0055 note='identified by match to protein family HMM TIGR01656; match to protein family HMM TIGR01662' product=Uvs117 protein_id=ACE84029.1 transl_table=11
CP000934	GenBank	CDS	98641	100719	+	-1	.	EC_number=6.1.1.14 codon_start=1 db_xref=GI:190685646 gene=glyS locus_tag=CJA_0056 note='identified by match to protein family HMM PF02092; match to protein family HMM PF05746; match to protein family HMM TIGR00211' product='glycyl-tRNA synthetase, beta subunit' protein_id=ACE83324.1 transl_table=11
CP000934	GenBank	CDS	100719	101690	+	-1	.	EC_number=6.1.1.14 codon_start=1 db_xref=GI:190685083 gene=glyQ locus_tag=CJA_0057 note='identified by match to protein family HMM PF02091; match to protein family HMM TIGR00388' product='glycyl-tRNA synthetase, alpha subunit' protein_id=ACE82761.1 transl_table=11
CP000934	GenBank	CDS	101967	102533	+	1	.	codon_start=1 db_xref=GI:190687493 gene=uvs112 locus_tag=CJA_0058 note='identified by match to protein family HMM PF00571' product=Uvs112 protein_id=ACE85171.1 transl_table=11
CP000934	GenBank	CDS	102734	103408	+	-1	.	codon_start=1 db_xref=GI:190684960 locus_tag=CJA_0059 product='putative membrane protein' protein_id=ACE82638.1 transl_table=11
CP000934	GenBank	CDS	103538	104446	+	1	.	codon_start=1 db_xref=GI:190688048 gene=uvs111 locus_tag=CJA_0060 product=Uvs111 protein_id=ACE85726.1 transl_table=11
CP000934	GenBank	CDS	104630	105430	+	1	.	codon_start=1 db_xref=GI:190685102 gene=uvs110 locus_tag=CJA_0061 note='identified by match to protein family HMM PF05618' product=Uvs110 protein_id=ACE82780.1 transl_table=11
CP000934	GenBank	CDS	105463	107013	+	1	.	codon_start=1 db_xref=GI:190685833 locus_tag=CJA_0062 product='Gonadoliberin III-related protein' protein_id=ACE83511.1 transl_table=11
CP000934	GenBank	CDS	107010	108023	+	1	.	codon_start=1 db_xref=GI:190686751 locus_tag=CJA_0063 note='identified by match to protein family HMM TIGR02291' product='alpha-L-glutamate ligase homolog' protein_id=ACE84429.1 transl_table=11
CP000934	GenBank	CDS	108133	108696	+	1	.	codon_start=1 db_xref=GI:190687522 locus_tag=CJA_0064 note='identified by match to protein family HMM PF01389; match to protein family HMM TIGR03304' product='putative OmpA-like transmembrane domain' protein_id=ACE85200.1 transl_table=11
CP000934	GenBank	CDS	108696	108971	+	1	.	codon_start=1 db_xref=GI:190688333 locus_tag=CJA_0065 note='identified by Glimmer3; putative' product='hypothetical protein' protein_id=ACE86011.1 transl_table=11
CP000934	GenBank	CDS	109049	110407	+	1	.	EC_number=2.4.1.- codon_start=1 db_xref=GI:190685376 gene=gt4G locus_tag=CJA_0066 note='identified by match to protein family HMM PF00534' product='glycosyl transferase, putative, gt4G' protein_id=ACE83054.1 transl_table=11
CP000934	GenBank	CDS	110394	111143	+	1	.	EC_number=2.1.1.79 codon_start=1 db_xref=GI:190686161 locus_tag=CJA_0067 product='Cyclopropane-fatty-acyl-phospholipid synthase' protein_id=ACE83839.1 transl_table=11
CP000934	GenBank	CDS	111140	112210	+	1	.	codon_start=1 db_xref=GI:190685310 locus_tag=CJA_0068 note='identified by Glimmer3; putative' product='hypothetical protein' protein_id=ACE82988.1 transl_table=11
CP000934	GenBank	CDS	112213	112938	+	1	.	codon_start=1 db_xref=GI:190686584 locus_tag=CJA_0070 note='identified by match to protein family HMM PF04452; match to protein family HMM TIGR00046' product='conserved hypothetical protein TIGR00046' protein_id=ACE84262.1 transl_table=11
CP000934	GenBank	CDS	112935	113285	+	-1	.	EC_number=5.2.1.8 codon_start=1 db_xref=GI:190685878 locus_tag=CJA_0069 note='identified by match to protein family HMM PF00254' product='peptidyl-prolyl cis-trans isomerase, FKBP-type' protein_id=ACE83556.1 transl_table=11
CP000934	GenBank	CDS	113367	113981	+	-1	.	codon_start=1 db_xref=GI:190687867 locus_tag=CJA_0071 product='putative lipoprotein' protein_id=ACE85545.1 transl_table=11
CP000934	GenBank	CDS	114019	114498	+	-1	.	codon_start=1 db_xref=GI:190687037 locus_tag=CJA_0072 product='conserved hypothetical protein' protein_id=ACE84715.1 transl_table=11
CP000934	GenBank	CDS	114520	115419	+	-1	.	EC_number=3.1.1.61 codon_start=1 db_xref=GI:190686297 gene=cheB locus_tag=CJA_0073 note='identified by match to protein family HMM PF01339' product='protein-glutamate methylesterase CheB' protein_id=ACE83975.1 transl_table=11
CP000934	GenBank	CDS	115439	122449	+	-1	.	codon_start=1 db_xref=GI:190688376 gene=pilL locus_tag=CJA_0074 note='identified by match to protein family HMM PF00072; match to protein family HMM PF01584; match to protein family HMM PF01627; match to protein family HMM PF02518; match to protein family HMM PF02895' product='type IV pili sensor histidine kinase/response regulator PilL' protein_id=ACE86054.1 transl_table=11
CP000934	GenBank	CDS	122459	123382	+	-1	.	codon_start=1 db_xref=GI:190687452 gene=pilK locus_tag=CJA_0075 note='identified by match to protein family HMM PF01739' product='type IV pili chemotactic methyltransferase PilK' protein_id=ACE85130.1 transl_table=11
CP000934	GenBank	CDS	123436	125601	+	-1	.	codon_start=1 db_xref=GI:190688285 gene=pilJ locus_tag=CJA_0076 note='identified by match to protein family HMM PF00015' product='twitching motility protein PilJ' protein_id=ACE85963.1 transl_table=11
CP000934	GenBank	CDS	125707	126282	+	-1	.	codon_start=1 db_xref=GI:190687459 gene=pilI locus_tag=CJA_0077 product='Protein pilI' protein_id=ACE85137.1 transl_table=11
CP000934	GenBank	CDS	126372	126734	+	-1	.	codon_start=1 db_xref=GI:190686812 gene=pilH locus_tag=CJA_0078 note='identified by match to protein family HMM PF00072' product='twitching motility protein PilH' protein_id=ACE84490.1 transl_table=11
CP000934	GenBank	CDS	126719	126856	+	-1	.	codon_start=1 db_xref=GI:190687518 locus_tag=CJA_0079 note='identified by Glimmer3; putative' product='hypothetical protein' protein_id=ACE85196.1 transl_table=11
CP000934	GenBank	CDS	126864	127259	+	-1	.	codon_start=1 db_xref=GI:190685266 gene=pilG locus_tag=CJA_0080 note='identified by match to protein family HMM PF00072' product='twitching motility protein PilG - Pseudomonas aeruginosa' protein_id=ACE82944.1 transl_table=11
CP000934	GenBank	CDS	127605	128558	+	1	.	EC_number=6.3.2.3 codon_start=1 db_xref=GI:190688164 gene=gshB locus_tag=CJA_0081 note='identified by match to protein family HMM PF02951; match to protein family HMM PF02955; match to protein family HMM TIGR01380' product='glutathione synthase' protein_id=ACE85842.1 transl_table=11
CP000934	GenBank	CDS	128581	129480	+	1	.	codon_start=1 db_xref=GI:190686854 locus_tag=CJA_0082 note='identified by match to protein family HMM TIGR01352' product='TonB family C-terminal domain protein' protein_id=ACE84532.1 transl_table=11
CP000934	GenBank	CDS	129498	130142	+	1	.	codon_start=1 db_xref=GI:190686003 locus_tag=CJA_0083 note='COG1678; identified by match to protein family HMM PF02622' product='Uncharacterized ACR' protein_id=ACE83681.1 transl_table=11
CP000934	GenBank	CDS	130146	130577	+	1	.	codon_start=1 db_xref=GI:190685648 locus_tag=CJA_0084 note='identified by match to protein family HMM PF03652; match to protein family HMM TIGR00250' product='conserved hypothetical protein TIGR00250' protein_id=ACE83326.1 transl_table=11
CP000934	GenBank	CDS	130589	130915	+	-1	.	codon_start=1 db_xref=GI:190688630 locus_tag=CJA_0085 note='identified by match to protein family HMM PF07411' product='Domain of unknown function (DUF1508) family' protein_id=ACE86308.1 transl_table=11
CP000934	GenBank	CDS	130948	132093	+	-1	.	codon_start=1 db_xref=GI:190687486 gene=pilU locus_tag=CJA_0086 note='identified by match to protein family HMM PF00437; match to protein family HMM TIGR01420' product='twitching motility protein PilU' protein_id=ACE85164.1 transl_table=11
CP000934	GenBank	CDS	132115	133149	+	-1	.	codon_start=1 db_xref=GI:190688277 gene=pilT locus_tag=CJA_0087 note='identified by match to protein family HMM PF00437; match to protein family HMM TIGR01420' product='twitching motility protein' protein_id=ACE85955.1 transl_table=11
CP000934	GenBank	CDS	133093	133899	+	1	.	codon_start=1 db_xref=GI:190687413 locus_tag=CJA_0088 note='identified by match to protein family HMM PF01168; match to protein family HMM TIGR00044' product='conserved hypothetical protein TIGR00044' protein_id=ACE85091.1 transl_table=11
CP000934	GenBank	CDS	133949	134770	+	1	.	EC_number=1.5.1.2 codon_start=1 db_xref=GI:190686703 gene=proC locus_tag=CJA_0089 note='identified by match to protein family HMM PF01089; match to protein family HMM TIGR00112' product='pyrroline-5-carboxylate reductase' protein_id=ACE84381.1 transl_table=11
CP000934	GenBank	CDS	134794	135375	+	1	.	codon_start=1 db_xref=GI:190685420 locus_tag=CJA_0090 note='identified by match to protein family HMM PF02325' product='YGGT family protein' protein_id=ACE83098.1 transl_table=11
CP000934	GenBank	CDS	135376	135681	+	1	.	codon_start=1 db_xref=GI:190688209 locus_tag=CJA_0091 note='identified by match to protein family HMM PF02594; match to protein family HMM TIGR00251' product='conserved hypothetical protein TIGR00251' protein_id=ACE85887.1 transl_table=11
CP000934	GenBank	CDS	135849	137870	+	1	.	codon_start=1 db_xref=GI:190687146 locus_tag=CJA_0092 product='conserved hypothetical protein' protein_id=ACE84824.1 transl_table=11
CP000934	GenBank	CDS	137928	138107	+	-1	.	codon_start=1 db_xref=GI:190686060 locus_tag=CJA_0093 note='identified by match to protein family HMM PF03966' product='Tetraacyldisaccharide-1-P 4-kinase' protein_id=ACE83738.1 transl_table=11
CP000934	GenBank	CDS	138199	138639	+	-1	.	codon_start=1 db_xref=GI:190685057 locus_tag=CJA_0094 product='Excinuclease ATPase subunit' protein_id=ACE82735.1 transl_table=11
CP000934	GenBank	CDS	138686	139108	+	-1	.	codon_start=1 db_xref=GI:190685952 locus_tag=CJA_0095 product='conserved domain protein' protein_id=ACE83630.1 transl_table=11
CP000934	GenBank	CDS	139105	139923	+	-1	.	codon_start=1 db_xref=GI:190685150 locus_tag=CJA_0096 product='conserved hypothetical protein' protein_id=ACE82828.1 transl_table=11
CP000934	GenBank	CDS	139923	141107	+	-1	.	codon_start=1 db_xref=GI:190685702 locus_tag=CJA_0097 note='identified by match to protein family HMM PF00109; match to protein family HMM PF02801' product='Beta-ketoacyl synthase' protein_id=ACE83380.1 transl_table=11
CP000934	GenBank	CDS	141070	141999	+	-1	.	codon_start=1 db_xref=GI:190688625 locus_tag=CJA_0098 product=acyltransferase protein_id=ACE86303.1 transl_table=11
CP000934	GenBank	CDS	142293	143675	+	-1	.	codon_start=1 db_xref=GI:190685303 gene=pigH locus_tag=CJA_0099 product=AMP-ligase protein_id=ACE82981.1 transl_table=11
CP000934	GenBank	CDS	143687	144295	+	-1	.	codon_start=1 db_xref=GI:190685441 locus_tag=CJA_0100 product=ketosynthase protein_id=ACE83119.1 transl_table=11
CP000934	GenBank	CDS	144288	144566	+	-1	.	codon_start=1 db_xref=GI:190686503 gene=acpC locus_tag=CJA_0101 product='acyl carrier protein' protein_id=ACE84181.1 transl_table=11
CP000934	GenBank	CDS	144645	145406	+	-1	.	EC_number=2.1.1.- codon_start=1 db_xref=GI:190687640 locus_tag=CJA_0102 note='identified by match to protein family HMM PF01209' product='ubiquinone/menaquinone biosynthesis methlytransferase UbiE' protein_id=ACE85318.1 transl_table=11
CP000934	GenBank	CDS	145488	145616	+	1	.	codon_start=1 db_xref=GI:190688369 locus_tag=CJA_0103 note='identified by Glimmer3; putative' product='hypothetical protein' protein_id=ACE86047.1 transl_table=11
CP000934	GenBank	CDS	145623	146621	+	1	.	codon_start=1 db_xref=GI:190684978 gene=fkbO locus_tag=CJA_0104 note='identified by similarity to GB:AAF86394.1' product='FkbO protein' protein_id=ACE82656.1 transl_table=11
CP000934	GenBank	CDS	146603	147406	+	1	.	EC_number=2.3.1.- codon_start=1 db_xref=GI:190686671 locus_tag=CJA_0105 note='identified by match to protein family HMM PF01553' product='acyltransferase family protein' protein_id=ACE84349.1 transl_table=11
CP000934	GenBank	CDS	147441	147983	+	-1	.	codon_start=1 db_xref=GI:190685135 locus_tag=CJA_0106 note='identified by similarity to GB:AAL24529.1' product='conserved hypothetical protein' protein_id=ACE82813.1 transl_table=11
CP000934	GenBank	CDS	148048	148890	+	1	.	codon_start=1 db_xref=GI:190685949 locus_tag=CJA_0107 product='conserved domain protein' protein_id=ACE83627.1 transl_table=11
CP000934	GenBank	CDS	148992	149363	+	1	.	codon_start=1 db_xref=GI:190685680 locus_tag=CJA_0108 note='identified by match to protein family HMM PF00550' product='acyl carrier protein' protein_id=ACE83358.1 transl_table=11
CP000934	GenBank	CDS	149390	149788	+	1	.	codon_start=1 db_xref=GI:190688631 locus_tag=CJA_0109 product='AMP-binding enzyme family protein' protein_id=ACE86309.1 transl_table=11
CP000934	GenBank	CDS	149799	150551	+	1	.	EC_number=2.4.1.- codon_start=1 db_xref=GI:190685890 gene=gt2J locus_tag=CJA_0110 note='identified by match to protein family HMM PF00535' product='glycosyl transferase, putative, gt2J' protein_id=ACE83568.1 transl_table=11
CP000934	GenBank	CDS	150572	150994	+	1	.	codon_start=1 db_xref=GI:190685107 locus_tag=CJA_0111 note='identified by match to protein family HMM PF03061' product='4-hydroxybenzoyl-CoA thioesterase domain protein' protein_id=ACE82785.1 transl_table=11
CP000934	GenBank	CDS	150996	151694	+	1	.	codon_start=1 db_xref=GI:190685544 locus_tag=CJA_0112 product='conserved hypothetical protein' protein_id=ACE83222.1 transl_table=11
CP000934	GenBank	CDS	151711	154167	+	1	.	codon_start=1 db_xref=GI:190687129 locus_tag=CJA_0113 product='putative membrane protein' protein_id=ACE84807.1 transl_table=11
CP000934	GenBank	CDS	154160	154753	+	1	.	codon_start=1 db_xref=GI:190688530 locus_tag=CJA_0114 note='identified by Glimmer3; putative' product='hypothetical protein' protein_id=ACE86208.1 transl_table=11
CP000934	GenBank	CDS	154761	155249	+	1	.	codon_start=1 db_xref=GI:190687750 locus_tag=CJA_0115 product='conserved hypothetical protein' protein_id=ACE85428.1 transl_table=11
CP000934	GenBank	CDS	155252	155980	+	1	.	codon_start=1 db_xref=GI:190685918 locus_tag=CJA_0116 note='identified by match to protein family HMM PF00106; match to protein family HMM TIGR01831' product='putative 3-oxoacyl-(acyl-carrier-protein) reductase' protein_id=ACE83596.1 transl_table=11
CP000934	GenBank	CDS	155980	157212	+	1	.	EC_number=2.3.1.41 codon_start=1 db_xref=GI:190685121 gene=fabF-2 locus_tag=CJA_0117 note='identified by match to protein family HMM PF00109; match to protein family HMM PF02801' product='3-oxoacyl-(acyl-carrier-protein) synthase II' protein_id=ACE82799.1 transl_table=11
CP000934	GenBank	CDS	157248	157991	+	1	.	codon_start=1 db_xref=GI:190687417 locus_tag=CJA_0118 note='identified by Glimmer3; putative' product='hypothetical protein' protein_id=ACE85095.1 transl_table=11
CP000934	GenBank	CDS	158133	159275	+	1	.	EC_number=2.3.1.31 codon_start=1 db_xref=GI:190688260 gene=metX locus_tag=CJA_0119 note='identified by match to protein family HMM PF00561; match to protein family HMM TIGR01392' product='homoserine O-acetyltransferase' protein_id=ACE85938.1 transl_table=11
CP000934	GenBank	CDS	159280	159867	+	1	.	codon_start=1 db_xref=GI:190685239 gene=metW locus_tag=CJA_0120 note='identified by match to protein family HMM PF07021; match to protein family HMM TIGR02081' product='methionine biosynthesis protein MetW' protein_id=ACE82917.1 transl_table=11
CP000934	GenBank	CDS	159881	160336	+	1	.	codon_start=1 db_xref=GI:190685973 locus_tag=CJA_0121 product='conserved hypothetical protein' protein_id=ACE83651.1 transl_table=11
CP000934	GenBank	CDS	160339	160941	+	1	.	codon_start=1 db_xref=GI:190687881 gene=rdgB locus_tag=CJA_0122 note='identified by match to protein family HMM PF01725; match to protein family HMM TIGR00042' product='non-canonical purine NTP pyrophosphatase, rdgB/HAM1 family' protein_id=ACE85559.1 transl_table=11
CP000934	GenBank	CDS	160941	162122	+	1	.	EC_number=1.3.99.22 codon_start=1 db_xref=GI:190688506 locus_tag=CJA_0123 note='identified by match to protein family HMM PF04055; match to protein family HMM PF06969; match to protein family HMM TIGR00539' product='putative oxygen-independent coproporphyrinogen III oxidase' protein_id=ACE86184.1 transl_table=11
CP000934	GenBank	CDS	162194	164035	+	1	.	codon_start=1 db_xref=GI:190685543 locus_tag=CJA_0124 product='putative membrane protein' protein_id=ACE83221.1 transl_table=11
CP000934	GenBank	CDS	164022	165848	+	1	.	EC_number=3.6.1.- codon_start=1 db_xref=GI:190686381 gene=recQ locus_tag=CJA_0125 note='identified by match to protein family HMM PF00270; match to protein family HMM PF00271; match to protein family HMM PF00570; match to protein family HMM TIGR00614; match to protein family HMM TIGR01389' product='ATP-dependent DNA helicase RecQ' protein_id=ACE84059.1 transl_table=11
CP000934	GenBank	CDS	166129	166605	+	1	.	codon_start=1 db_xref=GI:190688340 locus_tag=CJA_0126 note='identified by Glimmer3; putative' product='hypothetical protein' protein_id=ACE86018.1 transl_table=11
CP000934	GenBank	CDS	166720	177969	+	1	.	codon_start=1 db_xref=GI:190685390 locus_tag=CJA_0127 note='identified by match to protein family HMM PF00041; match to protein family HMM PF01839; match to protein family HMM PF05593; match to protein family HMM TIGR01643; match to protein family HMM TIGR01965' product='RHS Repeat family' protein_id=ACE83068.1 transl_table=11
CP000934	GenBank	CDS	178821	179771	+	-1	.	codon_start=1 db_xref=GI:190686228 locus_tag=CJA_0128 note='identified by match to protein family HMM PF00665' product='Integrase core domain protein' protein_id=ACE83906.1 transl_table=11
CP000934	GenBank	CDS	179794	181146	+	1	.	codon_start=1 db_xref=GI:190687049 locus_tag=CJA_0129 note='identified by match to protein family HMM PF05593; match to protein family HMM TIGR01643' product='cytoplasmic membrane protein' protein_id=ACE84727.1 transl_table=11
CP000934	GenBank	CDS	181215	181529	+	1	.	codon_start=1 db_xref=GI:190686971 locus_tag=CJA_0130 product='IS66 family element, Orf1 protein' protein_id=ACE84649.1 transl_table=11
CP000934	GenBank	CDS	181526	181876	+	1	.	codon_start=1 db_xref=GI:190687804 locus_tag=CJA_0131 note='identified by match to protein family HMM PF05717' product='IS66 family element, Orf2 protein' protein_id=ACE85482.1 transl_table=11
CP000934	GenBank	CDS	181909	183477	+	1	.	codon_start=1 db_xref=GI:190686794 locus_tag=CJA_0132 note='identified by match to protein family HMM PF03050' product='IS66 family element, transposase' protein_id=ACE84472.1 transl_table=11
CP000934	GenBank	CDS	183532	184044	+	1	.	codon_start=1 db_xref=GI:190687635 locus_tag=CJA_0133 product='Rhs family protein' protein_id=ACE85313.1 transl_table=11
CP000934	GenBank	CDS	184053	184817	+	1	.	codon_start=1 db_xref=GI:190685549 locus_tag=CJA_0134 product='Rhs family protein' protein_id=ACE83227.1 transl_table=11
CP000934	GenBank	CDS	185163	185630	+	-1	.	codon_start=1 db_xref=GI:190686155 locus_tag=CJA_0135 note='identified by similarity to GB:BAB04571.1; match to protein family HMM PF04134' product='conserved hypothetical protein' protein_id=ACE83833.1 transl_table=11
CP000934	GenBank	CDS	186606	188567	+	-1	.	EC_number=3.1.-.- codon_start=1 db_xref=GI:190686947 locus_tag=CJA_0136 note='identified by match to protein family HMM PF00326' product=phospholipase/carboxylesterase protein_id=ACE84625.1 transl_table=11
CP000934	GenBank	CDS	188809	189141	+	1	.	codon_start=1 db_xref=GI:190687960 locus_tag=CJA_0137 note='identified by match to protein family HMM PF03413' product='Peptidase propeptide and YPEB domain protein' protein_id=ACE85638.1 transl_table=11
CP000934	GenBank	CDS	189162	189479	+	1	.	codon_start=1 db_xref=GI:190685607 locus_tag=CJA_0138 note='identified by match to protein family HMM PF03413' product='Peptidase propeptide and YPEB domain protein' protein_id=ACE83285.1 transl_table=11
CP000934	GenBank	CDS	189479	190144	+	1	.	codon_start=1 db_xref=GI:190687265 locus_tag=CJA_0139 note='identified by match to protein family HMM PF00072; match to protein family HMM PF00486' product='DNA-binding response regulator' protein_id=ACE84943.1 transl_table=11
CP000934	GenBank	CDS	190141	191481	+	1	.	codon_start=1 db_xref=GI:190685974 locus_tag=CJA_0140 note='identified by match to protein family HMM PF00672; match to protein family HMM PF02518' product='sensor histidine kinase' protein_id=ACE83652.1 transl_table=11
CP000934	GenBank	CDS	191519	193327	+	1	.	codon_start=1 db_xref=GI:190685129 locus_tag=CJA_0141 note='identified by match to protein family HMM PF00005; match to protein family HMM PF00664' product='ABC transporter, ATP-binding protein' protein_id=ACE82807.1 transl_table=11
CP000934	GenBank	CDS	193338	194165	+	-1	.	codon_start=1 db_xref=GI:190688585 locus_tag=CJA_0142 note='identified by match to protein family HMM PF00753' product='metallo-beta-lactamase superfamily domain protein' protein_id=ACE86263.1 transl_table=11
CP000934	GenBank	CDS	194224	195420	+	-1	.	codon_start=1 db_xref=GI:190687755 locus_tag=CJA_0143 note='identified by match to protein family HMM PF07690; match to protein family HMM TIGR00710' product='drug resistance transporter, Bcr/CflA subfamily' protein_id=ACE85433.1 transl_table=11
CP000934	GenBank	CDS	195719	196510	+	1	.	codon_start=1 db_xref=GI:190686461 locus_tag=CJA_0144 note='identified by match to protein family HMM PF01656' product='probable partition-related protein' protein_id=ACE84139.1 transl_table=11
CP000934	GenBank	CDS	196552	196758	+	-1	.	codon_start=1 db_xref=GI:190685627 locus_tag=CJA_0145 note='identified by Glimmer3; putative' product='hypothetical protein' protein_id=ACE83305.1 transl_table=11
CP000934	GenBank	CDS	196789	197502	+	-1	.	codon_start=1 db_xref=GI:190686391 locus_tag=CJA_0146 note='identified by Glimmer3; putative' product='hypothetical protein' protein_id=ACE84069.1 transl_table=11
CP000934	GenBank	CDS	197722	198336	+	-1	.	codon_start=1 db_xref=GI:190685472 locus_tag=CJA_0147 note='identified by Glimmer3; putative' product='hypothetical protein' protein_id=ACE83150.1 transl_table=11
CP000934	GenBank	CDS	199015	201783	+	-1	.	codon_start=1 db_xref=GI:190685432 locus_tag=CJA_0148 note='identified by Glimmer3; putative' product='hypothetical protein' protein_id=ACE83110.1 transl_table=11
CP000934	GenBank	CDS	202110	203390	+	-1	.	EC_number=2.7.13.3 codon_start=1 db_xref=GI:190686552 locus_tag=CJA_0149 note='identified by match to protein family HMM PF00512; match to protein family HMM PF02518; match to protein family HMM TIGR02966' product='phosphate regulon sensor protein PhoR' protein_id=ACE84230.1 transl_table=11
CP000934	GenBank	CDS	203427	204125	+	-1	.	codon_start=1 db_xref=GI:190687558 gene=phoB locus_tag=CJA_0150 note='identified by match to protein family HMM PF00072; match to protein family HMM PF00486; match to protein family HMM TIGR02154' product='phosphate regulon transcriptional regulatory protein PhoB' protein_id=ACE85236.1 transl_table=11
CP000934	GenBank	CDS	204211	205140	+	-1	.	EC_number=2.5.1.- codon_start=1 db_xref=GI:190688614 gene=ubiA locus_tag=CJA_0151 note='identified by match to protein family HMM PF01040; match to protein family HMM TIGR01474' product='4-hydroxybenzoate polyprenyl transferase' protein_id=ACE86292.1 transl_table=11
CP000934	GenBank	CDS	205161	205772	+	-1	.	EC_number=4.1.3.- codon_start=1 db_xref=GI:190685026 gene=ubiC locus_tag=CJA_0152 note='identified by match to protein family HMM PF04345' product='chorismate--pyruvate lyase' protein_id=ACE82704.1 transl_table=11
CP000934	GenBank	CDS	205964	206239	+	1	.	codon_start=1 db_xref=GI:190686094 gene=hup locus_tag=CJA_0153 note='identified by match to protein family HMM PF00216' product='DNA-binding protein HU' protein_id=ACE83772.1 transl_table=11
CP000934	GenBank	CDS	206285	207652	+	1	.	codon_start=1 db_xref=GI:190684988 locus_tag=CJA_0154 note='identified by match to protein family HMM PF00375' product='proton/glutamate symporter' protein_id=ACE82666.1 transl_table=11
CP000934	GenBank	CDS	207682	208380	+	-1	.	codon_start=1 db_xref=GI:190686052 locus_tag=CJA_0155 note='identified by Glimmer3; putative' product='hypothetical protein' protein_id=ACE83730.1 transl_table=11
CP000934	GenBank	CDS	208615	209208	+	1	.	EC_number=4.2.1.19 codon_start=1 db_xref=GI:190687030 gene=hisB locus_tag=CJA_0156 note='identified by match to protein family HMM PF00475' product='imidazoleglycerol-phosphate dehydratase' protein_id=ACE84708.1 transl_table=11
CP000934	GenBank	CDS	209230	209880	+	1	.	EC_number=2.4.2.- codon_start=1 db_xref=GI:190687827 gene=hisH locus_tag=CJA_0157 note='identified by match to protein family HMM PF00117; match to protein family HMM PF07685; match to protein family HMM TIGR01855' product='imidazole glycerol phosphate synthase, glutamine amidotransferase subunit' protein_id=ACE85505.1 transl_table=11
CP000934	GenBank	CDS	209938	210669	+	1	.	EC_number=5.3.1.16 codon_start=1 db_xref=GI:190685864 gene=hisA locus_tag=CJA_0158 note='identified by match to protein family HMM PF00977; match to protein family HMM TIGR00007' product='phosphoribosylformimino-5-aminoimidazole carboxamide ribotide isomerase' protein_id=ACE83542.1 transl_table=11
CP000934	GenBank	CDS	210683	211456	+	1	.	codon_start=1 db_xref=GI:190686673 gene=hisF locus_tag=CJA_0159 note='identified by match to protein family HMM PF00977; match to protein family HMM TIGR00735' product='imidazoleglycerol phosphate synthase, cyclase subunit' protein_id=ACE84351.1 transl_table=11
CP000934	GenBank	CDS	211551	212267	+	-1	.	codon_start=1 db_xref=GI:190686011 locus_tag=CJA_0160 note='identified by Glimmer3; putative' product='hypothetical protein' protein_id=ACE83689.1 transl_table=11
CP000934	GenBank	CDS	212719	213450	+	1	.	EC_number=5.2.1.8 codon_start=1 db_xref=GI:190686938 locus_tag=CJA_0161 note='identified by match to protein family HMM PF00254; match to protein family HMM PF01346' product='macrophage infectivity potentiator' protein_id=ACE84616.1 transl_table=11
CP000934	GenBank	CDS	213613	214080	+	-1	.	codon_start=1 db_xref=GI:190688318 gene=algQ locus_tag=CJA_0162 note='identified by match to protein family HMM PF04353' product='transcriptional regulator AlgQ' protein_id=ACE85996.1 transl_table=11
CP000934	GenBank	CDS	214176	214658	+	-1	.	EC_number=1.8.4.2 codon_start=1 db_xref=GI:190685245 gene=dsbH locus_tag=CJA_0163 product='protein-disulfide reductase' protein_id=ACE82923.1 transl_table=11
CP000934	GenBank	CDS	214932	215399	+	1	.	codon_start=1 db_xref=GI:190686589 locus_tag=CJA_0165 note='identified by match to protein family HMM PF03748' product='Flagellar basal body-associated protein FliL' protein_id=ACE84267.1 transl_table=11
CP000934	GenBank	CDS	215396	217006	+	-1	.	EC_number=6.3.2.2 codon_start=1 db_xref=GI:190687651 gene=gshA locus_tag=CJA_0164 note='identified by match to protein family HMM PF04262; match to protein family HMM TIGR01434' product='glutamate--cysteine ligase' protein_id=ACE85329.1 transl_table=11
CP000934	GenBank	CDS	217091	217408	+	-1	.	codon_start=1 db_xref=GI:190688651 locus_tag=CJA_0166 note='identified by Glimmer3; putative' product='hypothetical protein' protein_id=ACE86329.1 transl_table=11
CP000934	GenBank	CDS	217441	218718	+	-1	.	codon_start=1 db_xref=GI:190687812 locus_tag=CJA_0167 note='identified by match to protein family HMM PF00924; match to protein family HMM PF07244' product='transporter, small conductance mechanosensitive ion channel (MscS) family' protein_id=ACE85490.1 transl_table=11
CP000934	GenBank	CDS	218879	219673	+	-1	.	EC_number=1.1.1.69 codon_start=1 db_xref=GI:190687821 locus_tag=CJA_0168 note='identified by match to protein family HMM PF00106' product='Short-chain alcohol dehydrogenase family protein' protein_id=ACE85499.1 transl_table=11
CP000934	GenBank	CDS	219686	220525	+	-1	.	EC_number=5.3.1.17 codon_start=1 db_xref=GI:190687014 locus_tag=CJA_0169 note='identified by match to protein family HMM PF04962' product='4-deoxy-L-threo-5-hexosulose-uronate ketol-isomerase' protein_id=ACE84692.1 transl_table=11
CP000934	GenBank	CDS	220653	223214	+	-1	.	EC_number=3.2.1.- codon_start=1 db_xref=GI:190686707 gene=urh105A locus_tag=CJA_0170 note='identified by match to protein family HMM PF03991; match to protein family HMM PF07470' product='unsaturated rhamnogalacturonyl hydrolase, putative, urh105A' protein_id=ACE84385.1 transl_table=11
CP000934	GenBank	CDS	223310	226021	+	-1	.	codon_start=1 db_xref=GI:190685433 locus_tag=CJA_0171 note='identified by match to protein family HMM PF00593; match to protein family HMM TIGR01782; match to protein family HMM TIGR03304' product='TonB-dependent receptor' protein_id=ACE83111.1 transl_table=11
CP000934	GenBank	CDS	226264	227733	+	-1	.	EC_number=3.2.1.15 codon_start=1 db_xref=GI:190688402 gene=pga28A locus_tag=CJA_0172 note='identified by match to protein family HMM PF00295; match to protein family HMM TIGR01409' product='polygalacturonase, putative, pga28A' protein_id=ACE86080.1 transl_table=11
CP000934	GenBank	CDS	227896	228030	+	-1	.	codon_start=1 db_xref=GI:190688070 locus_tag=CJA_0173 note='identified by Glimmer3; putative' product='hypothetical protein' protein_id=ACE85748.1 transl_table=11
CP000934	GenBank	CDS	228491	230011	+	1	.	codon_start=1 db_xref=GI:190685515 locus_tag=CJA_0174 note='identified by match to protein family HMM PF04292; match to protein family HMM PF04295' product=dehydratase protein_id=ACE83193.1 transl_table=11
CP000934	GenBank	CDS	230198	231358	+	1	.	EC_number=1.6.1.1 EC_number=1.6.1.2 codon_start=1 db_xref=GI:190688674 locus_tag=CJA_0175 note='identified by match to protein family HMM PF01262; match to protein family HMM PF05222' product='proton-translocating nicotinamide nucleotide transhydrogenase subunit PntAA' protein_id=ACE86352.1 transl_table=11
CP000934	GenBank	CDS	231373	231657	+	1	.	EC_number=1.6.1.1 EC_number=1.6.1.2 codon_start=1 db_xref=GI:190687615 gene=pntA locus_tag=CJA_0176 product='NAD(P) transhydrogenase, alpha subunit' protein_id=ACE85293.1 transl_table=11
CP000934	GenBank	CDS	231673	233076	+	1	.	EC_number=1.6.1.1 EC_number=1.6.1.2 codon_start=1 db_xref=GI:190685916 locus_tag=CJA_0177 note='identified by match to protein family HMM PF02233' product='proton-translocating nicotinamide nucleotide transhydrogenase subunit PntB' protein_id=ACE83594.1 transl_table=11
CP000934	GenBank	CDS	233154	233552	+	1	.	codon_start=1 db_xref=GI:190685257 locus_tag=CJA_0178 note='identified by match to protein family HMM PF00903' product='glyoxylase family protein' protein_id=ACE82935.1 transl_table=11
CP000934	GenBank	CDS	233604	234692	+	-1	.	codon_start=1 db_xref=GI:190686343 gene=kdgK locus_tag=CJA_0179 note='identified by match to protein family HMM PF00294' product=ketodeoxygluconokinase protein_id=ACE84021.1 transl_table=11
CP000934	GenBank	CDS	234806	236284	+	1	.	EC_number=1.1.1.57 codon_start=1 db_xref=GI:190686460 locus_tag=CJA_0180 note='identified by similarity to SP:P39160; match to protein family HMM PF01232' product='D-mannonate oxidoreductase' protein_id=ACE84138.1 transl_table=11
CP000934	GenBank	CDS	236371	237471	+	1	.	EC_number=3.1.1.11 codon_start=1 db_xref=GI:190686349 gene=pme8C locus_tag=CJA_0181 note='identified by match to protein family HMM PF01095' product='pectin methylesterase, putative, pme8C' protein_id=ACE84027.1 transl_table=11
CP000934	GenBank	CDS	237624	239966	+	1	.	codon_start=1 db_xref=GI:190685196 locus_tag=CJA_0182 note='identified by match to protein family HMM PF00015; match to protein family HMM PF00672' product='putative methyl-accepting chemotaxis protein' protein_id=ACE82874.1 transl_table=11
CP000934	GenBank	CDS	239974	240945	+	-1	.	EC_number=3.1.3.11 codon_start=1 db_xref=GI:190687978 gene=fbp locus_tag=CJA_0183 note='identified by match to protein family HMM PF00316' product=fructose-1,6-bisphosphatase protein_id=ACE85656.1 transl_table=11
CP000934	GenBank	CDS	240961	242040	+	-1	.	EC_number=4.1.2.13 codon_start=1 db_xref=GI:190686036 gene=fbaA locus_tag=CJA_0184 note='identified by match to protein family HMM PF01116; match to protein family HMM TIGR00167; match to protein family HMM TIGR01520' product='fructose-bisphosphate aldolase, class II' protein_id=ACE83714.1 transl_table=11
CP000934	GenBank	CDS	242146	242916	+	-1	.	EC_number=5.3.1.1 codon_start=1 db_xref=GI:190684990 locus_tag=CJA_0185 note='identified by match to protein family HMM PF00121; match to protein family HMM TIGR00419' product='triosephosphate isomerase' protein_id=ACE82668.1 transl_table=11
CP000934	GenBank	CDS	242903	243145	+	-1	.	codon_start=1 db_xref=GI:190688327 locus_tag=CJA_0186 note='identified by Glimmer3; putative' product='hypothetical protein' protein_id=ACE86005.1 transl_table=11
CP000934	GenBank	CDS	243444	245024	+	-1	.	codon_start=1 db_xref=GI:190685589 locus_tag=CJA_0187 note='identified by match to protein family HMM PF00672; match to protein family HMM PF00990; match to protein family HMM TIGR00229; match to protein family HMM TIGR00254' product='putative GGDEF domain protein' protein_id=ACE83267.1 transl_table=11
CP000934	GenBank	CDS	245027	245419	+	-1	.	codon_start=1 db_xref=GI:190686445 locus_tag=CJA_0188 product='conserved hypothetical protein' protein_id=ACE84123.1 transl_table=11
CP000934	GenBank	CDS	245455	246714	+	-1	.	codon_start=1 db_xref=GI:190688143 locus_tag=CJA_0189 note='identified by Glimmer3; putative' product='hypothetical protein' protein_id=ACE85821.1 transl_table=11
CP000934	GenBank	CDS	246845	247678	+	-1	.	codon_start=1 db_xref=GI:190686007 locus_tag=CJA_0190 note='identified by match to protein family HMM PF00072' product='response regulator' protein_id=ACE83685.1 transl_table=11
CP000934	GenBank	CDS	247757	248533	+	-1	.	codon_start=1 db_xref=GI:190687775 locus_tag=CJA_0191 note='identified by match to protein family HMM PF03883' product='conserved hypothetical protein' protein_id=ACE85453.1 transl_table=11
CP000934	GenBank	CDS	248585	248959	+	-1	.	codon_start=1 db_xref=GI:190688600 locus_tag=CJA_0192 note='identified by Glimmer3; putative' product='hypothetical protein' protein_id=ACE86278.1 transl_table=11
CP000934	GenBank	CDS	248963	249109	+	1	.	codon_start=1 db_xref=GI:190685694 locus_tag=CJA_0193 note='identified by Glimmer3; putative' product='hypothetical protein' protein_id=ACE83372.1 transl_table=11
CP000934	GenBank	CDS	249136	250404	+	1	.	EC_number=3.4.-.- codon_start=1 db_xref=GI:190685379 locus_tag=CJA_0194 note='identified by match to protein family HMM PF00515; match to protein family HMM PF01435' product='Peptidase family M48 family' protein_id=ACE83057.1 transl_table=11
CP000934	GenBank	CDS	250575	251123	+	1	.	codon_start=1 db_xref=GI:190686221 locus_tag=CJA_0195 note='identified by match to protein family HMM PF04290' product='TRAP transporter, DctQ-like membrane protein family' protein_id=ACE83899.1 transl_table=11
CP000934	GenBank	CDS	251117	252499	+	1	.	codon_start=1 db_xref=GI:190687997 locus_tag=CJA_0196 note='identified by match to protein family HMM PF06808; match to protein family HMM TIGR00786' product='TRAP transporter, DctM subunit' protein_id=ACE85675.1 transl_table=11
CP000934	GenBank	CDS	252577	252972	+	1	.	codon_start=1 db_xref=GI:190686926 locus_tag=CJA_0197 note='identified by match to protein family HMM PF03061' product='acyl-CoA hydrolase' protein_id=ACE84604.1 transl_table=11
CP000934	GenBank	CDS	253164	253823	+	1	.	codon_start=1 db_xref=GI:190685530 locus_tag=CJA_0198 note='identified by match to protein family HMM PF01292' product='Cytochrome b561 homolog 2' protein_id=ACE83208.1 transl_table=11
CP000934	GenBank	CDS	253895	254479	+	1	.	codon_start=1 db_xref=GI:190686693 gene=ycel3 locus_tag=CJA_0199 note='identified by match to protein family HMM PF04264' product='yceI-like protein, ycel3' protein_id=ACE84371.1 transl_table=11
CP000934	GenBank	CDS	254812	255102	+	1	.	codon_start=1 db_xref=GI:190687528 locus_tag=CJA_0200 product='conserved hypothetical protein' protein_id=ACE85206.1 transl_table=11
CP000934	GenBank	CDS	255099	256349	+	1	.	codon_start=1 db_xref=GI:190685019 locus_tag=CJA_0201 product='conserved hypothetical protein' protein_id=ACE82697.1 transl_table=11
CP000934	GenBank	CDS	256425	257294	+	-1	.	codon_start=1 db_xref=GI:190685862 locus_tag=CJA_0202 note='identified by match to protein family HMM PF03755; match to protein family HMM TIGR00255' product='conserved hypothetical protein TIGR00255' protein_id=ACE83540.1 transl_table=11
CP000934	GenBank	CDS	257434	258153	+	1	.	EC_number=2.7.7.56 codon_start=1 db_xref=GI:190688231 gene=rph locus_tag=CJA_0203 note='identified by match to protein family HMM PF01138; match to protein family HMM PF03725; match to protein family HMM TIGR01966' product='ribonuclease PH' protein_id=ACE85909.1 transl_table=11
CP000934	GenBank	CDS	258427	261036	+	1	.	EC_number=3.2.1.74 codon_start=1 db_xref=GI:190687169 gene=cel3A locus_tag=CJA_0204 note='identified by match to protein family HMM PF00933; match to protein family HMM PF01915' product='glucan 1,4-beta-glucosidase cel3A' protein_id=ACE84847.1 transl_table=11
CP000934	GenBank	CDS	261130	261978	+	-1	.	codon_start=1 db_xref=GI:190686092 gene=metF locus_tag=CJA_0205 note='identified by match to protein family HMM PF02219; match to protein family HMM TIGR00676' product='5,10-methylenetetrahydrofolate reductase' protein_id=ACE83770.1 transl_table=11
CP000934	GenBank	CDS	262059	263447	+	-1	.	EC_number=3.3.1.1 codon_start=1 db_xref=GI:190686483 gene=ahcY locus_tag=CJA_0206 note='identified by match to protein family HMM PF00670; match to protein family HMM PF05221; match to protein family HMM TIGR00936' product=adenosylhomocysteinase protein_id=ACE84161.1 transl_table=11
CP000934	GenBank	CDS	263558	264712	+	-1	.	EC_number=2.5.1.6 codon_start=1 db_xref=GI:190684962 gene=metK locus_tag=CJA_0207 note='identified by match to protein family HMM PF00438; match to protein family HMM PF02772; match to protein family HMM PF02773; match to protein family HMM TIGR01034' product='S-adenosylmethionine synthetase' protein_id=ACE82640.1 transl_table=11
CP000934	GenBank	CDS	264784	265821	+	-1	.	codon_start=1 db_xref=GI:190688252 locus_tag=CJA_0208 note='identified by match to protein family HMM PF01022' product='transcriptional regulator, ArsR family' protein_id=ACE85930.1 transl_table=11
CP000934	GenBank	CDS	265919	266101	+	-1	.	codon_start=1 db_xref=GI:190685004 locus_tag=CJA_0209 note='identified by Glimmer3; putative' product='hypothetical protein' protein_id=ACE82682.1 transl_table=11
CP000934	GenBank	CDS	266158	268161	+	1	.	EC_number=2.2.1.1 codon_start=1 db_xref=GI:190687878 gene=tkt locus_tag=CJA_0210 note='identified by match to protein family HMM PF00456; match to protein family HMM PF02779; match to protein family HMM PF02780; match to protein family HMM TIGR00232' product=transketolase protein_id=ACE85556.1 transl_table=11
CP000934	GenBank	CDS	268299	269471	+	1	.	EC_number=2.7.2.3 codon_start=1 db_xref=GI:190687025 gene=pgk locus_tag=CJA_0211 note='identified by match to protein family HMM PF00162' product='phosphoglycerate kinase' protein_id=ACE84703.1 transl_table=11
CP000934	GenBank	CDS	269907	271052	+	1	.	EC_number=4.2.2.2 codon_start=1 db_xref=GI:190687652 gene=pel3A locus_tag=CJA_0212 note='identified by match to protein family HMM PF03211' product='pectate lyase, putative, pel3A' protein_id=ACE85330.1 transl_table=11
CP000934	GenBank	CDS	271358	271501	+	-1	.	codon_start=1 db_xref=GI:190686815 locus_tag=CJA_0213 note='identified by Glimmer3; putative' product='hypothetical protein' protein_id=ACE84493.1 transl_table=11
CP000934	GenBank	CDS	271521	275018	+	1	.	EC_number=3.2.1.39 codon_start=1 db_xref=GI:190685519 gene=glu81A locus_tag=CJA_0214 note='identified by match to protein family HMM PF03422' product='glucan endo-1,3-beta-glucanase, putative, glu81A' protein_id=ACE83197.1 transl_table=11
CP000934	GenBank	CDS	275369	278323	+	1	.	codon_start=1 db_xref=GI:190688043 locus_tag=CJA_0215 note='identified by match to protein family HMM PF00593; match to protein family HMM TIGR01782; match to protein family HMM TIGR03304' product='TonB-dependent receptor' protein_id=ACE85721.1 transl_table=11
CP000934	GenBank	CDS	278418	279140	+	1	.	codon_start=1 db_xref=GI:190687898 locus_tag=CJA_0216 note='identified by Glimmer3; putative' product='hypothetical protein' protein_id=ACE85576.1 transl_table=11
CP000934	GenBank	CDS	279153	280166	+	1	.	codon_start=1 db_xref=GI:190686960 locus_tag=CJA_0217 product='Pass1-related protein' protein_id=ACE84638.1 transl_table=11
CP000934	GenBank	CDS	280203	281681	+	1	.	codon_start=1 db_xref=GI:190686603 locus_tag=CJA_0218 note='identified by match to protein family HMM PF04820' product='tryptophan halogenase' protein_id=ACE84281.1 transl_table=11
CP000934	GenBank	CDS	281757	282215	+	-1	.	codon_start=1 db_xref=GI:190687466 locus_tag=CJA_0219 note='identified by Glimmer3; putative' product='hypothetical protein' protein_id=ACE85144.1 transl_table=11
CP000934	GenBank	CDS	281932	282036	+	1	.	codon_start=1 db_xref=GI:190686133 locus_tag=CJA_0220 note='identified by Glimmer3; putative' product='hypothetical protein' protein_id=ACE83811.1 transl_table=11
CP000934	GenBank	CDS	282357	283049	+	-1	.	codon_start=1 db_xref=GI:190685758 locus_tag=CJA_0221 note='identified by Glimmer3; putative' product='hypothetical protein' protein_id=ACE83436.1 transl_table=11
CP000934	GenBank	CDS	283112	283273	+	1	.	codon_start=1 db_xref=GI:190685157 locus_tag=CJA_0222 note='identified by Glimmer3; putative' product='hypothetical protein' protein_id=ACE82835.1 transl_table=11
CP000934	GenBank	CDS	283555	286101	+	1	.	EC_number=3.2.1.74 codon_start=1 db_xref=GI:190688163 gene=cel3C locus_tag=CJA_0223 note='identified by match to protein family HMM PF00933; match to protein family HMM PF01915' product='glucan 1,4-beta-glucosidase, putative, cel3C' protein_id=ACE85841.1 transl_table=11
CP000934	GenBank	CDS	286172	287194	+	1	.	EC_number=3.2.1.6 codon_start=1 db_xref=GI:190687120 gene=glu16B locus_tag=CJA_0224 note='identified by match to protein family HMM PF00722' product='beta glucanase, putative, glu16B' protein_id=ACE84798.1 transl_table=11
CP000934	GenBank	CDS	287247	290024	+	1	.	EC_number=3.2.1.- codon_start=1 db_xref=GI:190686530 gene=glu16A locus_tag=CJA_0225 note='identified by match to protein family HMM PF00722' product='beta glucanase, putative, glu16A' protein_id=ACE84208.1 transl_table=11
CP000934	GenBank	CDS	290265	291440	+	-1	.	codon_start=1 db_xref=GI:190685280 locus_tag=CJA_0226 product='FAD binding domain protein' protein_id=ACE82958.1 transl_table=11
CP000934	GenBank	CDS	291425	293479	+	-1	.	codon_start=1 db_xref=GI:190688220 locus_tag=CJA_0227 note='identified by Glimmer3; putative' product='hypothetical protein' protein_id=ACE85898.1 transl_table=11
CP000934	GenBank	CDS	293497	294819	+	-1	.	codon_start=1 db_xref=GI:190686906 locus_tag=CJA_0228 note='identified by Glimmer3; putative' product='hypothetical protein' protein_id=ACE84584.1 transl_table=11
CP000934	GenBank	CDS	295153	296313	+	-1	.	codon_start=1 db_xref=GI:190685948 locus_tag=CJA_0229 note='identified by match to protein family HMM PF00165' product='transcriptional regulator, AraC family' protein_id=ACE83626.1 transl_table=11
CP000934	GenBank	CDS	296489	297469	+	1	.	codon_start=1 db_xref=GI:190685221 locus_tag=CJA_0230 product='hydrolase, alpha/beta fold family' protein_id=ACE82899.1 transl_table=11
CP000934	GenBank	CDS	297542	298501	+	1	.	codon_start=1 db_xref=GI:190688569 locus_tag=CJA_0231 note='identified by match to protein family HMM PF04018' product='Predicted membrane protein' protein_id=ACE86247.1 transl_table=11
CP000934	GenBank	CDS	298589	299818	+	-1	.	EC_number=1.1.1.95 codon_start=1 db_xref=GI:190686879 locus_tag=CJA_0232 note='identified by match to protein family HMM PF00389; match to protein family HMM PF01842; match to protein family HMM PF02826' product='D-3-phosphoglycerate dehydrogenase' protein_id=ACE84557.1 transl_table=11
CP000934	GenBank	CDS	300067	301308	+	1	.	codon_start=1 db_xref=GI:190686379 locus_tag=CJA_0233 note='identified by match to protein family HMM PF00083; match to protein family HMM PF07690' product='putative transmembrane efflux protein' protein_id=ACE84057.1 transl_table=11
CP000934	GenBank	CDS	301360	302082	+	-1	.	codon_start=1 db_xref=GI:190685783 locus_tag=CJA_0234 product='putative lipoprotein' protein_id=ACE83461.1 transl_table=11
CP000934	GenBank	CDS	302102	302821	+	-1	.	codon_start=1 db_xref=GI:190685197 locus_tag=CJA_0235 note='identified by match to protein family HMM PF01980; match to protein family HMM TIGR00104' product='conserved hypothetical protein' protein_id=ACE82875.1 transl_table=11
CP000934	GenBank	CDS	302983	304242	+	1	.	EC_number=3.2.1.78 codon_start=1 db_xref=GI:190686331 gene=man26C locus_tag=CJA_0236 note='identified by match to protein family HMM PF02156' product='endo-1, 4-beta mannanase, putative, man26C' protein_id=ACE84009.1 transl_table=11
CP000934	GenBank	CDS	304522	305430	+	1	.	codon_start=1 db_xref=GI:190686742 locus_tag=CJA_0237 note='identified by match to protein family HMM TIGR02595' product='PEP-CTERM putative exosortase interaction domain protein' protein_id=ACE84420.1 transl_table=11
CP000934	GenBank	CDS	305486	306163	+	-1	.	EC_number=5.3.1.6 codon_start=1 db_xref=GI:190687980 gene=rpiA locus_tag=CJA_0238 note='identified by match to protein family HMM PF06026; match to protein family HMM TIGR00021' product='ribose 5-phosphate isomerase A' protein_id=ACE85658.1 transl_table=11
CP000934	GenBank	CDS	306162	307805	+	1	.	EC_number=4.3.1.19 codon_start=1 db_xref=GI:190687763 gene=ilvA locus_tag=CJA_0239 note='identified by match to protein family HMM PF00291; match to protein family HMM PF00585; match to protein family HMM TIGR01124' product='threonine ammonia-lyase, biosynthetic' protein_id=ACE85441.1 transl_table=11
CP000934	GenBank	CDS	307862	308860	+	-1	.	codon_start=1 db_xref=GI:190686426 locus_tag=CJA_0240 note='identified by match to protein family HMM PF00356; match to protein family HMM PF00532' product='Transcriptional regulator' protein_id=ACE84104.1 transl_table=11
CP000934	GenBank	CDS	309066	310931	+	1	.	codon_start=1 db_xref=GI:190685913 locus_tag=CJA_0241 note='identified by match to protein family HMM PF00474' product='Na+/glucose symporter' protein_id=ACE83591.1 transl_table=11
CP000934	GenBank	CDS	311104	312285	+	1	.	codon_start=1 db_xref=GI:190688591 gene=unk1 locus_tag=CJA_0242 product='conserved domain protein' protein_id=ACE86269.1 transl_table=11
CP000934	GenBank	CDS	312288	313535	+	1	.	codon_start=1 db_xref=GI:190687307 gene=unk2 locus_tag=CJA_0243 product=Unk2 protein_id=ACE84985.1 transl_table=11
CP000934	GenBank	CDS	313546	314949	+	1	.	EC_number=3.2.1.25 codon_start=1 db_xref=GI:190685905 gene=man5D locus_tag=CJA_0244 note='identified by similarity to GB:AAS19695.1' product='putative 1,4-beta mannosidase man5D' protein_id=ACE83583.1 transl_table=11
CP000934	GenBank	CDS	315023	315127	+	-1	.	codon_start=1 db_xref=GI:190685592 locus_tag=CJA_0245 note='identified by Glimmer3; putative' product='hypothetical protein' protein_id=ACE83270.1 transl_table=11
CP000934	GenBank	CDS	315172	316386	+	1	.	EC_number=3.2.1.22 codon_start=1 db_xref=GI:190687609 gene=aga27A locus_tag=CJA_0246 note='identified by match to protein family HMM PF02065' product='putative alpha-galactosidase, aga27A' protein_id=ACE85287.1 transl_table=11
CP000934	GenBank	CDS	316462	317766	+	-1	.	EC_number=3.2.1.- codon_start=1 db_xref=GI:190688144 gene=plt103B locus_tag=CJA_0247 note='identified by match to protein family HMM PF01471; match to protein family HMM TIGR02283' product='peptidoglycan lytic transglycosylase, putative, plt103B' protein_id=ACE85822.1 transl_table=11
CP000934	GenBank	CDS	319437	319682	+	-1	.	codon_start=1 db_xref=GI:190685824 locus_tag=CJA_0248 note='identified by match to protein family HMM PF07073' product='Modulator of Rho-dependent transcription termination (ROF) superfamily' protein_id=ACE83502.1 transl_table=11
CP000934	GenBank	CDS	319702	320442	+	-1	.	codon_start=1 db_xref=GI:190686708 gene=algR locus_tag=CJA_0249 note='identified by match to protein family HMM PF00072; match to protein family HMM PF00806; match to protein family HMM PF04397' product='alginate biosynthesis regulatory protein AlgR' protein_id=ACE84386.1 transl_table=11
CP000934	GenBank	CDS	320449	321468	+	-1	.	codon_start=1 db_xref=GI:190688603 gene=algZ locus_tag=CJA_0250 note='identified by match to protein family HMM PF06580' product=AlgZ protein_id=ACE86281.1 transl_table=11
CP000934	GenBank	CDS	321659	323110	+	1	.	EC_number=4.3.2.1 codon_start=1 db_xref=GI:190687624 gene=argH locus_tag=CJA_0251 note='identified by match to protein family HMM PF00206; match to protein family HMM TIGR00838' product='argininosuccinate lyase' protein_id=ACE85302.1 transl_table=11
CP000934	GenBank	CDS	323323	323433	+	1	.	codon_start=1 db_xref=GI:190686001 locus_tag=CJA_0252 note='identified by Glimmer3; putative' product='hypothetical protein' protein_id=ACE83679.1 transl_table=11
CP000934	GenBank	CDS	323562	325541	+	1	.	codon_start=1 db_xref=GI:190685036 locus_tag=CJA_0253 note='identified by match to protein family HMM PF00072; match to protein family HMM PF00512; match to protein family HMM PF00785; match to protein family HMM PF02518' product='Response regulator receiver domain protein' protein_id=ACE82714.1 transl_table=11
CP000934	GenBank	CDS	325559	327514	+	1	.	codon_start=1 db_xref=GI:190688174 locus_tag=CJA_0254 product='adenylate cyclase, class I' protein_id=ACE85852.1 transl_table=11
CP000934	GenBank	CDS	327588	328739	+	1	.	codon_start=1 db_xref=GI:190687267 locus_tag=CJA_0255 note='identified by match to protein family HMM PF01609' product='ISCja2, transposase' protein_id=ACE84945.1 transl_table=11
CP000934	GenBank	CDS	328748	329761	+	1	.	codon_start=1 db_xref=GI:190688388 locus_tag=CJA_0256 product='putative adenylate cyclase' protein_id=ACE86066.1 transl_table=11
CP000934	GenBank	CDS	329795	331606	+	-1	.	EC_number=3.2.1.20 codon_start=1 db_xref=GI:190687280 gene=glc13A locus_tag=CJA_0257 note='identified by match to protein family HMM PF00128' product='alpha glucosidase, putative, glc13A' protein_id=ACE84958.1 transl_table=11
CP000934	GenBank	CDS	332030	333727	+	-1	.	codon_start=1 db_xref=GI:190686014 locus_tag=CJA_0258 note='identified by Glimmer3; putative' product='hypothetical protein' protein_id=ACE83692.1 transl_table=11
CP000934	GenBank	CDS	333768	336080	+	-1	.	codon_start=1 db_xref=GI:190684986 locus_tag=CJA_0259 note='identified by match to protein family HMM PF02687' product='efflux ABC transporter, permease protein' protein_id=ACE82664.1 transl_table=11
CP000934	GenBank	CDS	336073	336750	+	-1	.	codon_start=1 db_xref=GI:190688211 gene=phnL locus_tag=CJA_0260 note='identified by match to protein family HMM PF00005' product='ABC transporter, ATP-binding subunit' protein_id=ACE85889.1 transl_table=11
CP000934	GenBank	CDS	336751	337935	+	-1	.	codon_start=1 db_xref=GI:190687102 locus_tag=CJA_0261 product='putative ABC transporter permease' protein_id=ACE84780.1 transl_table=11
CP000934	GenBank	CDS	337937	339979	+	-1	.	codon_start=1 db_xref=GI:190687464 locus_tag=CJA_0262 note='identified by match to protein family HMM PF00005; match to protein family HMM PF00664; match to protein family HMM PF03412' product='ABC transporter, ATP-binding protein' protein_id=ACE85142.1 transl_table=11
CP000934	GenBank	CDS	340186	340353	+	-1	.	codon_start=1 db_xref=GI:190686313 locus_tag=CJA_0263 note='identified by Glimmer3; putative' product='hypothetical protein' protein_id=ACE83991.1 transl_table=11
CP000934	GenBank	CDS	340403	341323	+	-1	.	codon_start=1 db_xref=GI:190685724 locus_tag=CJA_0264 note='identified by Glimmer3; putative' product='hypothetical protein' protein_id=ACE83402.1 transl_table=11
CP000934	GenBank	CDS	341553	341852	+	1	.	codon_start=1 db_xref=GI:190688411 locus_tag=CJA_0265 note='identified by match to protein family HMM PF01527' product='ISCja1, transposase orfA' protein_id=ACE86089.1 transl_table=11
CP000934	GenBank	CDS	341849	342709	+	1	.	codon_start=1 db_xref=GI:190686408 locus_tag=CJA_0266 note='identified by match to protein family HMM PF00665' product='ISCja1, transposase orfB' protein_id=ACE84086.1 transl_table=11
CP000934	GenBank	CDS	343335	344576	+	-1	.	codon_start=1 db_xref=GI:190687621 locus_tag=CJA_0267 note='identified by match to protein family HMM PF04055' product='radical SAM domain protein protein' protein_id=ACE85299.1 transl_table=11
CP000934	GenBank	CDS	344590	345012	+	-1	.	codon_start=1 db_xref=GI:190685132 locus_tag=CJA_0268 note='identified by Glimmer3; putative' product='hypothetical protein' protein_id=ACE82810.1 transl_table=11
CP000934	GenBank	CDS	345471	345701	+	1	.	codon_start=1 db_xref=GI:190685955 locus_tag=CJA_0269 product='adenylate cyclase' protein_id=ACE83633.1 transl_table=11
CP000934	GenBank	CDS	346205	347812	+	-1	.	codon_start=1 db_xref=GI:190687427 locus_tag=CJA_0270 note='identified by Glimmer3; putative' product='hypothetical protein' protein_id=ACE85105.1 transl_table=11
CP000934	GenBank	CDS	347112	347231	+	1	.	codon_start=1 db_xref=GI:190685209 locus_tag=CJA_0271 note='identified by Glimmer3; putative' product='hypothetical protein' protein_id=ACE82887.1 transl_table=11
CP000934	GenBank	CDS	347932	349173	+	-1	.	EC_number=2.4.1.- codon_start=1 db_xref=GI:190686300 gene=gt1B locus_tag=CJA_0272 product='rhamnosyltransferase, putative, gt1B' protein_id=ACE83978.1 transl_table=11
CP000934	GenBank	CDS	349273	350430	+	-1	.	codon_start=1 db_xref=GI:190686843 locus_tag=CJA_0273 note='identified by match to protein family HMM PF01694' product='peptidase, rhomboid family' protein_id=ACE84521.1 transl_table=11
CP000934	GenBank	CDS	351365	353122	+	-1	.	codon_start=1 db_xref=GI:190687275 locus_tag=CJA_0274 note='identified by match to protein family HMM PF00664; match to protein family HMM PF03412' product='putative toxin secretion ABC transporter, ATP-binding subunit/permease protein' protein_id=ACE84953.1 transl_table=11
CP000934	GenBank	CDS	353122	354438	+	-1	.	codon_start=1 db_xref=GI:190688053 locus_tag=CJA_0275 note='identified by match to protein family HMM PF00529' product='putative toxin secretion, membrane fusion protein' protein_id=ACE85731.1 transl_table=11
CP000934	GenBank	CDS	355028	356386	+	1	.	codon_start=1 db_xref=GI:190687849 gene=cbp6B locus_tag=CJA_0276 note='identified by match to protein family HMM PF03422' product='carbohydrate binding protein, putative, cbp6B' protein_id=ACE85527.1 transl_table=11
CP000934	GenBank	CDS	356387	357217	+	1	.	codon_start=1 db_xref=GI:190685095 locus_tag=CJA_0277 note='identified by Glimmer3; putative' product='hypothetical protein' protein_id=ACE82773.1 transl_table=11
CP000934	GenBank	CDS	357239	358696	+	-1	.	codon_start=1 db_xref=GI:190687962 locus_tag=CJA_0278 note='identified by match to protein family HMM PF02518; match to protein family HMM TIGR00229' product='putative sensory box histidine kinase' protein_id=ACE85640.1 transl_table=11
CP000934	GenBank	CDS	358811	359329	+	-1	.	codon_start=1 db_xref=GI:190686761 locus_tag=CJA_0279 note='identified by Glimmer3; putative' product='hypothetical protein' protein_id=ACE84439.1 transl_table=11
CP000934	GenBank	CDS	359433	360473	+	-1	.	codon_start=1 db_xref=GI:190685677 gene=cebR locus_tag=CJA_0280 note='identified by match to protein family HMM PF00356; match to protein family HMM PF00532' product='transcriptional regulator, LacI family' protein_id=ACE83355.1 transl_table=11
CP000934	GenBank	CDS	360498	361751	+	-1	.	codon_start=1 db_xref=GI:190688433 locus_tag=CJA_0281 note='identified by match to protein family HMM PF07690' product='major facilitator family transporter' protein_id=ACE86111.1 transl_table=11
CP000934	GenBank	CDS	361918	362049	+	-1	.	codon_start=1 db_xref=GI:190687315 locus_tag=CJA_0282 note='identified by Glimmer3; putative' product='hypothetical protein' protein_id=ACE84993.1 transl_table=11
CP000934	GenBank	CDS	362079	364415	+	1	.	codon_start=1 db_xref=GI:190686303 locus_tag=CJA_0283 note='identified by match to protein family HMM PF00593; match to protein family HMM TIGR03304' product='TonB-dependent receptor' protein_id=ACE83981.1 transl_table=11
CP000934	GenBank	CDS	364569	366167	+	1	.	EC_number=3.2.1.28 codon_start=1 db_xref=GI:190685293 gene=tre37A locus_tag=CJA_0284 note='identified by match to protein family HMM PF00515; match to protein family HMM PF01204' product='trehalase, putative, tre37A' protein_id=ACE82971.1 transl_table=11
CP000934	GenBank	CDS	366187	366687	+	-1	.	codon_start=1 db_xref=GI:190686193 locus_tag=CJA_0285 product='conserved hypothetical protein' protein_id=ACE83871.1 transl_table=11
CP000934	GenBank	CDS	366701	367360	+	-1	.	codon_start=1 db_xref=GI:190685720 gene=cbbY locus_tag=CJA_0286 note='identified by match to protein family HMM PF00702; match to protein family HMM TIGR01509' product=CbbY protein_id=ACE83398.1 transl_table=11
CP000934	GenBank	CDS	367619	370216	+	1	.	EC_number=3.2.1.52 codon_start=1 db_xref=GI:190688548 gene=hex20B locus_tag=CJA_0287 note='identified by similarity to SP:Q54468; match to protein family HMM PF00728; match to protein family HMM PF02838; match to protein family HMM PF03173; match to protein family HMM PF03174' product='beta-hexaminidase, putative, hex20B' protein_id=ACE86226.1 transl_table=11
CP000934	GenBank	CDS	370520	370660	+	1	.	codon_start=1 db_xref=GI:190687497 locus_tag=CJA_0288 note='identified by Glimmer3; putative' product='hypothetical protein' protein_id=ACE85175.1 transl_table=11
CP000934	GenBank	CDS	370751	371350	+	-1	.	EC_number=6.3.3.2 codon_start=1 db_xref=GI:190685993 locus_tag=CJA_0289 note='identified by match to protein family HMM PF01812' product='5-formyltetrahydrofolate cyclo-ligase family protein' protein_id=ACE83671.1 transl_table=11
CP000934	GenBank	CDS	371532	371627	+	1	.	codon_start=1 db_xref=GI:190684959 locus_tag=CJA_0290 note='identified by Glimmer3; putative' product='hypothetical protein' protein_id=ACE82637.1 transl_table=11
CP000934	GenBank	CDS	371836	372159	+	-1	.	codon_start=1 db_xref=GI:190688135 locus_tag=CJA_0291 note='identified by match to protein family HMM PF05164' product='Family of unknown function (DUF710) superfamily' protein_id=ACE85813.1 transl_table=11
CP000934	GenBank	CDS	372149	372391	+	-1	.	codon_start=1 db_xref=GI:190686564 locus_tag=CJA_0292 note='identified by match to protein family HMM TIGR02449' product='putative conserved hypothetical protein TIGR02449' protein_id=ACE84242.1 transl_table=11
CP000934	GenBank	CDS	372587	373195	+	1	.	codon_start=1 db_xref=GI:190686505 locus_tag=CJA_0293 note='identified by match to protein family HMM TIGR02292' product='yecA family protein' protein_id=ACE84183.1 transl_table=11
CP000934	GenBank	CDS	373227	374543	+	1	.	EC_number=3.4.11.9 codon_start=1 db_xref=GI:190685459 gene=pepP locus_tag=CJA_0294 note='identified by match to protein family HMM PF00557; match to protein family HMM PF05195' product='aminopeptidase P II' protein_id=ACE83137.1 transl_table=11
CP000934	GenBank	CDS	374550	377069	+	1	.	EC_number=1.14.13.- codon_start=1 db_xref=GI:190688223 gene=ubiF locus_tag=CJA_0295 note='identified by match to protein family HMM PF01360; match to protein family HMM TIGR01988' product='2-octaprenyl-3-methyl-6-methoxy-1,4-benzoquinol hydroxylase' protein_id=ACE85901.1 transl_table=11
CP000934	GenBank	CDS	377093	377608	+	1	.	codon_start=1 db_xref=GI:190686412 locus_tag=CJA_0296 note='identified by match to protein family HMM PF02308' product='Uncharacterized membrane protein' protein_id=ACE84090.1 transl_table=11
CP000934	GenBank	CDS	377658	378032	+	1	.	codon_start=1 db_xref=GI:190686975 locus_tag=CJA_0297 note='identified by Glimmer3; putative' product='hypothetical protein' protein_id=ACE84653.1 transl_table=11
CP000934	GenBank	CDS	378301	378528	+	1	.	codon_start=1 db_xref=GI:190685894 locus_tag=CJA_0298 note='identified by match to protein family HMM PF00313' product='cold-shock domain family protein' protein_id=ACE83572.1 transl_table=11
CP000934	GenBank	CDS	378721	379038	+	1	.	codon_start=1 db_xref=GI:190685497 locus_tag=CJA_0299 note='identified by Glimmer3; putative' product='hypothetical protein' protein_id=ACE83175.1 transl_table=11
CP000934	GenBank	CDS	379041	379490	+	1	.	codon_start=1 db_xref=GI:190688519 locus_tag=CJA_0300 note='identified by match to protein family HMM PF00583' product='acetyltransferase, GNAT family' protein_id=ACE86197.1 transl_table=11
CP000934	GenBank	CDS	379490	380050	+	1	.	codon_start=1 db_xref=GI:190688330 locus_tag=CJA_0301 note='identified by match to protein family HMM PF00293' product='hydrolase, NUDIX family' protein_id=ACE86008.1 transl_table=11
CP000934	GenBank	CDS	380066	380989	+	-1	.	codon_start=1 db_xref=GI:190687393 locus_tag=CJA_0302 note='identified by Glimmer3; putative' product='hypothetical protein' protein_id=ACE85071.1 transl_table=11
CP000934	GenBank	CDS	381104	381826	+	-1	.	codon_start=1 db_xref=GI:190685408 locus_tag=CJA_0303 note='identified by Glimmer3; putative' product='hypothetical protein' protein_id=ACE83086.1 transl_table=11
CP000934	GenBank	CDS	381876	382484	+	1	.	codon_start=1 db_xref=GI:190687910 locus_tag=CJA_0304 product='putative secreted protein' protein_id=ACE85588.1 transl_table=11
CP000934	GenBank	CDS	382489	383391	+	-1	.	codon_start=1 db_xref=GI:190686768 locus_tag=CJA_0305 note='identified by Glimmer3; putative' product='hypothetical protein' protein_id=ACE84446.1 transl_table=11
CP000934	GenBank	CDS	383354	384763	+	1	.	codon_start=1 db_xref=GI:190685299 locus_tag=CJA_0306 note='identified by match to protein family HMM PF00270; match to protein family HMM PF00271; match to protein family HMM PF03880' product='DbpA RNA binding domain family' protein_id=ACE82977.1 transl_table=11
CP000934	GenBank	CDS	384778	385719	+	-1	.	codon_start=1 db_xref=GI:190685818 gene=hslO locus_tag=CJA_0307 note='identified by match to protein family HMM PF01430' product='heat shock protein HSP33' protein_id=ACE83496.1 transl_table=11
CP000934	GenBank	CDS	385707	386135	+	-1	.	codon_start=1 db_xref=GI:190686697 locus_tag=CJA_0308 note='identified by Glimmer3; putative' product='hypothetical protein' protein_id=ACE84375.1 transl_table=11
CP000934	GenBank	CDS	386153	386602	+	-1	.	codon_start=1 db_xref=GI:190685232 gene=hslR locus_tag=CJA_0309 note='identified by match to protein family HMM PF01479' product='heat shock protein 15' protein_id=ACE82910.1 transl_table=11
CP000934	GenBank	CDS	386587	387366	+	-1	.	codon_start=1 db_xref=GI:190685533 locus_tag=CJA_0310 note='identified by match to protein family HMM PF00702; match to protein family HMM TIGR01509' product='HAD-superfamily hydrolase, subfamily IA, variant 3' protein_id=ACE83211.1 transl_table=11
CP000934	GenBank	CDS	387145	387855	+	1	.	codon_start=1 db_xref=GI:190686920 gene=nudE locus_tag=CJA_0311 note='identified by match to protein family HMM PF00293' product='ADP compounds hydrolase' protein_id=ACE84598.1 transl_table=11
CP000934	GenBank	CDS	387890	388765	+	1	.	EC_number=3.1.3.7 codon_start=1 db_xref=GI:190686294 gene=cysQ locus_tag=CJA_0312 note='identified by match to protein family HMM PF00459; match to protein family HMM TIGR01331' product='3'(2'),5'-bisphosphate nucleotidase' protein_id=ACE83972.1 transl_table=11
CP000934	GenBank	CDS	388932	389147	+	1	.	codon_start=1 db_xref=GI:190686654 locus_tag=CJA_0313 note='identified by Glimmer3; putative' product='hypothetical protein' protein_id=ACE84332.1 transl_table=11
CP000934	GenBank	CDS	389153	391090	+	-1	.	codon_start=1 db_xref=GI:190685845 locus_tag=CJA_0314 note='identified by match to protein family HMM PF00563; match to protein family HMM PF00990; match to protein family HMM PF01590; match to protein family HMM TIGR00254' product='sensory box protein' protein_id=ACE83523.1 transl_table=11
CP000934	GenBank	CDS	391230	391367	+	1	.	codon_start=1 db_xref=GI:190688204 locus_tag=CJA_0315 note='identified by Glimmer3; putative' product='hypothetical protein' protein_id=ACE85882.1 transl_table=11
CP000934	GenBank	CDS	391570	392379	+	1	.	codon_start=1 db_xref=GI:190685162 gene=modA locus_tag=CJA_0316 note='identified by match to protein family HMM PF01547; match to protein family HMM TIGR01256' product='molybdate ABC transporter, periplasmic molybdate-binding protein' protein_id=ACE82840.1 transl_table=11
CP000934	GenBank	CDS	392406	393101	+	1	.	codon_start=1 db_xref=GI:190685275 gene=modB locus_tag=CJA_0317 note='identified by match to protein family HMM PF00528; match to protein family HMM TIGR02141' product='molybdate ABC transporter, permease protein' protein_id=ACE82953.1 transl_table=11
CP000934	GenBank	CDS	393094	393738	+	1	.	EC_number=3.6.3.29 codon_start=1 db_xref=GI:190687966 gene=modC locus_tag=CJA_0318 note='identified by match to protein family HMM PF00005' product=ModC protein_id=ACE85644.1 transl_table=11
CP000934	GenBank	CDS	393743	394168	+	-1	.	codon_start=1 db_xref=GI:190686909 gene=modE locus_tag=CJA_0319 note='similar to sp:MOPB_RHOCA MopB of Rhodobacter capsulatus, molybdenium-pterin binding protein; identified by match to protein family HMM PF00126' product='MopB-like protein' protein_id=ACE84587.1 transl_table=11
CP000934	GenBank	CDS	394132	394647	+	-1	.	codon_start=1 db_xref=GI:190685968 gene=moaB1 locus_tag=CJA_0320 note='identified by match to protein family HMM PF00994; match to protein family HMM TIGR00177' product='molybdopterin biosynthetic protein B1' protein_id=ACE83646.1 transl_table=11
CP000934	GenBank	CDS	394719	395717	+	-1	.	codon_start=1 db_xref=GI:190688573 gene=moaA locus_tag=CJA_0321 note='identified by match to protein family HMM PF04055; match to protein family HMM PF06463' product='Molybdenum cofactor biosynthesis protein A' protein_id=ACE86251.1 transl_table=11
CP000934	GenBank	CDS	396016	396117	+	1	.	codon_start=1 db_xref=GI:190687769 locus_tag=CJA_0322 note='identified by Glimmer3; putative' product='hypothetical protein' protein_id=ACE85447.1 transl_table=11
CP000934	GenBank	CDS	396260	397162	+	1	.	EC_number=2.1.1.107 codon_start=1 db_xref=GI:190686413 locus_tag=CJA_0323 note='identified by match to protein family HMM PF00590; match to protein family HMM TIGR01469' product='uroporphyrin-III C-methyltransferase' protein_id=ACE84091.1 transl_table=11
CP000934	GenBank	CDS	397217	399754	+	1	.	EC_number=1.7.1.4 codon_start=1 db_xref=GI:190685635 gene=nirB locus_tag=CJA_0324 note='identified by match to protein family HMM PF00070; match to protein family HMM PF01077; match to protein family HMM PF03460; match to protein family HMM PF04324; match to protein family HMM TIGR02374' product='nitrite reductase [NAD(P)H], large subunit' protein_id=ACE83313.1 transl_table=11
CP000934	GenBank	CDS	399776	400108	+	1	.	EC_number=1.7.1.4 codon_start=1 db_xref=GI:190686009 gene=nirD locus_tag=CJA_0325 note='identified by match to protein family HMM TIGR02378' product='nitrite reductase [NAD(P)H], small subunit' protein_id=ACE83687.1 transl_table=11
CP000934	GenBank	CDS	400238	402418	+	-1	.	codon_start=1 db_xref=GI:190685427 locus_tag=CJA_0326 note='identified by match to protein family HMM PF00990; match to protein family HMM PF01590; match to protein family HMM TIGR00254' product='diguanylate cyclase (GGDEF) domain protein' protein_id=ACE83105.1 transl_table=11
CP000934	GenBank	CDS	402411	402851	+	-1	.	codon_start=1 db_xref=GI:190686211 locus_tag=CJA_0327 note='identified by match to protein family HMM PF00383' product='cytosine deaminase' protein_id=ACE83889.1 transl_table=11
CP000934	GenBank	CDS	403031	404485	+	-1	.	codon_start=1 db_xref=GI:190687020 locus_tag=CJA_0328 note='identified by match to protein family HMM PF00072' product='Response regulator receiver domain protein' protein_id=ACE84698.1 transl_table=11
CP000934	GenBank	CDS	404574	406337	+	-1	.	codon_start=1 db_xref=GI:190686420 locus_tag=CJA_0329 note='identified by match to protein family HMM PF00069' product='putative dual serine/threonine-protein kinase/phosphatase' protein_id=ACE84098.1 transl_table=11
CP000934	GenBank	CDS	406354	407829	+	-1	.	codon_start=1 db_xref=GI:190687700 locus_tag=CJA_0330 note='identified by match to protein family HMM PF07690' product='nitrate permease' protein_id=ACE85378.1 transl_table=11
CP000934	GenBank	CDS	407820	408005	+	1	.	codon_start=1 db_xref=GI:190685354 locus_tag=CJA_0331 note='identified by Glimmer3; putative' product='hypothetical protein' protein_id=ACE83032.1 transl_table=11
CP000934	GenBank	CDS	408343	408711	+	-1	.	codon_start=1 db_xref=GI:190685984 locus_tag=CJA_0332 note='identified by Glimmer3; putative' product='hypothetical protein' protein_id=ACE83662.1 transl_table=11
CP000934	GenBank	CDS	408981	409427	+	1	.	codon_start=1 db_xref=GI:190687043 locus_tag=CJA_0333 product='IS5 family transposase, orfA' protein_id=ACE84721.1 transl_table=11
CP000934	GenBank	CDS	409605	409904	+	1	.	codon_start=1 db_xref=GI:190688583 locus_tag=CJA_0334 note='identified by match to protein family HMM PF01527; match to protein family HMM TIGR01199' product='IS3 family transposase, orfA' protein_id=ACE86261.1 transl_table=11
CP000934	GenBank	CDS	409901	410755	+	1	.	codon_start=1 db_xref=GI:190685871 locus_tag=CJA_0335 note='identified by match to protein family HMM PF00665' product='IS3 family transposase, orfB' protein_id=ACE83549.1 transl_table=11
CP000934	GenBank	CDS	410842	412407	+	-1	.	codon_start=1 db_xref=GI:190685047 locus_tag=CJA_0336 note='identified by match to protein family HMM PF03050' product='IS66 family element, transposase' protein_id=ACE82725.1 transl_table=11
CP000934	GenBank	CDS	412440	412790	+	-1	.	codon_start=1 db_xref=GI:190687127 locus_tag=CJA_0337 note='identified by match to protein family HMM PF05717' product='IS66 family element, Orf2 protein' protein_id=ACE84805.1 transl_table=11
CP000934	GenBank	CDS	412787	413101	+	-1	.	codon_start=1 db_xref=GI:190688012 locus_tag=CJA_0338 product='IS66 family element, Orf1 protein' protein_id=ACE85690.1 transl_table=11
CP000934	GenBank	CDS	413272	413619	+	-1	.	codon_start=1 db_xref=GI:190686110 locus_tag=CJA_0339 note='identified by Glimmer3; putative' product='hypothetical protein' protein_id=ACE83788.1 transl_table=11
CP000934	GenBank	CDS	413574	413897	+	-1	.	codon_start=1 db_xref=GI:190687684 locus_tag=CJA_0340 note='identified by Glimmer3; putative' product='hypothetical protein' protein_id=ACE85362.1 transl_table=11
CP000934	GenBank	CDS	413922	415607	+	-1	.	codon_start=1 db_xref=GI:190688553 locus_tag=CJA_0341 note='identified by match to protein family HMM PF05593; match to protein family HMM TIGR01643' product='Rhs family protein' protein_id=ACE86231.1 transl_table=11
CP000934	GenBank	CDS	415626	416315	+	-1	.	codon_start=1 db_xref=GI:190685629 locus_tag=CJA_0342 note='identified by Glimmer3; putative' product='hypothetical protein' protein_id=ACE83307.1 transl_table=11
CP000934	GenBank	CDS	416340	428336	+	-1	.	codon_start=1 db_xref=GI:190685613 locus_tag=CJA_0343 note='identified by match to protein family HMM PF02368; match to protein family HMM PF05593; match to protein family HMM PF07603; match to protein family HMM TIGR01643' product='RHS Repeat family' protein_id=ACE83291.1 transl_table=11
CP000934	GenBank	CDS	428711	429667	+	1	.	codon_start=1 db_xref=GI:190685812 locus_tag=CJA_0344 note='identified by match to protein family HMM PF01436; match to protein family HMM PF03758' product='gluconolactonase precursor' protein_id=ACE83490.1 transl_table=11
CP000934	GenBank	CDS	429921	431216	+	1	.	codon_start=1 db_xref=GI:190686887 gene=dsd locus_tag=CJA_0345 product='D-serine deaminase' protein_id=ACE84565.1 transl_table=11
CP000934	GenBank	CDS	431225	432580	+	1	.	codon_start=1 db_xref=GI:190687400 locus_tag=CJA_0346 note='identified by match to protein family HMM PF02447; match to protein family HMM TIGR00791' product='gluconate permease' protein_id=ACE85078.1 transl_table=11
CP000934	GenBank	CDS	432577	433461	+	1	.	codon_start=1 db_xref=GI:190688561 locus_tag=CJA_0347 note='identified by match to protein family HMM PF01380; match to protein family HMM PF01418' product='transcriptional regulator, RpiR family' protein_id=ACE86239.1 transl_table=11
CP000934	GenBank	CDS	433418	434941	+	1	.	codon_start=1 db_xref=GI:190685099 gene=ndeD locus_tag=CJA_0348 note='identified by match to protein family HMM PF01979' product='N-acyl-D-amino acid deacylase family protein' protein_id=ACE82777.1 transl_table=11
CP000934	GenBank	CDS	434950	435339	+	1	.	codon_start=1 db_xref=GI:190687716 locus_tag=CJA_0349 note='identified by match to protein family HMM PF01042' product='Endoribonuclease L-PSP superfamily' protein_id=ACE85394.1 transl_table=11
CP000934	GenBank	CDS	435336	437747	+	1	.	EC_number=3.2.1.52 codon_start=1 db_xref=GI:190687268 gene=hex20A locus_tag=CJA_0350 note='identified by match to protein family HMM PF00728; match to protein family HMM PF02178; match to protein family HMM PF02838' product='N-acetyl-beta-hexosaminidase, putative, hex20A' protein_id=ACE84946.1 transl_table=11
CP000934	GenBank	CDS	437776	437886	+	1	.	codon_start=1 db_xref=GI:190686355 locus_tag=CJA_0351 note='identified by Glimmer3; putative' product='hypothetical protein' protein_id=ACE84033.1 transl_table=11
CP000934	GenBank	CDS	437915	439087	+	1	.	codon_start=1 db_xref=GI:190687230 locus_tag=CJA_0352 note='identified by match to protein family HMM PF00165' product='transcriptional regulator, AraC family domain protein' protein_id=ACE84908.1 transl_table=11
CP000934	GenBank	CDS	439360	442629	+	1	.	codon_start=1 db_xref=GI:190687529 locus_tag=CJA_0353 note='identified by match to protein family HMM PF00593; match to protein family HMM TIGR01782' product='TonB-dependent receptor' protein_id=ACE85207.1 transl_table=11
CP000934	GenBank	CDS	442666	444258	+	1	.	codon_start=1 db_xref=GI:190685307 locus_tag=CJA_0354 note='identified by match to protein family HMM PF04820' product='tryptophan halogenase' protein_id=ACE82985.1 transl_table=11
CP000934	GenBank	CDS	444293	445309	+	1	.	codon_start=1 db_xref=GI:190685838 locus_tag=CJA_0355 product='Pass1-related protein' protein_id=ACE83516.1 transl_table=11
CP000934	GenBank	CDS	445322	446845	+	1	.	codon_start=1 db_xref=GI:190686702 locus_tag=CJA_0356 note='identified by match to protein family HMM PF04820' product='tryptophan halogenase' protein_id=ACE84380.1 transl_table=11
CP000934	GenBank	CDS	447137	449092	+	-1	.	EC_number=2.4.1.- codon_start=1 db_xref=GI:190687858 gene=gt2K locus_tag=CJA_0357 note='identified by similarity to SP:P20401; match to protein family HMM PF00535' product='glycosyl transferase, putative, gt2K' protein_id=ACE85536.1 transl_table=11
CP000934	GenBank	CDS	449067	450710	+	-1	.	codon_start=1 db_xref=GI:190685819 gene=mdoG locus_tag=CJA_0358 note='identified by match to protein family HMM PF04349' product='periplasmic glucans biosynthesis protein MdoG' protein_id=ACE83497.1 transl_table=11
CP000934	GenBank	CDS	451161	453572	+	1	.	codon_start=1 db_xref=GI:190686159 gene=mmoS locus_tag=CJA_0359 note='identified by match to protein family HMM PF00072; match to protein family HMM PF00512; match to protein family HMM PF00672; match to protein family HMM PF02518' product=MmoS protein_id=ACE83837.1 transl_table=11
CP000934	GenBank	CDS	453606	454022	+	1	.	codon_start=1 db_xref=GI:190687022 gene=trx locus_tag=CJA_0360 note='identified by match to protein family HMM PF00085; match to protein family HMM TIGR01068' product=thioredoxin protein_id=ACE84700.1 transl_table=11
CP000934	GenBank	CDS	454377	455636	+	1	.	codon_start=1 db_xref=GI:190688280 gene=rho locus_tag=CJA_0361 note='identified by match to protein family HMM PF00006; match to protein family HMM PF07497; match to protein family HMM PF07498; match to protein family HMM TIGR00767' product='transcription termination factor Rho' protein_id=ACE85958.1 transl_table=11
CP000934	GenBank	CDS	455780	457261	+	1	.	EC_number=4.1.1.- codon_start=1 db_xref=GI:190686258 gene=ubiD locus_tag=CJA_0362 note='identified by match to protein family HMM PF01977; match to protein family HMM TIGR00148' product='3-octaprenyl-4-hydroxybenzoate carboxy-lyase' protein_id=ACE83936.1 transl_table=11
CP000934	GenBank	CDS	457279	457638	+	-1	.	codon_start=1 db_xref=GI:190688125 locus_tag=CJA_0363 note='identified by Glimmer3; putative' product='hypothetical protein' protein_id=ACE85803.1 transl_table=11
CP000934	GenBank	CDS	457664	457822	+	1	.	codon_start=1 db_xref=GI:190686517 locus_tag=CJA_0365 note='identified by Glimmer3; putative' product='hypothetical protein' protein_id=ACE84195.1 transl_table=11
CP000934	GenBank	CDS	457801	458604	+	-1	.	EC_number=2.3.1.30 codon_start=1 db_xref=GI:190687132 locus_tag=CJA_0364 note='identified by match to protein family HMM PF00132; match to protein family HMM PF06426; match to protein family HMM TIGR01172' product='serine acetyltransferase' protein_id=ACE84810.1 transl_table=11
CP000934	GenBank	CDS	459060	459860	+	-1	.	codon_start=1 db_xref=GI:190685523 locus_tag=CJA_0366 note='identified by Glimmer3; putative' product='hypothetical protein' protein_id=ACE83201.1 transl_table=11
CP000934	GenBank	CDS	460552	461532	+	-1	.	codon_start=1 db_xref=GI:190687780 locus_tag=CJA_0367 note='identified by match to protein family HMM PF06111' product='conserved hypothetical protein' protein_id=ACE85458.1 transl_table=11
CP000934	GenBank	CDS	461691	462500	+	1	.	codon_start=1 db_xref=GI:190686459 locus_tag=CJA_0368 product='ATPase, ParA family' protein_id=ACE84137.1 transl_table=11
CP000934	GenBank	CDS	462507	462986	+	1	.	codon_start=1 db_xref=GI:190685614 locus_tag=CJA_0369 note='identified by Glimmer3; putative' product='hypothetical protein' protein_id=ACE83292.1 transl_table=11
CP000934	GenBank	CDS	463490	464842	+	-1	.	codon_start=1 db_xref=GI:190685313 locus_tag=CJA_0370 note='identified by match to protein family HMM PF02661' product='Fic family protein' protein_id=ACE82991.1 transl_table=11
CP000934	GenBank	CDS	464946	468029	+	-1	.	codon_start=1 db_xref=GI:190687189 locus_tag=CJA_0371 note='identified by match to protein family HMM PF00873' product='RND efflux transporter, permease protein' protein_id=ACE84867.1 transl_table=11
CP000934	GenBank	CDS	468026	471109	+	-1	.	codon_start=1 db_xref=GI:190686215 locus_tag=CJA_0372 note='identified by match to protein family HMM PF00873' product='RND transporter, Hydrophobe/Amphiphile Efflux family' protein_id=ACE83893.1 transl_table=11
CP000934	GenBank	CDS	471125	472321	+	-1	.	codon_start=1 db_xref=GI:190686718 locus_tag=CJA_0373 note='identified by match to protein family HMM PF00529; match to protein family HMM TIGR01730' product='HlyD family secretion protein' protein_id=ACE84396.1 transl_table=11
CP000934	GenBank	CDS	472760	474295	+	1	.	EC_number=3.2.1.4 codon_start=1 db_xref=GI:190685010 gene=cel45A locus_tag=CJA_0374 note='identified by match to protein family HMM PF00553; match to protein family HMM PF02013; match to protein family HMM PF02015' product='cellulase, putative, cel45A' protein_id=ACE82688.1 transl_table=11
CP000934	GenBank	CDS	474559	475122	+	1	.	EC_number=1.8.1.- codon_start=1 db_xref=GI:190688689 gene=ahpC locus_tag=CJA_0375 note='identified by match to protein family HMM PF00578' product=AhpC protein_id=ACE86367.1 transl_table=11
CP000934	GenBank	CDS	475220	476770	+	1	.	EC_number=1.8.1.- codon_start=1 db_xref=GI:190687160 gene=ahpF locus_tag=CJA_0376 note='identified by match to protein family HMM PF00070' product=AhpF protein_id=ACE84838.1 transl_table=11
CP000934	GenBank	CDS	476817	477845	+	-1	.	EC_number=2.4.1.- codon_start=1 db_xref=GI:190686081 locus_tag=CJA_0377 note='identified by match to protein family HMM PF00535' product='beta-1, 4-galactosyltransferase, putative, gt2a' protein_id=ACE83759.1 transl_table=11
CP000934	GenBank	CDS	478085	478714	+	-1	.	codon_start=1 db_xref=GI:190688139 locus_tag=CJA_0378 note='identified by match to protein family HMM PF06821' product='Alpha/Beta hydrolase family of unknown function (DUF1234) family' protein_id=ACE85817.1 transl_table=11
CP000934	GenBank	CDS	478871	479479	+	-1	.	codon_start=1 db_xref=GI:190686864 locus_tag=CJA_0379 note='identified by match to protein family HMM PF01810' product='probable homoserine/homoserine lactone efflux protein' protein_id=ACE84542.1 transl_table=11
CP000934	GenBank	CDS	479611	479955	+	1	.	codon_start=1 db_xref=GI:190686262 locus_tag=CJA_0380 note='identified by Glimmer3; putative' product='hypothetical protein' protein_id=ACE83940.1 transl_table=11
CP000934	GenBank	CDS	479976	480125	+	-1	.	codon_start=1 db_xref=GI:190685391 locus_tag=CJA_0381 note='identified by Glimmer3; putative' product='hypothetical protein' protein_id=ACE83069.1 transl_table=11
CP000934	GenBank	CDS	480200	480331	+	1	.	codon_start=1 db_xref=GI:190685323 locus_tag=CJA_0382 note='identified by Glimmer3; putative' product='hypothetical protein' protein_id=ACE83001.1 transl_table=11
CP000934	GenBank	CDS	480370	480837	+	1	.	codon_start=1 db_xref=GI:190687342 locus_tag=CJA_0383 note='identified by similarity to GB:ABD80772.1' product='putative lipoprotein' protein_id=ACE85020.1 transl_table=11
CP000934	GenBank	CDS	480900	482099	+	-1	.	EC_number=4.2.2.2 codon_start=1 db_xref=GI:190687003 gene=pel10C locus_tag=CJA_0384 product='pectate lyase, putative, pel10C' protein_id=ACE84681.1 transl_table=11
CP000934	GenBank	CDS	482279	483121	+	-1	.	EC_number=2.1.2.11 codon_start=1 db_xref=GI:190686120 gene=panB locus_tag=CJA_0385 note='identified by match to protein family HMM PF02548; match to protein family HMM TIGR00222' product='3-methyl-2-oxobutanoate hydroxymethyltransferase' protein_id=ACE83798.1 transl_table=11
CP000934	GenBank	CDS	483147	483830	+	-1	.	codon_start=1 db_xref=GI:190686946 locus_tag=CJA_0386 note='identified by match to protein family HMM PF01712' product='predicted deoxypurine kinase' protein_id=ACE84624.1 transl_table=11
CP000934	GenBank	CDS	483844	484323	+	-1	.	EC_number=2.7.6.3 codon_start=1 db_xref=GI:190686339 gene=folK locus_tag=CJA_0387 note='identified by match to protein family HMM PF01288; match to protein family HMM TIGR01498' product='2-amino-4-hydroxy-6- hydroxymethyldihydropteridine pyrophosphokinase' protein_id=ACE84017.1 transl_table=11
CP000934	GenBank	CDS	484320	485693	+	-1	.	EC_number=2.7.7.19 codon_start=1 db_xref=GI:190685753 gene=pcnB locus_tag=CJA_0388 note='identified by match to protein family HMM PF01743; match to protein family HMM TIGR01942' product='polynucleotide adenylyltransferase' protein_id=ACE83431.1 transl_table=11
CP000934	GenBank	CDS	486530	487924	+	-1	.	codon_start=1 db_xref=GI:190687992 locus_tag=CJA_0389 note='identified by match to protein family HMM PF00072; match to protein family HMM PF00158; match to protein family HMM TIGR01199' product='galR two-component system response regulator' protein_id=ACE85670.1 transl_table=11
CP000934	GenBank	CDS	488039	491008	+	-1	.	codon_start=1 db_xref=GI:190687415 gene=galS locus_tag=CJA_0390 note='identified by match to protein family HMM PF00512; match to protein family HMM PF02518; match to protein family HMM TIGR00229' product='galS His Kinase A (phosphoacceptor) domain' protein_id=ACE85093.1 transl_table=11
CP000934	GenBank	CDS	491054	491236	+	-1	.	codon_start=1 db_xref=GI:190686551 locus_tag=CJA_0391 product='putative membrane protein' protein_id=ACE84229.1 transl_table=11
CP000934	GenBank	CDS	491267	492205	+	-1	.	codon_start=1 db_xref=GI:190688348 locus_tag=CJA_0392 note='identified by match to protein family HMM PF00749' product='glutamyl- and glutaminyl-tRNA synthetase' protein_id=ACE86026.1 transl_table=11
CP000934	GenBank	CDS	492247	492783	+	-1	.	codon_start=1 db_xref=GI:190686279 locus_tag=CJA_0393 note='identified by match to protein family HMM PF01258; match to protein family HMM TIGR02420' product='DnaK suppressor protein' protein_id=ACE83957.1 transl_table=11
CP000934	GenBank	CDS	493010	493714	+	1	.	codon_start=1 db_xref=GI:190685389 gene=sfsA locus_tag=CJA_0395 note='identified by match to protein family HMM PF03749; match to protein family HMM TIGR00230' product='sugar fermentation stimulation protein' protein_id=ACE83067.1 transl_table=11
CP000934	GenBank	CDS	493711	494634	+	-1	.	codon_start=1 db_xref=GI:190687908 locus_tag=CJA_0394 note='identified by match to protein family HMM PF00892' product='Permeases of the drug/metabolite transporter (DMT) superfamily' protein_id=ACE85586.1 transl_table=11
CP000934	GenBank	CDS	494717	495253	+	-1	.	codon_start=1 db_xref=GI:190688495 locus_tag=CJA_0396 product='putative lipoprotein' protein_id=ACE86173.1 transl_table=11
CP000934	GenBank	CDS	495470	496294	+	1	.	EC_number=3.6.1.27 codon_start=1 db_xref=GI:190688159 gene=uppP locus_tag=CJA_0397 note='identified by match to protein family HMM PF02673; match to protein family HMM TIGR00753' product='undecaprenyl-diphosphatase UppP' protein_id=ACE85837.1 transl_table=11
CP000934	GenBank	CDS	496406	498520	+	1	.	EC_number=3.2.1.1 codon_start=1 db_xref=GI:190686390 gene=amy13F locus_tag=CJA_0398 note='identified by match to protein family HMM PF00128; match to protein family HMM PF02412; match to protein family HMM PF03714' product='alpha amylase, putative, amy13F' protein_id=ACE84068.1 transl_table=11
CP000934	GenBank	CDS	498743	499009	+	1	.	codon_start=1 db_xref=GI:190687448 locus_tag=CJA_0399 product='Uncharacterized conserved protein' protein_id=ACE85126.1 transl_table=11
CP000934	GenBank	CDS	499009	499548	+	1	.	codon_start=1 db_xref=GI:190687689 locus_tag=CJA_0400 note='identified by match to protein family HMM PF01292' product='cytochrome b561 family protein' protein_id=ACE85367.1 transl_table=11
CP000934	GenBank	CDS	499581	501404	+	-1	.	codon_start=1 db_xref=GI:190686500 locus_tag=CJA_0401 note='identified by match to protein family HMM PF00884' product='putative membrane protein' protein_id=ACE84178.1 transl_table=11
CP000934	GenBank	CDS	501653	502036	+	-1	.	codon_start=1 db_xref=GI:190687613 locus_tag=CJA_0402 note='identified by similarity to GB:AAO58569.1; match to protein family HMM PF06155' product='conserved hypothetical protein' protein_id=ACE85291.1 transl_table=11
CP000934	GenBank	CDS	502148	502267	+	1	.	codon_start=1 db_xref=GI:190687855 locus_tag=CJA_0403 note='identified by Glimmer3; putative' product='hypothetical protein' protein_id=ACE85533.1 transl_table=11
CP000934	GenBank	CDS	502284	503606	+	-1	.	codon_start=1 db_xref=GI:190685176 gene=hslU locus_tag=CJA_0404 note='identified by match to protein family HMM PF00004; match to protein family HMM TIGR00390' product='heat shock protein HslVU, ATPase subunit HslU' protein_id=ACE82854.1 transl_table=11
CP000934	GenBank	CDS	503656	504180	+	-1	.	codon_start=1 db_xref=GI:190687162 locus_tag=CJA_0405 note='identified by match to protein family HMM PF00227' product='peptidase, T1 family superfamily' protein_id=ACE84840.1 transl_table=11
CP000934	GenBank	CDS	504270	504818	+	-1	.	codon_start=1 db_xref=GI:190685630 locus_tag=CJA_0406 note='identified by match to protein family HMM PF05036' product='Sporulation related repeat family' protein_id=ACE83308.1 transl_table=11
CP000934	GenBank	CDS	504878	507073	+	-1	.	codon_start=1 db_xref=GI:190686428 gene=priA locus_tag=CJA_0407 note='identified by match to protein family HMM PF00270; match to protein family HMM PF00271; match to protein family HMM PF04851; match to protein family HMM TIGR00595' product='primosomal protein N`' protein_id=ACE84106.1 transl_table=11
CP000934	GenBank	CDS	507207	507485	+	1	.	codon_start=1 db_xref=GI:190687521 gene=hip locus_tag=CJA_0408 product='High potential iron-sulfur protein (HiPIP)' protein_id=ACE85199.1 transl_table=11
CP000934	GenBank	CDS	507595	507870	+	1	.	codon_start=1 db_xref=GI:190687579 gene=rpmE locus_tag=CJA_0409 note='identified by match to protein family HMM PF01197; match to protein family HMM TIGR00105' product='50S ribosomal subunit protein L31' protein_id=ACE85257.1 transl_table=11
CP000934	GenBank	CDS	507875	508765	+	1	.	codon_start=1 db_xref=GI:190688670 locus_tag=CJA_0410 note='identified by match to protein family HMM PF00565' product='staphylococcal nuclease homolog' protein_id=ACE86348.1 transl_table=11
CP000934	GenBank	CDS	508779	511241	+	-1	.	EC_number=2.4.1.129 codon_start=1 db_xref=GI:190686359 gene=gt51D locus_tag=CJA_0411 note='identified by match to protein family HMM PF00905; match to protein family HMM PF00912; match to protein family HMM TIGR02074' product='murein polymerase, putative, gt51D' protein_id=ACE84037.1 transl_table=11
CP000934	GenBank	CDS	511345	512412	+	1	.	codon_start=1 db_xref=GI:190685631 gene=pilM locus_tag=CJA_0412 note='identified by match to protein family HMM TIGR01175' product='type IV pilus assembly protein PilM' protein_id=ACE83309.1 transl_table=11
CP000934	GenBank	CDS	512412	513002	+	1	.	codon_start=1 db_xref=GI:190685329 gene=pilN locus_tag=CJA_0413 note='identified by match to protein family HMM PF05137' product='type 4 fimbrial biogenesis protein PilN' protein_id=ACE83007.1 transl_table=11
CP000934	GenBank	CDS	513002	513655	+	1	.	codon_start=1 db_xref=GI:190688319 gene=pilO locus_tag=CJA_0414 note='identified by match to protein family HMM PF04350' product=pilO protein_id=ACE85997.1 transl_table=11
CP000934	GenBank	CDS	513652	514176	+	1	.	codon_start=1 db_xref=GI:190686901 gene=pilP locus_tag=CJA_0415 note='identified by match to protein family HMM PF04351' product='type IV pilus biogenesis protein PilP' protein_id=ACE84579.1 transl_table=11
CP000934	GenBank	CDS	514213	516357	+	1	.	codon_start=1 db_xref=GI:190686102 locus_tag=CJA_0416 note='identified by match to protein family HMM PF00263; match to protein family HMM PF03958; match to protein family HMM PF07660' product='fimbrial assembly protein PilQ' protein_id=ACE83780.1 transl_table=11
CP000934	GenBank	CDS	516358	516882	+	1	.	EC_number=2.7.1.71 codon_start=1 db_xref=GI:190687490 locus_tag=CJA_0417 note='identified by match to protein family HMM PF01202' product='shikimate kinase' protein_id=ACE85168.1 transl_table=11
CP000934	GenBank	CDS	517026	518117	+	1	.	EC_number=4.2.3.4 codon_start=1 db_xref=GI:190686444 gene=aroB locus_tag=CJA_0418 note='identified by match to protein family HMM PF01761; match to protein family HMM TIGR01357' product='3-dehydroquinate synthase' protein_id=ACE84122.1 transl_table=11
CP000934	GenBank	CDS	518261	519805	+	1	.	codon_start=1 db_xref=GI:190685836 locus_tag=CJA_0419 product='conserved hypothetical protein' protein_id=ACE83514.1 transl_table=11
CP000934	GenBank	CDS	519866	520258	+	-1	.	codon_start=1 db_xref=GI:190688594 gene=gcvH locus_tag=CJA_0420 note='identified by match to protein family HMM PF01597; match to protein family HMM TIGR00527' product='glycine cleavage system H protein' protein_id=ACE86272.1 transl_table=11
CP000934	GenBank	CDS	520301	521416	+	-1	.	EC_number=2.1.2.10 codon_start=1 db_xref=GI:190687813 gene=gcvT locus_tag=CJA_0421 note='identified by match to protein family HMM PF01571; match to protein family HMM TIGR00528' product='glycine cleavage system T protein' protein_id=ACE85491.1 transl_table=11
CP000934	GenBank	CDS	521536	522105	+	-1	.	codon_start=1 db_xref=GI:190687055 locus_tag=CJA_0422 note='similar to Escherichia coli (strain K-12) YbcL; identified by match to protein family HMM PF01161; match to protein family HMM TIGR00481' product=YbcL protein_id=ACE84733.1 transl_table=11
CP000934	GenBank	CDS	522133	523155	+	-1	.	codon_start=1 db_xref=GI:190686152 locus_tag=CJA_0423 note='identified by Glimmer3; putative' product='hypothetical protein' protein_id=ACE83830.1 transl_table=11
CP000934	GenBank	CDS	523152	524558	+	-1	.	codon_start=1 db_xref=GI:190685298 locus_tag=CJA_0424 note='identified by match to protein family HMM PF00089' product='trypsin domain protein' protein_id=ACE82976.1 transl_table=11
CP000934	GenBank	CDS	524652	525410	+	-1	.	codon_start=1 db_xref=GI:190687901 locus_tag=CJA_0425 product='competence protein ComF' protein_id=ACE85579.1 transl_table=11
CP000934	GenBank	CDS	525588	526688	+	1	.	EC_number=2.8.1.6 codon_start=1 db_xref=GI:190687061 gene=bioB locus_tag=CJA_0426 note='identified by match to protein family HMM PF04055; match to protein family HMM PF06968; match to protein family HMM TIGR00433' product='biotin synthase' protein_id=ACE84739.1 transl_table=11
CP000934	GenBank	CDS	526721	527923	+	1	.	EC_number=2.3.1.47 codon_start=1 db_xref=GI:190686231 gene=bioF locus_tag=CJA_0427 note='identified by match to protein family HMM PF00155; match to protein family HMM TIGR00858' product='8-amino-7-oxononanoate synthase' protein_id=ACE83909.1 transl_table=11
CP000934	GenBank	CDS	527916	529424	+	1	.	codon_start=1 db_xref=GI:190685291 gene=bioC locus_tag=CJA_0428 note='identified by match to protein family HMM PF00561; match to protein family HMM PF01209; match to protein family HMM TIGR02072' product='biotin biosynthesis protein BioC' protein_id=ACE82969.1 transl_table=11
CP000934	GenBank	CDS	529444	530130	+	1	.	EC_number=6.3.3.3 codon_start=1 db_xref=GI:190688365 gene=bioD locus_tag=CJA_0429 note='identified by match to protein family HMM TIGR00347' product='dethiobiotin synthase' protein_id=ACE86043.1 transl_table=11
CP000934	GenBank	CDS	530133	530831	+	1	.	codon_start=1 db_xref=GI:190687500 locus_tag=CJA_0430 product='putative lipoprotein' protein_id=ACE85178.1 transl_table=11
CP000934	GenBank	CDS	531004	531270	+	1	.	codon_start=1 db_xref=GI:190687597 locus_tag=CJA_0431 note='identified by match to protein family HMM PF06429' product='Domain of unknown function (DUF1078) family' protein_id=ACE85275.1 transl_table=11
CP000934	GenBank	CDS	531284	532159	+	1	.	codon_start=1 db_xref=GI:190686366 locus_tag=CJA_0432 product='srpA-related protein' protein_id=ACE84044.1 transl_table=11
CP000934	GenBank	tRNA	532265	532343	+	1	.	locus_tag=CJA_3844 product=tRNA-Met
CP000934	GenBank	CDS	532489	533079	+	1	.	codon_start=1 db_xref=GI:190688353 locus_tag=CJA_0434 note='COG0779 family; identified by match to protein family HMM PF02576' product='Uncharacterized BCR, YhbC family' protein_id=ACE86031.1 transl_table=11
CP000934	GenBank	CDS	533180	534661	+	1	.	codon_start=1 db_xref=GI:190687458 gene=nusA locus_tag=CJA_0435 note='identified by match to protein family HMM PF00013; match to protein family HMM PF00575; match to protein family HMM PF00633; match to protein family HMM TIGR01953; match to protein family HMM TIGR01954' product='N utilization substance protein A' protein_id=ACE85136.1 transl_table=11
CP000934	GenBank	CDS	534715	537507	+	1	.	codon_start=1 db_xref=GI:190687097 gene=infB locus_tag=CJA_0436 note='identified by match to protein family HMM PF00009; match to protein family HMM PF03144; match to protein family HMM PF04760; match to protein family HMM TIGR00231; match to protein family HMM TIGR00487' product='translation initiation factor IF-2' protein_id=ACE84775.1 transl_table=11
CP000934	GenBank	CDS	537609	538019	+	1	.	codon_start=1 db_xref=GI:190686098 gene=rbfA locus_tag=CJA_0437 note='identified by match to protein family HMM PF02033; match to protein family HMM TIGR00082' product='ribosome-binding factor A' protein_id=ACE83776.1 transl_table=11
CP000934	GenBank	CDS	538019	538978	+	1	.	EC_number=5.4.99.- codon_start=1 db_xref=GI:190687513 gene=truB locus_tag=CJA_0438 note='identified by match to protein family HMM PF01509; match to protein family HMM TIGR00431' product='tRNA pseudouridine synthase B' protein_id=ACE85191.1 transl_table=11
CP000934	GenBank	CDS	539133	539402	+	1	.	codon_start=1 db_xref=GI:190686301 gene=rpsO locus_tag=CJA_0439 note='identified by match to protein family HMM PF00312; match to protein family HMM TIGR00952' product='ribosomal protein S15' protein_id=ACE83979.1 transl_table=11
CP000934	GenBank	CDS	539639	541771	+	1	.	EC_number=2.7.7.8 codon_start=1 db_xref=GI:190685214 locus_tag=CJA_0440 note='identified by match to protein family HMM PF00013; match to protein family HMM PF00575; match to protein family HMM PF01138; match to protein family HMM PF03725; match to protein family HMM PF03726; match to protein family HMM PF07650' product='polyribonucleotide nucleotidyltransferase' protein_id=ACE82892.1 transl_tabl…
CP000934	GenBank	CDS	541871	543439	+	-1	.	codon_start=1 db_xref=GI:190688077 locus_tag=CJA_0441 product='conserved domain protein' protein_id=ACE85755.1 transl_table=11
CP000934	GenBank	CDS	543529	544824	+	-1	.	codon_start=1 db_xref=GI:190687762 locus_tag=CJA_0442 note='identified by match to protein family HMM PF07690' product='AmpG protein, beta-lactamase induction signal transducer' protein_id=ACE85440.1 transl_table=11
CP000934	GenBank	CDS	545126	545659	+	-1	.	EC_number=3.6.1.1 codon_start=1 db_xref=GI:190688564 gene=ppa locus_tag=CJA_0443 note='identified by match to protein family HMM PF00719' product='inorganic pyrophosphatase' protein_id=ACE86242.1 transl_table=11
CP000934	GenBank	CDS	545752	546576	+	-1	.	codon_start=1 db_xref=GI:190685522 locus_tag=CJA_0444 note='identified by match to protein family HMM PF00498' product='FHA domain protein' protein_id=ACE83200.1 transl_table=11
CP000934	GenBank	CDS	546664	547125	+	1	.	codon_start=1 db_xref=GI:190686557 locus_tag=CJA_0445 note='identified by match to protein family HMM PF05169; match to protein family HMM TIGR02174' product='Selenoprotein W-related family' protein_id=ACE84235.1 transl_table=11
CP000934	GenBank	CDS	547268	549862	+	1	.	codon_start=1 db_xref=GI:190687899 locus_tag=CJA_0446 product='putative membrane protein' protein_id=ACE85577.1 transl_table=11
CP000934	GenBank	CDS	549917	551068	+	-1	.	codon_start=1 db_xref=GI:190685397 locus_tag=CJA_0447 note='identified by match to protein family HMM PF01609' product='ISCja2, transposase' protein_id=ACE83075.1 transl_table=11
CP000934	GenBank	CDS	551202	552218	+	-1	.	codon_start=1 db_xref=GI:190686137 locus_tag=CJA_0448 note='identified by Glimmer3; putative' product='hypothetical protein' protein_id=ACE83815.1 transl_table=11
CP000934	GenBank	CDS	552226	552648	+	1	.	codon_start=1 db_xref=GI:190686515 locus_tag=CJA_0449 note='identified by Glimmer3; putative' product='hypothetical protein' protein_id=ACE84193.1 transl_table=11
CP000934	GenBank	CDS	552921	553997	+	-1	.	EC_number=3.1.1.72 codon_start=1 db_xref=GI:190687313 gene=axe2C locus_tag=CJA_0450 note='identified by match to protein family HMM PF00657' product='xylan esterase, putative, axe2C' protein_id=ACE84991.1 transl_table=11
CP000934	GenBank	CDS	554068	554676	+	-1	.	codon_start=1 db_xref=GI:190687981 locus_tag=CJA_0451 note='identified by match to protein family HMM PF00657' product='mucin-desulfating sulfatase (N-acetylglucosamine-6-sulfatase)' protein_id=ACE85659.1 transl_table=11
CP000934	GenBank	CDS	554941	555990	+	-1	.	EC_number=2.7.7.7 codon_start=1 db_xref=GI:190686731 gene=holA locus_tag=CJA_0452 note='identified by match to protein family HMM PF06144; match to protein family HMM TIGR01128' product='DNA polymerase III, delta subunit' protein_id=ACE84409.1 transl_table=11
CP000934	GenBank	CDS	555996	556532	+	-1	.	codon_start=1 db_xref=GI:190686171 locus_tag=CJA_0453 product='putative rare lipoprotein B precursor' protein_id=ACE83849.1 transl_table=11
CP000934	GenBank	CDS	556577	559171	+	-1	.	EC_number=6.1.1.4 codon_start=1 db_xref=GI:190685616 gene=leuS locus_tag=CJA_0454 note='identified by match to protein family HMM PF00133; match to protein family HMM TIGR00396' product='leucyl-tRNA synthetase' protein_id=ACE83294.1 transl_table=11
CP000934	GenBank	CDS	559325	559660	+	1	.	codon_start=1 db_xref=GI:190687919 locus_tag=CJA_0455 note='identified by Glimmer3; putative' product='hypothetical protein' protein_id=ACE85597.1 transl_table=11
CP000934	GenBank	CDS	559837	560769	+	1	.	codon_start=1 db_xref=GI:190687297 locus_tag=CJA_0456 product='endo-1,4-beta-xylanase B' protein_id=ACE84975.1 transl_table=11
CP000934	GenBank	CDS	560863	563010	+	-1	.	EC_number=3.4.21.62 codon_start=1 db_xref=GI:190687024 gene=aquI locus_tag=CJA_0457 note='identified by match to protein family HMM PF00082' product='aqualysin precursor' protein_id=ACE84702.1 transl_table=11
CP000934	GenBank	CDS	563502	563819	+	1	.	codon_start=1 db_xref=GI:190687818 gene=rplU locus_tag=CJA_0458 note='identified by match to protein family HMM PF00829; match to protein family HMM TIGR00061' product='ribosomal protein L21' protein_id=ACE85496.1 transl_table=11
CP000934	GenBank	CDS	563834	564091	+	1	.	codon_start=1 db_xref=GI:190685773 gene=rpmA locus_tag=CJA_0459 note='identified by match to protein family HMM PF01016; match to protein family HMM TIGR00062' product='ribosomal protein L27' protein_id=ACE83451.1 transl_table=11
CP000934	GenBank	CDS	564229	565425	+	1	.	codon_start=1 db_xref=GI:190686642 locus_tag=CJA_0460 note='identified by match to protein family HMM PF01018' product='GTP1/OBG family' protein_id=ACE84320.1 transl_table=11
CP000934	GenBank	CDS	565447	566586	+	1	.	EC_number=2.7.2.11 codon_start=1 db_xref=GI:190686277 gene=proB locus_tag=CJA_0461 note='identified by match to protein family HMM PF00696; match to protein family HMM PF01472; match to protein family HMM TIGR01027' product='glutamate 5-kinase' protein_id=ACE83955.1 transl_table=11
CP000934	GenBank	CDS	566653	568611	+	-1	.	codon_start=1 db_xref=GI:190687161 locus_tag=CJA_0462 product='conserved hypothetical protein' protein_id=ACE84839.1 transl_table=11
CP000934	GenBank	CDS	568838	570148	+	1	.	codon_start=1 db_xref=GI:190686641 locus_tag=CJA_0463 product='putative lipoprotein' protein_id=ACE84319.1 transl_table=11
CP000934	GenBank	CDS	570173	570826	+	-1	.	codon_start=1 db_xref=GI:190685804 locus_tag=CJA_0464 note='identified by match to protein family HMM PF00702; match to protein family HMM TIGR01488; match to protein family HMM TIGR01490' product='HAD-superfamily subfamily IB hydrolase, TIGR01490' protein_id=ACE83482.1 transl_table=11
CP000934	GenBank	CDS	571035	571547	+	1	.	codon_start=1 db_xref=GI:190687298 locus_tag=CJA_0465 note='identified by match to protein family HMM PF00293' product='hydrolase, NUDIX family' protein_id=ACE84976.1 transl_table=11
CP000934	GenBank	CDS	571587	573857	+	1	.	EC_number=2.7.3.9 codon_start=1 db_xref=GI:190685962 locus_tag=CJA_0466 note='identified by match to protein family HMM PF00391; match to protein family HMM PF01590; match to protein family HMM PF02896; match to protein family HMM PF05524; match to protein family HMM TIGR01417' product='phosphoenolpyruvate-protein phosphotransferase PtsP' protein_id=ACE83640.1 transl_table=11
CP000934	GenBank	CDS	573924	574784	+	1	.	EC_number=2.4.99.- codon_start=1 db_xref=GI:190685227 gene=lgt locus_tag=CJA_0467 note='identified by match to protein family HMM PF01790; match to protein family HMM TIGR00544' product='prolipoprotein diacylglyceryl transferase' protein_id=ACE82905.1 transl_table=11
CP000934	GenBank	CDS	574820	575668	+	1	.	EC_number=2.1.1.45 codon_start=1 db_xref=GI:190688180 gene=thyA locus_tag=CJA_0468 note='identified by match to protein family HMM PF00303' product='thymidylate synthase' protein_id=ACE85858.1 transl_table=11
CP000934	GenBank	CDS	575690	576205	+	1	.	EC_number=1.5.1.3 codon_start=1 db_xref=GI:190687032 gene=folA locus_tag=CJA_0469 note='identified by match to protein family HMM PF00186' product='dihydrofolate reductase' protein_id=ACE84710.1 transl_table=11
CP000934	GenBank	CDS	576442	576555	+	1	.	codon_start=1 db_xref=GI:190687658 locus_tag=CJA_0470 note='identified by Glimmer3; putative' product='hypothetical protein' protein_id=ACE85336.1 transl_table=11
CP000934	GenBank	CDS	576563	577270	+	1	.	codon_start=1 db_xref=GI:190686462 locus_tag=CJA_0471 note='identified by Glimmer3; putative' product='hypothetical protein' protein_id=ACE84140.1 transl_table=11
CP000934	GenBank	CDS	577267	578649	+	1	.	codon_start=1 db_xref=GI:190688308 locus_tag=CJA_0472 note='identified by match to protein family HMM PF01618; match to protein family HMM PF01851' product='MotA/TolQ/ExbB proton channel family protein' protein_id=ACE85986.1 transl_table=11
CP000934	GenBank	CDS	578662	579189	+	1	.	codon_start=1 db_xref=GI:190687463 locus_tag=CJA_0473 note='identified by match to protein family HMM PF01618' product='TonB system transport protein ExbB2' protein_id=ACE85141.1 transl_table=11
CP000934	GenBank	CDS	579234	579638	+	1	.	codon_start=1 db_xref=GI:190686178 locus_tag=CJA_0474 note='identified by match to protein family HMM PF02472' product='TonB system transport protein ExbD2' protein_id=ACE83856.1 transl_table=11
CP000934	GenBank	CDS	579644	580273	+	1	.	codon_start=1 db_xref=GI:190685348 locus_tag=CJA_0475 note='identified by match to protein family HMM TIGR01352' product='putative tonB2 protein' protein_id=ACE83026.1 transl_table=11
CP000934	GenBank	CDS	580285	581667	+	1	.	codon_start=1 db_xref=GI:190687183 locus_tag=CJA_0476 note='identified by match to protein family HMM PF00515' product='TPR domain protein' protein_id=ACE84861.1 transl_table=11
CP000934	GenBank	CDS	581824	583668	+	-1	.	EC_number=4.2.1.9 codon_start=1 db_xref=GI:190685919 gene=ilvD locus_tag=CJA_0477 note='identified by match to protein family HMM PF00920; match to protein family HMM TIGR00110' product='dihydroxy-acid dehydratase' protein_id=ACE83597.1 transl_table=11
CP000934	GenBank	CDS	583801	584268	+	-1	.	codon_start=1 db_xref=GI:190685087 locus_tag=CJA_0478 note='identified by match to protein family HMM PF00583' product='acetyltransferase, GNAT family' protein_id=ACE82765.1 transl_table=11
CP000934	GenBank	CDS	584265	585593	+	-1	.	EC_number=2.3.1.1 codon_start=1 db_xref=GI:190688021 gene=argA locus_tag=CJA_0479 note='identified by match to protein family HMM PF00583; match to protein family HMM PF00696; match to protein family HMM TIGR01890' product='amino-acid N-acetyltransferase' protein_id=ACE85699.1 transl_table=11
CP000934	GenBank	CDS	585620	586774	+	-1	.	EC_number=3.5.1.16 codon_start=1 db_xref=GI:190685601 gene=argE locus_tag=CJA_0480 note='identified by match to protein family HMM PF01546; match to protein family HMM PF07687; match to protein family HMM TIGR01892' product='acetylornithine deacetylase (ArgE)' protein_id=ACE83279.1 transl_table=11
CP000934	GenBank	CDS	586912	588186	+	-1	.	codon_start=1 db_xref=GI:190686433 locus_tag=CJA_0481 note='identified by match to protein family HMM PF01384; match to protein family HMM PF01851' product='pho4 family protein' protein_id=ACE84111.1 transl_table=11
CP000934	GenBank	CDS	588212	588889	+	-1	.	codon_start=1 db_xref=GI:190687254 locus_tag=CJA_0482 note='identified by match to protein family HMM PF01865; match to protein family HMM TIGR00153' product='conserved hypothetical protein TIGR00153' protein_id=ACE84932.1 transl_table=11
CP000934	GenBank	CDS	589058	590857	+	1	.	codon_start=1 db_xref=GI:190688337 locus_tag=CJA_0483 note='identified by match to protein family HMM PF00437; match to protein family HMM PF05157' product='type IV pilus biogenesis protein' protein_id=ACE86015.1 transl_table=11
CP000934	GenBank	CDS	590945	591628	+	1	.	codon_start=1 db_xref=GI:190687958 locus_tag=CJA_0484 note='identified by match to protein family HMM PF02798' product='putative glutathione S-transferase' protein_id=ACE85636.1 transl_table=11
CP000934	GenBank	CDS	591691	591900	+	1	.	codon_start=1 db_xref=GI:190687724 locus_tag=CJA_0485 note='identified by match to protein family HMM PF02416; match to protein family HMM TIGR01411' product='twin arginine-targeting protein translocase, TatA/E family' protein_id=ACE85402.1 transl_table=11
CP000934	GenBank	CDS	592119	592676	+	-1	.	codon_start=1 db_xref=GI:190686383 locus_tag=CJA_0486 product='PEP-CTERM putative exosortase interaction domain protein' protein_id=ACE84061.1 transl_table=11
CP000934	GenBank	CDS	592703	594100	+	-1	.	codon_start=1 db_xref=GI:190685567 locus_tag=CJA_0487 note='identified by match to protein family HMM TIGR01409' product='Tat (twin-arginine translocation) pathway signal sequence domain protein' protein_id=ACE83245.1 transl_table=11
CP000934	GenBank	CDS	594225	595040	+	-1	.	codon_start=1 db_xref=GI:190688168 locus_tag=CJA_0488 note='identified by match to protein family HMM PF00902; match to protein family HMM TIGR00945' product='Sec-independent protein translocase TatC' protein_id=ACE85846.1 transl_table=11
CP000934	GenBank	CDS	595045	595440	+	-1	.	codon_start=1 db_xref=GI:190686158 locus_tag=CJA_0489 product=TatB protein_id=ACE83836.1 transl_table=11
CP000934	GenBank	CDS	595510	596376	+	-1	.	codon_start=1 db_xref=GI:190687695 locus_tag=CJA_0490 note='identified by match to protein family HMM PF01925' product='putative membrane protein' protein_id=ACE85373.1 transl_table=11
CP000934	GenBank	CDS	596606	597619	+	1	.	EC_number=3.2.1.89 codon_start=1 db_xref=GI:190687833 gene=gal53A-1 locus_tag=CJA_0491 note='identified by match to protein family HMM PF00652' product='arabinogalactan endo-1,4-beta-galactosidase, putative, gal53A' protein_id=ACE85511.1 transl_table=11
CP000934	GenBank	CDS	597653	598894	+	1	.	EC_number=3.2.1.89 codon_start=1 db_xref=GI:190688400 gene=gal53B locus_tag=CJA_0492 product='arabinogalactan endo-1,4-beta-galactosidase, putative, gal53B' protein_id=ACE86078.1 transl_table=11
CP000934	GenBank	CDS	598910	599002	+	1	.	codon_start=1 db_xref=GI:190687404 locus_tag=CJA_0493 note='identified by Glimmer3; putative' product='hypothetical protein' protein_id=ACE85082.1 transl_table=11
CP000934	GenBank	CDS	599129	606433	+	1	.	codon_start=1 db_xref=GI:190686724 gene=cbp35C locus_tag=CJA_0494 note='identified by match to protein family HMM PF01839; match to protein family HMM PF03422; match to protein family HMM PF05593; match to protein family HMM TIGR01643' product='carbohydrate binding protein, cbp35C' protein_id=ACE84402.1 transl_table=11
CP000934	GenBank	CDS	606961	607857	+	-1	.	codon_start=1 db_xref=GI:190685645 locus_tag=CJA_0495 product='conserved hypothetical protein' protein_id=ACE83323.1 transl_table=11
CP000934	GenBank	CDS	608083	610437	+	-1	.	EC_number=3.2.1.23 codon_start=1 db_xref=GI:190686818 gene=bgl2A locus_tag=CJA_0496 note='identified by match to protein family HMM PF00703; match to protein family HMM PF02836; match to protein family HMM PF02837' product='beta-galactosidase, putative, bgl2A' protein_id=ACE84496.1 transl_table=11
CP000934	GenBank	CDS	610492	611622	+	-1	.	EC_number=3.2.1.89 codon_start=1 db_xref=GI:190686209 gene=gal53A-2 locus_tag=CJA_0497 product='Arabinogalactan endo-1,4-beta-galactosidase gal53A' protein_id=ACE83887.1 transl_table=11
CP000934	GenBank	CDS	611718	614444	+	-1	.	codon_start=1 db_xref=GI:190687109 locus_tag=CJA_0498 note='identified by match to protein family HMM PF00593; match to protein family HMM TIGR01782' product='putative TonB-dependent receptor' protein_id=ACE84787.1 transl_table=11
CP000934	GenBank	CDS	614495	614599	+	1	.	codon_start=1 db_xref=GI:190686287 locus_tag=CJA_0499 note='identified by Glimmer3; putative' product='hypothetical protein' protein_id=ACE83965.1 transl_table=11
CP000934	GenBank	CDS	614655	617621	+	1	.	EC_number=2.7.7.42 codon_start=1 db_xref=GI:190685279 gene=glnE locus_tag=CJA_0500 note='identified by match to protein family HMM PF03710' product='glutamate-ammonia-ligase adenylyltransferase' protein_id=ACE82957.1 transl_table=11
CP000934	GenBank	CDS	617648	618577	+	1	.	EC_number=2.6.1.42 codon_start=1 db_xref=GI:190687956 gene=ilvE locus_tag=CJA_0501 note='identified by match to protein family HMM PF01063; match to protein family HMM TIGR01122' product='branched-chain amino acid aminotransferase' protein_id=ACE85634.1 transl_table=11
CP000934	GenBank	CDS	618658	619725	+	1	.	EC_number=2.1.4.- codon_start=1 db_xref=GI:190686757 gene=gt9A locus_tag=CJA_0502 note='identified by match to protein family HMM PF01075; match to protein family HMM TIGR02195' product='glycosyl transferase, putative, gt9A' protein_id=ACE84435.1 transl_table=11
CP000934	GenBank	CDS	619746	620591	+	1	.	codon_start=1 db_xref=GI:190685672 gene=waaP locus_tag=CJA_0503 note='identified by match to protein family HMM PF06293' product='lipopolysaccharide core biosynthesis protein WaaP' protein_id=ACE83350.1 transl_table=11
CP000934	GenBank	CDS	620588	621718	+	1	.	EC_number=2.4.1.- codon_start=1 db_xref=GI:190688442 gene=gt4E locus_tag=CJA_0504 note='identified by similarity to SP:P25740; match to protein family HMM PF00534' product='glycosyl transferase, putative, gt4E' protein_id=ACE86120.1 transl_table=11
CP000934	GenBank	CDS	621728	622912	+	1	.	codon_start=1 db_xref=GI:190686318 locus_tag=CJA_0505 note='identified by match to protein family HMM PF04932' product='O-antigen polymerase family protein' protein_id=ACE83996.1 transl_table=11
CP000934	GenBank	CDS	622897	624021	+	1	.	EC_number=2.4.1.- codon_start=1 db_xref=GI:190687395 gene=gt4D locus_tag=CJA_0506 note='identified by match to protein family HMM PF00534' product='glycosyl transferase, putative, gt4D' protein_id=ACE85073.1 transl_table=11
CP000934	GenBank	CDS	624014	624133	+	1	.	codon_start=1 db_xref=GI:190688499 locus_tag=CJA_0507 note='identified by Glimmer3; putative' product='hypothetical protein' protein_id=ACE86177.1 transl_table=11
CP000934	GenBank	CDS	624123	625895	+	1	.	codon_start=1 db_xref=GI:190685456 gene=msbA locus_tag=CJA_0508 note='identified by match to protein family HMM PF00005; match to protein family HMM PF00664; match to protein family HMM TIGR02203' product='lipid A export permease/ATP-binding protein MsbA' protein_id=ACE83134.1 transl_table=11
CP000934	GenBank	CDS	625951	627387	+	1	.	codon_start=1 db_xref=GI:190688418 gene=rfaE locus_tag=CJA_0509 note='identified by match to protein family HMM PF00294; match to protein family HMM PF01467; match to protein family HMM TIGR00125; match to protein family HMM TIGR02198; match to protein family HMM TIGR02199' product='LPS biosynthesis protein RfaE' protein_id=ACE86096.1 transl_table=11
CP000934	GenBank	CDS	627350	627982	+	1	.	codon_start=1 db_xref=GI:190687743 locus_tag=CJA_0510 product='methyl-accepting chemotaxis protein' protein_id=ACE85421.1 transl_table=11
CP000934	GenBank	CDS	627988	628704	+	1	.	codon_start=1 db_xref=GI:190686051 locus_tag=CJA_0511 product='methyl-accepting chemotaxis protein' protein_id=ACE83729.1 transl_table=11
CP000934	GenBank	CDS	628635	629042	+	1	.	codon_start=1 db_xref=GI:190685009 locus_tag=CJA_0512 note='identified by match to protein family HMM PF00015' product='methyl-accepting chemotaxis transducer' protein_id=ACE82687.1 transl_table=11
CP000934	GenBank	CDS	629086	630240	+	-1	.	EC_number=1.1.1.- codon_start=1 db_xref=GI:190688218 locus_tag=CJA_0513 note='identified by match to protein family HMM PF00465' product='NADH-dependent butanol dehydrogenase' protein_id=ACE85896.1 transl_table=11
CP000934	GenBank	CDS	630209	630313	+	-1	.	codon_start=1 db_xref=GI:190687180 locus_tag=CJA_0514 note='identified by Glimmer3; putative' product='hypothetical protein' protein_id=ACE84858.1 transl_table=11
CP000934	GenBank	CDS	630333	630686	+	-1	.	codon_start=1 db_xref=GI:190687324 locus_tag=CJA_0515 note='identified by match to protein family HMM PF00355' product='iron-sulfur cluster-binding protein, Rieske family' protein_id=ACE85002.1 transl_table=11
CP000934	GenBank	CDS	630683	631738	+	-1	.	codon_start=1 db_xref=GI:190686662 locus_tag=CJA_0516 note='At3g27925/K16N12.18; identified by match to protein family HMM PF00089; match to protein family HMM PF00595' product='hypothetical protein' protein_id=ACE84340.1 transl_table=11
CP000934	GenBank	CDS	631770	632651	+	-1	.	EC_number=3.4.24.- codon_start=1 db_xref=GI:190685800 gene=htpX locus_tag=CJA_0517 note='identified by match to protein family HMM PF01435; match to protein family HMM PF06509' product='heat shock protein HtpX' protein_id=ACE83478.1 transl_table=11
CP000934	GenBank	CDS	633064	633936	+	-1	.	codon_start=1 db_xref=GI:190686345 locus_tag=CJA_0518 note='identified by match to protein family HMM PF00027' product='cAMP-dependent protein kinase' protein_id=ACE84023.1 transl_table=11
CP000934	GenBank	CDS	634050	634346	+	-1	.	codon_start=1 db_xref=GI:190686936 locus_tag=CJA_0519 note='identified by match to protein family HMM PF04994' product='TfoX C-terminal domain superfamily' protein_id=ACE84614.1 transl_table=11
CP000934	GenBank	CDS	634569	635249	+	1	.	codon_start=1 db_xref=GI:190687163 locus_tag=CJA_0520 note='identified by match to protein family HMM PF02557' product='D-alanyl-D-alanine carboxypeptidase' protein_id=ACE84841.1 transl_table=11
CP000934	GenBank	CDS	635271	636683	+	1	.	codon_start=1 db_xref=GI:190688255 locus_tag=CJA_0521 note='identified by match to protein family HMM PF07690' product=transporter protein_id=ACE85933.1 transl_table=11
CP000934	GenBank	CDS	636689	637501	+	1	.	EC_number=2.3.1.30 codon_start=1 db_xref=GI:190685764 locus_tag=CJA_0522 note='identified by match to protein family HMM PF00132; match to protein family HMM PF02178; match to protein family HMM PF06426; match to protein family HMM TIGR01172' product='serine acetyltransferase' protein_id=ACE83442.1 transl_table=11
CP000934	GenBank	CDS	637502	637741	+	-1	.	codon_start=1 db_xref=GI:190686544 locus_tag=CJA_0523 note='identified by Glimmer3; putative' product='hypothetical protein' protein_id=ACE84222.1 transl_table=11
CP000934	GenBank	CDS	637943	638683	+	1	.	codon_start=1 db_xref=GI:190686746 locus_tag=CJA_0524 note='identified by Glimmer3; putative' product='hypothetical protein' protein_id=ACE84424.1 transl_table=11
CP000934	GenBank	CDS	638722	640878	+	1	.	codon_start=1 db_xref=GI:190687488 locus_tag=CJA_0525 note='identified by match to protein family HMM PF05170' product='AsmA family superfamily' protein_id=ACE85166.1 transl_table=11
CP000934	GenBank	CDS	640975	641067	+	1	.	codon_start=1 db_xref=GI:190685078 locus_tag=CJA_0527 note='identified by Glimmer3; putative' product='hypothetical protein' protein_id=ACE82756.1 transl_table=11
CP000934	GenBank	CDS	641064	641261	+	-1	.	codon_start=1 db_xref=GI:190685924 locus_tag=CJA_0526 note='identified by Glimmer3; putative' product='hypothetical protein' protein_id=ACE83602.1 transl_table=11
CP000934	GenBank	CDS	642343	643218	+	-1	.	codon_start=1 db_xref=GI:190688510 locus_tag=CJA_0528 note='identified by match to protein family HMM PF00528; match to protein family HMM TIGR01183' product='nitrate ABC transporter permease protein' protein_id=ACE86188.1 transl_table=11
CP000934	GenBank	CDS	643231	644580	+	-1	.	codon_start=1 db_xref=GI:190686968 locus_tag=CJA_0529 note='AGR_L_1886p; similar to protein from oscillatoriacean cyanobacterium; identified by match to protein family HMM TIGR01409' product='nitrate-binding protein nrtA precursor, periplasmic' protein_id=ACE84646.1 transl_table=11
CP000934	GenBank	CDS	645033	646148	+	1	.	EC_number=3.2.2.- codon_start=1 db_xref=GI:190686540 gene=mutY locus_tag=CJA_0530 note='identified by match to protein family HMM PF00633; match to protein family HMM PF00730; match to protein family HMM TIGR01084' product='A / G specific adenine glycosylase' protein_id=ACE84218.1 transl_table=11
CP000934	GenBank	CDS	646152	646427	+	1	.	codon_start=1 db_xref=GI:190685471 locus_tag=CJA_0531 note='identified by match to protein family HMM PF04362' product='conserved hypothetical protein' protein_id=ACE83149.1 transl_table=11
CP000934	GenBank	CDS	646550	649342	+	1	.	EC_number=3.2.1.23 codon_start=1 db_xref=GI:190687472 gene=bgl2B locus_tag=CJA_0532 note='identified by match to protein family HMM PF00703; match to protein family HMM PF02836; match to protein family HMM PF02837' product='beta-galactosidase, putative, bgl2B' protein_id=ACE85150.1 transl_table=11
CP000934	GenBank	CDS	649594	651288	+	1	.	EC_number=4.2.2.2 codon_start=1 db_xref=GI:190688275 gene=pel1B locus_tag=CJA_0533 note='identified by match to protein family HMM PF00544; match to protein family HMM PF03422' product='pectate lyase, putative, pel1B' protein_id=ACE85953.1 transl_table=11
CP000934	GenBank	CDS	651388	651816	+	-1	.	codon_start=1 db_xref=GI:190685005 locus_tag=CJA_0534 note='identified by match to protein family HMM PF01638' product='Transcriptional regulator family' protein_id=ACE82683.1 transl_table=11
CP000934	GenBank	CDS	651801	652823	+	1	.	codon_start=1 db_xref=GI:190686795 locus_tag=CJA_0535 note='identified by similarity to GB:CAG77345.1' product='conserved hypothetical protein' protein_id=ACE84473.1 transl_table=11
CP000934	GenBank	CDS	652810	653448	+	1	.	codon_start=1 db_xref=GI:190687098 locus_tag=CJA_0536 note='identified by match to protein family HMM PF01323' product='2-hydroxychromene-2-carboxylate isomerase family protein' protein_id=ACE84776.1 transl_table=11
CP000934	GenBank	CDS	653515	656940	+	-1	.	codon_start=1 db_xref=GI:190687975 gene=choB locus_tag=CJA_0537 product='cholesterol oxidase' protein_id=ACE85653.1 transl_table=11
CP000934	GenBank	CDS	657048	657533	+	-1	.	codon_start=1 db_xref=GI:190687760 locus_tag=CJA_0538 note='identified by Glimmer3; putative' product='hypothetical protein' protein_id=ACE85438.1 transl_table=11
CP000934	GenBank	CDS	657517	657618	+	1	.	codon_start=1 db_xref=GI:190687822 locus_tag=CJA_0539 note='identified by Glimmer3; putative' product='hypothetical protein' protein_id=ACE85500.1 transl_table=11
CP000934	GenBank	CDS	658519	659898	+	-1	.	EC_number=3.5.99.3 codon_start=1 db_xref=GI:190688622 locus_tag=CJA_0540 note='identified by match to protein family HMM PF01979' product='hydroxydechloroatrazine ethylaminohydrolase' protein_id=ACE86300.1 transl_table=11
CP000934	GenBank	CDS	659895	660620	+	-1	.	codon_start=1 db_xref=GI:190688019 locus_tag=CJA_0541 note='identified by match to protein family HMM PF00440' product='transcriptional regulator, TetR family' protein_id=ACE85697.1 transl_table=11
CP000934	GenBank	CDS	660769	661836	+	-1	.	codon_start=1 db_xref=GI:190687193 locus_tag=CJA_0542 note='identified by match to protein family HMM PF02608' product='bmp family protein' protein_id=ACE84871.1 transl_table=11
CP000934	GenBank	CDS	661863	662789	+	-1	.	codon_start=1 db_xref=GI:190686890 locus_tag=CJA_0543 note='identified by match to protein family HMM PF02653' product='ABC transporter, permease protein' protein_id=ACE84568.1 transl_table=11
CP000934	GenBank	CDS	662793	663884	+	-1	.	codon_start=1 db_xref=GI:190686067 locus_tag=CJA_0544 note='identified by match to protein family HMM PF02653' product='permease protein of sugar ABC transporter' protein_id=ACE83745.1 transl_table=11
CP000934	GenBank	CDS	663874	665511	+	-1	.	codon_start=1 db_xref=GI:190685317 locus_tag=CJA_0545 note='identified by match to protein family HMM PF00005' product='ABC transporter, ATP-binding protein' protein_id=ACE82995.1 transl_table=11
CP000934	GenBank	CDS	665734	667212	+	1	.	codon_start=1 db_xref=GI:190688291 gene=xdhA locus_tag=CJA_0546 note='identified by match to protein family HMM PF00111; match to protein family HMM PF00941; match to protein family HMM PF01799; match to protein family HMM PF03450' product='xanthine dehydrogenase, XdhA subunit' protein_id=ACE85969.1 transl_table=11
CP000934	GenBank	CDS	667205	669562	+	1	.	EC_number=1.17.1.4 codon_start=1 db_xref=GI:190686374 gene=xdhB locus_tag=CJA_0547 note='identified by match to protein family HMM PF01315; match to protein family HMM PF02738' product='xanthine dehydrogenase' protein_id=ACE84052.1 transl_table=11
CP000934	GenBank	CDS	669528	670457	+	1	.	codon_start=1 db_xref=GI:190687708 locus_tag=CJA_0548 note='identified by match to protein family HMM PF02625' product='putative xanthine dehydrogenase accessory factor XdhC' protein_id=ACE85386.1 transl_table=11
CP000934	GenBank	CDS	670503	671000	+	1	.	codon_start=1 db_xref=GI:190686772 locus_tag=CJA_0549 product='conserved hypothetical protein' protein_id=ACE84450.1 transl_table=11
CP000934	GenBank	CDS	671012	671362	+	1	.	codon_start=1 db_xref=GI:190685619 locus_tag=CJA_0550 note='identified by match to protein family HMM PF00576; match to protein family HMM TIGR02962' product='Transthyretin-like protein precursor' protein_id=ACE83297.1 transl_table=11
CP000934	GenBank	CDS	671389	672726	+	1	.	EC_number=3.5.4.3 codon_start=1 db_xref=GI:190688597 locus_tag=CJA_0551 note='identified by match to protein family HMM PF01979' product='guanine aminohydrolase' protein_id=ACE86275.1 transl_table=11
CP000934	GenBank	CDS	672714	673958	+	1	.	codon_start=1 db_xref=GI:190687719 locus_tag=CJA_0552 product='putative membrane protein' protein_id=ACE85397.1 transl_table=11
CP000934	GenBank	CDS	673960	674262	+	1	.	codon_start=1 db_xref=GI:190685988 locus_tag=CJA_0553 note='identified by match to protein family HMM PF07045' product='conserved hypothetical protein' protein_id=ACE83666.1 transl_table=11
CP000934	GenBank	CDS	674427	674837	+	1	.	codon_start=1 db_xref=GI:190685091 locus_tag=CJA_0554 note='identified by Glimmer3; putative' product='hypothetical protein' protein_id=ACE82769.1 transl_table=11
CP000934	GenBank	CDS	675057	675899	+	-1	.	codon_start=1 db_xref=GI:190685073 locus_tag=CJA_0555 note='identified by match to protein family HMM PF00665' product=transposase protein_id=ACE82751.1 transl_table=11
CP000934	GenBank	CDS	675896	676165	+	-1	.	codon_start=1 db_xref=GI:190688250 locus_tag=CJA_0556 note='identified by match to protein family HMM PF01527' product=transposase protein_id=ACE85928.1 transl_table=11
CP000934	GenBank	CDS	676643	677041	+	-1	.	codon_start=1 db_xref=GI:190686440 locus_tag=CJA_0557 note='identified by Glimmer3; putative' product='hypothetical protein' protein_id=ACE84118.1 transl_table=11
CP000934	GenBank	CDS	678420	678791	+	-1	.	codon_start=1 db_xref=GI:190686224 locus_tag=CJA_0558 note='identified by Glimmer3; putative' product='hypothetical protein' protein_id=ACE83902.1 transl_table=11
CP000934	GenBank	CDS	678798	685997	+	-1	.	codon_start=1 db_xref=GI:190686506 gene=cbp35B locus_tag=CJA_0559 note='identified by match to protein family HMM PF01839; match to protein family HMM PF03422; match to protein family HMM PF05593; match to protein family HMM TIGR01643' product='carbohydrate binding protein, putative, cbp35B' protein_id=ACE84184.1 transl_table=11
CP000934	GenBank	CDS	686290	688596	+	-1	.	codon_start=1 db_xref=GI:190687377 locus_tag=CJA_0560 note='identified by match to protein family HMM PF00593; match to protein family HMM TIGR01783' product='outer membrane ferric siderophore receptor' protein_id=ACE85055.1 transl_table=11
CP000934	GenBank	CDS	688838	689734	+	-1	.	EC_number=4.2.2.- codon_start=1 db_xref=GI:190687781 gene=pda4B locus_tag=CJA_0561 note='identified by match to protein family HMM PF01522' product='polysaccharide deacetylase protein, putative, pda4B' protein_id=ACE85459.1 transl_table=11
CP000934	GenBank	CDS	689744	689872	+	-1	.	codon_start=1 db_xref=GI:190685760 locus_tag=CJA_0562 note='identified by Glimmer3; putative' product='hypothetical protein' protein_id=ACE83438.1 transl_table=11
CP000934	GenBank	CDS	690059	691582	+	1	.	codon_start=1 db_xref=GI:190687381 locus_tag=CJA_0563 note='identified by match to protein family HMM PF00962' product='putative adenosine deaminase' protein_id=ACE85059.1 transl_table=11
CP000934	GenBank	CDS	691593	691739	+	1	.	codon_start=1 db_xref=GI:190685371 locus_tag=CJA_0564 note='identified by Glimmer3; putative' product='hypothetical protein' protein_id=ACE83049.1 transl_table=11
CP000934	GenBank	CDS	691864	694281	+	1	.	codon_start=1 db_xref=GI:190685806 locus_tag=CJA_0565 note='identified by match to protein family HMM PF00593' product='putative TonB-dependent receptor' protein_id=ACE83484.1 transl_table=11
CP000934	GenBank	CDS	694354	695109	+	1	.	codon_start=1 db_xref=GI:190686632 locus_tag=CJA_0566 product='Conserved hypothetical protein' protein_id=ACE84310.1 transl_table=11
CP000934	GenBank	CDS	695122	696498	+	1	.	codon_start=1 db_xref=GI:190686981 locus_tag=CJA_0567 note='identified by match to protein family HMM PF01618' product=TolR protein_id=ACE84659.1 transl_table=11
CP000934	GenBank	CDS	696516	697028	+	1	.	codon_start=1 db_xref=GI:190687085 locus_tag=CJA_0568 note='identified by match to protein family HMM PF01618' product='TonB system transport protein ExbB2' protein_id=ACE84763.1 transl_table=11
CP000934	GenBank	CDS	697112	697519	+	1	.	codon_start=1 db_xref=GI:190687778 locus_tag=CJA_0569 note='identified by match to protein family HMM PF02472' product='TonB system transport protein ExbD2' protein_id=ACE85456.1 transl_table=11
CP000934	GenBank	CDS	697519	698151	+	1	.	codon_start=1 db_xref=GI:190685042 locus_tag=CJA_0570 note='identified by match to protein family HMM PF03544; match to protein family HMM TIGR01352' product='TonB2 protein' protein_id=ACE82720.1 transl_table=11
CP000934	GenBank	CDS	698187	699488	+	1	.	codon_start=1 db_xref=GI:190686225 locus_tag=CJA_0571 note='identified by match to protein family HMM PF00515' product='tetratricopeptide repeat domain protein' protein_id=ACE83903.1 transl_table=11
CP000934	GenBank	CDS	699523	700449	+	1	.	EC_number=2.4.2.28 codon_start=1 db_xref=GI:190688516 locus_tag=CJA_0572 note='identified by match to protein family HMM PF00896' product='methylthioadenosine phosphorylase' protein_id=ACE86194.1 transl_table=11
CP000934	GenBank	CDS	700449	701549	+	1	.	codon_start=1 db_xref=GI:190687225 locus_tag=CJA_0573 note='identified by match to protein family HMM PF06516' product='putative purine nucleoside permease' protein_id=ACE84903.1 transl_table=11
CP000934	GenBank	CDS	701625	702806	+	1	.	EC_number=3.5.1.4 codon_start=1 db_xref=GI:190686409 locus_tag=CJA_0574 note='identified by match to protein family HMM PF01425' product=amidase protein_id=ACE84087.1 transl_table=11
CP000934	GenBank	CDS	702806	704395	+	1	.	EC_number=2.3.2.2 codon_start=1 db_xref=GI:190685045 locus_tag=CJA_0575 note='identified by match to protein family HMM PF01019' product=gamma-glutamyltranspeptidase protein_id=ACE82723.1 transl_table=11
CP000934	GenBank	CDS	704388	705215	+	1	.	codon_start=1 db_xref=GI:190688024 locus_tag=CJA_0576 note='identified by match to protein family HMM PF01925' product='hypothetical integral membrane protein' protein_id=ACE85702.1 transl_table=11
CP000934	GenBank	CDS	705255	706517	+	1	.	EC_number=2.-.-.- codon_start=1 db_xref=GI:190688624 gene=pucG locus_tag=CJA_0577 note='identified by match to protein family HMM PF00266' product='purine catabolism protein' protein_id=ACE86302.1 transl_table=11
CP000934	GenBank	CDS	706529	707596	+	1	.	EC_number=3.5.4.4 codon_start=1 db_xref=GI:190686076 locus_tag=CJA_0578 note='identified by match to protein family HMM PF00962; match to protein family HMM TIGR01430' product='adenosine deaminase' protein_id=ACE83754.1 transl_table=11
CP000934	GenBank	CDS	707680	708993	+	1	.	EC_number=3.5.1.87 codon_start=1 db_xref=GI:190685500 gene=amaB locus_tag=CJA_0579 note='identified by match to protein family HMM PF01546; match to protein family HMM PF07687; match to protein family HMM TIGR01879' product='N-carbamoyl-L-amino acid hydrolase' protein_id=ACE83178.1 transl_table=11
CP000934	GenBank	CDS	709015	709599	+	1	.	EC_number=2.4.2.8 codon_start=1 db_xref=GI:190688226 gene=hpt-1 locus_tag=CJA_0580 product='hypoxanthine-guanine phosphoribosyltransferase' protein_id=ACE85904.1 transl_table=11
CP000934	GenBank	CDS	709927	710346	+	-1	.	codon_start=1 db_xref=GI:190686512 locus_tag=CJA_0581 product='conserved domain protein' protein_id=ACE84190.1 transl_table=11
CP000934	GenBank	CDS	710445	710633	+	-1	.	codon_start=1 db_xref=GI:190685620 locus_tag=CJA_0582 note='identified by Glimmer3; putative' product='hypothetical protein' protein_id=ACE83298.1 transl_table=11
CP000934	GenBank	CDS	710633	711676	+	-1	.	codon_start=1 db_xref=GI:190684961 locus_tag=CJA_0583 product='putative purine nucleoside permease' protein_id=ACE82639.1 transl_table=11
CP000934	GenBank	CDS	711829	712842	+	-1	.	EC_number=3.5.4.4 codon_start=1 db_xref=GI:190686079 locus_tag=CJA_0584 note='identified by match to protein family HMM PF00962; match to protein family HMM TIGR01430' product='adenosine deaminase' protein_id=ACE83757.1 transl_table=11
CP000934	GenBank	CDS	712875	712979	+	1	.	codon_start=1 db_xref=GI:190685110 locus_tag=CJA_0585 note='identified by Glimmer3; putative' product='hypothetical protein' protein_id=ACE82788.1 transl_table=11
CP000934	GenBank	tRNA	713222	713297	+	1	.	locus_tag=CJA_3849 product=tRNA-Phe
CP000934	GenBank	CDS	713510	715372	+	1	.	codon_start=1 db_xref=GI:190688298 locus_tag=CJA_0587 note='identified by Glimmer3; putative' product='hypothetical protein' protein_id=ACE85976.1 transl_table=11
CP000934	GenBank	CDS	715626	716045	+	1	.	codon_start=1 db_xref=GI:190686248 locus_tag=CJA_0588 note='identified by Glimmer3; putative' product='hypothetical protein' protein_id=ACE83926.1 transl_table=11
CP000934	GenBank	CDS	716124	727181	+	-1	.	codon_start=1 db_xref=GI:190687117 locus_tag=CJA_0589 note='identified by match to protein family HMM PF00818; match to protein family HMM PF02412; match to protein family HMM PF02415; match to protein family HMM PF05345' product='Putative Ig domain family' protein_id=ACE84795.1 transl_table=11
CP000934	GenBank	CDS	727182	728069	+	-1	.	codon_start=1 db_xref=GI:190687916 locus_tag=CJA_0590 note='identified by match to protein family HMM PF00685' product='Sulfotransferase domain superfamily' protein_id=ACE85594.1 transl_table=11
CP000934	GenBank	CDS	728304	728459	+	1	.	codon_start=1 db_xref=GI:190684970 locus_tag=CJA_0591 note='identified by Glimmer3; putative' product='hypothetical protein' protein_id=ACE82648.1 transl_table=11
CP000934	GenBank	CDS	728616	729143	+	-1	.	codon_start=1 db_xref=GI:190686719 locus_tag=CJA_0592 note='identified by match to protein family HMM PF07484' product='microcystin dependent protein; MdpB' protein_id=ACE84397.1 transl_table=11
CP000934	GenBank	CDS	729154	729675	+	-1	.	codon_start=1 db_xref=GI:190687557 locus_tag=CJA_0593 note='identified by match to protein family HMM PF07484' product='microcystin dependent protein; MdpB' protein_id=ACE85235.1 transl_table=11
CP000934	GenBank	CDS	729688	730419	+	-1	.	codon_start=1 db_xref=GI:190686824 locus_tag=CJA_0594 note='identified by similarity to GB:AAN53271.1; match to protein family HMM PF07484' product='conserved domain protein' protein_id=ACE84502.1 transl_table=11
CP000934	GenBank	CDS	730292	730576	+	-1	.	codon_start=1 db_xref=GI:190687457 locus_tag=CJA_0595 note='identified by Glimmer3; putative' product='hypothetical protein' protein_id=ACE85135.1 transl_table=11
CP000934	GenBank	CDS	730801	731310	+	-1	.	codon_start=1 db_xref=GI:190685155 locus_tag=CJA_0596 note='identified by match to protein family HMM PF00583' product='acetyltransferase, GNAT family' protein_id=ACE82833.1 transl_table=11
CP000934	GenBank	CDS	731532	732308	+	1	.	codon_start=1 db_xref=GI:190685644 locus_tag=CJA_0597 note='identified by Glimmer3; putative' product='hypothetical protein' protein_id=ACE83322.1 transl_table=11
CP000934	GenBank	CDS	732525	733394	+	1	.	codon_start=1 db_xref=GI:190688482 locus_tag=CJA_0598 note='identified by match to protein family HMM PF07446' product='GumN protein superfamily' protein_id=ACE86160.1 transl_table=11
CP000934	GenBank	CDS	733414	734289	+	1	.	codon_start=1 db_xref=GI:190687414 locus_tag=CJA_0599 note='identified by match to protein family HMM PF00005' product='ABC transporter, ATP-binding protein' protein_id=ACE85092.1 transl_table=11
CP000934	GenBank	CDS	734286	735659	+	1	.	codon_start=1 db_xref=GI:190685330 locus_tag=CJA_0600 product='putative membrane protein' protein_id=ACE83008.1 transl_table=11
CP000934	GenBank	CDS	735662	736042	+	1	.	codon_start=1 db_xref=GI:190688027 locus_tag=CJA_0601 note='identified by match to protein family HMM PF00392' product='transcriptional regulator, GntR family' protein_id=ACE85705.1 transl_table=11
CP000934	GenBank	CDS	736149	737597	+	1	.	codon_start=1 db_xref=GI:190686994 locus_tag=CJA_0602 note='identified by match to protein family HMM PF00561' product='hydrolase, alpha/beta fold family domain protein' protein_id=ACE84672.1 transl_table=11
CP000934	GenBank	CDS	737594	738361	+	1	.	codon_start=1 db_xref=GI:190686634 gene=natA locus_tag=CJA_0603 note='identified by match to protein family HMM PF00005' product='sodium ABC transporter ATP-binding protein' protein_id=ACE84312.1 transl_table=11
CP000934	GenBank	CDS	738348	739538	+	1	.	codon_start=1 db_xref=GI:190687002 locus_tag=CJA_0604 note='identified by match to protein family HMM PF01061' product='ABC-2 type transporter' protein_id=ACE84680.1 transl_table=11
CP000934	GenBank	CDS	739583	740143	+	-1	.	codon_start=1 db_xref=GI:190686167 locus_tag=CJA_0605 product='conserved hypothetical protein' protein_id=ACE83845.1 transl_table=11
CP000934	GenBank	CDS	740170	740646	+	-1	.	codon_start=1 db_xref=GI:190685296 locus_tag=CJA_0606 note='identified by Glimmer3; putative' product='hypothetical protein' protein_id=ACE82974.1 transl_table=11
CP000934	GenBank	CDS	740903	741265	+	1	.	codon_start=1 db_xref=GI:190685975 locus_tag=CJA_0607 note='identified by Glimmer3; putative' product='hypothetical protein' protein_id=ACE83653.1 transl_table=11
CP000934	GenBank	CDS	741344	741856	+	1	.	codon_start=1 db_xref=GI:190687274 locus_tag=CJA_0608 product='putative lipoprotein' protein_id=ACE84952.1 transl_table=11
CP000934	GenBank	CDS	741909	742241	+	-1	.	codon_start=1 db_xref=GI:190688085 locus_tag=CJA_0609 note='identified by Glimmer3; putative' product='hypothetical protein' protein_id=ACE85763.1 transl_table=11
CP000934	GenBank	CDS	742724	744115	+	1	.	EC_number=2.7.-.- codon_start=1 db_xref=GI:190687709 gene=cpsA locus_tag=CJA_0610 note='identified by match to protein family HMM PF02397; match to protein family HMM TIGR03025' product='capsular polysaccharide biosynthesis protein' protein_id=ACE85387.1 transl_table=11
CP000934	GenBank	CDS	744158	745312	+	1	.	codon_start=1 db_xref=GI:190688531 locus_tag=CJA_0611 note='identified by Glimmer3; putative' product='hypothetical protein' protein_id=ACE86209.1 transl_table=11
CP000934	GenBank	CDS	745364	746572	+	1	.	codon_start=1 db_xref=GI:190685125 locus_tag=CJA_0612 note='AGR_L_2568p, similar to Methanobacterium thermoautotrophicum (strain Delta H) MTH340' product='conserved hypothetical protein' protein_id=ACE82803.1 transl_table=11
CP000934	GenBank	CDS	746668	747489	+	1	.	codon_start=1 db_xref=GI:190685987 locus_tag=CJA_0613 note='identified by Glimmer3; putative' product='hypothetical protein' protein_id=ACE83665.1 transl_table=11
CP000934	GenBank	CDS	747542	748294	+	1	.	EC_number=2.4.1.- codon_start=1 db_xref=GI:190686251 gene=gt25A locus_tag=CJA_0614 note='identified by match to protein family HMM PF01755' product='glycosyl transferase, putative, gt25A' protein_id=ACE83929.1 transl_table=11
CP000934	GenBank	CDS	748332	749921	+	-1	.	codon_start=1 db_xref=GI:190687076 locus_tag=CJA_0615 note='identified by match to protein family HMM PF01943' product='putative membrane protein' protein_id=ACE84754.1 transl_table=11
CP000934	GenBank	CDS	749819	750898	+	-1	.	EC_number=2.4.1.- codon_start=1 db_xref=GI:190685568 gene=gt4J-1 locus_tag=CJA_0616 note='identified by match to protein family HMM PF00534' product='glycosyl transferase, putative, gt4J' protein_id=ACE83246.1 transl_table=11
CP000934	GenBank	CDS	750901	751644	+	-1	.	EC_number=2.4.1.- codon_start=1 db_xref=GI:190685504 gene=gt26A locus_tag=CJA_0617 note='identified by match to protein family HMM PF03808; match to protein family HMM TIGR00696' product='glycosyl transferase, putative, gt26A' protein_id=ACE83182.1 transl_table=11
CP000934	GenBank	CDS	751641	752813	+	-1	.	EC_number=2.4.1.- codon_start=1 db_xref=GI:190687238 gene=gt70A locus_tag=CJA_0618 product='UDP-GlcA beta-glucuronosyltransferase, putative, gt70A' protein_id=ACE84916.1 transl_table=11
CP000934	GenBank	CDS	752845	753897	+	-1	.	EC_number=3.2.1.4 codon_start=1 db_xref=GI:190686310 gene=cel5H locus_tag=CJA_0619 note='identified by match to protein family HMM PF00150' product='endo-1,4-beta glucanase, putative, cel5H' protein_id=ACE83988.1 transl_table=11
CP000934	GenBank	CDS	753894	755018	+	-1	.	EC_number=2.4.1.57 codon_start=1 db_xref=GI:190688611 gene=gt4J-2 locus_tag=CJA_0620 note='identified by match to protein family HMM PF00534' product='glycosyl transferase, putative, gt4J' protein_id=ACE86289.1 transl_table=11
CP000934	GenBank	CDS	755021	756301	+	-1	.	codon_start=1 db_xref=GI:190687587 locus_tag=CJA_0621 product='putative GumE protein' protein_id=ACE85265.1 transl_table=11
CP000934	GenBank	CDS	756327	757244	+	-1	.	codon_start=1 db_xref=GI:190686567 gene=epsG locus_tag=CJA_0622 product=EpsG protein_id=ACE84245.1 transl_table=11
CP000934	GenBank	CDS	757284	758636	+	-1	.	codon_start=1 db_xref=GI:190685484 locus_tag=CJA_0623 note='identified by match to protein family HMM PF02706' product='putative chain length determinant protein EpsF' protein_id=ACE83162.1 transl_table=11
CP000934	GenBank	CDS	758682	759497	+	-1	.	codon_start=1 db_xref=GI:190688171 gene=epsE locus_tag=CJA_0624 note='identified by match to protein family HMM PF02563' product=EpsE protein_id=ACE85849.1 transl_table=11
CP000934	GenBank	CDS	759521	759631	+	1	.	codon_start=1 db_xref=GI:190686859 locus_tag=CJA_0625 note='identified by Glimmer3; putative' product='hypothetical protein' protein_id=ACE84537.1 transl_table=11
CP000934	GenBank	tRNA	759838	759916	+	-1	.	locus_tag=CJA_3854 product=tRNA-Met
CP000934	GenBank	CDS	760137	761423	+	1	.	EC_number=2.5.1.19 codon_start=1 db_xref=GI:190687453 gene=aroA locus_tag=CJA_0627 note='identified by match to protein family HMM PF00275; match to protein family HMM TIGR01356' product='3-phosphoshikimate 1-carboxyvinyltransferase' protein_id=ACE85131.1 transl_table=11
CP000934	GenBank	CDS	761423	761842	+	1	.	codon_start=1 db_xref=GI:190688468 locus_tag=CJA_0628 note='identified by match to protein family HMM PF03061' product='thioesterase family protein domain protein' protein_id=ACE86146.1 transl_table=11
CP000934	GenBank	CDS	762136	762678	+	1	.	codon_start=1 db_xref=GI:190685118 locus_tag=CJA_0629 note='identified by match to protein family HMM TIGR02595' product='PEP-CTERM putative exosortase interaction domain protein' protein_id=ACE82796.1 transl_table=11
CP000934	GenBank	CDS	762865	763536	+	-1	.	codon_start=1 db_xref=GI:190686324 locus_tag=CJA_0630 note='identified by match to protein family HMM PF01914; match to protein family HMM TIGR00427' product='putative membrane protein' protein_id=ACE84002.1 transl_table=11
CP000934	GenBank	CDS	763689	764576	+	-1	.	codon_start=1 db_xref=GI:190687954 locus_tag=CJA_0631 note='identified by match to protein family HMM PF03724' product='Domain of unknown function (306) family' protein_id=ACE85632.1 transl_table=11
CP000934	GenBank	CDS	764567	766402	+	1	.	codon_start=1 db_xref=GI:190688648 locus_tag=CJA_0632 product='putative DNA helicase II' protein_id=ACE86326.1 transl_table=11
CP000934	GenBank	CDS	767378	768529	+	1	.	codon_start=1 db_xref=GI:190686468 locus_tag=CJA_0634 note='identified by match to protein family HMM PF01609' product='ISCja2, transposase' protein_id=ACE84146.1 transl_table=11
CP000934	GenBank	CDS	768417	769673	+	-1	.	codon_start=1 db_xref=GI:190685426 locus_tag=CJA_0633 product='Piwi domain protein' protein_id=ACE83104.1 transl_table=11
CP000934	GenBank	CDS	769670	771541	+	-1	.	codon_start=1 db_xref=GI:190686394 locus_tag=CJA_0635 note='identified by match to protein family HMM PF05036' product='conserved hypothetical protein' protein_id=ACE84072.1 transl_table=11
CP000934	GenBank	CDS	771596	773983	+	-1	.	codon_start=1 db_xref=GI:190687681 locus_tag=CJA_0636 note='identified by match to protein family HMM PF01420' product='type I restriction-modification system, S subunit' protein_id=ACE85359.1 transl_table=11
CP000934	GenBank	CDS	773976	775034	+	-1	.	codon_start=1 db_xref=GI:190688501 gene=rhuM locus_tag=CJA_0637 note='similar to RhuM of Salmonella typhimurium' product='RhuM-like protein' protein_id=ACE86179.1 transl_table=11
CP000934	GenBank	CDS	775031	776503	+	-1	.	codon_start=1 db_xref=GI:190686919 gene=hsdM locus_tag=CJA_0638 note='identified by match to protein family HMM PF02384; match to protein family HMM PF02506' product='type I restriction-modification system, M subunit' protein_id=ACE84597.1 transl_table=11
CP000934	GenBank	CDS	776516	778906	+	-1	.	EC_number=3.1.21.3 codon_start=1 db_xref=GI:190686061 locus_tag=CJA_0639 note='identified by match to protein family HMM PF00270; match to protein family HMM PF00271; match to protein family HMM PF04313; match to protein family HMM PF04851' product='type I restriction-modification system, R subunit' protein_id=ACE83739.1 transl_table=11
CP000934	GenBank	CDS	778979	779236	+	-1	.	codon_start=1 db_xref=GI:190688658 locus_tag=CJA_0640 product='conserved hypothetical protein' protein_id=ACE86336.1 transl_table=11
CP000934	GenBank	CDS	779435	780526	+	-1	.	codon_start=1 db_xref=GI:190688634 gene=ychF locus_tag=CJA_0641 note='identified by match to protein family HMM PF06071; match to protein family HMM TIGR00092' product='GTP-binding protein YchF' protein_id=ACE86312.1 transl_table=11
CP000934	GenBank	CDS	780594	781337	+	-1	.	EC_number=3.1.1.29 codon_start=1 db_xref=GI:190687593 gene=pth locus_tag=CJA_0642 note='identified by match to protein family HMM PF01195; match to protein family HMM TIGR00447' product='peptidyl-tRNA hydrolase' protein_id=ACE85271.1 transl_table=11
CP000934	GenBank	CDS	781312	781923	+	-1	.	codon_start=1 db_xref=GI:190686008 locus_tag=CJA_0643 note='identified by match to protein family HMM PF01386; match to protein family HMM TIGR00731' product='ribosomal protein L25, Ctc-form' protein_id=ACE83686.1 transl_table=11
CP000934	GenBank	CDS	782022	782963	+	-1	.	EC_number=2.7.6.1 codon_start=1 db_xref=GI:190685020 gene=prs locus_tag=CJA_0644 note='identified by match to protein family HMM PF00156; match to protein family HMM TIGR01251' product='ribose-phosphate pyrophosphokinase' protein_id=ACE82698.1 transl_table=11
CP000934	GenBank	tRNA	783179	783255	+	-1	.	locus_tag=CJA_3857 product=tRNA-Gln
CP000934	GenBank	CDS	783295	784140	+	-1	.	EC_number=2.7.1.148 codon_start=1 db_xref=GI:190688349 gene=ispE locus_tag=CJA_0646 note='identified by match to protein family HMM PF00288; match to protein family HMM TIGR00154' product='4-diphosphocytidyl-2C-methyl-D-erythritol kinase' protein_id=ACE86027.1 transl_table=11
CP000934	GenBank	CDS	784143	784754	+	-1	.	codon_start=1 db_xref=GI:190687734 gene=lolB locus_tag=CJA_0647 note='identified by match to protein family HMM PF03550; match to protein family HMM TIGR00548' product='outer membrane lipoprotein LolB' protein_id=ACE85412.1 transl_table=11
CP000934	GenBank	CDS	784754	786580	+	-1	.	codon_start=1 db_xref=GI:190686029 locus_tag=CJA_0648 note='identified by match to protein family HMM PF00515' product='TPR domain protein' protein_id=ACE83707.1 transl_table=11
CP000934	GenBank	CDS	786672	786770	+	1	.	codon_start=1 db_xref=GI:190687011 locus_tag=CJA_0649 note='identified by Glimmer3; putative' product='hypothetical protein' protein_id=ACE84689.1 transl_table=11
CP000934	GenBank	CDS	786858	787403	+	-1	.	codon_start=1 db_xref=GI:190686621 locus_tag=CJA_0650 product='conserved hypothetical protein' protein_id=ACE84299.1 transl_table=11
CP000934	GenBank	CDS	787459	788832	+	1	.	EC_number=1.2.1.- codon_start=1 db_xref=GI:190685762 gene=hemA locus_tag=CJA_0651 note='identified by match to protein family HMM PF00745; match to protein family HMM PF05200; match to protein family HMM PF05201; match to protein family HMM TIGR01035' product='glutamyl-tRNA reductase' protein_id=ACE83440.1 transl_table=11
CP000934	GenBank	CDS	788829	789911	+	1	.	codon_start=1 db_xref=GI:190686629 gene=prfA locus_tag=CJA_0652 note='identified by match to protein family HMM PF00472; match to protein family HMM PF03462; match to protein family HMM TIGR00019' product='peptide chain release factor 1' protein_id=ACE84307.1 transl_table=11
CP000934	GenBank	CDS	789968	790765	+	1	.	codon_start=1 db_xref=GI:190685481 locus_tag=CJA_0653 note='identified by match to protein family HMM TIGR00536' product='methyltransferase, HemK family' protein_id=ACE83159.1 transl_table=11
CP000934	GenBank	CDS	790768	791532	+	1	.	codon_start=1 db_xref=GI:190688415 gene=moeB locus_tag=CJA_0654 note='identified by match to protein family HMM PF00899; match to protein family HMM PF05237' product='molybdopterin biosynthesis MoeB protein' protein_id=ACE86093.1 transl_table=11
CP000934	GenBank	CDS	791683	793026	+	1	.	codon_start=1 db_xref=GI:190687398 locus_tag=CJA_0655 note='identified by match to protein family HMM PF05987' product='putative membrane protein' protein_id=ACE85076.1 transl_table=11
CP000934	GenBank	CDS	793051	794289	+	1	.	codon_start=1 db_xref=GI:190687198 locus_tag=CJA_0656 note='identified by match to protein family HMM PF01435' product='peptidase, M48 family' protein_id=ACE84876.1 transl_table=11
CP000934	GenBank	CDS	794363	795364	+	-1	.	codon_start=1 db_xref=GI:190686125 locus_tag=CJA_0657 note='identified by match to protein family HMM PF00294' product='kinase, pfkB family' protein_id=ACE83803.1 transl_table=11
CP000934	GenBank	CDS	795357	795506	+	1	.	codon_start=1 db_xref=GI:190685746 locus_tag=CJA_0658 note='identified by Glimmer3; putative' product='hypothetical protein' protein_id=ACE83424.1 transl_table=11
CP000934	GenBank	CDS	795529	797865	+	1	.	EC_number=2.4.1.129 codon_start=1 db_xref=GI:190687250 gene=gt51C locus_tag=CJA_0659 note='identified by match to protein family HMM PF00905; match to protein family HMM PF00912; match to protein family HMM TIGR02071' product='murein polymerase, putative, gt51C' protein_id=ACE84928.1 transl_table=11
CP000934	GenBank	CDS	798035	798754	+	1	.	codon_start=1 db_xref=GI:190685870 locus_tag=CJA_0660 note='identified by Glimmer3; putative' product='hypothetical protein' protein_id=ACE83548.1 transl_table=11
CP000934	GenBank	CDS	798759	799307	+	1	.	codon_start=1 db_xref=GI:190686658 gene=algT locus_tag=CJA_0661 note='identified by match to protein family HMM PF04542; match to protein family HMM PF04545; match to protein family HMM TIGR02937' product='RNA polymerase ECF-type sigma factor' protein_id=ACE84336.1 transl_table=11
CP000934	GenBank	CDS	799334	799672	+	1	.	codon_start=1 db_xref=GI:190687765 locus_tag=CJA_0662 note='identified by Glimmer3; putative' product='hypothetical protein' protein_id=ACE85443.1 transl_table=11
CP000934	GenBank	CDS	799770	800222	+	-1	.	codon_start=1 db_xref=GI:190686615 locus_tag=CJA_0663 note='identified by Glimmer3; putative' product='hypothetical protein' protein_id=ACE84293.1 transl_table=11
CP000934	GenBank	CDS	800619	802433	+	1	.	EC_number=2.2.1.6 codon_start=1 db_xref=GI:190687983 gene=ilvB locus_tag=CJA_0664 note='identified by match to protein family HMM PF00205; match to protein family HMM PF02776; match to protein family HMM TIGR00118' product='acetolactate synthase, large subunit, biosynthetic type' protein_id=ACE85661.1 transl_table=11
CP000934	GenBank	CDS	802435	802926	+	1	.	EC_number=2.2.1.6 codon_start=1 db_xref=GI:190686949 gene=ilvN locus_tag=CJA_0665 note='identified by match to protein family HMM PF01842; match to protein family HMM TIGR00119' product='acetolactate synthase, small subunit' protein_id=ACE84627.1 transl_table=11
CP000934	GenBank	CDS	802990	803553	+	1	.	EC_number=3.2.2.21 codon_start=1 db_xref=GI:190687228 locus_tag=CJA_0666 note='identified by match to protein family HMM PF02245; match to protein family HMM TIGR00567' product='possible DNA-3-methyladenine glycosidase' protein_id=ACE84906.1 transl_table=11
CP000934	GenBank	CDS	803554	804492	+	-1	.	codon_start=1 db_xref=GI:190686101 locus_tag=CJA_0667 note='identified by match to protein family HMM PF00126; match to protein family HMM PF03466' product='LysR substrate binding domain protein' protein_id=ACE83779.1 transl_table=11
CP000934	GenBank	CDS	804589	805605	+	1	.	EC_number=1.1.1.86 codon_start=1 db_xref=GI:190685546 gene=ilvC locus_tag=CJA_0668 note='identified by match to protein family HMM PF01450; match to protein family HMM TIGR00465' product='ketol-acid reductoisomerase' protein_id=ACE83224.1 transl_table=11
CP000934	GenBank	CDS	805687	806541	+	1	.	codon_start=1 db_xref=GI:190686851 gene=pssA locus_tag=CJA_0669 note='identified by match to protein family HMM PF01066; match to protein family HMM PF03929; match to protein family HMM TIGR00473' product='phosphatidylserine synthase' protein_id=ACE84529.1 transl_table=11
CP000934	GenBank	rRNA	807042	808575	+	1	.	gene=rrsA locus_tag=CJA_3859 product='16S ribosomal RNA'
CP000934	GenBank	tRNA	808725	808813	+	1	.	locus_tag=CJA_3860 note=tRNA-Undet product=tRNA-OTHER
CP000934	GenBank	tRNA	808852	808930	+	1	.	locus_tag=CJA_3861 product=tRNA-Ile
CP000934	GenBank	tRNA	808949	809026	+	1	.	locus_tag=CJA_3862 product=tRNA-Ala
CP000934	GenBank	rRNA	809286	812175	+	1	.	gene=rrlA locus_tag=CJA_3863 product='23S ribosomal RNA'
CP000934	GenBank	rRNA	812342	812459	+	1	.	gene=rrfA locus_tag=CJA_3864 product='5S ribosomal RNA'
CP000934	GenBank	CDS	812609	813748	+	1	.	EC_number=5.1.1.1 codon_start=1 db_xref=GI:190686342 gene=alr locus_tag=CJA_0676 note='identified by match to protein family HMM PF00842; match to protein family HMM PF01168; match to protein family HMM TIGR00492' product='alanine racemase' protein_id=ACE84020.1 transl_table=11
CP000934	GenBank	CDS	813752	814756	+	1	.	EC_number=6.3.4.15 codon_start=1 db_xref=GI:190686030 locus_tag=CJA_0677 note='identified by match to protein family HMM PF03099; match to protein family HMM TIGR00121' product='biotin-[acetyl-CoA-carboxylase] ligase' protein_id=ACE83708.1 transl_table=11
CP000934	GenBank	CDS	814753	815511	+	1	.	codon_start=1 db_xref=GI:190685006 locus_tag=CJA_0678 note='identified by match to protein family HMM PF03309; match to protein family HMM TIGR00671' product='transcriptional activator, putative, Baf family' protein_id=ACE82684.1 transl_table=11
CP000934	GenBank	CDS	815517	816218	+	1	.	codon_start=1 db_xref=GI:190687675 locus_tag=CJA_0679 note='identified by match to protein family HMM PF05036' product='Sporulation related repeat family' protein_id=ACE85353.1 transl_table=11
CP000934	GenBank	tRNA	816264	816341	+	1	.	locus_tag=CJA_3865 product=tRNA-Thr
CP000934	GenBank	tRNA	816436	816519	+	1	.	locus_tag=CJA_3866 product=tRNA-Tyr
CP000934	GenBank	tRNA	816600	816675	+	1	.	locus_tag=CJA_3867 product=tRNA-Gly
CP000934	GenBank	tRNA	816692	816769	+	1	.	locus_tag=CJA_3868 product=tRNA-Thr
CP000934	GenBank	CDS	816845	818068	+	1	.	codon_start=1 db_xref=GI:190686610 locus_tag=CJA_0684 note='identified by match to protein family HMM PF00009; match to protein family HMM PF03143; match to protein family HMM PF03144; match to protein family HMM TIGR00231; match to protein family HMM TIGR00485' product='translation elongation factor Tu' protein_id=ACE84288.1 transl_table=11
CP000934	GenBank	tRNA	818112	818189	+	1	.	locus_tag=CJA_3870 product=tRNA-Trp
CP000934	GenBank	CDS	818209	818577	+	1	.	codon_start=1 db_xref=GI:190686572 gene=secE locus_tag=CJA_0686 note='identified by match to protein family HMM PF00584; match to protein family HMM TIGR00964' product='preprotein translocase, SecE subunit' protein_id=ACE84250.1 transl_table=11
CP000934	GenBank	CDS	818585	819118	+	1	.	codon_start=1 db_xref=GI:190685708 gene=nusG locus_tag=CJA_0687 note='identified by match to protein family HMM PF00467; match to protein family HMM PF02357; match to protein family HMM TIGR00922' product='transcription termination/antitermination factor NusG' protein_id=ACE83386.1 transl_table=11
CP000934	GenBank	CDS	819275	819706	+	1	.	codon_start=1 db_xref=GI:190688256 gene=rplK locus_tag=CJA_0688 note='identified by match to protein family HMM PF00298; match to protein family HMM PF03946; match to protein family HMM TIGR01632' product='ribosomal protein L11' protein_id=ACE85934.1 transl_table=11
CP000934	GenBank	CDS	819709	820404	+	1	.	codon_start=1 db_xref=GI:190687447 gene=rplA locus_tag=CJA_0689 note='identified by match to protein family HMM PF00687; match to protein family HMM TIGR01169' product='ribosomal protein L1' protein_id=ACE85125.1 transl_table=11
CP000934	GenBank	CDS	820628	821122	+	1	.	codon_start=1 db_xref=GI:190688571 locus_tag=CJA_0690 note='identified by match to protein family HMM PF00466' product='50S ribosomal protein L10' protein_id=ACE86249.1 transl_table=11
CP000934	GenBank	CDS	821189	821557	+	1	.	codon_start=1 db_xref=GI:190685615 gene=rplL locus_tag=CJA_0691 note='identified by match to protein family HMM PF00542; match to protein family HMM TIGR00855' product='ribosomal protein L7/L12' protein_id=ACE83293.1 transl_table=11
CP000934	GenBank	CDS	821813	825898	+	1	.	EC_number=2.7.7.6 codon_start=1 db_xref=GI:190686940 gene=rpoB locus_tag=CJA_0692 note='identified by match to protein family HMM PF00562; match to protein family HMM PF04560; match to protein family HMM PF04561; match to protein family HMM PF04563; match to protein family HMM PF04565; match to protein family HMM TIGR02013' product='DNA-directed RNA polymerase, beta subunit' protein_id=ACE84618.1…
CP000934	GenBank	CDS	825925	830241	+	1	.	EC_number=2.7.7.6 codon_start=1 db_xref=GI:190687759 gene=rpoC locus_tag=CJA_0693 note='identified by match to protein family HMM PF00623; match to protein family HMM PF04983; match to protein family HMM PF04997; match to protein family HMM PF04998; match to protein family HMM PF05000; match to protein family HMM TIGR02386' product='DNA-directed RNA polymerase, beta' subunit' protein_id=ACE85437.…
CP000934	GenBank	CDS	830509	830895	+	1	.	codon_start=1 db_xref=GI:190685229 gene=rpsL locus_tag=CJA_0694 note='identified by match to protein family HMM PF00164; match to protein family HMM TIGR00981' product='ribosomal protein S12' protein_id=ACE82907.1 transl_table=11
CP000934	GenBank	CDS	831020	831490	+	1	.	codon_start=1 db_xref=GI:190686042 gene=rpsG locus_tag=CJA_0695 note='identified by match to protein family HMM PF00177; match to protein family HMM TIGR01029' product='ribosomal protein S7' protein_id=ACE83720.1 transl_table=11
CP000934	GenBank	CDS	831568	833688	+	1	.	codon_start=1 db_xref=GI:190687455 locus_tag=CJA_0696 note='identified by match to protein family HMM PF00009; match to protein family HMM PF00679; match to protein family HMM PF03144; match to protein family HMM PF03764; match to protein family HMM TIGR00231; match to protein family HMM TIGR00484' product='translation elongation factor G' protein_id=ACE85133.1 transl_table=11
CP000934	GenBank	CDS	833725	834948	+	1	.	codon_start=1 db_xref=GI:190688346 locus_tag=CJA_0697 note='identified by match to protein family HMM PF00009; match to protein family HMM PF03143; match to protein family HMM PF03144; match to protein family HMM TIGR00231; match to protein family HMM TIGR00485' product='translation elongation factor Tu' protein_id=ACE86024.1 transl_table=11
CP000934	GenBank	CDS	835167	835478	+	1	.	codon_start=1 db_xref=GI:190685777 gene=rpsJ locus_tag=CJA_0698 note='identified by match to protein family HMM PF00338; match to protein family HMM TIGR01049' product='ribosomal protein S10' protein_id=ACE83455.1 transl_table=11
CP000934	GenBank	CDS	835577	836221	+	1	.	codon_start=1 db_xref=GI:190686586 gene=rplC locus_tag=CJA_0699 note='identified by match to protein family HMM PF00297' product='ribosomal protein L3' protein_id=ACE84264.1 transl_table=11
CP000934	GenBank	CDS	836242	836856	+	1	.	codon_start=1 db_xref=GI:190685536 gene=rplD locus_tag=CJA_0700 note='identified by match to protein family HMM PF00573' product='ribosomal protein L4/L1 family' protein_id=ACE83214.1 transl_table=11
CP000934	GenBank	CDS	836853	837149	+	1	.	codon_start=1 db_xref=GI:190686358 gene=rplW locus_tag=CJA_0701 note='identified by match to protein family HMM PF00276' product='ribosomal protein L23' protein_id=ACE84036.1 transl_table=11
CP000934	GenBank	CDS	837163	837990	+	1	.	codon_start=1 db_xref=GI:190685237 gene=rplB locus_tag=CJA_0702 note='identified by match to protein family HMM PF00181; match to protein family HMM PF03947; match to protein family HMM TIGR01171' product='ribosomal protein L2' protein_id=ACE82915.1 transl_table=11
CP000934	GenBank	CDS	838025	838303	+	1	.	codon_start=1 db_xref=GI:190685925 gene=rpsS locus_tag=CJA_0703 note='identified by match to protein family HMM PF00203; match to protein family HMM TIGR01050' product='ribosomal protein S19' protein_id=ACE83603.1 transl_table=11
CP000934	GenBank	CDS	838316	838648	+	1	.	codon_start=1 db_xref=GI:190687776 gene=rplV locus_tag=CJA_0704 note='identified by match to protein family HMM PF00237; match to protein family HMM TIGR01044' product='ribosomal protein L22' protein_id=ACE85454.1 transl_table=11
CP000934	GenBank	CDS	838660	839340	+	1	.	codon_start=1 db_xref=GI:190688601 gene=rpsC locus_tag=CJA_0705 note='identified by match to protein family HMM PF00189; match to protein family HMM PF00417; match to protein family HMM PF07650; match to protein family HMM TIGR01009' product='ribosomal protein S3' protein_id=ACE86279.1 transl_table=11
CP000934	GenBank	CDS	839353	839766	+	1	.	codon_start=1 db_xref=GI:190686656 gene=rplP locus_tag=CJA_0706 note='identified by match to protein family HMM PF00252; match to protein family HMM TIGR01164' product='ribosomal protein L16' protein_id=ACE84334.1 transl_table=11
CP000934	GenBank	CDS	839763	839957	+	1	.	codon_start=1 db_xref=GI:190687489 gene=rpmC locus_tag=CJA_0707 note='identified by match to protein family HMM PF00831; match to protein family HMM TIGR00012' product='ribosomal protein L29' protein_id=ACE85167.1 transl_table=11
CP000934	GenBank	CDS	839959	840225	+	1	.	codon_start=1 db_xref=GI:190687221 gene=rpsQ locus_tag=CJA_0708 note='identified by match to protein family HMM PF00366' product='ribosomal protein S17' protein_id=ACE84899.1 transl_table=11
CP000934	GenBank	CDS	840263	840631	+	1	.	codon_start=1 db_xref=GI:190688044 gene=rplN locus_tag=CJA_0709 note='identified by match to protein family HMM PF00238; match to protein family HMM TIGR01067' product='ribosomal protein L14' protein_id=ACE85722.1 transl_table=11
CP000934	GenBank	CDS	840666	840983	+	1	.	codon_start=1 db_xref=GI:190687948 gene=rplX locus_tag=CJA_0710 note='identified by match to protein family HMM PF00467; match to protein family HMM TIGR01079' product='ribosomal protein L24' protein_id=ACE85626.1 transl_table=11
CP000934	GenBank	CDS	840990	841529	+	1	.	codon_start=1 db_xref=GI:190685268 gene=rplE locus_tag=CJA_0711 note='identified by match to protein family HMM PF00281; match to protein family HMM PF00673' product='50S ribosomal protein L5' protein_id=ACE82946.1 transl_table=11
CP000934	GenBank	CDS	841540	841845	+	1	.	codon_start=1 db_xref=GI:190686764 gene=rpsN locus_tag=CJA_0712 note='identified by match to protein family HMM PF00253' product='ribosomal protein S14p/S29e' protein_id=ACE84442.1 transl_table=11
CP000934	GenBank	CDS	841876	842268	+	1	.	codon_start=1 db_xref=GI:190685673 gene=rpsH locus_tag=CJA_0713 note='identified by match to protein family HMM PF00410' product='ribosomal protein S8' protein_id=ACE83351.1 transl_table=11
CP000934	GenBank	CDS	842282	842815	+	1	.	codon_start=1 db_xref=GI:190687017 gene=rplF locus_tag=CJA_0714 note='identified by match to protein family HMM PF00347' product='50S ribosomal protein L6' protein_id=ACE84695.1 transl_table=11
CP000934	GenBank	CDS	842825	843175	+	1	.	codon_start=1 db_xref=GI:190685921 gene=rplR locus_tag=CJA_0715 note='identified by match to protein family HMM PF00861; match to protein family HMM TIGR00060' product='ribosomal protein L18' protein_id=ACE83599.1 transl_table=11
CP000934	GenBank	CDS	843185	843697	+	1	.	codon_start=1 db_xref=GI:190685596 gene=rpsE locus_tag=CJA_0716 note='identified by match to protein family HMM PF00333; match to protein family HMM PF03719; match to protein family HMM TIGR01021' product='ribosomal protein S5' protein_id=ACE83274.1 transl_table=11
CP000934	GenBank	CDS	843727	843918	+	1	.	codon_start=1 db_xref=GI:190686427 gene=rpmD locus_tag=CJA_0717 note='identified by match to protein family HMM PF00327; match to protein family HMM TIGR01308' product='ribosomal protein L30' protein_id=ACE84105.1 transl_table=11
CP000934	GenBank	CDS	843920	844354	+	1	.	codon_start=1 db_xref=GI:190687282 gene=rplO locus_tag=CJA_0718 note='identified by match to protein family HMM PF00256; match to protein family HMM PF01305; match to protein family HMM TIGR01071' product='ribosomal protein L15' protein_id=ACE84960.1 transl_table=11
CP000934	GenBank	CDS	844365	845702	+	1	.	codon_start=1 db_xref=GI:190688117 locus_tag=CJA_0719 note='identified by match to protein family HMM PF00344; match to protein family HMM TIGR00967' product='preprotein translocase, SecY subunit' protein_id=ACE85795.1 transl_table=11
CP000934	GenBank	CDS	845725	845841	+	1	.	codon_start=1 db_xref=GI:190686472 locus_tag=CJA_0720 note='identified by match to protein family HMM PF00444; match to protein family HMM TIGR01022' product='ribosomal protein L36' protein_id=ACE84150.1 transl_table=11
CP000934	GenBank	CDS	846063	846419	+	1	.	codon_start=1 db_xref=GI:190686720 gene=rpsM locus_tag=CJA_0721 note='identified by match to protein family HMM PF00416' product='ribosomal protein S13p/S18e' protein_id=ACE84398.1 transl_table=11
CP000934	GenBank	CDS	846471	846866	+	1	.	codon_start=1 db_xref=GI:190685848 gene=rpsK locus_tag=CJA_0722 note='identified by match to protein family HMM PF00411' product='ribosomal protein S11' protein_id=ACE83526.1 transl_table=11
CP000934	GenBank	CDS	846882	847502	+	1	.	codon_start=1 db_xref=GI:190685625 gene=rpsD locus_tag=CJA_0723 note='identified by match to protein family HMM PF00163; match to protein family HMM PF01479; match to protein family HMM TIGR01017' product='ribosomal protein S4' protein_id=ACE83303.1 transl_table=11
CP000934	GenBank	CDS	847529	848515	+	1	.	EC_number=2.7.7.6 codon_start=1 db_xref=GI:190688556 gene=rpoA locus_tag=CJA_0724 note='identified by match to protein family HMM PF01000; match to protein family HMM PF01193; match to protein family HMM PF03118; match to protein family HMM TIGR02027' product='DNA-directed RNA polymerase, alpha subunit' protein_id=ACE86234.1 transl_table=11
CP000934	GenBank	CDS	848612	849010	+	1	.	codon_start=1 db_xref=GI:190687101 gene=rplQ locus_tag=CJA_0725 note='identified by match to protein family HMM PF01196; match to protein family HMM TIGR00059' product='ribosomal protein L17' protein_id=ACE84779.1 transl_table=11
CP000934	GenBank	CDS	849122	851971	+	-1	.	codon_start=1 db_xref=GI:190686443 gene=uvrA locus_tag=CJA_0726 note='identified by match to protein family HMM PF00005; match to protein family HMM TIGR00630' product='excinuclease ABC, A subunit' protein_id=ACE84121.1 transl_table=11
CP000934	GenBank	CDS	852127	853578	+	1	.	codon_start=1 db_xref=GI:190686827 locus_tag=CJA_0727 note='identified by match to protein family HMM PF07690' product='major facilitator family transporter' protein_id=ACE84505.1 transl_table=11
CP000934	GenBank	CDS	853596	854303	+	1	.	codon_start=1 db_xref=GI:190686252 gene=ssb locus_tag=CJA_0728 note='similar to Serratia marcescens single-stranded DNA-binding protein; identified by match to protein family HMM PF00436; match to protein family HMM TIGR00621' product='single-stranded DNA-binding protein' protein_id=ACE83930.1 transl_table=11
CP000934	GenBank	CDS	854494	855534	+	1	.	codon_start=1 db_xref=GI:190685880 locus_tag=CJA_0729 note='identified by match to protein family HMM PF00532' product='transcriptional regulator, LacI family' protein_id=ACE83558.1 transl_table=11
CP000934	GenBank	CDS	855637	857184	+	-1	.	codon_start=1 db_xref=GI:190687913 locus_tag=CJA_0730 note='identified by match to protein family HMM PF07690' product='transporter, major facilitator family' protein_id=ACE85591.1 transl_table=11
CP000934	GenBank	CDS	857232	859643	+	-1	.	EC_number=3.2.1.3 codon_start=1 db_xref=GI:190687534 gene=gla15 locus_tag=CJA_0731 note='identified by similarity to GB:AAN55493.1; match to protein family HMM PF00723; match to protein family HMM TIGR01535' product='glucan 1,4-alpha-glucosidase, putative, gla15A' protein_id=ACE85212.1 transl_table=11
CP000934	GenBank	CDS	860170	861792	+	1	.	EC_number=3.2.1.10 codon_start=1 db_xref=GI:190688693 gene=glu13A locus_tag=CJA_0732 note='identified by match to protein family HMM PF00128' product='oligo-1,6-glucosidase, putative, glu13A' protein_id=ACE86371.1 transl_table=11
CP000934	GenBank	CDS	862198	865020	+	1	.	codon_start=1 db_xref=GI:190687034 locus_tag=CJA_0733 note='identified by match to protein family HMM PF00593; match to protein family HMM TIGR01782; match to protein family HMM TIGR03304' product='TonB-dependent receptor' protein_id=ACE84712.1 transl_table=11
CP000934	GenBank	CDS	865096	865344	+	1	.	codon_start=1 db_xref=GI:190687828 locus_tag=CJA_0734 product='tryptophan halogenase' protein_id=ACE85506.1 transl_table=11
CP000934	GenBank	CDS	865368	867215	+	1	.	EC_number=3.2.1.1 codon_start=1 db_xref=GI:190685337 gene=amy13E locus_tag=CJA_0735 note='identified by match to protein family HMM PF00128' product='alpha-amylase, putative, amy13E' protein_id=ACE83015.1 transl_table=11
CP000934	GenBank	CDS	867278	869353	+	1	.	EC_number=3.2.1.20 codon_start=1 db_xref=GI:190686173 gene=adg97B locus_tag=CJA_0736 product='alpha-glucosidase, putative, adg97B' protein_id=ACE83851.1 transl_table=11
CP000934	GenBank	CDS	869444	871354	+	1	.	EC_number=3.2.1.1 codon_start=1 db_xref=GI:190686056 gene=amy13D locus_tag=CJA_0737 note='identified by similarity to PIR:G86834; match to protein family HMM PF00128' product='alpha amylase, putative, amy13D' protein_id=ACE83734.1 transl_table=11
CP000934	GenBank	CDS	871525	871620	+	1	.	codon_start=1 db_xref=GI:190687660 locus_tag=CJA_0738 note='identified by Glimmer3; putative' product='hypothetical protein' protein_id=ACE85338.1 transl_table=11
CP000934	GenBank	CDS	871692	872168	+	1	.	codon_start=1 db_xref=GI:190688270 locus_tag=CJA_0739 note='identified by match to protein family HMM PF01928' product='Adenylate cyclase' protein_id=ACE85948.1 transl_table=11
CP000934	GenBank	CDS	872240	872500	+	1	.	codon_start=1 db_xref=GI:190685822 locus_tag=CJA_0740 product='predicted membrane protein' protein_id=ACE83500.1 transl_table=11
CP000934	GenBank	CDS	872535	873284	+	-1	.	codon_start=1 db_xref=GI:190685032 locus_tag=CJA_0741 note='identified by match to protein family HMM PF00902; match to protein family HMM TIGR00945' product='Sec-independent protein translocase TatC' protein_id=ACE82710.1 transl_table=11
CP000934	GenBank	CDS	873281	873766	+	-1	.	codon_start=1 db_xref=GI:190686144 locus_tag=CJA_0742 note='identified by similarity to SP:O69415; match to protein family HMM PF02416; match to protein family HMM TIGR01410' product=TatB protein_id=ACE83822.1 transl_table=11
CP000934	GenBank	CDS	873780	874067	+	-1	.	codon_start=1 db_xref=GI:190685287 locus_tag=CJA_0743 note='identified by match to protein family HMM PF02416; match to protein family HMM TIGR01411' product='twin arginine-targeting protein translocase, TatA/E family' protein_id=ACE82965.1 transl_table=11
CP000934	GenBank	CDS	874090	874428	+	-1	.	EC_number=3.6.1.31 codon_start=1 db_xref=GI:190686323 locus_tag=CJA_0744 note='identified by match to protein family HMM PF01503; match to protein family HMM TIGR03456' product='phosphoribosyl-ATP pyrophosphohydrolase' protein_id=ACE84001.1 transl_table=11
CP000934	GenBank	CDS	874431	874811	+	-1	.	EC_number=3.6.1.31 EC_number=3.5.4.19 codon_start=1 db_xref=GI:190687523 gene=hisIE locus_tag=CJA_0745 note='identified by match to protein family HMM PF01502' product='bifunctional protein phosphoribosyl-AMP cyclohydrolase/phosphoribosyl-ATP pyrophosphatase' protein_id=ACE85201.1 transl_table=11
CP000934	GenBank	CDS	874836	875654	+	-1	.	codon_start=1 db_xref=GI:190688393 locus_tag=CJA_0746 note='identified by match to protein family HMM PF00248' product='oxidoreductase, aldo/keto reductase family' protein_id=ACE86071.1 transl_table=11
CP000934	GenBank	CDS	875654	876946	+	-1	.	codon_start=1 db_xref=GI:190685647 locus_tag=CJA_0747 note='identified by match to protein family HMM PF01266' product='oxidoreductase, FAD-binding' protein_id=ACE83325.1 transl_table=11
CP000934	GenBank	CDS	877081	877950	+	1	.	EC_number=1.1.1.133 codon_start=1 db_xref=GI:190685029 locus_tag=CJA_0748 product='dTDP-4-rhamnose reductase-related protein' protein_id=ACE82707.1 transl_table=11
CP000934	GenBank	CDS	878026	879237	+	-1	.	EC_number=2.3.1.41 codon_start=1 db_xref=GI:190686363 gene=fabB locus_tag=CJA_0749 note='identified by match to protein family HMM PF00109; match to protein family HMM PF02801' product='beta-ketoacyl-ACP synthase I' protein_id=ACE84041.1 transl_table=11
CP000934	GenBank	CDS	879356	879880	+	-1	.	EC_number=4.2.1.- codon_start=1 db_xref=GI:190687241 gene=fabA locus_tag=CJA_0750 note='identified by match to protein family HMM TIGR01749' product='beta-hydroxyacyl-(acyl-carrier-protein) dehydratase FabA' protein_id=ACE84919.1 transl_table=11
CP000934	GenBank	CDS	879990	880952	+	-1	.	codon_start=1 db_xref=GI:190687385 gene=ispB locus_tag=CJA_0751 note='identified by match to protein family HMM PF00348' product='octaprenyl-diphosphate synthase' protein_id=ACE85063.1 transl_table=11
CP000934	GenBank	CDS	881148	881906	+	-1	.	codon_start=1 db_xref=GI:190685076 gene=mtaA locus_tag=CJA_0752 note='identified by match to protein family HMM PF01648' product=HetI protein_id=ACE82754.1 transl_table=11
CP000934	GenBank	CDS	882051	882548	+	1	.	EC_number=5.2.1.8 codon_start=1 db_xref=GI:190686026 locus_tag=CJA_0753 note='identified by match to protein family HMM PF00254' product='peptidyl-prolyl cis-trans isomerase, FkbP family' protein_id=ACE83704.1 transl_table=11
CP000934	GenBank	CDS	882698	884974	+	1	.	codon_start=1 db_xref=GI:190686912 locus_tag=CJA_0754 note='identified by match to protein family HMM PF00512; match to protein family HMM PF00904; match to protein family HMM PF02518' product='two-component hybrid sensor and regulator' protein_id=ACE84590.1 transl_table=11
CP000934	GenBank	CDS	884959	887271	+	1	.	codon_start=1 db_xref=GI:190687740 locus_tag=CJA_0755 note='identified by match to protein family HMM PF00593; match to protein family HMM TIGR03304' product='TonB-dependent receptor' protein_id=ACE85418.1 transl_table=11
CP000934	GenBank	CDS	887439	888281	+	1	.	codon_start=1 db_xref=GI:190687256 locus_tag=CJA_0756 product='putative citrate synthase I' protein_id=ACE84934.1 transl_table=11
CP000934	GenBank	CDS	888295	889155	+	1	.	codon_start=1 db_xref=GI:190686481 locus_tag=CJA_0758 note='identified by Glimmer3; putative' product='hypothetical protein' protein_id=ACE84159.1 transl_table=11
CP000934	GenBank	CDS	889152	891755	+	-1	.	codon_start=1 db_xref=GI:190685679 locus_tag=CJA_0757 note='identified by match to protein family HMM PF00072; match to protein family HMM PF00563; match to protein family HMM PF00785; match to protein family HMM PF00990; match to protein family HMM TIGR00229; match to protein family HMM TIGR00254' product='putative signal transduction protein' protein_id=ACE83357.1 transl_table=11
CP000934	GenBank	CDS	891853	893625	+	-1	.	codon_start=1 db_xref=GI:190688652 locus_tag=CJA_0759 note='identified by match to protein family HMM PF00205; match to protein family HMM PF02776' product='putative acetolactate synthase large subunit' protein_id=ACE86330.1 transl_table=11
CP000934	GenBank	CDS	894135	896885	+	1	.	codon_start=1 db_xref=GI:190687019 locus_tag=CJA_0760 product='conserved hypothetical protein' protein_id=ACE84697.1 transl_table=11
CP000934	GenBank	CDS	897040	898224	+	1	.	codon_start=1 db_xref=GI:190686423 locus_tag=CJA_0761 note='identified by match to protein family HMM PF00165' product='transcriptional regulator, AraC family' protein_id=ACE84101.1 transl_table=11
CP000934	GenBank	CDS	898266	899519	+	-1	.	codon_start=1 db_xref=GI:190686348 locus_tag=CJA_0762 note='identified by match to protein family HMM PF00994; match to protein family HMM PF03453; match to protein family HMM PF03454; match to protein family HMM TIGR00177' product='Molybdopterin biosynthesis enzyme' protein_id=ACE84026.1 transl_table=11
CP000934	GenBank	tRNA	899570	899646	+	-1	.	locus_tag=CJA_3872 product=tRNA-Met
CP000934	GenBank	CDS	899813	901714	+	-1	.	codon_start=1 db_xref=GI:190688649 gene=rpoD locus_tag=CJA_0764 note='similar to transcription initiation factor sigma 70 of Pseudomonas fluorescens; identified by match to protein family HMM PF00140; match to protein family HMM PF03979; match to protein family HMM PF04539; match to protein family HMM PF04542; match to protein family HMM PF04545; match to protein family HMM PF04546; match to prot…
CP000934	GenBank	CDS	901780	903864	+	-1	.	EC_number=2.7.7.- codon_start=1 db_xref=GI:190687605 gene=dnaG locus_tag=CJA_0765 note='identified by match to protein family HMM PF01751; match to protein family HMM PF01807; match to protein family HMM TIGR01391' product='DNA primase' protein_id=ACE85283.1 transl_table=11
CP000934	GenBank	CDS	903932	904426	+	-1	.	codon_start=1 db_xref=GI:190685964 locus_tag=CJA_0766 note='identified by match to protein family HMM PF02637' product='GatB/Yqey domain superfamily' protein_id=ACE83642.1 transl_table=11
CP000934	GenBank	CDS	904491	904706	+	-1	.	codon_start=1 db_xref=GI:190685295 gene=rpsU locus_tag=CJA_0767 note='identified by match to protein family HMM PF01165; match to protein family HMM TIGR00030' product='ribosomal protein S21' protein_id=ACE82973.1 transl_table=11
CP000934	GenBank	CDS	904920	905948	+	1	.	EC_number=3.4.24.57 codon_start=1 db_xref=GI:190687618 gene=gcp locus_tag=CJA_0768 note='identified by match to protein family HMM PF00814; match to protein family HMM TIGR00329' product='O-sialoglycoprotein endopeptidase' protein_id=ACE85296.1 transl_table=11
CP000934	GenBank	CDS	905959	906333	+	1	.	EC_number=4.1.2.25 codon_start=1 db_xref=GI:190687035 gene=folB locus_tag=CJA_0769 note='identified by match to protein family HMM PF02152; match to protein family HMM TIGR00525; match to protein family HMM TIGR00526' product='dihydroneopterin aldolase' protein_id=ACE84713.1 transl_table=11
CP000934	GenBank	CDS	906330	906848	+	1	.	EC_number=2.7.6.3 codon_start=1 db_xref=GI:190688370 gene=folK-2 locus_tag=CJA_0770 note='identified by match to protein family HMM PF01288; match to protein family HMM TIGR01498' product='2-amino-4-hydroxy-6- hydroxymethyldihydropteridine pyrophosphokinase' protein_id=ACE86048.1 transl_table=11
CP000934	GenBank	CDS	906894	907862	+	-1	.	codon_start=1 db_xref=GI:190687514 locus_tag=CJA_0771 note='identified by match to protein family HMM PF01544' product='putative magnesium and cobalt transport protein CorA' protein_id=ACE85192.1 transl_table=11
CP000934	GenBank	CDS	907879	908625	+	-1	.	codon_start=1 db_xref=GI:190688345 locus_tag=CJA_0772 note='identified by match to protein family HMM PF00106' product='oxidoreductase, short chain dehydrogenase/reductase family' protein_id=ACE86023.1 transl_table=11
CP000934	GenBank	CDS	908648	909967	+	-1	.	EC_number=2.7.7.72 codon_start=1 db_xref=GI:190687536 gene=cca locus_tag=CJA_0773 note='identified by match to protein family HMM PF01743; match to protein family HMM PF01966' product='tRNA nucleotidyltransferase' protein_id=ACE85214.1 transl_table=11
CP000934	GenBank	CDS	910258	911280	+	1	.	codon_start=1 db_xref=GI:190686182 locus_tag=CJA_0774 note='identified by match to protein family HMM PF00892' product='Integral membrane protein DUF6 domain protein' protein_id=ACE83860.1 transl_table=11
CP000934	GenBank	CDS	911510	912175	+	1	.	codon_start=1 db_xref=GI:190685284 locus_tag=CJA_0775 note='identified by match to protein family HMM TIGR02001' product='conserved hypothetical protein' protein_id=ACE82962.1 transl_table=11
CP000934	GenBank	CDS	912269	914359	+	1	.	codon_start=1 db_xref=GI:190685697 locus_tag=CJA_0776 note='identified by Glimmer3; putative' product='hypothetical protein' protein_id=ACE83375.1 transl_table=11
CP000934	GenBank	CDS	915128	916174	+	1	.	EC_number=5.1.3.2 codon_start=1 db_xref=GI:190686870 locus_tag=CJA_0777 note='identified by match to protein family HMM PF01370; match to protein family HMM TIGR01179' product='UDP-glucose 4-epimerase' protein_id=ACE84548.1 transl_table=11
CP000934	GenBank	CDS	916572	919772	+	1	.	codon_start=1 db_xref=GI:190687387 gene=cbp32A locus_tag=CJA_0778 note='identified by match to protein family HMM PF00754' product='carbohydrate binding protein, putative, cbp32A' protein_id=ACE85065.1 transl_table=11
CP000934	GenBank	CDS	919862	920551	+	-1	.	codon_start=1 db_xref=GI:190686659 locus_tag=CJA_0779 note='identified by match to protein family HMM PF02645' product='conserved hypothetical protein' protein_id=ACE84337.1 transl_table=11
CP000934	GenBank	CDS	920545	921696	+	1	.	codon_start=1 db_xref=GI:190687741 locus_tag=CJA_0780 note='identified by match to protein family HMM PF01609' product='ISCja2, transposase' protein_id=ACE85419.1 transl_table=11
CP000934	GenBank	CDS	922327	923715	+	-1	.	codon_start=1 db_xref=GI:190688525 gene=phoQ locus_tag=CJA_0781 note='identified by match to protein family HMM PF00672; match to protein family HMM PF02518' product='Sensory transduction histidine kinase' protein_id=ACE86203.1 transl_table=11
CP000934	GenBank	CDS	923718	924401	+	-1	.	codon_start=1 db_xref=GI:190685179 gene=phoP locus_tag=CJA_0782 note='identified by match to protein family HMM PF00072; match to protein family HMM PF00486' product='DNA-binding response regulator' protein_id=ACE82857.1 transl_table=11
CP000934	GenBank	CDS	924425	924844	+	-1	.	codon_start=1 db_xref=GI:190686265 locus_tag=CJA_0783 note='identified by Glimmer3; putative' product='hypothetical protein' protein_id=ACE83943.1 transl_table=11
CP000934	GenBank	CDS	924915	925499	+	-1	.	codon_start=1 db_xref=GI:190686935 locus_tag=CJA_0784 product='conserved hypothetical protein' protein_id=ACE84613.1 transl_table=11
CP000934	GenBank	CDS	925770	927041	+	1	.	EC_number=1.2.1.41 codon_start=1 db_xref=GI:190688001 gene=proA locus_tag=CJA_0785 note='identified by match to protein family HMM TIGR00407' product='gamma-glutamyl phosphate reductase' protein_id=ACE85679.1 transl_table=11
CP000934	GenBank	CDS	927060	927695	+	1	.	EC_number=2.7.7.18 codon_start=1 db_xref=GI:190688517 gene=nadD locus_tag=CJA_0786 note='identified by match to protein family HMM PF01467; match to protein family HMM TIGR00125; match to protein family HMM TIGR00482' product='nicotinate (nicotinamide) nucleotide adenylyltransferase' protein_id=ACE86195.1 transl_table=11
CP000934	GenBank	CDS	927723	928091	+	1	.	codon_start=1 db_xref=GI:190685816 locus_tag=CJA_0787 note='identified by match to protein family HMM PF02410; match to protein family HMM TIGR00090' product='iojap domain protein' protein_id=ACE83494.1 transl_table=11
CP000934	GenBank	CDS	928179	928697	+	1	.	codon_start=1 db_xref=GI:190686456 locus_tag=CJA_0788 note='identified by match to protein family HMM PF02590; match to protein family HMM TIGR00246' product='conserved hypothetical protein TIGR00246' protein_id=ACE84134.1 transl_table=11
CP000934	GenBank	CDS	928733	930736	+	1	.	codon_start=1 db_xref=GI:190687073 gene=mrdA-2 locus_tag=CJA_0789 note='identified by match to protein family HMM PF00905; match to protein family HMM PF03717' product='penicillin-binding protein 2' protein_id=ACE84751.1 transl_table=11
CP000934	GenBank	CDS	930733	931887	+	1	.	codon_start=1 db_xref=GI:190687637 gene=rodA locus_tag=CJA_0790 note='identified by match to protein family HMM PF01098; match to protein family HMM TIGR02210' product='rod shape-determining protein RodA' protein_id=ACE85315.1 transl_table=11
CP000934	GenBank	CDS	931910	932908	+	1	.	EC_number=3.2.1.- codon_start=1 db_xref=GI:190687998 gene=plt103A locus_tag=CJA_0791 note='identified by match to protein family HMM TIGR02282' product='peptidoglycan lytic transglycosylase, putative, plt103A' protein_id=ACE85676.1 transl_table=11
CP000934	GenBank	CDS	932946	933827	+	1	.	codon_start=1 db_xref=GI:190685290 locus_tag=CJA_0792 note='identified by match to protein family HMM PF03330; match to protein family HMM PF05036; match to protein family HMM TIGR00413' product=Six5 protein_id=ACE82968.1 transl_table=11
CP000934	GenBank	CDS	933931	935148	+	1	.	codon_start=1 db_xref=GI:190686288 locus_tag=CJA_0793 note='identified by match to protein family HMM PF00768' product='D-alanyl-D-alanine carboxypeptidase family' protein_id=ACE83966.1 transl_table=11
CP000934	GenBank	CDS	935217	935804	+	-1	.	codon_start=1 db_xref=GI:190688453 locus_tag=CJA_0794 product='thioredoxin family protein' protein_id=ACE86131.1 transl_table=11
CP000934	GenBank	CDS	935895	936167	+	1	.	codon_start=1 db_xref=GI:190685703 locus_tag=CJA_0795 note='identified by similarity to SP:Q9X6V8; match to protein family HMM PF04359' product='conserved hypothetical protein' protein_id=ACE83381.1 transl_table=11
CP000934	GenBank	CDS	936168	936815	+	1	.	codon_start=1 db_xref=GI:190686814 gene=lipB locus_tag=CJA_0796 note='identified by match to protein family HMM PF03099; match to protein family HMM TIGR00214' product='lipoate-protein ligase B' protein_id=ACE84492.1 transl_table=11
CP000934	GenBank	CDS	936876	937910	+	1	.	codon_start=1 db_xref=GI:190686913 gene=lipA locus_tag=CJA_0797 note='identified by match to protein family HMM PF04055; match to protein family HMM TIGR00510' product='lipoic acid synthetase' protein_id=ACE84591.1 transl_table=11
CP000934	GenBank	CDS	938052	938564	+	1	.	codon_start=1 db_xref=GI:190687950 locus_tag=CJA_0798 note='identified by match to protein family HMM PF00583' product='putative acetyltransferase, GNAT family' protein_id=ACE85628.1 transl_table=11
CP000934	GenBank	CDS	938950	942375	+	1	.	EC_number=3.2.1.- codon_start=1 db_xref=GI:190685262 gene=gly43E locus_tag=CJA_0799 note='identified by match to protein family HMM PF04616' product='beta-xylosidase/alpha-L-arabinfuranosidase, putative, gly43E' protein_id=ACE82940.1 transl_table=11
CP000934	GenBank	CDS	942508	945333	+	1	.	codon_start=1 db_xref=GI:190686190 locus_tag=CJA_0800 note='identified by match to protein family HMM PF00593; match to protein family HMM TIGR01782; match to protein family HMM TIGR03304' product='putative TonB-dependent receptor' protein_id=ACE83868.1 transl_table=11
CP000934	GenBank	CDS	945654	947375	+	1	.	codon_start=1 db_xref=GI:190685355 locus_tag=CJA_0801 note='identified by match to protein family HMM PF00015; match to protein family HMM PF00672' product='methyl-accepting chemotaxis protein' protein_id=ACE83033.1 transl_table=11
CP000934	GenBank	CDS	947394	947687	+	1	.	codon_start=1 db_xref=GI:190687861 locus_tag=CJA_0802 note='identified by Glimmer3; putative' product='hypothetical protein' protein_id=ACE85539.1 transl_table=11
CP000934	GenBank	CDS	948041	950449	+	1	.	codon_start=1 db_xref=GI:190687036 locus_tag=CJA_0803 product='conserved hypothetical protein' protein_id=ACE84714.1 transl_table=11
CP000934	GenBank	CDS	950553	950810	+	-1	.	codon_start=1 db_xref=GI:190687811 locus_tag=CJA_0804 note='identified by Glimmer3; putative' product='hypothetical protein' protein_id=ACE85489.1 transl_table=11
CP000934	GenBank	CDS	950916	951959	+	-1	.	EC_number=3.2.1.99 EC_number=3.2.1.55 codon_start=1 db_xref=GI:190686989 gene=arb43A locus_tag=CJA_0805 note='identified by match to protein family HMM PF04616' product='arabinanase and alpha-L-arabinofuranosidase, arb43A' protein_id=ACE84667.1 transl_table=11
CP000934	GenBank	CDS	952169	953242	+	1	.	EC_number=3.2.1.55 codon_start=1 db_xref=GI:190686701 gene=abf43L locus_tag=CJA_0806 note='identified by match to protein family HMM PF04616' product='alpha-L-arabinfuranosidase, putative, abf43L' protein_id=ACE84379.1 transl_table=11
CP000934	GenBank	CDS	953239	954303	+	1	.	EC_number=5.1.3.3 codon_start=1 db_xref=GI:190685861 locus_tag=CJA_0807 note='identified by match to protein family HMM PF01263; match to protein family HMM PF02493' product='aldose 1-epimerase' protein_id=ACE83539.1 transl_table=11
CP000934	GenBank	CDS	954415	954870	+	-1	.	codon_start=1 db_xref=GI:190685332 locus_tag=CJA_0808 note='identified by match to protein family HMM PF03412' product='Peptidase C39 family superfamily' protein_id=ACE83010.1 transl_table=11
CP000934	GenBank	CDS	957032	957289	+	-1	.	codon_start=1 db_xref=GI:190687520 locus_tag=CJA_0809 product='conserved hypothetical protein' protein_id=ACE85198.1 transl_table=11
CP000934	GenBank	CDS	958342	959172	+	-1	.	codon_start=1 db_xref=GI:190685251 locus_tag=CJA_0810 product='conserved domain protein' protein_id=ACE82929.1 transl_table=11
CP000934	GenBank	CDS	959448	959549	+	1	.	codon_start=1 db_xref=GI:190687790 locus_tag=CJA_0811 note='identified by Glimmer3; putative' product='hypothetical protein' protein_id=ACE85468.1 transl_table=11
CP000934	GenBank	CDS	960000	960332	+	-1	.	codon_start=1 db_xref=GI:190686142 locus_tag=CJA_0812 note='identified by similarity to GB:AAO10809.1' product='conserved hypothetical protein' protein_id=ACE83820.1 transl_table=11
CP000934	GenBank	CDS	961000	961113	+	-1	.	codon_start=1 db_xref=GI:190685259 locus_tag=CJA_0813 note='identified by Glimmer3; putative' product='hypothetical protein' protein_id=ACE82937.1 transl_table=11
CP000934	GenBank	CDS	961865	962788	+	-1	.	codon_start=1 db_xref=GI:190688325 locus_tag=CJA_0814 note='identified by Glimmer3; putative' product='hypothetical protein' protein_id=ACE86003.1 transl_table=11
CP000934	GenBank	CDS	962913	963716	+	-1	.	codon_start=1 db_xref=GI:190687330 locus_tag=CJA_0815 note='identified by Glimmer3; putative' product='hypothetical protein' protein_id=ACE85008.1 transl_table=11
CP000934	GenBank	CDS	964146	965510	+	1	.	EC_number=3.2.1.99 codon_start=1 db_xref=GI:190687911 gene=gly43C locus_tag=CJA_0816 note='identified by similarity to GB:CAA71485.1; match to protein family HMM PF00652; match to protein family HMM PF04616' product='beta-xylosidase/alpha-L-arabinfuranosidase, putative, gly43C' protein_id=ACE85589.1 transl_table=11
CP000934	GenBank	CDS	965615	967555	+	1	.	EC_number=3.2.1.20 codon_start=1 db_xref=GI:190686831 gene=agd97A locus_tag=CJA_0817 product='alpha-glucosidase, putative, adg97A' protein_id=ACE84509.1 transl_table=11
CP000934	GenBank	CDS	967618	969540	+	1	.	EC_number=3.2.1.- codon_start=1 db_xref=GI:190686284 gene=gly43D locus_tag=CJA_0818 note='identified by match to protein family HMM PF00652; match to protein family HMM PF04616' product='beta-xylosidase/alpha-L-arabinfuranosidase, putative, gly43D' protein_id=ACE83962.1 transl_table=11
CP000934	GenBank	CDS	969737	971611	+	1	.	EC_number=3.2.1.55 codon_start=1 db_xref=GI:190685272 gene=abf43M locus_tag=CJA_0819 note='identified by match to protein family HMM PF00652; match to protein family HMM PF04616' product='alpha-L-arabinfuranosidase, putative, abf43M' protein_id=ACE82950.1 transl_table=11
CP000934	GenBank	CDS	971650	972060	+	1	.	codon_start=1 db_xref=GI:190687372 locus_tag=CJA_0820 product='conserved hypothetical protein' protein_id=ACE85050.1 transl_table=11
CP000934	GenBank	CDS	972078	972461	+	1	.	codon_start=1 db_xref=GI:190688452 locus_tag=CJA_0821 product='conserved hypothetical protein' protein_id=ACE86130.1 transl_table=11
CP000934	GenBank	CDS	972668	973510	+	-1	.	codon_start=1 db_xref=GI:190685711 locus_tag=CJA_0822 note='identified by match to protein family HMM PF00665' product=transposase protein_id=ACE83389.1 transl_table=11
CP000934	GenBank	CDS	973507	973776	+	-1	.	codon_start=1 db_xref=GI:190686753 locus_tag=CJA_0823 note='identified by match to protein family HMM PF01527' product=transposase protein_id=ACE84431.1 transl_table=11
CP000934	GenBank	CDS	974289	974930	+	-1	.	codon_start=1 db_xref=GI:190687965 locus_tag=CJA_0824 note='identified by Glimmer3; putative' product='hypothetical protein' protein_id=ACE85643.1 transl_table=11
CP000934	GenBank	CDS	974930	975181	+	-1	.	codon_start=1 db_xref=GI:190685693 locus_tag=CJA_0825 note='identified by Glimmer3; putative' product='hypothetical protein' protein_id=ACE83371.1 transl_table=11
CP000934	GenBank	CDS	975579	975887	+	-1	.	codon_start=1 db_xref=GI:190685967 locus_tag=CJA_0826 product='ParB-like nuclease domain' protein_id=ACE83645.1 transl_table=11
CP000934	GenBank	CDS	976207	977100	+	-1	.	codon_start=1 db_xref=GI:190687293 locus_tag=CJA_0827 product='ParB-like nuclease domain' protein_id=ACE84971.1 transl_table=11
CP000934	GenBank	CDS	977856	980414	+	-1	.	codon_start=1 db_xref=GI:190687187 locus_tag=CJA_0828 note='identified by match to protein family HMM PF05593; match to protein family HMM TIGR01643' product='putative lipoprotein' protein_id=ACE84865.1 transl_table=11
CP000934	GenBank	CDS	980428	982236	+	-1	.	codon_start=1 db_xref=GI:190688248 locus_tag=CJA_0829 note='identified by Glimmer3; putative' product='hypothetical protein' protein_id=ACE85926.1 transl_table=11
CP000934	GenBank	CDS	982295	982768	+	-1	.	codon_start=1 db_xref=GI:190685242 locus_tag=CJA_0830 note='identified by match to protein family HMM PF05593; match to protein family HMM TIGR01643' product='fibronectin type III domain protein' protein_id=ACE82920.1 transl_table=11
CP000934	GenBank	CDS	983162	985078	+	1	.	codon_start=1 db_xref=GI:190686561 locus_tag=CJA_0831 note='identified by match to protein family HMM PF02013' product='Cellulose or protein binding domain' protein_id=ACE84239.1 transl_table=11
CP000934	GenBank	CDS	985332	986765	+	1	.	codon_start=1 db_xref=GI:190686796 locus_tag=CJA_0832 product=Cip2 protein_id=ACE84474.1 transl_table=11
CP000934	GenBank	CDS	986825	987535	+	-1	.	codon_start=1 db_xref=GI:190687608 locus_tag=CJA_0833 note='identified by match to protein family HMM PF00392' product='transcriptional regulator, GntR family' protein_id=ACE85286.1 transl_table=11
CP000934	GenBank	CDS	987717	990539	+	-1	.	codon_start=1 db_xref=GI:190686990 locus_tag=CJA_0834 note='identified by match to protein family HMM PF00563; match to protein family HMM PF00785; match to protein family HMM PF00989; match to protein family HMM PF00990; match to protein family HMM PF01590; match to protein family HMM TIGR00229; match to protein family HMM TIGR00254' product='Diguanylate cyclase/phosphodiesterase domain 2 (EAL)'…
CP000934	GenBank	CDS	990848	992188	+	-1	.	codon_start=1 db_xref=GI:190687843 gene=ndh locus_tag=CJA_0835 note='identified by match to protein family HMM PF00070' product='NADH dehydrogenase' protein_id=ACE85521.1 transl_table=11
CP000934	GenBank	CDS	992252	993745	+	-1	.	codon_start=1 db_xref=GI:190685939 locus_tag=CJA_0836 note='identified by Glimmer3; putative' product='hypothetical protein' protein_id=ACE83617.1 transl_table=11
CP000934	GenBank	CDS	993772	996009	+	-1	.	codon_start=1 db_xref=GI:190686035 locus_tag=CJA_0837 note='identified by match to protein family HMM PF00515' product='conserved hypothetical protein' protein_id=ACE83713.1 transl_table=11
CP000934	GenBank	CDS	996071	997060	+	-1	.	EC_number=1.1.1.179 codon_start=1 db_xref=GI:190688533 locus_tag=CJA_0838 note='identified by match to protein family HMM PF01408; match to protein family HMM PF02894' product='AGR_pAT_7p, (AF151698) GlnP/GlnQ homolog' protein_id=ACE86211.1 transl_table=11
CP000934	GenBank	CDS	997160	997822	+	-1	.	codon_start=1 db_xref=GI:190685487 locus_tag=CJA_0839 note='identified by match to protein family HMM PF00106' product='oxidoreductase, short chain dehydrogenase/reductase family' protein_id=ACE83165.1 transl_table=11
CP000934	GenBank	CDS	997993	999108	+	-1	.	codon_start=1 db_xref=GI:190687247 gene=oruR locus_tag=CJA_0840 note='identified by match to protein family HMM PF00165' product='transcriptional regulator, AraC family' protein_id=ACE84925.1 transl_table=11
CP000934	GenBank	CDS	999122	1000141	+	-1	.	codon_start=1 db_xref=GI:190688106 locus_tag=CJA_0841 note='identified by match to protein family HMM PF00990; match to protein family HMM TIGR00254' product='GGDEF domain protein' protein_id=ACE85784.1 transl_table=11
CP000934	GenBank	CDS	1000498	1003302	+	1	.	codon_start=1 db_xref=GI:190685158 gene=cirA locus_tag=CJA_0842 note='identified by match to protein family HMM PF00593; match to protein family HMM PF05738; match to protein family HMM TIGR01782' product='TonB-dependent receptor' protein_id=ACE82836.1 transl_table=11
CP000934	GenBank	CDS	1003302	1005278	+	1	.	EC_number=3.1.3.8 codon_start=1 db_xref=GI:190685904 locus_tag=CJA_0843 note='identified by match to protein family HMM PF02333' product='phytase domain protein' protein_id=ACE83582.1 transl_table=11
CP000934	GenBank	CDS	1005398	1007374	+	1	.	codon_start=1 db_xref=GI:190688508 locus_tag=CJA_0844 note='identified by match to protein family HMM PF05787; match to protein family HMM PF07494' product='Tat (twin-arginine translocation) pathway signal sequence domain protein' protein_id=ACE86186.1 transl_table=11
CP000934	GenBank	CDS	1007423	1007716	+	-1	.	codon_start=1 db_xref=GI:190685282 locus_tag=CJA_0845 product='putative lipoprotein' protein_id=ACE82960.1 transl_table=11
CP000934	GenBank	CDS	1007805	1008395	+	-1	.	codon_start=1 db_xref=GI:190687334 gene=idnK locus_tag=CJA_0846 note='identified by match to protein family HMM TIGR01313' product=gluconokinase protein_id=ACE85012.1 transl_table=11
CP000934	GenBank	CDS	1008600	1009637	+	1	.	codon_start=1 db_xref=GI:190688420 locus_tag=CJA_0847 note='identified by match to protein family HMM PF00356; match to protein family HMM PF00532' product='transcriptional regulatory protein' protein_id=ACE86098.1 transl_table=11
CP000934	GenBank	CDS	1009665	1011314	+	1	.	codon_start=1 db_xref=GI:190687912 locus_tag=CJA_0848 note='identified by match to protein family HMM PF07690; match to protein family HMM TIGR00792' product='cation symporter' protein_id=ACE85590.1 transl_table=11
CP000934	GenBank	CDS	1011455	1013827	+	1	.	EC_number=2.4.1.- codon_start=1 db_xref=GI:190685231 gene=cgs94A locus_tag=CJA_0849 note='identified by match to protein family HMM PF06165' product='cyclic beta-1, 2- glucan synthetase, putative, cgs94A' protein_id=ACE82909.1 transl_table=11
CP000934	GenBank	CDS	1013899	1014240	+	-1	.	codon_start=1 db_xref=GI:190688391 locus_tag=CJA_0850 note='identified by similarity to GB:BAB53320.1' product='conserved hypothetical protein' protein_id=ACE86069.1 transl_table=11
CP000934	GenBank	CDS	1014454	1014948	+	-1	.	codon_start=1 db_xref=GI:190685755 locus_tag=CJA_0851 note='identified by Glimmer3; putative' product='hypothetical protein' protein_id=ACE83433.1 transl_table=11
CP000934	GenBank	CDS	1015309	1015575	+	-1	.	codon_start=1 db_xref=GI:190685489 gene=rpsT locus_tag=CJA_0852 note='identified by match to protein family HMM PF01649; match to protein family HMM TIGR00029' product='ribosomal protein S20' protein_id=ACE83167.1 transl_table=11
CP000934	GenBank	CDS	1015568	1015660	+	-1	.	codon_start=1 db_xref=GI:190686535 locus_tag=CJA_0853 note='identified by Glimmer3; putative' product='hypothetical protein' protein_id=ACE84213.1 transl_table=11
CP000934	GenBank	CDS	1015849	1017951	+	1	.	codon_start=1 db_xref=GI:190687088 locus_tag=CJA_0854 note='identified by match to protein family HMM PF00069; match to protein family HMM PF00515' product='serine/threonine kinase' protein_id=ACE84766.1 transl_table=11
CP000934	GenBank	CDS	1017991	1018671	+	1	.	codon_start=1 db_xref=GI:190688173 locus_tag=CJA_0855 note='identified by Glimmer3; putative' product='hypothetical protein' protein_id=ACE85851.1 transl_table=11
CP000934	GenBank	CDS	1018757	1019461	+	-1	.	codon_start=1 db_xref=GI:190687896 locus_tag=CJA_0856 note='identified by match to protein family HMM PF00483' product='nucleotidyltransferase family protein' protein_id=ACE85574.1 transl_table=11
CP000934	GenBank	CDS	1019458	1020522	+	-1	.	codon_start=1 db_xref=GI:190688694 locus_tag=CJA_0857 note='identified by match to protein family HMM PF01436; match to protein family HMM PF02958' product='Domain of unknown function DUF227' protein_id=ACE86372.1 transl_table=11
CP000934	GenBank	CDS	1020699	1023278	+	1	.	codon_start=1 db_xref=GI:190686295 locus_tag=CJA_0858 note='identified by match to protein family HMM PF04453' product='putative organic solvent tolerance protein' protein_id=ACE83973.1 transl_table=11
CP000934	GenBank	CDS	1023292	1024605	+	1	.	codon_start=1 db_xref=GI:190685090 gene=surA locus_tag=CJA_0859 note='identified by match to protein family HMM PF00639' product='peptidyl-prolyl cis-trans isomerase SurA' protein_id=ACE82768.1 transl_table=11
CP000934	GenBank	CDS	1024693	1025697	+	1	.	EC_number=1.1.1.262 codon_start=1 db_xref=GI:190687124 gene=pdxA locus_tag=CJA_0860 note='identified by match to protein family HMM PF04166; match to protein family HMM TIGR00557' product='4-hydroxythreonine-4-phosphate dehydrogenase' protein_id=ACE84802.1 transl_table=11
CP000934	GenBank	CDS	1025698	1026561	+	1	.	EC_number=2.1.1.- codon_start=1 db_xref=GI:190688156 gene=ksgA locus_tag=CJA_0861 note='identified by match to protein family HMM PF00398; match to protein family HMM TIGR00755' product='dimethyladenosine transferase' protein_id=ACE85834.1 transl_table=11
CP000934	GenBank	CDS	1026558	1026932	+	1	.	codon_start=1 db_xref=GI:190685529 locus_tag=CJA_0862 note='identified by match to protein family HMM PF04379' product='conserved hypothetical protein' protein_id=ACE83207.1 transl_table=11
CP000934	GenBank	CDS	1026941	1027753	+	1	.	EC_number=3.6.1.41 codon_start=1 db_xref=GI:190686384 locus_tag=CJA_0863 product='bis(5'-nucleosyl)-tetraphosphatase, symmetrical' protein_id=ACE84062.1 transl_table=11
CP000934	GenBank	CDS	1027759	1028655	+	-1	.	codon_start=1 db_xref=GI:190687664 locus_tag=CJA_0864 product='PEP-CTERM putative exosortase interaction domain protein' protein_id=ACE85342.1 transl_table=11
CP000934	GenBank	CDS	1029341	1030486	+	1	.	codon_start=1 db_xref=GI:190685170 locus_tag=CJA_0865 note='identified by match to protein family HMM PF00034; match to protein family HMM PF00116; match to protein family HMM PF02790' product='cytochrome c oxidase, subunit II' protein_id=ACE82848.1 transl_table=11
CP000934	GenBank	CDS	1030486	1032084	+	1	.	EC_number=1.9.3.1 codon_start=1 db_xref=GI:190686017 locus_tag=CJA_0866 note='identified by match to protein family HMM PF00115' product='cytochrome c oxidase, subunit I' protein_id=ACE83695.1 transl_table=11
CP000934	GenBank	CDS	1032104	1032631	+	1	.	codon_start=1 db_xref=GI:190687306 gene=coxG locus_tag=CJA_0867 note='identified by match to protein family HMM PF04442' product='cytochrome oxidase assembly factor' protein_id=ACE84984.1 transl_table=11
CP000934	GenBank	CDS	1032654	1033535	+	1	.	codon_start=1 db_xref=GI:190686315 locus_tag=CJA_0868 note='identified by match to protein family HMM PF00510' product='Cytochrome c oxidase subunit III' protein_id=ACE83993.1 transl_table=11
CP000934	GenBank	CDS	1033543	1033797	+	-1	.	codon_start=1 db_xref=GI:190686931 locus_tag=CJA_0869 note='identified by Glimmer3; putative' product='hypothetical protein' protein_id=ACE84609.1 transl_table=11
CP000934	GenBank	CDS	1033778	1034539	+	1	.	codon_start=1 db_xref=GI:190688550 locus_tag=CJA_0870 product='conserved hypothetical protein' protein_id=ACE86228.1 transl_table=11
CP000934	GenBank	CDS	1034625	1035194	+	1	.	codon_start=1 db_xref=GI:190687723 locus_tag=CJA_0871 product='conserved hypothetical protein' protein_id=ACE85401.1 transl_table=11
CP000934	GenBank	CDS	1035197	1036264	+	1	.	codon_start=1 db_xref=GI:190688379 locus_tag=CJA_0872 note='identified by match to protein family HMM PF02628' product='uncharacterized protein required for cytochrome oxidase assembly' protein_id=ACE86057.1 transl_table=11
CP000934	GenBank	CDS	1036254	1037204	+	1	.	EC_number=2.5.1.- codon_start=1 db_xref=GI:190685588 gene=cyoE locus_tag=CJA_0873 note='identified by match to protein family HMM PF01040; match to protein family HMM TIGR01473' product='protoheme IX farnesyltransferase' protein_id=ACE83266.1 transl_table=11
CP000934	GenBank	CDS	1037167	1037670	+	1	.	codon_start=1 db_xref=GI:190685333 locus_tag=CJA_0874 note='identified by match to protein family HMM PF04314' product='conserved hypothetical protein' protein_id=ACE83011.1 transl_table=11
CP000934	GenBank	CDS	1037673	1038341	+	1	.	codon_start=1 db_xref=GI:190688215 locus_tag=CJA_0875 note='identified by match to protein family HMM PF02630' product='SCO1/SenC superfamily' protein_id=ACE85893.1 transl_table=11
CP000934	GenBank	CDS	1038579	1039178	+	1	.	codon_start=1 db_xref=GI:190686955 locus_tag=CJA_0876 product='conserved hypothetical protein' protein_id=ACE84633.1 transl_table=11
CP000934	GenBank	CDS	1039272	1039424	+	1	.	codon_start=1 db_xref=GI:190686645 locus_tag=CJA_0877 note='identified by Glimmer3; putative' product='hypothetical protein' protein_id=ACE84323.1 transl_table=11
CP000934	GenBank	CDS	1039528	1040091	+	1	.	codon_start=1 db_xref=GI:190685879 locus_tag=CJA_0878 note='identified by match to protein family HMM TIGR03304' product='putative membrane protein' protein_id=ACE83557.1 transl_table=11
CP000934	GenBank	CDS	1040225	1041376	+	1	.	codon_start=1 db_xref=GI:190688323 locus_tag=CJA_0879 note='identified by match to protein family HMM PF01609' product='ISCja2, transposase' protein_id=ACE86001.1 transl_table=11
CP000934	GenBank	CDS	1041430	1042710	+	-1	.	EC_number=5.4.3.8 codon_start=1 db_xref=GI:190687312 gene=hemL locus_tag=CJA_0880 note='identified by match to protein family HMM PF00202; match to protein family HMM TIGR00713' product=glutamate-1-semialdehyde-2,1-aminomutase protein_id=ACE84990.1 transl_table=11
CP000934	GenBank	CDS	1042740	1043384	+	-1	.	EC_number=2.5.1.3 codon_start=1 db_xref=GI:190688395 gene=thiE locus_tag=CJA_0881 note='identified by match to protein family HMM PF02581; match to protein family HMM TIGR00693' product='thiamine-phosphate pyrophosphorylase' protein_id=ACE86073.1 transl_table=11
CP000934	GenBank	CDS	1043353	1043775	+	-1	.	codon_start=1 db_xref=GI:190685842 locus_tag=CJA_0882 note='identified by match to protein family HMM PF03653' product='Uncharacterised protein family (UPF0093) superfamily' protein_id=ACE83520.1 transl_table=11
CP000934	GenBank	CDS	1043778	1044686	+	-1	.	codon_start=1 db_xref=GI:190685957 locus_tag=CJA_0883 product='putative membrane protein' protein_id=ACE83635.1 transl_table=11
CP000934	GenBank	CDS	1044754	1046496	+	-1	.	codon_start=1 db_xref=GI:190688190 locus_tag=CJA_0884 note='identified by match to protein family HMM PF00571; match to protein family HMM PF00654' product='voltage-gated chloride channel' protein_id=ACE85868.1 transl_table=11
CP000934	GenBank	CDS	1046661	1047707	+	1	.	EC_number=1.2.1.38 codon_start=1 db_xref=GI:190685226 gene=argC locus_tag=CJA_0885 note='identified by match to protein family HMM PF01118; match to protein family HMM PF02774; match to protein family HMM TIGR01850' product='N-acetyl-gamma-glutamyl-phosphate reductase' protein_id=ACE82904.1 transl_table=11
CP000934	GenBank	CDS	1047832	1048590	+	1	.	codon_start=1 db_xref=GI:190687544 locus_tag=CJA_0886 product='conserved hypothetical protein' protein_id=ACE85222.1 transl_table=11
CP000934	GenBank	CDS	1048613	1049026	+	1	.	codon_start=1 db_xref=GI:190688372 locus_tag=CJA_0887 note='identified by match to protein family HMM PF04519' product='putative cell morphology protein' protein_id=ACE86050.1 transl_table=11
CP000934	GenBank	CDS	1049095	1049448	+	1	.	codon_start=1 db_xref=GI:190688485 locus_tag=CJA_0888 note='identified by match to protein family HMM PF01521; match to protein family HMM TIGR00049' product='HesB/YadR/YfhF family protein' protein_id=ACE86163.1 transl_table=11
CP000934	GenBank	CDS	1049485	1050624	+	-1	.	codon_start=1 db_xref=GI:190685733 locus_tag=CJA_0889 note='identified by match to protein family HMM PF03702' product='Uncharacterised protein family (UPF0075) superfamily' protein_id=ACE83411.1 transl_table=11
CP000934	GenBank	CDS	1050633	1052066	+	-1	.	codon_start=1 db_xref=GI:190685591 gene=trg3 locus_tag=CJA_0890 note='identified by match to protein family HMM PF01476; match to protein family HMM PF01551' product='peptidase, M23/M37 family' protein_id=ACE83269.1 transl_table=11
CP000934	GenBank	CDS	1052287	1053594	+	1	.	EC_number=6.1.1.1 codon_start=1 db_xref=GI:190686452 gene=tyrS locus_tag=CJA_0891 note='identified by match to protein family HMM PF00579; match to protein family HMM TIGR00234' product='tyrosyl-tRNA synthetase' protein_id=ACE84130.1 transl_table=11
CP000934	GenBank	CDS	1053581	1053796	+	1	.	codon_start=1 db_xref=GI:190687054 locus_tag=CJA_0893 note='identified by Glimmer3; putative' product='hypothetical protein' protein_id=ACE84732.1 transl_table=11
CP000934	GenBank	rRNA	1054098	1055631	+	1	.	gene=rrsB locus_tag=CJA_3881 product='16S ribosomal RNA'
CP000934	GenBank	tRNA	1055781	1055869	+	1	.	locus_tag=CJA_3882 note=tRNA-Undet product=tRNA-OTHER
CP000934	GenBank	tRNA	1055908	1055986	+	1	.	locus_tag=CJA_3883 product=tRNA-Ile
CP000934	GenBank	tRNA	1056005	1056082	+	1	.	locus_tag=CJA_3884 product=tRNA-Ala
CP000934	GenBank	rRNA	1056342	1059231	+	1	.	gene=rrlB locus_tag=CJA_3885 product='23S ribosomal RNA'
CP000934	GenBank	rRNA	1059398	1059515	+	1	.	gene=rrfB locus_tag=CJA_3886 product='5S ribosomal RNA'
CP000934	GenBank	rRNA	1059926	1061459	+	1	.	gene=rrsC locus_tag=CJA_3888 product='16S ribosomal RNA'
CP000934	GenBank	tRNA	1061607	1061685	+	1	.	locus_tag=CJA_3889 product=tRNA-Ile
CP000934	GenBank	tRNA	1061704	1061781	+	1	.	locus_tag=CJA_3890 product=tRNA-Ala
CP000934	GenBank	rRNA	1062041	1064930	+	1	.	gene=rrlC locus_tag=CJA_3891 product='23S ribosomal RNA'
CP000934	GenBank	rRNA	1065097	1065214	+	1	.	gene=rrfC locus_tag=CJA_3892 product='5S ribosomal RNA'
CP000934	GenBank	CDS	1065398	1066183	+	1	.	codon_start=1 db_xref=GI:190684975 locus_tag=CJA_0905 product='conserved hypothetical protein' protein_id=ACE82653.1 transl_table=11
CP000934	GenBank	CDS	1066194	1066676	+	1	.	EC_number=2.3.1.128 codon_start=1 db_xref=GI:190686293 gene=rimI locus_tag=CJA_0906 note='identified by match to protein family HMM PF00583; match to protein family HMM TIGR01575' product='ribosomal-protein-alanine acetyltransferase' protein_id=ACE83971.1 transl_table=11
CP000934	GenBank	CDS	1066679	1067242	+	-1	.	codon_start=1 db_xref=GI:190687077 locus_tag=CJA_0907 note='identified by match to protein family HMM PF00072; match to protein family HMM PF02954; match to protein family HMM TIGR01199' product='DNA-binding response regulator' protein_id=ACE84755.1 transl_table=11
CP000934	GenBank	CDS	1067235	1068584	+	-1	.	codon_start=1 db_xref=GI:190688381 locus_tag=CJA_0908 note='identified by match to protein family HMM PF00512; match to protein family HMM PF02518' product='sensor histidine kinase' protein_id=ACE86059.1 transl_table=11
CP000934	GenBank	CDS	1068700	1070148	+	1	.	codon_start=1 db_xref=GI:190685671 locus_tag=CJA_0909 note='identified by match to protein family HMM PF01554; match to protein family HMM TIGR00797' product='Na+-driven multidrug efflux pump' protein_id=ACE83349.1 transl_table=11
CP000934	GenBank	CDS	1070222	1071799	+	1	.	codon_start=1 db_xref=GI:190686750 gene=prfC locus_tag=CJA_0910 note='identified by match to protein family HMM PF00009; match to protein family HMM PF03144; match to protein family HMM TIGR00231; match to protein family HMM TIGR00503' product='peptide chain release factor 3' protein_id=ACE84428.1 transl_table=11
CP000934	GenBank	CDS	1071803	1072144	+	1	.	codon_start=1 db_xref=GI:190688128 locus_tag=CJA_0911 note='identified by Glimmer3; putative' product='hypothetical protein' protein_id=ACE85806.1 transl_table=11
CP000934	GenBank	CDS	1072233	1072793	+	1	.	codon_start=1 db_xref=GI:190687270 locus_tag=CJA_0912 product='conserved hypothetical protein' protein_id=ACE84948.1 transl_table=11
CP000934	GenBank	CDS	1072850	1074043	+	-1	.	codon_start=1 db_xref=GI:190687768 locus_tag=CJA_0913 note='identified by match to protein family HMM TIGR01352' product='TonB family C-terminal domain protein' protein_id=ACE85446.1 transl_table=11
CP000934	GenBank	CDS	1074256	1074957	+	1	.	codon_start=1 db_xref=GI:190686450 locus_tag=CJA_0914 note='identified by match to protein family HMM PF00027' product='cyclic nucleotide-binding domain protein' protein_id=ACE84128.1 transl_table=11
CP000934	GenBank	CDS	1075035	1075718	+	1	.	codon_start=1 db_xref=GI:190687929 locus_tag=CJA_0915 product='conserved hypothetical protein' protein_id=ACE85607.1 transl_table=11
CP000934	GenBank	CDS	1075817	1076659	+	-1	.	codon_start=1 db_xref=GI:190687731 locus_tag=CJA_0916 note='identified by Glimmer3; putative' product='hypothetical protein' protein_id=ACE85409.1 transl_table=11
CP000934	GenBank	CDS	1076745	1076954	+	-1	.	codon_start=1 db_xref=GI:190686249 locus_tag=CJA_0917 note='identified by Glimmer3; putative' product='hypothetical protein' protein_id=ACE83927.1 transl_table=11
CP000934	GenBank	CDS	1076983	1077090	+	1	.	codon_start=1 db_xref=GI:190684967 locus_tag=CJA_0918 note='identified by Glimmer3; putative' product='hypothetical protein' protein_id=ACE82645.1 transl_table=11
CP000934	GenBank	CDS	1078050	1078487	+	1	.	codon_start=1 db_xref=GI:190687272 locus_tag=CJA_0919 note='identified by match to protein family HMM PF02472' product='TonB system transport protein ExbD2' protein_id=ACE84950.1 transl_table=11
CP000934	GenBank	CDS	1078549	1079073	+	-1	.	codon_start=1 db_xref=GI:190686243 locus_tag=CJA_0920 note='identified by match to protein family HMM PF04073' product='YbaK / prolyl-tRNA synthetases associated domain protein' protein_id=ACE83921.1 transl_table=11
CP000934	GenBank	CDS	1079320	1080603	+	-1	.	codon_start=1 db_xref=GI:190685813 gene=aspC locus_tag=CJA_0921 product='aspartate transaminase' protein_id=ACE83491.1 transl_table=11
CP000934	GenBank	CDS	1080669	1082603	+	-1	.	codon_start=1 db_xref=GI:190686883 locus_tag=CJA_0922 note='identified by match to protein family HMM PF01435' product='Zn-dependent protease with chaperone function' protein_id=ACE84561.1 transl_table=11
CP000934	GenBank	CDS	1082639	1083232	+	-1	.	codon_start=1 db_xref=GI:190687436 locus_tag=CJA_0923 note='identified by match to protein family HMM PF04011' product='uncharacterized conserved protein' protein_id=ACE85114.1 transl_table=11
CP000934	GenBank	CDS	1083354	1083968	+	-1	.	codon_start=1 db_xref=GI:190686640 locus_tag=CJA_0924 note='identified by match to protein family HMM PF04972' product='21 kDa hemolysin precursor' protein_id=ACE84318.1 transl_table=11
CP000934	GenBank	CDS	1083968	1084552	+	-1	.	codon_start=1 db_xref=GI:190686476 gene=gmhA locus_tag=CJA_0925 note='identified by match to protein family HMM PF01380; match to protein family HMM TIGR00441' product='phosphoheptose isomerase' protein_id=ACE84154.1 transl_table=11
CP000934	GenBank	CDS	1084664	1085044	+	-1	.	codon_start=1 db_xref=GI:190688375 locus_tag=CJA_0926 note='identified by match to protein family HMM PF02021; match to protein family HMM TIGR00252' product='conserved hypothetical protein TIGR00252' protein_id=ACE86053.1 transl_table=11
CP000934	GenBank	CDS	1085047	1086972	+	-1	.	codon_start=1 db_xref=GI:190687009 locus_tag=CJA_0927 note='identified by match to protein family HMM PF04348' product='LppC putative lipoprotein' protein_id=ACE84687.1 transl_table=11
CP000934	GenBank	CDS	1087030	1087935	+	1	.	codon_start=1 db_xref=GI:190686189 locus_tag=CJA_0928 note='identified by match to protein family HMM PF00590; match to protein family HMM TIGR00096' product='conserved hypothetical protein TIGR00096' protein_id=ACE83867.1 transl_table=11
CP000934	GenBank	CDS	1087987	1090368	+	-1	.	codon_start=1 db_xref=GI:190685055 locus_tag=CJA_0929 note='identified by match to protein family HMM PF00593' product='putative TonB-dependent receptor' protein_id=ACE82733.1 transl_table=11
CP000934	GenBank	CDS	1090357	1090452	+	1	.	codon_start=1 db_xref=GI:190687770 locus_tag=CJA_0930 note='identified by Glimmer3; putative' product='hypothetical protein' protein_id=ACE85448.1 transl_table=11
CP000934	GenBank	CDS	1091061	1091888	+	-1	.	codon_start=1 db_xref=GI:190687479 locus_tag=CJA_0931 product='conserved hypothetical protein' protein_id=ACE85157.1 transl_table=11
CP000934	GenBank	CDS	1091971	1092312	+	-1	.	codon_start=1 db_xref=GI:190688284 locus_tag=CJA_0932 note='identified by Glimmer3; putative' product='hypothetical protein' protein_id=ACE85962.1 transl_table=11
CP000934	GenBank	CDS	1092309	1092509	+	-1	.	codon_start=1 db_xref=GI:190685799 locus_tag=CJA_0933 note='identified by Glimmer3; putative' product='hypothetical protein' protein_id=ACE83477.1 transl_table=11
CP000934	GenBank	CDS	1092475	1093206	+	1	.	codon_start=1 db_xref=GI:190686679 locus_tag=CJA_0934 product='predicted transcriptional regulator' protein_id=ACE84357.1 transl_table=11
CP000934	GenBank	CDS	1093343	1093759	+	1	.	codon_start=1 db_xref=GI:190685713 locus_tag=CJA_0935 note='identified by match to protein family HMM PF00903' product='glyoxylase I family protein' protein_id=ACE83391.1 transl_table=11
CP000934	GenBank	CDS	1093800	1094726	+	1	.	codon_start=1 db_xref=GI:190686770 locus_tag=CJA_0936 note='identified by Glimmer3; putative' product='hypothetical protein' protein_id=ACE84448.1 transl_table=11
CP000934	GenBank	CDS	1094756	1096258	+	1	.	codon_start=1 db_xref=GI:190687824 locus_tag=CJA_0937 note='identified by Glimmer3; putative' product='hypothetical protein' protein_id=ACE85502.1 transl_table=11
CP000934	GenBank	CDS	1096460	1097437	+	1	.	codon_start=1 db_xref=GI:190685106 locus_tag=CJA_0938 note='identified by match to protein family HMM PF01757' product='putative membrane protein' protein_id=ACE82784.1 transl_table=11
CP000934	GenBank	CDS	1097507	1098364	+	-1	.	codon_start=1 db_xref=GI:190686162 locus_tag=CJA_0939 note='identified by match to protein family HMM PF00005; match to protein family HMM TIGR01184' product='nitrate transporter system, ATPase component' protein_id=ACE83840.1 transl_table=11
CP000934	GenBank	CDS	1098363	1098491	+	1	.	codon_start=1 db_xref=GI:190687158 locus_tag=CJA_0940 note='identified by Glimmer3; putative' product='hypothetical protein' protein_id=ACE84836.1 transl_table=11
CP000934	GenBank	CDS	1098795	1099946	+	1	.	codon_start=1 db_xref=GI:190685273 locus_tag=CJA_0941 note='identified by match to protein family HMM PF00515' product='putative TPR domain protein' protein_id=ACE82951.1 transl_table=11
CP000934	GenBank	CDS	1100197	1101015	+	1	.	codon_start=1 db_xref=GI:190686308 locus_tag=CJA_0942 note='identified by match to protein family HMM PF06439' product='Domain of Unknown Function (DUF1080) superfamily' protein_id=ACE83986.1 transl_table=11
CP000934	GenBank	CDS	1101067	1101582	+	1	.	codon_start=1 db_xref=GI:190688604 locus_tag=CJA_0943 note='identified by match to protein family HMM PF00255' product='putative glutathione peroxidase' protein_id=ACE86282.1 transl_table=11
CP000934	GenBank	CDS	1101614	1102660	+	1	.	codon_start=1 db_xref=GI:190687826 locus_tag=CJA_0944 note='identified by Glimmer3; putative' product='hypothetical protein' protein_id=ACE85504.1 transl_table=11
CP000934	GenBank	CDS	1102712	1103515	+	1	.	codon_start=1 db_xref=GI:190686382 locus_tag=CJA_0945 product='transmembrane protein' protein_id=ACE84060.1 transl_table=11
CP000934	GenBank	CDS	1103502	1105160	+	1	.	EC_number=3.1.6.- codon_start=1 db_xref=GI:190687601 locus_tag=CJA_0946 note='identified by match to protein family HMM PF00884' product=sulfatase protein_id=ACE85279.1 transl_table=11
CP000934	GenBank	CDS	1106013	1107506	+	-1	.	codon_start=1 db_xref=GI:190688034 locus_tag=CJA_0947 note='identified by Glimmer3; putative' product='hypothetical protein' protein_id=ACE85712.1 transl_table=11
CP000934	GenBank	CDS	1107559	1115991	+	-1	.	codon_start=1 db_xref=GI:190685278 locus_tag=CJA_0948 note='identified by match to protein family HMM PF05593; match to protein family HMM TIGR01643' product='RHS Repeat family' protein_id=ACE82956.1 transl_table=11
CP000934	GenBank	CDS	1116074	1116937	+	-1	.	codon_start=1 db_xref=GI:190687802 locus_tag=CJA_0949 note='identified by Glimmer3; putative' product='hypothetical protein' protein_id=ACE85480.1 transl_table=11
CP000934	GenBank	CDS	1117155	1117289	+	-1	.	codon_start=1 db_xref=GI:190686745 locus_tag=CJA_0950 note='identified by Glimmer3; putative' product='hypothetical protein' protein_id=ACE84423.1 transl_table=11
CP000934	GenBank	CDS	1117240	1117359	+	1	.	codon_start=1 db_xref=GI:190688582 locus_tag=CJA_0952 note='identified by Glimmer3; putative' product='hypothetical protein' protein_id=ACE86260.1 transl_table=11
CP000934	GenBank	CDS	1117356	1118255	+	-1	.	codon_start=1 db_xref=GI:190687320 gene=lpxO locus_tag=CJA_0951 note='identified by match to protein family HMM PF05118' product=beta-hydroxylase protein_id=ACE84998.1 transl_table=11
CP000934	GenBank	CDS	1118347	1119285	+	-1	.	codon_start=1 db_xref=GI:190686230 locus_tag=CJA_0953 note='identified by match to protein family HMM PF00072; match to protein family HMM PF00196' product='two-component transcriptional regulator, LuxR family' protein_id=ACE83908.1 transl_table=11
CP000934	GenBank	CDS	1119282	1122713	+	-1	.	codon_start=1 db_xref=GI:190685610 locus_tag=CJA_0954 note='identified by match to protein family HMM PF00072; match to protein family HMM PF00512; match to protein family HMM PF02518' product='two-component hybrid sensor and regulator' protein_id=ACE83288.1 transl_table=11
CP000934	GenBank	CDS	1122879	1123040	+	-1	.	codon_start=1 db_xref=GI:190686876 locus_tag=CJA_0955 note='identified by Glimmer3; putative' product='hypothetical protein' protein_id=ACE84554.1 transl_table=11
CP000934	GenBank	CDS	1123276	1124472	+	1	.	codon_start=1 db_xref=GI:190686278 locus_tag=CJA_0956 note='identified by match to protein family HMM PF01094' product='amide-urea binding protein' protein_id=ACE83956.1 transl_table=11
CP000934	GenBank	CDS	1124591	1125517	+	1	.	codon_start=1 db_xref=GI:190685393 locus_tag=CJA_0957 note='identified by match to protein family HMM PF02653' product='amino acid/sugar ABC transporter, permease protein' protein_id=ACE83071.1 transl_table=11
CP000934	GenBank	CDS	1125534	1126760	+	1	.	codon_start=1 db_xref=GI:190687883 gene=fmdF locus_tag=CJA_0958 note='identified by match to protein family HMM PF02653' product='ABC transporter permease protein' protein_id=ACE85561.1 transl_table=11
CP000934	GenBank	CDS	1126747	1127496	+	1	.	codon_start=1 db_xref=GI:190685560 locus_tag=CJA_0959 note='identified by match to protein family HMM PF00005' product='ABC transporter ATP-binding protein' protein_id=ACE83238.1 transl_table=11
CP000934	GenBank	CDS	1127519	1128208	+	1	.	codon_start=1 db_xref=GI:190688523 locus_tag=CJA_0960 note='identified by match to protein family HMM PF00005' product='ABC transporter ATP-binding protein' protein_id=ACE86201.1 transl_table=11
CP000934	GenBank	CDS	1128301	1128621	+	-1	.	codon_start=1 db_xref=GI:190686825 locus_tag=CJA_0961 note='identified by Glimmer3; putative' product='hypothetical protein' protein_id=ACE84503.1 transl_table=11
CP000934	GenBank	CDS	1128749	1128841	+	1	.	codon_start=1 db_xref=GI:190685661 locus_tag=CJA_0962 note='identified by Glimmer3; putative' product='hypothetical protein' protein_id=ACE83339.1 transl_table=11
CP000934	GenBank	CDS	1128876	1130108	+	1	.	EC_number=3.5.1.49 codon_start=1 db_xref=GI:190685160 gene=fmdA locus_tag=CJA_0963 note='identified by match to protein family HMM PF03069' product=amidase protein_id=ACE82838.1 transl_table=11
CP000934	GenBank	CDS	1130222	1130590	+	1	.	codon_start=1 db_xref=GI:190687847 locus_tag=CJA_0964 product='putative formamidase regulatory protein FmdB' protein_id=ACE85525.1 transl_table=11
CP000934	GenBank	CDS	1130680	1131357	+	-1	.	codon_start=1 db_xref=GI:190688152 locus_tag=CJA_0965 product='putative transcriptional regulator' protein_id=ACE85830.1 transl_table=11
CP000934	GenBank	CDS	1131840	1132583	+	1	.	codon_start=1 db_xref=GI:190686482 locus_tag=CJA_0966 note='identified by match to protein family HMM PF00672; match to protein family HMM PF01988' product='nodulin 21-like protein' protein_id=ACE84160.1 transl_table=11
CP000934	GenBank	CDS	1132606	1133301	+	-1	.	codon_start=1 db_xref=GI:190685882 locus_tag=CJA_0967 note='identified by match to protein family HMM PF00117' product='conserved proteinconserved protein' protein_id=ACE83560.1 transl_table=11
CP000934	GenBank	CDS	1133480	1133944	+	-1	.	codon_start=1 db_xref=GI:190687567 locus_tag=CJA_0968 note='identified by match to protein family HMM TIGR01167' product='LPXTG-motif cell wall anchor domain protein' protein_id=ACE85245.1 transl_table=11
CP000934	GenBank	CDS	1133823	1135142	+	1	.	codon_start=1 db_xref=GI:190686717 locus_tag=CJA_0969 note='identified by match to protein family HMM PF00270; match to protein family HMM PF00271' product='ATP-dependent RNA helicase RhlB' protein_id=ACE84395.1 transl_table=11
CP000934	GenBank	CDS	1135189	1136049	+	1	.	codon_start=1 db_xref=GI:190687060 locus_tag=CJA_0970 note='identified by match to protein family HMM PF00892' product='putative membrane protein' protein_id=ACE84738.1 transl_table=11
CP000934	GenBank	CDS	1136076	1136876	+	1	.	codon_start=1 db_xref=GI:190687845 locus_tag=CJA_0971 note='identified by match to protein family HMM PF02900' product='Catalytic LigB subunit of aromatic ring-opening dioxygenase' protein_id=ACE85523.1 transl_table=11
CP000934	GenBank	CDS	1136943	1138211	+	1	.	codon_start=1 db_xref=GI:190688537 gene=rrpX locus_tag=CJA_0973 note='identified by match to protein family HMM PF00072; match to protein family HMM PF00990; match to protein family HMM TIGR00254' product='response regulator protein' protein_id=ACE86215.1 transl_table=11
CP000934	GenBank	CDS	1138208	1138954	+	-1	.	codon_start=1 db_xref=GI:190685577 locus_tag=CJA_0972 note='identified by match to protein family HMM PF04401' product='putative sulfate transporter' protein_id=ACE83255.1 transl_table=11
CP000934	GenBank	CDS	1138966	1139604	+	-1	.	codon_start=1 db_xref=GI:190685384 locus_tag=CJA_0974 note='identified by match to protein family HMM PF01694' product='peptidase, rhomboid family' protein_id=ACE83062.1 transl_table=11
CP000934	GenBank	CDS	1139867	1146178	+	1	.	codon_start=1 db_xref=GI:190686147 locus_tag=CJA_0975 note='identified by match to protein family HMM PF00092; match to protein family HMM PF02412; match to protein family HMM PF05738' product='von Willebrand factor type A domain protein' protein_id=ACE83825.1 transl_table=11
CP000934	GenBank	CDS	1146245	1149406	+	1	.	codon_start=1 db_xref=GI:190686957 locus_tag=CJA_0976 note='identified by Glimmer3; putative' product='hypothetical protein' protein_id=ACE84635.1 transl_table=11
CP000934	GenBank	CDS	1149607	1149801	+	1	.	codon_start=1 db_xref=GI:190687803 locus_tag=CJA_0977 note='identified by Glimmer3; putative' product='hypothetical protein' protein_id=ACE85481.1 transl_table=11
CP000934	GenBank	CDS	1150683	1151345	+	1	.	codon_start=1 db_xref=GI:190685103 locus_tag=CJA_0978 note='identified by Glimmer3; putative' product='hypothetical protein' protein_id=ACE82781.1 transl_table=11
CP000934	GenBank	CDS	1153869	1154354	+	1	.	codon_start=1 db_xref=GI:190686176 locus_tag=CJA_0979 note='identified by Glimmer3; putative' product='hypothetical protein' protein_id=ACE83854.1 transl_table=11
CP000934	GenBank	CDS	1154650	1155048	+	1	.	codon_start=1 db_xref=GI:190687721 locus_tag=CJA_0980 product='conserved hypothetical protein' protein_id=ACE85399.1 transl_table=11
CP000934	GenBank	CDS	1155076	1156590	+	1	.	codon_start=1 db_xref=GI:190688543 locus_tag=CJA_0981 note='identified by match to protein family HMM PF03544; match to protein family HMM PF05569; match to protein family HMM TIGR01352' product='peptidase, M56 family' protein_id=ACE86221.1 transl_table=11
CP000934	GenBank	CDS	1156704	1157363	+	1	.	codon_start=1 db_xref=GI:190685149 locus_tag=CJA_0982 note='identified by match to protein family HMM PF03544; match to protein family HMM TIGR01352' product=TonB2 protein_id=ACE82827.1 transl_table=11
CP000934	GenBank	CDS	1157466	1158266	+	1	.	codon_start=1 db_xref=GI:190686013 locus_tag=CJA_0983 note='identified by match to protein family HMM PF04445' product='conserved hypothetical protein' protein_id=ACE83691.1 transl_table=11
CP000934	GenBank	CDS	1158310	1159701	+	-1	.	codon_start=1 db_xref=GI:190688587 gene=hemN locus_tag=CJA_0984 note='identified by match to protein family HMM PF04055; match to protein family HMM PF06969; match to protein family HMM TIGR00538' product='oxygen-independent coproporphyrinogen III oxidase' protein_id=ACE86265.1 transl_table=11
CP000934	GenBank	CDS	1159791	1160489	+	1	.	codon_start=1 db_xref=GI:190685581 locus_tag=CJA_0985 note='identified by match to protein family HMM PF03171' product='SM-20 domain protein' protein_id=ACE83259.1 transl_table=11
CP000934	GenBank	CDS	1160587	1162224	+	1	.	codon_start=1 db_xref=GI:190686304 locus_tag=CJA_0986 note='identified by match to protein family HMM PF04169; match to protein family HMM PF04174; match to protein family HMM PF05036' product='Domain of unknown function (DUF404) family' protein_id=ACE83982.1 transl_table=11
CP000934	GenBank	CDS	1162226	1163191	+	1	.	codon_start=1 db_xref=GI:190686439 locus_tag=CJA_0987 note='identified by match to protein family HMM PF04168' product='Bacterial domain of unknown function (DUF403) superfamily' protein_id=ACE84117.1 transl_table=11
CP000934	GenBank	CDS	1163789	1166461	+	1	.	EC_number=3.2.1.14 codon_start=1 db_xref=GI:190686676 gene=chi18B locus_tag=CJA_0988 note='identified by match to protein family HMM PF00704; match to protein family HMM PF02839' product='endo-chitinase, putative, chi18B' protein_id=ACE84354.1 transl_table=11
CP000934	GenBank	CDS	1166471	1166563	+	-1	.	codon_start=1 db_xref=GI:190686877 locus_tag=CJA_0989 note='identified by Glimmer3; putative' product='hypothetical protein' protein_id=ACE84555.1 transl_table=11
CP000934	GenBank	CDS	1166553	1166651	+	-1	.	codon_start=1 db_xref=GI:190687580 locus_tag=CJA_0990 note='identified by Glimmer3; putative' product='hypothetical protein' protein_id=ACE85258.1 transl_table=11
CP000934	GenBank	CDS	1166684	1168144	+	-1	.	codon_start=1 db_xref=GI:190687696 locus_tag=CJA_0991 note='identified by match to protein family HMM PF00614' product='cardiolipin synthase' protein_id=ACE85374.1 transl_table=11
CP000934	GenBank	CDS	1168187	1168945	+	-1	.	codon_start=1 db_xref=GI:190688527 locus_tag=CJA_0992 note='identified by Glimmer3; putative' product='hypothetical protein' protein_id=ACE86205.1 transl_table=11
CP000934	GenBank	CDS	1168935	1169417	+	1	.	codon_start=1 db_xref=GI:190688130 locus_tag=CJA_0993 note='identified by match to protein family HMM PF03061' product='cytosolic long-chain acyl-CoA thioester hydrolase family protein' protein_id=ACE85808.1 transl_table=11
CP000934	GenBank	CDS	1169543	1170430	+	-1	.	codon_start=1 db_xref=GI:190686396 locus_tag=CJA_0994 note='identified by match to protein family HMM PF01841' product='Transglutaminase-like superfamily domain protein' protein_id=ACE84074.1 transl_table=11
CP000934	GenBank	CDS	1170427	1173030	+	-1	.	codon_start=1 db_xref=GI:190687300 locus_tag=CJA_0995 note='identified by match to protein family HMM PF04168; match to protein family HMM PF04169; match to protein family HMM PF04174' product='Domain of unknown function (DUF404) family' protein_id=ACE84978.1 transl_table=11
CP000934	GenBank	CDS	1173479	1174906	+	1	.	EC_number=3.2.1.14 codon_start=1 db_xref=GI:190688131 gene=chi19A locus_tag=CJA_0996 note='identified by match to protein family HMM PF00182; match to protein family HMM PF03422' product='chitinase, putative, chi19A' protein_id=ACE85809.1 transl_table=11
CP000934	GenBank	CDS	1175126	1175506	+	-1	.	codon_start=1 db_xref=GI:190685094 locus_tag=CJA_0997 note='identified by Glimmer3; putative' product='hypothetical protein' protein_id=ACE82772.1 transl_table=11
CP000934	GenBank	CDS	1175160	1177610	+	1	.	codon_start=1 db_xref=GI:190685977 locus_tag=CJA_0998 product='putative lipoprotein' protein_id=ACE83655.1 transl_table=11
CP000934	GenBank	CDS	1177698	1181159	+	-1	.	codon_start=1 db_xref=GI:190685223 locus_tag=CJA_0999 note='identified by match to protein family HMM PF01841' product='Transglutaminase-like superfamily domain protein' protein_id=ACE82901.1 transl_table=11
CP000934	GenBank	CDS	1181363	1182568	+	1	.	codon_start=1 db_xref=GI:190686661 locus_tag=CJA_1000 note='identified by match to protein family HMM PF01594' product='membrane protein, PerM family' protein_id=ACE84339.1 transl_table=11
CP000934	GenBank	CDS	1182589	1183323	+	-1	.	codon_start=1 db_xref=GI:190687217 locus_tag=CJA_1001 product='conserved hypothetical protein' protein_id=ACE84895.1 transl_table=11
CP000934	GenBank	CDS	1183457	1184278	+	-1	.	codon_start=1 db_xref=GI:190688056 locus_tag=CJA_1002 note='identified by match to protein family HMM PF00924' product='small-conductance mechanosensitive channel' protein_id=ACE85734.1 transl_table=11
CP000934	GenBank	CDS	1184305	1185021	+	-1	.	codon_start=1 db_xref=GI:190688335 locus_tag=CJA_1003 note='identified by match to protein family HMM PF02508; match to protein family HMM TIGR01948' product='electron transport complex, RnfABCDGE type, E subunit' protein_id=ACE86013.1 transl_table=11
CP000934	GenBank	CDS	1185018	1185665	+	-1	.	codon_start=1 db_xref=GI:190685868 locus_tag=CJA_1004 note='identified by match to protein family HMM PF04205; match to protein family HMM TIGR01947' product=rnfE protein_id=ACE83546.1 transl_table=11
CP000934	GenBank	CDS	1185680	1186750	+	-1	.	codon_start=1 db_xref=GI:190687749 locus_tag=CJA_1005 note='identified by match to protein family HMM PF03116; match to protein family HMM TIGR01946' product='Electron transport complex protein rnfD' protein_id=ACE85427.1 transl_table=11
CP000934	GenBank	CDS	1186751	1189111	+	-1	.	codon_start=1 db_xref=GI:190688541 locus_tag=CJA_1006 note='identified by match to protein family HMM PF00037; match to protein family HMM PF01512; match to protein family HMM TIGR01945' product='Electron transport complex protein RnfC' protein_id=ACE86219.1 transl_table=11
CP000934	GenBank	CDS	1189112	1189783	+	-1	.	codon_start=1 db_xref=GI:190685142 locus_tag=CJA_1007 note='identified by match to protein family HMM PF00037; match to protein family HMM PF04060; match to protein family HMM TIGR01944' product='Electron transport complex protein rnfB' protein_id=ACE82820.1 transl_table=11
CP000934	GenBank	CDS	1189808	1190398	+	-1	.	codon_start=1 db_xref=GI:190685908 locus_tag=CJA_1008 note='identified by match to protein family HMM PF02508; match to protein family HMM TIGR01943' product='RnfA-related protein' protein_id=ACE83586.1 transl_table=11
CP000934	GenBank	CDS	1190577	1192616	+	-1	.	EC_number=6.1.1.10 codon_start=1 db_xref=GI:190685455 gene=metG locus_tag=CJA_1009 note='identified by match to protein family HMM PF00133; match to protein family HMM PF01588; match to protein family HMM TIGR00398; match to protein family HMM TIGR00399' product='methionyl-tRNA synthetase' protein_id=ACE83133.1 transl_table=11
CP000934	GenBank	CDS	1192846	1193205	+	1	.	codon_start=1 db_xref=GI:190686181 locus_tag=CJA_1010 product='conserved hypothetical protein' protein_id=ACE83859.1 transl_table=11
CP000934	GenBank	CDS	1193295	1193768	+	1	.	codon_start=1 db_xref=GI:190686169 gene=greB locus_tag=CJA_1011 note='identified by match to protein family HMM PF01272; match to protein family HMM PF03449; match to protein family HMM TIGR01461' product='transcription elongation factor GreB' protein_id=ACE83847.1 transl_table=11
CP000934	GenBank	CDS	1193932	1194270	+	1	.	codon_start=1 db_xref=GI:190685100 locus_tag=CJA_1012 note='identified by match to protein family HMM PF02604; match to protein family HMM TIGR01552' product='prevent-host-death family protein' protein_id=ACE82778.1 transl_table=11
CP000934	GenBank	CDS	1194251	1194520	+	1	.	codon_start=1 db_xref=GI:190688664 locus_tag=CJA_1013 note='identified by match to protein family HMM TIGR02116' product='addiction module toxin, Txe/YoeB family' protein_id=ACE86342.1 transl_table=11
CP000934	GenBank	CDS	1194605	1195051	+	-1	.	codon_start=1 db_xref=GI:190687657 locus_tag=CJA_1014 note='identified by Glimmer3; putative' product='hypothetical protein' protein_id=ACE85335.1 transl_table=11
CP000934	GenBank	CDS	1195409	1197379	+	-1	.	EC_number=3.4.-.- codon_start=1 db_xref=GI:190685744 locus_tag=CJA_1015 note='identified by match to protein family HMM PF00326' product='prolyl oligopeptidase family' protein_id=ACE83422.1 transl_table=11
CP000934	GenBank	CDS	1197370	1198737	+	1	.	codon_start=1 db_xref=GI:190688471 gene=mesJ locus_tag=CJA_1016 note='identified by match to protein family HMM PF01171; match to protein family HMM TIGR02432; match to protein family HMM TIGR02433' product='mesJ protein' protein_id=ACE86149.1 transl_table=11
CP000934	GenBank	CDS	1198835	1201078	+	-1	.	codon_start=1 db_xref=GI:190687421 locus_tag=CJA_1017 product='putative lipoprotein' protein_id=ACE85099.1 transl_table=11
CP000934	GenBank	CDS	1201358	1203283	+	-1	.	codon_start=1 db_xref=GI:190687066 locus_tag=CJA_1018 product=Y4iJ protein_id=ACE84744.1 transl_table=11
CP000934	GenBank	CDS	1203635	1204180	+	1	.	codon_start=1 db_xref=GI:190685858 locus_tag=CJA_1020 note='identified by Glimmer3; putative' product='hypothetical protein' protein_id=ACE83536.1 transl_table=11
CP000934	GenBank	CDS	1203794	1203886	+	-1	.	codon_start=1 db_xref=GI:190686480 locus_tag=CJA_1019 note='identified by Glimmer3; putative' product='hypothetical protein' protein_id=ACE84158.1 transl_table=11
CP000934	GenBank	CDS	1204186	1204551	+	-1	.	codon_start=1 db_xref=GI:190685636 locus_tag=CJA_1021 note='identified by Glimmer3; putative' product='hypothetical protein' protein_id=ACE83314.1 transl_table=11
CP000934	GenBank	CDS	1204567	1206027	+	-1	.	codon_start=1 db_xref=GI:190686583 locus_tag=CJA_1022 note='identified by match to protein family HMM TIGR02421' product='conserved hypothetical protein' protein_id=ACE84261.1 transl_table=11
CP000934	GenBank	CDS	1206086	1206394	+	1	.	codon_start=1 db_xref=GI:190687350 locus_tag=CJA_1023 note='identified by match to protein family HMM PF00355' product='rieske [2Fe-2S] domain protein' protein_id=ACE85028.1 transl_table=11
CP000934	GenBank	CDS	1206421	1206855	+	1	.	codon_start=1 db_xref=GI:190685325 locus_tag=CJA_1024 note='identified by Glimmer3; putative' product='hypothetical protein' protein_id=ACE83003.1 transl_table=11
CP000934	GenBank	CDS	1206833	1207576	+	1	.	EC_number=2.4.1.129 codon_start=1 db_xref=GI:190685339 gene=gt51A locus_tag=CJA_1025 note='identified by match to protein family HMM PF00912; match to protein family HMM TIGR02070' product='murein polymerase, putative, gt51A' protein_id=ACE83017.1 transl_table=11
CP000934	GenBank	CDS	1207727	1207999	+	1	.	codon_start=1 db_xref=GI:190686179 locus_tag=CJA_1026 note='identified by similarity to GB:AAN66836.1' product='conserved domain protein' protein_id=ACE83857.1 transl_table=11
CP000934	GenBank	CDS	1208039	1209844	+	1	.	EC_number=6.1.1.12 codon_start=1 db_xref=GI:190687062 gene=aspS locus_tag=CJA_1027 note='identified by match to protein family HMM PF00152; match to protein family HMM PF01336; match to protein family HMM PF02938; match to protein family HMM TIGR00459' product='aspartyl-tRNA synthetase' protein_id=ACE84740.1 transl_table=11
CP000934	GenBank	CDS	1209946	1210689	+	1	.	codon_start=1 db_xref=GI:190687895 locus_tag=CJA_1028 note='identified by match to protein family HMM PF01709; match to protein family HMM TIGR01033' product='conserved hypothetical protein TIGR01033' protein_id=ACE85573.1 transl_table=11
CP000934	GenBank	CDS	1210727	1211317	+	1	.	EC_number=3.1.22.4 codon_start=1 db_xref=GI:190688360 gene=ruvC locus_tag=CJA_1029 note='identified by match to protein family HMM PF02075; match to protein family HMM TIGR00228' product='crossover junction endodeoxyribonuclease RuvC' protein_id=ACE86038.1 transl_table=11
CP000934	GenBank	CDS	1211340	1211957	+	1	.	codon_start=1 db_xref=GI:190687023 gene=ruvA locus_tag=CJA_1030 note='identified by match to protein family HMM PF00633; match to protein family HMM PF01330; match to protein family HMM PF07499; match to protein family HMM TIGR00084' product='Holliday junction DNA helicase RuvA' protein_id=ACE84701.1 transl_table=11
CP000934	GenBank	CDS	1212009	1213049	+	1	.	codon_start=1 db_xref=GI:190685561 gene=ruvB locus_tag=CJA_1031 note='identified by match to protein family HMM PF00004; match to protein family HMM PF05491; match to protein family HMM PF05496; match to protein family HMM TIGR00635' product='Holliday junction DNA helicase RuvB' protein_id=ACE83239.1 transl_table=11
CP000934	GenBank	CDS	1213386	1214072	+	1	.	codon_start=1 db_xref=GI:190688524 gene=tolQ-2 locus_tag=CJA_1032 note='identified by match to protein family HMM PF01618' product='tolQ protein' protein_id=ACE86202.1 transl_table=11
CP000934	GenBank	CDS	1214104	1214541	+	1	.	codon_start=1 db_xref=GI:190687301 gene=tolR locus_tag=CJA_1033 note='identified by match to protein family HMM PF02472' product='TolR protein' protein_id=ACE84979.1 transl_table=11
CP000934	GenBank	CDS	1214559	1215398	+	1	.	codon_start=1 db_xref=GI:190686516 locus_tag=CJA_1034 note='identified by match to protein family HMM PF06519; match to protein family HMM TIGR01352' product='putative biopolymer transport protein TolA' protein_id=ACE84194.1 transl_table=11
CP000934	GenBank	CDS	1215395	1216678	+	1	.	codon_start=1 db_xref=GI:190688617 gene=tolB locus_tag=CJA_1035 note='identified by match to protein family HMM PF04052; match to protein family HMM PF07676' product='tolB protein' protein_id=ACE86295.1 transl_table=11
CP000934	GenBank	CDS	1216730	1217194	+	1	.	codon_start=1 db_xref=GI:190687591 locus_tag=CJA_1036 note='identified by match to protein family HMM PF00691' product='outer membrane protein' protein_id=ACE85269.1 transl_table=11
CP000934	GenBank	CDS	1217210	1217965	+	1	.	codon_start=1 db_xref=GI:190686958 locus_tag=CJA_1037 note='identified by match to protein family HMM PF00515' product='putative 34 kDa outer membrane protein' protein_id=ACE84636.1 transl_table=11
CP000934	GenBank	CDS	1218585	1219832	+	1	.	codon_start=1 db_xref=GI:190685951 locus_tag=CJA_1038 note='identified by Glimmer3; putative' product='hypothetical protein' protein_id=ACE83629.1 transl_table=11
CP000934	GenBank	CDS	1219864	1221138	+	-1	.	codon_start=1 db_xref=GI:190686828 locus_tag=CJA_1039 note='identified by Glimmer3; putative' product='hypothetical protein' protein_id=ACE84506.1 transl_table=11
CP000934	GenBank	CDS	1221294	1221875	+	-1	.	codon_start=1 db_xref=GI:190686839 locus_tag=CJA_1040 note='identified by match to protein family HMM PF00440' product='inactive regulatory protein' protein_id=ACE84517.1 transl_table=11
CP000934	GenBank	CDS	1221979	1223007	+	-1	.	codon_start=1 db_xref=GI:190687930 gene=ndpA locus_tag=CJA_1041 note='identified by match to protein family HMM PF01394; match to protein family HMM PF04245' product='nucleoid-associated protein NdpA superfamily' protein_id=ACE85608.1 transl_table=11
CP000934	GenBank	CDS	1223084	1223443	+	1	.	codon_start=1 db_xref=GI:190685681 locus_tag=CJA_1042 note='identified by match to protein family HMM PF01042' product='endoribonuclease L-PSP family protein' protein_id=ACE83359.1 transl_table=11
CP000934	GenBank	CDS	1223571	1226051	+	1	.	codon_start=1 db_xref=GI:190686737 locus_tag=CJA_1044 note='identified by match to protein family HMM PF00583; match to protein family HMM PF02629' product='acetyltransferase, GNAT family' protein_id=ACE84415.1 transl_table=11
CP000934	GenBank	CDS	1226046	1227074	+	-1	.	codon_start=1 db_xref=GI:190687416 gene=hda locus_tag=CJA_1043 note='identified by match to protein family HMM PF00850' product='histone deacetylase family protein' protein_id=ACE85094.1 transl_table=11
CP000934	GenBank	CDS	1227045	1229216	+	1	.	EC_number=3.1.6.- codon_start=1 db_xref=GI:190685292 locus_tag=CJA_1045 note='identified by match to protein family HMM PF00884' product=sulfatase protein_id=ACE82970.1 transl_table=11
CP000934	GenBank	CDS	1229290	1231023	+	1	.	codon_start=1 db_xref=GI:190686124 locus_tag=CJA_1046 note='identified by Glimmer3; putative' product='hypothetical protein' protein_id=ACE83802.1 transl_table=11
CP000934	GenBank	CDS	1231115	1231420	+	1	.	codon_start=1 db_xref=GI:190686993 locus_tag=CJA_1047 product='conserved hypothetical protein' protein_id=ACE84671.1 transl_table=11
CP000934	GenBank	CDS	1231469	1232221	+	1	.	codon_start=1 db_xref=GI:190687817 locus_tag=CJA_1048 product='putative membrane protein' protein_id=ACE85495.1 transl_table=11
CP000934	GenBank	CDS	1232236	1233747	+	-1	.	codon_start=1 db_xref=GI:190685306 gene=rebH locus_tag=CJA_1049 note='identified by match to protein family HMM PF04820' product='tryptophan halogenase' protein_id=ACE82984.1 transl_table=11
CP000934	GenBank	CDS	1233842	1236568	+	-1	.	codon_start=1 db_xref=GI:190687375 locus_tag=CJA_1050 note='identified by match to protein family HMM PF00593; match to protein family HMM TIGR01782; match to protein family HMM TIGR03304' product='TonB-dependent receptor' protein_id=ACE85053.1 transl_table=11
CP000934	GenBank	CDS	1236852	1238300	+	-1	.	codon_start=1 db_xref=GI:190684982 locus_tag=CJA_1051 note='identified by match to protein family HMM PF00324' product='amino acid permease' protein_id=ACE82660.1 transl_table=11
CP000934	GenBank	CDS	1238613	1240043	+	-1	.	codon_start=1 db_xref=GI:190686114 locus_tag=CJA_1052 note='identified by Glimmer3; putative' product='hypothetical protein' protein_id=ACE83792.1 transl_table=11
CP000934	GenBank	CDS	1240264	1240365	+	-1	.	codon_start=1 db_xref=GI:190687143 locus_tag=CJA_1053 note='identified by Glimmer3; putative' product='hypothetical protein' protein_id=ACE84821.1 transl_table=11
CP000934	GenBank	CDS	1240385	1242862	+	1	.	codon_start=1 db_xref=GI:190688166 locus_tag=CJA_1054 note='identified by match to protein family HMM PF07626; match to protein family HMM PF07627; match to protein family HMM PF07631; match to protein family HMM PF07637' product='conserved domain protein' protein_id=ACE85844.1 transl_table=11
CP000934	GenBank	CDS	1242834	1244189	+	1	.	codon_start=1 db_xref=GI:190685463 locus_tag=CJA_1055 note='identified by match to protein family HMM PF07586' product='conserved hypothetical protein' protein_id=ACE83141.1 transl_table=11
CP000934	GenBank	CDS	1244265	1245566	+	1	.	codon_start=1 db_xref=GI:190686599 locus_tag=CJA_1056 note='identified by match to protein family HMM PF00023' product='putative ankyrin G' protein_id=ACE84277.1 transl_table=11
CP000934	GenBank	CDS	1245563	1246060	+	1	.	codon_start=1 db_xref=GI:190687678 gene=cycP locus_tag=CJA_1057 note='similar to cytochrome c'' of Rhodopseudomonas sp; identified by match to protein family HMM PF01322' product='cytochrome c''' protein_id=ACE85356.1 transl_table=11
CP000934	GenBank	CDS	1246064	1246741	+	1	.	codon_start=1 db_xref=GI:190686878 gene=cybP locus_tag=CJA_1058 note='identified by match to protein family HMM PF01292' product=CybP protein_id=ACE84556.1 transl_table=11
CP000934	GenBank	CDS	1246757	1247635	+	1	.	codon_start=1 db_xref=GI:190688082 locus_tag=CJA_1059 note='identified by match to protein family HMM PF01738; match to protein family HMM TIGR01409' product='putative hydrolase' protein_id=ACE85760.1 transl_table=11
CP000934	GenBank	CDS	1247737	1249830	+	-1	.	codon_start=1 db_xref=GI:190686899 locus_tag=CJA_1060 note='identified by match to protein family HMM PF00009; match to protein family HMM PF00679; match to protein family HMM PF03144; match to protein family HMM PF03764; match to protein family HMM TIGR00231; match to protein family HMM TIGR00484' product='translation elongation factor G' protein_id=ACE84577.1 transl_table=11
CP000934	GenBank	CDS	1250068	1252977	+	-1	.	EC_number=1.4.4.2 codon_start=1 db_xref=GI:190686793 gene=gcvP locus_tag=CJA_1061 note='identified by match to protein family HMM PF02347; match to protein family HMM TIGR00461' product='glycine dehydrogenase' protein_id=ACE84471.1 transl_table=11
CP000934	GenBank	CDS	1253177	1254361	+	1	.	codon_start=1 db_xref=GI:190685086 locus_tag=CJA_1062 note='identified by match to protein family HMM PF07690' product='metabolite transport protein-like protein' protein_id=ACE82764.1 transl_table=11
CP000934	GenBank	CDS	1254399	1256162	+	1	.	codon_start=1 db_xref=GI:190687963 gene=gspA locus_tag=CJA_1063 product='general secretion pathway protein a' protein_id=ACE85641.1 transl_table=11
CP000934	GenBank	CDS	1256162	1257028	+	1	.	codon_start=1 db_xref=GI:190687246 locus_tag=CJA_1064 note='identified by Glimmer3; putative' product='hypothetical protein' protein_id=ACE84924.1 transl_table=11
CP000934	GenBank	CDS	1257058	1257534	+	-1	.	codon_start=1 db_xref=GI:190686206 gene=bfr locus_tag=CJA_1065 note='identified by match to protein family HMM PF00210; match to protein family HMM TIGR00754' product=bacterioferritin protein_id=ACE83884.1 transl_table=11
CP000934	GenBank	CDS	1257688	1257945	+	-1	.	codon_start=1 db_xref=GI:190688483 locus_tag=CJA_1066 note='identified by match to protein family HMM PF04324' product='bacterioferritin-associated ferredoxin-related protein' protein_id=ACE86161.1 transl_table=11
CP000934	GenBank	CDS	1258249	1258851	+	1	.	codon_start=1 db_xref=GI:190687370 locus_tag=CJA_1067 note='identified by match to protein family HMM PF00578' product='probable peroxidase' protein_id=ACE85048.1 transl_table=11
CP000934	GenBank	CDS	1259032	1259640	+	1	.	EC_number=3.2.2.- codon_start=1 db_xref=GI:190686789 gene=ung locus_tag=CJA_1068 note='identified by match to protein family HMM PF03167; match to protein family HMM TIGR00628' product='uracil-DNA glycosylase' protein_id=ACE84467.1 transl_table=11
CP000934	GenBank	CDS	1259961	1263080	+	1	.	codon_start=1 db_xref=GI:190685729 locus_tag=CJA_1069 note='identified by match to protein family HMM PF00593; match to protein family HMM TIGR01782; match to protein family HMM TIGR03304' product='putative TonB-dependent receptor' protein_id=ACE83407.1 transl_table=11
CP000934	GenBank	CDS	1263166	1264665	+	1	.	codon_start=1 db_xref=GI:190687512 locus_tag=CJA_1070 note='identified by match to protein family HMM PF04820' product='tryptophan halogenase' protein_id=ACE85190.1 transl_table=11
CP000934	GenBank	CDS	1265164	1266294	+	1	.	EC_number=2.6.1.52 codon_start=1 db_xref=GI:190686705 locus_tag=CJA_1071 note='identified by match to protein family HMM TIGR01365' product='phosphoserine aminotransferase' protein_id=ACE84383.1 transl_table=11
CP000934	GenBank	CDS	1266400	1267575	+	1	.	EC_number=1.1.1.95 codon_start=1 db_xref=GI:190685821 locus_tag=CJA_1072 note='identified by match to protein family HMM PF00389; match to protein family HMM PF01842; match to protein family HMM PF02826' product='D-isomer specific 2-hydroxyacid dehydrogenase' protein_id=ACE83499.1 transl_table=11
CP000934	GenBank	CDS	1267580	1267894	+	1	.	codon_start=1 db_xref=GI:190687478 locus_tag=CJA_1073 note='identified by Glimmer3; putative' product='hypothetical protein' protein_id=ACE85156.1 transl_table=11
CP000934	GenBank	CDS	1267866	1268507	+	1	.	codon_start=1 db_xref=GI:190685240 locus_tag=CJA_1074 note='identified by match to protein family HMM PF00293' product='hydrolase, NUDIX family' protein_id=ACE82918.1 transl_table=11
CP000934	GenBank	CDS	1268838	1270466	+	1	.	EC_number=6.2.1.3 codon_start=1 db_xref=GI:190688304 gene=fadD1 locus_tag=CJA_1075 note='identified by match to protein family HMM PF00501' product='long-chain-fatty-acid--CoA ligase' protein_id=ACE85982.1 transl_table=11
CP000934	GenBank	CDS	1270552	1271481	+	1	.	codon_start=1 db_xref=GI:190686921 locus_tag=CJA_1076 note='identified by match to protein family HMM PF01145' product='putative membrane protein' protein_id=ACE84599.1 transl_table=11
CP000934	GenBank	CDS	1271490	1271966	+	1	.	codon_start=1 db_xref=GI:190686117 locus_tag=CJA_1077 product='putative membrane protein' protein_id=ACE83795.1 transl_table=11
CP000934	GenBank	CDS	1271979	1273118	+	1	.	codon_start=1 db_xref=GI:190687870 gene=uvs083 locus_tag=CJA_1078 note='identified by match to protein family HMM PF01734' product=Uvs083 protein_id=ACE85548.1 transl_table=11
CP000934	GenBank	CDS	1273187	1273690	+	-1	.	codon_start=1 db_xref=GI:190686601 locus_tag=CJA_1079 note='identified by match to protein family HMM PF06073' product='conserved hypothetical protein' protein_id=ACE84279.1 transl_table=11
CP000934	GenBank	CDS	1273674	1275440	+	-1	.	codon_start=1 db_xref=GI:190685165 gene=cysI locus_tag=CJA_1080 note='identified by match to protein family HMM PF01077; match to protein family HMM PF03460' product='sulphite reductase' protein_id=ACE82843.1 transl_table=11
CP000934	GenBank	CDS	1275443	1275562	+	1	.	codon_start=1 db_xref=GI:190685986 locus_tag=CJA_1081 note='identified by Glimmer3; putative' product='hypothetical protein' protein_id=ACE83664.1 transl_table=11
CP000934	GenBank	CDS	1275607	1276272	+	1	.	EC_number=4.2.1.70 codon_start=1 db_xref=GI:190687706 locus_tag=CJA_1082 note='identified by match to protein family HMM PF00849' product='ribosomal large subunit pseudouridine synthase A' protein_id=ACE85384.1 transl_table=11
CP000934	GenBank	CDS	1276334	1277467	+	1	.	codon_start=1 db_xref=GI:190688559 locus_tag=CJA_1083 product='conserved hypothetical protein' protein_id=ACE86237.1 transl_table=11
CP000934	GenBank	CDS	1277531	1278391	+	-1	.	codon_start=1 db_xref=GI:190685609 locus_tag=CJA_1084 note='identified by match to protein family HMM PF00892' product='Integral membrane protein DUF6 domain protein' protein_id=ACE83287.1 transl_table=11
CP000934	GenBank	CDS	1278624	1280276	+	-1	.	codon_start=1 db_xref=GI:190686442 locus_tag=CJA_1085 note='identified by match to protein family HMM PF00474; match to protein family HMM TIGR00813' product='sodium:solute symporter family protein' protein_id=ACE84120.1 transl_table=11
CP000934	GenBank	CDS	1280276	1280596	+	-1	.	codon_start=1 db_xref=GI:190685922 locus_tag=CJA_1086 note='identified by match to protein family HMM PF04341' product='putative membrane protein' protein_id=ACE83600.1 transl_table=11
CP000934	GenBank	CDS	1280780	1281376	+	-1	.	codon_start=1 db_xref=GI:190687224 locus_tag=CJA_1087 note='identified by match to protein family HMM PF00072; match to protein family HMM PF00196' product='DNA-binding response regulator, LuxR family' protein_id=ACE84902.1 transl_table=11
CP000934	GenBank	CDS	1281386	1282486	+	-1	.	codon_start=1 db_xref=GI:190688639 locus_tag=CJA_1088 note='identified by match to protein family HMM PF00515; match to protein family HMM PF02518' product='two-component system sensor protein' protein_id=ACE86317.1 transl_table=11
CP000934	GenBank	CDS	1282685	1283197	+	1	.	codon_start=1 db_xref=GI:190688374 locus_tag=CJA_1089 note='identified by match to protein family HMM PF03350; match to protein family HMM TIGR00645' product='conserved hypothetical protein TIGR00645' protein_id=ACE86052.1 transl_table=11
CP000934	GenBank	CDS	1283277	1285151	+	-1	.	codon_start=1 db_xref=GI:190685357 locus_tag=CJA_1090 note='identified by match to protein family HMM PF01565' product='FAD binding domain protein' protein_id=ACE83035.1 transl_table=11
CP000934	GenBank	CDS	1285352	1286512	+	-1	.	EC_number=3.5.1.18 codon_start=1 db_xref=GI:190688460 gene=dapE locus_tag=CJA_1091 note='identified by match to protein family HMM PF01546; match to protein family HMM PF07687; match to protein family HMM TIGR01246' product='succinyl-diaminopimelate desuccinylase' protein_id=ACE86138.1 transl_table=11
CP000934	GenBank	CDS	1286658	1287248	+	-1	.	codon_start=1 db_xref=GI:190685194 gene=hspC2 locus_tag=CJA_1092 note='identified by match to protein family HMM PF00011' product='small heat shock protein' protein_id=ACE82872.1 transl_table=11
CP000934	GenBank	CDS	1287348	1287815	+	-1	.	codon_start=1 db_xref=GI:190686816 locus_tag=CJA_1093 note='identified by match to protein family HMM PF00011' product='16 kDa heat shock protein A' protein_id=ACE84494.1 transl_table=11
CP000934	GenBank	CDS	1288298	1289254	+	1	.	codon_start=1 db_xref=GI:190687355 locus_tag=CJA_1094 note='identified by match to protein family HMM PF00005' product='ABC transporter domain protein' protein_id=ACE85033.1 transl_table=11
CP000934	GenBank	CDS	1289244	1292135	+	1	.	codon_start=1 db_xref=GI:190687021 locus_tag=CJA_1095 product='putative membrane protein' protein_id=ACE84699.1 transl_table=11
CP000934	GenBank	CDS	1292151	1293149	+	1	.	codon_start=1 db_xref=GI:190687905 locus_tag=CJA_1096 note='identified by Glimmer3; putative' product='hypothetical protein' protein_id=ACE85583.1 transl_table=11
CP000934	GenBank	CDS	1293198	1293434	+	-1	.	codon_start=1 db_xref=GI:190685375 locus_tag=CJA_1097 product='conserved hypothetical protein' protein_id=ACE83053.1 transl_table=11
CP000934	GenBank	CDS	1293431	1293811	+	-1	.	codon_start=1 db_xref=GI:190686200 locus_tag=CJA_1098 product='conserved hypothetical protein' protein_id=ACE83878.1 transl_table=11
CP000934	GenBank	CDS	1293996	1294697	+	-1	.	codon_start=1 db_xref=GI:190687237 locus_tag=CJA_1099 note='identified by match to protein family HMM PF01709; match to protein family HMM TIGR01033' product='conserved hypothetical protein TIGR01033' protein_id=ACE84915.1 transl_table=11
CP000934	GenBank	CDS	1294762	1295793	+	-1	.	EC_number=2.3.1.117 codon_start=1 db_xref=GI:190685900 gene=dapD locus_tag=CJA_1100 product='tetrahydrodipicolinate N-succinyltransferase' protein_id=ACE83578.1 transl_table=11
CP000934	GenBank	CDS	1295832	1296176	+	-1	.	codon_start=1 db_xref=GI:190686893 locus_tag=CJA_1101 note='identified by match to protein family HMM PF03960; match to protein family HMM TIGR01617' product='Protein yffB' protein_id=ACE84571.1 transl_table=11
CP000934	GenBank	CDS	1296173	1296889	+	-1	.	codon_start=1 db_xref=GI:190686285 locus_tag=CJA_1102 note='identified by match to protein family HMM PF00633; match to protein family HMM PF00730; match to protein family HMM TIGR01083' product='endonuclease III' protein_id=ACE83963.1 transl_table=11
CP000934	GenBank	CDS	1296841	1298040	+	-1	.	EC_number=2.6.1.- codon_start=1 db_xref=GI:190685244 locus_tag=CJA_1103 note='identified by match to protein family HMM PF00155' product='aminotransferase, class I' protein_id=ACE82922.1 transl_table=11
CP000934	GenBank	CDS	1298071	1300788	+	-1	.	EC_number=2.7.7.59 codon_start=1 db_xref=GI:190688435 gene=glnD locus_tag=CJA_1104 note='identified by match to protein family HMM PF01842; match to protein family HMM PF01909; match to protein family HMM PF01966; match to protein family HMM TIGR01693' product='protein-P-II uridylyltransferase' protein_id=ACE86113.1 transl_table=11
CP000934	GenBank	CDS	1300861	1301652	+	-1	.	EC_number=3.4.11.18 codon_start=1 db_xref=GI:190687353 gene=map locus_tag=CJA_1105 note='identified by match to protein family HMM PF00557; match to protein family HMM TIGR00500' product='methionine aminopeptidase, type I' protein_id=ACE85031.1 transl_table=11
CP000934	GenBank	CDS	1301943	1302431	+	1	.	codon_start=1 db_xref=GI:190686730 locus_tag=CJA_1106 product='conserved hypothetical protein' protein_id=ACE84408.1 transl_table=11
CP000934	GenBank	CDS	1302483	1303109	+	1	.	EC_number=1.15.1.1 codon_start=1 db_xref=GI:190687797 locus_tag=CJA_1107 note='identified by similarity to SP:P23744; match to protein family HMM PF00081; match to protein family HMM PF02777' product='superoxide dismutase' protein_id=ACE85475.1 transl_table=11
CP000934	GenBank	CDS	1303109	1304029	+	1	.	codon_start=1 db_xref=GI:190686963 locus_tag=CJA_1108 note='identified by match to protein family HMM PF01851; match to protein family HMM PF02535' product='gufA protein' protein_id=ACE84641.1 transl_table=11
CP000934	GenBank	CDS	1304097	1305314	+	-1	.	EC_number=4.2.1.8 codon_start=1 db_xref=GI:190688451 gene=uxuA locus_tag=CJA_1109 note='identified by match to protein family HMM PF03786; match to protein family HMM TIGR00695' product='mannonate dehydratase' protein_id=ACE86129.1 transl_table=11
CP000934	GenBank	CDS	1305699	1306439	+	1	.	codon_start=1 db_xref=GI:190687665 gene=rpsB locus_tag=CJA_1110 note='identified by match to protein family HMM PF00318; match to protein family HMM TIGR01011' product='ribosomal protein S2' protein_id=ACE85343.1 transl_table=11
CP000934	GenBank	CDS	1306564	1307436	+	1	.	codon_start=1 db_xref=GI:190687318 gene=tsf locus_tag=CJA_1111 note='identified by match to protein family HMM PF00627; match to protein family HMM PF00889; match to protein family HMM PF05488; match to protein family HMM TIGR00116' product='translation elongation factor Ts' protein_id=ACE84996.1 transl_table=11
CP000934	GenBank	CDS	1307571	1309094	+	1	.	codon_start=1 db_xref=GI:190688646 locus_tag=CJA_1112 note='identified by Glimmer3; putative' product='hypothetical protein' protein_id=ACE86324.1 transl_table=11
CP000934	GenBank	CDS	1309151	1309690	+	1	.	codon_start=1 db_xref=GI:190685811 locus_tag=CJA_1113 note='identified by Glimmer3; putative' product='hypothetical protein' protein_id=ACE83489.1 transl_table=11
CP000934	GenBank	CDS	1309813	1310547	+	1	.	EC_number=2.7.4.- codon_start=1 db_xref=GI:190686849 gene=pyrH locus_tag=CJA_1114 note='identified by match to protein family HMM PF00696; match to protein family HMM TIGR02075' product='uridylate kinase' protein_id=ACE84527.1 transl_table=11
CP000934	GenBank	CDS	1310652	1311104	+	1	.	codon_start=1 db_xref=GI:190686850 gene=frr locus_tag=CJA_1115 note='identified by match to protein family HMM PF01765; match to protein family HMM TIGR00496' product='ribosome recycling factor' protein_id=ACE84528.1 transl_table=11
CP000934	GenBank	CDS	1311223	1311972	+	1	.	EC_number=2.5.1.31 codon_start=1 db_xref=GI:190688113 gene=uppS locus_tag=CJA_1116 note='identified by match to protein family HMM PF01255; match to protein family HMM TIGR00055' product='undecaprenyl diphosphate synthase' protein_id=ACE85791.1 transl_table=11
CP000934	GenBank	CDS	1311965	1312804	+	1	.	EC_number=2.7.7.41 codon_start=1 db_xref=GI:190685402 gene=cdsA locus_tag=CJA_1117 note='identified by match to protein family HMM PF01148' product='phosphatidate cytidylyltransferase' protein_id=ACE83080.1 transl_table=11
CP000934	GenBank	CDS	1312813	1314009	+	1	.	EC_number=1.1.1.267 codon_start=1 db_xref=GI:190686187 gene=dxr locus_tag=CJA_1118 note='identified by match to protein family HMM PF02670; match to protein family HMM TIGR00243' product='1-deoxy-D-xylulose 5-phosphate reductoisomerase' protein_id=ACE83865.1 transl_table=11
CP000934	GenBank	CDS	1314036	1315409	+	1	.	codon_start=1 db_xref=GI:190685364 locus_tag=CJA_1119 note='identified by match to protein family HMM PF00595; match to protein family HMM PF02163; match to protein family HMM TIGR00054' product='putative membrane-associated zinc metalloprotease' protein_id=ACE83042.1 transl_table=11
CP000934	GenBank	CDS	1315480	1318122	+	1	.	codon_start=1 db_xref=GI:190685966 locus_tag=CJA_1120 note='identified by match to protein family HMM PF01103; match to protein family HMM PF07244' product='outer membrane protein, bacterial surface antigen family' protein_id=ACE83644.1 transl_table=11
CP000934	GenBank	CDS	1318239	1318709	+	1	.	codon_start=1 db_xref=GI:190685830 locus_tag=CJA_1121 product='putative outer membrane protein OmpH' protein_id=ACE83508.1 transl_table=11
CP000934	GenBank	CDS	1318728	1319753	+	1	.	EC_number=2.3.1.- codon_start=1 db_xref=GI:190686424 gene=lpxD locus_tag=CJA_1122 note='identified by match to protein family HMM PF00132; match to protein family HMM PF04613; match to protein family HMM TIGR01853' product='UDP-3-O-[3-hydroxymyristoyl] glucosamine N-acyltransferase' protein_id=ACE84102.1 transl_table=11
CP000934	GenBank	CDS	1319788	1320225	+	1	.	EC_number=4.2.1.- codon_start=1 db_xref=GI:190686100 gene=fabZ locus_tag=CJA_1123 note='identified by match to protein family HMM PF03061; match to protein family HMM TIGR01750' product='beta-hydroxyacyl-(acyl-carrier-protein) dehydratase FabZ' protein_id=ACE83778.1 transl_table=11
CP000934	GenBank	CDS	1320300	1321070	+	1	.	EC_number=2.3.1.129 codon_start=1 db_xref=GI:190688557 gene=lpxA locus_tag=CJA_1124 note='identified by match to protein family HMM PF00132; match to protein family HMM TIGR01852' product='acyl-[acyl-carrier-protein]--UDP-N- acetylglucosamine O-acyltransferase' protein_id=ACE86235.1 transl_table=11
CP000934	GenBank	CDS	1321138	1322292	+	1	.	EC_number=2.4.1.182 codon_start=1 db_xref=GI:190688239 gene=lpx19A locus_tag=CJA_1125 note='identified by similarity to SP:P10441; match to protein family HMM PF02684; match to protein family HMM TIGR00215' product='lipid-A-disaccharide synthase, putative, lpx19A' protein_id=ACE85917.1 transl_table=11
CP000934	GenBank	CDS	1322289	1322903	+	1	.	EC_number=3.1.26.4 codon_start=1 db_xref=GI:190685060 gene=rnhB locus_tag=CJA_1126 note='identified by match to protein family HMM PF01351' product='ribonuclease HII' protein_id=ACE82738.1 transl_table=11
CP000934	GenBank	CDS	1322930	1326463	+	1	.	EC_number=2.7.7.7 codon_start=1 db_xref=GI:190686492 gene=dnaE locus_tag=CJA_1127 note='identified by match to protein family HMM PF01336; match to protein family HMM PF02231; match to protein family HMM PF02811; match to protein family HMM TIGR00594' product='DNA polymerase III, alpha subunit' protein_id=ACE84170.1 transl_table=11
CP000934	GenBank	CDS	1326631	1327086	+	1	.	codon_start=1 db_xref=GI:190687154 locus_tag=CJA_1128 note='identified by match to protein family HMM PF00571' product='CBS domain protein' protein_id=ACE84832.1 transl_table=11
CP000934	GenBank	CDS	1327453	1328400	+	1	.	EC_number=6.4.1.2 codon_start=1 db_xref=GI:190688049 gene=accA locus_tag=CJA_1129 note='identified by match to protein family HMM PF03255; match to protein family HMM TIGR00513' product='acetyl-CoA carboxylase, carboxyl transferase, alpha subunit' protein_id=ACE85727.1 transl_table=11
CP000934	GenBank	CDS	1328634	1328726	+	1	.	codon_start=1 db_xref=GI:190685145 locus_tag=CJA_1130 note='identified by Glimmer3; putative' product='hypothetical protein' protein_id=ACE82823.1 transl_table=11
CP000934	GenBank	CDS	1328865	1330025	+	-1	.	EC_number=1.1.2.3 codon_start=1 db_xref=GI:190685383 gene=lldD locus_tag=CJA_1131 note='identified by match to protein family HMM PF01070' product='L-lactate dehydrogenase' protein_id=ACE83061.1 transl_table=11
CP000934	GenBank	CDS	1330234	1331544	+	1	.	codon_start=1 db_xref=GI:190687394 gene=fucP locus_tag=CJA_1132 note='identified by match to protein family HMM PF07690; match to protein family HMM TIGR00885' product='L-fucose permease' protein_id=ACE85072.1 transl_table=11
CP000934	GenBank	CDS	1331541	1332419	+	1	.	codon_start=1 db_xref=GI:190688454 locus_tag=CJA_1133 note='identified by match to protein family HMM PF04909' product='Amidohydrolase family superfamily' protein_id=ACE86132.1 transl_table=11
CP000934	GenBank	CDS	1332517	1333341	+	1	.	codon_start=1 db_xref=GI:190685716 gene=kdgR locus_tag=CJA_1134 note='identified by match to protein family HMM PF01614' product='transcriptional regulator kdgR' protein_id=ACE83394.1 transl_table=11
CP000934	GenBank	CDS	1333537	1334649	+	1	.	codon_start=1 db_xref=GI:190685686 locus_tag=CJA_1135 note='identified by match to protein family HMM PF00248' product='D-threo-aldose 1-dehydrogenase-like protein' protein_id=ACE83364.1 transl_table=11
CP000934	GenBank	CDS	1334646	1334993	+	1	.	EC_number=4.2.1.7 codon_start=1 db_xref=GI:190686754 locus_tag=CJA_1136 note='identified by match to protein family HMM PF04292' product='hydrolase, UxaA family' protein_id=ACE84432.1 transl_table=11
CP000934	GenBank	CDS	1334990	1336207	+	1	.	EC_number=4.2.1.7 codon_start=1 db_xref=GI:190687007 gene=uxaA locus_tag=CJA_1137 product='hydrolase, UxaA family' protein_id=ACE84685.1 transl_table=11
CP000934	GenBank	CDS	1336281	1337009	+	1	.	codon_start=1 db_xref=GI:190688092 locus_tag=CJA_1138 note='AGR_L_807p; identified by match to protein family HMM PF00023; match to protein family HMM PF00106' product='oxidoreductase UCPA' protein_id=ACE85770.1 transl_table=11
CP000934	GenBank	CDS	1337034	1337879	+	1	.	codon_start=1 db_xref=GI:190688427 locus_tag=CJA_1139 note='identified by match to protein family HMM PF01557' product='putative fumarylacetoacetate hydrolase family protein' protein_id=ACE86105.1 transl_table=11
CP000934	GenBank	CDS	1337925	1341134	+	1	.	EC_number=3.2.1.74 codon_start=1 db_xref=GI:190685219 gene=cel3D locus_tag=CJA_1140 note='identified by match to protein family HMM PF00657; match to protein family HMM PF00933; match to protein family HMM PF01915' product='putative 1,4-beta-D-glucan glucohydrolase cel3D' protein_id=ACE82897.1 transl_table=11
CP000934	GenBank	CDS	1341418	1341909	+	1	.	codon_start=1 db_xref=GI:190685203 locus_tag=CJA_1141 note='identified by Glimmer3; putative' product='hypothetical protein' protein_id=ACE82881.1 transl_table=11
CP000934	GenBank	CDS	1342050	1343780	+	1	.	codon_start=1 db_xref=GI:190686271 locus_tag=CJA_1142 note='identified by match to protein family HMM PF00691' product='OmpA family protein' protein_id=ACE83949.1 transl_table=11
CP000934	GenBank	CDS	1343825	1344196	+	-1	.	codon_start=1 db_xref=GI:190687383 locus_tag=CJA_1143 note='identified by Glimmer3; putative' product='hypothetical protein' protein_id=ACE85061.1 transl_table=11
CP000934	GenBank	CDS	1344236	1345309	+	-1	.	EC_number=4.1.1.21 codon_start=1 db_xref=GI:190688668 gene=purK locus_tag=CJA_1144 note='identified by match to protein family HMM PF02222; match to protein family HMM TIGR01161' product='phosphoribosylaminoimidazole carboxylase, ATPase subunit' protein_id=ACE86346.1 transl_table=11
CP000934	GenBank	CDS	1345336	1345827	+	-1	.	EC_number=4.1.1.21 codon_start=1 db_xref=GI:190686643 gene=purE locus_tag=CJA_1145 note='identified by match to protein family HMM PF00731; match to protein family HMM TIGR01162' product='phosphoribosylaminoimidazole carboxylase, catalytic subunit' protein_id=ACE84321.1 transl_table=11
CP000934	GenBank	CDS	1346009	1346947	+	-1	.	codon_start=1 db_xref=GI:190685992 locus_tag=CJA_1146 product='sodium bicarbonate cotransporter' protein_id=ACE83670.1 transl_table=11
CP000934	GenBank	CDS	1347009	1348016	+	1	.	codon_start=1 db_xref=GI:190686922 gene=rbcR locus_tag=CJA_1147 note='identified by match to protein family HMM PF00126; match to protein family HMM PF03466' product='rubisco operon transcriptional regulator' protein_id=ACE84600.1 transl_table=11
CP000934	GenBank	CDS	1348030	1349100	+	-1	.	codon_start=1 db_xref=GI:190688259 locus_tag=CJA_1148 note='identified by match to protein family HMM PF02424' product='apbE family protein' protein_id=ACE85937.1 transl_table=11
CP000934	GenBank	CDS	1349232	1350959	+	1	.	codon_start=1 db_xref=GI:190688312 gene=sul1 locus_tag=CJA_1149 note='identified by match to protein family HMM PF00916; match to protein family HMM PF01740; match to protein family HMM TIGR00815' product='sulfate permease family protein' protein_id=ACE85990.1 transl_table=11
CP000934	GenBank	CDS	1350962	1351912	+	-1	.	codon_start=1 db_xref=GI:190688186 gene=rdgC locus_tag=CJA_1150 note='identified by match to protein family HMM PF04381' product='recombinaison associated protein' protein_id=ACE85864.1 transl_table=11
CP000934	GenBank	CDS	1352051	1352671	+	-1	.	EC_number=5.2.1.8 codon_start=1 db_xref=GI:190687515 gene=fklB locus_tag=CJA_1151 note='identified by match to protein family HMM PF00254; match to protein family HMM PF01346' product='peptidylprolyl cis-trans isomerase' protein_id=ACE85193.1 transl_table=11
CP000934	GenBank	CDS	1352732	1353895	+	-1	.	codon_start=1 db_xref=GI:190686725 locus_tag=CJA_1152 note='identified by match to protein family HMM PF01594' product='putative membrane protein' protein_id=ACE84403.1 transl_table=11
CP000934	GenBank	CDS	1353973	1354944	+	1	.	codon_start=1 db_xref=GI:190684957 locus_tag=CJA_1153 product='conserved hypothetical protein' protein_id=ACE82635.1 transl_table=11
CP000934	GenBank	CDS	1355128	1356984	+	-1	.	codon_start=1 db_xref=GI:190688610 gene=feoB locus_tag=CJA_1154 note='identified by match to protein family HMM PF02421; match to protein family HMM PF07670; match to protein family HMM TIGR00231; match to protein family HMM TIGR00437; match to protein family HMM TIGR00650' product='ferrous iron transport protein B' protein_id=ACE86288.1 transl_table=11
CP000934	GenBank	CDS	1357033	1357341	+	-1	.	codon_start=1 db_xref=GI:190687134 locus_tag=CJA_1155 note='identified by match to protein family HMM PF04023' product='ferrous iron transport protein' protein_id=ACE84812.1 transl_table=11
CP000934	GenBank	CDS	1357591	1358439	+	1	.	codon_start=1 db_xref=GI:190686082 locus_tag=CJA_1156 product='conserved hypothetical protein' protein_id=ACE83760.1 transl_table=11
CP000934	GenBank	CDS	1358777	1361404	+	1	.	codon_start=1 db_xref=GI:190686474 locus_tag=CJA_1157 note='identified by match to protein family HMM PF00593; match to protein family HMM TIGR01782; match to protein family HMM TIGR03304' product='TonB-dependent receptor' protein_id=ACE84152.1 transl_table=11
CP000934	GenBank	CDS	1361484	1363013	+	1	.	codon_start=1 db_xref=GI:190685430 locus_tag=CJA_1159 product='tryptophan halogenase' protein_id=ACE83108.1 transl_table=11
CP000934	GenBank	CDS	1363010	1363630	+	-1	.	codon_start=1 db_xref=GI:190687476 locus_tag=CJA_1158 note='identified by Glimmer3; putative' product='hypothetical protein' protein_id=ACE85154.1 transl_table=11
CP000934	GenBank	CDS	1364143	1365066	+	1	.	codon_start=1 db_xref=GI:190688502 locus_tag=CJA_1160 note='identified by match to protein family HMM PF01869' product='BadF/BadG/BcrA/BcrD ATPase family superfamily' protein_id=ACE86180.1 transl_table=11
CP000934	GenBank	CDS	1365168	1366499	+	1	.	codon_start=1 db_xref=GI:190685134 gene=gluP locus_tag=CJA_1161 note='identified by match to protein family HMM PF07690; match to protein family HMM TIGR01272' product='glucose/galactose transporter' protein_id=ACE82812.1 transl_table=11
CP000934	GenBank	CDS	1366462	1367661	+	1	.	codon_start=1 db_xref=GI:190685796 locus_tag=CJA_1162 product='putative membrane protein' protein_id=ACE83474.1 transl_table=11
CP000934	GenBank	CDS	1367692	1368837	+	1	.	EC_number=3.5.1.25 codon_start=1 db_xref=GI:190686788 gene=nag9A locus_tag=CJA_1163 note='identified by match to protein family HMM PF01979; match to protein family HMM TIGR00221' product='N-acetylhexosamine 6-phosphate deacetylase, putative, nag9A' protein_id=ACE84466.1 transl_table=11
CP000934	GenBank	CDS	1368872	1369663	+	1	.	EC_number=3.5.99.6 codon_start=1 db_xref=GI:190685687 gene=nagB locus_tag=CJA_1164 note='identified by match to protein family HMM PF01182; match to protein family HMM TIGR00502' product='glucosamine-6-phosphate isomerase' protein_id=ACE83365.1 transl_table=11
CP000934	GenBank	CDS	1369848	1370933	+	-1	.	codon_start=1 db_xref=GI:190687953 locus_tag=CJA_1165 note='identified by match to protein family HMM PF00356; match to protein family HMM PF00532' product='transcriptional regulator, LacI family' protein_id=ACE85631.1 transl_table=11
CP000934	GenBank	CDS	1371204	1372073	+	1	.	codon_start=1 db_xref=GI:190685258 locus_tag=CJA_1166 note='identified by match to protein family HMM PF01436' product='periplasmic ATP/GTP-binding protein' protein_id=ACE82936.1 transl_table=11
CP000934	GenBank	CDS	1372145	1372462	+	-1	.	codon_start=1 db_xref=GI:190686325 locus_tag=CJA_1167 note='identified by match to protein family HMM PF06844' product='conserved hypothetical protein' protein_id=ACE84003.1 transl_table=11
CP000934	GenBank	CDS	1372480	1373739	+	-1	.	codon_start=1 db_xref=GI:190687384 locus_tag=CJA_1168 note='identified by match to protein family HMM PF00226; match to protein family HMM PF06271' product='RDD family domain protein' protein_id=ACE85062.1 transl_table=11
CP000934	GenBank	CDS	1373740	1375428	+	-1	.	codon_start=1 db_xref=GI:190686134 gene=hscC locus_tag=CJA_1169 note='identified by match to protein family HMM PF00012' product='chaperone protein hscC' protein_id=ACE83812.1 transl_table=11
CP000934	GenBank	CDS	1375728	1376585	+	1	.	codon_start=1 db_xref=GI:190686653 gene=motA1 locus_tag=CJA_1170 product='chemotaxis motA protein' protein_id=ACE84331.1 transl_table=11
CP000934	GenBank	CDS	1376599	1377600	+	1	.	codon_start=1 db_xref=GI:190685809 gene=motB locus_tag=CJA_1171 note='identified by match to protein family HMM PF00691' product='chemotaxis protein MotB' protein_id=ACE83487.1 transl_table=11
CP000934	GenBank	CDS	1377735	1378277	+	1	.	codon_start=1 db_xref=GI:190688177 locus_tag=CJA_1172 product='conserved hypothetical protein' protein_id=ACE85855.1 transl_table=11
CP000934	GenBank	CDS	1378356	1380089	+	-1	.	codon_start=1 db_xref=GI:190687114 locus_tag=CJA_1173 note='identified by match to protein family HMM PF02254; match to protein family HMM TIGR00932' product='transporter, monovalent cation:proton antiporter-2 (CPA2) family' protein_id=ACE84792.1 transl_table=11
CP000934	GenBank	CDS	1380317	1382341	+	-1	.	codon_start=1 db_xref=GI:190686099 locus_tag=CJA_1174 note='identified by match to protein family HMM PF00092' product='von Willebrand factor type A domain protein' protein_id=ACE83777.1 transl_table=11
CP000934	GenBank	CDS	1382338	1382883	+	-1	.	codon_start=1 db_xref=GI:190685043 locus_tag=CJA_1175 note='identified by match to protein family HMM PF04542; match to protein family HMM TIGR02937' product='RNA polymerase sigma-24 factor' protein_id=ACE82721.1 transl_table=11
CP000934	GenBank	CDS	1382964	1384919	+	-1	.	codon_start=1 db_xref=GI:190685436 locus_tag=CJA_1176 note='identified by match to protein family HMM PF01841' product='transglutaminase-like domain protein' protein_id=ACE83114.1 transl_table=11
CP000934	GenBank	CDS	1384916	1385908	+	-1	.	codon_start=1 db_xref=GI:190688635 locus_tag=CJA_1177 note='identified by match to protein family HMM PF01882' product='conserved hypothetical protein' protein_id=ACE86313.1 transl_table=11
CP000934	GenBank	CDS	1385913	1386827	+	-1	.	codon_start=1 db_xref=GI:190687181 locus_tag=CJA_1178 product='MoxR protein' protein_id=ACE84859.1 transl_table=11
CP000934	GenBank	CDS	1386879	1388138	+	-1	.	codon_start=1 db_xref=GI:190685950 locus_tag=CJA_1179 product='putative Capsule biosynthesis protein capA' protein_id=ACE83628.1 transl_table=11
CP000934	GenBank	CDS	1388262	1389239	+	-1	.	codon_start=1 db_xref=GI:190688486 locus_tag=CJA_1180 note='identified by match to protein family HMM PF00990; match to protein family HMM TIGR00254' product='GGDEF domain protein' protein_id=ACE86164.1 transl_table=11
CP000934	GenBank	tRNA	1389488	1389564	+	-1	.	locus_tag=CJA_3894 product=tRNA-Pro
CP000934	GenBank	CDS	1389656	1390459	+	1	.	codon_start=1 db_xref=GI:190685692 locus_tag=CJA_1183 note='identified by match to protein family HMM PF01026' product='Mg-dependent DNase' protein_id=ACE83370.1 transl_table=11
CP000934	GenBank	CDS	1390456	1391754	+	-1	.	EC_number=3.2.1.14 codon_start=1 db_xref=GI:190685465 gene=chi18A locus_tag=CJA_1182 note='identified by match to protein family HMM PF00704' product='endo-chitinase, putative, chi18A' protein_id=ACE83143.1 transl_table=11
CP000934	GenBank	CDS	1391932	1392342	+	1	.	codon_start=1 db_xref=GI:190685210 locus_tag=CJA_1184 note='identified by match to protein family HMM PF02657' product='uncharacterized protein conserved in bacteria' protein_id=ACE82888.1 transl_table=11
CP000934	GenBank	CDS	1392387	1393220	+	-1	.	codon_start=1 db_xref=GI:190688447 locus_tag=CJA_1185 note='identified by match to protein family HMM PF00899' product='ThiF family protein' protein_id=ACE86125.1 transl_table=11
CP000934	GenBank	CDS	1393421	1394050	+	1	.	codon_start=1 db_xref=GI:190687360 locus_tag=CJA_1186 note='identified by match to protein family HMM PF00072; match to protein family HMM PF00196' product='Response regulator receiver domain protein' protein_id=ACE85038.1 transl_table=11
CP000934	GenBank	CDS	1394352	1396067	+	1	.	codon_start=1 db_xref=GI:190687938 locus_tag=CJA_1187 note='identified by match to protein family HMM PF00015; match to protein family HMM PF00672' product='methyl-accepting chemotaxis protein' protein_id=ACE85616.1 transl_table=11
CP000934	GenBank	CDS	1396111	1396974	+	1	.	codon_start=1 db_xref=GI:190685248 locus_tag=CJA_1188 note='identified by match to protein family HMM PF01739' product='chemotaxis protein methyltransferase CheR' protein_id=ACE82926.1 transl_table=11
CP000934	GenBank	CDS	1396988	1398289	+	1	.	codon_start=1 db_xref=GI:190687683 locus_tag=CJA_1189 note='identified by match to protein family HMM PF00072; match to protein family HMM PF00563' product='response regulator' protein_id=ACE85361.1 transl_table=11
CP000934	GenBank	CDS	1398244	1401429	+	1	.	codon_start=1 db_xref=GI:190685827 locus_tag=CJA_1190 note='identified by match to protein family HMM PF00072; match to protein family HMM PF00512; match to protein family HMM PF01627; match to protein family HMM PF02518; match to protein family HMM TIGR00229' product='Response regulator receiver domain protein' protein_id=ACE83505.1 transl_table=11
CP000934	GenBank	CDS	1401461	1403044	+	-1	.	codon_start=1 db_xref=GI:190685823 gene=cbp6A locus_tag=CJA_1191 note='identified by match to protein family HMM PF03422' product='carbohydrate binding protein, putative, cbp6A' protein_id=ACE83501.1 transl_table=11
CP000934	GenBank	CDS	1403370	1404773	+	-1	.	codon_start=1 db_xref=GI:190688324 locus_tag=CJA_1192 note='identified by match to protein family HMM PF00155; match to protein family HMM PF00392' product='transcriptional regulator, GntR family/aminotransferase class-I' protein_id=ACE86002.1 transl_table=11
CP000934	GenBank	CDS	1405039	1405635	+	1	.	codon_start=1 db_xref=GI:190687508 locus_tag=CJA_1193 product='transporter, LysE family' protein_id=ACE85186.1 transl_table=11
CP000934	GenBank	CDS	1405703	1406554	+	-1	.	codon_start=1 db_xref=GI:190685264 locus_tag=CJA_1194 note='identified by match to protein family HMM PF00903; match to protein family HMM PF04946' product='DGPF domain family' protein_id=ACE82942.1 transl_table=11
CP000934	GenBank	CDS	1406766	1407647	+	1	.	codon_start=1 db_xref=GI:190685187 locus_tag=CJA_1195 product='conserved hypothetical protein' protein_id=ACE82865.1 transl_table=11
CP000934	GenBank	CDS	1407651	1408598	+	1	.	codon_start=1 db_xref=GI:190685537 locus_tag=CJA_1196 note='identified by match to protein family HMM PF00036' product='EF hand domain protein' protein_id=ACE83215.1 transl_table=11
CP000934	GenBank	CDS	1408772	1411150	+	1	.	codon_start=1 db_xref=GI:190688301 gene=hupA locus_tag=CJA_1197 note='identified by match to protein family HMM PF00593; match to protein family HMM TIGR01785; match to protein family HMM TIGR01786; match to protein family HMM TIGR03304' product='hypothetical heme receptor' protein_id=ACE85979.1 transl_table=11
CP000934	GenBank	CDS	1411332	1411781	+	-1	.	codon_start=1 db_xref=GI:190687625 gene=azu locus_tag=CJA_1198 note='identified by match to protein family HMM PF00127' product=azurin protein_id=ACE85303.1 transl_table=11
CP000934	GenBank	CDS	1412145	1413143	+	-1	.	EC_number=1.13.12.16 codon_start=1 db_xref=GI:190685656 locus_tag=CJA_1199 note='identified by match to protein family HMM PF03060' product='2-nitropropane dioxygenase' protein_id=ACE83334.1 transl_table=11
CP000934	GenBank	CDS	1413153	1413479	+	-1	.	codon_start=1 db_xref=GI:190686916 locus_tag=CJA_1200 note='identified by Glimmer3; putative' product='hypothetical protein' protein_id=ACE84594.1 transl_table=11
CP000934	GenBank	CDS	1413661	1414500	+	1	.	codon_start=1 db_xref=GI:190686646 locus_tag=CJA_1201 note='identified by match to protein family HMM PF03466' product='transcriptional regulator, LysR family' protein_id=ACE84324.1 transl_table=11
CP000934	GenBank	CDS	1414689	1415042	+	1	.	codon_start=1 db_xref=GI:190686112 locus_tag=CJA_1202 note='identified by match to protein family HMM PF04343' product='conserved hypothetical protein' protein_id=ACE83790.1 transl_table=11
CP000934	GenBank	CDS	1415191	1416354	+	1	.	codon_start=1 db_xref=GI:190688347 locus_tag=CJA_1203 note='identified by match to protein family HMM PF00990; match to protein family HMM TIGR00254' product='GGDEF domain protein' protein_id=ACE86025.1 transl_table=11
CP000934	GenBank	CDS	1416656	1416763	+	1	.	codon_start=1 db_xref=GI:190687519 locus_tag=CJA_1204 product='conserved domain protein' protein_id=ACE85197.1 transl_table=11
CP000934	GenBank	CDS	1416772	1417227	+	1	.	codon_start=1 db_xref=GI:190687540 locus_tag=CJA_1205 note='identified by Glimmer3; putative' product='hypothetical protein' protein_id=ACE85218.1 transl_table=11
CP000934	GenBank	CDS	1417329	1418537	+	1	.	codon_start=1 db_xref=GI:190686234 locus_tag=CJA_1206 note='identified by Glimmer3; putative' product='hypothetical protein' protein_id=ACE83912.1 transl_table=11
CP000934	GenBank	CDS	1418589	1419431	+	-1	.	codon_start=1 db_xref=GI:190685412 locus_tag=CJA_1207 note='identified by match to protein family HMM PF06114' product='Domain of unknown function (DUF955) family' protein_id=ACE83090.1 transl_table=11
CP000934	GenBank	CDS	1419413	1419736	+	-1	.	codon_start=1 db_xref=GI:190687888 gene=sinR locus_tag=CJA_1208 note='identified by match to protein family HMM PF01381' product='Helix-turn-helix motif' protein_id=ACE85566.1 transl_table=11
CP000934	GenBank	CDS	1420449	1421408	+	-1	.	codon_start=1 db_xref=GI:190687820 locus_tag=CJA_1209 product='conserved hypothetical protein' protein_id=ACE85498.1 transl_table=11
CP000934	GenBank	CDS	1421408	1422133	+	-1	.	codon_start=1 db_xref=GI:190686229 locus_tag=CJA_1210 product='conserved hypothetical protein' protein_id=ACE83907.1 transl_table=11
CP000934	GenBank	CDS	1422675	1423277	+	-1	.	codon_start=1 db_xref=GI:190686105 locus_tag=CJA_1211 note='identified by match to protein family HMM PF02661' product='Fic family protein' protein_id=ACE83783.1 transl_table=11
CP000934	GenBank	CDS	1423277	1423738	+	-1	.	codon_start=1 db_xref=GI:190684963 locus_tag=CJA_1212 note='identified by match to protein family HMM PF01381' product='DNA-binding protein' protein_id=ACE82641.1 transl_table=11
CP000934	GenBank	CDS	1424045	1424395	+	1	.	codon_start=1 db_xref=GI:190688696 locus_tag=CJA_1213 product='hypothetical protein' protein_id=ACE86374.1 transl_table=11
CP000934	GenBank	CDS	1424392	1424712	+	1	.	codon_start=1 db_xref=GI:190686924 locus_tag=CJA_1214 product='conserved hypothetical protein' protein_id=ACE84602.1 transl_table=11
CP000934	GenBank	CDS	1424812	1426395	+	1	.	codon_start=1 db_xref=GI:190685715 locus_tag=CJA_1216 note='identified by Glimmer3; putative' product='hypothetical protein' protein_id=ACE83393.1 transl_table=11
CP000934	GenBank	CDS	1424848	1424952	+	-1	.	codon_start=1 db_xref=GI:190686495 locus_tag=CJA_1215 note='identified by Glimmer3; putative' product='hypothetical protein' protein_id=ACE84173.1 transl_table=11
CP000934	GenBank	CDS	1426516	1427301	+	-1	.	codon_start=1 db_xref=GI:190687188 locus_tag=CJA_1217 note='identified by match to protein family HMM PF07275' product='antirestriction protein family protein' protein_id=ACE84866.1 transl_table=11
CP000934	GenBank	CDS	1427662	1428855	+	1	.	codon_start=1 db_xref=GI:190687332 locus_tag=CJA_1218 note='identified by match to protein family HMM PF00515' product='putative lipoprotein' protein_id=ACE85010.1 transl_table=11
CP000934	GenBank	CDS	1428982	1430571	+	1	.	codon_start=1 db_xref=GI:190688025 locus_tag=CJA_1221 note='identified by Glimmer3; putative' product='hypothetical protein' protein_id=ACE85703.1 transl_table=11
CP000934	GenBank	CDS	1432495	1432833	+	1	.	codon_start=1 db_xref=GI:190687040 locus_tag=CJA_1222 note='identified by Glimmer3; putative' product='hypothetical protein' protein_id=ACE84718.1 transl_table=11
CP000934	GenBank	CDS	1433052	1433621	+	-1	.	codon_start=1 db_xref=GI:190686417 locus_tag=CJA_1223 note='identified by similarity to GB:BAC62806.1; match to protein family HMM PF03991; match to protein family HMM PF07603' product='conserved hypothetical protein' protein_id=ACE84095.1 transl_table=11
CP000934	GenBank	CDS	1433681	1434676	+	-1	.	codon_start=1 db_xref=GI:190685358 locus_tag=CJA_1224 note='identified by match to protein family HMM PF07603' product='putative lipoprotein' protein_id=ACE83036.1 transl_table=11
CP000934	GenBank	CDS	1434904	1435287	+	-1	.	codon_start=1 db_xref=GI:190687610 locus_tag=CJA_1225 note='identified by Glimmer3; putative' product='hypothetical protein' protein_id=ACE85288.1 transl_table=11
CP000934	GenBank	CDS	1435613	1436203	+	1	.	codon_start=1 db_xref=GI:190686514 locus_tag=CJA_1226 note='identified by match to protein family HMM PF00165; match to protein family HMM PF00239; match to protein family HMM PF02796; match to protein family HMM TIGR01199' product='invertase/recombinase like protein' protein_id=ACE84192.1 transl_table=11
CP000934	GenBank	CDS	1436590	1438161	+	-1	.	codon_start=1 db_xref=GI:190685978 locus_tag=CJA_1227 product='putative lipoprotein' protein_id=ACE83656.1 transl_table=11
CP000934	GenBank	CDS	1437449	1437568	+	1	.	codon_start=1 db_xref=GI:190688655 locus_tag=CJA_1228 note='identified by Glimmer3; putative' product='hypothetical protein' protein_id=ACE86333.1 transl_table=11
CP000934	GenBank	CDS	1437920	1438120	+	1	.	codon_start=1 db_xref=GI:190685486 locus_tag=CJA_1229 note='identified by Glimmer3; putative' product='hypothetical protein' protein_id=ACE83164.1 transl_table=11
CP000934	GenBank	CDS	1438312	1439028	+	-1	.	codon_start=1 db_xref=GI:190686322 locus_tag=CJA_1230 note='identified by match to protein family HMM PF00196; match to protein family HMM PF03472' product='putative two-component transcriptional regulator, LuxR family' protein_id=ACE84000.1 transl_table=11
CP000934	GenBank	CDS	1439118	1439621	+	-1	.	codon_start=1 db_xref=GI:190687203 locus_tag=CJA_1231 note='identified by Glimmer3; putative' product='hypothetical protein' protein_id=ACE84881.1 transl_table=11
CP000934	GenBank	CDS	1439836	1440132	+	1	.	codon_start=1 db_xref=GI:190687994 locus_tag=CJA_1232 product='conserved domain protein' protein_id=ACE85672.1 transl_table=11
CP000934	GenBank	CDS	1440148	1441833	+	1	.	codon_start=1 db_xref=GI:190685727 locus_tag=CJA_1233 note='identified by match to protein family HMM PF02534' product='TraG/TraD family' protein_id=ACE83405.1 transl_table=11
CP000934	GenBank	CDS	1442019	1442360	+	1	.	codon_start=1 db_xref=GI:190686791 locus_tag=CJA_1234 note='identified by Glimmer3; putative' product='hypothetical protein' protein_id=ACE84469.1 transl_table=11
CP000934	GenBank	CDS	1442357	1443934	+	1	.	codon_start=1 db_xref=GI:190685682 gene=ccrB locus_tag=CJA_1236 note='identified by match to protein family HMM PF00239' product='Site-specific recombinase' protein_id=ACE83360.1 transl_table=11
CP000934	GenBank	CDS	1444359	1445054	+	-1	.	codon_start=1 db_xref=GI:190686733 locus_tag=CJA_1237 note='identified by match to protein family HMM PF00005' product='putative branched-chain amino acid transport protein (ABC superfamily, ATP_bind)' protein_id=ACE84411.1 transl_table=11
CP000934	GenBank	CDS	1445058	1445870	+	-1	.	codon_start=1 db_xref=GI:190687339 locus_tag=CJA_1238 note='identified by match to protein family HMM PF00005' product='branched-chain amino acid ABC transporter, ATP-binding protein' protein_id=ACE85017.1 transl_table=11
CP000934	GenBank	CDS	1445874	1447025	+	-1	.	codon_start=1 db_xref=GI:190688476 locus_tag=CJA_1239 note='identified by match to protein family HMM PF02653' product='possible permease of ABC transporter' protein_id=ACE86154.1 transl_table=11
CP000934	GenBank	CDS	1447046	1448800	+	-1	.	codon_start=1 db_xref=GI:190687286 locus_tag=CJA_1240 note='identified by match to protein family HMM PF02653' product='Branched-chain amino acid transport system / permease component domain protein' protein_id=ACE84964.1 transl_table=11
CP000934	GenBank	CDS	1448891	1450189	+	-1	.	codon_start=1 db_xref=GI:190688609 locus_tag=CJA_1241 product='ABC transporter, substrate-binding protein' protein_id=ACE86287.1 transl_table=11
CP000934	GenBank	CDS	1450356	1451075	+	-1	.	codon_start=1 db_xref=GI:190685395 gene=gntR locus_tag=CJA_1242 note='identified by match to protein family HMM PF00392' product='GntR-family transcriptional regulator' protein_id=ACE83073.1 transl_table=11
CP000934	GenBank	CDS	1451105	1454743	+	-1	.	EC_number=6.3.4.6 codon_start=1 db_xref=GI:190686470 locus_tag=CJA_1243 note='identified by similarity to SP:P32528; match to protein family HMM PF00289; match to protein family HMM PF00364; match to protein family HMM PF02626; match to protein family HMM PF02682; match to protein family HMM PF02785; match to protein family HMM PF02786; match to protein family HMM TIGR00724' product='urea amidoly…
CP000934	GenBank	CDS	1454861	1456666	+	-1	.	EC_number=3.5.1.4 codon_start=1 db_xref=GI:190687016 locus_tag=CJA_1244 note='identified by match to protein family HMM PF01425' product='urea amidolyase' protein_id=ACE84694.1 transl_table=11
CP000934	GenBank	CDS	1456998	1458365	+	1	.	codon_start=1 db_xref=GI:190688162 locus_tag=CJA_1245 note='identified by match to protein family HMM PF02661' product='Fic family protein' protein_id=ACE85840.1 transl_table=11
CP000934	GenBank	CDS	1458383	1459750	+	1	.	EC_number=3.1.5.1 codon_start=1 db_xref=GI:190686977 locus_tag=CJA_1246 note='identified by match to protein family HMM TIGR01353' product='deoxyguanosinetriphosphate triphosphohydrolase (dGTPase) (dGTP triphosphohydrolase)' protein_id=ACE84655.1 transl_table=11
CP000934	GenBank	CDS	1459831	1460751	+	1	.	codon_start=1 db_xref=GI:190688692 locus_tag=CJA_1248 note='identified by Glimmer3; putative' product='hypothetical protein' protein_id=ACE86370.1 transl_table=11
CP000934	GenBank	CDS	1460893	1461096	+	-1	.	codon_start=1 db_xref=GI:190685416 locus_tag=CJA_1249 note='identified by Glimmer3; putative' product='hypothetical protein' protein_id=ACE83094.1 transl_table=11
CP000934	GenBank	CDS	1461315	1461782	+	1	.	codon_start=1 db_xref=GI:190686469 locus_tag=CJA_1250 note='identified by match to protein family HMM PF05618' product='possible ribosomal protein S6 modification protein' protein_id=ACE84147.1 transl_table=11
CP000934	GenBank	CDS	1461814	1462719	+	1	.	EC_number=6.3.2.- codon_start=1 db_xref=GI:190685175 locus_tag=CJA_1251 note='identified by match to protein family HMM TIGR00768' product='ribosomal protein S6 modification protein' protein_id=ACE82853.1 transl_table=11
CP000934	GenBank	CDS	1463092	1463298	+	1	.	codon_start=1 db_xref=GI:190685088 locus_tag=CJA_1252 note='identified by Glimmer3; putative' product='hypothetical protein' protein_id=ACE82766.1 transl_table=11
CP000934	GenBank	CDS	1463327	1463470	+	1	.	codon_start=1 db_xref=GI:190687499 locus_tag=CJA_1253 note='identified by Glimmer3; putative' product='hypothetical protein' protein_id=ACE85177.1 transl_table=11
CP000934	GenBank	CDS	1463503	1464921	+	1	.	codon_start=1 db_xref=GI:190686652 locus_tag=CJA_1254 note='interruption-N; identified by match to protein family HMM PF03050' product='IS66 family element, transposase' protein_id=ACE84330.1 transl_table=11
CP000934	GenBank	CDS	1464947	1465246	+	1	.	codon_start=1 db_xref=GI:190685377 locus_tag=CJA_1255 note='identified by match to protein family HMM PF01527' product='ISCja1, transposase orfA' protein_id=ACE83055.1 transl_table=11
CP000934	GenBank	CDS	1465243	1466103	+	1	.	codon_start=1 db_xref=GI:190688336 locus_tag=CJA_1256 note='identified by match to protein family HMM PF00665' product='ISCja1, transposase orfB' protein_id=ACE86014.1 transl_table=11
CP000934	GenBank	CDS	1466096	1466320	+	1	.	codon_start=1 db_xref=GI:190687428 locus_tag=CJA_1257 note=interruption-C product='IS66 family element, transposase' protein_id=ACE85106.1 transl_table=11
CP000934	GenBank	CDS	1466360	1466467	+	-1	.	codon_start=1 db_xref=GI:190686402 locus_tag=CJA_1258 note='identified by Glimmer3; putative' product='hypothetical protein' protein_id=ACE84080.1 transl_table=11
CP000934	GenBank	CDS	1466825	1468570	+	-1	.	codon_start=1 db_xref=GI:190686787 locus_tag=CJA_1259 note='identified by match to protein family HMM PF05593; match to protein family HMM TIGR01643' product='ParB-like nuclease domain' protein_id=ACE84465.1 transl_table=11
CP000934	GenBank	CDS	1468772	1470337	+	-1	.	codon_start=1 db_xref=GI:190687565 locus_tag=CJA_1260 note='identified by match to protein family HMM PF03050' product='IS66 family element, transposase' protein_id=ACE85243.1 transl_table=11
CP000934	GenBank	CDS	1470370	1470720	+	-1	.	codon_start=1 db_xref=GI:190688627 locus_tag=CJA_1261 note='identified by match to protein family HMM PF05717' product='IS66 family element, Orf2 protein' protein_id=ACE86305.1 transl_table=11
CP000934	GenBank	CDS	1470717	1471031	+	-1	.	codon_start=1 db_xref=GI:190687550 locus_tag=CJA_1262 product='IS66 family element, Orf1 protein' protein_id=ACE85228.1 transl_table=11
CP000934	GenBank	CDS	1471062	1471718	+	-1	.	codon_start=1 db_xref=GI:190686429 locus_tag=CJA_1263 note='identified by Glimmer3; putative' product='hypothetical protein' protein_id=ACE84107.1 transl_table=11
CP000934	GenBank	CDS	1471735	1473504	+	-1	.	codon_start=1 db_xref=GI:190688246 locus_tag=CJA_1264 note='identified by Glimmer3; putative' product='hypothetical protein' protein_id=ACE85924.1 transl_table=11
CP000934	GenBank	CDS	1474498	1476816	+	-1	.	codon_start=1 db_xref=GI:190687164 locus_tag=CJA_1265 note='identified by match to protein family HMM PF00563; match to protein family HMM PF00785; match to protein family HMM PF00990; match to protein family HMM TIGR00229; match to protein family HMM TIGR00254' product='sensory box/GGDEF family protein' protein_id=ACE84842.1 transl_table=11
CP000934	GenBank	CDS	1477356	1478003	+	1	.	codon_start=1 db_xref=GI:190686299 locus_tag=CJA_1266 note='identified by Glimmer3; putative' product='hypothetical protein' protein_id=ACE83977.1 transl_table=11
CP000934	GenBank	CDS	1478101	1479051	+	1	.	codon_start=1 db_xref=GI:190685844 locus_tag=CJA_1267 product='putative membrane protein' protein_id=ACE83522.1 transl_table=11
CP000934	GenBank	CDS	1479048	1480418	+	1	.	codon_start=1 db_xref=GI:190687944 gene=radA locus_tag=CJA_1269 note='identified by match to protein family HMM TIGR00416' product='DNA repair protein RadA' protein_id=ACE85622.1 transl_table=11
CP000934	GenBank	CDS	1480415	1481272	+	-1	.	codon_start=1 db_xref=GI:190688278 locus_tag=CJA_1268 product='conserved hypothetical protein' protein_id=ACE85956.1 transl_table=11
CP000934	GenBank	CDS	1481286	1481669	+	-1	.	codon_start=1 db_xref=GI:190688522 locus_tag=CJA_1270 note='identified by Glimmer3; putative' product='hypothetical protein' protein_id=ACE86200.1 transl_table=11
CP000934	GenBank	CDS	1481685	1482062	+	-1	.	codon_start=1 db_xref=GI:190688536 locus_tag=CJA_1271 product='conserved hypothetical protein' protein_id=ACE86214.1 transl_table=11
CP000934	GenBank	CDS	1482291	1483211	+	1	.	codon_start=1 db_xref=GI:190687667 locus_tag=CJA_1272 note='similar to yajF Escherichia coli (strain O157:H7, substrain EDL933); identified by match to protein family HMM PF00480' product='probable NAGC-like transcription regulator yajF' protein_id=ACE85345.1 transl_table=11
CP000934	GenBank	CDS	1483279	1483758	+	1	.	codon_start=1 db_xref=GI:190686546 locus_tag=CJA_1273 product='conserved hypothetical protein' protein_id=ACE84224.1 transl_table=11
CP000934	GenBank	CDS	1483752	1484789	+	1	.	codon_start=1 db_xref=GI:190688137 locus_tag=CJA_1274 note='identified by match to protein family HMM PF01408; match to protein family HMM PF02894' product=oxidoreductase protein_id=ACE85815.1 transl_table=11
CP000934	GenBank	CDS	1484866	1485366	+	1	.	codon_start=1 db_xref=GI:190686334 locus_tag=CJA_1276 note='identified by Glimmer3; putative' product='hypothetical protein' protein_id=ACE84012.1 transl_table=11
CP000934	GenBank	CDS	1485363	1485461	+	-1	.	codon_start=1 db_xref=GI:190685015 locus_tag=CJA_1275 note='identified by Glimmer3; putative' product='hypothetical protein' protein_id=ACE82693.1 transl_table=11
CP000934	GenBank	CDS	1485468	1486994	+	-1	.	EC_number=4.2.2.2 codon_start=1 db_xref=GI:190688509 gene=pelC locus_tag=CJA_1277 note='identified by match to protein family HMM PF00544; match to protein family HMM TIGR01451' product='pectate lyase III' protein_id=ACE86187.1 transl_table=11
CP000934	GenBank	CDS	1487363	1488115	+	1	.	codon_start=1 db_xref=GI:190687687 locus_tag=CJA_1278 note='identified by match to protein family HMM PF00106' product='oxidoreductase, short chain dehydrogenase/reductase family' protein_id=ACE85365.1 transl_table=11
CP000934	GenBank	CDS	1488407	1488943	+	1	.	codon_start=1 db_xref=GI:190687705 locus_tag=CJA_1279 note='identified by match to protein family HMM PF00258; match to protein family HMM TIGR01752' product=flavodoxin protein_id=ACE85383.1 transl_table=11
CP000934	GenBank	CDS	1489039	1489491	+	1	.	codon_start=1 db_xref=GI:190687482 locus_tag=CJA_1280 note='identified by Glimmer3; putative' product='hypothetical protein' protein_id=ACE85160.1 transl_table=11
CP000934	GenBank	CDS	1489622	1489858	+	1	.	codon_start=1 db_xref=GI:190685554 locus_tag=CJA_1281 note='identified by Glimmer3; putative' product='hypothetical protein' protein_id=ACE83232.1 transl_table=11
CP000934	GenBank	CDS	1489874	1490611	+	1	.	codon_start=1 db_xref=GI:190688535 locus_tag=CJA_1282 product='conserved domain protein' protein_id=ACE86213.1 transl_table=11
CP000934	GenBank	CDS	1490781	1492313	+	1	.	codon_start=1 db_xref=GI:190687717 locus_tag=CJA_1283 note='identified by Glimmer3; putative' product='hypothetical protein' protein_id=ACE85395.1 transl_table=11
CP000934	GenBank	CDS	1492628	1493170	+	1	.	codon_start=1 db_xref=GI:190686966 locus_tag=CJA_1284 note='identified by match to protein family HMM PF05229' product='Spore Coat Protein U domain protein' protein_id=ACE84644.1 transl_table=11
CP000934	GenBank	CDS	1493194	1493724	+	1	.	codon_start=1 db_xref=GI:190685144 locus_tag=CJA_1285 note='identified by match to protein family HMM PF05229' product='putative type 1 pili pilus subunit' protein_id=ACE82822.1 transl_table=11
CP000934	GenBank	CDS	1493757	1494506	+	1	.	codon_start=1 db_xref=GI:190688110 gene=fimC locus_tag=CJA_1286 product='type 1 pilus chaperone FimC' protein_id=ACE85788.1 transl_table=11
CP000934	GenBank	CDS	1494493	1496796	+	1	.	codon_start=1 db_xref=GI:190687194 gene=fimD locus_tag=CJA_1287 note='identified by match to protein family HMM PF00577' product='type 1 pili usher protein FimD' protein_id=ACE84872.1 transl_table=11
CP000934	GenBank	CDS	1496810	1497790	+	1	.	codon_start=1 db_xref=GI:190686430 locus_tag=CJA_1288 product='putative type 1 pili tip component' protein_id=ACE84108.1 transl_table=11
CP000934	GenBank	CDS	1497823	1498626	+	-1	.	codon_start=1 db_xref=GI:190688332 locus_tag=CJA_1289 note='identified by match to protein family HMM PF01522' product='polysaccharide deacetylase' protein_id=ACE86010.1 transl_table=11
CP000934	GenBank	CDS	1498855	1499184	+	1	.	codon_start=1 db_xref=GI:190685250 locus_tag=CJA_1290 product='putative type 1 pili tip component' protein_id=ACE82928.1 transl_table=11
CP000934	GenBank	CDS	1499307	1500581	+	1	.	codon_start=1 db_xref=GI:190687607 gene=uvs045 locus_tag=CJA_1291 note='identified by match to protein family HMM PF00571; match to protein family HMM PF01595; match to protein family HMM PF03471' product=Uvs045 protein_id=ACE85285.1 transl_table=11
CP000934	GenBank	CDS	1500652	1505775	+	-1	.	codon_start=1 db_xref=GI:190686934 locus_tag=CJA_1292 note='identified by match to protein family HMM PF02412' product='cartilage oligomeric matrix protein' protein_id=ACE84612.1 transl_table=11
CP000934	GenBank	CDS	1505803	1506837	+	-1	.	codon_start=1 db_xref=GI:190685438 gene=ompA locus_tag=CJA_1293 note='identified by match to protein family HMM PF00691; match to protein family HMM PF01389' product='outer membrane protein A' protein_id=ACE83116.1 transl_table=11
CP000934	GenBank	CDS	1507334	1508440	+	-1	.	codon_start=1 db_xref=GI:190686688 locus_tag=CJA_1294 product='Regulatory P domain of the subtilisin-like proprotein' protein_id=ACE84366.1 transl_table=11
CP000934	GenBank	CDS	1509162	1509479	+	-1	.	codon_start=1 db_xref=GI:190687063 locus_tag=CJA_1295 note='identified by Glimmer3; putative' product='hypothetical protein' protein_id=ACE84741.1 transl_table=11
CP000934	GenBank	CDS	1509476	1511101	+	-1	.	codon_start=1 db_xref=GI:190688339 locus_tag=CJA_1296 note='identified by match to protein family HMM PF03929' product='Uncharacterized iron-regulated membrane protein DUF337' protein_id=ACE86017.1 transl_table=11
CP000934	GenBank	CDS	1511098	1511418	+	-1	.	codon_start=1 db_xref=GI:190684996 locus_tag=CJA_1297 product='conserved membrane-spanning domain protein' protein_id=ACE82674.1 transl_table=11
CP000934	GenBank	CDS	1511595	1513844	+	-1	.	codon_start=1 db_xref=GI:190686048 locus_tag=CJA_1298 note='identified by match to protein family HMM PF00593; match to protein family HMM PF05594; match to protein family HMM TIGR01783' product='ferripyoverdine receptor' protein_id=ACE83726.1 transl_table=11
CP000934	GenBank	CDS	1514066	1514479	+	-1	.	codon_start=1 db_xref=GI:190687079 gene=exbD locus_tag=CJA_1299 note='identified by match to protein family HMM PF02472' product=ExbD protein_id=ACE84757.1 transl_table=11
CP000934	GenBank	CDS	1514483	1515202	+	-1	.	codon_start=1 db_xref=GI:190688540 gene=exbB locus_tag=CJA_1300 note='identified by match to protein family HMM PF01618' product=ExbB protein_id=ACE86218.1 transl_table=11
CP000934	GenBank	CDS	1515239	1515871	+	-1	.	codon_start=1 db_xref=GI:190685580 gene=uvs044 locus_tag=CJA_1301 note='identified by match to protein family HMM PF03544; match to protein family HMM TIGR01352' product=Uvs044 protein_id=ACE83258.1 transl_table=11
CP000934	GenBank	CDS	1516170	1517888	+	1	.	EC_number=3.2.1.1 codon_start=1 db_xref=GI:190686436 gene=amy13J locus_tag=CJA_1302 note='identified by match to protein family HMM PF00128' product='alpha amylase, putative, amy13J' protein_id=ACE84114.1 transl_table=11
CP000934	GenBank	CDS	1517961	1518602	+	-1	.	codon_start=1 db_xref=GI:190688119 locus_tag=CJA_1303 note='identified by Glimmer3; putative' product='hypothetical protein' protein_id=ACE85797.1 transl_table=11
CP000934	GenBank	CDS	1518725	1519651	+	-1	.	codon_start=1 db_xref=GI:190685359 locus_tag=CJA_1304 product='conserved hypothetical protein' protein_id=ACE83037.1 transl_table=11
CP000934	GenBank	CDS	1519971	1520087	+	-1	.	codon_start=1 db_xref=GI:190686157 locus_tag=CJA_1305 note='identified by Glimmer3; putative' product='hypothetical protein' protein_id=ACE83835.1 transl_table=11
CP000934	GenBank	CDS	1520096	1522444	+	-1	.	codon_start=1 db_xref=GI:190687018 locus_tag=CJA_1306 note='identified by match to protein family HMM PF00593' product='TonB-dependent receptor' protein_id=ACE84696.1 transl_table=11
CP000934	GenBank	CDS	1522636	1523988	+	-1	.	codon_start=1 db_xref=GI:190685350 gene=chrA locus_tag=CJA_1307 note='identified by match to protein family HMM PF02417; match to protein family HMM TIGR00937' product='chromate transporter' protein_id=ACE83028.1 transl_table=11
CP000934	GenBank	CDS	1524127	1526262	+	-1	.	codon_start=1 db_xref=GI:190686131 locus_tag=CJA_1308 note='identified by match to protein family HMM PF00593; match to protein family HMM TIGR01783' product='TonB-dependent receptor' protein_id=ACE83809.1 transl_table=11
CP000934	GenBank	CDS	1526455	1527291	+	-1	.	codon_start=1 db_xref=GI:190686678 locus_tag=CJA_1309 product='conserved domain protein' protein_id=ACE84356.1 transl_table=11
CP000934	GenBank	CDS	1527462	1528517	+	1	.	codon_start=1 db_xref=GI:190685294 locus_tag=CJA_1310 product='conserved domain protein' protein_id=ACE82972.1 transl_table=11
CP000934	GenBank	CDS	1528594	1528908	+	1	.	codon_start=1 db_xref=GI:190686891 locus_tag=CJA_1311 product='IS66 family element, Orf1 protein' protein_id=ACE84569.1 transl_table=11
CP000934	GenBank	CDS	1528905	1529255	+	1	.	codon_start=1 db_xref=GI:190686174 locus_tag=CJA_1312 note='identified by match to protein family HMM PF05717' product='IS66 family element, Orf2 protein' protein_id=ACE83852.1 transl_table=11
CP000934	GenBank	CDS	1529294	1530877	+	1	.	codon_start=1 db_xref=GI:190686706 locus_tag=CJA_1313 note='identified by match to protein family HMM PF03050' product='IS66 family element, transposase' protein_id=ACE84384.1 transl_table=11
CP000934	GenBank	CDS	1531126	1532997	+	-1	.	codon_start=1 db_xref=GI:190685769 locus_tag=CJA_1314 note='identified by match to protein family HMM PF00005' product='probable ATP-binding component of ABC transporter' protein_id=ACE83447.1 transl_table=11
CP000934	GenBank	CDS	1533077	1534669	+	1	.	codon_start=1 db_xref=GI:190687693 locus_tag=CJA_1315 note='identified by match to protein family HMM PF07690; match to protein family HMM TIGR00792' product='transport protein' protein_id=ACE85371.1 transl_table=11
CP000934	GenBank	CDS	1534705	1535721	+	1	.	EC_number=3.2.1.- codon_start=1 db_xref=GI:190686675 gene=gly43F locus_tag=CJA_1316 note='identified by match to protein family HMM PF04616' product='beta-xylosidase/alpha-L-arabinfuranosidase, putative, gly43F' protein_id=ACE84353.1 transl_table=11
CP000934	GenBank	CDS	1535785	1537311	+	-1	.	codon_start=1 db_xref=GI:190685550 locus_tag=CJA_1317 product='putative lipoprotein' protein_id=ACE83228.1 transl_table=11
CP000934	GenBank	CDS	1537494	1538240	+	1	.	codon_start=1 db_xref=GI:190688249 gene=minC locus_tag=CJA_1318 note='identified by match to protein family HMM PF03775; match to protein family HMM PF05209; match to protein family HMM TIGR01222' product='septum site-determining protein MinC' protein_id=ACE85927.1 transl_table=11
CP000934	GenBank	CDS	1538272	1539084	+	1	.	codon_start=1 db_xref=GI:190686260 gene=minD locus_tag=CJA_1319 note='identified by match to protein family HMM PF01656; match to protein family HMM TIGR01968' product='septum site-determining protein MinD' protein_id=ACE83938.1 transl_table=11
CP000934	GenBank	CDS	1539084	1539341	+	1	.	codon_start=1 db_xref=GI:190686188 gene=minE locus_tag=CJA_1320 note='identified by match to protein family HMM PF03776; match to protein family HMM TIGR01215' product='cell division topological specificity factor MinE' protein_id=ACE83866.1 transl_table=11
CP000934	GenBank	CDS	1539347	1540009	+	1	.	codon_start=1 db_xref=GI:190687006 gene=ycel4 locus_tag=CJA_1321 note='identified by match to protein family HMM PF04264' product='yceI-like protein, yceI4' protein_id=ACE84684.1 transl_table=11
CP000934	GenBank	CDS	1540028	1541569	+	1	.	codon_start=1 db_xref=GI:190687904 locus_tag=CJA_1322 note='identified by match to protein family HMM PF05872' product='conserved domain protein' protein_id=ACE85582.1 transl_table=11
CP000934	GenBank	CDS	1541638	1544082	+	-1	.	codon_start=1 db_xref=GI:190686121 locus_tag=CJA_1323 note='identified by match to protein family HMM PF04055' product='radical SAM domain protein' protein_id=ACE83799.1 transl_table=11
CP000934	GenBank	CDS	1544182	1544640	+	-1	.	codon_start=1 db_xref=GI:190687311 locus_tag=CJA_1324 note='identified by Glimmer3; putative' product='hypothetical protein' protein_id=ACE84989.1 transl_table=11
CP000934	GenBank	CDS	1544637	1544957	+	-1	.	codon_start=1 db_xref=GI:190685482 locus_tag=CJA_1325 note='identified by match to protein family HMM PF00581' product='phage shock protein' protein_id=ACE83160.1 transl_table=11
CP000934	GenBank	CDS	1545047	1545583	+	-1	.	codon_start=1 db_xref=GI:190686536 locus_tag=CJA_1326 product='conserved hypothetical protein' protein_id=ACE84214.1 transl_table=11
CP000934	GenBank	CDS	1545868	1546110	+	-1	.	codon_start=1 db_xref=GI:190686487 locus_tag=CJA_1327 product='conserved protein' protein_id=ACE84165.1 transl_table=11
CP000934	GenBank	CDS	1546113	1546442	+	-1	.	codon_start=1 db_xref=GI:190687561 locus_tag=CJA_1328 note='identified by match to protein family HMM PF01253; match to protein family HMM TIGR01158' product='putative translation initation factor SUI1' protein_id=ACE85239.1 transl_table=11
CP000934	GenBank	CDS	1546526	1547716	+	1	.	codon_start=1 db_xref=GI:190687848 locus_tag=CJA_1329 note='identified by match to protein family HMM PF00144' product=beta-lactamase protein_id=ACE85526.1 transl_table=11
CP000934	GenBank	CDS	1547716	1547934	+	1	.	codon_start=1 db_xref=GI:190686259 locus_tag=CJA_1330 note='identified by match to protein family HMM PF04102' product='host factor for lysis of phiX174 infection-related protein' protein_id=ACE83937.1 transl_table=11
CP000934	GenBank	CDS	1548126	1550678	+	1	.	codon_start=1 db_xref=GI:190686045 locus_tag=CJA_1331 note='identified by match to protein family HMM PF00563; match to protein family HMM PF00785; match to protein family HMM PF00990; match to protein family HMM TIGR00254' product='sensory box/GGDEF domain/EAL domain protein' protein_id=ACE83723.1 transl_table=11
CP000934	GenBank	CDS	1550709	1552181	+	-1	.	EC_number=3.4.-.- codon_start=1 db_xref=GI:190685710 locus_tag=CJA_1332 note='identified by match to protein family HMM PF01435' product='Peptidase family M48 family' protein_id=ACE83388.1 transl_table=11
CP000934	GenBank	CDS	1552376	1552660	+	1	.	codon_start=1 db_xref=GI:190688380 locus_tag=CJA_1333 note='identified by match to protein family HMM PF01206' product='Uncharacterized protein family UPF0033 family' protein_id=ACE86058.1 transl_table=11
CP000934	GenBank	CDS	1552757	1555738	+	1	.	codon_start=1 db_xref=GI:190687361 locus_tag=CJA_1334 note='identified by match to protein family HMM PF00675; match to protein family HMM PF05193' product='putative peptidase, insulinase family' protein_id=ACE85039.1 transl_table=11
CP000934	GenBank	CDS	1555761	1555880	+	1	.	codon_start=1 db_xref=GI:190686350 locus_tag=CJA_1335 note='identified by Glimmer3; putative' product='hypothetical protein' protein_id=ACE84028.1 transl_table=11
CP000934	GenBank	CDS	1556163	1558814	+	1	.	EC_number=1.2.4.1 codon_start=1 db_xref=GI:190688416 gene=aceE locus_tag=CJA_1336 note='identified by match to protein family HMM TIGR00759' product='pyruvate dehydrogenase (acetyl-transferring), homodimeric type' protein_id=ACE86094.1 transl_table=11
CP000934	GenBank	CDS	1558901	1560466	+	1	.	EC_number=2.3.1.12 EC_number=2.4.1.- codon_start=1 db_xref=GI:190687806 gene=gt4H locus_tag=CJA_1337 note='identified by match to protein family HMM PF00198; match to protein family HMM PF00364; match to protein family HMM PF02817; match to protein family HMM TIGR01348' product='glycosyl transferase, putative, gt4H' protein_id=ACE85484.1 transl_table=11
CP000934	GenBank	CDS	1560523	1561113	+	-1	.	codon_start=1 db_xref=GI:190686928 locus_tag=CJA_1338 note='identified by similarity to GB:BAB38296.1' product='conserved hypothetical protein' protein_id=ACE84606.1 transl_table=11
CP000934	GenBank	CDS	1561139	1561528	+	-1	.	codon_start=1 db_xref=GI:190686982 locus_tag=CJA_1339 note='identified by Glimmer3; putative' product='hypothetical protein' protein_id=ACE84660.1 transl_table=11
CP000934	GenBank	CDS	1561597	1562280	+	-1	.	codon_start=1 db_xref=GI:190687697 gene=mobA locus_tag=CJA_1340 product='molybdopterin-guanine dinucleotide biosynthesis protein A' protein_id=ACE85375.1 transl_table=11
CP000934	GenBank	CDS	1562546	1563190	+	1	.	EC_number=1.4.3.5 codon_start=1 db_xref=GI:190688047 gene=pdxH locus_tag=CJA_1341 note='identified by match to protein family HMM PF01243; match to protein family HMM TIGR00558' product='pyridoxamine 5'-phosphate oxidase' protein_id=ACE85725.1 transl_table=11
CP000934	GenBank	CDS	1563200	1564177	+	1	.	EC_number=1.6.5.5 codon_start=1 db_xref=GI:190685570 locus_tag=CJA_1342 note='identified by match to protein family HMM PF00107' product='alcohol dehydrogenase, zinc-containing' protein_id=ACE83248.1 transl_table=11
CP000934	GenBank	CDS	1564174	1565373	+	1	.	codon_start=1 db_xref=GI:190687209 locus_tag=CJA_1343 note='identified by match to protein family HMM PF02515' product='CAIB/BAIF family protein' protein_id=ACE84887.1 transl_table=11
CP000934	GenBank	CDS	1565370	1565642	+	1	.	codon_start=1 db_xref=GI:190688132 locus_tag=CJA_1344 product='conserved hypothetical protein' protein_id=ACE85810.1 transl_table=11
CP000934	GenBank	CDS	1565626	1566231	+	1	.	codon_start=1 db_xref=GI:190685168 locus_tag=CJA_1345 note='identified by match to protein family HMM PF00383' product='Cytidine and deoxycytidylate deaminase zinc-binding region domain protein' protein_id=ACE82846.1 transl_table=11
CP000934	GenBank	CDS	1566539	1567948	+	-1	.	codon_start=1 db_xref=GI:190685969 locus_tag=CJA_1346 note='identified by match to protein family HMM PF03641' product='decarboxylase family protein' protein_id=ACE83647.1 transl_table=11
CP000934	GenBank	CDS	1568087	1569178	+	-1	.	EC_number=3.2.1.35 codon_start=1 db_xref=GI:190685425 gene=hyl84 locus_tag=CJA_1347 note='identified by match to protein family HMM PF07555' product='hyaluronidase, putative, hyl84A' protein_id=ACE83103.1 transl_table=11
CP000934	GenBank	CDS	1569625	1571289	+	1	.	EC_number=5.3.1.9 codon_start=1 db_xref=GI:190686758 gene=pgi locus_tag=CJA_1348 note='identified by match to protein family HMM PF00342' product='glucose-6-phosphate isomerase' protein_id=ACE84436.1 transl_table=11
CP000934	GenBank	CDS	1571421	1573364	+	1	.	EC_number=4.2.1.12 codon_start=1 db_xref=GI:190687408 gene=edd locus_tag=CJA_1349 note='identified by match to protein family HMM PF00920; match to protein family HMM TIGR01196' product='phosphogluconate dehydratase' protein_id=ACE85086.1 transl_table=11
CP000934	GenBank	CDS	1573472	1574959	+	1	.	EC_number=1.1.1.49 codon_start=1 db_xref=GI:190688684 gene=zwf locus_tag=CJA_1350 note='identified by match to protein family HMM PF00479; match to protein family HMM PF02781; match to protein family HMM TIGR00871' product='glucose-6-phosphate 1-dehydrogenase' protein_id=ACE86362.1 transl_table=11
CP000934	GenBank	CDS	1574953	1575657	+	1	.	EC_number=3.1.1.31 codon_start=1 db_xref=GI:190685512 gene=pgl locus_tag=CJA_1351 note='identified by match to protein family HMM TIGR01198' product=6-phosphogluconolactonase protein_id=ACE83190.1 transl_table=11
CP000934	GenBank	CDS	1575688	1576320	+	1	.	EC_number=4.1.2.14 codon_start=1 db_xref=GI:190686523 gene=kdgA locus_tag=CJA_1352 note='identified by match to protein family HMM PF01081; match to protein family HMM TIGR01182' product='KHG/KDPG aldolase' protein_id=ACE84201.1 transl_table=11
CP000934	GenBank	CDS	1576406	1577413	+	1	.	EC_number=1.2.1.- codon_start=1 db_xref=GI:190687091 gene=gap locus_tag=CJA_1353 note='identified by match to protein family HMM PF00044; match to protein family HMM PF02800; match to protein family HMM TIGR01534' product='glyceraldehyde-3-phosphate dehydrogenase, type I' protein_id=ACE84769.1 transl_table=11
CP000934	GenBank	CDS	1577431	1578876	+	1	.	EC_number=2.7.1.40 codon_start=1 db_xref=GI:190688195 gene=pyk locus_tag=CJA_1354 note='identified by match to protein family HMM PF00224; match to protein family HMM PF02887; match to protein family HMM TIGR01064' product='pyruvate kinase' protein_id=ACE85873.1 transl_table=11
CP000934	GenBank	CDS	1578860	1579027	+	1	.	codon_start=1 db_xref=GI:190686983 locus_tag=CJA_1355 note='identified by Glimmer3; putative' product='hypothetical protein' protein_id=ACE84661.1 transl_table=11
CP000934	GenBank	CDS	1579040	1579885	+	1	.	codon_start=1 db_xref=GI:190688192 locus_tag=CJA_1356 note='identified by match to protein family HMM PF01551' product='peptidase, M23/M37 family' protein_id=ACE85870.1 transl_table=11
CP000934	GenBank	CDS	1579914	1581734	+	1	.	codon_start=1 db_xref=GI:190686808 locus_tag=CJA_1357 note='identified by match to protein family HMM PF02493' product='MORN repeat family protein' protein_id=ACE84486.1 transl_table=11
CP000934	GenBank	CDS	1581810	1582019	+	1	.	codon_start=1 db_xref=GI:190685888 locus_tag=CJA_1358 note='identified by match to protein family HMM PF03966' product='Tetraacyldisaccharide-1-P 4-kinase' protein_id=ACE83566.1 transl_table=11
CP000934	GenBank	CDS	1582106	1584733	+	1	.	EC_number=6.1.1.7 codon_start=1 db_xref=GI:190688665 gene=alaS locus_tag=CJA_1359 note='identified by match to protein family HMM PF01411; match to protein family HMM PF02272; match to protein family HMM TIGR00344' product='alanyl-tRNA synthetase' protein_id=ACE86343.1 transl_table=11
CP000934	GenBank	CDS	1584887	1586134	+	1	.	EC_number=2.7.2.4 codon_start=1 db_xref=GI:190687653 gene=lysC locus_tag=CJA_1360 note='identified by match to protein family HMM PF00696; match to protein family HMM PF01842; match to protein family HMM TIGR00657' product='aspartate kinase, monofunctional class' protein_id=ACE85331.1 transl_table=11
CP000934	GenBank	CDS	1586352	1586543	+	1	.	codon_start=1 db_xref=GI:190686554 gene=csrA locus_tag=CJA_1361 note='identified by match to protein family HMM PF02599; match to protein family HMM TIGR00202' product='carbon storage regulator' protein_id=ACE84232.1 transl_table=11
CP000934	GenBank	tRNA	1586769	1586861	+	1	.	locus_tag=CJA_3902 product=tRNA-Ser
CP000934	GenBank	CDS	1587069	1589933	+	-1	.	EC_number=6.1.1.9 codon_start=1 db_xref=GI:190685435 gene=valS locus_tag=CJA_1363 note='identified by match to protein family HMM PF00133; match to protein family HMM TIGR00422' product='valyl-tRNA synthetase' protein_id=ACE83113.1 transl_table=11
CP000934	GenBank	CDS	1590106	1591122	+	1	.	codon_start=1 db_xref=GI:190686410 gene=lcbA locus_tag=CJA_1364 product='capsular polysaccharide synthesis' protein_id=ACE84088.1 transl_table=11
CP000934	GenBank	CDS	1591126	1593228	+	-1	.	codon_start=1 db_xref=GI:190688227 locus_tag=CJA_1365 note='identified by Glimmer3; putative' product='hypothetical protein' protein_id=ACE85905.1 transl_table=11
CP000934	GenBank	CDS	1593327	1594523	+	-1	.	EC_number=2.4.1.- codon_start=1 db_xref=GI:190687142 gene=gt4F locus_tag=CJA_1366 note='identified by similarity to SP:Q46638; match to protein family HMM PF00534' product='glycosyl transferase, putative, gt4F' protein_id=ACE84820.1 transl_table=11
CP000934	GenBank	CDS	1594550	1595446	+	-1	.	EC_number=2.4.1.- codon_start=1 db_xref=GI:190686089 gene=gt2F locus_tag=CJA_1367 note='identified by match to protein family HMM PF00535' product='glycosyl transferase, putative, gt2F' protein_id=ACE83767.1 transl_table=11
CP000934	GenBank	CDS	1595412	1597289	+	-1	.	codon_start=1 db_xref=GI:190687987 locus_tag=CJA_1368 note='identified by match to protein family HMM PF00884' product='putative membrane protein' protein_id=ACE85665.1 transl_table=11
CP000934	GenBank	CDS	1597311	1598414	+	-1	.	EC_number=2.4.1.- codon_start=1 db_xref=GI:190687096 gene=gt9B locus_tag=CJA_1369 note='identified by match to protein family HMM PF01075; match to protein family HMM TIGR02193' product='lipopolysaccharide heptosyltransferase, putative, gt9B' protein_id=ACE84774.1 transl_table=11
CP000934	GenBank	CDS	1598383	1598778	+	-1	.	codon_start=1 db_xref=GI:190686254 locus_tag=CJA_1370 product='conserved hypothetical protein' protein_id=ACE83932.1 transl_table=11
CP000934	GenBank	CDS	1598945	1599652	+	-1	.	codon_start=1 db_xref=GI:190685080 locus_tag=CJA_1371 note='identified by match to protein family HMM PF00753' product='metallo-beta-lactamase family protein' protein_id=ACE82758.1 transl_table=11
CP000934	GenBank	CDS	1599735	1600553	+	-1	.	codon_start=1 db_xref=GI:190685889 locus_tag=CJA_1372 note='identified by match to protein family HMM PF01925' product='putative membrane protein' protein_id=ACE83567.1 transl_table=11
CP000934	GenBank	CDS	1600572	1601102	+	-1	.	codon_start=1 db_xref=GI:190685074 locus_tag=CJA_1373 product=sulfurtransferase protein_id=ACE82752.1 transl_table=11
CP000934	GenBank	CDS	1601122	1601589	+	-1	.	codon_start=1 db_xref=GI:190687559 locus_tag=CJA_1374 note='identified by match to protein family HMM PF01022' product='transcriptional activator' protein_id=ACE85237.1 transl_table=11
CP000934	GenBank	CDS	1601677	1601790	+	1	.	codon_start=1 db_xref=GI:190686716 locus_tag=CJA_1375 note='identified by match to protein family HMM TIGR02106' product='cyd operon protein YbgT' protein_id=ACE84394.1 transl_table=11
CP000934	GenBank	CDS	1601887	1603044	+	1	.	codon_start=1 db_xref=GI:190685494 locus_tag=CJA_1376 note='identified by Glimmer3; putative' product='hypothetical protein' protein_id=ACE83172.1 transl_table=11
CP000934	GenBank	CDS	1603136	1603546	+	1	.	codon_start=1 db_xref=GI:190688414 locus_tag=CJA_1377 note='identified by match to protein family HMM PF00903' product='Lactoylglutathione lyase' protein_id=ACE86092.1 transl_table=11
CP000934	GenBank	CDS	1603593	1603931	+	1	.	codon_start=1 db_xref=GI:190686915 locus_tag=CJA_1378 product='antibiotic biosynthesis monooxygenase family protein' protein_id=ACE84593.1 transl_table=11
CP000934	GenBank	CDS	1604031	1605545	+	1	.	EC_number=6.1.1.17 codon_start=1 db_xref=GI:190686340 gene=gltX locus_tag=CJA_1379 note='identified by match to protein family HMM PF00749; match to protein family HMM TIGR00464' product='glutamyl-tRNA synthetase' protein_id=ACE84018.1 transl_table=11
CP000934	GenBank	tRNA	1605657	1605734	+	1	.	locus_tag=CJA_3903 product=tRNA-Ala
CP000934	GenBank	CDS	1605847	1606215	+	-1	.	codon_start=1 db_xref=GI:190687013 locus_tag=CJA_1381 product='Conserved hypothetical protein' protein_id=ACE84691.1 transl_table=11
CP000934	GenBank	CDS	1606330	1607628	+	-1	.	codon_start=1 db_xref=GI:190687386 locus_tag=CJA_1382 note='identified by match to protein family HMM PF00015; match to protein family HMM PF00785; match to protein family HMM TIGR00229' product='methyl-accepting chemotaxis protein' protein_id=ACE85064.1 transl_table=11
CP000934	GenBank	CDS	1607797	1607967	+	1	.	codon_start=1 db_xref=GI:190688440 locus_tag=CJA_1383 note='identified by Glimmer3; putative' product='hypothetical protein' protein_id=ACE86118.1 transl_table=11
CP000934	GenBank	CDS	1608083	1609579	+	1	.	codon_start=1 db_xref=GI:190685326 locus_tag=CJA_1384 note='identified by Glimmer3; putative' product='hypothetical protein' protein_id=ACE83004.1 transl_table=11
CP000934	GenBank	CDS	1609634	1610617	+	1	.	codon_start=1 db_xref=GI:190685906 locus_tag=CJA_1385 note='identified by Glimmer3; putative' product='hypothetical protein' protein_id=ACE83584.1 transl_table=11
CP000934	GenBank	CDS	1610625	1611590	+	-1	.	codon_start=1 db_xref=GI:190686961 locus_tag=CJA_1386 note='identified by match to protein family HMM PF01207' product='dihydrouridine synthase family protein' protein_id=ACE84639.1 transl_table=11
CP000934	GenBank	CDS	1611683	1613164	+	1	.	codon_start=1 db_xref=GI:190685652 locus_tag=CJA_1387 note='identified by match to protein family HMM PF00270; match to protein family HMM PF00271' product='ATP-dependent RNA helicase, DEAD box family' protein_id=ACE83330.1 transl_table=11
CP000934	GenBank	CDS	1613475	1613576	+	1	.	codon_start=1 db_xref=GI:190686623 locus_tag=CJA_1388 note='identified by Glimmer3; putative' product='hypothetical protein' protein_id=ACE84301.1 transl_table=11
CP000934	GenBank	CDS	1613548	1614348	+	1	.	codon_start=1 db_xref=GI:190687373 gene=phoH locus_tag=CJA_1389 note='identified by match to protein family HMM PF02562' product='PhoH-like protein' protein_id=ACE85051.1 transl_table=11
CP000934	GenBank	CDS	1614332	1614442	+	1	.	codon_start=1 db_xref=GI:190688438 locus_tag=CJA_1390 note='identified by Glimmer3; putative' product='hypothetical protein' protein_id=ACE86116.1 transl_table=11
CP000934	GenBank	CDS	1614494	1615354	+	1	.	codon_start=1 db_xref=GI:190685249 gene=rrmA locus_tag=CJA_1391 product='rRNA guanine-N1-methyltransferase' protein_id=ACE82927.1 transl_table=11
CP000934	GenBank	CDS	1615603	1617402	+	1	.	codon_start=1 db_xref=GI:190685037 locus_tag=CJA_1392 note='identified by match to protein family HMM PF00691; match to protein family HMM PF02321; match to protein family HMM TIGR01844' product='probable agglutination protein' protein_id=ACE82715.1 transl_table=11
CP000934	GenBank	CDS	1617512	1619665	+	1	.	codon_start=1 db_xref=GI:190688672 locus_tag=CJA_1393 note='identified by match to protein family HMM PF00005; match to protein family HMM PF00664; match to protein family HMM PF03412' product='toxin secretion ATP-binding protein' protein_id=ACE86350.1 transl_table=11
CP000934	GenBank	CDS	1619665	1621110	+	1	.	codon_start=1 db_xref=GI:190687622 locus_tag=CJA_1394 note='identified by match to protein family HMM PF00529; match to protein family HMM TIGR01843' product='HlyD-family secretion protein' protein_id=ACE85300.1 transl_table=11
CP000934	GenBank	CDS	1621107	1621697	+	1	.	codon_start=1 db_xref=GI:190685261 locus_tag=CJA_1395 note='identified by match to protein family HMM PF00196' product='putative two-component response regulator' protein_id=ACE82939.1 transl_table=11
CP000934	GenBank	CDS	1621911	1629059	+	1	.	codon_start=1 db_xref=GI:190685442 locus_tag=CJA_1396 note='identified by match to protein family HMM PF00028; match to protein family HMM PF00353; match to protein family HMM TIGR01965' product='putative hemolysin' protein_id=ACE83120.1 transl_table=11
CP000934	GenBank	CDS	1629078	1629440	+	1	.	codon_start=1 db_xref=GI:190686892 locus_tag=CJA_1397 note='identified by Glimmer3; putative' product='hypothetical protein' protein_id=ACE84570.1 transl_table=11
CP000934	GenBank	CDS	1629449	1631350	+	-1	.	codon_start=1 db_xref=GI:190686329 locus_tag=CJA_1398 note='identified by match to protein family HMM PF00563; match to protein family HMM PF00672; match to protein family HMM PF00990; match to protein family HMM TIGR00254' product='EAL domain protein' protein_id=ACE84007.1 transl_table=11
CP000934	GenBank	CDS	1631353	1632120	+	-1	.	codon_start=1 db_xref=GI:190686270 locus_tag=CJA_1399 product='conserved hypothetical protein' protein_id=ACE83948.1 transl_table=11
CP000934	GenBank	CDS	1632245	1634320	+	-1	.	codon_start=1 db_xref=GI:190686575 locus_tag=CJA_1400 note='identified by match to protein family HMM PF00672; match to protein family HMM PF00990; match to protein family HMM TIGR00254' product='GGDEF domain protein' protein_id=ACE84253.1 transl_table=11
CP000934	GenBank	CDS	1634343	1635599	+	-1	.	codon_start=1 db_xref=GI:190687934 locus_tag=CJA_1401 note='identified by match to protein family HMM PF01547' product='Bacterial extracellular solute-binding protein domain protein' protein_id=ACE85612.1 transl_table=11
CP000934	GenBank	CDS	1635938	1638154	+	1	.	EC_number=2.4.1.19 codon_start=1 db_xref=GI:190688698 gene=amy13C locus_tag=CJA_1402 note='identified by match to protein family HMM PF00128; match to protein family HMM PF02806' product='alpha amylase, putative, amy13C' protein_id=ACE86376.1 transl_table=11
CP000934	GenBank	CDS	1638287	1639636	+	1	.	EC_number=3.1.3.1 codon_start=1 db_xref=GI:190685478 locus_tag=CJA_1403 note='identified by match to protein family HMM PF00245' product='alkaline phosphatase III' protein_id=ACE83156.1 transl_table=11
CP000934	GenBank	CDS	1639642	1641753	+	-1	.	codon_start=1 db_xref=GI:190686463 locus_tag=CJA_1404 note='identified by match to protein family HMM PF00384; match to protein family HMM PF01568; match to protein family HMM TIGR01701' product='oxidoreductase alpha (molybdopterin) subunit' protein_id=ACE84141.1 transl_table=11
CP000934	GenBank	CDS	1641794	1641982	+	1	.	codon_start=1 db_xref=GI:190687111 locus_tag=CJA_1405 product='regulator protein PecM' protein_id=ACE84789.1 transl_table=11
CP000934	GenBank	CDS	1642054	1642776	+	1	.	codon_start=1 db_xref=GI:190688182 locus_tag=CJA_1406 note='identified by match to protein family HMM PF00072; match to protein family HMM PF00486' product='two-component response regulator CreB' protein_id=ACE85860.1 transl_table=11
CP000934	GenBank	CDS	1642773	1644200	+	1	.	EC_number=2.7.3.- codon_start=1 db_xref=GI:190685146 gene=creC locus_tag=CJA_1407 note='identified by match to protein family HMM PF00512; match to protein family HMM PF00672; match to protein family HMM PF02518' product='two-component sensor CreC' protein_id=ACE82824.1 transl_table=11
CP000934	GenBank	CDS	1644275	1645621	+	1	.	codon_start=1 db_xref=GI:190686096 gene=creD locus_tag=CJA_1408 note='identified by match to protein family HMM PF06123' product='inner membrane protein CreD' protein_id=ACE83774.1 transl_table=11
CP000934	GenBank	CDS	1645888	1646907	+	-1	.	codon_start=1 db_xref=GI:190686291 locus_tag=CJA_1409 note='identified by match to protein family HMM PF00248' product='oxidoreductase, aldo/keto reductase family' protein_id=ACE83969.1 transl_table=11
CP000934	GenBank	CDS	1647008	1647418	+	-1	.	codon_start=1 db_xref=GI:190687331 locus_tag=CJA_1410 note='identified by match to protein family HMM PF06561' product='putative membrane protein' protein_id=ACE85009.1 transl_table=11
CP000934	GenBank	CDS	1647591	1648832	+	1	.	codon_start=1 db_xref=GI:190687856 locus_tag=CJA_1411 note='identified by match to protein family HMM PF07055' product='Short-chain alcohol dehydrogenase superfamily' protein_id=ACE85534.1 transl_table=11
CP000934	GenBank	CDS	1648897	1649802	+	1	.	codon_start=1 db_xref=GI:190686933 locus_tag=CJA_1412 note='identified by match to protein family HMM PF01553; match to protein family HMM PF02184' product='acyltransferase family protein' protein_id=ACE84611.1 transl_table=11
CP000934	GenBank	CDS	1649913	1650137	+	1	.	codon_start=1 db_xref=GI:190687923 locus_tag=CJA_1413 product='conserved hypothetical protein' protein_id=ACE85601.1 transl_table=11
CP000934	GenBank	CDS	1650364	1651143	+	1	.	codon_start=1 db_xref=GI:190685730 locus_tag=CJA_1414 note='identified by match to protein family HMM PF04338' product='putative outer membrane protein' protein_id=ACE83408.1 transl_table=11
CP000934	GenBank	CDS	1651218	1652135	+	1	.	EC_number=2.3.1.- codon_start=1 db_xref=GI:190686721 locus_tag=CJA_1415 note='identified by match to protein family HMM PF03279; match to protein family HMM TIGR02207' product='lipid A biosynthesis lauroyl acyltransferase' protein_id=ACE84399.1 transl_table=11
CP000934	GenBank	CDS	1653154	1653390	+	-1	.	codon_start=1 db_xref=GI:190687327 locus_tag=CJA_1416 note='identified by Glimmer3; putative' product='hypothetical protein' protein_id=ACE85005.1 transl_table=11
CP000934	GenBank	CDS	1653472	1654008	+	1	.	codon_start=1 db_xref=GI:190688419 locus_tag=CJA_1417 note='identified by match to protein family HMM PF01936' product='conserved hypothetical protein' protein_id=ACE86097.1 transl_table=11
CP000934	GenBank	CDS	1654071	1654175	+	1	.	codon_start=1 db_xref=GI:190688011 locus_tag=CJA_1418 note='identified by Glimmer3; putative' product='hypothetical protein' protein_id=ACE85689.1 transl_table=11
CP000934	GenBank	CDS	1654208	1655764	+	1	.	codon_start=1 db_xref=GI:190685321 locus_tag=CJA_1419 note='identified by match to protein family HMM PF01609' product='Transposase IS4 family' protein_id=ACE82999.1 transl_table=11
CP000934	GenBank	CDS	1655933	1656775	+	1	.	codon_start=1 db_xref=GI:190686066 locus_tag=CJA_1420 note='identified by Glimmer3; putative' product='hypothetical protein' protein_id=ACE83744.1 transl_table=11
CP000934	GenBank	CDS	1656785	1657579	+	-1	.	codon_start=1 db_xref=GI:190687000 locus_tag=CJA_1421 note='identified by match to protein family HMM PF00665' product='IS3 family element, transposase orfB' protein_id=ACE84678.1 transl_table=11
CP000934	GenBank	CDS	1657839	1659029	+	-1	.	codon_start=1 db_xref=GI:190687291 locus_tag=CJA_1422 product='relative of glycosyl transferase family GT1, gt*A' protein_id=ACE84969.1 transl_table=11
CP000934	GenBank	CDS	1659042	1659899	+	-1	.	codon_start=1 db_xref=GI:190688299 locus_tag=CJA_1423 note='identified by Glimmer3; putative' product='hypothetical protein' protein_id=ACE85977.1 transl_table=11
CP000934	GenBank	CDS	1660182	1660928	+	1	.	codon_start=1 db_xref=GI:190685698 locus_tag=CJA_1424 product='SapC family protein' protein_id=ACE83376.1 transl_table=11
CP000934	GenBank	CDS	1660934	1661032	+	1	.	codon_start=1 db_xref=GI:190686732 locus_tag=CJA_1425 note='identified by Glimmer3; putative' product='hypothetical protein' protein_id=ACE84410.1 transl_table=11
CP000934	GenBank	CDS	1661036	1661350	+	-1	.	codon_start=1 db_xref=GI:190687897 locus_tag=CJA_1426 product='putative sigma 54 modulation protein' protein_id=ACE85575.1 transl_table=11
CP000934	GenBank	CDS	1661561	1662415	+	-1	.	codon_start=1 db_xref=GI:190685204 locus_tag=CJA_1427 note='identified by match to protein family HMM PF00665' product=transposase protein_id=ACE82882.1 transl_table=11
CP000934	GenBank	CDS	1662412	1662711	+	-1	.	codon_start=1 db_xref=GI:190686305 locus_tag=CJA_1428 note='identified by match to protein family HMM PF01527; match to protein family HMM TIGR01199' product=transposase protein_id=ACE83983.1 transl_table=11
CP000934	GenBank	CDS	1662869	1663798	+	1	.	codon_start=1 db_xref=GI:190687378 locus_tag=CJA_1429 note='identified by match to protein family HMM TIGR01777' product='conserved hypothetical protein TIGR01777' protein_id=ACE85056.1 transl_table=11
CP000934	GenBank	CDS	1663946	1664425	+	1	.	codon_start=1 db_xref=GI:190688383 locus_tag=CJA_1430 note='identified by match to protein family HMM PF00011' product='16 kDa heat shock protein A' protein_id=ACE86061.1 transl_table=11
CP000934	GenBank	CDS	1664476	1665483	+	-1	.	codon_start=1 db_xref=GI:190685676 locus_tag=CJA_1431 note='identified by match to protein family HMM PF00165; match to protein family HMM PF01965' product='transcriptional regulator, AraC family' protein_id=ACE83354.1 transl_table=11
CP000934	GenBank	CDS	1665609	1667525	+	1	.	codon_start=1 db_xref=GI:190685853 locus_tag=CJA_1432 note='identified by match to protein family HMM PF00109; match to protein family HMM PF02801' product='probable beta-ketoacyl synthase' protein_id=ACE83531.1 transl_table=11
CP000934	GenBank	CDS	1667659	1667952	+	1	.	codon_start=1 db_xref=GI:190686267 gene=rpsP locus_tag=CJA_1433 note='identified by match to protein family HMM PF00886; match to protein family HMM TIGR00002' product='ribosomal protein S16' protein_id=ACE83945.1 transl_table=11
CP000934	GenBank	CDS	1667967	1668503	+	1	.	codon_start=1 db_xref=GI:190686837 gene=rimM locus_tag=CJA_1434 note='identified by match to protein family HMM PF01782; match to protein family HMM PF05239; match to protein family HMM TIGR02273' product='16S rRNA processing protein RimM' protein_id=ACE84515.1 transl_table=11
CP000934	GenBank	CDS	1668500	1669276	+	1	.	codon_start=1 db_xref=GI:190685283 gene=trmD locus_tag=CJA_1435 note='identified by match to protein family HMM PF01746; match to protein family HMM TIGR00088' product='tRNA (guanine-N1)-methyltransferase' protein_id=ACE82961.1 transl_table=11
CP000934	GenBank	CDS	1669309	1669659	+	1	.	codon_start=1 db_xref=GI:190686328 gene=rplS locus_tag=CJA_1436 note='identified by match to protein family HMM PF01245; match to protein family HMM TIGR01024' product='ribosomal protein L19' protein_id=ACE84006.1 transl_table=11
CP000934	GenBank	CDS	1669735	1670634	+	1	.	codon_start=1 db_xref=GI:190686711 gene=xerD locus_tag=CJA_1437 note='identified by match to protein family HMM PF00589; match to protein family HMM PF02899; match to protein family HMM TIGR02225' product='tyrosine recombinase XerD' protein_id=ACE84389.1 transl_table=11
CP000934	GenBank	CDS	1670670	1671485	+	1	.	codon_start=1 db_xref=GI:190687340 gene=dsbC locus_tag=CJA_1438 note='identified by match to protein family HMM PF01323' product='thiol:disulfide interchange protein DsbC' protein_id=ACE85018.1 transl_table=11
CP000934	GenBank	CDS	1671635	1672942	+	1	.	EC_number=1.1.1.3 codon_start=1 db_xref=GI:190685022 gene=hom locus_tag=CJA_1439 note='identified by match to protein family HMM PF00742; match to protein family HMM PF01842; match to protein family HMM PF03447' product='homoserine dehydrogenase' protein_id=ACE82700.1 transl_table=11
CP000934	GenBank	CDS	1672964	1674361	+	1	.	EC_number=4.2.3.1 codon_start=1 db_xref=GI:190687935 gene=thrC locus_tag=CJA_1440 note='identified by match to protein family HMM PF00291; match to protein family HMM TIGR00260' product='threonine synthase' protein_id=ACE85613.1 transl_table=11
CP000934	GenBank	CDS	1674447	1675295	+	1	.	codon_start=1 db_xref=GI:190686699 locus_tag=CJA_1441 note='identified by match to protein family HMM PF00085; match to protein family HMM PF00515; match to protein family HMM TIGR01068' product='thioredoxin-like protein' protein_id=ACE84377.1 transl_table=11
CP000934	GenBank	CDS	1675573	1676373	+	1	.	codon_start=1 db_xref=GI:190688062 locus_tag=CJA_1442 note='identified by Glimmer3; putative' product='hypothetical protein' protein_id=ACE85740.1 transl_table=11
CP000934	GenBank	CDS	1676525	1677463	+	-1	.	codon_start=1 db_xref=GI:190688551 locus_tag=CJA_1443 note='identified by match to protein family HMM PF01926; match to protein family HMM TIGR00650' product='predicted GTPase' protein_id=ACE86229.1 transl_table=11
CP000934	GenBank	CDS	1677470	1677787	+	-1	.	codon_start=1 db_xref=GI:190687338 locus_tag=CJA_1444 note='identified by Glimmer3; putative' product='hypothetical protein' protein_id=ACE85016.1 transl_table=11
CP000934	GenBank	CDS	1677916	1679124	+	1	.	codon_start=1 db_xref=GI:190685685 locus_tag=CJA_1446 note='identified by match to protein family HMM PF07690' product='Sugar efflux transporter A' protein_id=ACE83363.1 transl_table=11
CP000934	GenBank	CDS	1679105	1679767	+	-1	.	codon_start=1 db_xref=GI:190685942 locus_tag=CJA_1445 note='identified by Glimmer3; putative' product='hypothetical protein' protein_id=ACE83620.1 transl_table=11
CP000934	GenBank	CDS	1679785	1680204	+	-1	.	EC_number=2.7.7.7 codon_start=1 db_xref=GI:190688123 gene=holC locus_tag=CJA_1447 note='identified by match to protein family HMM PF04364' product='DNA polymerase III, chi subunit' protein_id=ACE85801.1 transl_table=11
CP000934	GenBank	CDS	1680228	1681817	+	-1	.	EC_number=3.4.11.1 codon_start=1 db_xref=GI:190686867 locus_tag=CJA_1448 note='identified by similarity to SP:P11648; match to protein family HMM PF00883; match to protein family HMM PF02789' product='cytosol aminopeptidase' protein_id=ACE84545.1 transl_table=11
CP000934	GenBank	CDS	1682057	1683157	+	1	.	codon_start=1 db_xref=GI:190686069 locus_tag=CJA_1449 note='identified by match to protein family HMM PF03739' product='putative permease, YjgP/YjgQ family superfamily' protein_id=ACE83747.1 transl_table=11
CP000934	GenBank	CDS	1683150	1684208	+	1	.	codon_start=1 db_xref=GI:190685052 locus_tag=CJA_1450 note='identified by match to protein family HMM PF03739' product='putative permease, YjgP/YjgQ family' protein_id=ACE82730.1 transl_table=11
CP000934	GenBank	CDS	1684233	1684709	+	-1	.	codon_start=1 db_xref=GI:190688197 locus_tag=CJA_1451 note='identified by match to protein family HMM PF06271' product='putative RDD family' protein_id=ACE85875.1 transl_table=11
CP000934	GenBank	CDS	1684725	1685621	+	-1	.	codon_start=1 db_xref=GI:190686478 locus_tag=CJA_1452 note='identified by Glimmer3; putative' product='hypothetical protein' protein_id=ACE84156.1 transl_table=11
CP000934	GenBank	CDS	1685618	1685722	+	-1	.	codon_start=1 db_xref=GI:190687825 locus_tag=CJA_1453 note='identified by Glimmer3; putative' product='hypothetical protein' protein_id=ACE85503.1 transl_table=11
CP000934	GenBank	tRNA	1685771	1685859	+	-1	.	locus_tag=CJA_3912 product=tRNA-Leu
CP000934	GenBank	CDS	1685985	1687079	+	1	.	EC_number=5.-.-.- codon_start=1 db_xref=GI:190687050 gene=queA locus_tag=CJA_1456 note='identified by match to protein family HMM PF02547; match to protein family HMM TIGR00113' product='S-adenosylmethionine:tRNA ribosyltransferase-isomerase' protein_id=ACE84728.1 transl_table=11
CP000934	GenBank	CDS	1687122	1688258	+	1	.	EC_number=2.4.2.29 codon_start=1 db_xref=GI:190686660 gene=tgt locus_tag=CJA_1457 note='identified by match to protein family HMM PF01702; match to protein family HMM TIGR00430; match to protein family HMM TIGR00449' product='queuine tRNA-ribosyltransferase' protein_id=ACE84338.1 transl_table=11
CP000934	GenBank	CDS	1688443	1690320	+	1	.	codon_start=1 db_xref=GI:190685772 gene=secD locus_tag=CJA_1458 note='identified by match to protein family HMM PF02355; match to protein family HMM PF07549; match to protein family HMM TIGR00916; match to protein family HMM TIGR01129' product='protein-export membrane protein SecD' protein_id=ACE83450.1 transl_table=11
CP000934	GenBank	CDS	1690333	1691496	+	1	.	codon_start=1 db_xref=GI:190688281 gene=secF locus_tag=CJA_1459 note='identified by match to protein family HMM PF02355; match to protein family HMM PF07549; match to protein family HMM TIGR00916; match to protein family HMM TIGR00966' product='protein-export membrane protein SecF' protein_id=ACE85959.1 transl_table=11
CP000934	GenBank	CDS	1691483	1691647	+	1	.	codon_start=1 db_xref=GI:190688296 locus_tag=CJA_1460 note='identified by Glimmer3; putative' product='hypothetical protein' protein_id=ACE85974.1 transl_table=11
CP000934	GenBank	CDS	1691666	1693672	+	1	.	codon_start=1 db_xref=GI:190686205 locus_tag=CJA_1461 note='identified by match to protein family HMM PF00072; match to protein family HMM PF00512; match to protein family HMM PF00785; match to protein family HMM PF02518; match to protein family HMM TIGR00229' product='two-component hybrid sensor and regulator' protein_id=ACE83883.1 transl_table=11
CP000934	GenBank	CDS	1694107	1696350	+	1	.	EC_number=3.2.1.4 codon_start=1 db_xref=GI:190685192 gene=cel5A locus_tag=CJA_1462 note='identified by similarity to PIR:S19652; match to protein family HMM PF00150; match to protein family HMM PF00553; match to protein family HMM PF02013' product='endo-1,4-beta glucanase, cel5A' protein_id=ACE82870.1 transl_table=11
CP000934	GenBank	CDS	1696431	1697234	+	-1	.	EC_number=3.1.3.25 codon_start=1 db_xref=GI:190687668 gene=suhB locus_tag=CJA_1463 note='identified by match to protein family HMM PF00459' product='extragenic suppressor protein SuhB' protein_id=ACE85346.1 transl_table=11
CP000934	GenBank	CDS	1697479	1698339	+	1	.	codon_start=1 db_xref=GI:190686829 locus_tag=CJA_1464 note='identified by match to protein family HMM PF00588; match to protein family HMM TIGR00050' product='RNA methyltransferase, TrmH family, group 1' protein_id=ACE84507.1 transl_table=11
CP000934	GenBank	CDS	1698538	1699026	+	1	.	codon_start=1 db_xref=GI:190686034 gene=iscR locus_tag=CJA_1465 note='identified by match to protein family HMM PF00165; match to protein family HMM PF02082; match to protein family HMM TIGR00738; match to protein family HMM TIGR02010' product='iron-sulfur cluster assembly transcription factor IscR' protein_id=ACE83712.1 transl_table=11
CP000934	GenBank	CDS	1699047	1700210	+	1	.	EC_number=4.4.1.- codon_start=1 db_xref=GI:190686353 locus_tag=CJA_1466 note='identified by match to protein family HMM PF00266' product='cysteine desulfurase used in synthesis of Fe-S cluster (tRNA 4-thiouridine sulfurtransferase )' protein_id=ACE84031.1 transl_table=11
CP000934	GenBank	CDS	1700238	1701674	+	1	.	codon_start=1 db_xref=GI:190685493 gene=sufB locus_tag=CJA_1467 note='identified by match to protein family HMM PF01458; match to protein family HMM TIGR01980' product='FeS assembly protein SufB' protein_id=ACE83171.1 transl_table=11
CP000934	GenBank	CDS	1701726	1702490	+	1	.	codon_start=1 db_xref=GI:190688475 gene=sufC locus_tag=CJA_1468 note='identified by match to protein family HMM PF00005; match to protein family HMM TIGR01978' product='FeS assembly ATPase SufC' protein_id=ACE86153.1 transl_table=11
CP000934	GenBank	CDS	1702494	1703798	+	1	.	codon_start=1 db_xref=GI:190687671 gene=sufD locus_tag=CJA_1469 note='identified by match to protein family HMM PF01458; match to protein family HMM TIGR01981' product='FeS assembly protein SufD' protein_id=ACE85349.1 transl_table=11
CP000934	GenBank	CDS	1703795	1705060	+	1	.	EC_number=2.8.1.7 codon_start=1 db_xref=GI:190685766 locus_tag=CJA_1470 note='identified by match to protein family HMM PF00266; match to protein family HMM TIGR01979' product='selenocysteine lyase' protein_id=ACE83444.1 transl_table=11
CP000934	GenBank	CDS	1705075	1705446	+	1	.	codon_start=1 db_xref=GI:190685077 locus_tag=CJA_1471 note='identified by match to protein family HMM PF01521; match to protein family HMM TIGR00049' product='HesB protein' protein_id=ACE82755.1 transl_table=11
CP000934	GenBank	CDS	1705519	1706040	+	1	.	codon_start=1 db_xref=GI:190688052 locus_tag=CJA_1472 note='identified by match to protein family HMM PF01883' product='Domain of unknown function domain protein' protein_id=ACE85730.1 transl_table=11
CP000934	GenBank	CDS	1706086	1706715	+	-1	.	codon_start=1 db_xref=GI:190687418 locus_tag=CJA_1473 note='identified by match to protein family HMM PF00440' product='transcriptional regulator, TetR family' protein_id=ACE85096.1 transl_table=11
CP000934	GenBank	CDS	1706828	1709974	+	-1	.	codon_start=1 db_xref=GI:190685112 gene=acrB locus_tag=CJA_1474 note='identified by match to protein family HMM PF00873; match to protein family HMM PF05488; match to protein family HMM TIGR00915' product='AcrB/AcrD/AcrF family protein' protein_id=ACE82790.1 transl_table=11
CP000934	GenBank	CDS	1709978	1711144	+	-1	.	codon_start=1 db_xref=GI:190685689 gene=acrA locus_tag=CJA_1475 note='identified by match to protein family HMM PF00529; match to protein family HMM TIGR01730' product='multidrug resistance protein' protein_id=ACE83367.1 transl_table=11
CP000934	GenBank	CDS	1711365	1711799	+	1	.	codon_start=1 db_xref=GI:190687233 locus_tag=CJA_1476 note='identified by match to protein family HMM PF02657' product='Fe-S metabolism associated domain protein' protein_id=ACE84911.1 transl_table=11
CP000934	GenBank	CDS	1712013	1712438	+	1	.	EC_number=2.7.4.6 codon_start=1 db_xref=GI:190685505 gene=ndk locus_tag=CJA_1477 note='identified by match to protein family HMM PF00334' product='nucleotide diphosphate kinase' protein_id=ACE83183.1 transl_table=11
CP000934	GenBank	CDS	1712477	1713685	+	1	.	codon_start=1 db_xref=GI:190686123 locus_tag=CJA_1478 note='identified by match to protein family HMM PF04055; match to protein family HMM TIGR00048' product='radical SAM enzyme, Cfr family' protein_id=ACE83801.1 transl_table=11
CP000934	GenBank	CDS	1713713	1714498	+	1	.	codon_start=1 db_xref=GI:190687830 gene=pilF locus_tag=CJA_1479 note='identified by match to protein family HMM PF00515' product='type IV pilus biogenesis protein PilF' protein_id=ACE85508.1 transl_table=11
CP000934	GenBank	CDS	1714554	1715498	+	1	.	codon_start=1 db_xref=GI:190686570 locus_tag=CJA_1480 product='putative DNA-binding protein' protein_id=ACE84248.1 transl_table=11
CP000934	GenBank	CDS	1715570	1716694	+	1	.	EC_number=1.17.7.1 codon_start=1 db_xref=GI:190684950 gene=ispG locus_tag=CJA_1481 note='identified by match to protein family HMM PF04551; match to protein family HMM TIGR00612' product='4-hydroxy-3-methylbut-2-en-1-yl diphosphate synthase' protein_id=ACE82628.1 transl_table=11
CP000934	GenBank	CDS	1716717	1717988	+	1	.	EC_number=6.1.1.21 codon_start=1 db_xref=GI:190686533 gene=hisS locus_tag=CJA_1482 note='identified by match to protein family HMM PF00587; match to protein family HMM PF03129; match to protein family HMM TIGR00442' product='histidyl-tRNA synthetase' protein_id=ACE84211.1 transl_table=11
CP000934	GenBank	CDS	1718054	1718755	+	1	.	codon_start=1 db_xref=GI:190687178 locus_tag=CJA_1483 note='identified by match to protein family HMM PF00515' product='conserved hypothetical protein' protein_id=ACE84856.1 transl_table=11
CP000934	GenBank	CDS	1718752	1719981	+	1	.	codon_start=1 db_xref=GI:190687680 locus_tag=CJA_1484 note='identified by match to protein family HMM PF01011' product='PQQ enzyme repeat domain protein' protein_id=ACE85358.1 transl_table=11
CP000934	GenBank	CDS	1720107	1721507	+	1	.	codon_start=1 db_xref=GI:190688480 locus_tag=CJA_1485 note='identified by match to protein family HMM PF01926; match to protein family HMM TIGR00231; match to protein family HMM TIGR00650' product='GTP-binding protein EngA' protein_id=ACE86158.1 transl_table=11
CP000934	GenBank	CDS	1721598	1722818	+	1	.	codon_start=1 db_xref=GI:190685959 locus_tag=CJA_1486 note='identified by match to protein family HMM PF00072; match to protein family HMM PF07228' product='response regulator' protein_id=ACE83637.1 transl_table=11
CP000934	GenBank	CDS	1722815	1723297	+	1	.	codon_start=1 db_xref=GI:190686774 locus_tag=CJA_1487 product='anti-anti-sigma factor' protein_id=ACE84452.1 transl_table=11
CP000934	GenBank	CDS	1723340	1723798	+	-1	.	codon_start=1 db_xref=GI:190687367 locus_tag=CJA_1488 note='identified by match to protein family HMM PF07049' product='conserved hypothetical protein' protein_id=ACE85045.1 transl_table=11
CP000934	GenBank	CDS	1723788	1724744	+	-1	.	EC_number=2.2.1.2 codon_start=1 db_xref=GI:190688230 gene=tal locus_tag=CJA_1489 note='identified by match to protein family HMM PF00923; match to protein family HMM TIGR00874' product=transaldolase protein_id=ACE85908.1 transl_table=11
CP000934	GenBank	CDS	1724913	1725938	+	-1	.	codon_start=1 db_xref=GI:190685718 locus_tag=CJA_1490 note='identified by match to protein family HMM PF01207; match to protein family HMM TIGR00742' product='tRNA-dihydrouridine synthase A' protein_id=ACE83396.1 transl_table=11
CP000934	GenBank	CDS	1726076	1726567	+	1	.	codon_start=1 db_xref=GI:190688022 gene=moaC locus_tag=CJA_1491 note='identified by match to protein family HMM PF01967; match to protein family HMM TIGR00581' product='molybdenum cofactor biosynthesis protein C' protein_id=ACE85700.1 transl_table=11
CP000934	GenBank	CDS	1726564	1726812	+	1	.	codon_start=1 db_xref=GI:190687309 gene=moaDE locus_tag=CJA_1492 note='identified by match to protein family HMM PF02597; match to protein family HMM TIGR01682' product='molybdenum cofactor biosynthesis protein D/E' protein_id=ACE84987.1 transl_table=11
CP000934	GenBank	CDS	1726815	1727270	+	1	.	codon_start=1 db_xref=GI:190685770 locus_tag=CJA_1493 note='identified by match to protein family HMM PF02391' product='molybdenum cofactor biosynthesis protein E' protein_id=ACE83448.1 transl_table=11
CP000934	GenBank	CDS	1727316	1728632	+	-1	.	codon_start=1 db_xref=GI:190688679 locus_tag=CJA_1494 note='identified by match to protein family HMM PF07690; match to protein family HMM TIGR01272' product='Glucose/galactose transporter' protein_id=ACE86357.1 transl_table=11
CP000934	GenBank	CDS	1728881	1729987	+	1	.	codon_start=1 db_xref=GI:190686292 locus_tag=CJA_1495 note='identified by match to protein family HMM PF00356; match to protein family HMM PF00532; match to protein family HMM PF00633' product='transcriptional regulator, LacI family' protein_id=ACE83970.1 transl_table=11
CP000934	GenBank	CDS	1730045	1731043	+	-1	.	EC_number=2.7.1.2 codon_start=1 db_xref=GI:190685182 gene=glk locus_tag=CJA_1496 note='identified by match to protein family HMM PF02685; match to protein family HMM TIGR00749' product=glucokinase protein_id=ACE82860.1 transl_table=11
CP000934	GenBank	CDS	1731380	1733842	+	1	.	EC_number=3.2.1.74 codon_start=1 db_xref=GI:190685346 gene=cel3B locus_tag=CJA_1497 note='identified by match to protein family HMM PF00933; match to protein family HMM PF01915' product='glucan 1,4-beta-glucosidase, putative, cel3B' protein_id=ACE83024.1 transl_table=11
CP000934	GenBank	CDS	1734298	1735503	+	1	.	codon_start=1 db_xref=GI:190687080 locus_tag=CJA_1498 note='identified by Glimmer3; putative' product='hypothetical protein' protein_id=ACE84758.1 transl_table=11
CP000934	GenBank	CDS	1735580	1736860	+	-1	.	EC_number=2.3.3.1 codon_start=1 db_xref=GI:190686457 gene=gltA locus_tag=CJA_1499 note='identified by match to protein family HMM PF00285; match to protein family HMM TIGR01798' product='citrate synthase I' protein_id=ACE84135.1 transl_table=11
CP000934	GenBank	CDS	1737045	1737167	+	1	.	codon_start=1 db_xref=GI:190687646 locus_tag=CJA_1500 note='identified by Glimmer3; putative' product='hypothetical protein' protein_id=ACE85324.1 transl_table=11
CP000934	GenBank	CDS	1737437	1737823	+	1	.	codon_start=1 db_xref=GI:190688620 locus_tag=CJA_1501 note='identified by match to protein family HMM PF01127; match to protein family HMM TIGR02970' product='Succinate dehydrogenase cytochrome b subunit' protein_id=ACE86298.1 transl_table=11
CP000934	GenBank	CDS	1737817	1738188	+	1	.	codon_start=1 db_xref=GI:190686508 locus_tag=CJA_1502 product='succinate dehydrogenase hydrophobic membrane anchor protein' protein_id=ACE84186.1 transl_table=11
CP000934	GenBank	CDS	1738188	1739960	+	1	.	codon_start=1 db_xref=GI:190688245 gene=sdhA locus_tag=CJA_1503 note='identified by match to protein family HMM PF00890; match to protein family HMM PF02910; match to protein family HMM TIGR01812; match to protein family HMM TIGR01816' product='succinate dehydrogenase, flavoprotein subunit' protein_id=ACE85923.1 transl_table=11
CP000934	GenBank	CDS	1739975	1740679	+	1	.	EC_number=1.3.99.1 codon_start=1 db_xref=GI:190685048 gene=sdhB locus_tag=CJA_1504 note='identified by match to protein family HMM TIGR00384' product='succinate dehydrogenase, iron-sulfur protein' protein_id=ACE82726.1 transl_table=11
CP000934	GenBank	CDS	1740878	1743709	+	1	.	EC_number=1.2.4.2 codon_start=1 db_xref=GI:190686065 gene=sucA locus_tag=CJA_1505 note='identified by match to protein family HMM PF00676; match to protein family HMM PF02779; match to protein family HMM TIGR00239' product='2-oxoglutarate dehydrogenase, E1 component' protein_id=ACE83743.1 transl_table=11
CP000934	GenBank	CDS	1743769	1744965	+	1	.	EC_number=2.3.1.61 codon_start=1 db_xref=GI:190686087 gene=sucB locus_tag=CJA_1506 note='identified by match to protein family HMM PF00198; match to protein family HMM PF00364; match to protein family HMM PF02817; match to protein family HMM TIGR01347' product='2-oxoglutarate dehydrogenase, E2 component, dihydrolipoamide succinyltransferase' protein_id=ACE83765.1 transl_table=11
CP000934	GenBank	CDS	1745069	1746508	+	1	.	EC_number=1.8.1.4 codon_start=1 db_xref=GI:190687859 locus_tag=CJA_1507 note='identified by match to protein family HMM PF00070; match to protein family HMM PF02852; match to protein family HMM TIGR01350' product='dihydrolipoamide dehydrogenase' protein_id=ACE85537.1 transl_table=11
CP000934	GenBank	CDS	1746583	1747794	+	1	.	EC_number=6.2.1.5 codon_start=1 db_xref=GI:190685365 gene=sucC locus_tag=CJA_1508 note='identified by match to protein family HMM PF00549; match to protein family HMM PF02222; match to protein family HMM TIGR01016' product='succinyl-CoA synthetase beta chain' protein_id=ACE83043.1 transl_table=11
CP000934	GenBank	CDS	1747805	1748677	+	1	.	EC_number=6.2.1.5 codon_start=1 db_xref=GI:190686945 locus_tag=CJA_1510 note='identified by match to protein family HMM PF00549; match to protein family HMM PF02629; match to protein family HMM TIGR01019' product='succinyl-CoA synthetase alpha chain' protein_id=ACE84623.1 transl_table=11
CP000934	GenBank	CDS	1748664	1748792	+	-1	.	codon_start=1 db_xref=GI:190686192 locus_tag=CJA_1509 note='identified by Glimmer3; putative' product='hypothetical protein' protein_id=ACE83870.1 transl_table=11
CP000934	GenBank	CDS	1749054	1750976	+	1	.	EC_number=4.1.1.19 codon_start=1 db_xref=GI:190685068 gene=speA locus_tag=CJA_1511 note='identified by match to protein family HMM PF00278; match to protein family HMM PF02784; match to protein family HMM TIGR01273' product='arginine decarboxylase' protein_id=ACE82746.1 transl_table=11
CP000934	GenBank	CDS	1751009	1752208	+	1	.	EC_number=1.5.1.7 codon_start=1 db_xref=GI:190685690 locus_tag=CJA_1512 note='identified by match to protein family HMM PF03435' product='saccharopine dehydrogenase' protein_id=ACE83368.1 transl_table=11
CP000934	GenBank	CDS	1752186	1753409	+	1	.	codon_start=1 db_xref=GI:190686743 gene=nspC locus_tag=CJA_1513 note='identified by match to protein family HMM PF00278; match to protein family HMM TIGR01047' product='carboxynorspermidine decarboxylase' protein_id=ACE84421.1 transl_table=11
CP000934	GenBank	CDS	1753438	1755075	+	-1	.	codon_start=1 db_xref=GI:190687362 locus_tag=CJA_1514 note='identified by match to protein family HMM PF00999; match to protein family HMM TIGR00831' product='Na+/H+ antiporter' protein_id=ACE85040.1 transl_table=11
CP000934	GenBank	CDS	1755295	1756599	+	1	.	codon_start=1 db_xref=GI:190686392 locus_tag=CJA_1515 product='putative membrane-fusion protein' protein_id=ACE84070.1 transl_table=11
CP000934	GenBank	CDS	1756599	1758752	+	1	.	codon_start=1 db_xref=GI:190687745 locus_tag=CJA_1516 note='identified by match to protein family HMM PF00005; match to protein family HMM PF00664; match to protein family HMM PF03412' product='putative toxin secretion ABC transporter, ATP-binding subunit/permease protein' protein_id=ACE85423.1 transl_table=11
CP000934	GenBank	CDS	1758944	1759198	+	1	.	codon_start=1 db_xref=GI:190688057 locus_tag=CJA_1517 note='identified by Glimmer3; putative' product='hypothetical protein' protein_id=ACE85735.1 transl_table=11
CP000934	GenBank	CDS	1759277	1760113	+	1	.	codon_start=1 db_xref=GI:190685531 locus_tag=CJA_1518 note='identified by Glimmer3; putative' product='hypothetical protein' protein_id=ACE83209.1 transl_table=11
CP000934	GenBank	CDS	1760161	1761012	+	1	.	codon_start=1 db_xref=GI:190685445 locus_tag=CJA_1519 note='identified by Glimmer3; putative' product='hypothetical protein' protein_id=ACE83123.1 transl_table=11
CP000934	GenBank	CDS	1761060	1761911	+	1	.	codon_start=1 db_xref=GI:190688606 locus_tag=CJA_1520 note='identified by Glimmer3; putative' product='hypothetical protein' protein_id=ACE86284.1 transl_table=11
CP000934	GenBank	CDS	1761877	1763700	+	1	.	codon_start=1 db_xref=GI:190688654 locus_tag=CJA_1521 note='identified by Glimmer3; putative' product='hypothetical protein' protein_id=ACE86332.1 transl_table=11
CP000934	GenBank	CDS	1764176	1765993	+	1	.	EC_number=3.2.1.1 codon_start=1 db_xref=GI:190687026 gene=amy13B locus_tag=CJA_1522 note='identified by similarity to OMNI:NTL02VV2128; match to protein family HMM PF00128' product='alpha amylase, putative, amy13B' protein_id=ACE84704.1 transl_table=11
CP000934	GenBank	CDS	1766437	1768269	+	-1	.	codon_start=1 db_xref=GI:190685982 locus_tag=CJA_1523 note='identified by match to protein family HMM PF00005; match to protein family HMM PF00664' product='ABC-type multidrug efflux pump' protein_id=ACE83660.1 transl_table=11
CP000934	GenBank	CDS	1768470	1768862	+	1	.	codon_start=1 db_xref=GI:190684965 locus_tag=CJA_1524 product='putative membrane protein' protein_id=ACE82643.1 transl_table=11
CP000934	GenBank	CDS	1768874	1769398	+	1	.	codon_start=1 db_xref=GI:190687121 locus_tag=CJA_1525 note='identified by Glimmer3; putative' product='hypothetical protein' protein_id=ACE84799.1 transl_table=11
CP000934	GenBank	CDS	1769454	1770479	+	-1	.	codon_start=1 db_xref=GI:190685748 locus_tag=CJA_1526 note='identified by Glimmer3; putative' product='hypothetical protein' protein_id=ACE83426.1 transl_table=11
CP000934	GenBank	CDS	1770590	1771843	+	-1	.	codon_start=1 db_xref=GI:190688686 locus_tag=CJA_1527 note='identified by Glimmer3; putative' product='hypothetical protein' protein_id=ACE86364.1 transl_table=11
CP000934	GenBank	CDS	1772441	1773454	+	1	.	EC_number=1.2.1.10 codon_start=1 db_xref=GI:190687468 gene=nahO locus_tag=CJA_1528 note='identified by match to protein family HMM PF02396' product='acetaldehyde dehydrogenase' protein_id=ACE85146.1 transl_table=11
CP000934	GenBank	CDS	1773493	1774149	+	-1	.	codon_start=1 db_xref=GI:190686638 locus_tag=CJA_1529 note='identified by similarity to GB:AAN68054.1; match to protein family HMM PF04337' product='conserved hypothetical protein' protein_id=ACE84316.1 transl_table=11
CP000934	GenBank	CDS	1774603	1776864	+	1	.	codon_start=1 db_xref=GI:190686237 locus_tag=CJA_1530 product='fatty acid cis/trans isomerase' protein_id=ACE83915.1 transl_table=11
CP000934	GenBank	CDS	1776873	1777739	+	-1	.	codon_start=1 db_xref=GI:190688450 locus_tag=CJA_1531 note='identified by Glimmer3; putative' product='hypothetical protein' protein_id=ACE86128.1 transl_table=11
CP000934	GenBank	tRNA	1777943	1778018	+	1	.	locus_tag=CJA_3913 product=tRNA-Glu
CP000934	GenBank	tRNA	1778022	1778099	+	1	.	locus_tag=CJA_3914 product=tRNA-Gly
CP000934	GenBank	tRNA	1778204	1778281	+	1	.	locus_tag=CJA_3915 product=tRNA-Glu
CP000934	GenBank	tRNA	1778286	1778363	+	1	.	locus_tag=CJA_3916 product=tRNA-Gly
CP000934	GenBank	CDS	1778430	1778540	+	-1	.	codon_start=1 db_xref=GI:190687894 locus_tag=CJA_1536 note='identified by Glimmer3; putative' product='hypothetical protein' protein_id=ACE85572.1 transl_table=11
CP000934	GenBank	CDS	1778562	1779674	+	-1	.	codon_start=1 db_xref=GI:190685396 locus_tag=CJA_1537 note='identified by Glimmer3; putative' product='hypothetical protein' protein_id=ACE83074.1 transl_table=11
CP000934	GenBank	CDS	1779715	1783113	+	-1	.	codon_start=1 db_xref=GI:190686727 locus_tag=CJA_1538 note='identified by Glimmer3; putative' product='hypothetical protein' protein_id=ACE84405.1 transl_table=11
CP000934	GenBank	CDS	1783124	1783723	+	-1	.	codon_start=1 db_xref=GI:190687583 locus_tag=CJA_1539 product='conserved hypothetical protein' protein_id=ACE85261.1 transl_table=11
CP000934	GenBank	CDS	1783723	1785210	+	-1	.	codon_start=1 db_xref=GI:190688385 locus_tag=CJA_1540 note='identified by Glimmer3; putative' product='hypothetical protein' protein_id=ACE86063.1 transl_table=11
CP000934	GenBank	CDS	1785321	1786667	+	-1	.	codon_start=1 db_xref=GI:190685419 locus_tag=CJA_1541 product='Conserved hypothetical protein' protein_id=ACE83097.1 transl_table=11
CP000934	GenBank	CDS	1786664	1786927	+	-1	.	codon_start=1 db_xref=GI:190685353 locus_tag=CJA_1542 note='identified by match to protein family HMM PF01381' product='Putative transcriptional regulator' protein_id=ACE83031.1 transl_table=11
CP000934	GenBank	CDS	1787375	1788544	+	-1	.	codon_start=1 db_xref=GI:190687460 locus_tag=CJA_1543 product='conserved hypothetical protein' protein_id=ACE85138.1 transl_table=11
CP000934	GenBank	CDS	1788569	1789492	+	-1	.	codon_start=1 db_xref=GI:190687995 locus_tag=CJA_1544 product='dienelactone hydrolase domain protein' protein_id=ACE85673.1 transl_table=11
CP000934	GenBank	CDS	1789627	1790547	+	1	.	codon_start=1 db_xref=GI:190685780 locus_tag=CJA_1545 note='identified by match to protein family HMM PF00126; match to protein family HMM PF03466' product='putative HTH-type transcriptional regulator YcjZ' protein_id=ACE83458.1 transl_table=11
CP000934	GenBank	CDS	1790708	1792945	+	-1	.	EC_number=1.7.2.5 codon_start=1 db_xref=GI:190687208 gene=norB locus_tag=CJA_1546 product='nitric oxide reductase qNor type' protein_id=ACE84886.1 transl_table=11
CP000934	GenBank	CDS	1793063	1793437	+	1	.	codon_start=1 db_xref=GI:190688003 locus_tag=CJA_1547 note='identified by match to protein family HMM PF04304' product='putative membrane protein' protein_id=ACE85681.1 transl_table=11
CP000934	GenBank	CDS	1793507	1794670	+	1	.	codon_start=1 db_xref=GI:190688403 locus_tag=CJA_1548 note='identified by match to protein family HMM PF05940' product='NnrS protein superfamily' protein_id=ACE86081.1 transl_table=11
CP000934	GenBank	CDS	1794654	1795136	+	1	.	codon_start=1 db_xref=GI:190686115 locus_tag=CJA_1549 note='identified by match to protein family HMM PF00165; match to protein family HMM PF02082; match to protein family HMM PF07453; match to protein family HMM TIGR00738' product='rrf2 family protein' protein_id=ACE83793.1 transl_table=11
CP000934	GenBank	CDS	1795167	1797899	+	-1	.	codon_start=1 db_xref=GI:190687317 locus_tag=CJA_1550 product='conserved hypothetical protein' protein_id=ACE84995.1 transl_table=11
CP000934	GenBank	CDS	1797890	1800088	+	-1	.	codon_start=1 db_xref=GI:190688397 locus_tag=CJA_1551 note='identified by match to protein family HMM PF00563; match to protein family HMM PF00989; match to protein family HMM PF00990; match to protein family HMM PF01590; match to protein family HMM TIGR00229; match to protein family HMM TIGR00254' product='putative signaling protein' protein_id=ACE86075.1 transl_table=11
CP000934	GenBank	CDS	1800312	1801259	+	1	.	codon_start=1 db_xref=GI:190685667 locus_tag=CJA_1552 note='identified by match to protein family HMM PF00005' product='ABC transporter, ATP-binding protein' protein_id=ACE83345.1 transl_table=11
CP000934	GenBank	CDS	1801256	1802029	+	1	.	codon_start=1 db_xref=GI:190685228 locus_tag=CJA_1553 note='identified by match to protein family HMM PF01061' product='ABC-type multidrug transport system, permease component' protein_id=ACE82906.1 transl_table=11
CP000934	GenBank	CDS	1802064	1802888	+	1	.	codon_start=1 db_xref=GI:190687432 locus_tag=CJA_1554 note='identified by match to protein family HMM PF01227' product='GTP cyclohydrolase I family protein' protein_id=ACE85110.1 transl_table=11
CP000934	GenBank	CDS	1802896	1804278	+	-1	.	codon_start=1 db_xref=GI:190686792 locus_tag=CJA_1555 note='identified by match to protein family HMM PF00211' product='probable adenylate cyclase' protein_id=ACE84470.1 transl_table=11
CP000934	GenBank	CDS	1804257	1804418	+	1	.	codon_start=1 db_xref=GI:190687985 locus_tag=CJA_1557 note='identified by Glimmer3; putative' product='hypothetical protein' protein_id=ACE85663.1 transl_table=11
CP000934	GenBank	CDS	1804275	1804382	+	-1	.	codon_start=1 db_xref=GI:190685735 locus_tag=CJA_1556 note='identified by Glimmer3; putative' product='hypothetical protein' protein_id=ACE83413.1 transl_table=11
CP000934	GenBank	CDS	1804420	1805667	+	-1	.	codon_start=1 db_xref=GI:190686833 locus_tag=CJA_1558 product='conserved hypothetical protein' protein_id=ACE84511.1 transl_table=11
CP000934	GenBank	CDS	1805853	1806410	+	1	.	codon_start=1 db_xref=GI:190688496 locus_tag=CJA_1559 note='identified by match to protein family HMM PF00881' product='nitroreductase family protein' protein_id=ACE86174.1 transl_table=11
CP000934	GenBank	tRNA	1806593	1806682	+	1	.	locus_tag=CJA_3917 product=tRNA-Ser
CP000934	GenBank	tRNA	1806852	1806930	+	1	.	locus_tag=CJA_3918 product=tRNA-Arg
CP000934	GenBank	CDS	1806988	1807338	+	-1	.	codon_start=1 db_xref=GI:190687690 locus_tag=CJA_1562 note='identified by match to protein family HMM PF06993' product='putative membrane protein' protein_id=ACE85368.1 transl_table=11
CP000934	GenBank	CDS	1807398	1808396	+	-1	.	codon_start=1 db_xref=GI:190686411 locus_tag=CJA_1563 note='identified by match to protein family HMM PF00296' product='Luciferase-like monooxygenase' protein_id=ACE84089.1 transl_table=11
CP000934	GenBank	CDS	1808585	1808761	+	-1	.	codon_start=1 db_xref=GI:190687501 locus_tag=CJA_1564 note='identified by Glimmer3; putative' product='hypothetical protein' protein_id=ACE85179.1 transl_table=11
CP000934	GenBank	CDS	1808775	1810925	+	1	.	codon_start=1 db_xref=GI:190686222 locus_tag=CJA_1565 note='identified by Glimmer3; putative' product='hypothetical protein' protein_id=ACE83900.1 transl_table=11
CP000934	GenBank	CDS	1810993	1811451	+	-1	.	codon_start=1 db_xref=GI:190685407 locus_tag=CJA_1566 product='putative lipoprotein' protein_id=ACE83085.1 transl_table=11
CP000934	GenBank	CDS	1811646	1812065	+	-1	.	codon_start=1 db_xref=GI:190687789 locus_tag=CJA_1567 note='identified by Glimmer3; putative' product='hypothetical protein' protein_id=ACE85467.1 transl_table=11
CP000934	GenBank	CDS	1812330	1813619	+	-1	.	EC_number=1.17.4.1 codon_start=1 db_xref=GI:190686988 gene=nrdB locus_tag=CJA_1568 note='identified by match to protein family HMM PF00268' product='ribonucleoside reductase, beta subunit' protein_id=ACE84666.1 transl_table=11
CP000934	GenBank	CDS	1813771	1816707	+	-1	.	EC_number=1.17.4.1 codon_start=1 db_xref=GI:190687739 gene=nrdA locus_tag=CJA_1569 note='identified by match to protein family HMM PF00317; match to protein family HMM PF02867; match to protein family HMM PF03477' product='ribonucleoside reductase, large chain' protein_id=ACE85417.1 transl_table=11
CP000934	GenBank	CDS	1817548	1819584	+	-1	.	codon_start=1 db_xref=GI:190686447 locus_tag=CJA_1570 note='identified by match to protein family HMM PF05787; match to protein family HMM TIGR01409' product='Tat (twin-arginine translocation) pathway signal sequence domain protein' protein_id=ACE84125.1 transl_table=11
CP000934	GenBank	CDS	1819788	1820663	+	1	.	codon_start=1 db_xref=GI:190685541 locus_tag=CJA_1571 product='conserved hypothetical protein' protein_id=ACE83219.1 transl_table=11
CP000934	GenBank	CDS	1821023	1823842	+	1	.	codon_start=1 db_xref=GI:190688126 locus_tag=CJA_1572 note='identified by match to protein family HMM PF00593; match to protein family HMM PF05738; match to protein family HMM TIGR01782; match to protein family HMM TIGR03304' product='putative TonB dependent receptor' protein_id=ACE85804.1 transl_table=11
CP000934	GenBank	CDS	1823913	1825301	+	1	.	codon_start=1 db_xref=GI:190687290 locus_tag=CJA_1573 note='identified by match to protein family HMM PF00149' product='Ser/Thr protein phosphatase family protein family' protein_id=ACE84968.1 transl_table=11
CP000934	GenBank	CDS	1825438	1826349	+	1	.	codon_start=1 db_xref=GI:190685562 locus_tag=CJA_1574 note='identified by match to protein family HMM PF01547' product='ABC transporter substrate binding protein' protein_id=ACE83240.1 transl_table=11
CP000934	GenBank	CDS	1826485	1827426	+	-1	.	codon_start=1 db_xref=GI:190686397 locus_tag=CJA_1575 note='identified by match to protein family HMM PF03976' product='polyphosphate kinase family protein' protein_id=ACE84075.1 transl_table=11
CP000934	GenBank	CDS	1827946	1828338	+	1	.	codon_start=1 db_xref=GI:190686032 locus_tag=CJA_1576 note='identified by match to protein family HMM PF01850' product='PIN (PilT N terminus) domain' protein_id=ACE83710.1 transl_table=11
CP000934	GenBank	CDS	1828473	1829612	+	1	.	codon_start=1 db_xref=GI:190687636 locus_tag=CJA_1577 note='identified by match to protein family HMM PF02661' product='fic family protein' protein_id=ACE85314.1 transl_table=11
CP000934	GenBank	CDS	1829819	1831003	+	1	.	codon_start=1 db_xref=GI:190688142 locus_tag=CJA_1578 note='identified by match to protein family HMM PF04326' product='putative ATP-dependent DNA helicase' protein_id=ACE85820.1 transl_table=11
CP000934	GenBank	CDS	1831000	1831986	+	1	.	codon_start=1 db_xref=GI:190685208 locus_tag=CJA_1579 note='identified by match to protein family HMM PF01656' product='phage-related regulatory protein cII' protein_id=ACE82886.1 transl_table=11
CP000934	GenBank	CDS	1832390	1833232	+	1	.	codon_start=1 db_xref=GI:190686290 locus_tag=CJA_1580 note='identified by Glimmer3; putative' product='hypothetical protein' protein_id=ACE83968.1 transl_table=11
CP000934	GenBank	CDS	1833421	1834257	+	1	.	codon_start=1 db_xref=GI:190688288 gene=mod locus_tag=CJA_1581 product='type III restriction-modification system methyltransferase' protein_id=ACE85966.1 transl_table=11
CP000934	GenBank	CDS	1834257	1837268	+	1	.	codon_start=1 db_xref=GI:190685559 gene=res locus_tag=CJA_1582 note='identified by match to protein family HMM PF04851' product='type III restriction system endonuclease' protein_id=ACE83237.1 transl_table=11
CP000934	GenBank	CDS	1837439	1838104	+	-1	.	codon_start=1 db_xref=GI:190686432 gene=csm2 locus_tag=CJA_1583 product='CRISPR-associated protein, Csm2 family' protein_id=ACE84110.1 transl_table=11
CP000934	GenBank	CDS	1838117	1839397	+	-1	.	codon_start=1 db_xref=GI:190687494 gene=rloA locus_tag=CJA_1584 product='RloA protein' protein_id=ACE85172.1 transl_table=11
CP000934	GenBank	CDS	1839659	1841197	+	1	.	codon_start=1 db_xref=GI:190685167 locus_tag=CJA_1585 product='conserved hypothetical protein' protein_id=ACE82845.1 transl_table=11
CP000934	GenBank	CDS	1841200	1841961	+	1	.	codon_start=1 db_xref=GI:190685751 locus_tag=CJA_1586 product='conserved hypothetical protein' protein_id=ACE83429.1 transl_table=11
CP000934	GenBank	CDS	1841958	1845263	+	1	.	codon_start=1 db_xref=GI:190687245 locus_tag=CJA_1587 note='identified by match to protein family HMM PF00401' product='ATP synthase, Delta/Epsilon chain, long alpha-helix domain' protein_id=ACE84923.1 transl_table=11
CP000934	GenBank	CDS	1845247	1846392	+	1	.	codon_start=1 db_xref=GI:190687832 locus_tag=CJA_1588 product='conserved hypothetical protein' protein_id=ACE85510.1 transl_table=11
CP000934	GenBank	CDS	1846479	1847549	+	1	.	codon_start=1 db_xref=GI:190685470 locus_tag=CJA_1589 note='identified by Glimmer3; putative' product='hypothetical protein' protein_id=ACE83148.1 transl_table=11
CP000934	GenBank	CDS	1847583	1849370	+	-1	.	codon_start=1 db_xref=GI:190686524 gene=afuB_2 locus_tag=CJA_1590 note='identified by match to protein family HMM PF00528' product='ABC transporter permease protein' protein_id=ACE84202.1 transl_table=11
CP000934	GenBank	CDS	1849437	1850414	+	-1	.	codon_start=1 db_xref=GI:190687568 locus_tag=CJA_1591 note='identified by match to protein family HMM PF01547' product='ABC transporter, substrate binding protein' protein_id=ACE85246.1 transl_table=11
CP000934	GenBank	CDS	1850748	1851884	+	-1	.	codon_start=1 db_xref=GI:190687271 locus_tag=CJA_1592 note='identified by match to protein family HMM PF00005' product='ABC transporter ATP-binding protein' protein_id=ACE84949.1 transl_table=11
CP000934	GenBank	CDS	1852020	1853894	+	-1	.	codon_start=1 db_xref=GI:190687819 locus_tag=CJA_1593 note='identified by Glimmer3; putative' product='hypothetical protein' protein_id=ACE85497.1 transl_table=11
CP000934	GenBank	CDS	1853929	1854081	+	1	.	codon_start=1 db_xref=GI:190685579 locus_tag=CJA_1594 note='identified by Glimmer3; putative' product='hypothetical protein' protein_id=ACE83257.1 transl_table=11
CP000934	GenBank	CDS	1854362	1855504	+	-1	.	codon_start=1 db_xref=GI:190686453 locus_tag=CJA_1595 note='identified by match to protein family HMM PF00990; match to protein family HMM TIGR00254' product='putative membrane protein' protein_id=ACE84131.1 transl_table=11
CP000934	GenBank	CDS	1855605	1856636	+	-1	.	codon_start=1 db_xref=GI:190687771 locus_tag=CJA_1596 note='identified by match to protein family HMM PF01904' product='conserved hypothetical protein' protein_id=ACE85449.1 transl_table=11
CP000934	GenBank	CDS	1856652	1857131	+	-1	.	codon_start=1 db_xref=GI:190688596 locus_tag=CJA_1597 note='identified by Glimmer3; putative' product='hypothetical protein' protein_id=ACE86274.1 transl_table=11
CP000934	GenBank	CDS	1857253	1858143	+	1	.	codon_start=1 db_xref=GI:190687571 locus_tag=CJA_1598 note='identified by match to protein family HMM PF03547' product='Auxin Efflux Carrier superfamily' protein_id=ACE85249.1 transl_table=11
CP000934	GenBank	CDS	1858157	1858747	+	-1	.	EC_number=2.7.1.25 codon_start=1 db_xref=GI:190688605 gene=cysC locus_tag=CJA_1599 note='identified by match to protein family HMM PF01583; match to protein family HMM TIGR00455' product='adenylylsulfate kinase' protein_id=ACE86283.1 transl_table=11
CP000934	GenBank	CDS	1859053	1859703	+	1	.	codon_start=1 db_xref=GI:190686091 locus_tag=CJA_1600 note='identified by match to protein family HMM PF05118' product='Aspartyl/Asparaginyl beta-hydroxylase family' protein_id=ACE83769.1 transl_table=11
CP000934	GenBank	CDS	1859748	1860881	+	1	.	codon_start=1 db_xref=GI:190688193 locus_tag=CJA_1601 product='conserved hypothetical protein' protein_id=ACE85871.1 transl_table=11
CP000934	GenBank	CDS	1861175	1862035	+	1	.	EC_number=3.5.1.10 codon_start=1 db_xref=GI:190687153 gene=purU locus_tag=CJA_1602 note='identified by match to protein family HMM PF00551; match to protein family HMM PF01842; match to protein family HMM TIGR00655' product='formyltetrahydrofolate deformylase' protein_id=ACE84831.1 transl_table=11
CP000934	GenBank	CDS	1862047	1863231	+	-1	.	codon_start=1 db_xref=GI:190688207 locus_tag=CJA_1603 note='identified by match to protein family HMM PF00672; match to protein family HMM PF07690' product='transporter, major facilitator family' protein_id=ACE85885.1 transl_table=11
CP000934	GenBank	CDS	1863505	1865118	+	1	.	codon_start=1 db_xref=GI:190686466 gene=lctP locus_tag=CJA_1604 note='identified by match to protein family HMM PF02652' product='L-lactate permease' protein_id=ACE84144.1 transl_table=11
CP000934	GenBank	CDS	1865189	1867705	+	-1	.	EC_number=2.4.1.1 codon_start=1 db_xref=GI:190687606 gene=gt35A locus_tag=CJA_1605 note='identified by match to protein family HMM PF00343; match to protein family HMM TIGR02094' product='carbohydrate phosphosrylase, putative, gt35A' protein_id=ACE85284.1 transl_table=11
CP000934	GenBank	CDS	1867766	1868758	+	-1	.	codon_start=1 db_xref=GI:190688642 locus_tag=CJA_1606 note='identified by match to protein family HMM PF00389; match to protein family HMM PF02826' product='D-lactate dehydrogenase' protein_id=ACE86320.1 transl_table=11
CP000934	GenBank	CDS	1868860	1869471	+	-1	.	codon_start=1 db_xref=GI:190687976 locus_tag=CJA_1607 note='identified by match to protein family HMM PF03886' product='putative lipoprotein' protein_id=ACE85654.1 transl_table=11
CP000934	GenBank	CDS	1869440	1870414	+	-1	.	codon_start=1 db_xref=GI:190685186 locus_tag=CJA_1608 product='conserved domain protein' protein_id=ACE82864.1 transl_table=11
CP000934	GenBank	CDS	1870426	1871190	+	-1	.	codon_start=1 db_xref=GI:190688321 locus_tag=CJA_1609 note='identified by match to protein family HMM PF00005; match to protein family HMM PF00806' product='ABC transporter, ATP-binding protein' protein_id=ACE85999.1 transl_table=11
CP000934	GenBank	CDS	1871193	1872320	+	-1	.	codon_start=1 db_xref=GI:190685781 locus_tag=CJA_1610 note='identified by match to protein family HMM PF02405; match to protein family HMM TIGR00056' product='ABC-type transport system, permease component' protein_id=ACE83459.1 transl_table=11
CP000934	GenBank	CDS	1872348	1872827	+	1	.	codon_start=1 db_xref=GI:190687174 locus_tag=CJA_1612 note='identified by Glimmer3; putative' product='hypothetical protein' protein_id=ACE84852.1 transl_table=11
CP000934	GenBank	CDS	1872817	1873692	+	-1	.	codon_start=1 db_xref=GI:190688023 locus_tag=CJA_1611 note='identified by match to protein family HMM PF00849' product='putative pseudouridylate synthase' protein_id=ACE85701.1 transl_table=11
CP000934	GenBank	CDS	1873673	1874215	+	1	.	codon_start=1 db_xref=GI:190688105 locus_tag=CJA_1613 note='identified by Glimmer3; putative' product='hypothetical protein' protein_id=ACE85783.1 transl_table=11
CP000934	GenBank	CDS	1874187	1875980	+	1	.	EC_number=3.1.-.- codon_start=1 db_xref=GI:190687229 gene=recJ locus_tag=CJA_1614 note='identified by match to protein family HMM PF01368; match to protein family HMM PF02272; match to protein family HMM TIGR00644' product='single-stranded-DNA-specific exonuclease RecJ' protein_id=ACE84907.1 transl_table=11
CP000934	GenBank	CDS	1875999	1876637	+	-1	.	codon_start=1 db_xref=GI:190685931 gene=tesA locus_tag=CJA_1615 note='identified by match to protein family HMM PF00657' product='acyl-CoA thioesterase I' protein_id=ACE83609.1 transl_table=11
CP000934	GenBank	CDS	1876705	1877388	+	1	.	codon_start=1 db_xref=GI:190685151 locus_tag=CJA_1616 note='identified by match to protein family HMM PF00005' product='ABC transporter, ATP-binding protein' protein_id=ACE82829.1 transl_table=11
CP000934	GenBank	CDS	1877392	1879887	+	1	.	codon_start=1 db_xref=GI:190685563 locus_tag=CJA_1617 note='identified by match to protein family HMM PF02687' product='efflux ABC transporter, permease protein' protein_id=ACE83241.1 transl_table=11
[truncated: 2,200 more rows]
