# Supplementary material for: JContextExplorer: a tree-based approach to facilitate cross-species genomic context comparison
Source: BMC Bioinformatics. 2013 Jan 16;14:18. doi: 10.1186/1471-2105-14-18 (PMC3560190; doi:10.1186/1471-2105-14-18)
Supplement: Additional file 3 — Alpha and Gamma proteobacteria biological information. Annotated genomes of 22 alpha and gamma proteobacterial species, whole-species phylogenetic tree for 22 alpha and gamma proteobacterial species, and MCL-tribe determined homology clusters for 22 alpha and gamma proteobacterial species. [file 1471-2105-14-18-S3.zip › AlphaAndGammaProteobacteria/Annotations/Dickeya_dadantii_3937.gff]

NC_014500	GenBank	CDS	32	475	+	-1	.	codon_start=1 db_xref=GI:307128765 db_xref=ASAP:ABF-0014799 db_xref=ERIC:ABF-0014799 db_xref=GeneID:9735696 function='2.1.1 information transfer; DNA related; DNA replication' function='5.1 cell processes; cell division' function='7.1 location of gene products; cytoplasm' gene=mioC locus_tag=Dda3937_00155 product='FMN-binding protein MioC' protein_id=YP_003880781.1 transl_table=11
NC_014500	GenBank	CDS	567	1031	+	-1	.	codon_start=1 db_xref=GI:307128766 db_xref=ASAP:ABF-0014800 db_xref=ERIC:ABF-0014800 db_xref=GeneID:9731388 function='asnC regulates the expression of the genes asnA, asnC and gidA involved in the synthesis of asparagine' function='1.5.1.6 metabolism; building block biosynthesis; amino acids; asparagine' function='2.2.2 information transfer; RNA related; transcription related' function='3.1.2.2 r…
NC_014500	GenBank	CDS	1178	2653	+	-1	.	codon_start=1 db_xref=GI:307128767 db_xref=ASAP:ABF-0014801 db_xref=ERIC:ABF-0014801 db_xref=GeneID:9731389 function='0.1 unknown function; conserved hypothetical product' gene=viaA gene_synonym=yieM locus_tag=Dda3937_00157 product='von Willebrand factor A' protein_id=YP_003880783.1 transl_table=11
NC_014500	GenBank	CDS	2659	4155	+	-1	.	codon_start=1 db_xref=GI:307128768 db_xref=ASAP:ABF-0014802 db_xref=ERIC:ABF-0014802 db_xref=GeneID:9731390 function='0.1 unknown function; conserved hypothetical product' gene=ravA gene_synonym=yieN locus_tag=Dda3937_00158 product='ATPase AAA' protein_id=YP_003880784.1 transl_table=11
NC_014500	GenBank	CDS	4431	6299	+	1	.	codon_start=1 db_xref=GI:307128769 db_xref=ASAP:ABF-0014803 db_xref=ERIC:ABF-0014803 db_xref=GeneID:9731391 function='4.2.A.72 transport; Electrochemical potential driven transporters; Porters (Uni-, Sym- and Antiporters); The K+ uptake permease (KUP) Family' function='5.5.1 cell processes; adaptation to stress; osmotic pressure' function='6.1 cell structure; membrane' function='7.3 location of g…
NC_014500	GenBank	CDS	6696	7115	+	1	.	codon_start=1 db_xref=GI:307128770 db_xref=ASAP:ABF-0018135 db_xref=ERIC:ABF-0018135 db_xref=GeneID:9731392 function='1.1.1 metabolism; carbon utilization; carbon compounds' function='4.3.A.1.m transport; Primary Active Transporters; Pyrophosphate Bond (ATP, GTP, P2) Hydrolysis-driven Active Transporters; The ATP-binding Cassette (ABC) Superfamily + ABC-type Uptake Permeases; ABC superfamily, mem…
NC_014500	GenBank	CDS	7123	8628	+	1	.	codon_start=1 db_xref=GI:307128771 db_xref=ASAP:ABF-0018137 db_xref=ERIC:ABF-0018137 db_xref=GeneID:9731393 function='4.3.A.1.am transport; Primary Active Transporters; Pyrophosphate Bond (ATP, GTP, P2) Hydrolysis-driven Active Transporters; The ATP-binding Cassette (ABC) Superfamily + ABC-type Uptake Permeases; ABC superfamily, ATP binding and membrane component' gene=rbsA gene_synonym='rbsP; rb…
NC_014500	GenBank	CDS	8636	9604	+	1	.	codon_start=1 db_xref=GI:307128772 db_xref=ASAP:ABF-0018138 db_xref=ERIC:ABF-0018138 db_xref=GeneID:9731394 function='1.1.1 metabolism; carbon utilization; carbon compounds' function='4.3.A.1.m transport; Primary Active Transporters; Pyrophosphate Bond (ATP, GTP, P2) Hydrolysis-driven Active Transporters; The ATP-binding Cassette (ABC) Superfamily + ABC-type Uptake Permeases; ABC superfamily, mem…
NC_014500	GenBank	CDS	9631	10518	+	1	.	codon_start=1 db_xref=GI:307128773 db_xref=ASAP:ABF-0018139 db_xref=ERIC:ABF-0018139 db_xref=GeneID:9731395 function='1.1.1 metabolism; carbon utilization; carbon compounds' function='4.3.A.1.p transport; Primary Active Transporters; Pyrophosphate Bond (ATP, GTP, P2) Hydrolysis-driven Active Transporters; The ATP-binding Cassette (ABC) Superfamily + ABC-type Uptake Permeases; ABC superfamily, per…
NC_014500	GenBank	CDS	10604	11530	+	1	.	codon_start=1 db_xref=GI:307128774 db_xref=ASAP:ABF-0018141 db_xref=ERIC:ABF-0018141 db_xref=GeneID:9731396 function='1.1.1 metabolism; carbon utilization; carbon compounds' function='7.1 location of gene products; cytoplasm' gene=rbsK locus_tag=Dda3937_02359 product=ribokinase protein_id=YP_003880790.1 transl_table=11
NC_014500	GenBank	CDS	11534	12538	+	1	.	codon_start=1 db_xref=GI:307128775 db_xref=ASAP:ABF-0018142 db_xref=ERIC:ABF-0018142 db_xref=GeneID:9731397 function='RbsR controls the expression of genes involved in ribose catabolism' function='1.1.1 metabolism; carbon utilization; carbon compounds' function='2.2.2 information transfer; RNA related; transcription related' function='3.1.2.3 regulation; type of regulation; transcriptional level;…
NC_014500	GenBank	rRNA	12976	14517	+	1	.	db_xref=ASAP:ABF-0047228 db_xref=ERIC:ABF-0047228 db_xref=GeneID:9731398 function='2.2.6 information transfer; RNA related; rRNA, stable RNA' function='2.3.2 information transfer; protein related; translation' function='6.6 cell structure; ribosome' function='7.1 location of gene products; cytoplasm' locus_tag=Dda3937_04660 product='16S ribosomal RNA'
NC_014500	GenBank	tRNA	14604	14679	+	1	.	db_xref=ASAP:ABF-0047290 db_xref=ERIC:ABF-0047290 db_xref=GeneID:9731399 locus_tag=Dda3937_04671 note='anticodon TTC, Cove score 59.80' product=tRNA-Glu
NC_014500	GenBank	rRNA	14874	17781	+	1	.	db_xref=ASAP:ABF-0047229 db_xref=ERIC:ABF-0047229 db_xref=GeneID:9731400 function='2.2.6 information transfer; RNA related; rRNA, stable RNA' function='2.3.2 information transfer; protein related; translation' function='6.6 cell structure; ribosome' function='7.1 location of gene products; cytoplasm' locus_tag=Dda3937_04661 product='23S ribosomal RNA'
NC_014500	GenBank	rRNA	17888	18007	+	1	.	db_xref=ASAP:ABF-0047230 db_xref=ERIC:ABF-0047230 db_xref=GeneID:9731401 function='2.2.6 information transfer; RNA related; rRNA, stable RNA' function='2.3.2 information transfer; protein related; translation' function='6.6 cell structure; ribosome' function='7.1 location of gene products; cytoplasm' locus_tag=Dda3937_04662 product='5S ribosomal RNA'
NC_014500	GenBank	CDS	18263	18790	+	-1	.	codon_start=1 db_xref=GI:307128776 db_xref=ASAP:ABF-0016291 db_xref=ERIC:ABF-0016291 db_xref=GeneID:9731402 function='1.5.3.4 metabolism; building block biosynthesis; cofactor, small molecule carrier; molybdenum' gene=mobB locus_tag=Dda3937_01107 product='molybdopterin-guanine dinucleotide biosynthesis protein MobB' protein_id=YP_003880792.1 transl_table=11
NC_014500	GenBank	CDS	18783	19373	+	-1	.	codon_start=1 db_xref=GI:307128777 db_xref=ASAP:ABF-0016292 db_xref=ERIC:ABF-0016292 db_xref=GeneID:9731403 function='1.5.3.4 metabolism; building block biosynthesis; cofactor, small molecule carrier; molybdenum' gene=mobA locus_tag=Dda3937_01108 product='molybdopterin-guanine dinucleotide biosynthesis protein MobA' protein_id=YP_003880793.1 transl_table=11
NC_014500	GenBank	CDS	19469	19738	+	1	.	codon_start=1 db_xref=GI:307128778 db_xref=ASAP:ABF-0016293 db_xref=ERIC:ABF-0016293 db_xref=GeneID:9731404 function='0.1 unknown function; conserved hypothetical product' gene=yihD locus_tag=Dda3937_01109 product='hypothetical protein' protein_id=YP_003880794.1 transl_table=11
NC_014500	GenBank	CDS	19780	20766	+	1	.	codon_start=1 db_xref=GI:307128779 db_xref=ASAP:ABF-0016294 db_xref=ERIC:ABF-0016294 db_xref=GeneID:9731405 function='0.1 unknown function; conserved hypothetical product' gene=rdoA gene_synonym=yihE locus_tag=Dda3937_01110 product='regulator of disulfide oxidoreductase A' protein_id=YP_003880795.1 transl_table=11
NC_014500	GenBank	CDS	20789	21412	+	1	.	codon_start=1 db_xref=GI:307128780 db_xref=ASAP:ABF-0016295 db_xref=ERIC:ABF-0016295 db_xref=GeneID:9731406 function='2.3.3 information transfer; protein related; posttranslational modification' function='2.3.4 information transfer; protein related; chaperoning, folding' function='5.5 cell processes; adaptation to stress' function='7.2 location of gene products; periplasmic space' gene=dsbA gene_…
NC_014500	GenBank	CDS	21791	24625	+	1	.	codon_start=1 db_xref=GI:307128781 db_xref=ASAP:ABF-0016297 db_xref=ERIC:ABF-0016297 db_xref=GeneID:9731407 function='2.1.1 information transfer; DNA related; DNA replication' function='7.1 location of gene products; cytoplasm' gene=polA gene_synonym=resA locus_tag=Dda3937_01112 product='DNA polymerase I' protein_id=YP_003880797.1 transl_table=11
NC_014500	GenBank	CDS	25090	25917	+	-1	.	codon_start=1 db_xref=GI:307128782 db_xref=ASAP:ABF-0016300 db_xref=ERIC:ABF-0016300 db_xref=GeneID:9731409 function='5.1 cell processes; cell division' function='5.2 cell processes; cell cycle physiology' gene=yihA gene_synonym=engB locus_tag=Dda3937_01113 product='GTP-binding protein' protein_id=YP_003880798.1 transl_table=11
NC_014500	GenBank	CDS	25958	26491	+	1	.	codon_start=1 db_xref=GI:307128783 db_xref=ASAP:ABF-0016301 db_xref=ERIC:ABF-0016301 db_xref=GeneID:9731410 function='0.1 unknown function; conserved hypothetical product' gene=yihI locus_tag=Dda3937_01114 product='hypothetical protein' protein_id=YP_003880799.1 transl_table=11
NC_014500	GenBank	CDS	26673	28046	+	1	.	codon_start=1 db_xref=GI:307128784 db_xref=ASAP:ABF-0016303 db_xref=ERIC:ABF-0016303 db_xref=GeneID:9731411 function='1.5.3.12 metabolism; building block biosynthesis; cofactor, small molecule carrier; heme, porphyrine' function='7.1 location of gene products; cytoplasm' gene=hemN locus_tag=Dda3937_01115 product='coproporphyrinogen III oxidase, SAM and NAD(P)H dependent, oxygen-independent' prote…
NC_014500	GenBank	CDS	28390	29802	+	-1	.	codon_start=1 db_xref=GI:307128785 db_xref=ASAP:ABF-0016307 db_xref=ERIC:ABF-0016307 db_xref=GeneID:9731412 function='GlnG is involved in the activation of nitrogen assimilatory genes such as glnA , argT, hisY, nagP, nifL...' function='3.1.2.4.3 regulation; type of regulation; transcriptional level; complex regulation; two component regulatory systems (external signal)' function='1.5.1.2 metaboli…
NC_014500	GenBank	CDS	29811	30860	+	-1	.	codon_start=1 db_xref=GI:307128786 db_xref=ASAP:ABF-0016308 db_xref=ERIC:ABF-0016308 db_xref=GeneID:9731413 function='3.1.2.4.3 regulation; type of regulation; transcriptional level; complex regulation; two component regulatory systems (external signal)' function='1.5.1.2 metabolism; building block biosynthesis; amino acids; glutamine' function='2.3.3 information transfer; protein related; posttr…
NC_014500	GenBank	CDS	31065	32474	+	-1	.	codon_start=1 db_xref=GI:307128787 db_xref=ASAP:ABF-0016310 db_xref=ERIC:ABF-0016310 db_xref=GeneID:9731414 function='1.5.1.2 metabolism; building block biosynthesis; amino acids; glutamine' function='1.8.3 metabolism; metabolism of other compounds; nitrogen metabolism' function='7.1 location of gene products; cytoplasm' gene=glnA locus_tag=Dda3937_01118 product='glutamine synthetase' protein_id=…
NC_014500	GenBank	CDS	32852	34675	+	1	.	codon_start=1 db_xref=GI:307128788 db_xref=ASAP:ABF-0016313 db_xref=ERIC:ABF-0016313 db_xref=GeneID:9731415 function='5.10 cell processes; defense/survivial' function='5.3 cell processes; motility (incl. chemotaxis, energytaxis, aerotaxis, redoxtaxis)' gene=bipA gene_synonym='typA; yihK' locus_tag=Dda3937_01119 product='GTP-binding protein' protein_id=YP_003880804.1 transl_table=11
NC_014500	GenBank	CDS	34898	35509	+	1	.	codon_start=1 db_xref=GI:307128789 db_xref=ASAP:ABF-0016317 db_xref=ERIC:ABF-0016317 db_xref=GeneID:9731416 function='0.1 unknown function; conserved hypothetical product' gene=yihX locus_tag=Dda3937_01120 product='haloacid dehalogenase-like hydrolase' protein_id=YP_003880805.1 transl_table=11
NC_014500	GenBank	CDS	35517	35954	+	1	.	codon_start=1 db_xref=GI:307128790 db_xref=ASAP:ABF-0016318 db_xref=ERIC:ABF-0016318 db_xref=GeneID:9731417 function='2.2.3 information transfer; RNA related; RNA modification' function='5.6.2 cell processes; protection; detoxification (xenobiotic metabolism)' function='7.1 location of gene products; cytoplasm' gene=dtd gene_synonym=yihZ locus_tag=Dda3937_01121 product='D-Tyr-tRNA(Tyr) deacylase'…
NC_014500	GenBank	misc_feature	35517	35951	+	1	.	db_xref=CDD:29648 gene=dtd gene_synonym=yihZ locus_tag=Dda3937_01121 note='D-Tyrosyl-tRNAtyr deacylases; a class of tRNA-dependent hydrolases which are capable of hydrolyzing the ester bond of D-Tyrosyl-tRNA reducing the level of cellular D-Tyrosine while recycling the peptidyl-tRNA; found in bacteria and in eukaryotes but not...; Region: Dtyr_deacylase; cd00563'
NC_014500	GenBank	misc_feature	35658	35786	+	1	.	db_xref=CDD:29648 gene=dtd gene_synonym=yihZ locus_tag=Dda3937_01121 note='putative tRNAtyr binding site [nucleotide binding]; other site'
NC_014500	GenBank	CDS	35988	36929	+	1	.	codon_start=1 db_xref=GI:307128791 db_xref=ASAP:ABF-0016319 db_xref=ERIC:ABF-0016319 db_xref=GeneID:9731418 function='0.1 unknown function; conserved hypothetical product' gene=yiiD locus_tag=Dda3937_01122 product=acetyltransferase protein_id=YP_003880807.1 transl_table=11
NC_014500	GenBank	CDS	36993	38735	+	-1	.	codon_start=1 db_xref=GI:307128792 db_xref=ASAP:ABF-0016320 db_xref=ERIC:ABF-0016320 db_xref=GeneID:9731419 function='0.1 unknown function; conserved hypothetical product' gene=yicH locus_tag=Dda3937_01123 product='hypothetical protein' protein_id=YP_003880808.1 transl_table=11
NC_014500	GenBank	CDS	38891	40279	+	-1	.	codon_start=1 db_xref=GI:307128793 db_xref=ASAP:ABF-0016321 db_xref=ERIC:ABF-0016321 db_xref=GeneID:9731420 function='4.2.A.40 transport; Electrochemical potential driven transporters; Porters (Uni-, Sym- and Antiporters); The Nucleobase:Cation Symporter-2 (NCS2) Family' function='6.1 cell structure; membrane' function='7.3 location of gene products; inner membrane' function='4.S.162 transport; s…
NC_014500	GenBank	CDS	40461	42542	+	-1	.	codon_start=1 db_xref=GI:307128794 db_xref=ASAP:ABF-0016322 db_xref=ERIC:ABF-0016322 db_xref=GeneID:9731421 function='2.1.3 information transfer; DNA related; DNA recombination' function='2.1.1 information transfer; DNA related; DNA replication' function='7.1 location of gene products; cytoplasm' gene=recG locus_tag=Dda3937_01125 product='ATP-dependent DNA helicase' protein_id=YP_003880810.1 tran…
NC_014500	GenBank	CDS	42542	43234	+	-1	.	codon_start=1 db_xref=GI:307128795 db_xref=ASAP:ABF-0016323 db_xref=ERIC:ABF-0016323 db_xref=GeneID:9731422 function='2.2.3 information transfer; RNA related; RNA modification' gene=trmH gene_synonym=spoU locus_tag=Dda3937_01126 product='tRNA (Guanosine-2'-O-)-methyltransferase' protein_id=YP_003880811.1 transl_table=11
NC_014500	GenBank	misc_feature	42548	43234	+	-1	.	db_xref=CDD:182949 gene=trmH gene_synonym=spoU locus_tag=Dda3937_01126 note='tRNA guanosine-2'-O-methyltransferase; Provisional; Region: PRK11081'
NC_014500	GenBank	misc_feature	42758	43180	+	-1	.	db_xref=CDD:212202 gene=trmH gene_synonym=spoU locus_tag=Dda3937_01126 note='SpoU rRNA Methylase family; Region: SpoU_methylase; cl00362'
NC_014500	GenBank	misc_feature	42572	42748	+	-1	.	db_xref=CDD:152540 gene=trmH gene_synonym=spoU locus_tag=Dda3937_01126 note='SpoU, rRNA methylase, C-terminal; Region: SpoU_methylas_C; pfam12105'
NC_014500	GenBank	CDS	43241	45343	+	-1	.	codon_start=1 db_xref=GI:307128796 db_xref=ASAP:ABF-0016324 db_xref=ERIC:ABF-0016324 db_xref=GeneID:9731423 function='1.7.33 metabolism; central intermediary metabolism; nucleotide and nucleoside conversions' function='3.1.3.4 regulation; type of regulation; posttranscriptional; proteases, cleavage of compounds' function='5.5.3 cell processes; adaptation to stress; starvation response' function='…
NC_014500	GenBank	CDS	45368	45643	+	-1	.	codon_start=1 db_xref=GI:307128797 db_xref=ASAP:ABF-0016325 db_xref=ERIC:ABF-0016325 db_xref=GeneID:9731424 function='2.2.2 information transfer; RNA related; transcription related' function='7.1 location of gene products; cytoplasm' gene=rpoZ gene_synonym=spoS locus_tag=Dda3937_01128 product='RNA polymerase subunit omega' protein_id=YP_003880813.1 transl_table=11
NC_014500	GenBank	CDS	45698	46321	+	-1	.	codon_start=1 db_xref=GI:307128798 db_xref=ASAP:ABF-0016326 db_xref=ERIC:ABF-0016326 db_xref=GeneID:9731425 function='1.5.2.1 metabolism; building block biosynthesis; nucleotide; purine biosynthesis' function='1.7.33 metabolism; central intermediary metabolism; nucleotide and nucleoside conversions' function='7.1 location of gene products; cytoplasm' gene=gmk locus_tag=Dda3937_01129 product='guan…
NC_014500	GenBank	CDS	46625	48310	+	1	.	codon_start=1 db_xref=GI:307128799 db_xref=ASAP:ABF-0016328 db_xref=ERIC:ABF-0016328 db_xref=GeneID:9731426 function='2.1 information transfer; DNA related' gene=yicF locus_tag=Dda3937_01130 product='DNA ligase' protein_id=YP_003880815.1 transl_table=11
NC_014500	GenBank	CDS	48605	50359	+	1	.	codon_start=1 db_xref=GI:307128800 db_xref=ASAP:ABF-0016330 db_xref=ERIC:ABF-0016330 db_xref=GeneID:9731427 function='0.1 unknown function; conserved hypothetical product' function='6.1 cell structure; membrane' function='7.3 location of gene products; inner membrane' gene=eptB gene_synonym=yhjW locus_tag=Dda3937_01131 product='metal dependent hydrolase' protein_id=YP_003880816.1 transl_table=11
NC_014500	GenBank	tRNA	50513	50589	+	1	.	db_xref=ASAP:ABF-0020906 db_xref=ERIC:ABF-0020906 db_xref=GeneID:9731428 locus_tag=Dda3937_04245 note='anticodon CGG, Cove score 85.85' product=tRNA-Pro
NC_014500	GenBank	CDS	51020	51736	+	-1	.	codon_start=1 db_xref=GI:307128801 db_xref=ASAP:ABF-0016334 db_xref=ERIC:ABF-0016334 db_xref=GeneID:9731429 function='0 unknown function' locus_tag=Dda3937_01132 product='hypothetical protein' protein_id=YP_003880817.1 transl_table=11
NC_014500	GenBank	CDS	51748	52542	+	-1	.	codon_start=1 db_xref=GI:307128802 db_xref=ASAP:ABF-0016335 db_xref=ERIC:ABF-0016335 db_xref=GeneID:9731430 function='1.7 metabolism; central intermediary metabolism' locus_tag=Dda3937_01133 product='oxidoreductase, short-chain dehydrogenase/reductase family protein' protein_id=YP_003880818.1 transl_table=11
NC_014500	GenBank	CDS	52547	53185	+	-1	.	codon_start=1 db_xref=GI:307128803 db_xref=ASAP:ABF-0016337 db_xref=ERIC:ABF-0016337 db_xref=GeneID:9731431 function='0 unknown function' locus_tag=Dda3937_01134 product='Long-chain-fatty-acid--CoA ligase/long-chain acyl-CoA synthetase' protein_id=YP_003880819.1 transl_table=11
NC_014500	GenBank	CDS	53451	54629	+	1	.	codon_start=1 db_xref=GI:307128804 db_xref=ASAP:ABF-0016339 db_xref=ERIC:ABF-0016339 db_xref=GeneID:9731432 function='0.1 unknown function; conserved hypothetical product' locus_tag=Dda3937_01135 product='MFS superfamily transporter' protein_id=YP_003880820.1 transl_table=11
NC_014500	GenBank	CDS	54672	55562	+	1	.	codon_start=1 db_xref=GI:307128805 db_xref=ASAP:ABF-0016340 db_xref=ERIC:ABF-0016340 db_xref=GeneID:9731433 function='2.2.2 information transfer; RNA related; transcription related' function='3.1.2 regulation; type of regulation; transcriptional level' function='7.1 location of gene products; cytoplasm' locus_tag=Dda3937_01136 product='transcriptional regulator' protein_id=YP_003880821.1 transl_t…
NC_014500	GenBank	CDS	55662	56900	+	1	.	codon_start=1 db_xref=GI:307128806 db_xref=ASAP:ABF-0016341 db_xref=ERIC:ABF-0016341 db_xref=GeneID:9731434 function='0.1 unknown function; conserved hypothetical product' locus_tag=Dda3937_01137 product=transporter protein_id=YP_003880822.1 transl_table=11
NC_014500	GenBank	CDS	57019	58296	+	-1	.	codon_start=1 db_xref=GI:307128807 db_xref=ASAP:ABF-0016342 db_xref=ERIC:ABF-0016342 db_xref=GeneID:9731435 function='1.7.9 metabolism; central intermediary metabolism; glucose metabolism' function='7.2 location of gene products; periplasmic space' locus_tag=Dda3937_01138 product='histidine acid phosphatase' protein_id=YP_003880823.1 transl_table=11
NC_014500	GenBank	CDS	58560	59504	+	1	.	codon_start=1 db_xref=GI:307128808 db_xref=ASAP:ABF-0016344 db_xref=ERIC:ABF-0016344 db_xref=GeneID:9731436 function='4.3.A.1 transport; Primary Active Transporters; Pyrophosphate Bond (ATP, GTP, P2) Hydrolysis-driven Active Transporters; The ATP-binding Cassette (ABC) Superfamily + ABC-type Uptake Permeases' function='6.1 cell structure; membrane' function='7.3 location of gene products; inner m…
NC_014500	GenBank	CDS	59510	60403	+	1	.	codon_start=1 db_xref=GI:307128809 db_xref=ASAP:ABF-0016345 db_xref=ERIC:ABF-0016345 db_xref=GeneID:9731437 function='4.3.A.1 transport; Primary Active Transporters; Pyrophosphate Bond (ATP, GTP, P2) Hydrolysis-driven Active Transporters; The ATP-binding Cassette (ABC) Superfamily + ABC-type Uptake Permeases' function='6.1 cell structure; membrane' function='7.3 location of gene products; inner m…
NC_014500	GenBank	CDS	60403	61683	+	1	.	codon_start=1 db_xref=GI:307128810 db_xref=ASAP:ABF-0016346 db_xref=ERIC:ABF-0016346 db_xref=GeneID:9731438 function='0 unknown function' locus_tag=Dda3937_01141 product='solute binding protein' protein_id=YP_003880826.1 transl_table=11
NC_014500	GenBank	CDS	61676	63106	+	1	.	codon_start=1 db_xref=GI:307128811 db_xref=ASAP:ABF-0016347 db_xref=ERIC:ABF-0016347 db_xref=GeneID:9731439 function='0 unknown function' locus_tag=Dda3937_01142 product='hypothetical protein' protein_id=YP_003880827.1 transl_table=11
NC_014500	GenBank	CDS	63156	64259	+	1	.	codon_start=1 db_xref=GI:307128812 db_xref=ASAP:ABF-0016349 db_xref=ERIC:ABF-0016349 db_xref=GeneID:9731440 function='0 unknown function' locus_tag=Dda3937_01143 product='arsenical-resistance protein ACR3' protein_id=YP_003880828.1 transl_table=11
NC_014500	GenBank	CDS	64272	65327	+	1	.	codon_start=1 db_xref=GI:307128813 db_xref=ASAP:ABF-0016350 db_xref=ERIC:ABF-0016350 db_xref=GeneID:9731441 function='0 unknown function' locus_tag=Dda3937_01144 product='hypothetical protein' protein_id=YP_003880829.1 transl_table=11
NC_014500	GenBank	CDS	65612	66100	+	-1	.	codon_start=1 db_xref=GI:307128814 db_xref=ASAP:ABF-0016352 db_xref=ERIC:ABF-0016352 db_xref=GeneID:9731442 function='0.1 unknown function; conserved hypothetical product' locus_tag=Dda3937_01145 product=acetyltransferase protein_id=YP_003880830.1 transl_table=11
NC_014500	GenBank	CDS	66100	67518	+	-1	.	codon_start=1 db_xref=GI:307128815 db_xref=ASAP:ABF-0016354 db_xref=ERIC:ABF-0016354 db_xref=GeneID:9731443 function='1.5.1.11 metabolism; building block biosynthesis; amino acids; serine' function='1.1.3 metabolism; carbon utilization; amino acids' function='7.1 location of gene products; cytoplasm' gene=dsdA locus_tag=Dda3937_01146 product='D-serine dehydratase' protein_id=YP_003880831.1 transl…
NC_014500	GenBank	CDS	67601	68200	+	-1	.	codon_start=1 db_xref=GI:307128816 db_xref=ASAP:ABF-0016356 db_xref=ERIC:ABF-0016356 db_xref=GeneID:9731444 function='0 unknown function' locus_tag=Dda3937_01147 product='hypothetical protein' protein_id=YP_003880832.1 transl_table=11
NC_014500	GenBank	CDS	68310	68576	+	1	.	codon_start=1 db_xref=GI:307128817 db_xref=ASAP:ABF-0016359 db_xref=ERIC:ABF-0016359 db_xref=GeneID:9731445 function='0.1 unknown function; conserved hypothetical product' locus_tag=Dda3937_01148 product='hypothetical protein' protein_id=YP_003880833.1 transl_table=11
NC_014500	GenBank	CDS	68527	68778	+	-1	.	codon_start=1 db_xref=GI:307128818 db_xref=ASAP:ABF-0046835 db_xref=ERIC:ABF-0046835 db_xref=GeneID:9731446 function='0 unknown function' locus_tag=Dda3937_04428 product='hypothetical protein' protein_id=YP_003880834.1 transl_table=11
NC_014500	GenBank	CDS	69021	70172	+	-1	.	codon_start=1 db_xref=GI:307128819 db_xref=ASAP:ABF-0016361 db_xref=ERIC:ABF-0016361 db_xref=GeneID:9731447 function='2.2.2 information transfer; RNA related; transcription related' function='3.1.2 regulation; type of regulation; transcriptional level' locus_tag=Dda3937_01149 product='transcriptional regulator FrcR for fructose utilization, ROK family' protein_id=YP_003880835.1 transl_table=11
NC_014500	GenBank	CDS	70225	71595	+	1	.	codon_start=1 db_xref=GI:307128820 db_xref=ASAP:ABF-0016362 db_xref=ERIC:ABF-0016362 db_xref=GeneID:9731448 function='4.3.A.1.p transport; Primary Active Transporters; Pyrophosphate Bond (ATP, GTP, P2) Hydrolysis-driven Active Transporters; The ATP-binding Cassette (ABC) Superfamily + ABC-type Uptake Permeases; ABC superfamily, periplasmic binding component' locus_tag=Dda3937_01150 product='malto…
NC_014500	GenBank	CDS	71592	72566	+	1	.	codon_start=1 db_xref=GI:307128821 db_xref=ASAP:ABF-0016363 db_xref=ERIC:ABF-0016363 db_xref=GeneID:9731449 function='4.3.A.1.m transport; Primary Active Transporters; Pyrophosphate Bond (ATP, GTP, P2) Hydrolysis-driven Active Transporters; The ATP-binding Cassette (ABC) Superfamily + ABC-type Uptake Permeases; ABC superfamily, membrane component' function='6.1 cell structure; membrane' function=…
NC_014500	GenBank	CDS	72506	73609	+	1	.	codon_start=1 db_xref=GI:307128822 db_xref=ASAP:ABF-0016364 db_xref=ERIC:ABF-0016364 db_xref=GeneID:9731450 function='4.3.A.1.m transport; Primary Active Transporters; Pyrophosphate Bond (ATP, GTP, P2) Hydrolysis-driven Active Transporters; The ATP-binding Cassette (ABC) Superfamily + ABC-type Uptake Permeases; ABC superfamily, membrane component' function='6.1 cell structure; membrane' function=…
NC_014500	GenBank	CDS	73593	74717	+	1	.	codon_start=1 db_xref=GI:307128823 db_xref=ASAP:ABF-0016365 db_xref=ERIC:ABF-0016365 db_xref=GeneID:9731451 function='4.S.173 transport; substrate; sugar' function='4.3.A.1.a transport; Primary Active Transporters; Pyrophosphate Bond (ATP, GTP, P2) Hydrolysis-driven Active Transporters; The ATP-binding Cassette (ABC) Superfamily + ABC-type Uptake Permeases; ABC superfamily ATP binding cytoplasmic…
NC_014500	GenBank	CDS	74745	75608	+	1	.	codon_start=1 db_xref=GI:307128824 db_xref=ASAP:ABF-0016366 db_xref=ERIC:ABF-0016366 db_xref=GeneID:9731452 function='0.1 unknown function; conserved hypothetical product' locus_tag=Dda3937_01154 product='metal-dependent hydrolase' protein_id=YP_003880840.1 transl_table=11
NC_014500	GenBank	CDS	75807	76073	+	1	.	codon_start=1 db_xref=GI:307128825 db_xref=ASAP:ABF-0016369 db_xref=ERIC:ABF-0016369 db_xref=GeneID:9731453 function='0.1 unknown function; conserved hypothetical product' locus_tag=Dda3937_01155 product='hypothetical protein' protein_id=YP_003880841.1 transl_table=11
NC_014500	GenBank	CDS	76197	76829	+	-1	.	codon_start=1 db_xref=GI:307128826 db_xref=ASAP:ABF-0016371 db_xref=ERIC:ABF-0016371 db_xref=GeneID:9731454 function='0.1 unknown function; conserved hypothetical product' locus_tag=Dda3937_01156 product='hypothetical protein' protein_id=YP_003880842.1 transl_table=11
NC_014500	GenBank	CDS	76813	78342	+	-1	.	codon_start=1 db_xref=GI:307128827 db_xref=ASAP:ABF-0016372 db_xref=ERIC:ABF-0016372 db_xref=GeneID:9731455 locus_tag=Dda3937_01157 product='ATP-binding protein' protein_id=YP_003880843.1 transl_table=11
NC_014500	GenBank	CDS	78371	79555	+	-1	.	codon_start=1 db_xref=GI:307128828 db_xref=ASAP:ABF-0016373 db_xref=ERIC:ABF-0016373 db_xref=GeneID:9731456 function='0.1 unknown function; conserved hypothetical product' gene=yhiN locus_tag=Dda3937_01158 product='oxidoreductase with FAD/NAD(P)-binding domain' protein_id=YP_003880844.1 transl_table=11
NC_014500	GenBank	CDS	79859	81367	+	1	.	codon_start=1 db_xref=GI:307128829 db_xref=ASAP:ABF-0016375 db_xref=ERIC:ABF-0016375 db_xref=GeneID:9731457 function='4.2.A.20 transport; Electrochemical potential driven transporters; Porters (Uni-, Sym- and Antiporters); The Inorganic Phosphate Transporter (PiT) Family' function='4.S.155 transport; substrate; phosphate' function='1.8.1 metabolism; metabolism of other compounds; phosphorous meta…
NC_014500	GenBank	CDS	81499	81837	+	-1	.	codon_start=1 db_xref=GI:307128830 db_xref=ASAP:ABF-0016377 db_xref=ERIC:ABF-0016377 db_xref=GeneID:9731458 function='5.5.6 cell processes; adaptation to stress; other (mechanical, nutritional, oxidative stress)' function='7.3 location of gene products; inner membrane' function='5.5 cell processes; adaptation to stress' function='5.6.2 cell processes; protection; detoxification (xenobiotic metabo…
NC_014500	GenBank	CDS	81876	82418	+	1	.	codon_start=1 db_xref=GI:307128831 db_xref=ASAP:ABF-0046836 db_xref=ERIC:ABF-0046836 db_xref=GeneID:9731459 function='0 unknown function' locus_tag=Dda3937_04429 product='hypothetical protein' protein_id=YP_003880847.1 transl_table=11
NC_014500	GenBank	CDS	82453	82887	+	1	.	codon_start=1 db_xref=GI:307128832 db_xref=ASAP:ABF-0016379 db_xref=ERIC:ABF-0016379 db_xref=GeneID:9731460 function='3.1.4 regulation; type of regulation; regulation level unknown' function='5.5 cell processes; adaptation to stress' function='7.1 location of gene products; cytoplasm' gene=uspA locus_tag=Dda3937_01161 product='universal stress global response regulator' protein_id=YP_003880848.1 …
NC_014500	GenBank	CDS	82990	84996	+	-1	.	codon_start=1 db_xref=GI:307128833 db_xref=ASAP:ABF-0016380 db_xref=ERIC:ABF-0016380 db_xref=GeneID:9731461 function='5.3 cell processes; motility (incl. chemotaxis, energytaxis, aerotaxis, redoxtaxis)' function='3.1.3.3 regulation; type of regulation; posttranscriptional; inhibition / activation of enzymes' function='6.1 cell structure; membrane' function='7.3 location of gene products; inner me…
NC_014500	GenBank	CDS	85230	86045	+	1	.	codon_start=1 db_xref=GI:307128834 db_xref=ASAP:ABF-0018382 db_xref=ERIC:ABF-0018382 db_xref=GeneID:9731462 function='0.1 unknown function; conserved hypothetical product' gene=yidA locus_tag=Dda3937_02521 product='multifunctional Erythrose 4-P, mannose 1-P, and alpha-D-glucose-1-P phosphatase' protein_id=YP_003880850.1 transl_table=11
NC_014500	GenBank	CDS	86351	87535	+	-1	.	codon_start=1 db_xref=GI:307128835 db_xref=ASAP:ABF-0018384 db_xref=ERIC:ABF-0018384 db_xref=GeneID:9731463 function='1.1.1 metabolism; carbon utilization; carbon compounds' gene=uxuA locus_tag=Dda3937_02522 product='mannonate dehydratase' protein_id=YP_003880851.1 transl_table=11
NC_014500	GenBank	CDS	87797	88489	+	1	.	codon_start=1 db_xref=GI:307128836 db_xref=ASAP:ABF-0018385 db_xref=ERIC:ABF-0018385 db_xref=GeneID:9731464 function='1.1.1 metabolism; carbon utilization; carbon compounds' function='3.1.2.3 regulation; type of regulation; transcriptional level; repressor' function='7.1 location of gene products; cytoplasm' function='2.2.2 information transfer; RNA related; transcription related' locus_tag=Dda39…
NC_014500	GenBank	CDS	88792	89796	+	-1	.	codon_start=1 db_xref=GI:307128837 db_xref=ASAP:ABF-0018386 db_xref=ERIC:ABF-0018386 db_xref=GeneID:9731465 function='8.3.1 extrachromosomal; transposon related; transposases' locus_tag=Dda3937_02524 note='IS1111 family' product='ISEch4 transposase' protein_id=YP_003880853.1 transl_table=11
NC_014500	GenBank	CDS	89920	90177	+	-1	.	codon_start=1 db_xref=GI:307128838 db_xref=ASAP:ABF-0018387 db_xref=ERIC:ABF-0018387 db_xref=GeneID:9731466 function='0.1 unknown function; conserved hypothetical product' gene=ybiJ locus_tag=Dda3937_02525 product='hypothetical protein' protein_id=YP_003880854.1 transl_table=11
NC_014500	GenBank	CDS	90607	91893	+	1	.	codon_start=1 db_xref=GI:307128839 db_xref=ASAP:ABF-0018389 db_xref=ERIC:ABF-0018389 db_xref=GeneID:9731467 function='0.1 unknown function; conserved hypothetical product' locus_tag=Dda3937_02526 product='hypothetical protein' protein_id=YP_003880855.1 transl_table=11
NC_014500	GenBank	CDS	92176	93762	+	1	.	codon_start=1 db_xref=GI:307128840 db_xref=ASAP:ABF-0018391 db_xref=ERIC:ABF-0018391 db_xref=GeneID:9731468 function='1.1.1 metabolism; carbon utilization; carbon compounds' gene=lcfK locus_tag=Dda3937_02527 product=D-ribulokinase protein_id=YP_003880856.1 transl_table=11
NC_014500	GenBank	CDS	93813	95483	+	1	.	codon_start=1 db_xref=GI:307128841 db_xref=ASAP:ABF-0018392 db_xref=ERIC:ABF-0018392 db_xref=GeneID:9731469 function='0 unknown function' locus_tag=Dda3937_02528 product='C-compound and carbohydrate metabolism' protein_id=YP_003880857.1 transl_table=11
NC_014500	GenBank	CDS	95487	96446	+	1	.	codon_start=1 db_xref=GI:307128842 db_xref=ASAP:ABF-0018394 db_xref=ERIC:ABF-0018394 db_xref=GeneID:9731470 function='7.1 location of gene products; cytoplasm' function='1.5.1.7 metabolism; building block biosynthesis; amino acids; lysine, diaminopimelate' locus_tag=Dda3937_02529 product='dihydrodipicolinate synthase' protein_id=YP_003880858.1 transl_table=11
NC_014500	GenBank	CDS	96385	97509	+	1	.	codon_start=1 db_xref=GI:307128843 db_xref=ASAP:ABF-0018395 db_xref=ERIC:ABF-0018395 db_xref=GeneID:9731471 function='0.1 unknown function; conserved hypothetical product' function='7.1 location of gene products; cytoplasm' locus_tag=Dda3937_02530 product='hypothetical protein' protein_id=YP_003880859.1 transl_table=11
NC_014500	GenBank	CDS	97623	98972	+	1	.	codon_start=1 db_xref=GI:307128844 db_xref=ASAP:ABF-0018396 db_xref=ERIC:ABF-0018396 db_xref=GeneID:9731472 function='6.1 cell structure; membrane' function='7.3 location of gene products; inner membrane' function='4.2.A.1 transport; Electrochemical potential driven transporters; Porters (Uni-, Sym- and Antiporters); The Major Facilitator Superfamily (MFS)' locus_tag=Dda3937_02531 product='MFS su…
NC_014500	GenBank	CDS	99073	100077	+	1	.	codon_start=1 db_xref=GI:307128845 db_xref=ASAP:ABF-0018397 db_xref=ERIC:ABF-0018397 db_xref=GeneID:9731473 function='1.1.1 metabolism; carbon utilization; carbon compounds' function='3.1.2.3 regulation; type of regulation; transcriptional level; repressor' function='7.1 location of gene products; cytoplasm' function='2.2.2 information transfer; RNA related; transcription related' gene=lcfR locus…
NC_014500	GenBank	CDS	100071	100442	+	-1	.	codon_start=1 db_xref=GI:307128846 db_xref=ASAP:ABF-0018398 db_xref=ERIC:ABF-0018398 db_xref=GeneID:9731474 function='0.1 unknown function; conserved hypothetical product' gene=yidQ locus_tag=Dda3937_02533 product='hypothetical protein' protein_id=YP_003880862.1 transl_table=11
NC_014500	GenBank	CDS	100743	101156	+	1	.	codon_start=1 db_xref=GI:307128847 db_xref=ASAP:ABF-0018399 db_xref=ERIC:ABF-0018399 db_xref=GeneID:9731475 function='7.1 location of gene products; cytoplasm' function='5.5.2 cell processes; adaptation to stress; temperature extremes' function='5.5.6 cell processes; adaptation to stress; other (mechanical, nutritional, oxidative stress)' function='2.3.4 information transfer; protein related; cha…
NC_014500	GenBank	CDS	101307	101756	+	1	.	codon_start=1 db_xref=GI:307128848 db_xref=ASAP:ABF-0018401 db_xref=ERIC:ABF-0018401 db_xref=GeneID:9731476 function='5.5.2 cell processes; adaptation to stress; temperature extremes' function='5.5.6 cell processes; adaptation to stress; other (mechanical, nutritional, oxidative stress)' function='7.1 location of gene products; cytoplasm' gene=ibpB gene_synonym='hslS; htpE' locus_tag=Dda3937_0253…
NC_014500	GenBank	CDS	102416	103843	+	1	.	codon_start=1 db_xref=GI:307128849 db_xref=ASAP:ABF-0018407 db_xref=ERIC:ABF-0018407 db_xref=GeneID:9731477 function='6.1 cell structure; membrane' function='7.3 location of gene products; inner membrane' function='1.3.7 metabolism; energy metabolism, carbon; anaerobic respiration' function='1.7.8 metabolism; central intermediary metabolism; gluconeogenesis' function='1.3.5 metabolism; energy met…
NC_014500	GenBank	CDS	104003	105616	+	1	.	codon_start=1 db_xref=GI:307128850 db_xref=ASAP:ABF-0018408 db_xref=ERIC:ABF-0018408 db_xref=GeneID:9731478 function='6.1 cell structure; membrane' function='7.3 location of gene products; inner membrane' function='3.1.2.4.3 regulation; type of regulation; transcriptional level; complex regulation; two component regulatory systems (external signal)' function='3.1.3.2 regulation; type of regulatio…
NC_014500	GenBank	CDS	105629	106351	+	1	.	codon_start=1 db_xref=GI:307128851 db_xref=ASAP:ABF-0018409 db_xref=ERIC:ABF-0018409 db_xref=GeneID:9731479 function='DcuR controls the genes encoding anaerobic fumarate respiratory system' function='7.1 location of gene products; cytoplasm' function='1.3.7 metabolism; energy metabolism, carbon; anaerobic respiration' function='3.1.2.4.3 regulation; type of regulation; transcriptional level; comp…
NC_014500	GenBank	CDS	106457	107887	+	-1	.	codon_start=1 db_xref=GI:307128852 db_xref=ASAP:ABF-0018411 db_xref=ERIC:ABF-0018411 db_xref=GeneID:9731480 function='1.7.8 metabolism; central intermediary metabolism; gluconeogenesis' function='1.3.7 metabolism; energy metabolism, carbon; anaerobic respiration' function='1.3.5 metabolism; energy metabolism, carbon; fermentation' function='6.1 cell structure; membrane' function='7.3 location of …
NC_014500	GenBank	CDS	109081	110688	+	1	.	codon_start=1 db_xref=GI:307128853 db_xref=ASAP:ABF-0018415 db_xref=ERIC:ABF-0018415 db_xref=GeneID:9731481 function='7.2 location of gene products; periplasmic space' function='1.1.3 metabolism; carbon utilization; amino acids' function='4.3.A.1.p transport; Primary Active Transporters; Pyrophosphate Bond (ATP, GTP, P2) Hydrolysis-driven Active Transporters; The ATP-binding Cassette (ABC) Superf…
NC_014500	GenBank	CDS	110917	111936	+	1	.	codon_start=1 db_xref=GI:307128854 db_xref=ASAP:ABF-0018416 db_xref=ERIC:ABF-0018416 db_xref=GeneID:9731482 function='1.1.3 metabolism; carbon utilization; amino acids' function='6.1 cell structure; membrane' function='7.3 location of gene products; inner membrane' function='4.3.A.1.m transport; Primary Active Transporters; Pyrophosphate Bond (ATP, GTP, P2) Hydrolysis-driven Active Transporters; …
NC_014500	GenBank	CDS	111949	112851	+	1	.	codon_start=1 db_xref=GI:307128855 db_xref=ASAP:ABF-0018417 db_xref=ERIC:ABF-0018417 db_xref=GeneID:9731483 function='1.1.3 metabolism; carbon utilization; amino acids' function='6.1 cell structure; membrane' function='7.3 location of gene products; inner membrane' function='4.3.A.1.m transport; Primary Active Transporters; Pyrophosphate Bond (ATP, GTP, P2) Hydrolysis-driven Active Transporters; …
NC_014500	GenBank	CDS	112880	113860	+	1	.	codon_start=1 db_xref=GI:307128856 db_xref=ASAP:ABF-0018418 db_xref=ERIC:ABF-0018418 db_xref=GeneID:9731484 function='7.1 location of gene products; cytoplasm' function='1.1.3 metabolism; carbon utilization; amino acids' function='4.3.A.1.a transport; Primary Active Transporters; Pyrophosphate Bond (ATP, GTP, P2) Hydrolysis-driven Active Transporters; The ATP-binding Cassette (ABC) Superfamily + …
NC_014500	GenBank	CDS	113857	114864	+	1	.	codon_start=1 db_xref=GI:307128857 db_xref=ASAP:ABF-0017600 db_xref=ERIC:ABF-0017600 db_xref=GeneID:9731485 function='1.1.3 metabolism; carbon utilization; amino acids' function='4.3.A.1.a transport; Primary Active Transporters; Pyrophosphate Bond (ATP, GTP, P2) Hydrolysis-driven Active Transporters; The ATP-binding Cassette (ABC) Superfamily + ABC-type Uptake Permeases; ABC superfamily ATP bindi…
NC_014500	GenBank	CDS	114970	115503	+	-1	.	codon_start=1 db_xref=GI:307128858 db_xref=ASAP:ABF-0017601 db_xref=ERIC:ABF-0017601 db_xref=GeneID:9731486 function='0 unknown function' locus_tag=Dda3937_01980 product='hypothetical protein' protein_id=YP_003880874.1 transl_table=11
NC_014500	GenBank	CDS	115562	115876	+	-1	.	codon_start=1 db_xref=GI:307128859 db_xref=ASAP:ABF-0017602 db_xref=ERIC:ABF-0017602 db_xref=GeneID:9731487 function='0.1 unknown function; conserved hypothetical product' locus_tag=Dda3937_01981 product='HipA protein' protein_id=YP_003880875.1 transl_table=11
NC_014500	GenBank	CDS	115906	116178	+	-1	.	codon_start=1 db_xref=GI:307128860 db_xref=ASAP:ABF-0017603 db_xref=ERIC:ABF-0017603 db_xref=GeneID:9731488 function='2.2.2 information transfer; RNA related; transcription related' function='3.1.2.5 regulation; type of regulation; transcriptional level; action unknown' function='7.1 location of gene products; cytoplasm' locus_tag=Dda3937_01982 product='hypothetical protein' protein_id=YP_0038808…
NC_014500	GenBank	CDS	116276	117616	+	-1	.	codon_start=1 db_xref=GI:307128861 db_xref=ASAP:ABF-0017604 db_xref=ERIC:ABF-0017604 db_xref=GeneID:9731489 function='2.2.2 information transfer; RNA related; transcription related' function='3.1.2.5 regulation; type of regulation; transcriptional level; action unknown' function='7.1 location of gene products; cytoplasm' locus_tag=Dda3937_01983 product='GntR family transcriptional regulator' prot…
NC_014500	GenBank	CDS	117829	118254	+	-1	.	codon_start=1 db_xref=GI:307128862 db_xref=ASAP:ABF-0017606 db_xref=ERIC:ABF-0017606 db_xref=GeneID:9731490 function='0.1 unknown function; conserved hypothetical product' locus_tag=Dda3937_01984 product='hypothetical protein' protein_id=YP_003880878.1 transl_table=11
NC_014500	GenBank	CDS	118322	119023	+	-1	.	codon_start=1 db_xref=GI:307128863 db_xref=ASAP:ABF-0017607 db_xref=ERIC:ABF-0017607 db_xref=GeneID:9731491 function='2.2.2 information transfer; RNA related; transcription related' function='3.1.2.5 regulation; type of regulation; transcriptional level; action unknown' locus_tag=Dda3937_01985 note='This protein contains a Winged helix DNA-binding domain' product='DeoR family transcriptional regu…
NC_014500	GenBank	CDS	119163	120095	+	1	.	codon_start=1 db_xref=GI:307128864 db_xref=ASAP:ABF-0017608 db_xref=ERIC:ABF-0017608 db_xref=GeneID:9731492 function='4.S.40 transport; substrate; cysteine/O-acetyl-L-serine/cysteine metabolites' function='4.2.A.7 transport; Electrochemical potential driven transporters; Porters (Uni-, Sym- and Antiporters); The Drug/Metabolite Transporter (DMT) Superfamily' function='6.1 cell structure; membrane…
NC_014500	GenBank	CDS	120285	120557	+	1	.	codon_start=1 db_xref=GI:307128865 db_xref=ASAP:ABF-0017609 db_xref=ERIC:ABF-0017609 db_xref=GeneID:9731493 function='0 unknown function' locus_tag=Dda3937_01987 product='hypothetical protein' protein_id=YP_003880881.1 transl_table=11
NC_014500	GenBank	CDS	120558	121163	+	1	.	codon_start=1 db_xref=GI:307128866 db_xref=ASAP:ABF-0017610 db_xref=ERIC:ABF-0017610 db_xref=GeneID:9731494 function='0 unknown function' locus_tag=Dda3937_01988 product='hypothetical protein' protein_id=YP_003880882.1 transl_table=11
NC_014500	GenBank	CDS	121154	121969	+	1	.	codon_start=1 db_xref=GI:307128867 db_xref=ASAP:ABF-0017611 db_xref=ERIC:ABF-0017611 db_xref=GeneID:9731495 function='5.1 cell processes; cell division' function='7.2 location of gene products; periplasmic space' gene=yhjQ locus_tag=Dda3937_01989 product='chromosome (plasmid) partitioning protein ParA' protein_id=YP_003880883.1 transl_table=11
NC_014500	GenBank	CDS	122078	124168	+	1	.	codon_start=1 db_xref=GI:307128868 db_xref=ASAP:ABF-0017612 db_xref=ERIC:ABF-0017612 db_xref=GeneID:9731496 function='6.3 cell structure; surface antigens (ECA, O antigen of LPS)' function='7.3 location of gene products; inner membrane' function='6.1 cell structure; membrane' gene=bcsA gene_synonym=yhjO locus_tag=Dda3937_01990 operon=bcsABCD product='cellulose synthase' protein_id=YP_003880884.1 …
NC_014500	GenBank	CDS	124072	126678	+	1	.	codon_start=1 db_xref=GI:307128869 db_xref=ASAP:ABF-0017613 db_xref=ERIC:ABF-0017613 db_xref=GeneID:9731497 function='6.1 cell structure; membrane' function='7.3 location of gene products; inner membrane' function='1.6 metabolism; macromolecules (cellular constituent) biosynthesis' gene=bcsB gene_synonym=yhjN locus_tag=Dda3937_01991 operon=bcsABCD product='cyclic di-GMP-binding protein' protein_i…
NC_014500	GenBank	CDS	126690	130586	+	1	.	codon_start=1 db_xref=GI:307128870 db_xref=ASAP:ABF-0017614 db_xref=ERIC:ABF-0017614 db_xref=GeneID:9731498 function='6.1 cell structure; membrane' function='7.3 location of gene products; inner membrane' function='1.6 metabolism; macromolecules (cellular constituent) biosynthesis' gene=bcsC gene_synonym=yhjL locus_tag=Dda3937_01992 operon=bcsABCD product='cellulose synthase operon protein C' pro…
NC_014500	GenBank	CDS	130589	131056	+	1	.	codon_start=1 db_xref=GI:307128871 db_xref=ASAP:ABF-0017615 db_xref=ERIC:ABF-0017615 db_xref=GeneID:9731499 function='7.1 location of gene products; cytoplasm' function='1.6 metabolism; macromolecules (cellular constituent) biosynthesis' gene=bcsD locus_tag=Dda3937_01993 operon=bcsABCD product='hypothetical protein' protein_id=YP_003880887.1 transl_table=11
NC_014500	GenBank	CDS	131069	132067	+	1	.	codon_start=1 db_xref=GI:307128872 db_xref=ASAP:ABF-0017616 db_xref=ERIC:ABF-0017616 db_xref=GeneID:9731500 function='7.5 location of gene products; extracellular' function='1.1.1 metabolism; carbon utilization; carbon compounds' function='1.2.4 metabolism; macromolecule degradation; polysaccharides' gene=celY locus_tag=Dda3937_01994 product='endoglucanase Y' protein_id=YP_003880888.1 transl_tabl…
NC_014500	GenBank	CDS	132468	133754	+	1	.	codon_start=1 db_xref=GI:307128873 db_xref=ASAP:ABF-0017617 db_xref=ERIC:ABF-0017617 db_xref=GeneID:9731501 function='1.1.1 metabolism; carbon utilization; carbon compounds' function='4.2.A.23 transport; Electrochemical potential driven transporters; Porters (Uni-, Sym- and Antiporters); The Dicarboxylate/Amino Acid:Cation (Na+ or H+) Symporter (DAACS) Family' function='6.1 cell structure; membra…
NC_014500	GenBank	CDS	134031	135494	+	1	.	codon_start=1 db_xref=GI:307128874 db_xref=ASAP:ABF-0017619 db_xref=ERIC:ABF-0017619 db_xref=GeneID:9731502 function='1.2.3 metabolism; macromolecule degradation; proteins/peptides/glycopeptides' function='7.2 location of gene products; periplasmic space' gene=yhjJ locus_tag=Dda3937_01996 product='zinc-dependent peptidase' protein_id=YP_003880890.1 transl_table=11
NC_014500	GenBank	CDS	135723	136748	+	-1	.	codon_start=1 db_xref=GI:307128875 db_xref=ASAP:ABF-0017622 db_xref=ERIC:ABF-0017622 db_xref=GeneID:9731503 function='7.1 location of gene products; cytoplasm' locus_tag=Dda3937_01997 product='DNA-binding protein' protein_id=YP_003880891.1 transl_table=11
NC_014500	GenBank	CDS	136767	137036	+	-1	.	codon_start=1 db_xref=GI:307128876 db_xref=ASAP:ABF-0017623 db_xref=ERIC:ABF-0017623 db_xref=GeneID:9731504 function='0 unknown function' locus_tag=Dda3937_01998 product='type I restriction-modification system restriction subunit' protein_id=YP_003880892.1 transl_table=11
NC_014500	GenBank	CDS	136931	137359	+	-1	.	codon_start=1 db_xref=GI:307128877 db_xref=ASAP:ABF-0017624 db_xref=ERIC:ABF-0017624 db_xref=GeneID:9731505 function='0.1 unknown function; conserved hypothetical product' locus_tag=Dda3937_01999 product='type I restriction-modification system methyltransferase subunit' protein_id=YP_003880893.1 transl_table=11
NC_014500	GenBank	CDS	137428	137928	+	-1	.	codon_start=1 db_xref=GI:307128878 db_xref=ASAP:ABF-0017626 db_xref=ERIC:ABF-0017626 db_xref=GeneID:9731506 function='0.1 unknown function; conserved hypothetical product' locus_tag=Dda3937_02000 product='hypothetical protein' protein_id=YP_003880894.1 transl_table=11
NC_014500	GenBank	CDS	138241	139173	+	-1	.	codon_start=1 db_xref=GI:307128879 db_xref=ASAP:ABF-0017629 db_xref=ERIC:ABF-0017629 db_xref=GeneID:9731507 function='1.1.1 metabolism; carbon utilization; carbon compounds' function='7.1 location of gene products; cytoplasm' gene=kdgK locus_tag=Dda3937_02001 product=2-dehydro-3-deoxygluconokinase protein_id=YP_003880895.1 transl_table=11
NC_014500	GenBank	CDS	139170	139496	+	-1	.	codon_start=1 db_xref=GI:307128880 db_xref=ASAP:ABF-0046840 db_xref=ERIC:ABF-0046840 db_xref=GeneID:9731508 function='0 unknown function' locus_tag=Dda3937_04430 product='hypothetical protein' protein_id=YP_003880896.1 transl_table=11
NC_014500	GenBank	CDS	139357	139560	+	-1	.	codon_start=1 db_xref=GI:307128881 db_xref=ASAP:ABF-0017631 db_xref=ERIC:ABF-0017631 db_xref=GeneID:9731509 function='0.1 unknown function; conserved hypothetical product' locus_tag=Dda3937_02002 product='4-oxalocrotonate tautomerase' protein_id=YP_003880897.1 transl_table=11
NC_014500	GenBank	CDS	139606	140592	+	-1	.	codon_start=1 db_xref=GI:307128882 db_xref=ASAP:ABF-0017633 db_xref=ERIC:ABF-0017633 db_xref=GeneID:9731510 function='0.1 unknown function; conserved hypothetical product' function='6.1 cell structure; membrane' function='7.3 location of gene products; inner membrane' gene=yhjD locus_tag=Dda3937_02003 product='hypothetical protein' protein_id=YP_003880898.1 transl_table=11
NC_014500	GenBank	CDS	140717	142021	+	1	.	codon_start=1 db_xref=GI:307128883 db_xref=ASAP:ABF-0017635 db_xref=ERIC:ABF-0017635 db_xref=GeneID:9731511 function='6.1 cell structure; membrane' function='7.3 location of gene products; inner membrane' gene=yhhS locus_tag=Dda3937_02004 product=transporter protein_id=YP_003880899.1 transl_table=11
NC_014500	GenBank	CDS	142077	142742	+	-1	.	codon_start=1 db_xref=GI:307128884 db_xref=ASAP:ABF-0017636 db_xref=ERIC:ABF-0017636 db_xref=GeneID:9731512 function='0.1 unknown function; conserved hypothetical product' gene=dcrB gene_synonym='drcB; yhhR' locus_tag=Dda3937_02005 note=lipoproteine product='DcrB protein' protein_id=YP_003880900.1 transl_table=11
NC_014500	GenBank	CDS	142826	143497	+	-1	.	codon_start=1 db_xref=GI:307128885 db_xref=ASAP:ABF-0017638 db_xref=ERIC:ABF-0017638 db_xref=GeneID:9731513 function='0.1 unknown function; conserved hypothetical product' function='6.1 cell structure; membrane' function='7.3 location of gene products; inner membrane' gene=yhhQ locus_tag=Dda3937_02006 product='hypothetical protein' protein_id=YP_003880901.1 transl_table=11
NC_014500	GenBank	CDS	144107	144352	+	1	.	codon_start=1 db_xref=GI:307128886 db_xref=ASAP:ABF-0017639 db_xref=ERIC:ABF-0017639 db_xref=GeneID:9731514 function='0.1 unknown function; conserved hypothetical product' gene=sirA gene_synonym='tusA; yhhP' locus_tag=Dda3937_02007 product='sulfur transfer protein' protein_id=YP_003880902.1 transl_table=11
NC_014500	GenBank	CDS	144435	145064	+	-1	.	codon_start=1 db_xref=GI:307128887 db_xref=ASAP:ABF-0017640 db_xref=ERIC:ABF-0017640 db_xref=GeneID:9731515 function='0.1 unknown function; conserved hypothetical product' function='6.1 cell structure; membrane' function='7.3 location of gene products; inner membrane' gene=yhhN locus_tag=Dda3937_02008 product='hypothetical protein' protein_id=YP_003880903.1 transl_table=11
NC_014500	GenBank	CDS	145336	145662	+	1	.	codon_start=1 db_xref=GI:307128888 db_xref=ASAP:ABF-0017641 db_xref=ERIC:ABF-0017641 db_xref=GeneID:9731516 function='0.1 unknown function; conserved hypothetical product' locus_tag=Dda3937_02009 product='hypothetical protein' protein_id=YP_003880904.1 transl_table=11
NC_014500	GenBank	CDS	145723	146010	+	-1	.	codon_start=1 db_xref=GI:307128889 db_xref=ASAP:ABF-0017643 db_xref=ERIC:ABF-0017643 db_xref=GeneID:9731517 function='0.1 unknown function; conserved hypothetical product' gene=yhhL locus_tag=Dda3937_02010 product='hypothetical protein' protein_id=YP_003880905.1 transl_table=11
NC_014500	GenBank	CDS	145994	146617	+	-1	.	codon_start=1 db_xref=GI:307128890 db_xref=ASAP:ABF-0017644 db_xref=ERIC:ABF-0017644 db_xref=GeneID:9731518 function='0.1 unknown function; conserved hypothetical product' gene=yhhF gene_synonym=rsmD locus_tag=Dda3937_02011 product='16S rRNA m(2)G966 methyltransferase' protein_id=YP_003880906.1 transl_table=11
NC_014500	GenBank	CDS	146929	148269	+	1	.	codon_start=1 db_xref=GI:307128891 db_xref=ASAP:ABF-0017646 db_xref=ERIC:ABF-0017646 db_xref=GeneID:9731519 function='5.1 cell processes; cell division' function='4.3.A.5 transport; Primary Active Transporters; Pyrophosphate Bond (ATP, GTP, P2) Hydrolysis-driven Active Transporters; The Type II (General) Secretory Pathway (IISP) Family' function='6.1 cell structure; membrane' function='7.3 locati…
NC_014500	GenBank	CDS	148275	148943	+	1	.	codon_start=1 db_xref=GI:307128892 db_xref=ASAP:ABF-0017647 db_xref=ERIC:ABF-0017647 db_xref=GeneID:9731520 function='5.1 cell processes; cell division' function='4.3.A.1.a transport; Primary Active Transporters; Pyrophosphate Bond (ATP, GTP, P2) Hydrolysis-driven Active Transporters; The ATP-binding Cassette (ABC) Superfamily + ABC-type Uptake Permeases; ABC superfamily ATP binding cytoplasmic c…
NC_014500	GenBank	CDS	148933	149904	+	1	.	codon_start=1 db_xref=GI:307128893 db_xref=ASAP:ABF-0017650 db_xref=ERIC:ABF-0017650 db_xref=GeneID:9731521 function='7.3 location of gene products; inner membrane' function='5.1 cell processes; cell division' function='4.3.A.1.m transport; Primary Active Transporters; Pyrophosphate Bond (ATP, GTP, P2) Hydrolysis-driven Active Transporters; The ATP-binding Cassette (ABC) Superfamily + ABC-type Up…
NC_014500	GenBank	CDS	150265	151122	+	1	.	codon_start=1 db_xref=GI:307128894 db_xref=ASAP:ABF-0017652 db_xref=ERIC:ABF-0017652 db_xref=GeneID:9731522 function='2.2.2 information transfer; RNA related; transcription related' function='3.1.2.1 regulation; type of regulation; transcriptional level; sigma factors, anti-sigmafactors' function='5.5.2 cell processes; adaptation to stress; temperature extremes' function='3.3.3 regulation; geneti…
NC_014500	GenBank	CDS	151241	151678	+	-1	.	codon_start=1 db_xref=GI:307128895 db_xref=ASAP:ABF-0017653 db_xref=ERIC:ABF-0017653 db_xref=GeneID:9731523 function='0.1 unknown function; conserved hypothetical product' gene=yhhK locus_tag=Dda3937_02016 product=N-acetyltransferase protein_id=YP_003880911.1 transl_table=11
NC_014500	GenBank	CDS	152061	153194	+	1	.	codon_start=1 db_xref=GI:307128896 db_xref=ASAP:ABF-0017656 db_xref=ERIC:ABF-0017656 db_xref=GeneID:9731524 function='4.3.A.1.p transport; Primary Active Transporters; Pyrophosphate Bond (ATP, GTP, P2) Hydrolysis-driven Active Transporters; The ATP-binding Cassette (ABC) Superfamily + ABC-type Uptake Permeases; ABC superfamily, periplasmic binding component' function='4.S.108 transport; substrate…
NC_014500	GenBank	CDS	153273	154199	+	1	.	codon_start=1 db_xref=GI:307128897 db_xref=ASAP:ABF-0017657 db_xref=ERIC:ABF-0017657 db_xref=GeneID:9731525 function='4.3.A.1.m transport; Primary Active Transporters; Pyrophosphate Bond (ATP, GTP, P2) Hydrolysis-driven Active Transporters; The ATP-binding Cassette (ABC) Superfamily + ABC-type Uptake Permeases; ABC superfamily, membrane component' function='4.S.108 transport; substrate; L-leucine…
NC_014500	GenBank	CDS	154196	155470	+	1	.	codon_start=1 db_xref=GI:307128898 db_xref=ASAP:ABF-0017658 db_xref=ERIC:ABF-0017658 db_xref=GeneID:9731526 function='4.3.A.1.m transport; Primary Active Transporters; Pyrophosphate Bond (ATP, GTP, P2) Hydrolysis-driven Active Transporters; The ATP-binding Cassette (ABC) Superfamily + ABC-type Uptake Permeases; ABC superfamily, membrane component' function='4.S.108 transport; substrate; L-leucine…
NC_014500	GenBank	CDS	155467	156237	+	1	.	codon_start=1 db_xref=GI:307128899 db_xref=ASAP:ABF-0017659 db_xref=ERIC:ABF-0017659 db_xref=GeneID:9731527 function='4.3.A.1.a transport; Primary Active Transporters; Pyrophosphate Bond (ATP, GTP, P2) Hydrolysis-driven Active Transporters; The ATP-binding Cassette (ABC) Superfamily + ABC-type Uptake Permeases; ABC superfamily ATP binding cytoplasmic component' function='4.S.108 transport; substr…
NC_014500	GenBank	CDS	156244	156945	+	1	.	codon_start=1 db_xref=GI:307128900 db_xref=ASAP:ABF-0017660 db_xref=ERIC:ABF-0017660 db_xref=GeneID:9731528 function='4.3.A.1.a transport; Primary Active Transporters; Pyrophosphate Bond (ATP, GTP, P2) Hydrolysis-driven Active Transporters; The ATP-binding Cassette (ABC) Superfamily + ABC-type Uptake Permeases; ABC superfamily ATP binding cytoplasmic component' function='4.S.108 transport; substr…
NC_014500	GenBank	CDS	157004	158200	+	1	.	codon_start=1 db_xref=GI:307128901 db_xref=ASAP:ABF-0017661 db_xref=ERIC:ABF-0017661 db_xref=GeneID:9731529 function='0.1 unknown function; conserved hypothetical product' locus_tag=Dda3937_02022 product='valine-pyruvate aminotransferase' protein_id=YP_003880917.1 transl_table=11
NC_014500	GenBank	CDS	158331	159950	+	-1	.	codon_start=1 db_xref=GI:307128902 db_xref=ASAP:ABF-0017662 db_xref=ERIC:ABF-0017662 db_xref=GeneID:9731530 function='5.3 cell processes; motility (incl. chemotaxis, energytaxis, aerotaxis, redoxtaxis)' function='3.1.3.3 regulation; type of regulation; posttranscriptional; inhibition / activation of enzymes' function='6.1 cell structure; membrane' function='7.3 location of gene products; inner me…
NC_014500	GenBank	CDS	160619	161644	+	1	.	codon_start=1 db_xref=GI:307128903 db_xref=ASAP:ABF-0017664 db_xref=ERIC:ABF-0017664 db_xref=GeneID:9731531 function='0 unknown function' locus_tag=Dda3937_02024 product='TolA protein' protein_id=YP_003880919.1 transl_table=11
NC_014500	GenBank	CDS	161743	163443	+	-1	.	codon_start=1 db_xref=GI:307128904 db_xref=ASAP:ABF-0017665 db_xref=ERIC:ABF-0017665 db_xref=GeneID:9731532 function='5.3 cell processes; motility (incl. chemotaxis, energytaxis, aerotaxis, redoxtaxis)' function='3.1.3.3 regulation; type of regulation; posttranscriptional; inhibition / activation of enzymes' function='6.1 cell structure; membrane' function='7.3 location of gene products; inner me…
NC_014500	GenBank	CDS	163808	165436	+	-1	.	codon_start=1 db_xref=GI:307128905 db_xref=ASAP:ABF-0017668 db_xref=ERIC:ABF-0017668 db_xref=GeneID:9731533 function='5.3 cell processes; motility (incl. chemotaxis, energytaxis, aerotaxis, redoxtaxis)' function='3.1.3.3 regulation; type of regulation; posttranscriptional; inhibition / activation of enzymes' function='6.1 cell structure; membrane' function='7.3 location of gene products; inner me…
NC_014500	GenBank	CDS	166251	167912	+	-1	.	codon_start=1 db_xref=GI:307128906 db_xref=ASAP:ABF-0017672 db_xref=ERIC:ABF-0017672 db_xref=GeneID:9731534 function='5.3 cell processes; motility (incl. chemotaxis, energytaxis, aerotaxis, redoxtaxis)' function='3.1.3.3 regulation; type of regulation; posttranscriptional; inhibition / activation of enzymes' function='6.1 cell structure; membrane' function='7.3 location of gene products; inner me…
NC_014500	GenBank	CDS	168379	170088	+	-1	.	codon_start=1 db_xref=GI:307128907 db_xref=ASAP:ABF-0017674 db_xref=ERIC:ABF-0017674 db_xref=GeneID:9731535 function='5.3 cell processes; motility (incl. chemotaxis, energytaxis, aerotaxis, redoxtaxis)' function='3.1.3.3 regulation; type of regulation; posttranscriptional; inhibition / activation of enzymes' function='6.1 cell structure; membrane' function='7.3 location of gene products; inner me…
NC_014500	GenBank	CDS	171109	172428	+	1	.	codon_start=1 db_xref=GI:307128908 db_xref=ASAP:ABF-0017679 db_xref=ERIC:ABF-0017679 db_xref=GeneID:9731536 function='4.3.A.1.p transport; Primary Active Transporters; Pyrophosphate Bond (ATP, GTP, P2) Hydrolysis-driven Active Transporters; The ATP-binding Cassette (ABC) Superfamily + ABC-type Uptake Permeases; ABC superfamily, periplasmic binding component' function='4.S.78 transport; substrate;…
NC_014500	GenBank	CDS	172528	173415	+	1	.	codon_start=1 db_xref=GI:307128909 db_xref=ASAP:ABF-0046843 db_xref=ERIC:ABF-0046843 db_xref=GeneID:9731537 function='4.3.A.1.m transport; Primary Active Transporters; Pyrophosphate Bond (ATP, GTP, P2) Hydrolysis-driven Active Transporters; The ATP-binding Cassette (ABC) Superfamily + ABC-type Uptake Permeases; ABC superfamily, membrane component' function='7.3 location of gene products; inner me…
NC_014500	GenBank	CDS	173457	174305	+	1	.	codon_start=1 db_xref=GI:307128910 db_xref=ASAP:ABF-0019159 db_xref=ERIC:ABF-0019159 db_xref=GeneID:9731538 function='4.3.A.1.m transport; Primary Active Transporters; Pyrophosphate Bond (ATP, GTP, P2) Hydrolysis-driven Active Transporters; The ATP-binding Cassette (ABC) Superfamily + ABC-type Uptake Permeases; ABC superfamily, membrane component' function='7.3 location of gene products; inner me…
NC_014500	GenBank	CDS	174312	175388	+	1	.	codon_start=1 db_xref=GI:307128911 db_xref=ASAP:ABF-0019160 db_xref=ERIC:ABF-0019160 db_xref=GeneID:9731539 function='4.3.A.1.a transport; Primary Active Transporters; Pyrophosphate Bond (ATP, GTP, P2) Hydrolysis-driven Active Transporters; The ATP-binding Cassette (ABC) Superfamily + ABC-type Uptake Permeases; ABC superfamily ATP binding cytoplasmic component' function='7.1 location of gene prod…
NC_014500	GenBank	CDS	175385	176134	+	1	.	codon_start=1 db_xref=GI:307128912 db_xref=ASAP:ABF-0019161 db_xref=ERIC:ABF-0019161 db_xref=GeneID:9731540 function='1.7.6 metabolism; central intermediary metabolism; glycerol metabolism' function='7.1 location of gene products; cytoplasm' gene=ugpQ locus_tag=Dda3937_03045 product='glycerophosphoryl diester phosphodiesterase' protein_id=YP_003880928.1 transl_table=11
NC_014500	GenBank	CDS	176340	177296	+	1	.	codon_start=1 db_xref=GI:307128913 db_xref=ASAP:ABF-0019163 db_xref=ERIC:ABF-0019163 db_xref=GeneID:9731541 function='0.1 unknown function; conserved hypothetical product' function='6.1 cell structure; membrane' function='4.9.B transport; Transporters of Unknown Classification; uncharacterized transport protein' locus_tag=Dda3937_03046 product=transporter protein_id=YP_003880929.1 transl_table=11
NC_014500	GenBank	CDS	177370	177654	+	-1	.	codon_start=1 db_xref=GI:307128914 db_xref=ASAP:ABF-0019164 db_xref=ERIC:ABF-0019164 db_xref=GeneID:9731542 function='0.1 unknown function; conserved hypothetical product' gene=yhhA locus_tag=Dda3937_03047 product='TPR repeat containing protein' protein_id=YP_003880930.1 transl_table=11
NC_014500	GenBank	CDS	177824	178288	+	1	.	codon_start=1 db_xref=GI:307128915 db_xref=ASAP:ABF-0019165 db_xref=ERIC:ABF-0019165 db_xref=GeneID:9731543 function='2.2.3 information transfer; RNA related; RNA modification' function='7.1 location of gene products; cytoplasm' gene=yibK locus_tag=Dda3937_03048 product='rRNA methylase' protein_id=YP_003880931.1 transl_table=11
NC_014500	GenBank	misc_feature	177824	178279	+	1	.	db_xref=CDD:212202 gene=yibK locus_tag=Dda3937_03048 note='SpoU rRNA Methylase family; Region: SpoU_methylase; cl00362'
NC_014500	GenBank	CDS	178304	178933	+	1	.	codon_start=1 db_xref=GI:307128916 db_xref=ASAP:ABF-0019166 db_xref=ERIC:ABF-0019166 db_xref=GeneID:9731544 function='0 unknown function' locus_tag=Dda3937_03049 product='hypothetical protein' protein_id=YP_003880932.1 transl_table=11
NC_014500	GenBank	CDS	178969	179742	+	-1	.	codon_start=1 db_xref=GI:307128917 db_xref=ASAP:ABF-0019167 db_xref=ERIC:ABF-0019167 db_xref=GeneID:9731545 function='0.1 unknown function; conserved hypothetical product' locus_tag=Dda3937_03050 product='hypothetical protein' protein_id=YP_003880933.1 transl_table=11
NC_014500	GenBank	CDS	179712	181913	+	-1	.	codon_start=1 db_xref=GI:307128918 db_xref=ASAP:ABF-0019168 db_xref=ERIC:ABF-0019168 db_xref=GeneID:9731546 function='0.1 unknown function; conserved hypothetical product' locus_tag=Dda3937_03051 product='hypothetical protein' protein_id=YP_003880934.1 transl_table=11
NC_014500	GenBank	CDS	182150	183523	+	-1	.	codon_start=1 db_xref=GI:307128919 db_xref=ASAP:ABF-0019169 db_xref=ERIC:ABF-0019169 db_xref=GeneID:9731547 function='1.2.3 metabolism; macromolecule degradation; proteins/peptides/glycopeptides' function='3.1.3.2 regulation; type of regulation; posttranscriptional; covalent modification, demodification, maturation' function='3.1.2.4.3 regulation; type of regulation; transcriptional level; comple…
NC_014500	GenBank	CDS	183540	184238	+	-1	.	codon_start=1 db_xref=GI:307128920 db_xref=ASAP:ABF-0019170 db_xref=ERIC:ABF-0019170 db_xref=GeneID:9731548 function='CpxR controls the expression of genes involved in protein folding and degradation' function='1.2.3 metabolism; macromolecule degradation; proteins/peptides/glycopeptides' function='2.2.2 information transfer; RNA related; transcription related' function='3.1.2.4.3 regulation; type…
NC_014500	GenBank	CDS	184449	185009	+	1	.	codon_start=1 db_xref=GI:307128921 db_xref=ASAP:ABF-0019171 db_xref=ERIC:ABF-0019171 db_xref=GeneID:9731549 function='CpxP periplasmic protein is a possible chaperone which is involved in feedback inhibition of Cpx signal transduction pathway' function='2.2.2 information transfer; RNA related; transcription related' function='3.1.2.4.3 regulation; type of regulation; transcriptional level; comple…
NC_014500	GenBank	CDS	185220	185459	+	-1	.	codon_start=1 db_xref=GI:307128922 db_xref=ASAP:ABF-0019172 db_xref=ERIC:ABF-0019172 db_xref=GeneID:9731550 function='0 unknown function' locus_tag=Dda3937_03055 product='hypothetical protein' protein_id=YP_003880938.1 transl_table=11
NC_014500	GenBank	CDS	185989	187344	+	1	.	codon_start=1 db_xref=GI:307128923 db_xref=ASAP:ABF-0019175 db_xref=ERIC:ABF-0019175 db_xref=GeneID:9731551 function='0 unknown function' locus_tag=Dda3937_03056 product='Tail fiber protein' protein_id=YP_003880939.1 transl_table=11
NC_014500	GenBank	CDS	187676	188968	+	1	.	codon_start=1 db_xref=GI:307128924 db_xref=ASAP:ABF-0019178 db_xref=ERIC:ABF-0019178 db_xref=GeneID:9731552 function='8.1 extrachromosomal; prophage genes and phage related functions' locus_tag=Dda3937_03057 product='Tail fiber protein' protein_id=YP_003880940.1 transl_table=11
NC_014500	GenBank	CDS	188977	189354	+	1	.	codon_start=1 db_xref=GI:307128925 db_xref=ASAP:ABF-0019179 db_xref=ERIC:ABF-0019179 db_xref=GeneID:9731553 function='8.1 extrachromosomal; prophage genes and phage related functions' locus_tag=Dda3937_03058 product='tail fiber assembly protein' protein_id=YP_003880941.1 transl_table=11
NC_014500	GenBank	CDS	189330	190790	+	1	.	codon_start=1 db_xref=GI:307128926 db_xref=ASAP:ABF-0046845 db_xref=ERIC:ABF-0046845 db_xref=GeneID:9731554 function='0.1 unknown function; conserved hypothetical product' locus_tag=Dda3937_04432 product='Tail fiber protein' protein_id=YP_003880942.1 transl_table=11
NC_014500	GenBank	CDS	190787	191410	+	1	.	codon_start=1 db_xref=GI:307128927 db_xref=ASAP:ABF-0046846 db_xref=ERIC:ABF-0046846 db_xref=GeneID:9731555 function='0.1 unknown function; conserved hypothetical product' locus_tag=Dda3937_04433 product='Tail fiber assembly protein' protein_id=YP_003880943.1 transl_table=11
NC_014500	GenBank	CDS	191655	193073	+	1	.	codon_start=1 db_xref=GI:307128928 db_xref=ASAP:ABF-0046847 db_xref=ERIC:ABF-0046847 db_xref=GeneID:9731556 function='0.1 unknown function; conserved hypothetical product' locus_tag=Dda3937_04434 product='Tail fiber protein' protein_id=YP_003880944.1 transl_table=11
NC_014500	GenBank	CDS	193070	193465	+	1	.	codon_start=1 db_xref=GI:307128929 db_xref=ASAP:ABF-0020377 db_xref=ERIC:ABF-0020377 db_xref=GeneID:9731557 function='0 unknown function' locus_tag=Dda3937_03863 product='tail fiber assembly protein' protein_id=YP_003880945.1 transl_table=11
NC_014500	GenBank	CDS	193462	193971	+	-1	.	codon_start=1 db_xref=GI:307128930 db_xref=ASAP:ABF-0020379 db_xref=ERIC:ABF-0020379 db_xref=GeneID:9731558 function='0.1 unknown function; conserved hypothetical product' locus_tag=Dda3937_03864 product='MutT/nudix-family hydrolase' protein_id=YP_003880946.1 transl_table=11
NC_014500	GenBank	CDS	194129	194599	+	1	.	codon_start=1 db_xref=GI:307128931 db_xref=ASAP:ABF-0020380 db_xref=ERIC:ABF-0020380 db_xref=GeneID:9731559 function='0.1 unknown function; conserved hypothetical product' locus_tag=Dda3937_03865 product='hypothetical protein' protein_id=YP_003880947.1 transl_table=11
NC_014500	GenBank	CDS	194729	195631	+	1	.	codon_start=1 db_xref=GI:307128932 db_xref=ASAP:ABF-0020381 db_xref=ERIC:ABF-0020381 db_xref=GeneID:9731560 function='0.1 unknown function; conserved hypothetical product' function='4.2.A.4 transport; Electrochemical potential driven transporters; Porters (Uni-, Sym- and Antiporters); The Cation Diffusion Facilitator (CDF) Family' function='6.1 cell structure; membrane' function='7.3 location of …
NC_014500	GenBank	CDS	195878	196840	+	1	.	codon_start=1 db_xref=GI:307128933 db_xref=ASAP:ABF-0020382 db_xref=ERIC:ABF-0020382 db_xref=GeneID:9731561 function='1.3.1 metabolism; energy metabolism, carbon; glycolysis' function='1.1.1 metabolism; carbon utilization; carbon compounds' function='7.1 location of gene products; cytoplasm' gene=pfkA locus_tag=Dda3937_03867 product=6-phosphofructokinase protein_id=YP_003880949.1 transl_table=11
NC_014500	GenBank	CDS	197176	198060	+	1	.	codon_start=1 db_xref=GI:307128934 db_xref=ASAP:ABF-0020386 db_xref=ERIC:ABF-0020386 db_xref=GeneID:9731562 function='0.1 unknown function; conserved hypothetical product' locus_tag=Dda3937_03868 product='N-carbamoylputrescine amidase' protein_id=YP_003880950.1 transl_table=11
NC_014500	GenBank	CDS	198061	199164	+	1	.	codon_start=1 db_xref=GI:307128935 db_xref=ASAP:ABF-0020388 db_xref=ERIC:ABF-0020388 db_xref=GeneID:9731563 function='0.1 unknown function; conserved hypothetical product' locus_tag=Dda3937_03869 product='Agmatine deiminase' protein_id=YP_003880951.1 transl_table=11
NC_014500	GenBank	CDS	199259	200698	+	-1	.	codon_start=1 db_xref=GI:307128936 db_xref=ASAP:ABF-0020389 db_xref=ERIC:ABF-0020389 db_xref=GeneID:9731564 function='1.8.1 metabolism; metabolism of other compounds; phosphorous metabolism' function='7.2 location of gene products; periplasmic space' gene=phoA locus_tag=Dda3937_03870 product='alkaline phosphatase' protein_id=YP_003880952.1 transl_table=11
NC_014500	GenBank	CDS	200851	201621	+	-1	.	codon_start=1 db_xref=GI:307128937 db_xref=ASAP:ABF-0020391 db_xref=ERIC:ABF-0020391 db_xref=GeneID:9731565 function='1.3.1 metabolism; energy metabolism, carbon; glycolysis' gene=tpiA locus_tag=Dda3937_03871 product='triosephosphate isomerase' protein_id=YP_003880953.1 transl_table=11
NC_014500	GenBank	CDS	201763	202341	+	-1	.	codon_start=1 db_xref=GI:307128938 db_xref=ASAP:ABF-0020393 db_xref=ERIC:ABF-0020393 db_xref=GeneID:9731566 function='0.1 unknown function; conserved hypothetical product' gene=yiiQ locus_tag=Dda3937_03872 product='hypothetical protein' protein_id=YP_003880954.1 transl_table=11
NC_014500	GenBank	CDS	202504	202929	+	1	.	codon_start=1 db_xref=GI:307128939 db_xref=ASAP:ABF-0020395 db_xref=ERIC:ABF-0020395 db_xref=GeneID:9731567 function='0.1 unknown function; conserved hypothetical product' gene=yiiR locus_tag=Dda3937_03873 product='hypothetical protein' protein_id=YP_003880955.1 transl_table=11
NC_014500	GenBank	CDS	202943	203689	+	-1	.	codon_start=1 db_xref=GI:307128940 db_xref=ASAP:ABF-0020396 db_xref=ERIC:ABF-0020396 db_xref=GeneID:9731568 function='5.5.6 cell processes; adaptation to stress; other (mechanical, nutritional, oxidative stress)' function='1.4.3 metabolism; energy production/transport; electron carrier' function='1.7.1 metabolism; central intermediary metabolism; unassigned reversible reactions' function='5.6.2 c…
NC_014500	GenBank	CDS	203799	204809	+	-1	.	codon_start=1 db_xref=GI:307128941 db_xref=ASAP:ABF-0020397 db_xref=ERIC:ABF-0020397 db_xref=GeneID:9731569 function='1.7.6 metabolism; central intermediary metabolism; glycerol metabolism' function='7.1 location of gene products; cytoplasm' function='1.7.8 metabolism; central intermediary metabolism; gluconeogenesis' gene=glpX locus_tag=Dda3937_03875 product='Fructose-1,6-bisphosphatase, GlpX ty…
NC_014500	GenBank	CDS	204941	206452	+	-1	.	codon_start=1 db_xref=GI:307128942 db_xref=ASAP:ABF-0020398 db_xref=ERIC:ABF-0020398 db_xref=GeneID:9731570 function='3.1.4 regulation; type of regulation; regulation level unknown' function='1.7.6 metabolism; central intermediary metabolism; glycerol metabolism' gene=glpK locus_tag=Dda3937_03876 product='glycerol kinase' protein_id=YP_003880958.1 transl_table=11
NC_014500	GenBank	CDS	206480	207331	+	-1	.	codon_start=1 db_xref=GI:307128943 db_xref=ASAP:ABF-0020399 db_xref=ERIC:ABF-0020399 db_xref=GeneID:9731571 function='7.3 location of gene products; inner membrane' function='1.7.6 metabolism; central intermediary metabolism; glycerol metabolism' function='4.S.77 transport; substrate; glycerol' function='1.5.4 metabolism; building block biosynthesis; fatty acid and phosphatidic acid' function='4.…
NC_014500	GenBank	CDS	207507	207779	+	1	.	codon_start=1 db_xref=GI:307128944 db_xref=ASAP:ABF-0020401 db_xref=ERIC:ABF-0020401 db_xref=GeneID:9731572 function='0 unknown function' locus_tag=Dda3937_03878 product='hypothetical protein' protein_id=YP_003880960.1 transl_table=11
NC_014500	GenBank	CDS	207918	208160	+	1	.	codon_start=1 db_xref=GI:307128945 db_xref=ASAP:ABF-0020402 db_xref=ERIC:ABF-0020402 db_xref=GeneID:9731573 function='0.1 unknown function; conserved hypothetical product' gene=yiiU locus_tag=Dda3937_03879 product='hypothetical protein' protein_id=YP_003880961.1 transl_table=11
NC_014500	GenBank	CDS	208226	208711	+	-1	.	codon_start=1 db_xref=GI:307128946 db_xref=ASAP:ABF-0020403 db_xref=ERIC:ABF-0020403 db_xref=GeneID:9731574 function='1.5.3.11 metabolism; building block biosynthesis; cofactor, small molecule carrier; menaquinone, ubiquinone' gene=rraA gene_synonym=menG locus_tag=Dda3937_03880 product='ribonuclease E (RNase E) inhibitor protein' protein_id=YP_003880962.1 transl_table=11
NC_014500	GenBank	CDS	208870	209778	+	-1	.	codon_start=1 db_xref=GI:307128947 db_xref=ASAP:ABF-0020405 db_xref=ERIC:ABF-0020405 db_xref=GeneID:9731575 function='1.5.3.11 metabolism; building block biosynthesis; cofactor, small molecule carrier; menaquinone, ubiquinone' function='1.3.7 metabolism; energy metabolism, carbon; anaerobic respiration' function='6.1 cell structure; membrane' function='7.3 location of gene products; inner membran…
NC_014500	GenBank	CDS	209945	211276	+	-1	.	codon_start=1 db_xref=GI:307128948 db_xref=ASAP:ABF-0020407 db_xref=ERIC:ABF-0020407 db_xref=GeneID:9731576 function='5.5.2 cell processes; adaptation to stress; temperature extremes' function='7.1 location of gene products; cytoplasm' function='2.3.6 information transfer; protein related; turnover, degradation' function='2.3.4 information transfer; protein related; chaperoning, folding' function…
NC_014500	GenBank	CDS	211286	211816	+	-1	.	codon_start=1 db_xref=GI:307128949 db_xref=ASAP:ABF-0020408 db_xref=ERIC:ABF-0020408 db_xref=GeneID:9731577 function='7.1 location of gene products; cytoplasm' function='1.2.3 metabolism; macromolecule degradation; proteins/peptides/glycopeptides' function='2.3.6 information transfer; protein related; turnover, degradation' function='2.3.4 information transfer; protein related; chaperoning, foldi…
NC_014500	GenBank	CDS	211902	212831	+	-1	.	codon_start=1 db_xref=GI:307128950 db_xref=ASAP:ABF-0020410 db_xref=ERIC:ABF-0020410 db_xref=GeneID:9731578 function='5.1 cell processes; cell division' function='7.3 location of gene products; inner membrane' gene=ftsN gene_synonym=msgA locus_tag=Dda3937_03884 product='essential cell division protein' protein_id=YP_003880966.1 transl_table=11
NC_014500	GenBank	CDS	212883	213953	+	-1	.	codon_start=1 db_xref=GI:307128951 db_xref=ASAP:ABF-0020411 db_xref=ERIC:ABF-0020411 db_xref=GeneID:9731579 function='CytR controls the expression of genes involved in nucleoside catabolism and nucleotide transport' function='In E. carotovora subsp. carotovora EC1, a CytR homolog controls expression of polygalacturonase and flagella secretion genes.' function='3.1.2.3 regulation; type of regulati…
NC_014500	GenBank	CDS	214389	216587	+	-1	.	codon_start=1 db_xref=GI:307128952 db_xref=ASAP:ABF-0020412 db_xref=ERIC:ABF-0020412 db_xref=GeneID:9731580 function='2.1.1 information transfer; DNA related; DNA replication' function='7.1 location of gene products; cytoplasm' gene=priA gene_synonym=srgA locus_tag=Dda3937_03886 product='primosome factor n'' protein_id=YP_003880968.1 transl_table=11
NC_014500	GenBank	CDS	216863	217078	+	1	.	codon_start=1 db_xref=GI:307128953 db_xref=ASAP:ABF-0174109 db_xref=ERIC:ABF-0174109 db_xref=GeneID:9731581 function='2.3.8 information transfer; protein related; ribosomal proteins' function='2.3.2 information transfer; protein related; translation' function='6.6 cell structure; ribosome' function='7.1 location of gene products; cytoplasm' gene=rpmE locus_tag=Dda3937_04717 product='50S ribosomal…
NC_014500	GenBank	CDS	217195	217512	+	-1	.	codon_start=1 db_xref=GI:307128954 db_xref=ASAP:ABF-0020414 db_xref=ERIC:ABF-0020414 db_xref=GeneID:9731582 function='MetJ controls the expression of the genes involved in methionine synthesis' function='2.2.2 information transfer; RNA related; transcription related' function='3.1.2.3 regulation; type of regulation; transcriptional level; repressor' function='1.5.1.9 metabolism; building block bi…
NC_014500	GenBank	CDS	217701	218861	+	1	.	codon_start=1 db_xref=GI:307128955 db_xref=ASAP:ABF-0020415 db_xref=ERIC:ABF-0020415 db_xref=GeneID:9731583 function='1.5.1.9 metabolism; building block biosynthesis; amino acids; methionine' function='7.1 location of gene products; cytoplasm' gene=metB locus_tag=Dda3937_03888 product='cystathionine gamma-synthase' protein_id=YP_003880971.1 transl_table=11
NC_014500	GenBank	CDS	218864	221299	+	1	.	codon_start=1 db_xref=GI:307128956 db_xref=ASAP:ABF-0020416 db_xref=ERIC:ABF-0020416 db_xref=GeneID:9731584 function='1.5.1.9 metabolism; building block biosynthesis; amino acids; methionine' function='1.5.1.21 metabolism; building block biosynthesis; amino acids; homoserine' gene=metL gene_synonym=metM locus_tag=Dda3937_03889 product='bifunctional aspartokinase/homoserine dehydrogenase' protein_…
NC_014500	GenBank	CDS	221642	222538	+	1	.	codon_start=1 db_xref=GI:307128957 db_xref=ASAP:ABF-0020418 db_xref=ERIC:ABF-0020418 db_xref=GeneID:9731585 function='1.7.17 metabolism; central intermediary metabolism; formyl-tetrahydrofolate biosynthesis' gene=metF locus_tag=Dda3937_03890 product='5,10-methylenetetrahydrofolate reductase' protein_id=YP_003880973.1 transl_table=11
NC_014500	GenBank	CDS	222718	223449	+	-1	.	codon_start=1 db_xref=GI:307128958 db_xref=ASAP:ABF-0020419 db_xref=ERIC:ABF-0020419 db_xref=GeneID:9731586 function='1.6.15.2 metabolism; macromolecules (cellular constituent) biosynthesis; large molecule carriers; thioredoxin, glutaredoxin' locus_tag=Dda3937_03891 product='Peroxiredoxin family protein/glutaredoxin' protein_id=YP_003880974.1 transl_table=11
NC_014500	GenBank	CDS	223626	224543	+	1	.	codon_start=1 db_xref=GI:307128959 db_xref=ASAP:ABF-0020420 db_xref=ERIC:ABF-0020420 db_xref=GeneID:9731587 function='OxyR activates the expression of a regulon of hydrogen peroxide-inducible genes such as katG, gor, ahpC, ahpF, oxyS (a regulatory RNA), dps, fur and grxA.' function='OxyR activates the expression of a regulon of hydrogen peroxide-inducible genes such as katG, gor, ahpC, ahpF, dps,…
NC_014500	GenBank	CDS	224627	226033	+	-1	.	codon_start=1 db_xref=GI:307128960 db_xref=ASAP:ABF-0020421 db_xref=ERIC:ABF-0020421 db_xref=GeneID:9731588 gene=sthA gene_synonym=udhA locus_tag=Dda3937_03893 product='pyridine nucleotide transhydrogenase' protein_id=YP_003880976.1 transl_table=11
NC_014500	GenBank	CDS	226234	226872	+	1	.	codon_start=1 db_xref=GI:307128961 db_xref=ASAP:ABF-0020422 db_xref=ERIC:ABF-0020422 db_xref=GeneID:9731589 function='FabR regulates fabA and fabB genes involved in unsaturated fatty acid biosynthesis' function='3.1.2.3 regulation; type of regulation; transcriptional level; repressor' function='1.5.4 metabolism; building block biosynthesis; fatty acid and phosphatidic acid' gene=fabR gene_synonym…
NC_014500	GenBank	CDS	226853	227245	+	1	.	codon_start=1 db_xref=GI:307128962 db_xref=ASAP:ABF-0046849 db_xref=ERIC:ABF-0046849 db_xref=GeneID:9731590 function='0 unknown function' locus_tag=Dda3937_04435 product='hypothetical protein' protein_id=YP_003880978.1 transl_table=11
NC_014500	GenBank	CDS	226887	227261	+	1	.	codon_start=1 db_xref=GI:307128963 db_xref=ASAP:ABF-0020423 db_xref=ERIC:ABF-0020423 db_xref=GeneID:9731591 function='0.1 unknown function; conserved hypothetical product' gene=yijD locus_tag=Dda3937_03895 product='hypothetical protein' protein_id=YP_003880979.1 transl_table=11
NC_014500	GenBank	CDS	227274	228377	+	-1	.	codon_start=1 db_xref=GI:307128964 db_xref=ASAP:ABF-0020424 db_xref=ERIC:ABF-0020424 db_xref=GeneID:9731592 function='2.2.3 information transfer; RNA related; RNA modification' function='7.1 location of gene products; cytoplasm' gene=trmA gene_synonym=rT locus_tag=Dda3937_03896 product='tRNA (uracil-5-)-methyltransferase' protein_id=YP_003880980.1 transl_table=11
NC_014500	GenBank	misc_feature	227280	228350	+	-1	.	db_xref=CDD:131198 gene=trmA gene_synonym=rT locus_tag=Dda3937_03896 note='tRNA (uracil-5-)-methyltransferase; Region: trmA_only; TIGR02143'
NC_014500	GenBank	CDS	228786	230657	+	1	.	codon_start=1 db_xref=GI:307128965 db_xref=ASAP:ABF-0020427 db_xref=ERIC:ABF-0020427 db_xref=GeneID:9731593 function='6.1 cell structure; membrane' function='4.1.B transport; Channel-type Transporters; Beta barrel porins (The Outer Membrane Porin (OMP) Functional Superfamily)' function='7.4 location of gene products; outer membrane' function='8.1 extrachromosomal; prophage genes and phage related…
NC_014500	GenBank	CDS	230602	231474	+	1	.	codon_start=1 db_xref=GI:307128966 db_xref=ASAP:ABF-0020428 db_xref=ERIC:ABF-0020428 db_xref=GeneID:9731594 function='1.5.1.1 metabolism; building block biosynthesis; amino acids; glutamate' function='1.6.7 metabolism; macromolecules (cellular constituent) biosynthesis; peptidoglycan (murein)' function='6.2 cell structure; peptidoglycan (murein)' gene=murI gene_synonym='dga; glr; mbrC' locus_tag=…
NC_014500	GenBank	rRNA	231820	233361	+	1	.	db_xref=ASAP:ABF-0047231 db_xref=ERIC:ABF-0047231 db_xref=GeneID:9731595 function='2.2.6 information transfer; RNA related; rRNA, stable RNA' function='2.3.2 information transfer; protein related; translation' function='6.6 cell structure; ribosome' function='7.1 location of gene products; cytoplasm' locus_tag=Dda3937_04663 product='16S ribosomal RNA'
NC_014500	GenBank	tRNA	233448	233523	+	1	.	db_xref=ASAP:ABF-0047291 db_xref=ERIC:ABF-0047291 db_xref=GeneID:9731596 locus_tag=Dda3937_04672 note='anticodon TTC, Cove score 59.80' product=tRNA-Glu
NC_014500	GenBank	rRNA	233718	236625	+	1	.	db_xref=ASAP:ABF-0047232 db_xref=ERIC:ABF-0047232 db_xref=GeneID:9731597 function='2.2.6 information transfer; RNA related; rRNA, stable RNA' function='2.3.2 information transfer; protein related; translation' function='6.6 cell structure; ribosome' function='7.1 location of gene products; cytoplasm' locus_tag=Dda3937_04664 product='23S ribosomal RNA'
NC_014500	GenBank	rRNA	236732	236851	+	1	.	db_xref=ASAP:ABF-0020887 db_xref=ERIC:ABF-0020887 db_xref=GeneID:9731598 function='2.2.6 information transfer; RNA related; rRNA, stable RNA' function='2.3.2 information transfer; protein related; translation' function='6.6 cell structure; ribosome' function='7.1 location of gene products; cytoplasm' locus_tag=Dda3937_04226 product='5S ribosomal RNA'
NC_014500	GenBank	CDS	237119	238156	+	1	.	codon_start=1 db_xref=GI:307128967 db_xref=ASAP:ABF-0020874 db_xref=ERIC:ABF-0020874 db_xref=GeneID:9731599 function='1.6.7 metabolism; macromolecules (cellular constituent) biosynthesis; peptidoglycan (murein)' function='6.2 cell structure; peptidoglycan (murein)' function='7.1 location of gene products; cytoplasm' gene=murB locus_tag=Dda3937_04216 product='UDP-N-acetylenolpyruvoylglucosamine re…
NC_014500	GenBank	CDS	238153	239112	+	1	.	codon_start=1 db_xref=GI:307128968 db_xref=ASAP:ABF-0020875 db_xref=ERIC:ABF-0020875 db_xref=GeneID:9731600 function='BirA controls the expression of genes involved in biotin biosynthesis' function='1.5.3.1 metabolism; building block biosynthesis; cofactor, small molecule carrier; biotin' function='2.2.2 information transfer; RNA related; transcription related' function='3.1.2.3 regulation; type …
NC_014500	GenBank	CDS	239136	240086	+	-1	.	codon_start=1 db_xref=GI:307128969 db_xref=ASAP:ABF-0020876 db_xref=ERIC:ABF-0020876 db_xref=GeneID:9731601 function='1.5.3.5 metabolism; building block biosynthesis; cofactor, small molecule carrier; Coenzyme A' gene=coaA gene_synonym='panK; rts' locus_tag=Dda3937_04218 product='pantothenate kinase' protein_id=YP_003880985.1 transl_table=11
NC_014500	GenBank	CDS	240302	240643	+	-1	.	codon_start=1 db_xref=GI:307128970 db_xref=ASAP:ABF-0020877 db_xref=ERIC:ABF-0020877 db_xref=GeneID:9731602 function='0.1 unknown function; conserved hypothetical product' locus_tag=Dda3937_04219 product='histone acetyltransferase HPA2-like acetyltransferase' protein_id=YP_003880986.1 transl_table=11
NC_014500	GenBank	CDS	240943	241221	+	-1	.	codon_start=1 db_xref=GI:307128971 db_xref=ASAP:ABF-0046854 db_xref=ERIC:ABF-0046854 db_xref=GeneID:9731603 function='0 unknown function' locus_tag=Dda3937_04436 product='hypothetical protein' protein_id=YP_003880987.1 transl_table=11
NC_014500	GenBank	tRNA	241227	241302	+	1	.	db_xref=ASAP:ABF-0020888 db_xref=ERIC:ABF-0020888 db_xref=GeneID:9731604 locus_tag=Dda3937_04227 note='anticodon TGT, Cove score 93.40' product=tRNA-Thr
NC_014500	GenBank	tRNA	241320	241404	+	1	.	db_xref=ASAP:ABF-0020889 db_xref=ERIC:ABF-0020889 db_xref=GeneID:9731605 locus_tag=Dda3937_04228 note='anticodon GTA, Cove score 67.63' product=tRNA-Tyr
NC_014500	GenBank	tRNA	241708	241782	+	1	.	db_xref=ASAP:ABF-0020890 db_xref=ERIC:ABF-0020890 db_xref=GeneID:9731606 locus_tag=Dda3937_04229 note='anticodon TCC, Cove score 63.22' product=tRNA-Gly
NC_014500	GenBank	tRNA	241792	241867	+	1	.	db_xref=ASAP:ABF-0020891 db_xref=ERIC:ABF-0020891 db_xref=GeneID:9731607 locus_tag=Dda3937_04230 note='anticodon GGT, Cove score 94.75' product=tRNA-Thr
NC_014500	GenBank	CDS	241974	243158	+	1	.	codon_start=1 db_xref=GI:307128972 db_xref=ASAP:ABF-0014890 db_xref=ERIC:ABF-0014890 db_xref=GeneID:9731608 function='2.3.2 information transfer; protein related; translation' function='5.5.1 cell processes; adaptation to stress; osmotic pressure' function='7.1 location of gene products; cytoplasm' gene=tufB locus_tag=Dda3937_00214 note='this is tufB, not tufA; based on genome context in comparis…
NC_014500	GenBank	misc_feature	242871	243140	+	1	.	db_xref=CDD:58073 gene=tufB locus_tag=Dda3937_00214 note='Domain III of elongation factor (EF) Tu. Ef-Tu consists of three structural domains, designated I, II and III. Domain III adopts a beta barrel structure. Domain III is involved in binding to both charged tRNA and binding to elongation factor Ts (EF-Ts); Region: EFTU_III; cd03707'
NC_014500	GenBank	CDS	243393	243776	+	1	.	codon_start=1 db_xref=GI:307128973 db_xref=ASAP:ABF-0014892 db_xref=ERIC:ABF-0014892 db_xref=GeneID:9731609 function='2.3.5 information transfer; protein related; export, signal peptide cleavage' function='7.3 location of gene products; inner membrane' function='4.3.A.5 transport; Primary Active Transporters; Pyrophosphate Bond (ATP, GTP, P2) Hydrolysis-driven Active Transporters; The Type II (Ge…
NC_014500	GenBank	CDS	243778	244323	+	1	.	codon_start=1 db_xref=GI:307128974 db_xref=ASAP:ABF-0014893 db_xref=ERIC:ABF-0014893 db_xref=GeneID:9731610 function='2.2.2 information transfer; RNA related; transcription related' function='7.1 location of gene products; cytoplasm' gene=nusG locus_tag=Dda3937_00216 product='transcription termination factor' protein_id=YP_003880990.1 transl_table=11
NC_014500	GenBank	CDS	244472	244900	+	1	.	codon_start=1 db_xref=GI:307128975 db_xref=ASAP:ABF-0014894 db_xref=ERIC:ABF-0014894 db_xref=GeneID:9731611 function='2.3.8 information transfer; protein related; ribosomal proteins' function='2.3.2 information transfer; protein related; translation' function='6.6 cell structure; ribosome' function='7.1 location of gene products; cytoplasm' gene=rplK gene_synonym=relC locus_tag=Dda3937_00217 prod…
NC_014500	GenBank	misc_feature	244496	244891	+	1	.	db_xref=CDD:100101 gene=rplK gene_synonym=relC locus_tag=Dda3937_00217 note='Ribosomal protein L11. Ribosomal protein L11, together with proteins L10 and L7/L12, and 23S rRNA, form the L7/L12 stalk on the surface of the large subunit of the ribosome. The homologous eukaryotic cytoplasmic protein is also called 60S ribosomal...; Region: Ribosomal_L11; cd00349'
NC_014500	GenBank	misc_feature	244499	244879	+	1	.	db_xref=CDD:100101 gene=rplK gene_synonym=relC locus_tag=Dda3937_00217 note='23S rRNA interface [nucleotide binding]; other site'
NC_014500	GenBank	CDS	244904	245608	+	1	.	codon_start=1 db_xref=GI:307128976 db_xref=ASAP:ABF-0014896 db_xref=ERIC:ABF-0014896 db_xref=GeneID:9731612 function='2.3.8 information transfer; protein related; ribosomal proteins' function='2.3.2 information transfer; protein related; translation' function='3.1.3.1 regulation; type of regulation; posttranscriptional; translation attenuation and efficiency' function='6.6 cell structure; ribosom…
NC_014500	GenBank	misc_feature	244970	245575	+	1	.	db_xref=CDD:88601 gene=rplA locus_tag=Dda3937_00218 note='Ribosomal protein L1. The L1 protein, located near the E-site of the ribosome, forms part of the L1 stalk along with 23S rRNA. In bacteria and archaea, L1 functions both as a ribosomal protein that binds rRNA, and as a translation repressor that binds...; Region: Ribosomal_L1; cd00403'
NC_014500	GenBank	misc_feature	245009	245566	+	1	.	db_xref=CDD:88601 gene=rplA locus_tag=Dda3937_00218 note='mRNA/rRNA interface [nucleotide binding]; other site'
NC_014500	GenBank	CDS	245953	246450	+	1	.	codon_start=1 db_xref=GI:307128977 db_xref=ASAP:ABF-0014898 db_xref=ERIC:ABF-0014898 db_xref=GeneID:9731613 function='2.3.8 information transfer; protein related; ribosomal proteins' function='2.3.2 information transfer; protein related; translation' function='6.6 cell structure; ribosome' function='7.1 location of gene products; cytoplasm' gene=rplJ gene_synonym=strA locus_tag=Dda3937_00219 prod…
NC_014500	GenBank	misc_feature	245974	246138	+	1	.	db_xref=CDD:88597 gene=rplJ gene_synonym=strA locus_tag=Dda3937_00219 note='23S rRNA interface [nucleotide binding]; other site'
NC_014500	GenBank	CDS	246517	246885	+	1	.	codon_start=1 db_xref=GI:307128978 db_xref=ASAP:ABF-0046855 db_xref=ERIC:ABF-0046855 db_xref=GeneID:9731614 function='2.3.8 information transfer; protein related; ribosomal proteins' gene=rplL locus_tag=Dda3937_04437 product='50S ribosomal protein L7/L12' protein_id=YP_003880994.1 transl_table=11
NC_014500	GenBank	CDS	247206	251234	+	1	.	codon_start=1 db_xref=GI:307128979 db_xref=ASAP:ABF-0014902 db_xref=ERIC:ABF-0014902 db_xref=GeneID:9731615 function='2.2.2 information transfer; RNA related; transcription related' function='7.1 location of gene products; cytoplasm' gene=rpoB gene_synonym='ftsR; groN; mbrD; nitB; rif; ron; sdgB; stl; stv; tabD' locus_tag=Dda3937_00220 product='RNA polymerase subunit beta' protein_id=YP_003880995…
NC_014500	GenBank	CDS	251342	255565	+	1	.	codon_start=1 db_xref=GI:307128980 db_xref=ASAP:ABF-0014903 db_xref=ERIC:ABF-0014903 db_xref=GeneID:9731616 function='2.2.2 information transfer; RNA related; transcription related' function='7.1 location of gene products; cytoplasm' gene=rpoC gene_synonym=tabD locus_tag=Dda3937_00221 product='RNA polymerase, beta prime subunit' protein_id=YP_003880996.1 transl_table=11
NC_014500	GenBank	CDS	255743	256000	+	1	.	codon_start=1 db_xref=GI:307128981 db_xref=ASAP:ABF-0046856 db_xref=ERIC:ABF-0046856 db_xref=GeneID:9731617 function='0 unknown function' locus_tag=Dda3937_04438 note='protein consists of two half repeats and two full repeats of GDVKKRFQRFMIRFALMAKLTRWAVA' product='hypothetical protein' protein_id=YP_003880997.1 transl_table=11
NC_014500	GenBank	CDS	255981	257141	+	1	.	codon_start=1 db_xref=GI:307128982 db_xref=ASAP:ABF-0014904 db_xref=ERIC:ABF-0014904 db_xref=GeneID:9731618 function='0.1 unknown function; conserved hypothetical product' locus_tag=Dda3937_00222 product='hypothetical protein' protein_id=YP_003880998.1 transl_table=11
NC_014500	GenBank	CDS	257111	257332	+	1	.	codon_start=1 db_xref=GI:307128983 db_xref=ASAP:ABF-0014905 db_xref=ERIC:ABF-0014905 db_xref=GeneID:9731619 function='0 unknown function' locus_tag=Dda3937_00223 product='hypothetical protein' protein_id=YP_003880999.1 transl_table=11
NC_014500	GenBank	CDS	257816	258037	+	-1	.	codon_start=1 db_xref=GI:307128984 db_xref=ASAP:ABF-0046857 db_xref=ERIC:ABF-0046857 db_xref=GeneID:9731620 function='0 unknown function' locus_tag=Dda3937_04439 product='hypothetical protein' protein_id=YP_003881000.1 transl_table=11
NC_014500	GenBank	CDS	258160	259596	+	1	.	codon_start=1 db_xref=GI:307128985 db_xref=ASAP:ABF-0014909 db_xref=ERIC:ABF-0014909 db_xref=GeneID:9731621 function='2.2.2 information transfer; RNA related; transcription related' function='3.1.2.3 regulation; type of regulation; transcriptional level; repressor' gene=yjiR locus_tag=Dda3937_00224 product=regulator protein_id=YP_003881001.1 transl_table=11
NC_014500	GenBank	CDS	259697	260464	+	-1	.	codon_start=1 db_xref=GI:307128986 db_xref=ASAP:ABF-0014910 db_xref=ERIC:ABF-0014910 db_xref=GeneID:9731622 function='0.1 unknown function; conserved hypothetical product' locus_tag=Dda3937_00225 product='oxidoreductase, molybdopterin-binding protein' protein_id=YP_003881002.1 transl_table=11
NC_014500	GenBank	CDS	260457	261059	+	-1	.	codon_start=1 db_xref=GI:307128987 db_xref=ASAP:ABF-0014911 db_xref=ERIC:ABF-0014911 db_xref=GeneID:9731623 function='0.1 unknown function; conserved hypothetical product' function='1.6.15.1 metabolism; macromolecules (cellular constituent) biosynthesis; large molecule carriers; cytochromes' locus_tag=Dda3937_00226 product='Thiosulfate reductase cytochrome B subunit (membrane anchoring protein)' …
NC_014500	GenBank	CDS	261086	261709	+	-1	.	codon_start=1 db_xref=GI:307128988 db_xref=ASAP:ABF-0014912 db_xref=ERIC:ABF-0014912 db_xref=GeneID:9731624 function='0.1 unknown function; conserved hypothetical product' locus_tag=Dda3937_00227 product='hypothetical protein' protein_id=YP_003881004.1 transl_table=11
NC_014500	GenBank	CDS	261875	262546	+	1	.	codon_start=1 db_xref=GI:307128989 db_xref=ASAP:ABF-0014914 db_xref=ERIC:ABF-0014914 db_xref=GeneID:9731625 function='3.1.2 regulation; type of regulation; transcriptional level' function='3.1.2.4.3 regulation; type of regulation; transcriptional level; complex regulation; two component regulatory systems (external signal)' function='2.2.2 information transfer; RNA related; transcription related'…
NC_014500	GenBank	CDS	262528	264006	+	1	.	codon_start=1 db_xref=GI:307128990 db_xref=ASAP:ABF-0014915 db_xref=ERIC:ABF-0014915 db_xref=GeneID:9731626 function='3.1.2.4.3 regulation; type of regulation; transcriptional level; complex regulation; two component regulatory systems (external signal)' function='2.3.3 information transfer; protein related; posttranslational modification' function='3.1.3.2 regulation; type of regulation; posttra…
NC_014500	GenBank	CDS	264020	265273	+	-1	.	codon_start=1 db_xref=GI:307128991 db_xref=ASAP:ABF-0014916 db_xref=ERIC:ABF-0014916 db_xref=GeneID:9731627 function='1.5.3.8 metabolism; building block biosynthesis; cofactor, small molecule carrier; thiamin' gene=thiH gene_synonym=thiA locus_tag=Dda3937_00230 product='thiamin biosynthesis ThiGH complex subunit' protein_id=YP_003881007.1 transl_table=11
NC_014500	GenBank	CDS	265273	266052	+	-1	.	codon_start=1 db_xref=GI:307128992 db_xref=ASAP:ABF-0014917 db_xref=ERIC:ABF-0014917 db_xref=GeneID:9731628 function='1.5.3.8 metabolism; building block biosynthesis; cofactor, small molecule carrier; thiamin' function='7.1 location of gene products; cytoplasm' gene=thiG gene_synonym=thiA locus_tag=Dda3937_00231 product='thiamin biosynthesis ThiGH complex subunit' protein_id=YP_003881008.1 transl…
NC_014500	GenBank	CDS	266054	266254	+	-1	.	codon_start=1 db_xref=GI:307128993 db_xref=ASAP:ABF-0014919 db_xref=ERIC:ABF-0014919 db_xref=GeneID:9731629 function='1.5.3.8 metabolism; building block biosynthesis; cofactor, small molecule carrier; thiamin' gene=thiS locus_tag=Dda3937_00232 product='thiamin biosynthesis protein, sulfur donor' protein_id=YP_003881009.1 transl_table=11
NC_014500	GenBank	CDS	266251	267000	+	-1	.	codon_start=1 db_xref=GI:307128994 db_xref=ASAP:ABF-0014920 db_xref=ERIC:ABF-0014920 db_xref=GeneID:9731630 function='1.5.3.8 metabolism; building block biosynthesis; cofactor, small molecule carrier; thiamin' function='6.1 cell structure; membrane' function='7.3 location of gene products; inner membrane' gene=thiF gene_synonym=thiA locus_tag=Dda3937_00233 product='thiamin (thiazole moiety) biosy…
NC_014500	GenBank	CDS	267002	267637	+	-1	.	codon_start=1 db_xref=GI:307128995 db_xref=ASAP:ABF-0014921 db_xref=ERIC:ABF-0014921 db_xref=GeneID:9731631 function='1.5.3.8 metabolism; building block biosynthesis; cofactor, small molecule carrier; thiamin' gene=thiE gene_synonym=thiA locus_tag=Dda3937_00234 product='thiamin phosphate synthase' protein_id=YP_003881011.1 transl_table=11
NC_014500	GenBank	CDS	267637	269604	+	-1	.	codon_start=1 db_xref=GI:307128996 db_xref=ASAP:ABF-0014922 db_xref=ERIC:ABF-0014922 db_xref=GeneID:9731632 function='1.5.3.8 metabolism; building block biosynthesis; cofactor, small molecule carrier; thiamin' gene=thiC locus_tag=Dda3937_00235 product='thiamin (pyrimidine moiety) biosynthesis protein' protein_id=YP_003881012.1 transl_table=11
NC_014500	GenBank	CDS	269940	270389	+	-1	.	codon_start=1 db_xref=GI:307128997 db_xref=ASAP:ABF-0014923 db_xref=ERIC:ABF-0014923 db_xref=GeneID:9731633 function='3.1.2.1 regulation; type of regulation; transcriptional level; sigma factors, anti-sigmafactors' function='2.2.2 information transfer; RNA related; transcription related' function='3.3.3 regulation; genetic unit regulated; stimulon' function='7.1 location of gene products; cytopla…
NC_014500	GenBank	CDS	270493	271266	+	1	.	codon_start=1 db_xref=GI:307128998 db_xref=ASAP:ABF-0014924 db_xref=ERIC:ABF-0014924 db_xref=GeneID:9731634 function='0.1 unknown function; conserved hypothetical product' function='7.1 location of gene products; cytoplasm' gene=nudC gene_synonym=yjaD locus_tag=Dda3937_00237 product='NADH pyrophosphatase' protein_id=YP_003881014.1 transl_table=11
NC_014500	GenBank	CDS	271322	272395	+	1	.	codon_start=1 db_xref=GI:307128999 db_xref=ASAP:ABF-0014926 db_xref=ERIC:ABF-0014926 db_xref=GeneID:9731635 function='1.5.3.12 metabolism; building block biosynthesis; cofactor, small molecule carrier; heme, porphyrine' gene=hemE locus_tag=Dda3937_00238 product='uroporphyrinogen decarboxylase' protein_id=YP_003881015.1 transl_table=11
NC_014500	GenBank	CDS	272395	273069	+	1	.	codon_start=1 db_xref=GI:307129000 db_xref=ASAP:ABF-0014928 db_xref=ERIC:ABF-0014928 db_xref=GeneID:9731636 function='1.2.2 metabolism; macromolecule degradation; DNA' function='2.1.5 information transfer; DNA related; DNA degradation' function='7.1 location of gene products; cytoplasm' gene=nfi locus_tag=Dda3937_00239 product='endonuclease V' protein_id=YP_003881016.1 transl_table=11
NC_014500	GenBank	CDS	273161	273751	+	1	.	codon_start=1 db_xref=GI:307129001 db_xref=ASAP:ABF-0014929 db_xref=ERIC:ABF-0014929 db_xref=GeneID:9731637 function='0.1 unknown function; conserved hypothetical product' gene=yjaG locus_tag=Dda3937_00240 product='hypothetical protein' protein_id=YP_003881017.1 transl_table=11
NC_014500	GenBank	CDS	273939	274211	+	1	.	codon_start=1 db_xref=GI:307129002 db_xref=ASAP:ABF-0014930 db_xref=ERIC:ABF-0014930 db_xref=GeneID:9731638 function='3.1.1.1 regulation; type of regulation; DNA structure level; DNA bending, supercoiling, inversion' function='2.3.7 information transfer; protein related; nucleoproteins, basic proteins' function='7.1 location of gene products; cytoplasm' function='2.1.1 information transfer; DNA r…
NC_014500	GenBank	CDS	274216	274926	+	1	.	codon_start=1 db_xref=GI:307129003 db_xref=ASAP:ABF-0014931 db_xref=ERIC:ABF-0014931 db_xref=GeneID:9731639 function='0.1 unknown function; conserved hypothetical product' gene=yjaH locus_tag=Dda3937_00242 product='hypothetical protein' protein_id=YP_003881019.1 transl_table=11
NC_014500	GenBank	CDS	275011	276300	+	-1	.	codon_start=1 db_xref=GI:307129004 db_xref=ASAP:ABF-0014932 db_xref=ERIC:ABF-0014932 db_xref=GeneID:9731640 function='1.5.2.1 metabolism; building block biosynthesis; nucleotide; purine biosynthesis' function='7.1 location of gene products; cytoplasm' gene=purD gene_synonym=adtha locus_tag=Dda3937_00243 product='phosphoribosylglycinamide synthetase phosphoribosylamine-glycine ligase' protein_id=Y…
NC_014500	GenBank	CDS	276316	277905	+	-1	.	codon_start=1 db_xref=GI:307129005 db_xref=ASAP:ABF-0014933 db_xref=ERIC:ABF-0014933 db_xref=GeneID:9731641 function='1.5.2.1 metabolism; building block biosynthesis; nucleotide; purine biosynthesis' function='1.7.33 metabolism; central intermediary metabolism; nucleotide and nucleoside conversions' function='7.1 location of gene products; cytoplasm' gene=purH locus_tag=Dda3937_00244 product='pho…
NC_014500	GenBank	CDS	278066	278443	+	1	.	codon_start=1 db_xref=GI:307129006 db_xref=ASAP:ABF-0046858 db_xref=ERIC:ABF-0046858 db_xref=GeneID:9731642 function='0 unknown function' locus_tag=Dda3937_04440 product='hypothetical protein' protein_id=YP_003881022.1 transl_table=11
NC_014500	GenBank	rRNA	278505	280046	+	1	.	db_xref=ASAP:ABF-0047234 db_xref=ERIC:ABF-0047234 db_xref=GeneID:9731643 function='2.2.6 information transfer; RNA related; rRNA, stable RNA' function='2.3.2 information transfer; protein related; translation' function='6.6 cell structure; ribosome' function='7.1 location of gene products; cytoplasm' locus_tag=Dda3937_04665 product='16S ribosomal RNA'
NC_014500	GenBank	tRNA	280117	280193	+	1	.	db_xref=ASAP:ABF-0020908 db_xref=ERIC:ABF-0020908 db_xref=GeneID:9731644 locus_tag=Dda3937_04247 note='anticodon GAT, Cove score 88.37' product=tRNA-Ile
NC_014500	GenBank	tRNA	280298	280373	+	1	.	db_xref=ASAP:ABF-0020909 db_xref=ERIC:ABF-0020909 db_xref=GeneID:9731645 locus_tag=Dda3937_04248 note='anticodon TGC, Cove score 88.77' product=tRNA-Ala
NC_014500	GenBank	rRNA	280542	283449	+	1	.	db_xref=ASAP:ABF-0020880 db_xref=ERIC:ABF-0020880 db_xref=GeneID:9731646 function='2.2.6 information transfer; RNA related; rRNA, stable RNA' function='2.3.2 information transfer; protein related; translation' function='6.6 cell structure; ribosome' function='7.1 location of gene products; cytoplasm' locus_tag=Dda3937_04222 product='23S ribosomal RNA'
NC_014500	GenBank	rRNA	283556	283675	+	1	.	db_xref=ASAP:ABF-0020881 db_xref=ERIC:ABF-0020881 db_xref=GeneID:9731647 function='2.2.6 information transfer; RNA related; rRNA, stable RNA' function='2.3.2 information transfer; protein related; translation' function='6.6 cell structure; ribosome' function='7.1 location of gene products; cytoplasm' locus_tag=Dda3937_04223 product='5S ribosomal RNA'
NC_014500	GenBank	CDS	283931	284167	+	-1	.	codon_start=1 db_xref=GI:307129007 db_xref=ASAP:ABF-0046863 db_xref=ERIC:ABF-0046863 db_xref=GeneID:9731648 function='0 unknown function' locus_tag=Dda3937_04441 product='molybdopterin-guanine dinucleotide biosynthesis protein MobB' protein_id=YP_003881023.1 transl_table=11
NC_014500	GenBank	CDS	284244	285005	+	-1	.	codon_start=1 db_xref=GI:307129008 db_xref=ASAP:ABF-0017006 db_xref=ERIC:ABF-0017006 db_xref=GeneID:9731649 function='4.3.A.1.a transport; Primary Active Transporters; Pyrophosphate Bond (ATP, GTP, P2) Hydrolysis-driven Active Transporters; The ATP-binding Cassette (ABC) Superfamily + ABC-type Uptake Permeases; ABC superfamily ATP binding cytoplasmic component' function='7.1 location of gene prod…
NC_014500	GenBank	CDS	285014	286108	+	-1	.	codon_start=1 db_xref=GI:307129009 db_xref=ASAP:ABF-0017007 db_xref=ERIC:ABF-0017007 db_xref=GeneID:9731650 function='4.3.A.1.m transport; Primary Active Transporters; Pyrophosphate Bond (ATP, GTP, P2) Hydrolysis-driven Active Transporters; The ATP-binding Cassette (ABC) Superfamily + ABC-type Uptake Permeases; ABC superfamily, membrane component' function='6.1 cell structure; membrane' function=…
NC_014500	GenBank	CDS	286118	287296	+	-1	.	codon_start=1 db_xref=GI:307129010 db_xref=ASAP:ABF-0017008 db_xref=ERIC:ABF-0017008 db_xref=GeneID:9731651 function='4.3.A.1.m transport; Primary Active Transporters; Pyrophosphate Bond (ATP, GTP, P2) Hydrolysis-driven Active Transporters; The ATP-binding Cassette (ABC) Superfamily + ABC-type Uptake Permeases; ABC superfamily, membrane component' function='6.1 cell structure; membrane' function=…
NC_014500	GenBank	CDS	287369	288394	+	-1	.	codon_start=1 db_xref=GI:307129011 db_xref=ASAP:ABF-0017010 db_xref=ERIC:ABF-0017010 db_xref=GeneID:9731652 function='4.3.A.1.p transport; Primary Active Transporters; Pyrophosphate Bond (ATP, GTP, P2) Hydrolysis-driven Active Transporters; The ATP-binding Cassette (ABC) Superfamily + ABC-type Uptake Permeases; ABC superfamily, periplasmic binding component' function='1.1.3 metabolism; carbon uti…
NC_014500	GenBank	CDS	288691	289470	+	-1	.	codon_start=1 db_xref=GI:307129012 db_xref=ASAP:ABF-0017011 db_xref=ERIC:ABF-0017011 db_xref=GeneID:9731653 locus_tag=Dda3937_01579 product='CTP synthase' protein_id=YP_003881028.1 transl_table=11
NC_014500	GenBank	CDS	289501	290166	+	-1	.	codon_start=1 db_xref=GI:307129013 db_xref=ASAP:ABF-0017012 db_xref=ERIC:ABF-0017012 db_xref=GeneID:9731654 function='4.3.A.1.m transport; Primary Active Transporters; Pyrophosphate Bond (ATP, GTP, P2) Hydrolysis-driven Active Transporters; The ATP-binding Cassette (ABC) Superfamily + ABC-type Uptake Permeases; ABC superfamily, membrane component' function='6.1 cell structure; membrane' function=…
NC_014500	GenBank	CDS	290192	290965	+	-1	.	codon_start=1 db_xref=GI:307129014 db_xref=ASAP:ABF-0017013 db_xref=ERIC:ABF-0017013 db_xref=GeneID:9731655 function='4.3.A.1.p transport; Primary Active Transporters; Pyrophosphate Bond (ATP, GTP, P2) Hydrolysis-driven Active Transporters; The ATP-binding Cassette (ABC) Superfamily + ABC-type Uptake Permeases; ABC superfamily, periplasmic binding component' function='7.2 location of gene product…
NC_014500	GenBank	CDS	291208	292350	+	1	.	codon_start=1 db_xref=GI:307129015 db_xref=ASAP:ABF-0017015 db_xref=ERIC:ABF-0017015 db_xref=GeneID:9731656 function='0.1 unknown function; conserved hypothetical product' locus_tag=Dda3937_01582 product='endonuclease/Exonuclease/phosphatase family protein' protein_id=YP_003881031.1 transl_table=11
NC_014500	GenBank	CDS	292553	293398	+	1	.	codon_start=1 db_xref=GI:307129016 db_xref=ASAP:ABF-0017016 db_xref=ERIC:ABF-0017016 db_xref=GeneID:9731657 function='0.1 unknown function; conserved hypothetical product' locus_tag=Dda3937_01583 product='Short chain oxidoreductase' protein_id=YP_003881032.1 transl_table=11
NC_014500	GenBank	CDS	293476	294369	+	-1	.	codon_start=1 db_xref=GI:307129017 db_xref=ASAP:ABF-0017018 db_xref=ERIC:ABF-0017018 db_xref=GeneID:9731658 function='2.2.2 information transfer; RNA related; transcription related' function='3.1.2 regulation; type of regulation; transcriptional level' function='7.1 location of gene products; cytoplasm' locus_tag=Dda3937_01584 product='hypothetical protein' protein_id=YP_003881033.1 transl_table=…
NC_014500	GenBank	CDS	294604	295077	+	1	.	codon_start=1 db_xref=GI:307129018 db_xref=ASAP:ABF-0017019 db_xref=ERIC:ABF-0017019 db_xref=GeneID:9731659 function='0.1 unknown function; conserved hypothetical product' locus_tag=Dda3937_01585 product='transcriptional regulator' protein_id=YP_003881034.1 transl_table=11
NC_014500	GenBank	CDS	295089	295301	+	1	.	codon_start=1 db_xref=GI:307129019 db_xref=ASAP:ABF-0017020 db_xref=ERIC:ABF-0017020 db_xref=GeneID:9731660 locus_tag=Dda3937_01586 product='short-chain alcohol dehydrogenase' protein_id=YP_003881035.1 transl_table=11
NC_014500	GenBank	CDS	295338	296384	+	1	.	codon_start=1 db_xref=GI:307129020 db_xref=ASAP:ABF-0017021 db_xref=ERIC:ABF-0017021 db_xref=GeneID:9731661 function='0.1 unknown function; conserved hypothetical product' gene=yahK locus_tag=Dda3937_01587 product='oxidoreductase, Zn-dependent and NAD(P)-binding protein' protein_id=YP_003881036.1 transl_table=11
NC_014500	GenBank	CDS	296712	297932	+	1	.	codon_start=1 db_xref=GI:307129021 db_xref=ASAP:ABF-0017024 db_xref=ERIC:ABF-0017024 db_xref=GeneID:9731662 function='8.1.4 extrachromosomal; prophage genes and phage related functions; Integration, recombination' locus_tag=Dda3937_01588 product=Integrase protein_id=YP_003881037.1 transl_table=11
NC_014500	GenBank	CDS	297932	298669	+	1	.	codon_start=1 db_xref=GI:307129022 db_xref=ASAP:ABF-0017025 db_xref=ERIC:ABF-0017025 db_xref=GeneID:9731663 function='0 unknown function' locus_tag=Dda3937_01589 product='hypothetical protein' protein_id=YP_003881038.1 transl_table=11
NC_014500	GenBank	CDS	298724	298984	+	1	.	codon_start=1 db_xref=GI:307129023 db_xref=ASAP:ABF-0017026 db_xref=ERIC:ABF-0017026 db_xref=GeneID:9731664 function='8.1.3 extrachromosomal; prophage genes and phage related functions; Regulation' function='3.1.2.2 regulation; type of regulation; transcriptional level; activator' locus_tag=Dda3937_01590 product='DNA binding protein' protein_id=YP_003881039.1 transl_table=11
NC_014500	GenBank	CDS	298968	299465	+	1	.	codon_start=1 db_xref=GI:307129024 db_xref=ASAP:ABF-0046865 db_xref=ERIC:ABF-0046865 db_xref=GeneID:9731665 function='0 unknown function' locus_tag=Dda3937_04442 product='hypothetical protein' protein_id=YP_003881040.1 transl_table=11
NC_014500	GenBank	CDS	299480	299701	+	1	.	codon_start=1 db_xref=GI:307129025 db_xref=ASAP:ABF-0046866 db_xref=ERIC:ABF-0046866 db_xref=GeneID:9731666 function='0 unknown function' locus_tag=Dda3937_04443 product='hypothetical protein' protein_id=YP_003881041.1 transl_table=11
NC_014500	GenBank	CDS	299694	299909	+	1	.	codon_start=1 db_xref=GI:307129026 db_xref=ASAP:ABF-0017028 db_xref=ERIC:ABF-0017028 db_xref=GeneID:9731667 function='0 unknown function' locus_tag=Dda3937_01591 product='hypothetical protein' protein_id=YP_003881042.1 transl_table=11
NC_014500	GenBank	CDS	299906	301675	+	1	.	codon_start=1 db_xref=GI:307129027 db_xref=ASAP:ABF-0017029 db_xref=ERIC:ABF-0017029 db_xref=GeneID:9731668 function='8.1.2 extrachromosomal; prophage genes and phage related functions; Replication' locus_tag=Dda3937_01592 product='DNA primase' protein_id=YP_003881043.1 transl_table=11
NC_014500	GenBank	CDS	302246	304177	+	1	.	codon_start=1 db_xref=GI:307129028 db_xref=ASAP:ABF-0017034 db_xref=ERIC:ABF-0017034 db_xref=GeneID:9731669 function='8.1 extrachromosomal; prophage genes and phage related functions' locus_tag=Dda3937_01593 product='Prophage Clp protease-like protein' protein_id=YP_003881044.1 transl_table=11
NC_014500	GenBank	CDS	304620	307235	+	1	.	codon_start=1 db_xref=GI:307129029 db_xref=ASAP:ABF-0017036 db_xref=ERIC:ABF-0017036 db_xref=GeneID:9731670 function='8.1 extrachromosomal; prophage genes and phage related functions' locus_tag=Dda3937_01594 product='tail length tape measure protein' protein_id=YP_003881045.1 transl_table=11
NC_014500	GenBank	CDS	307385	307681	+	-1	.	codon_start=1 db_xref=GI:307129030 db_xref=ASAP:ABF-0017037 db_xref=ERIC:ABF-0017037 db_xref=GeneID:9731671 function='2.1.3 information transfer; DNA related; DNA recombination' function='2.3.7 information transfer; protein related; nucleoproteins, basic proteins' function='3.1.4 regulation; type of regulation; regulation level unknown' function='7.1 location of gene products; cytoplasm' function…
NC_014500	GenBank	CDS	307705	308670	+	-1	.	codon_start=1 db_xref=GI:307129031 db_xref=ASAP:ABF-0017038 db_xref=ERIC:ABF-0017038 db_xref=GeneID:9731672 function='0.1 unknown function; conserved hypothetical product' gene=dusB gene_synonym=yhdG locus_tag=Dda3937_01596 product='tRNA-dihydrouridine synthase B' protein_id=YP_003881047.1 transl_table=11
NC_014500	GenBank	misc_feature	307708	308670	+	-1	.	db_xref=CDD:182440 gene=dusB gene_synonym=yhdG locus_tag=Dda3937_01596 note='tRNA-dihydrouridine synthase B; Provisional; Region: PRK10415'
NC_014500	GenBank	misc_feature	307945	308640	+	-1	.	db_xref=CDD:73368 gene=dusB gene_synonym=yhdG locus_tag=Dda3937_01596 note='Dihydrouridine synthase-like (DUS-like) FMN-binding domain. Members of this family catalyze the reduction of the 5,6-double bond of a uridine residue on tRNA. Dihydrouridine modification of tRNA is widely observed in prokaryotes and eukaryotes, and also...; Region: DUS_like_FMN; cd02801'
NC_014500	GenBank	CDS	309023	309910	+	-1	.	codon_start=1 db_xref=GI:307129032 db_xref=ASAP:ABF-0017042 db_xref=ERIC:ABF-0017042 db_xref=GeneID:9731673 function='2.2.3 information transfer; RNA related; RNA modification' function='6.6 cell structure; ribosome' function='7.1 location of gene products; cytoplasm' gene=prmA locus_tag=Dda3937_01597 product='methylase for 50S ribosomal subunit protein L11' protein_id=YP_003881048.1 transl_table…
NC_014500	GenBank	CDS	309925	311376	+	-1	.	codon_start=1 db_xref=GI:307129033 db_xref=ASAP:ABF-0017043 db_xref=ERIC:ABF-0017043 db_xref=GeneID:9731674 function='4.2.A.21 transport; Electrochemical potential driven transporters; Porters (Uni-, Sym- and Antiporters); The Solute:Sodium Symporter (SSS) Family' function='1.5.3.5 metabolism; building block biosynthesis; cofactor, small molecule carrier; Coenzyme A' function='6.1 cell structure;…
NC_014500	GenBank	CDS	311366	311608	+	-1	.	codon_start=1 db_xref=GI:307129034 db_xref=ASAP:ABF-0017044 db_xref=ERIC:ABF-0017044 db_xref=GeneID:9731675 function='0.1 unknown function; conserved hypothetical product' gene=yhdT locus_tag=Dda3937_01599 product='hypothetical protein' protein_id=YP_003881050.1 transl_table=11
NC_014500	GenBank	CDS	311802	313145	+	-1	.	codon_start=1 db_xref=GI:307129035 db_xref=ASAP:ABF-0017046 db_xref=ERIC:ABF-0017046 db_xref=GeneID:9731676 function='1.5.4 metabolism; building block biosynthesis; fatty acid and phosphatidic acid' function='7.1 location of gene products; cytoplasm' gene=accC gene_synonym=fabG locus_tag=Dda3937_01600 product='acetyl-CoA carboxylase, biotin carboxylase subunit' protein_id=YP_003881051.1 transl_ta…
NC_014500	GenBank	CDS	313157	313582	+	-1	.	codon_start=1 db_xref=GI:307129036 db_xref=ASAP:ABF-0020596 db_xref=ERIC:ABF-0020596 db_xref=GeneID:9731677 function='1.6.15.3 metabolism; macromolecules (cellular constituent) biosynthesis; large molecule carriers; biotin carboxyl carrier protein' gene=accB gene_synonym=fabE locus_tag=Dda3937_04028 product='acetyl CoA carboxylase, BCCP subunit' protein_id=YP_003881052.1 transl_table=11
NC_014500	GenBank	CDS	313618	314112	+	-1	.	codon_start=1 db_xref=GI:307129037 db_xref=ASAP:ABF-0020597 db_xref=ERIC:ABF-0020597 db_xref=GeneID:9731678 function='0.1 unknown function; conserved hypothetical product' gene=aroQ locus_tag=Dda3937_04029 product='3-dehydroquinate dehydratase' protein_id=YP_003881053.1 transl_table=11
NC_014500	GenBank	CDS	314309	314908	+	-1	.	codon_start=1 db_xref=GI:307129038 db_xref=ASAP:ABF-0020600 db_xref=ERIC:ABF-0020600 db_xref=GeneID:9731679 function='6.1 cell structure; membrane' gene=yedZ locus_tag=Dda3937_04030 product='hypothetical protein' protein_id=YP_003881054.1 transl_table=11
NC_014500	GenBank	CDS	314975	315976	+	-1	.	codon_start=1 db_xref=GI:307129039 db_xref=ASAP:ABF-0046867 db_xref=ERIC:ABF-0046867 db_xref=GeneID:9731680 function='0.1 unknown function; conserved hypothetical product' gene=yedY locus_tag=Dda3937_04444 product=reductase protein_id=YP_003881055.1 transl_table=11
NC_014500	GenBank	CDS	316196	317182	+	-1	.	codon_start=1 db_xref=GI:307129040 db_xref=ASAP:ABF-0015647 db_xref=ERIC:ABF-0015647 db_xref=GeneID:9731681 function='0.1 unknown function; conserved hypothetical product' gene=yhdH locus_tag=Dda3937_00660 product='oxidoreductase, Zn-dependent and NAD(P)-binding protein' protein_id=YP_003881056.1 transl_table=11
NC_014500	GenBank	CDS	317346	319292	+	1	.	codon_start=1 db_xref=GI:307129041 db_xref=ASAP:ABF-0015649 db_xref=ERIC:ABF-0015649 db_xref=GeneID:9731682 function='0.1 unknown function; conserved hypothetical product' gene=yhdA gene_synonym=csrD locus_tag=Dda3937_00661 product='CsrB/C sRNA degradation factor' protein_id=YP_003881057.1 transl_table=11
NC_014500	GenBank	CDS	319289	319513	+	1	.	codon_start=1 db_xref=GI:307129042 db_xref=ASAP:ABF-0046868 db_xref=ERIC:ABF-0046868 db_xref=GeneID:9731683 function='0 unknown function' locus_tag=Dda3937_04445 product='hypothetical protein' protein_id=YP_003881058.1 transl_table=11
NC_014500	GenBank	CDS	319607	320650	+	1	.	codon_start=1 db_xref=GI:307129043 db_xref=ASAP:ABF-0015652 db_xref=ERIC:ABF-0015652 db_xref=GeneID:9731684 function='MreB, an actin homolog, is a shape-determining factor in rod-shaped prokaryotic cells' function='5.1 cell processes; cell division' function='5.6.4 cell processes; protection; drug resistance/sensitivity' gene=mreB gene_synonym='envB; mon; rodY' locus_tag=Dda3937_00662 product='ce…
NC_014500	GenBank	CDS	320754	321890	+	1	.	codon_start=1 db_xref=GI:307129044 db_xref=ASAP:ABF-0015654 db_xref=ERIC:ABF-0015654 db_xref=GeneID:9731685 function='1.6.7 metabolism; macromolecules (cellular constituent) biosynthesis; peptidoglycan (murein)' function='6.2 cell structure; peptidoglycan (murein)' gene=mreC locus_tag=Dda3937_00663 product='cell wall structural complex MreBCD transmembrane protein MreC' protein_id=YP_003881060.1 …
NC_014500	GenBank	CDS	321887	322375	+	1	.	codon_start=1 db_xref=GI:307129045 db_xref=ASAP:ABF-0015655 db_xref=ERIC:ABF-0015655 db_xref=GeneID:9731686 function='1.6.7 metabolism; macromolecules (cellular constituent) biosynthesis; peptidoglycan (murein)' function='6.1 cell structure; membrane' function='6.2 cell structure; peptidoglycan (murein)' function='7.3 location of gene products; inner membrane' gene=mreD locus_tag=Dda3937_00664 pr…
NC_014500	GenBank	CDS	322400	322993	+	1	.	codon_start=1 db_xref=GI:307129046 db_xref=ASAP:ABF-0015656 db_xref=ERIC:ABF-0015656 db_xref=GeneID:9731687 function='7.1 location of gene products; cytoplasm' function='5.1 cell processes; cell division' gene=yhdE locus_tag=Dda3937_00665 product='hypothetical protein' protein_id=YP_003881062.1 transl_table=11
NC_014500	GenBank	CDS	322983	324452	+	1	.	codon_start=1 db_xref=GI:307129047 db_xref=ASAP:ABF-0015657 db_xref=ERIC:ABF-0015657 db_xref=GeneID:9731688 function='2.2.3 information transfer; RNA related; RNA modification' function='5.1 cell processes; cell division' function='7.1 location of gene products; cytoplasm' gene=rng gene_synonym=cafA locus_tag=Dda3937_00666 product='cytoplasmic axial filament protein CafA and ribonuclease G' prote…
NC_014500	GenBank	misc_feature	323076	323366	+	1	.	db_xref=CDD:88419 gene=rng gene_synonym=cafA locus_tag=Dda3937_00666 note='S1_RNase_E: RNase E and RNase G, S1-like RNA-binding domain. RNase E is an essential endoribonuclease in the processing and degradation of RNA. In addition to its role in mRNA degradation, RNase E has also been implicated in the processing of rRNA, and...; Region: S1_RNase_E; cd04453'
NC_014500	GenBank	CDS	324521	328399	+	1	.	codon_start=1 db_xref=GI:307129048 db_xref=ASAP:ABF-0015658 db_xref=ERIC:ABF-0015658 db_xref=GeneID:9731689 function='0.1 unknown function; conserved hypothetical product' function='6.1 cell structure; membrane' function='7.3 location of gene products; inner membrane' gene=yhdP locus_tag=Dda3937_00667 product='hypothetical protein' protein_id=YP_003881064.1 transl_table=11
NC_014500	GenBank	CDS	328446	329891	+	1	.	codon_start=1 db_xref=GI:307129049 db_xref=ASAP:ABF-0015659 db_xref=ERIC:ABF-0015659 db_xref=GeneID:9731690 function='3.1.4 regulation; type of regulation; regulation level unknown' gene=tldD locus_tag=Dda3937_00668 product='TldD protein' protein_id=YP_003881065.1 transl_table=11
NC_014500	GenBank	CDS	329980	330924	+	-1	.	codon_start=1 db_xref=GI:307129050 db_xref=ASAP:ABF-0015660 db_xref=ERIC:ABF-0015660 db_xref=GeneID:9731691 function='In enterohemorrhagic E. coli, QseA controls the Ler regulator that regulates other genes within the locus of enterocyte effacement (LEE)' function='2.2.2 information transfer; RNA related; transcription related' function='3.1.2.3 regulation; type of regulation; transcriptional lev…
NC_014500	GenBank	CDS	331263	331466	+	1	.	codon_start=1 db_xref=GI:307129051 db_xref=ASAP:ABF-0015661 db_xref=ERIC:ABF-0015661 db_xref=GeneID:9731692 function='0.1 unknown function; conserved hypothetical product' gene=aaeX gene_synonym=yhcR locus_tag=Dda3937_00670 product='membrane protein of efflux system' protein_id=YP_003881067.1 transl_table=11
NC_014500	GenBank	CDS	331474	332421	+	1	.	codon_start=1 db_xref=GI:307129052 db_xref=ASAP:ABF-0015662 db_xref=ERIC:ABF-0015662 db_xref=GeneID:9731693 function='4.8.A.1 transport; Group Translocators; Accessory Factors Involved in Transport; The Membrane Fusion protein (MFP) Family' function='4.S.126 transport; substrate; multidrug' function='5.6.4 cell processes; protection; drug resistance/sensitivity' function='7.2 location of gene pro…
NC_014500	GenBank	CDS	332348	334384	+	1	.	codon_start=1 db_xref=GI:307129053 db_xref=ASAP:ABF-0015663 db_xref=ERIC:ABF-0015663 db_xref=GeneID:9731694 function='6.1 cell structure; membrane' function='4.9.B.4 transport; Transporters of Unknown Classification; uncharacterized transport protein; The Efflux Transporter (PET) Family' function='7.3 location of gene products; inner membrane' gene=aaeB gene_synonym=yhcP locus_tag=Dda3937_00672 p…
NC_014500	GenBank	CDS	334391	334924	+	-1	.	codon_start=1 db_xref=GI:307129054 db_xref=ASAP:ABF-0015664 db_xref=ERIC:ABF-0015664 db_xref=GeneID:9731695 function='0.1 unknown function; conserved hypothetical product' locus_tag=Dda3937_00673 product='hypothetical protein' protein_id=YP_003881070.1 transl_table=11
NC_014500	GenBank	CDS	335008	335634	+	1	.	codon_start=1 db_xref=GI:307129055 db_xref=ASAP:ABF-0015665 db_xref=ERIC:ABF-0015665 db_xref=GeneID:9731696 function='4.2.A.76 transport; Electrochemical potential driven transporters; Porters (Uni-, Sym- and Antiporters); The Resistance to homoserine/Threonine (RhtB) Family' function='4.S.12 transport; substrate; amino acid' function='6.1 cell structure; membrane' function='7.3 location of gene …
NC_014500	GenBank	CDS	336038	336586	+	-1	.	codon_start=1 db_xref=GI:307129056 db_xref=ASAP:ABF-0015666 db_xref=ERIC:ABF-0015666 db_xref=GeneID:9731697 function='0.1 unknown function; conserved hypothetical product' function='7.1 location of gene products; cytoplasm' gene=yjgA locus_tag=Dda3937_00675 product='hypothetical protein' protein_id=YP_003881072.1 transl_table=11
NC_014500	GenBank	CDS	336729	338117	+	1	.	codon_start=1 db_xref=GI:307129057 db_xref=ASAP:ABF-0015668 db_xref=ERIC:ABF-0015668 db_xref=GeneID:9731698 function='3.1.4 regulation; type of regulation; regulation level unknown' function='2.3.4 information transfer; protein related; chaperoning, folding' function='7.1 location of gene products; cytoplasm' function='3.5 regulation; trigger modulation' gene=pmbA gene_synonym='mcb; tldE' locus_t…
NC_014500	GenBank	CDS	338184	338594	+	-1	.	codon_start=1 db_xref=GI:307129058 db_xref=ASAP:ABF-0015670 db_xref=ERIC:ABF-0015670 db_xref=GeneID:9731699 function='1.7.33 metabolism; central intermediary metabolism; nucleotide and nucleoside conversions' function='3.1.4 regulation; type of regulation; regulation level unknown' gene=rnk locus_tag=Dda3937_00677 product='regulator of nucleoside diphosphate kinase' protein_id=YP_003881074.1 tran…
NC_014500	GenBank	CDS	338775	339047	+	-1	.	codon_start=1 db_xref=GI:307129059 db_xref=ASAP:ABF-0015671 db_xref=ERIC:ABF-0015671 db_xref=GeneID:9731700 function='2.3.3 information transfer; protein related; posttranslational modification' function='7.1 location of gene products; cytoplasm' function='4.8.A.8 transport; Group Translocators; Accessory Factors Involved in Transport; The Phosphotransferase System HPr (HPr) Family' function='4.S…
NC_014500	GenBank	CDS	339044	339898	+	-1	.	codon_start=1 db_xref=GI:307129060 db_xref=ASAP:ABF-0015672 db_xref=ERIC:ABF-0015672 db_xref=GeneID:9731701 function='0.1 unknown function; conserved hypothetical product' gene=yhbJ locus_tag=Dda3937_00679 product='nucleotide-binding NTPase' protein_id=YP_003881076.1 transl_table=11
NC_014500	GenBank	CDS	340047	340535	+	-1	.	codon_start=1 db_xref=GI:307129061 db_xref=ASAP:ABF-0015673 db_xref=ERIC:ABF-0015673 db_xref=GeneID:9731702 function='4.S.173 transport; substrate; sugar' function='4.4.A.2 transport; Group Translocators; Phosphotransferase Systems (PEP-dependent PTS); The PTS Fructose-Mannitol (Fru) Family' function='7.1 location of gene products; cytoplasm' function='1.1.4 metabolism; carbon utilization; amines…
NC_014500	GenBank	CDS	340629	340916	+	-1	.	codon_start=1 db_xref=GI:307129062 db_xref=ASAP:ABF-0015674 db_xref=ERIC:ABF-0015674 db_xref=GeneID:9731703 function='2.2.2 information transfer; RNA related; transcription related' function='3.1.2.1 regulation; type of regulation; transcriptional level; sigma factors, anti-sigmafactors' function='7.1 location of gene products; cytoplasm' gene=hpf gene_synonym=yhbH locus_tag=Dda3937_00681 note='I…
NC_014500	GenBank	misc_feature	340644	340913	+	-1	.	db_xref=CDD:29642 gene=hpf gene_synonym=yhbH locus_tag=Dda3937_00681 note='RaiA ('ribosome-associated inhibitor A', also known as Protein Y (PY), YfiA, and SpotY, is a stress-response protein that binds the ribosomal subunit interface and arrests translation by interfering with aminoacyl-tRNA binding to the ribosomal A site; Region: RaiA; cd00552'
NC_014500	GenBank	CDS	340941	342374	+	-1	.	codon_start=1 db_xref=GI:307129063 db_xref=ASAP:ABF-0015675 db_xref=ERIC:ABF-0015675 db_xref=GeneID:9731704 function='1.8.3 metabolism; metabolism of other compounds; nitrogen metabolism' function='2.2.2 information transfer; RNA related; transcription related' function='3.1.2.1 regulation; type of regulation; transcriptional level; sigma factors, anti-sigmafactors' function='3.3.3 regulation; ge…
NC_014500	GenBank	CDS	342422	343147	+	-1	.	codon_start=1 db_xref=GI:307129064 db_xref=ASAP:ABF-0015676 db_xref=ERIC:ABF-0015676 db_xref=GeneID:9731705 function='4.3.A.1.a transport; Primary Active Transporters; Pyrophosphate Bond (ATP, GTP, P2) Hydrolysis-driven Active Transporters; The ATP-binding Cassette (ABC) Superfamily + ABC-type Uptake Permeases; ABC superfamily ATP binding cytoplasmic component' function='7.1 location of gene prod…
NC_014500	GenBank	CDS	343163	343741	+	-1	.	codon_start=1 db_xref=GI:307129065 db_xref=ASAP:ABF-0015677 db_xref=ERIC:ABF-0015677 db_xref=GeneID:9731706 function='0.1 unknown function; conserved hypothetical product' function='7.2 location of gene products; periplasmic space' gene=yhbN gene_synonym=lptA locus_tag=Dda3937_00684 product='periplasmic protein of an ABC-type LPS transporter complex' protein_id=YP_003881081.1 transl_table=11
NC_014500	GenBank	CDS	343719	344288	+	-1	.	codon_start=1 db_xref=GI:307129066 db_xref=ASAP:ABF-0015678 db_xref=ERIC:ABF-0015678 db_xref=GeneID:9731707 function='0.1 unknown function; conserved hypothetical product' gene=yrbK locus_tag=Dda3937_00685 product='hypothetical protein' protein_id=YP_003881082.1 transl_table=11
NC_014500	GenBank	CDS	344285	344851	+	-1	.	codon_start=1 db_xref=GI:307129067 db_xref=ASAP:ABF-0015679 db_xref=ERIC:ABF-0015679 db_xref=GeneID:9731708 function='0.1 unknown function; conserved hypothetical product' gene=kdsC gene_synonym=yrbI locus_tag=Dda3937_00686 product='3-deoxy-D-manno-octulosonate 8-phosphate phosphatase' protein_id=YP_003881083.1 transl_table=11
NC_014500	GenBank	CDS	344901	345887	+	-1	.	codon_start=1 db_xref=GI:307129068 db_xref=ASAP:ABF-0015680 db_xref=ERIC:ABF-0015680 db_xref=GeneID:9731709 function='3.1.4 regulation; type of regulation; regulation level unknown' function='6.7 cell structure; capsule (M and K antigens)' gene=kdsD gene_synonym=yrbH locus_tag=Dda3937_00687 product='D-Arabinose 5-phosphate isomerase' protein_id=YP_003881084.1 transl_table=11
NC_014500	GenBank	CDS	345918	346880	+	-1	.	codon_start=1 db_xref=GI:307129069 db_xref=ASAP:ABF-0015681 db_xref=ERIC:ABF-0015681 db_xref=GeneID:9731710 function='7.3 location of gene products; inner membrane' function='4.2.A.19 transport; Electrochemical potential driven transporters; Porters (Uni-, Sym- and Antiporters); The Ca2+:Cation Antiporter (CaCA) Family' function='6.1 cell structure; membrane' function='4.S.133 transport; substrat…
NC_014500	GenBank	CDS	347162	347971	+	1	.	codon_start=1 db_xref=GI:307129070 db_xref=ASAP:ABF-0015684 db_xref=ERIC:ABF-0015684 db_xref=GeneID:9731711 function='4.3.A.1.a transport; Primary Active Transporters; Pyrophosphate Bond (ATP, GTP, P2) Hydrolysis-driven Active Transporters; The ATP-binding Cassette (ABC) Superfamily + ABC-type Uptake Permeases; ABC superfamily ATP binding cytoplasmic component' function='7.1 location of gene prod…
NC_014500	GenBank	CDS	347975	348757	+	1	.	codon_start=1 db_xref=GI:307129071 db_xref=ASAP:ABF-0015685 db_xref=ERIC:ABF-0015685 db_xref=GeneID:9731712 function='4.3.A.1.m transport; Primary Active Transporters; Pyrophosphate Bond (ATP, GTP, P2) Hydrolysis-driven Active Transporters; The ATP-binding Cassette (ABC) Superfamily + ABC-type Uptake Permeases; ABC superfamily, membrane component' function='6.1 cell structure; membrane' function=…
NC_014500	GenBank	CDS	348762	349385	+	1	.	codon_start=1 db_xref=GI:307129072 db_xref=ASAP:ABF-0015686 db_xref=ERIC:ABF-0015686 db_xref=GeneID:9731713 function='4.3.A.1.p transport; Primary Active Transporters; Pyrophosphate Bond (ATP, GTP, P2) Hydrolysis-driven Active Transporters; The ATP-binding Cassette (ABC) Superfamily + ABC-type Uptake Permeases; ABC superfamily, periplasmic binding component' function='7.2 location of gene product…
NC_014500	GenBank	CDS	349403	350056	+	1	.	codon_start=1 db_xref=GI:307129073 db_xref=ASAP:ABF-0015687 db_xref=ERIC:ABF-0015687 db_xref=GeneID:9731714 function='7.2 location of gene products; periplasmic space' function='4.3.A.1 transport; Primary Active Transporters; Pyrophosphate Bond (ATP, GTP, P2) Hydrolysis-driven Active Transporters; The ATP-binding Cassette (ABC) Superfamily + ABC-type Uptake Permeases' gene=yrbC locus_tag=Dda3937_…
NC_014500	GenBank	CDS	350049	350351	+	1	.	codon_start=1 db_xref=GI:307129074 db_xref=ASAP:ABF-0015688 db_xref=ERIC:ABF-0015688 db_xref=GeneID:9731715 function='0.1 unknown function; conserved hypothetical product' gene=yrbB locus_tag=Dda3937_00693 product='hypothetical protein' protein_id=YP_003881090.1 transl_table=11
NC_014500	GenBank	CDS	350484	350738	+	1	.	codon_start=1 db_xref=GI:307129075 db_xref=ASAP:ABF-0015689 db_xref=ERIC:ABF-0015689 db_xref=GeneID:9731716 function='5.1 cell processes; cell division' function='3.1.2 regulation; type of regulation; transcriptional level' function='2.2.2 information transfer; RNA related; transcription related' gene=yrbA locus_tag=Dda3937_00694 product='DNA-binding transcriptional regulator' protein_id=YP_00388…
NC_014500	GenBank	CDS	350796	352058	+	1	.	codon_start=1 db_xref=GI:307129076 db_xref=ASAP:ABF-0015691 db_xref=ERIC:ABF-0015691 db_xref=GeneID:9731717 function='1.6.7 metabolism; macromolecules (cellular constituent) biosynthesis; peptidoglycan (murein)' function='6.2 cell structure; peptidoglycan (murein)' gene=murA gene_synonym='mrbA; murZ' locus_tag=Dda3937_00695 note='first step in murein biosynthesis' product='UDP-N-acetylglucosamine…
NC_014500	GenBank	CDS	352117	353178	+	-1	.	codon_start=1 db_xref=GI:307129077 db_xref=ASAP:ABF-0015692 db_xref=ERIC:ABF-0015692 db_xref=GeneID:9731718 function='1.2.3 metabolism; macromolecule degradation; proteins/peptides/glycopeptides' function='2.3.6 information transfer; protein related; turnover, degradation' function='3.1.3.4 regulation; type of regulation; posttranscriptional; proteases, cleavage of compounds' function='7.2 locati…
NC_014500	GenBank	CDS	353267	354637	+	-1	.	codon_start=1 db_xref=GI:307129078 db_xref=ASAP:ABF-0015693 db_xref=ERIC:ABF-0015693 db_xref=GeneID:9731719 function='1.2.3 metabolism; macromolecule degradation; proteins/peptides/glycopeptides' function='7.2 location of gene products; periplasmic space' function='2.3.6 information transfer; protein related; turnover, degradation' gene=degQ locus_tag=Dda3937_00697 product=Protease protein_id=YP_…
NC_014500	GenBank	CDS	355489	356619	+	1	.	codon_start=1 db_xref=GI:307129079 db_xref=ASAP:ABF-0046871 db_xref=ERIC:ABF-0046871 db_xref=GeneID:9731721 function='0.1 unknown function; conserved hypothetical product' gene=yhcM locus_tag=Dda3937_04446 product='hypothetical protein' protein_id=YP_003881095.1 transl_table=11
NC_014500	GenBank	CDS	356675	357562	+	-1	.	codon_start=1 db_xref=GI:307129080 db_xref=ASAP:ABF-0015698 db_xref=ERIC:ABF-0015698 db_xref=GeneID:9731722 function='0.1 unknown function; conserved hypothetical product' locus_tag=Dda3937_00700 product='hypothetical protein' protein_id=YP_003881096.1 transl_table=11
NC_014500	GenBank	CDS	357584	358015	+	1	.	codon_start=1 db_xref=GI:307129081 db_xref=ASAP:ABF-0046872 db_xref=ERIC:ABF-0046872 db_xref=GeneID:9731723 function='0 unknown function' locus_tag=Dda3937_04447 product='hypothetical protein' protein_id=YP_003881097.1 transl_table=11
NC_014500	GenBank	CDS	358037	358465	+	1	.	codon_start=1 db_xref=GI:307129082 db_xref=ASAP:ABF-0015699 db_xref=ERIC:ABF-0015699 db_xref=GeneID:9731724 function='2.3.2 information transfer; protein related; translation' function='2.3.8 information transfer; protein related; ribosomal proteins' function='6.6 cell structure; ribosome' function='7.1 location of gene products; cytoplasm' gene=rplM locus_tag=Dda3937_00701 product='50S ribosomal…
NC_014500	GenBank	misc_feature	358079	358420	+	1	.	db_xref=CDD:88313 gene=rplM locus_tag=Dda3937_00701 note='Ribosomal protein L13. Protein L13, a large ribosomal subunit protein, is one of five proteins required for an early folding intermediate of 23S rRNA in the assembly of the large subunit. L13 is situated on the bottom of the large subunit, near the...; Region: Ribosomal_L13; cd00392'
NC_014500	GenBank	misc_feature	358106	358408	+	1	.	db_xref=CDD:88313 gene=rplM locus_tag=Dda3937_00701 note='23S rRNA interface [nucleotide binding]; other site'
NC_014500	GenBank	CDS	358481	358873	+	1	.	codon_start=1 db_xref=GI:307129083 db_xref=ASAP:ABF-0015700 db_xref=ERIC:ABF-0015700 db_xref=GeneID:9731725 function='2.3.8 information transfer; protein related; ribosomal proteins' function='2.3.2 information transfer; protein related; translation' function='6.6 cell structure; ribosome' function='7.1 location of gene products; cytoplasm' gene=rpsI locus_tag=Dda3937_00702 product='30S ribosomal…
NC_014500	GenBank	CDS	359171	359797	+	1	.	codon_start=1 db_xref=GI:307129084 db_xref=ASAP:ABF-0015703 db_xref=ERIC:ABF-0015703 db_xref=GeneID:9731726 function='3.1.2 regulation; type of regulation; transcriptional level' function='2.2.2 information transfer; RNA related; transcription related' locus_tag=Dda3937_00703 product='TetR family transcriptional regulator' protein_id=YP_003881100.1 transl_table=11
NC_014500	GenBank	CDS	359790	361043	+	1	.	codon_start=1 db_xref=GI:307129085 db_xref=ASAP:ABF-0015704 db_xref=ERIC:ABF-0015704 db_xref=GeneID:9731727 function='0.1 unknown function; conserved hypothetical product' function='4 transport' locus_tag=Dda3937_00704 product='Bcr/CflA family multidrug resistance transporter' protein_id=YP_003881101.1 transl_table=11
NC_014500	GenBank	CDS	361274	361915	+	1	.	codon_start=1 db_xref=GI:307129086 db_xref=ASAP:ABF-0015706 db_xref=ERIC:ABF-0015706 db_xref=GeneID:9731728 function='2.2.2 information transfer; RNA related; transcription related' function='3.1.2 regulation; type of regulation; transcriptional level' function='3.3.3 regulation; genetic unit regulated; stimulon' function='5.5.3 cell processes; adaptation to stress; starvation response' function=…
NC_014500	GenBank	CDS	361920	362417	+	1	.	codon_start=1 db_xref=GI:307129087 db_xref=ASAP:ABF-0015707 db_xref=ERIC:ABF-0015707 db_xref=GeneID:9731729 function='5.5.3 cell processes; adaptation to stress; starvation response' gene=sspB locus_tag=Dda3937_00706 product='ClpXP protease specificity-enhancing factor' protein_id=YP_003881103.1 transl_table=11
NC_014500	GenBank	CDS	362547	362960	+	1	.	codon_start=1 db_xref=GI:307129088 db_xref=ASAP:ABF-0015709 db_xref=ERIC:ABF-0015709 db_xref=GeneID:9731730 function='0.1 unknown function; conserved hypothetical product' locus_tag=Dda3937_00707 product='hypothetical protein' protein_id=YP_003881104.1 transl_table=11
NC_014500	GenBank	CDS	363034	364452	+	-1	.	codon_start=1 db_xref=GI:307129089 db_xref=ASAP:ABF-0015710 db_xref=ERIC:ABF-0015710 db_xref=GeneID:9731731 function='1.5.1.1 metabolism; building block biosynthesis; amino acids; glutamate' function='1.8.3 metabolism; metabolism of other compounds; nitrogen metabolism' gene=gltD gene_synonym='aspB; ossB' locus_tag=Dda3937_00708 product='glutamate synthase, 4Fe-4S protein, small subunit' protein_…
NC_014500	GenBank	CDS	364462	368922	+	-1	.	codon_start=1 db_xref=GI:307129090 db_xref=ASAP:ABF-0015711 db_xref=ERIC:ABF-0015711 db_xref=GeneID:9731732 function='1.5.1.1 metabolism; building block biosynthesis; amino acids; glutamate' function='1.8.3 metabolism; metabolism of other compounds; nitrogen metabolism' gene=gltB gene_synonym='aspB; ossB' locus_tag=Dda3937_00709 product='glutamate synthase, large subunit' protein_id=YP_003881106.…
NC_014500	GenBank	CDS	369116	369235	+	1	.	codon_start=1 db_xref=GI:307129091 db_xref=ASAP:ABF-0015712 db_xref=ERIC:ABF-0015712 db_xref=GeneID:9731733 function='0 unknown function' locus_tag=Dda3937_00710 product='hypothetical protein' protein_id=YP_003881107.1 transl_table=11
NC_014500	GenBank	CDS	369641	370570	+	1	.	codon_start=1 db_xref=GI:307129092 db_xref=ASAP:ABF-0015713 db_xref=ERIC:ABF-0015713 db_xref=GeneID:9731734 function='0.1 unknown function; conserved hypothetical product' gene=yhcC locus_tag=Dda3937_00711 product='Fe-S oxidoreductase' protein_id=YP_003881108.1 transl_table=11
NC_014500	GenBank	CDS	373240	373893	+	1	.	codon_start=1 db_xref=GI:307129093 db_xref=ASAP:ABF-0015716 db_xref=ERIC:ABF-0015716 db_xref=GeneID:9731737 function='0.1 unknown function; conserved hypothetical product' gene=elbB gene_synonym=yhbL locus_tag=Dda3937_00714 product='isoprenoid biosynthesis protein with amidotransferase-like domain' protein_id=YP_003881109.1 transl_table=11
NC_014500	GenBank	CDS	373890	374639	+	1	.	codon_start=1 db_xref=GI:307129094 db_xref=ASAP:ABF-0015717 db_xref=ERIC:ABF-0015717 db_xref=GeneID:9731738 function='1.6.7 metabolism; macromolecules (cellular constituent) biosynthesis; peptidoglycan (murein)' function='6.2 cell structure; peptidoglycan (murein)' gene=mtgA locus_tag=Dda3937_00715 product='biosynthetic peptidoglycan transglycosylase' protein_id=YP_003881110.1 transl_table=11
NC_014500	GenBank	CDS	374649	376034	+	1	.	codon_start=1 db_xref=GI:307129095 db_xref=ASAP:ABF-0015718 db_xref=ERIC:ABF-0015718 db_xref=GeneID:9731739 locus_tag=Dda3937_00716 product='hypothetical protein' protein_id=YP_003881111.1 transl_table=11
NC_014500	GenBank	CDS	376127	376702	+	-1	.	codon_start=1 db_xref=GI:307129096 db_xref=ASAP:ABF-0015719 db_xref=ERIC:ABF-0015719 db_xref=GeneID:9731740 gene=yraP gene_synonym=ecfH locus_tag=Dda3937_00717 note='ecfH shows sigmaE-dependent transcription in E. coli; E. coli ecfH is a paralog of osmY, an osmotically regulated periplasmic protein of unknown function' product='hypothetical protein' protein_id=YP_003881112.1 transl_table=11
NC_014500	GenBank	CDS	376713	377303	+	-1	.	codon_start=1 db_xref=GI:307129097 db_xref=ASAP:ABF-0015720 db_xref=ERIC:ABF-0015720 db_xref=GeneID:9731741 function='1.1.1 metabolism; carbon utilization; carbon compounds' gene=diaA gene_synonym=yraO locus_tag=Dda3937_00718 product='DnaA initiator-associating factor' protein_id=YP_003881113.1 transl_table=11
NC_014500	GenBank	CDS	377341	377622	+	-1	.	codon_start=1 db_xref=GI:307129098 db_xref=ASAP:ABF-0015721 db_xref=ERIC:ABF-0015721 db_xref=GeneID:9731742 function='0.1 unknown function; conserved hypothetical product' gene=yraN locus_tag=Dda3937_00719 product='hypothetical protein' protein_id=YP_003881114.1 transl_table=11
NC_014500	GenBank	CDS	377694	379745	+	-1	.	codon_start=1 db_xref=GI:307129099 db_xref=ASAP:ABF-0015722 db_xref=ERIC:ABF-0015722 db_xref=GeneID:9731743 function='0.1 unknown function; conserved hypothetical product' gene=yraM locus_tag=Dda3937_00720 product=lipoprotein protein_id=YP_003881115.1 transl_table=11
NC_014500	GenBank	CDS	379805	380674	+	1	.	codon_start=1 db_xref=GI:307129100 db_xref=ASAP:ABF-0015723 db_xref=ERIC:ABF-0015723 db_xref=GeneID:9731744 function='0.1 unknown function; conserved hypothetical product' gene=rsmI gene_synonym=yraL locus_tag=Dda3937_00721 product='16S rRNA C1402 ribose 2'-O-methyltransferase' protein_id=YP_003881116.1 transl_table=11
NC_014500	GenBank	ncRNA	380717	381097	+	1	.	db_xref=ASAP:ABF-0061316 db_xref=ERIC:ABF-0061316 db_xref=GeneID:9731745 function='RNase P is an essential enzyme responsible for the processing of the 5' ends of precursors to tRNA and other naturally occurring stable RNA molecules' gene=rnpB locus_tag=Dda3937_04682 ncRNA_class=RNase_P_RNA note='secondary structure conserved; genome context not conserved (rnpB context is not conserved among Ente…
NC_014500	GenBank	CDS	381360	382169	+	1	.	codon_start=1 db_xref=GI:307129101 db_xref=ASAP:ABF-0015726 db_xref=ERIC:ABF-0015726 db_xref=GeneID:9731746 function='1.5.1 metabolism; building block biosynthesis; amino acids' locus_tag=Dda3937_00722 product='shikimate 5-dehydrogenase' protein_id=YP_003881117.1 transl_table=11
NC_014500	GenBank	CDS	382348	383136	+	1	.	codon_start=1 db_xref=GI:307129102 db_xref=ASAP:ABF-0015728 db_xref=ERIC:ABF-0015728 db_xref=GeneID:9731747 function='0.1 unknown function; conserved hypothetical product' gene=ygiD locus_tag=Dda3937_00723 product=dioxygenase protein_id=YP_003881118.1 transl_table=11
NC_014500	GenBank	CDS	383261	384421	+	-1	.	codon_start=1 db_xref=GI:307129103 db_xref=ASAP:ABF-0015730 db_xref=ERIC:ABF-0015730 db_xref=GeneID:9731748 gene=ygiC locus_tag=Dda3937_00724 product='glutathionylspermidine synthase' protein_id=YP_003881119.1 transl_table=11
NC_014500	GenBank	CDS	384433	385251	+	-1	.	codon_start=1 db_xref=GI:307129104 db_xref=ASAP:ABF-0015731 db_xref=ERIC:ABF-0015731 db_xref=GeneID:9731749 function='0.1 unknown function; conserved hypothetical product' gene=ygiB locus_tag=Dda3937_00725 product='hypothetical protein' protein_id=YP_003881120.1 transl_table=11
NC_014500	GenBank	CDS	385387	386799	+	-1	.	codon_start=1 db_xref=GI:307129105 db_xref=ASAP:ABF-0015732 db_xref=ERIC:ABF-0015732 db_xref=GeneID:9731750 function='tolC is involved in resistance to antimicrobial plant chemicals and is essential for phytopathogenesis' function='7.4 location of gene products; outer membrane' function='6.1 cell structure; membrane' function='5.1 cell processes; cell division' function='4.1.B.17 transport; Chann…
NC_014500	GenBank	CDS	387203	387838	+	1	.	codon_start=1 db_xref=GI:307129106 db_xref=ASAP:ABF-0046536 db_xref=ERIC:ABF-0046536 db_xref=GeneID:9731751 function='7.1 location of gene products; cytoplasm' function='1.1 metabolism; carbon utilization' function='1.7.8 metabolism; central intermediary metabolism; gluconeogenesis' gene=nudF gene_synonym='aspP; trgB; yqiE' locus_tag=Dda3937_04303 product='ADP-ribose pyrophosphatase' protein_id=Y…
NC_014500	GenBank	CDS	387838	388260	+	1	.	codon_start=1 db_xref=GI:307129107 db_xref=ASAP:ABF-0046537 db_xref=ERIC:ABF-0046537 db_xref=GeneID:9731752 function='0.1 unknown function; conserved hypothetical product' gene=yqiB locus_tag=Dda3937_04304 product=dehydrogenase protein_id=YP_003881123.1 transl_table=11
NC_014500	GenBank	CDS	388465	389292	+	1	.	codon_start=1 db_xref=GI:307129108 db_xref=ASAP:ABF-0016521 db_xref=ERIC:ABF-0016521 db_xref=GeneID:9731753 function='1.1.1 metabolism; carbon utilization; carbon compounds' function='3.1.3.4 regulation; type of regulation; posttranscriptional; proteases, cleavage of compounds' function='7.1 location of gene products; cytoplasm' gene=cpdA gene_synonym=icc locus_tag=Dda3937_01249 product='Icc prot…
NC_014500	GenBank	CDS	389292	389873	+	1	.	codon_start=1 db_xref=GI:307129109 db_xref=ASAP:ABF-0016522 db_xref=ERIC:ABF-0016522 db_xref=GeneID:9731754 function='0.1 unknown function; conserved hypothetical product' gene=yqiA locus_tag=Dda3937_01250 product=esterase protein_id=YP_003881125.1 transl_table=11
NC_014500	GenBank	CDS	390060	391955	+	1	.	codon_start=1 db_xref=GI:307129110 db_xref=ASAP:ABF-0016524 db_xref=ERIC:ABF-0016524 db_xref=GeneID:9731755 function='2.1.1 information transfer; DNA related; DNA replication' function='3.1.1.1 regulation; type of regulation; DNA structure level; DNA bending, supercoiling, inversion' function='7.1 location of gene products; cytoplasm' gene=parE locus_tag=Dda3937_01251 product='Topoisomerase IV su…
NC_014500	GenBank	CDS	391968	392864	+	1	.	codon_start=1 db_xref=GI:307129111 db_xref=ASAP:ABF-0016525 db_xref=ERIC:ABF-0016525 db_xref=GeneID:9731756 function='3.1.2 regulation; type of regulation; transcriptional level' function='2.2.2 information transfer; RNA related; transcription related' function='7.1 location of gene products; cytoplasm' locus_tag=Dda3937_01252 product='LysR family transcriptional regulator' protein_id=YP_00388112…
NC_014500	GenBank	CDS	392915	393496	+	-1	.	codon_start=1 db_xref=GI:307129112 db_xref=ASAP:ABF-0016526 db_xref=ERIC:ABF-0016526 db_xref=GeneID:9731757 function='1.4.1 metabolism; energy production/transport; electron donor' function='5.6.4 cell processes; protection; drug resistance/sensitivity' function='7.1 location of gene products; cytoplasm' gene=mdaB locus_tag=Dda3937_01253 product='Modulator of drug activity B' protein_id=YP_003881…
NC_014500	GenBank	CDS	393774	396050	+	1	.	codon_start=1 db_xref=GI:307129113 db_xref=ASAP:ABF-0016528 db_xref=ERIC:ABF-0016528 db_xref=GeneID:9731758 function='2.1.1 information transfer; DNA related; DNA replication' function='2.1.2 information transfer; DNA related; DNA restriction/modification' function='2.1.4 information transfer; DNA related; DNA repair' function='3.1.1.1 regulation; type of regulation; DNA structure level; DNA bend…
NC_014500	GenBank	CDS	396291	397028	+	1	.	codon_start=1 db_xref=GI:307129114 db_xref=ASAP:ABF-0016530 db_xref=ERIC:ABF-0016530 db_xref=GeneID:9731759 function='1.6.1 metabolism; macromolecules (cellular constituent) biosynthesis; phospholipid' function='7.3 location of gene products; inner membrane' function='1.5.4 metabolism; building block biosynthesis; fatty acid and phosphatidic acid' function='6.1 cell structure; membrane' gene=plsC…
NC_014500	GenBank	CDS	397116	398534	+	1	.	codon_start=1 db_xref=GI:307129115 db_xref=ASAP:ABF-0016531 db_xref=ERIC:ABF-0016531 db_xref=GeneID:9731760 function='5.1 cell processes; cell division' gene=sufI gene_synonym='ftsP; sui' locus_tag=Dda3937_01256 product='divisomal assembly stabilization protein' protein_id=YP_003881131.1 transl_table=11
NC_014500	GenBank	CDS	398594	399439	+	-1	.	codon_start=1 db_xref=GI:307129116 db_xref=ASAP:ABF-0016532 db_xref=ERIC:ABF-0016532 db_xref=GeneID:9731761 function='7.1 location of gene products; cytoplasm' function='1.1.1 metabolism; carbon utilization; carbon compounds' gene=dkgA gene_synonym=yqhE locus_tag=Dda3937_01257 product='2,5-diketo-D-gluconate reductase A' protein_id=YP_003881132.1 transl_table=11
NC_014500	GenBank	CDS	399627	400790	+	-1	.	codon_start=1 db_xref=GI:307129117 db_xref=ASAP:ABF-0016533 db_xref=ERIC:ABF-0016533 db_xref=GeneID:9731762 function='1.7.1 metabolism; central intermediary metabolism; unassigned reversible reactions' function='7.1 location of gene products; cytoplasm' gene=yqhD locus_tag=Dda3937_01258 product='NADP-dependent alcohol dehydrogenase' protein_id=YP_003881133.1 transl_table=11
NC_014500	GenBank	CDS	401200	402168	+	1	.	codon_start=1 db_xref=GI:307129118 db_xref=ASAP:ABF-0016538 db_xref=ERIC:ABF-0016538 db_xref=GeneID:9731763 function='2.2.2 information transfer; RNA related; transcription related' function='3.1.2.2 regulation; type of regulation; transcriptional level; activator' gene=yqhC locus_tag=Dda3937_01259 product='DNA-binding transcriptional regulator' protein_id=YP_003881134.1 transl_table=11
NC_014500	GenBank	CDS	402262	402921	+	-1	.	codon_start=1 db_xref=GI:307129119 db_xref=ASAP:ABF-0016539 db_xref=ERIC:ABF-0016539 db_xref=GeneID:9731764 function='7.3 location of gene products; inner membrane' function='6.1 cell structure; membrane' gene=yghB locus_tag=Dda3937_01260 product='hypothetical protein' protein_id=YP_003881135.1 transl_table=11
NC_014500	GenBank	CDS	403106	404299	+	-1	.	codon_start=1 db_xref=GI:307129120 db_xref=ASAP:ABF-0016540 db_xref=ERIC:ABF-0016540 db_xref=GeneID:9731765 function='1.5.1.9 metabolism; building block biosynthesis; amino acids; methionine' function='7.1 location of gene products; cytoplasm' function='1.5.1.12 metabolism; building block biosynthesis; amino acids; cysteine' function='1.8.2 metabolism; metabolism of other compounds; sulfur metabo…
NC_014500	GenBank	CDS	404342	404578	+	-1	.	codon_start=1 db_xref=GI:307129121 db_xref=ASAP:ABF-0046876 db_xref=ERIC:ABF-0046876 db_xref=GeneID:9731766 function='0 unknown function' locus_tag=Dda3937_04448 product='hypothetical protein' protein_id=YP_003881137.1 transl_table=11
NC_014500	GenBank	CDS	404562	405500	+	1	.	codon_start=1 db_xref=GI:307129122 db_xref=ASAP:ABF-0016541 db_xref=ERIC:ABF-0016541 db_xref=GeneID:9731767 function='4.2.C.1 transport; Electrochemical potential driven transporters; Ion-gradient-driven energizers; TonB Family of Auxiliary proteins for Energization of OMR-mediated Transport' function='4.S.28 transport; substrate; cation' function='5.5.7 cell processes; adaptation to stress; Fe a…
NC_014500	GenBank	CDS	405505	405924	+	1	.	codon_start=1 db_xref=GI:307129123 db_xref=ASAP:ABF-0016542 db_xref=ERIC:ABF-0016542 db_xref=GeneID:9731768 function='4.2.C.1 transport; Electrochemical potential driven transporters; Ion-gradient-driven energizers; TonB Family of Auxiliary proteins for Energization of OMR-mediated Transport' function='5.5.7 cell processes; adaptation to stress; Fe aquisition' function='4.S.51 transport; substrat…
NC_014500	GenBank	CDS	406055	406711	+	-1	.	codon_start=1 db_xref=GI:307129124 db_xref=ASAP:ABF-0016543 db_xref=ERIC:ABF-0016543 db_xref=GeneID:9731769 function='0 unknown function' locus_tag=Dda3937_01264 product='hypothetical protein' protein_id=YP_003881140.1 transl_table=11
NC_014500	GenBank	CDS	406834	407874	+	-1	.	codon_start=1 db_xref=GI:307129125 db_xref=ASAP:ABF-0016544 db_xref=ERIC:ABF-0016544 db_xref=GeneID:9731770 function='ScrR controls the genes involved in sucrose catabolism' function='represses scrYAB expression' function='3.1.2.3 regulation; type of regulation; transcriptional level; repressor' function='2.2.2 information transfer; RNA related; transcription related' function='7.1 location of ge…
NC_014500	GenBank	CDS	407903	409315	+	-1	.	codon_start=1 db_xref=GI:307129126 db_xref=ASAP:ABF-0016546 db_xref=ERIC:ABF-0016546 db_xref=GeneID:9731771 function='has sucrose hydrolase activity' function='1.1.1 metabolism; carbon utilization; carbon compounds' gene=scrB locus_tag=Dda3937_01266 product='sucrose-6-phosphate hydrolase' protein_id=YP_003881142.1 transl_table=11
NC_014500	GenBank	CDS	409315	410685	+	-1	.	codon_start=1 db_xref=GI:307129127 db_xref=ASAP:ABF-0016547 db_xref=ERIC:ABF-0016547 db_xref=GeneID:9731772 function='4.4.A.1 transport; Group Translocators; Phosphotransferase Systems (PEP-dependent PTS); The PTS Glucose-Glucoside (Glc) Family' function='1.7.9 metabolism; central intermediary metabolism; glucose metabolism' function='6.1 cell structure; membrane' function='7.3 location of gene p…
NC_014500	GenBank	CDS	410767	412383	+	-1	.	codon_start=1 db_xref=GI:307129128 db_xref=ASAP:ABF-0016548 db_xref=ERIC:ABF-0016548 db_xref=GeneID:9731773 function='4.1.B.3 transport; Channel-type Transporters; Beta barrel porins (The Outer Membrane Porin (OMP) Functional Superfamily); The sugar Porin (SP) Family' function='6.1 cell structure; membrane' function='7.4 location of gene products; outer membrane' gene=scrY locus_tag=Dda3937_01268…
NC_014500	GenBank	CDS	412577	413500	+	-1	.	codon_start=1 db_xref=GI:307129129 db_xref=ASAP:ABF-0016549 db_xref=ERIC:ABF-0016549 db_xref=GeneID:9731774 function='1.1.1 metabolism; carbon utilization; carbon compounds' function='7.1 location of gene products; cytoplasm' gene=scrK locus_tag=Dda3937_01269 product=fructokinase protein_id=YP_003881145.1 transl_table=11
NC_014500	GenBank	CDS	414296	415804	+	1	.	codon_start=1 db_xref=GI:307129130 db_xref=ASAP:ABF-0016551 db_xref=ERIC:ABF-0016551 db_xref=GeneID:9731775 locus_tag=Dda3937_01270 product='hypothetical protein' protein_id=YP_003881146.1 transl_table=11
NC_014500	GenBank	CDS	415828	416127	+	1	.	codon_start=1 db_xref=GI:307129131 db_xref=ASAP:ABF-0046880 db_xref=ERIC:ABF-0046880 db_xref=GeneID:9731776 function='0 unknown function' locus_tag=Dda3937_04449 product='hypothetical protein' protein_id=YP_003881147.1 transl_table=11
NC_014500	GenBank	CDS	416190	416642	+	1	.	codon_start=1 db_xref=GI:307129132 db_xref=ASAP:ABF-0016553 db_xref=ERIC:ABF-0016553 db_xref=GeneID:9731777 function='0.1 unknown function; conserved hypothetical product' gene=yhbP locus_tag=Dda3937_01271 product='hypothetical protein' protein_id=YP_003881148.1 transl_table=11
NC_014500	GenBank	CDS	416751	417215	+	-1	.	codon_start=1 db_xref=GI:307129133 db_xref=ASAP:ABF-0016554 db_xref=ERIC:ABF-0016554 db_xref=GeneID:9731778 function='1.7.33 metabolism; central intermediary metabolism; nucleotide and nucleoside conversions' function='2.3.3 information transfer; protein related; posttranslational modification' function='3.1.3.3 regulation; type of regulation; posttranscriptional; inhibition / activation of enzym…
NC_014500	GenBank	CDS	417315	419453	+	-1	.	codon_start=1 db_xref=GI:307129134 db_xref=ASAP:ABF-0016556 db_xref=ERIC:ABF-0016556 db_xref=GeneID:9731779 function='1.7.15 metabolism; central intermediary metabolism; 2'-deoxyribonucleotide metabolism' function='7.1 location of gene products; cytoplasm' gene=nrdD locus_tag=Dda3937_01273 product='anaerobic ribonucleoside-triphosphate reductase' protein_id=YP_003881150.1 transl_table=11
NC_014500	GenBank	CDS	419848	420756	+	1	.	codon_start=1 db_xref=GI:307129135 db_xref=ASAP:ABF-0016557 db_xref=ERIC:ABF-0016557 db_xref=GeneID:9731780 function='1.7.6 metabolism; central intermediary metabolism; glycerol metabolism' function='1.5.1.9 metabolism; building block biosynthesis; amino acids; methionine' function='8.1 extrachromosomal; prophage genes and phage related functions' locus_tag=Dda3937_01274 product='homocysteine S-m…
NC_014500	GenBank	CDS	420797	422371	+	1	.	codon_start=1 db_xref=GI:307129136 db_xref=ASAP:ABF-0016558 db_xref=ERIC:ABF-0016558 db_xref=GeneID:9731781 function='4.3.A.1.p transport; Primary Active Transporters; Pyrophosphate Bond (ATP, GTP, P2) Hydrolysis-driven Active Transporters; The ATP-binding Cassette (ABC) Superfamily + ABC-type Uptake Permeases; ABC superfamily, periplasmic binding component' function='7.2 location of gene product…
NC_014500	GenBank	CDS	422382	423404	+	1	.	codon_start=1 db_xref=GI:307129137 db_xref=ASAP:ABF-0016559 db_xref=ERIC:ABF-0016559 db_xref=GeneID:9731782 function='4.3.A.1.m transport; Primary Active Transporters; Pyrophosphate Bond (ATP, GTP, P2) Hydrolysis-driven Active Transporters; The ATP-binding Cassette (ABC) Superfamily + ABC-type Uptake Permeases; ABC superfamily, membrane component' function='6.1 cell structure; membrane' function=…
NC_014500	GenBank	CDS	423432	424247	+	1	.	codon_start=1 db_xref=GI:307129138 db_xref=ASAP:ABF-0016560 db_xref=ERIC:ABF-0016560 db_xref=GeneID:9731783 function='4.3.A.1.m transport; Primary Active Transporters; Pyrophosphate Bond (ATP, GTP, P2) Hydrolysis-driven Active Transporters; The ATP-binding Cassette (ABC) Superfamily + ABC-type Uptake Permeases; ABC superfamily, membrane component' function='6.1 cell structure; membrane' function=…
NC_014500	GenBank	CDS	424244	425851	+	1	.	codon_start=1 db_xref=GI:307129139 db_xref=ASAP:ABF-0016561 db_xref=ERIC:ABF-0016561 db_xref=GeneID:9731784 function='4.3.A.1.a transport; Primary Active Transporters; Pyrophosphate Bond (ATP, GTP, P2) Hydrolysis-driven Active Transporters; The ATP-binding Cassette (ABC) Superfamily + ABC-type Uptake Permeases; ABC superfamily ATP binding cytoplasmic component' function='7.1 location of gene prod…
NC_014500	GenBank	CDS	426334	428049	+	1	.	codon_start=1 db_xref=GI:307129140 db_xref=ASAP:ABF-0016562 db_xref=ERIC:ABF-0016562 db_xref=GeneID:9731785 function='1.5.1.15 metabolism; building block biosynthesis; amino acids; tryptophan' gene=iaaM locus_tag=Dda3937_01279 product='Tryptophan 2-monooxygenase' protein_id=YP_003881156.1 transl_table=11
NC_014500	GenBank	CDS	428150	429490	+	1	.	codon_start=1 db_xref=GI:307129141 db_xref=ASAP:ABF-0016563 db_xref=ERIC:ABF-0016563 db_xref=GeneID:9731786 function='1.5.1.15 metabolism; building block biosynthesis; amino acids; tryptophan' gene=iaaH locus_tag=Dda3937_01280 product='Indoleacetamide hydrolase' protein_id=YP_003881157.1 transl_table=11
NC_014500	GenBank	CDS	429777	430799	+	1	.	codon_start=1 db_xref=GI:307129142 db_xref=ASAP:ABF-0016566 db_xref=ERIC:ABF-0016566 db_xref=GeneID:9731787 function='0 unknown function' locus_tag=Dda3937_01281 product='hypothetical protein' protein_id=YP_003881158.1 transl_table=11
NC_014500	GenBank	CDS	431010	431396	+	-1	.	codon_start=1 db_xref=GI:307129143 db_xref=ASAP:ABF-0016567 db_xref=ERIC:ABF-0016567 db_xref=GeneID:9731788 function='0.1 unknown function; conserved hypothetical product' gene=yjgF locus_tag=Dda3937_01282 product='ketoacid-binding protein' protein_id=YP_003881159.1 transl_table=11
NC_014500	GenBank	CDS	431509	431973	+	-1	.	codon_start=1 db_xref=GI:307129144 db_xref=ASAP:ABF-0016568 db_xref=ERIC:ABF-0016568 db_xref=GeneID:9731789 function='1.5.2.2 metabolism; building block biosynthesis; nucleotide; pyrimidine biosynthesis' function='3.1.3.3 regulation; type of regulation; posttranscriptional; inhibition / activation of enzymes' function='7.1 location of gene products; cytoplasm' gene=pyrI locus_tag=Dda3937_01283 pr…
NC_014500	GenBank	CDS	431990	432925	+	-1	.	codon_start=1 db_xref=GI:307129145 db_xref=ASAP:ABF-0016570 db_xref=ERIC:ABF-0016570 db_xref=GeneID:9731790 function='1.5.2.2 metabolism; building block biosynthesis; nucleotide; pyrimidine biosynthesis' function='1.5.2.4 metabolism; building block biosynthesis; nucleotide; pyrimidine ribonucleotide biosynthesis' function='7.1 location of gene products; cytoplasm' gene=pyrB locus_tag=Dda3937_0128…
NC_014500	GenBank	CDS	432999	433217	+	-1	.	codon_start=1 db_xref=GI:307129146 db_xref=ASAP:ABF-0016572 db_xref=ERIC:ABF-0016572 db_xref=GeneID:9731791 function='0 unknown function' locus_tag=Dda3937_01285 product='hypothetical protein' protein_id=YP_003881162.1 transl_table=11
NC_014500	GenBank	CDS	433337	433804	+	1	.	codon_start=1 db_xref=GI:307129147 db_xref=ASAP:ABF-0046883 db_xref=ERIC:ABF-0046883 db_xref=GeneID:9731792 function='0.1 unknown function; conserved hypothetical product' gene=yjgK locus_tag=Dda3937_04450 product='hypothetical protein' protein_id=YP_003881163.1 transl_table=11
NC_014500	GenBank	CDS	433847	434098	+	1	.	codon_start=1 db_xref=GI:307129148 db_xref=ASAP:ABF-0046884 db_xref=ERIC:ABF-0046884 db_xref=GeneID:9731793 function='0 unknown function' locus_tag=Dda3937_04451 product='hypothetical protein' protein_id=YP_003881164.1 transl_table=11
NC_014500	GenBank	CDS	434010	435461	+	1	.	codon_start=1 db_xref=GI:307129149 db_xref=ASAP:ABF-0016574 db_xref=ERIC:ABF-0016574 db_xref=GeneID:9731794 function='1.1.1 metabolism; carbon utilization; carbon compounds' gene=bglA locus_tag=Dda3937_01286 product=6-phospho-beta-glucosidase protein_id=YP_003881165.1 transl_table=11
NC_014500	GenBank	CDS	435556	436572	+	-1	.	codon_start=1 db_xref=GI:307129150 db_xref=ASAP:ABF-0016575 db_xref=ERIC:ABF-0016575 db_xref=GeneID:9731795 function='1.5.1.3 metabolism; building block biosynthesis; amino acids; arginine' function='7.1 location of gene products; cytoplasm' gene=argI locus_tag=Dda3937_01287 product='ornithine carbamoyltransferase' protein_id=YP_003881166.1 transl_table=11
NC_014500	GenBank	CDS	436735	437163	+	1	.	codon_start=1 db_xref=GI:307129151 db_xref=ASAP:ABF-0016576 db_xref=ERIC:ABF-0016576 db_xref=GeneID:9731796 function='0.1 unknown function; conserved hypothetical product' gene=rraB gene_synonym=yjgD locus_tag=Dda3937_01288 product='ribonuclease E inhibitor protein' protein_id=YP_003881167.1 transl_table=11
NC_014500	GenBank	CDS	437238	437741	+	-1	.	codon_start=1 db_xref=GI:307129152 db_xref=ASAP:ABF-0016578 db_xref=ERIC:ABF-0016578 db_xref=GeneID:9731797 function='0.1 unknown function; conserved hypothetical product' gene=yjgM locus_tag=Dda3937_01289 product=acetyltransferase protein_id=YP_003881168.1 transl_table=11
NC_014500	GenBank	CDS	437747	437986	+	-1	.	codon_start=1 db_xref=GI:307129153 db_xref=ASAP:ABF-0046885 db_xref=ERIC:ABF-0046885 db_xref=GeneID:9731798 function='0 unknown function' locus_tag=Dda3937_04452 product='hypothetical protein' protein_id=YP_003881169.1 transl_table=11
NC_014500	GenBank	CDS	438067	438654	+	1	.	codon_start=1 db_xref=GI:307129154 db_xref=ASAP:ABF-0016580 db_xref=ERIC:ABF-0016580 db_xref=GeneID:9731799 function='3.1.2.5 regulation; type of regulation; transcriptional level; action unknown' function='7.1 location of gene products; cytoplasm' locus_tag=Dda3937_01290 product='transcriptional regulator' protein_id=YP_003881170.1 transl_table=11
NC_014500	GenBank	CDS	438679	439176	+	1	.	codon_start=1 db_xref=GI:307129155 db_xref=ASAP:ABF-0016582 db_xref=ERIC:ABF-0016582 db_xref=GeneID:9731800 function='1.7.1 metabolism; central intermediary metabolism; unassigned reversible reactions' gene=yedL locus_tag=Dda3937_01291 product='histone acetyltransferase HPA2-like acetyltransferase' protein_id=YP_003881171.1 transl_table=11
NC_014500	GenBank	CDS	439460	440527	+	1	.	codon_start=1 db_xref=GI:307129156 db_xref=ASAP:ABF-0016584 db_xref=ERIC:ABF-0016584 db_xref=GeneID:9731801 function='1.5.1.9 metabolism; building block biosynthesis; amino acids; methionine' locus_tag=Dda3937_01292 product='homoserine O-acetyltransferase' protein_id=YP_003881172.1 transl_table=11
NC_014500	GenBank	CDS	440669	442288	+	1	.	codon_start=1 db_xref=GI:307129157 db_xref=ASAP:ABF-0016585 db_xref=ERIC:ABF-0016585 db_xref=GeneID:9731802 function='5.3 cell processes; motility (incl. chemotaxis, energytaxis, aerotaxis, redoxtaxis)' function='3.1.3.3 regulation; type of regulation; posttranscriptional; inhibition / activation of enzymes' function='6.1 cell structure; membrane' function='7.3 location of gene products; inner me…
NC_014500	GenBank	CDS	442369	443154	+	-1	.	codon_start=1 db_xref=GI:307129158 db_xref=ASAP:ABF-0016586 db_xref=ERIC:ABF-0016586 db_xref=GeneID:9731803 function='8.3.1 extrachromosomal; transposon related; transposases' locus_tag=Dda3937_01294 note='IS3/IS150 family' product='ISEch2 OrfB' protein_id=YP_003881174.1 transl_table=11
NC_014500	GenBank	CDS	443208	443729	+	-1	.	codon_start=1 db_xref=GI:307129159 db_xref=ASAP:ABF-0016587 db_xref=ERIC:ABF-0016587 db_xref=GeneID:9731804 function='8.3 extrachromosomal; transposon related' function='8.3.1 extrachromosomal; transposon related; transposases' locus_tag=Dda3937_01295 note='IS3/IS150 family' product='ISEch2 OrfA' protein_id=YP_003881175.1 transl_table=11
NC_014500	GenBank	CDS	443874	446732	+	-1	.	codon_start=1 db_xref=GI:307129160 db_xref=ASAP:ABF-0016588 db_xref=ERIC:ABF-0016588 db_xref=GeneID:9731805 function='2.3.1 information transfer; protein related; amino acid -activation' function='7.1 location of gene products; cytoplasm' gene=valS gene_synonym=val-act locus_tag=Dda3937_01296 product='valyl-tRNA synthetase' protein_id=YP_003881176.1 transl_table=11
NC_014500	GenBank	misc_feature	443880	446732	+	-1	.	db_xref=CDD:180225 gene=valS gene_synonym=val-act locus_tag=Dda3937_01296 note='valyl-tRNA synthetase; Reviewed; Region: valS; PRK05729'
NC_014500	GenBank	misc_feature	446160	446636	+	-1	.	db_xref=CDD:185677 gene=valS gene_synonym=val-act locus_tag=Dda3937_01296 note='catalytic core domain of valyl-tRNA synthetases; Region: ValRS_core; cd00817'
NC_014500	GenBank	misc_feature	445695	446108	+	-1	.	db_xref=CDD:205781 gene=valS gene_synonym=val-act locus_tag=Dda3937_01296 note='Leucyl-tRNA synthetase, Domain 2; Region: tRNA-synt_1_2; pfam13603'
NC_014500	GenBank	misc_feature	444843	445634	+	-1	.	db_xref=CDD:185677 gene=valS gene_synonym=val-act locus_tag=Dda3937_01296 note='catalytic core domain of valyl-tRNA synthetases; Region: ValRS_core; cd00817'
NC_014500	GenBank	misc_feature	444438	444845	+	-1	.	db_xref=CDD:153416 gene=valS gene_synonym=val-act locus_tag=Dda3937_01296 note='Anticodon-binding domain of valyl tRNA synthetases; Region: Anticodon_Ia_Val; cd07962'
NC_014500	GenBank	misc_feature	444567	444842	+	-1	.	db_xref=CDD:153416 gene=valS gene_synonym=val-act locus_tag=Dda3937_01296 note='tRNA binding surface [nucleotide binding]; other site'
NC_014500	GenBank	misc_feature	443883	444071	+	-1	.	db_xref=CDD:151031 gene=valS gene_synonym=val-act locus_tag=Dda3937_01296 note='Valyl tRNA synthetase tRNA binding arm; Region: Val_tRNA-synt_C; pfam10458'
NC_014500	GenBank	CDS	446746	447195	+	-1	.	codon_start=1 db_xref=GI:307129161 db_xref=ASAP:ABF-0016589 db_xref=ERIC:ABF-0016589 db_xref=GeneID:9731806 function='2.1.1 information transfer; DNA related; DNA replication' function='7.1 location of gene products; cytoplasm' gene=holC locus_tag=Dda3937_01297 product='DNA polymerase III subunit chi' protein_id=YP_003881177.1 transl_table=11
NC_014500	GenBank	CDS	447308	448816	+	-1	.	codon_start=1 db_xref=GI:307129162 db_xref=ASAP:ABF-0016590 db_xref=ERIC:ABF-0016590 db_xref=GeneID:9731807 function='7.1 location of gene products; cytoplasm' function='1.2.3 metabolism; macromolecule degradation; proteins/peptides/glycopeptides' function='2.1.3 information transfer; DNA related; DNA recombination' function='2.2.2 information transfer; RNA related; transcription related' gene=pe…
NC_014500	GenBank	CDS	449100	450218	+	1	.	codon_start=1 db_xref=GI:307129163 db_xref=ASAP:ABF-0016591 db_xref=ERIC:ABF-0016591 db_xref=GeneID:9731808 function='0.1 unknown function; conserved hypothetical product' function='6.1 cell structure; membrane' function='7.3 location of gene products; inner membrane' gene=yjgP locus_tag=Dda3937_01299 product='hypothetical protein' protein_id=YP_003881179.1 transl_table=11
NC_014500	GenBank	CDS	450220	451290	+	1	.	codon_start=1 db_xref=GI:307129164 db_xref=ASAP:ABF-0016592 db_xref=ERIC:ABF-0016592 db_xref=GeneID:9731809 function='0.1 unknown function; conserved hypothetical product' function='6.1 cell structure; membrane' function='7.3 location of gene products; inner membrane' gene=yjgQ locus_tag=Dda3937_01300 product='hypothetical protein' protein_id=YP_003881180.1 transl_table=11
NC_014500	GenBank	tRNA	451654	451738	+	1	.	db_xref=ASAP:ABF-0020907 db_xref=ERIC:ABF-0020907 db_xref=GeneID:9731810 gene=leuX locus_tag=Dda3937_04246 note='anticodon CAA, Cove score 79.12; identified as leuX based on genomic context' product=tRNA-Leu
NC_014500	GenBank	CDS	451957	453219	+	1	.	codon_start=1 db_xref=GI:307129165 db_xref=ASAP:ABF-0016597 db_xref=ERIC:ABF-0016597 db_xref=GeneID:9731811 function='8.1.4 extrachromosomal; prophage genes and phage related functions; Integration, recombination' locus_tag=Dda3937_01301 product=Integrase protein_id=YP_003881181.1 transl_table=11
NC_014500	GenBank	CDS	453448	456024	+	-1	.	codon_start=1 db_xref=GI:307129166 db_xref=ASAP:ABF-0016599 db_xref=ERIC:ABF-0016599 db_xref=GeneID:9731812 function='0.1 unknown function; conserved hypothetical product' locus_tag=Dda3937_01302 product='hypothetical protein' protein_id=YP_003881182.1 transl_table=11
NC_014500	GenBank	CDS	455987	457126	+	-1	.	codon_start=1 db_xref=GI:307129167 db_xref=ASAP:ABF-0016600 db_xref=ERIC:ABF-0016600 db_xref=GeneID:9731813 function='0 unknown function' locus_tag=Dda3937_01303 product='hypothetical protein' protein_id=YP_003881183.1 transl_table=11
NC_014500	GenBank	CDS	458532	459413	+	1	.	codon_start=1 db_xref=GI:307129168 db_xref=ASAP:ABF-0016606 db_xref=ERIC:ABF-0016606 db_xref=GeneID:9731814 function='0.1 unknown function; conserved hypothetical product' locus_tag=Dda3937_01304 product='DNA-binding prophage protein' protein_id=YP_003881184.1 transl_table=11
NC_014500	GenBank	CDS	459413	459616	+	1	.	codon_start=1 db_xref=GI:307129169 db_xref=ASAP:ABF-0016608 db_xref=ERIC:ABF-0016608 db_xref=GeneID:9731815 function='2.2.2 information transfer; RNA related; transcription related' locus_tag=Dda3937_01305 product='DNA-binding protein' protein_id=YP_003881185.1 transl_table=11
NC_014500	GenBank	CDS	459613	460152	+	1	.	codon_start=1 db_xref=GI:307129170 db_xref=ASAP:ABF-0016610 db_xref=ERIC:ABF-0016610 db_xref=GeneID:9731816 function='0.1 unknown function; conserved hypothetical product' locus_tag=Dda3937_01306 product='prophage protein' protein_id=YP_003881186.1 transl_table=11
NC_014500	GenBank	CDS	460145	462190	+	1	.	codon_start=1 db_xref=GI:307129171 db_xref=ASAP:ABF-0016612 db_xref=ERIC:ABF-0016612 db_xref=GeneID:9731817 function='1 metabolism' locus_tag=Dda3937_01307 product='DNA primase' protein_id=YP_003881187.1 transl_table=11
NC_014500	GenBank	CDS	462224	462454	+	-1	.	codon_start=1 db_xref=GI:307129172 db_xref=ASAP:ABF-0046887 db_xref=ERIC:ABF-0046887 db_xref=GeneID:9731818 function='0 unknown function' locus_tag=Dda3937_04453 product='hypothetical protein' protein_id=YP_003881188.1 transl_table=11
NC_014500	GenBank	CDS	462414	462680	+	-1	.	codon_start=1 db_xref=GI:307129173 db_xref=ASAP:ABF-0016614 db_xref=ERIC:ABF-0016614 db_xref=GeneID:9731819 function='3.1.2 regulation; type of regulation; transcriptional level' function='2.2.2 information transfer; RNA related; transcription related' function='7.1 location of gene products; cytoplasm' locus_tag=Dda3937_01308 product='regulator for maltose metabolism' protein_id=YP_003881189.1 t…
NC_014500	GenBank	CDS	462830	462991	+	1	.	codon_start=1 db_xref=GI:307129174 db_xref=ASAP:ABF-0016615 db_xref=ERIC:ABF-0016615 db_xref=GeneID:9731820 locus_tag=Dda3937_01309 product='hypothetical protein' protein_id=YP_003881190.1 transl_table=11
NC_014500	GenBank	CDS	463135	463536	+	-1	.	codon_start=1 db_xref=GI:307129175 db_xref=ASAP:ABF-0016616 db_xref=ERIC:ABF-0016616 db_xref=GeneID:9731821 function='0 unknown function' locus_tag=Dda3937_01310 product='hypothetical protein' protein_id=YP_003881191.1 transl_table=11
NC_014500	GenBank	CDS	463565	464044	+	-1	.	codon_start=1 db_xref=GI:307129176 db_xref=ASAP:ABF-0016618 db_xref=ERIC:ABF-0016618 db_xref=GeneID:9731822 function='0.1 unknown function; conserved hypothetical product' locus_tag=Dda3937_01311 product='N-acetyltransferase GCN5' protein_id=YP_003881192.1 transl_table=11
NC_014500	GenBank	CDS	464035	464307	+	-1	.	codon_start=1 db_xref=GI:307129177 db_xref=ASAP:ABF-0016619 db_xref=ERIC:ABF-0016619 db_xref=GeneID:9731823 function='0.1 unknown function; conserved hypothetical product' locus_tag=Dda3937_01312 product='hypothetical protein' protein_id=YP_003881193.1 transl_table=11
NC_014500	GenBank	CDS	464868	465590	+	-1	.	codon_start=1 db_xref=GI:307129178 db_xref=ASAP:ABF-0016621 db_xref=ERIC:ABF-0016621 db_xref=GeneID:9731824 locus_tag=Dda3937_01313 product=methyltransferase protein_id=YP_003881194.1 transl_table=11
NC_014500	GenBank	CDS	465598	465855	+	-1	.	codon_start=1 db_xref=GI:307129179 db_xref=ASAP:ABF-0016622 db_xref=ERIC:ABF-0016622 db_xref=GeneID:9731825 function='0.1 unknown function; conserved hypothetical product' locus_tag=Dda3937_01314 product='hypothetical protein' protein_id=YP_003881195.1 transl_table=11
NC_014500	GenBank	CDS	466300	466653	+	-1	.	codon_start=1 db_xref=GI:307129180 db_xref=ASAP:ABF-0016626 db_xref=ERIC:ABF-0016626 db_xref=GeneID:9731826 function='0 unknown function' locus_tag=Dda3937_01315 product='hypothetical protein' protein_id=YP_003881196.1 transl_table=11
NC_014500	GenBank	CDS	466773	467108	+	-1	.	codon_start=1 db_xref=GI:307129181 db_xref=ASAP:ABF-0046888 db_xref=ERIC:ABF-0046888 db_xref=GeneID:9731827 function='0 unknown function' locus_tag=Dda3937_04454 product='hypothetical protein' protein_id=YP_003881197.1 transl_table=11
NC_014500	GenBank	CDS	467074	467913	+	1	.	codon_start=1 db_xref=GI:307129182 db_xref=ASAP:ABF-0016628 db_xref=ERIC:ABF-0016628 db_xref=GeneID:9731828 function='0 unknown function' locus_tag=Dda3937_01316 product='hypothetical protein' protein_id=YP_003881198.1 transl_table=11
NC_014500	GenBank	CDS	468107	468589	+	-1	.	codon_start=1 db_xref=GI:307129183 db_xref=ASAP:ABF-0016629 db_xref=ERIC:ABF-0016629 db_xref=GeneID:9731829 function='7.1 location of gene products; cytoplasm' function='2.2.2 information transfer; RNA related; transcription related' function='3.1.2.5 regulation; type of regulation; transcriptional level; action unknown' locus_tag=Dda3937_01317 product='AsnC family transcriptional regulator' prot…
NC_014500	GenBank	CDS	468768	469127	+	1	.	codon_start=1 db_xref=GI:307129184 db_xref=ASAP:ABF-0016631 db_xref=ERIC:ABF-0016631 db_xref=GeneID:9731830 locus_tag=Dda3937_01318 product='hypothetical protein' protein_id=YP_003881200.1 transl_table=11
NC_014500	GenBank	CDS	469130	469552	+	1	.	codon_start=1 db_xref=GI:307129185 db_xref=ASAP:ABF-0016632 db_xref=ERIC:ABF-0016632 db_xref=GeneID:9731831 function='0 unknown function' locus_tag=Dda3937_01319 product='hypothetical protein' protein_id=YP_003881201.1 transl_table=11
NC_014500	GenBank	CDS	469625	470092	+	1	.	codon_start=1 db_xref=GI:307129186 db_xref=ASAP:ABF-0016633 db_xref=ERIC:ABF-0016633 db_xref=GeneID:9731832 locus_tag=Dda3937_01320 product='Phenylacetate-coenzyme A ligase' protein_id=YP_003881202.1 transl_table=11
NC_014500	GenBank	CDS	470171	470440	+	1	.	codon_start=1 db_xref=GI:307129187 db_xref=ASAP:ABF-0016634 db_xref=ERIC:ABF-0016634 db_xref=GeneID:9731833 function='0 unknown function' locus_tag=Dda3937_01321 product='prephenate dehydratase-like protein' protein_id=YP_003881203.1 transl_table=11
NC_014500	GenBank	CDS	470468	471115	+	1	.	codon_start=1 db_xref=GI:307129188 db_xref=ASAP:ABF-0016635 db_xref=ERIC:ABF-0016635 db_xref=GeneID:9731834 function='0.1 unknown function; conserved hypothetical product' locus_tag=Dda3937_01322 product='lysine export protein' protein_id=YP_003881204.1 transl_table=11
NC_014500	GenBank	CDS	471186	471812	+	-1	.	codon_start=1 db_xref=GI:307129189 db_xref=ASAP:ABF-0016636 db_xref=ERIC:ABF-0016636 db_xref=GeneID:9731835 function='4.2.A.75 transport; Electrochemical potential driven transporters; Porters (Uni-, Sym- and Antiporters); The L-lysine exporter (LysE) Family' function='6.1 cell structure; membrane' function='7.3 location of gene products; inner membrane' gene=argO gene_synonym=yggA locus_tag=Dda3…
NC_014500	GenBank	CDS	471990	472766	+	-1	.	codon_start=1 db_xref=GI:307129190 db_xref=ASAP:ABF-0016638 db_xref=ERIC:ABF-0016638 db_xref=GeneID:9731836 locus_tag=Dda3937_01324 product='restriction endonuclease' protein_id=YP_003881206.1 transl_table=11
NC_014500	GenBank	CDS	472983	474374	+	1	.	codon_start=1 db_xref=GI:307129191 db_xref=ASAP:ABF-0016640 db_xref=ERIC:ABF-0016640 db_xref=GeneID:9731837 function='4.2.A.1 transport; Electrochemical potential driven transporters; Porters (Uni-, Sym- and Antiporters); The Major Facilitator Superfamily (MFS)' function='6.1 cell structure; membrane' function='7.3 location of gene products; inner membrane' function='4.S.49 transport; substrate; …
NC_014500	GenBank	CDS	474337	475821	+	-1	.	codon_start=1 db_xref=GI:307129192 db_xref=ASAP:ABF-0016641 db_xref=ERIC:ABF-0016641 db_xref=GeneID:9731838 function='2.2.2 information transfer; RNA related; transcription related' function='3.1.2.5 regulation; type of regulation; transcriptional level; action unknown' function='7.1 location of gene products; cytoplasm' locus_tag=Dda3937_01326 product='GntR family transcriptional regulator' prot…
NC_014500	GenBank	CDS	475850	476377	+	1	.	codon_start=1 db_xref=GI:307129193 db_xref=ASAP:ABF-0016642 db_xref=ERIC:ABF-0016642 db_xref=GeneID:9731839 locus_tag=Dda3937_01327 product='histone acetyltransferase HPA2-like acetyltransferase' protein_id=YP_003881209.1 transl_table=11
NC_014500	GenBank	CDS	476374	476805	+	1	.	codon_start=1 db_xref=GI:307129194 db_xref=ASAP:ABF-0016643 db_xref=ERIC:ABF-0016643 db_xref=GeneID:9731840 function='0.1 unknown function; conserved hypothetical product' locus_tag=Dda3937_01328 product='hypothetical protein' protein_id=YP_003881210.1 transl_table=11
NC_014500	GenBank	CDS	476843	477082	+	1	.	codon_start=1 db_xref=GI:307129195 db_xref=ASAP:ABF-0016644 db_xref=ERIC:ABF-0016644 db_xref=GeneID:9731841 locus_tag=Dda3937_01329 product=transporter protein_id=YP_003881211.1 transl_table=11
NC_014500	GenBank	CDS	477142	477765	+	-1	.	codon_start=1 db_xref=GI:307129196 db_xref=ASAP:ABF-0016646 db_xref=ERIC:ABF-0016646 db_xref=GeneID:9731842 function='0 unknown function' locus_tag=Dda3937_01330 product='hypothetical protein' protein_id=YP_003881212.1 transl_table=11
NC_014500	GenBank	CDS	477762	478943	+	-1	.	codon_start=1 db_xref=GI:307129197 db_xref=ASAP:ABF-0016647 db_xref=ERIC:ABF-0016647 db_xref=GeneID:9731843 locus_tag=Dda3937_01331 note='This protein contains a RecF/RecN/SMC N terminal domain suggesting a role in DNA metabolism and recombination.' product='hypothetical protein' protein_id=YP_003881213.1 transl_table=11
NC_014500	GenBank	CDS	479045	479857	+	-1	.	codon_start=1 db_xref=GI:307129198 db_xref=ASAP:ABF-0016648 db_xref=ERIC:ABF-0016648 db_xref=GeneID:9731844 function='3.1.2 regulation; type of regulation; transcriptional level' function='1.1.1 metabolism; carbon utilization; carbon compounds' function='2.2.2 information transfer; RNA related; transcription related' function='3.3.1 regulation; genetic unit regulated; operon' function='7.1 locati…
NC_014500	GenBank	CDS	480179	480982	+	1	.	codon_start=1 db_xref=GI:307129199 db_xref=ASAP:ABF-0016649 db_xref=ERIC:ABF-0016649 db_xref=GeneID:9731845 function='1.3.2 metabolism; energy metabolism, carbon; pentose phosphate shunt, oxidative branch' locus_tag=Dda3937_01333 product='transketolase, N-terminal section' protein_id=YP_003881215.1 transl_table=11
NC_014500	GenBank	CDS	480985	481905	+	1	.	codon_start=1 db_xref=GI:307129200 db_xref=ASAP:ABF-0016651 db_xref=ERIC:ABF-0016651 db_xref=GeneID:9731846 function='1.5.3 metabolism; building block biosynthesis; cofactor, small molecule carrier' locus_tag=Dda3937_01334 product=transketolase protein_id=YP_003881216.1 transl_table=11
NC_014500	GenBank	CDS	481883	482722	+	1	.	codon_start=1 db_xref=GI:307129201 db_xref=ASAP:ABF-0016652 db_xref=ERIC:ABF-0016652 db_xref=GeneID:9731847 function='0.1 unknown function; conserved hypothetical product' function='7.1 location of gene products; cytoplasm' gene=yohF locus_tag=Dda3937_01335 product='oxidoreductase, short-chain dehydrogenase/reductase family protein' protein_id=YP_003881217.1 transl_table=11
NC_014500	GenBank	CDS	482815	483750	+	1	.	codon_start=1 db_xref=GI:307129202 db_xref=ASAP:ABF-0016653 db_xref=ERIC:ABF-0016653 db_xref=GeneID:9731848 function='4.3.A.1.p transport; Primary Active Transporters; Pyrophosphate Bond (ATP, GTP, P2) Hydrolysis-driven Active Transporters; The ATP-binding Cassette (ABC) Superfamily + ABC-type Uptake Permeases; ABC superfamily, periplasmic binding component' function='7.2 location of gene product…
NC_014500	GenBank	CDS	483794	484426	+	1	.	codon_start=1 db_xref=GI:307129203 db_xref=ASAP:ABF-0016655 db_xref=ERIC:ABF-0016655 db_xref=GeneID:9731849 locus_tag=Dda3937_01337 product=lipoprotein protein_id=YP_003881219.1 transl_table=11
NC_014500	GenBank	CDS	484579	486036	+	1	.	codon_start=1 db_xref=GI:307129204 db_xref=ASAP:ABF-0016657 db_xref=ERIC:ABF-0016657 db_xref=GeneID:9731850 function='4.3.A.1.a transport; Primary Active Transporters; Pyrophosphate Bond (ATP, GTP, P2) Hydrolysis-driven Active Transporters; The ATP-binding Cassette (ABC) Superfamily + ABC-type Uptake Permeases; ABC superfamily ATP binding cytoplasmic component' function='7.1 location of gene prod…
NC_014500	GenBank	CDS	486053	487120	+	1	.	codon_start=1 db_xref=GI:307129205 db_xref=ASAP:ABF-0016658 db_xref=ERIC:ABF-0016658 db_xref=GeneID:9731851 function='4.3.A.1.m transport; Primary Active Transporters; Pyrophosphate Bond (ATP, GTP, P2) Hydrolysis-driven Active Transporters; The ATP-binding Cassette (ABC) Superfamily + ABC-type Uptake Permeases; ABC superfamily, membrane component' function='7.3 location of gene products; inner me…
NC_014500	GenBank	CDS	487113	488624	+	1	.	codon_start=1 db_xref=GI:307129206 db_xref=ASAP:ABF-0016660 db_xref=ERIC:ABF-0016660 db_xref=GeneID:9731852 function='1.7.6 metabolism; central intermediary metabolism; glycerol metabolism' locus_tag=Dda3937_01340 product='glycerol kinase' protein_id=YP_003881222.1 transl_table=11
NC_014500	GenBank	CDS	488617	489432	+	1	.	codon_start=1 db_xref=GI:307129207 db_xref=ASAP:ABF-0016661 db_xref=ERIC:ABF-0016661 db_xref=GeneID:9731853 function='1.5.4 metabolism; building block biosynthesis; fatty acid and phosphatidic acid' function='7.1 location of gene products; cytoplasm' locus_tag=Dda3937_01341 product='2,3-butanediol dehydrogenase/acetoin (diacetyl) reductase' protein_id=YP_003881223.1 transl_table=11
NC_014500	GenBank	CDS	489535	490194	+	-1	.	codon_start=1 db_xref=GI:307129208 db_xref=ASAP:ABF-0016662 db_xref=ERIC:ABF-0016662 db_xref=GeneID:9731854 function='5.6.3 cell processes; protection; cell killing' function='7.1 location of gene products; cytoplasm' locus_tag=Dda3937_01342 product='type-1Aa cytolytic delta-endotoxin' protein_id=YP_003881224.1 transl_table=11
NC_014500	GenBank	CDS	490266	490877	+	-1	.	codon_start=1 db_xref=GI:307129209 db_xref=ASAP:ABF-0016663 db_xref=ERIC:ABF-0016663 db_xref=GeneID:9731855 locus_tag=Dda3937_01343 product='type-1Ba cytolytic delta-endotoxin' protein_id=YP_003881225.1 transl_table=11
NC_014500	GenBank	CDS	490991	491590	+	-1	.	codon_start=1 db_xref=GI:307129210 db_xref=ASAP:ABF-0016664 db_xref=ERIC:ABF-0016664 db_xref=GeneID:9731856 function='5.6.3 cell processes; protection; cell killing' function='7.1 location of gene products; cytoplasm' locus_tag=Dda3937_01344 product='type-2Aa cytolytic delta-endotoxin' protein_id=YP_003881226.1 transl_table=11
NC_014500	GenBank	CDS	491661	492311	+	-1	.	codon_start=1 db_xref=GI:307129211 db_xref=ASAP:ABF-0016665 db_xref=ERIC:ABF-0016665 db_xref=GeneID:9731857 function='5.6.3 cell processes; protection; cell killing' function='7.1 location of gene products; cytoplasm' locus_tag=Dda3937_01345 product='type-2Aa cytolytic delta-endotoxin' protein_id=YP_003881227.1 transl_table=11
NC_014500	GenBank	CDS	492891	494423	+	1	.	codon_start=1 db_xref=GI:307129212 db_xref=ASAP:ABF-0016670 db_xref=ERIC:ABF-0016670 db_xref=GeneID:9731858 function='4.3.A.1.p transport; Primary Active Transporters; Pyrophosphate Bond (ATP, GTP, P2) Hydrolysis-driven Active Transporters; The ATP-binding Cassette (ABC) Superfamily + ABC-type Uptake Permeases; ABC superfamily, periplasmic binding component' function='7.2 location of gene product…
NC_014500	GenBank	CDS	494470	495387	+	1	.	codon_start=1 db_xref=GI:307129213 db_xref=ASAP:ABF-0016671 db_xref=ERIC:ABF-0016671 db_xref=GeneID:9731859 function='4.3.A.1.m transport; Primary Active Transporters; Pyrophosphate Bond (ATP, GTP, P2) Hydrolysis-driven Active Transporters; The ATP-binding Cassette (ABC) Superfamily + ABC-type Uptake Permeases; ABC superfamily, membrane component' function='7.3 location of gene products; inner me…
NC_014500	GenBank	CDS	495394	496323	+	1	.	codon_start=1 db_xref=GI:307129214 db_xref=ASAP:ABF-0016672 db_xref=ERIC:ABF-0016672 db_xref=GeneID:9731860 function='4.3.A.1.m transport; Primary Active Transporters; Pyrophosphate Bond (ATP, GTP, P2) Hydrolysis-driven Active Transporters; The ATP-binding Cassette (ABC) Superfamily + ABC-type Uptake Permeases; ABC superfamily, membrane component' function='7.3 location of gene products; inner me…
NC_014500	GenBank	CDS	496320	497399	+	1	.	codon_start=1 db_xref=GI:307129215 db_xref=ASAP:ABF-0016674 db_xref=ERIC:ABF-0016674 db_xref=GeneID:9731861 function='4.3.A.1.a transport; Primary Active Transporters; Pyrophosphate Bond (ATP, GTP, P2) Hydrolysis-driven Active Transporters; The ATP-binding Cassette (ABC) Superfamily + ABC-type Uptake Permeases; ABC superfamily ATP binding cytoplasmic component' function='7.1 location of gene prod…
NC_014500	GenBank	CDS	497396	498259	+	1	.	codon_start=1 db_xref=GI:307129216 db_xref=ASAP:ABF-0016675 db_xref=ERIC:ABF-0016675 db_xref=GeneID:9731862 function='4.3.A.1.a transport; Primary Active Transporters; Pyrophosphate Bond (ATP, GTP, P2) Hydrolysis-driven Active Transporters; The ATP-binding Cassette (ABC) Superfamily + ABC-type Uptake Permeases; ABC superfamily ATP binding cytoplasmic component' function='7.1 location of gene prod…
NC_014500	GenBank	CDS	498279	499718	+	1	.	codon_start=1 db_xref=GI:307129217 db_xref=ASAP:ABF-0016676 db_xref=ERIC:ABF-0016676 db_xref=GeneID:9731863 locus_tag=Dda3937_01351 product='acetylornithine deacetylase/Succinyl-diaminopimelate desuccinylase-like deacylase' protein_id=YP_003881233.1 transl_table=11
NC_014500	GenBank	CDS	500096	501028	+	1	.	codon_start=1 db_xref=GI:307129218 db_xref=ASAP:ABF-0046538 db_xref=ERIC:ABF-0046538 db_xref=GeneID:9731864 function='3.1.2 regulation; type of regulation; transcriptional level' function='7.1 location of gene products; cytoplasm' function='2.2.2 information transfer; RNA related; transcription related' locus_tag=Dda3937_04305 product='LysR family transcriptional regulator' protein_id=YP_00388123…
NC_014500	GenBank	CDS	501271	502287	+	1	.	codon_start=1 db_xref=GI:307129219 db_xref=ASAP:ABF-0018879 db_xref=ERIC:ABF-0018879 db_xref=GeneID:9731865 function='1.1.4 metabolism; carbon utilization; amines' locus_tag=Dda3937_02864 product='1-aminocyclopropane-1-carboxylate deaminase' protein_id=YP_003881235.1 transl_table=11
NC_014500	GenBank	CDS	502871	503962	+	1	.	codon_start=1 db_xref=GI:307129220 db_xref=ASAP:ABF-0018882 db_xref=ERIC:ABF-0018882 db_xref=GeneID:9731866 function='0.1 unknown function; conserved hypothetical product' locus_tag=Dda3937_02865 product='hypothetical protein' protein_id=YP_003881236.1 transl_table=11
NC_014500	GenBank	CDS	503923	504612	+	1	.	codon_start=1 db_xref=GI:307129221 db_xref=ASAP:ABF-0018883 db_xref=ERIC:ABF-0018883 db_xref=GeneID:9731867 function='0 unknown function' locus_tag=Dda3937_02866 product='hypothetical protein' protein_id=YP_003881237.1 transl_table=11
NC_014500	GenBank	CDS	504657	505208	+	-1	.	codon_start=1 db_xref=GI:307129222 db_xref=ASAP:ABF-0018884 db_xref=ERIC:ABF-0018884 db_xref=GeneID:9731868 function='2.2.2 information transfer; RNA related; transcription related' function='7.1 location of gene products; cytoplasm' function='3.1.2 regulation; type of regulation; transcriptional level' locus_tag=Dda3937_02867 product='AsnC family transcriptional regulator' protein_id=YP_00388123…
NC_014500	GenBank	CDS	505344	505958	+	-1	.	codon_start=1 db_xref=GI:307129223 db_xref=ASAP:ABF-0018885 db_xref=ERIC:ABF-0018885 db_xref=GeneID:9731869 function='1.5.1.13 metabolism; building block biosynthesis; amino acids; phenylalanine' locus_tag=Dda3937_02868 product='chorismate mutase I' protein_id=YP_003881239.1 transl_table=11
NC_014500	GenBank	CDS	506258	507559	+	-1	.	codon_start=1 db_xref=GI:307129224 db_xref=ASAP:ABF-0018887 db_xref=ERIC:ABF-0018887 db_xref=GeneID:9731870 locus_tag=Dda3937_02869 product='membrane protein' protein_id=YP_003881240.1 transl_table=11
NC_014500	GenBank	CDS	507889	508617	+	1	.	codon_start=1 db_xref=GI:307129225 db_xref=ASAP:ABF-0018890 db_xref=ERIC:ABF-0018890 db_xref=GeneID:9731871 function='0.1 unknown function; conserved hypothetical product' gene=yedJ locus_tag=Dda3937_02870 product='metal-dependent phosphohydrolase' protein_id=YP_003881241.1 transl_table=11
NC_014500	GenBank	CDS	508743	509549	+	1	.	codon_start=1 db_xref=GI:307129226 db_xref=ASAP:ABF-0018891 db_xref=ERIC:ABF-0018891 db_xref=GeneID:9731872 function='2.2.2 information transfer; RNA related; transcription related' function='3.1.2 regulation; type of regulation; transcriptional level' locus_tag=Dda3937_02871 product='hypothetical protein' protein_id=YP_003881242.1 transl_table=11
NC_014500	GenBank	CDS	509628	511235	+	-1	.	codon_start=1 db_xref=GI:307129227 db_xref=ASAP:ABF-0018892 db_xref=ERIC:ABF-0018892 db_xref=GeneID:9731873 function='5.3 cell processes; motility (incl. chemotaxis, energytaxis, aerotaxis, redoxtaxis)' function='3.1.3.3 regulation; type of regulation; posttranscriptional; inhibition / activation of enzymes' function='6.1 cell structure; membrane' function='7.3 location of gene products; inner me…
NC_014500	GenBank	CDS	511778	512092	+	-1	.	codon_start=1 db_xref=GI:307129228 db_xref=ASAP:ABF-0018896 db_xref=ERIC:ABF-0018896 db_xref=GeneID:9731874 function='0.1 unknown function; conserved hypothetical product' gene=yiiL gene_synonym=rhaM locus_tag=Dda3937_02873 product='L-rhamnose mutarotase' protein_id=YP_003881244.1 transl_table=11
NC_014500	GenBank	CDS	512361	513197	+	-1	.	codon_start=1 db_xref=GI:307129229 db_xref=ASAP:ABF-0018898 db_xref=ERIC:ABF-0018898 db_xref=GeneID:9731875 function='1.1.1 metabolism; carbon utilization; carbon compounds' gene=rhaD locus_tag=Dda3937_02874 product='rhamnulose-1-phosphate aldolase' protein_id=YP_003881245.1 transl_table=11
NC_014500	GenBank	CDS	513221	514477	+	-1	.	codon_start=1 db_xref=GI:307129230 db_xref=ASAP:ABF-0018899 db_xref=ERIC:ABF-0018899 db_xref=GeneID:9731876 function='1.1.1 metabolism; carbon utilization; carbon compounds' gene=rhaA locus_tag=Dda3937_02875 product='L-rhamnose isomerase' protein_id=YP_003881246.1 transl_table=11
NC_014500	GenBank	CDS	514474	515946	+	-1	.	codon_start=1 db_xref=GI:307129231 db_xref=ASAP:ABF-0018900 db_xref=ERIC:ABF-0018900 db_xref=GeneID:9731877 function='1.1.1 metabolism; carbon utilization; carbon compounds' gene=rhaB locus_tag=Dda3937_02876 product=rhamnulokinase protein_id=YP_003881247.1 transl_table=11
NC_014500	GenBank	CDS	516326	517162	+	1	.	codon_start=1 db_xref=GI:307129232 db_xref=ASAP:ABF-0018901 db_xref=ERIC:ABF-0018901 db_xref=GeneID:9731878 function='RhaS controls the expression of genes involved in rhamnose catabolism' function='1.1.1 metabolism; carbon utilization; carbon compounds' function='2.2.2 information transfer; RNA related; transcription related' function='3.1.2.2 regulation; type of regulation; transcriptional leve…
NC_014500	GenBank	CDS	517200	518054	+	1	.	codon_start=1 db_xref=GI:307129233 db_xref=ASAP:ABF-0018902 db_xref=ERIC:ABF-0018902 db_xref=GeneID:9731879 function='RhaR controls the expression of genes involved in rhamnose catabolism' function='1.1.1 metabolism; carbon utilization; carbon compounds' function='2.2.2 information transfer; RNA related; transcription related' function='3.1.2.2 regulation; type of regulation; transcriptional leve…
NC_014500	GenBank	CDS	518072	518434	+	-1	.	codon_start=1 db_xref=GI:307129234 db_xref=ASAP:ABF-0046539 db_xref=ERIC:ABF-0046539 db_xref=GeneID:9731880 locus_tag=Dda3937_04306 product='hypothetical protein' protein_id=YP_003881250.1 transl_table=11
NC_014500	GenBank	CDS	518418	518687	+	-1	.	codon_start=1 db_xref=GI:307129235 db_xref=ASAP:ABF-0046541 db_xref=ERIC:ABF-0046541 db_xref=GeneID:9731881 function='0 unknown function' locus_tag=Dda3937_04307 product='hypothetical protein' protein_id=YP_003881251.1 transl_table=11
NC_014500	GenBank	CDS	518965	519222	+	-1	.	codon_start=1 db_xref=GI:307129236 db_xref=ASAP:ABF-0046890 db_xref=ERIC:ABF-0046890 db_xref=GeneID:9731882 function='0 unknown function' locus_tag=Dda3937_04455 product='hypothetical protein' protein_id=YP_003881252.1 transl_table=11
NC_014500	GenBank	CDS	519588	521264	+	-1	.	codon_start=1 db_xref=GI:307129237 db_xref=ASAP:ABF-0020097 db_xref=ERIC:ABF-0020097 db_xref=GeneID:9731883 function='7.1 location of gene products; cytoplasm' function='4.3.A.1.a transport; Primary Active Transporters; Pyrophosphate Bond (ATP, GTP, P2) Hydrolysis-driven Active Transporters; The ATP-binding Cassette (ABC) Superfamily + ABC-type Uptake Permeases; ABC superfamily ATP binding cytopl…
NC_014500	GenBank	CDS	521285	522211	+	-1	.	codon_start=1 db_xref=GI:307129238 db_xref=ASAP:ABF-0020096 db_xref=ERIC:ABF-0020096 db_xref=GeneID:9731884 function='4.3.A.1.m transport; Primary Active Transporters; Pyrophosphate Bond (ATP, GTP, P2) Hydrolysis-driven Active Transporters; The ATP-binding Cassette (ABC) Superfamily + ABC-type Uptake Permeases; ABC superfamily, membrane component' function='6.1 cell structure; membrane' function=…
NC_014500	GenBank	CDS	522201	523166	+	-1	.	codon_start=1 db_xref=GI:307129239 db_xref=ASAP:ABF-0020095 db_xref=ERIC:ABF-0020095 db_xref=GeneID:9731885 function='4.3.A.1.m transport; Primary Active Transporters; Pyrophosphate Bond (ATP, GTP, P2) Hydrolysis-driven Active Transporters; The ATP-binding Cassette (ABC) Superfamily + ABC-type Uptake Permeases; ABC superfamily, membrane component' function='6.1 cell structure; membrane' function=…
NC_014500	GenBank	CDS	523144	524817	+	-1	.	codon_start=1 db_xref=GI:307129240 db_xref=ASAP:ABF-0020094 db_xref=ERIC:ABF-0020094 db_xref=GeneID:9731886 function='4.3.A.1.p transport; Primary Active Transporters; Pyrophosphate Bond (ATP, GTP, P2) Hydrolysis-driven Active Transporters; The ATP-binding Cassette (ABC) Superfamily + ABC-type Uptake Permeases; ABC superfamily, periplasmic binding component' function='7.2 location of gene product…
NC_014500	GenBank	CDS	524963	525505	+	-1	.	codon_start=1 db_xref=GI:307129241 db_xref=ASAP:ABF-0020093 db_xref=ERIC:ABF-0020093 db_xref=GeneID:9731887 function='0.1 unknown function; conserved hypothetical product' locus_tag=Dda3937_03670 product='hypothetical protein' protein_id=YP_003881257.1 transl_table=11
NC_014500	GenBank	CDS	525910	527436	+	1	.	codon_start=1 db_xref=GI:307129242 db_xref=ASAP:ABF-0046891 db_xref=ERIC:ABF-0046891 db_xref=GeneID:9731888 function='0.1 unknown function; conserved hypothetical product' locus_tag=Dda3937_04456 product=transposase protein_id=YP_003881258.1 transl_table=11
NC_014500	GenBank	CDS	527720	528298	+	1	.	codon_start=1 db_xref=GI:307129243 db_xref=ASAP:ABF-0018615 db_xref=ERIC:ABF-0018615 db_xref=GeneID:9731889 function='0 unknown function' locus_tag=Dda3937_02685 product='hypothetical protein' protein_id=YP_003881259.1 transl_table=11
NC_014500	GenBank	CDS	528351	529562	+	-1	.	codon_start=1 db_xref=GI:307129244 db_xref=ASAP:ABF-0018614 db_xref=ERIC:ABF-0018614 db_xref=GeneID:9731890 function='0.1 unknown function; conserved hypothetical product' gene=visC locus_tag=Dda3937_02684 product='oxidoreductase with FAD/NAD(P)-binding domain' protein_id=YP_003881260.1 transl_table=11
NC_014500	GenBank	CDS	529585	530763	+	-1	.	codon_start=1 db_xref=GI:307129245 db_xref=ASAP:ABF-0018613 db_xref=ERIC:ABF-0018613 db_xref=GeneID:9731891 function='1.5.3.11 metabolism; building block biosynthesis; cofactor, small molecule carrier; menaquinone, ubiquinone' function='1.3.6 metabolism; energy metabolism, carbon; aerobic respiration' function='7.2 location of gene products; periplasmic space' gene=ubiH gene_synonym=visB locus_ta…
NC_014500	GenBank	CDS	530760	532088	+	-1	.	codon_start=1 db_xref=GI:307129246 db_xref=ASAP:ABF-0018612 db_xref=ERIC:ABF-0018612 db_xref=GeneID:9731892 function='1.2.3 metabolism; macromolecule degradation; proteins/peptides/glycopeptides' gene=pepP locus_tag=Dda3937_02682 product='proline aminopeptidase P II' protein_id=YP_003881262.1 transl_table=11
NC_014500	GenBank	CDS	532127	532711	+	-1	.	codon_start=1 db_xref=GI:307129247 db_xref=ASAP:ABF-0018610 db_xref=ERIC:ABF-0018610 db_xref=GeneID:9731893 function='0.1 unknown function; conserved hypothetical product' gene=ygfB locus_tag=Dda3937_02681 product='hypothetical protein' protein_id=YP_003881263.1 transl_table=11
NC_014500	GenBank	CDS	533044	533373	+	1	.	codon_start=1 db_xref=GI:307129248 db_xref=ASAP:ABF-0018609 db_xref=ERIC:ABF-0018609 db_xref=GeneID:9731894 function='0.1 unknown function; conserved hypothetical product' gene=zapA gene_synonym=ygfE locus_tag=Dda3937_02680 product='hypothetical protein' protein_id=YP_003881264.1 transl_table=11
NC_014500	GenBank	CDS	533693	534307	+	1	.	codon_start=1 db_xref=GI:307129249 db_xref=ASAP:ABF-0018607 db_xref=ERIC:ABF-0018607 db_xref=GeneID:9731896 function='0.1 unknown function; conserved hypothetical product' gene=ygfA locus_tag=Dda3937_02679 product=ligase protein_id=YP_003881265.1 transl_table=11
NC_014500	GenBank	CDS	534321	535577	+	-1	.	codon_start=1 db_xref=GI:307129250 db_xref=ASAP:ABF-0018606 db_xref=ERIC:ABF-0018606 db_xref=GeneID:9731897 function='NadR controls the expression of genes involved in NAD synthesis' function='1.5.2.4 metabolism; building block biosynthesis; nucleotide; pyrimidine ribonucleotide biosynthesis' function='4.9.A.4 transport; Transporters of Unknown Classification; recognized transporters of unknown b…
NC_014500	GenBank	CDS	535647	537032	+	-1	.	codon_start=1 db_xref=GI:307129251 db_xref=ASAP:ABF-0018605 db_xref=ERIC:ABF-0018605 db_xref=GeneID:9731898 function='1.2.3 metabolism; macromolecule degradation; proteins/peptides/glycopeptides' function='7.1 location of gene products; cytoplasm' function='2.3.6 information transfer; protein related; turnover, degradation' gene=radA gene_synonym=sms locus_tag=Dda3937_02677 product='repair protei…
NC_014500	GenBank	CDS	537113	538090	+	-1	.	codon_start=1 db_xref=GI:307129252 db_xref=ASAP:ABF-0018604 db_xref=ERIC:ABF-0018604 db_xref=GeneID:9731899 function='1.5.1.11 metabolism; building block biosynthesis; amino acids; serine' function='1.5.1.10 metabolism; building block biosynthesis; amino acids; glycine' function='7.1 location of gene products; cytoplasm' gene=serB locus_tag=Dda3937_02676 product='phosphoserine phosphatase' protei…
NC_014500	GenBank	CDS	538220	538900	+	1	.	codon_start=1 db_xref=GI:307129253 db_xref=ASAP:ABF-0018603 db_xref=ERIC:ABF-0018603 db_xref=GeneID:9731900 function='7.3 location of gene products; inner membrane' function='6.1 cell structure; membrane' gene=smp locus_tag=Dda3937_02675 product='protein smp' protein_id=YP_003881269.1 transl_table=11
NC_014500	GenBank	CDS	538915	539691	+	-1	.	codon_start=1 db_xref=GI:307129254 db_xref=ASAP:ABF-0018602 db_xref=ERIC:ABF-0018602 db_xref=GeneID:9731901 function='1.7.1 metabolism; central intermediary metabolism; unassigned reversible reactions' function='7.1 location of gene products; cytoplasm' gene=tam locus_tag=Dda3937_02674 product='trans-aconitate 2-methyltransferase' protein_id=YP_003881270.1 transl_table=11
NC_014500	GenBank	CDS	539842	540714	+	-1	.	codon_start=1 db_xref=GI:307129255 db_xref=ASAP:ABF-0018601 db_xref=ERIC:ABF-0018601 db_xref=GeneID:9731902 function='0 unknown function' locus_tag=Dda3937_02673 product='hypothetical protein' protein_id=YP_003881271.1 transl_table=11
NC_014500	GenBank	CDS	541145	542734	+	1	.	codon_start=1 db_xref=GI:307129256 db_xref=ASAP:ABF-0018598 db_xref=ERIC:ABF-0018598 db_xref=GeneID:9731903 function='2.3.2 information transfer; protein related; translation' function='7.1 location of gene products; cytoplasm' gene=prfC gene_synonym=tos locus_tag=Dda3937_02672 product='peptide chain release factor RF-3' protein_id=YP_003881272.1 transl_table=11
NC_014500	GenBank	CDS	543074	543730	+	1	.	codon_start=1 db_xref=GI:307129257 db_xref=ASAP:ABF-0018596 db_xref=ERIC:ABF-0018596 db_xref=GeneID:9731904 function='7.2 location of gene products; periplasmic space' function='5.5.1 cell processes; adaptation to stress; osmotic pressure' gene=osmY gene_synonym=csi-5 locus_tag=Dda3937_02671 product='hypothetical protein' protein_id=YP_003881273.1 transl_table=11
NC_014500	GenBank	CDS	543891	544052	+	1	.	codon_start=1 db_xref=GI:307129258 db_xref=ASAP:ABF-0018595 db_xref=ERIC:ABF-0018595 db_xref=GeneID:9731905 function='0.1 unknown function; conserved hypothetical product' locus_tag=Dda3937_02670 product='hypothetical protein' protein_id=YP_003881274.1 transl_table=11
NC_014500	GenBank	CDS	544152	544340	+	1	.	codon_start=1 db_xref=GI:307129259 db_xref=ASAP:ABF-0018593 db_xref=ERIC:ABF-0018593 db_xref=GeneID:9731906 function='0 unknown function' gene=yjbJ locus_tag=Dda3937_02669 product='hypothetical protein' protein_id=YP_003881275.1 transl_table=11
NC_014500	GenBank	CDS	544591	545253	+	1	.	codon_start=1 db_xref=GI:307129260 db_xref=ASAP:ABF-0018592 db_xref=ERIC:ABF-0018592 db_xref=GeneID:9731907 function='0.1 unknown function; conserved hypothetical product' gene=yjjV locus_tag=Dda3937_02668 product=DNase protein_id=YP_003881276.1 transl_table=11
NC_014500	GenBank	CDS	545538	546257	+	1	.	codon_start=1 db_xref=GI:307129261 db_xref=ASAP:ABF-0018590 db_xref=ERIC:ABF-0018590 db_xref=GeneID:9731908 function='5.5.7 cell processes; adaptation to stress; Fe aquisition' function='7.1 location of gene products; cytoplasm' locus_tag=Dda3937_02667 product='4'-phosphopantetheinyl transferase entD' protein_id=YP_003881277.1 transl_table=11
NC_014500	GenBank	CDS	546299	547063	+	1	.	codon_start=1 db_xref=GI:307129262 db_xref=ASAP:ABF-0018589 db_xref=ERIC:ABF-0018589 db_xref=GeneID:9731909 function='0.1 unknown function; conserved hypothetical product' locus_tag=Dda3937_02666 product='oxidoreductase, short-chain dehydrogenase/reductase family protein' protein_id=YP_003881278.1 transl_table=11
NC_014500	GenBank	CDS	547421	549139	+	1	.	codon_start=1 db_xref=GI:307129263 db_xref=ASAP:ABF-0018585 db_xref=ERIC:ABF-0018585 db_xref=GeneID:9731910 function='5.3 cell processes; motility (incl. chemotaxis, energytaxis, aerotaxis, redoxtaxis)' function='3.1.3.3 regulation; type of regulation; posttranscriptional; inhibition / activation of enzymes' function='6.1 cell structure; membrane' function='7.3 location of gene products; inner me…
NC_014500	GenBank	CDS	549209	549460	+	1	.	codon_start=1 db_xref=GI:307129264 db_xref=ASAP:ABF-0018583 db_xref=ERIC:ABF-0018583 db_xref=GeneID:9731911 function='0 unknown function' locus_tag=Dda3937_02664 product='hypothetical protein' protein_id=YP_003881280.1 transl_table=11
NC_014500	GenBank	CDS	549717	550154	+	-1	.	codon_start=1 db_xref=GI:307129265 db_xref=ASAP:ABF-0018581 db_xref=ERIC:ABF-0018581 db_xref=GeneID:9731912 function='0 unknown function' locus_tag=Dda3937_02663 product='flagellar protein flhE' protein_id=YP_003881281.1 transl_table=11
NC_014500	GenBank	CDS	550463	550867	+	-1	.	codon_start=1 db_xref=GI:307129266 db_xref=ASAP:ABF-0046892 db_xref=ERIC:ABF-0046892 db_xref=GeneID:9731913 function='0 unknown function' locus_tag=Dda3937_04457 product='hypothetical protein' protein_id=YP_003881282.1 transl_table=11
NC_014500	GenBank	CDS	550833	551480	+	1	.	codon_start=1 db_xref=GI:307129267 db_xref=ASAP:ABF-0018578 db_xref=ERIC:ABF-0018578 db_xref=GeneID:9731914 function='0.1 unknown function; conserved hypothetical product' locus_tag=Dda3937_02662 product='GTP pyrophosphokinase/Guanosine-3',5'-bis(diphosphate) 3'-pyrophosphohydrolase' protein_id=YP_003881283.1 transl_table=11
NC_014500	GenBank	CDS	551694	551969	+	-1	.	codon_start=1 db_xref=GI:307129268 db_xref=ASAP:ABF-0046893 db_xref=ERIC:ABF-0046893 db_xref=GeneID:9731915 function='0 unknown function' locus_tag=Dda3937_04458 product='hypothetical protein' protein_id=YP_003881284.1 transl_table=11
NC_014500	GenBank	CDS	552054	553118	+	1	.	codon_start=1 db_xref=GI:307129269 db_xref=ASAP:ABF-0018576 db_xref=ERIC:ABF-0018576 db_xref=GeneID:9731916 function='1 metabolism' locus_tag=Dda3937_02661 product='peptidase M20D, amidohydrolase' protein_id=YP_003881285.1 transl_table=11
NC_014500	GenBank	CDS	553146	553433	+	-1	.	codon_start=1 db_xref=GI:307129270 db_xref=ASAP:ABF-0018575 db_xref=ERIC:ABF-0018575 db_xref=GeneID:9731917 function='0 unknown function' locus_tag=Dda3937_02660 product='hypothetical protein' protein_id=YP_003881286.1 transl_table=11
NC_014500	GenBank	CDS	553639	554454	+	1	.	codon_start=1 db_xref=GI:307129271 db_xref=ASAP:ABF-0018573 db_xref=ERIC:ABF-0018573 db_xref=GeneID:9731918 function='4.3.A.1.am transport; Primary Active Transporters; Pyrophosphate Bond (ATP, GTP, P2) Hydrolysis-driven Active Transporters; The ATP-binding Cassette (ABC) Superfamily + ABC-type Uptake Permeases; ABC superfamily, ATP binding and membrane component' function='6.1 cell structure; me…
NC_014500	GenBank	CDS	554424	555443	+	1	.	codon_start=1 db_xref=GI:307129272 db_xref=ASAP:ABF-0018572 db_xref=ERIC:ABF-0018572 db_xref=GeneID:9731919 function='4.3.A.1.p transport; Primary Active Transporters; Pyrophosphate Bond (ATP, GTP, P2) Hydrolysis-driven Active Transporters; The ATP-binding Cassette (ABC) Superfamily + ABC-type Uptake Permeases; ABC superfamily, periplasmic binding component' locus_tag=Dda3937_02658 product='ABC t…
NC_014500	GenBank	CDS	555440	556438	+	1	.	codon_start=1 db_xref=GI:307129273 db_xref=ASAP:ABF-0018571 db_xref=ERIC:ABF-0018571 db_xref=GeneID:9731920 function='4.3.A.1.m transport; Primary Active Transporters; Pyrophosphate Bond (ATP, GTP, P2) Hydrolysis-driven Active Transporters; The ATP-binding Cassette (ABC) Superfamily + ABC-type Uptake Permeases; ABC superfamily, membrane component' function='7.3 location of gene products; inner me…
NC_014500	GenBank	CDS	556543	557106	+	1	.	codon_start=1 db_xref=GI:307129274 db_xref=ASAP:ABF-0018570 db_xref=ERIC:ABF-0018570 db_xref=GeneID:9731921 function='5.6.2 cell processes; protection; detoxification (xenobiotic metabolism)' function='7.1 location of gene products; cytoplasm' function='1.5.3.9 metabolism; building block biosynthesis; cofactor, small molecule carrier; riboflavin (Vitamin B2), FAD, FMN' gene=ahpC gene_synonym=tpx …
NC_014500	GenBank	CDS	557186	558748	+	1	.	codon_start=1 db_xref=GI:307129275 db_xref=ASAP:ABF-0018568 db_xref=ERIC:ABF-0018568 db_xref=GeneID:9731922 function='1.5.3.9 metabolism; building block biosynthesis; cofactor, small molecule carrier; riboflavin (Vitamin B2), FAD, FMN' function='5.6.2 cell processes; protection; detoxification (xenobiotic metabolism)' function='7.1 location of gene products; cytoplasm' gene=ahpF locus_tag=Dda3937…
NC_014500	GenBank	CDS	558888	559718	+	-1	.	codon_start=1 db_xref=GI:307129276 db_xref=ASAP:ABF-0018567 db_xref=ERIC:ABF-0018567 db_xref=GeneID:9731923 function='0.1 unknown function; conserved hypothetical product' locus_tag=Dda3937_02654 product='hypothetical protein' protein_id=YP_003881292.1 transl_table=11
NC_014500	GenBank	CDS	559953	560633	+	1	.	codon_start=1 db_xref=GI:307129277 db_xref=ASAP:ABF-0018565 db_xref=ERIC:ABF-0018565 db_xref=GeneID:9731924 function='1.6.3 metabolism; macromolecules (cellular constituent) biosynthesis; lipopolysaccharide' gene=wbbJ locus_tag=Dda3937_02653 product='chloramphenicol acetyltransferase' protein_id=YP_003881293.1 transl_table=11
NC_014500	GenBank	CDS	560618	560950	+	-1	.	codon_start=1 db_xref=GI:307129278 db_xref=ASAP:ABF-0018564 db_xref=ERIC:ABF-0018564 db_xref=GeneID:9731925 function='0.1 unknown function; conserved hypothetical product' gene=yedX locus_tag=Dda3937_02652 product='transthyretin-like protein' protein_id=YP_003881294.1 transl_table=11
NC_014500	GenBank	CDS	560947	561447	+	-1	.	codon_start=1 db_xref=GI:307129279 db_xref=ASAP:ABF-0018563 db_xref=ERIC:ABF-0018563 db_xref=GeneID:9731926 function='0.1 unknown function; conserved hypothetical product' locus_tag=Dda3937_02651 product=Uricase protein_id=YP_003881295.1 transl_table=11
NC_014500	GenBank	CDS	561444	561683	+	-1	.	codon_start=1 db_xref=GI:307129280 db_xref=ASAP:ABF-0046894 db_xref=ERIC:ABF-0046894 db_xref=GeneID:9731927 function='0 unknown function' locus_tag=Dda3937_04459 product='hypothetical protein' protein_id=YP_003881296.1 transl_table=11
NC_014500	GenBank	CDS	561977	564415	+	-1	.	codon_start=1 db_xref=GI:307129281 db_xref=ASAP:ABF-0018561 db_xref=ERIC:ABF-0018561 db_xref=GeneID:9731928 function='4.3.A.3 transport; Primary Active Transporters; Pyrophosphate Bond (ATP, GTP, P2) Hydrolysis-driven Active Transporters; The P-type ATPase (P-ATPase) Superfamily' function='4.S.151 transport; substrate; Pb/Cd/Zn/Hg' function='1.3.8 metabolism; energy metabolism, carbon; ATP proton…
NC_014500	GenBank	CDS	564416	564847	+	1	.	codon_start=1 db_xref=GI:307129282 db_xref=ASAP:ABF-0018560 db_xref=ERIC:ABF-0018560 db_xref=GeneID:9731929 function='2.2.2 information transfer; RNA related; transcription related' function='3.1.2.2 regulation; type of regulation; transcriptional level; activator' function='3.3.1 regulation; genetic unit regulated; operon' function='5.6.2 cell processes; protection; detoxification (xenobiotic me…
NC_014500	GenBank	CDS	564864	565886	+	-1	.	codon_start=1 db_xref=GI:307129283 db_xref=ASAP:ABF-0018558 db_xref=ERIC:ABF-0018558 db_xref=GeneID:9731930 function='1.1.1 metabolism; carbon utilization; carbon compounds' function='2.2.2 information transfer; RNA related; transcription related' function='3.3.1 regulation; genetic unit regulated; operon' function='7.1 location of gene products; cytoplasm' function='3.1.2.3 regulation; type of r…
NC_014500	GenBank	CDS	566020	567366	+	1	.	codon_start=1 db_xref=GI:307129284 db_xref=ASAP:ABF-0018557 db_xref=ERIC:ABF-0018557 db_xref=GeneID:9731931 function='0.1 unknown function; conserved hypothetical product' gene=lfeW locus_tag=Dda3937_02647 product='mandelate racemase/muconate lactonizing protein' protein_id=YP_003881300.1 transl_table=11
NC_014500	GenBank	CDS	567767	569173	+	1	.	codon_start=1 db_xref=GI:307129285 db_xref=ASAP:ABF-0018556 db_xref=ERIC:ABF-0018556 db_xref=GeneID:9731932 function='6.7 cell structure; capsule (M and K antigens)' function='1.6.2 metabolism; macromolecules (cellular constituent) biosynthesis; colanic acid (M antigen)' gene=wcaJ gene_synonym=orf16 locus_tag=Dda3937_02646 product='UDP-glucose lipid carrier transferase' protein_id=YP_003881301.1 …
NC_014500	GenBank	CDS	569163	570449	+	1	.	codon_start=1 db_xref=GI:307129286 db_xref=ASAP:ABF-0018555 db_xref=ERIC:ABF-0018555 db_xref=GeneID:9731933 function='0.1 unknown function; conserved hypothetical product' locus_tag=Dda3937_02645 product='capsular polysaccharide synthesis protein CpsB' protein_id=YP_003881302.1 transl_table=11
NC_014500	GenBank	CDS	570451	571008	+	1	.	codon_start=1 db_xref=GI:307129287 db_xref=ASAP:ABF-0018554 db_xref=ERIC:ABF-0018554 db_xref=GeneID:9731934 function='7.4 location of gene products; outer membrane' function='4.1.B transport; Channel-type Transporters; Beta barrel porins (The Outer Membrane Porin (OMP) Functional Superfamily)' function='6.7 cell structure; capsule (M and K antigens)' locus_tag=Dda3937_02644 product='capsular poly…
NC_014500	GenBank	CDS	571011	573143	+	1	.	codon_start=1 db_xref=GI:307129288 db_xref=ASAP:ABF-0018553 db_xref=ERIC:ABF-0018553 db_xref=GeneID:9731935 function='6.7 cell structure; capsule (M and K antigens)' locus_tag=Dda3937_02643 product='capsular polysaccharide synthesis protein CpsD' protein_id=YP_003881304.1 transl_table=11
NC_014500	GenBank	CDS	573157	574368	+	1	.	codon_start=1 db_xref=GI:307129289 db_xref=ASAP:ABF-0018552 db_xref=ERIC:ABF-0018552 db_xref=GeneID:9731936 locus_tag=Dda3937_02642 product='hypothetical protein' protein_id=YP_003881305.1 transl_table=11
NC_014500	GenBank	CDS	574365	575747	+	1	.	codon_start=1 db_xref=GI:307129290 db_xref=ASAP:ABF-0018551 db_xref=ERIC:ABF-0018551 db_xref=GeneID:9731937 function='0 unknown function' locus_tag=Dda3937_02641 product='hypothetical protein' protein_id=YP_003881306.1 transl_table=11
NC_014500	GenBank	CDS	576253	576729	+	1	.	codon_start=1 db_xref=GI:307129291 db_xref=ASAP:ABF-0018634 db_xref=ERIC:ABF-0018634 db_xref=GeneID:9731938 locus_tag=Dda3937_02693 product=glycosyltransferase protein_id=YP_003881307.1 transl_table=11
NC_014500	GenBank	CDS	576739	577950	+	1	.	codon_start=1 db_xref=GI:307129292 db_xref=ASAP:ABF-0018635 db_xref=ERIC:ABF-0018635 db_xref=GeneID:9731939 locus_tag=Dda3937_02694 product=glycosyltransferase protein_id=YP_003881308.1 transl_table=11
NC_014500	GenBank	CDS	577952	579067	+	1	.	codon_start=1 db_xref=GI:307129293 db_xref=ASAP:ABF-0018636 db_xref=ERIC:ABF-0018636 db_xref=GeneID:9731940 locus_tag=Dda3937_02695 product='alpha-D-GlcNAc alpha-1,2-L-rhamnosyltransferase' protein_id=YP_003881309.1 transl_table=11
NC_014500	GenBank	CDS	579083	579490	+	1	.	codon_start=1 db_xref=GI:307129294 db_xref=ASAP:ABF-0018637 db_xref=ERIC:ABF-0018637 db_xref=GeneID:9731941 function='0 unknown function' locus_tag=Dda3937_02696 product='hypothetical protein' protein_id=YP_003881310.1 transl_table=11
NC_014500	GenBank	CDS	579529	580923	+	1	.	codon_start=1 db_xref=GI:307129295 db_xref=ASAP:ABF-0018638 db_xref=ERIC:ABF-0018638 db_xref=GeneID:9731942 locus_tag=Dda3937_02697 product='hypothetical protein' protein_id=YP_003881311.1 transl_table=11
NC_014500	GenBank	CDS	580950	581450	+	1	.	codon_start=1 db_xref=GI:307129296 db_xref=ASAP:ABF-0018639 db_xref=ERIC:ABF-0018639 db_xref=GeneID:9731943 function='1.6.2 metabolism; macromolecules (cellular constituent) biosynthesis; colanic acid (M antigen)' function='1.1.3 metabolism; carbon utilization; amino acids' gene=wcaB locus_tag=Dda3937_02698 product='Colanic acid biosynthesis acetyltransferase wcaB' protein_id=YP_003881312.1 trans…
NC_014500	GenBank	CDS	581656	581949	+	1	.	codon_start=1 db_xref=GI:307129297 db_xref=ASAP:ABF-0018640 db_xref=ERIC:ABF-0018640 db_xref=GeneID:9731944 function='0.1 unknown function; conserved hypothetical product' locus_tag=Dda3937_02699 product='helix-turn-helix protein, copG family' protein_id=YP_003881313.1 transl_table=11
NC_014500	GenBank	CDS	582713	584452	+	1	.	codon_start=1 db_xref=GI:307129298 db_xref=ASAP:ABF-0018644 db_xref=ERIC:ABF-0018644 db_xref=GeneID:9731946 function='0 unknown function' function='0.1 unknown function; conserved hypothetical product' locus_tag=Dda3937_02702 product='hypothetical protein' protein_id=YP_003881314.1 transl_table=11
NC_014500	GenBank	CDS	584921	585151	+	1	.	codon_start=1 db_xref=GI:307129299 db_xref=ASAP:ABF-0046897 db_xref=ERIC:ABF-0046897 db_xref=GeneID:9731947 function='0 unknown function' locus_tag=Dda3937_04460 product='hypothetical protein' protein_id=YP_003881315.1 transl_table=11
NC_014500	GenBank	CDS	585243	585563	+	-1	.	codon_start=1 db_xref=GI:307129300 db_xref=ASAP:ABF-0046898 db_xref=ERIC:ABF-0046898 db_xref=GeneID:9731948 function='0 unknown function' locus_tag=Dda3937_04461 product='hypothetical protein' protein_id=YP_003881316.1 transl_table=11
NC_014500	GenBank	CDS	585621	586127	+	-1	.	codon_start=1 db_xref=GI:307129301 db_xref=ASAP:ABF-0018646 db_xref=ERIC:ABF-0018646 db_xref=GeneID:9731949 function='0 unknown function' locus_tag=Dda3937_02703 product='hypothetical protein' protein_id=YP_003881317.1 transl_table=11
NC_014500	GenBank	CDS	586520	586966	+	-1	.	codon_start=1 db_xref=GI:307129302 db_xref=ASAP:ABF-0046899 db_xref=ERIC:ABF-0046899 db_xref=GeneID:9731950 function='0 unknown function' locus_tag=Dda3937_04462 product=Integrase protein_id=YP_003881318.1 transl_table=11
NC_014500	GenBank	CDS	587253	587546	+	1	.	codon_start=1 db_xref=GI:307129303 db_xref=ASAP:ABF-0018648 db_xref=ERIC:ABF-0018648 db_xref=GeneID:9731951 function='0.1 unknown function; conserved hypothetical product' locus_tag=Dda3937_02704 product='helix-turn-helix protein, copG family' protein_id=YP_003881319.1 transl_table=11
NC_014500	GenBank	CDS	587528	588031	+	1	.	codon_start=1 db_xref=GI:307129304 db_xref=ASAP:ABF-0018649 db_xref=ERIC:ABF-0018649 db_xref=GeneID:9731952 function='0.1 unknown function; conserved hypothetical product' locus_tag=Dda3937_02705 product='N-acetyltransferase GCN5' protein_id=YP_003881320.1 transl_table=11
NC_014500	GenBank	CDS	588528	590570	+	-1	.	codon_start=1 db_xref=GI:307129305 db_xref=ASAP:ABF-0018650 db_xref=ERIC:ABF-0018650 db_xref=GeneID:9731953 function='8 extrachromosomal' function='8.2 extrachromosomal; plasmid related' locus_tag=Dda3937_02706 product='phage abortive infection protein' protein_id=YP_003881321.1 transl_table=11
NC_014500	GenBank	CDS	590563	591906	+	-1	.	codon_start=1 db_xref=GI:307129306 db_xref=ASAP:ABF-0018651 db_xref=ERIC:ABF-0018651 db_xref=GeneID:9731954 function='0.1 unknown function; conserved hypothetical product' function='8.1 extrachromosomal; prophage genes and phage related functions' locus_tag=Dda3937_02707 product='Retron-type reverse transcriptase' protein_id=YP_003881322.1 transl_table=11
NC_014500	GenBank	CDS	592071	592376	+	-1	.	codon_start=1 db_xref=GI:307129307 db_xref=ASAP:ABF-0018652 db_xref=ERIC:ABF-0018652 db_xref=GeneID:9731955 function='8 extrachromosomal' function='8.2 extrachromosomal; plasmid related' locus_tag=Dda3937_02708 product='Cytotoxic protein ccdB' protein_id=YP_003881323.1 transl_table=11
NC_014500	GenBank	CDS	592379	592597	+	-1	.	codon_start=1 db_xref=GI:307129308 db_xref=ASAP:ABF-0018653 db_xref=ERIC:ABF-0018653 db_xref=GeneID:9731956 function='8 extrachromosomal' function='8.2 extrachromosomal; plasmid related' locus_tag=Dda3937_02709 product='CcdA protein' protein_id=YP_003881324.1 transl_table=11
NC_014500	GenBank	CDS	592656	593399	+	-1	.	codon_start=1 db_xref=GI:307129309 db_xref=ASAP:ABF-0018654 db_xref=ERIC:ABF-0018654 db_xref=GeneID:9731957 function='8 extrachromosomal' function='8.2 extrachromosomal; plasmid related' locus_tag=Dda3937_02710 product='MobC-like protein' protein_id=YP_003881325.1 transl_table=11
NC_014500	GenBank	CDS	593417	594133	+	-1	.	codon_start=1 db_xref=GI:307129310 db_xref=ASAP:ABF-0018655 db_xref=ERIC:ABF-0018655 db_xref=GeneID:9731958 function='0 unknown function' locus_tag=Dda3937_02711 product='hypothetical protein' protein_id=YP_003881326.1 transl_table=11
NC_014500	GenBank	CDS	594300	594650	+	-1	.	codon_start=1 db_xref=GI:307129311 db_xref=ASAP:ABF-0018656 db_xref=ERIC:ABF-0018656 db_xref=GeneID:9731959 function='0 unknown function' locus_tag=Dda3937_02712 product='hypothetical protein' protein_id=YP_003881327.1 transl_table=11
NC_014500	GenBank	CDS	595102	596361	+	-1	.	codon_start=1 db_xref=GI:307129312 db_xref=ASAP:ABF-0018658 db_xref=ERIC:ABF-0018658 db_xref=GeneID:9731960 function='8.1 extrachromosomal; prophage genes and phage related functions' locus_tag=Dda3937_02713 product=Integrase protein_id=YP_003881328.1 transl_table=11
NC_014500	GenBank	tRNA	596523	596598	+	-1	.	db_xref=ASAP:ABF-0020928 db_xref=ERIC:ABF-0020928 db_xref=GeneID:9731961 gene=pheU locus_tag=Dda3937_04267 note='anticodon GAA, Cove score 84.11; identified as pheU based on genomic context' product=tRNA-Phe
NC_014500	GenBank	CDS	596761	597336	+	-1	.	codon_start=1 db_xref=GI:307129313 db_xref=ASAP:ABF-0018660 db_xref=ERIC:ABF-0018660 db_xref=GeneID:9731962 function='3.1.2 regulation; type of regulation; transcriptional level' function='2.2.2 information transfer; RNA related; transcription related' function='7.1 location of gene products; cytoplasm' gene=yjdC locus_tag=Dda3937_02714 product='transcriptional regulator' protein_id=YP_003881329.…
NC_014500	GenBank	CDS	597429	599147	+	-1	.	codon_start=1 db_xref=GI:307129314 db_xref=ASAP:ABF-0018661 db_xref=ERIC:ABF-0018661 db_xref=GeneID:9731963 function='2.3.4 information transfer; protein related; chaperoning, folding' function='1.8.2 metabolism; metabolism of other compounds; sulfur metabolism' function='1.6.15.1 metabolism; macromolecules (cellular constituent) biosynthesis; large molecule carriers; cytochromes' function='6.1 c…
NC_014500	GenBank	CDS	599123	599428	+	-1	.	codon_start=1 db_xref=GI:307129315 db_xref=ASAP:ABF-0018662 db_xref=ERIC:ABF-0018662 db_xref=GeneID:9731964 function='1.6.15.1 metabolism; macromolecules (cellular constituent) biosynthesis; large molecule carriers; cytochromes' function='5.5.6 cell processes; adaptation to stress; other (mechanical, nutritional, oxidative stress)' gene=cutA gene_synonym='cutA1; cycY' locus_tag=Dda3937_02716 prod…
NC_014500	GenBank	CDS	599639	600940	+	-1	.	codon_start=1 db_xref=GI:307129316 db_xref=ASAP:ABF-0018664 db_xref=ERIC:ABF-0018664 db_xref=GeneID:9731965 function='4.2.A.13 transport; Electrochemical potential driven transporters; Porters (Uni-, Sym- and Antiporters); The C4-Dicarboxylate Uptake (Dcu) Family' function='4.S.46 transport; substrate; dicarboxylate' function='7.3 location of gene products; inner membrane' function='1.1.1 metabol…
NC_014500	GenBank	CDS	601115	602554	+	-1	.	codon_start=1 db_xref=GI:307129317 db_xref=ASAP:ABF-0018665 db_xref=ERIC:ABF-0018665 db_xref=GeneID:9731966 function='1.7.13 metabolism; central intermediary metabolism; amino acid conversion' function='1.5.1.6 metabolism; building block biosynthesis; amino acids; asparagine' function='1.5.1.7 metabolism; building block biosynthesis; amino acids; lysine, diaminopimelate' function='7.1 location of…
NC_014500	GenBank	CDS	602997	603524	+	1	.	codon_start=1 db_xref=GI:307129318 db_xref=ASAP:ABF-0018666 db_xref=ERIC:ABF-0018666 db_xref=GeneID:9731967 function='0.1 unknown function; conserved hypothetical product' function='6.1 cell structure; membrane' function='7.3 location of gene products; inner membrane' gene=fxsA locus_tag=Dda3937_02719 product='inner membrane protein' protein_id=YP_003881334.1 transl_table=11
NC_014500	GenBank	CDS	603719	604012	+	1	.	codon_start=1 db_xref=GI:307129319 db_xref=ASAP:ABF-0018667 db_xref=ERIC:ABF-0018667 db_xref=GeneID:9731968 function='2.3.4 information transfer; protein related; chaperoning, folding' function='5.1 cell processes; cell division' function='7.1 location of gene products; cytoplasm' gene=groS gene_synonym='crpB; groES; hdh; mopA; mopB; tabB' locus_tag=Dda3937_02720 product='Cpn10 chaperonin GroES, …
NC_014500	GenBank	CDS	604063	605709	+	1	.	codon_start=1 db_xref=GI:307129320 db_xref=ASAP:ABF-0018669 db_xref=ERIC:ABF-0018669 db_xref=GeneID:9731969 function='2.3.4 information transfer; protein related; chaperoning, folding' function='5.1 cell processes; cell division' function='7.1 location of gene products; cytoplasm' gene=groL gene_synonym='groEL; hdh; mopA; mopB; tabB' locus_tag=Dda3937_02721 product='Cpn60 chaperonin GroEL, large …
NC_014500	GenBank	CDS	606034	606549	+	1	.	codon_start=1 db_xref=GI:307129321 db_xref=ASAP:ABF-0018671 db_xref=ERIC:ABF-0018671 db_xref=GeneID:9731970 function='1.5.3.11 metabolism; building block biosynthesis; cofactor, small molecule carrier; menaquinone, ubiquinone' function='1.3.6 metabolism; energy metabolism, carbon; aerobic respiration' function='7.1 location of gene products; cytoplasm' gene=ubiC locus_tag=Dda3937_02722 product='c…
NC_014500	GenBank	CDS	606571	607434	+	1	.	codon_start=1 db_xref=GI:307129322 db_xref=ASAP:ABF-0018672 db_xref=ERIC:ABF-0018672 db_xref=GeneID:9731971 function='1.5.3.11 metabolism; building block biosynthesis; cofactor, small molecule carrier; menaquinone, ubiquinone' function='1.3.6 metabolism; energy metabolism, carbon; aerobic respiration' function='6.1 cell structure; membrane' function='7.3 location of gene products; inner membrane'…
NC_014500	GenBank	CDS	607513	610002	+	-1	.	codon_start=1 db_xref=GI:307129323 db_xref=ASAP:ABF-0018673 db_xref=ERIC:ABF-0018673 db_xref=GeneID:9731972 function='1.5.4 metabolism; building block biosynthesis; fatty acid and phosphatidic acid' function='1.6.1 metabolism; macromolecules (cellular constituent) biosynthesis; phospholipid' function='6.1 cell structure; membrane' function='7.3 location of gene products; inner membrane' gene=plsB…
NC_014500	GenBank	CDS	610131	610496	+	1	.	codon_start=1 db_xref=GI:307129324 db_xref=ASAP:ABF-0018675 db_xref=ERIC:ABF-0018675 db_xref=GeneID:9731973 function='1.5.4 metabolism; building block biosynthesis; fatty acid and phosphatidic acid' function='1.6.1 metabolism; macromolecules (cellular constituent) biosynthesis; phospholipid' function='6.1 cell structure; membrane' function='7.3 location of gene products; inner membrane' gene=dgkA…
NC_014500	GenBank	CDS	610606	611217	+	1	.	codon_start=1 db_xref=GI:307129325 db_xref=ASAP:ABF-0018677 db_xref=ERIC:ABF-0018677 db_xref=GeneID:9731974 function='LexA controls the expression of genes involved in DNA repair (the SOS regulon)' function='5.8 cell processes; SOS response' function='2.1.4 information transfer; DNA related; DNA repair' function='2.2.2 information transfer; RNA related; transcription related' function='3.1.2.3 re…
NC_014500	GenBank	CDS	611561	612070	+	-1	.	codon_start=1 db_xref=GI:307129326 db_xref=ASAP:ABF-0018678 db_xref=ERIC:ABF-0018678 db_xref=GeneID:9731975 function='Zur controls the expression of genes invoved in zinc uptake' function='2.2.2 information transfer; RNA related; transcription related' function='3.1.2.3 regulation; type of regulation; transcriptional level; repressor' function='3.3.1 regulation; genetic unit regulated; operon' fu…
NC_014500	GenBank	CDS	612319	613023	+	-1	.	codon_start=1 db_xref=GI:307129327 db_xref=ASAP:ABF-0018680 db_xref=ERIC:ABF-0018680 db_xref=GeneID:9731976 function='0.1 unknown function; conserved hypothetical product' gene=yhaK locus_tag=Dda3937_02728 product='pirin-related protein' protein_id=YP_003881343.1 transl_table=11
NC_014500	GenBank	CDS	613133	614029	+	1	.	codon_start=1 db_xref=GI:307129328 db_xref=ASAP:ABF-0018681 db_xref=ERIC:ABF-0018681 db_xref=GeneID:9731977 function='3.1.2 regulation; type of regulation; transcriptional level' function='2.2.2 information transfer; RNA related; transcription related' function='7.1 location of gene products; cytoplasm' gene=yhaJ locus_tag=Dda3937_02729 product='DNA-binding transcriptional regulator' protein_id=Y…
NC_014500	GenBank	CDS	614136	615122	+	-1	.	codon_start=1 db_xref=GI:307129329 db_xref=ASAP:ABF-0018682 db_xref=ERIC:ABF-0018682 db_xref=GeneID:9731978 function='0.1 unknown function; conserved hypothetical product' gene=yqjG locus_tag=Dda3937_02730 product='glutathione S-transferase' protein_id=YP_003881345.1 transl_table=11
NC_014500	GenBank	CDS	615228	615659	+	-1	.	codon_start=1 db_xref=GI:307129330 db_xref=ASAP:ABF-0018683 db_xref=ERIC:ABF-0018683 db_xref=GeneID:9731979 function='0.1 unknown function; conserved hypothetical product' function='6.1 cell structure; membrane' function='7.3 location of gene products; inner membrane' gene=yqjF locus_tag=Dda3937_02731 product='quinol oxidase subunit' protein_id=YP_003881346.1 transl_table=11
NC_014500	GenBank	CDS	615924	616229	+	-1	.	codon_start=1 db_xref=GI:307129331 db_xref=ASAP:ABF-0018687 db_xref=ERIC:ABF-0018687 db_xref=GeneID:9731980 function='0.1 unknown function; conserved hypothetical product' gene=yqjK locus_tag=Dda3937_02732 product='hypothetical protein' protein_id=YP_003881347.1 transl_table=11
NC_014500	GenBank	CDS	616226	616624	+	-1	.	codon_start=1 db_xref=GI:307129332 db_xref=ASAP:ABF-0018688 db_xref=ERIC:ABF-0018688 db_xref=GeneID:9731981 function='0.1 unknown function; conserved hypothetical product' gene=yqjE locus_tag=Dda3937_02733 product='hypothetical protein' protein_id=YP_003881348.1 transl_table=11
NC_014500	GenBank	CDS	616628	616933	+	-1	.	codon_start=1 db_xref=GI:307129333 db_xref=ASAP:ABF-0018689 db_xref=ERIC:ABF-0018689 db_xref=GeneID:9731982 function='0.1 unknown function; conserved hypothetical product' gene=yqjD locus_tag=Dda3937_02734 product='hypothetical protein' protein_id=YP_003881349.1 transl_table=11
NC_014500	GenBank	CDS	617132	617485	+	-1	.	codon_start=1 db_xref=GI:307129334 db_xref=ASAP:ABF-0018690 db_xref=ERIC:ABF-0018690 db_xref=GeneID:9731983 function='0.1 unknown function; conserved hypothetical product' gene=yqjB locus_tag=Dda3937_02735 product='hypothetical protein' protein_id=YP_003881350.1 transl_table=11
NC_014500	GenBank	CDS	617486	618160	+	-1	.	codon_start=1 db_xref=GI:307129335 db_xref=ASAP:ABF-0018691 db_xref=ERIC:ABF-0018691 db_xref=GeneID:9731984 function='6.1 cell structure; membrane' gene=yqjA locus_tag=Dda3937_02736 product='hypothetical protein' protein_id=YP_003881351.1 transl_table=11
NC_014500	GenBank	CDS	618904	619683	+	-1	.	codon_start=1 db_xref=GI:307129336 db_xref=ASAP:ABF-0018694 db_xref=ERIC:ABF-0018694 db_xref=GeneID:9731985 function='ExuR controls the expression of the exuT and uxaCBA genes' function='1.1.1 metabolism; carbon utilization; carbon compounds' function='2.2.2 information transfer; RNA related; transcription related' function='3.1.2.3 regulation; type of regulation; transcriptional level; repressor…
NC_014500	GenBank	CDS	620052	621350	+	-1	.	codon_start=1 db_xref=GI:307129337 db_xref=ASAP:ABF-0018695 db_xref=ERIC:ABF-0018695 db_xref=GeneID:9731986 function='4.2.A.1 transport; Electrochemical potential driven transporters; Porters (Uni-, Sym- and Antiporters); The Major Facilitator Superfamily (MFS)' function='4.S.87 transport; substrate; hexuronate' function='7.3 location of gene products; inner membrane' function='1.1.1 metabolism; …
NC_014500	GenBank	CDS	621865	623283	+	1	.	codon_start=1 db_xref=GI:307129338 db_xref=ASAP:ABF-0018697 db_xref=ERIC:ABF-0018697 db_xref=GeneID:9731987 function='1.1.1 metabolism; carbon utilization; carbon compounds' gene=uxaC locus_tag=Dda3937_02739 product='uronate isomerase' protein_id=YP_003881354.1 transl_table=11
NC_014500	GenBank	CDS	623578	625029	+	1	.	codon_start=1 db_xref=GI:307129339 db_xref=ASAP:ABF-0018698 db_xref=ERIC:ABF-0018698 db_xref=GeneID:9731988 function='1.1.1 metabolism; carbon utilization; carbon compounds' gene=uxaB gene_synonym=uxaB1 locus_tag=Dda3937_02740 product='altronate oxidoreductase' protein_id=YP_003881355.1 transl_table=11
NC_014500	GenBank	CDS	625048	626538	+	1	.	codon_start=1 db_xref=GI:307129340 db_xref=ASAP:ABF-0018699 db_xref=ERIC:ABF-0018699 db_xref=GeneID:9731989 function='1.1.1 metabolism; carbon utilization; carbon compounds' gene=uxaA locus_tag=Dda3937_02741 product='altronate hydrolase' protein_id=YP_003881356.1 transl_table=11
NC_014500	GenBank	CDS	626669	627214	+	1	.	codon_start=1 db_xref=GI:307129341 db_xref=ASAP:ABF-0018701 db_xref=ERIC:ABF-0018701 db_xref=GeneID:9731990 function='0.1 unknown function; conserved hypothetical product' gene=ygjV locus_tag=Dda3937_02742 product='hypothetical protein' protein_id=YP_003881357.1 transl_table=11
NC_014500	GenBank	CDS	627260	628213	+	-1	.	codon_start=1 db_xref=GI:307129342 db_xref=ASAP:ABF-0018702 db_xref=ERIC:ABF-0018702 db_xref=GeneID:9731991 function='5.6 cell processes; protection' gene=ygjT locus_tag=Dda3937_02743 product='Alx protein' protein_id=YP_003881358.1 transl_table=11
NC_014500	GenBank	CDS	628664	629836	+	1	.	codon_start=1 db_xref=GI:307129343 db_xref=ASAP:ABF-0019934 db_xref=ERIC:ABF-0019934 db_xref=GeneID:9731993 function='2.2.3 information transfer; RNA related; RNA modification' gene=rlmG locus_tag=Dda3937_03553 product='methyltransferase small domain-containing protein' protein_id=YP_003881359.1 transl_table=11
NC_014500	GenBank	CDS	629930	630226	+	1	.	codon_start=1 db_xref=GI:307129344 db_xref=ASAP:ABF-0019933 db_xref=ERIC:ABF-0019933 db_xref=GeneID:9731994 locus_tag=Dda3937_03552 product='hypothetical protein' protein_id=YP_003881360.1 transl_table=11
NC_014500	GenBank	CDS	630535	631482	+	1	.	codon_start=1 db_xref=GI:307129345 db_xref=ASAP:ABF-0019932 db_xref=ERIC:ABF-0019932 db_xref=GeneID:9731995 function='1.2.4 metabolism; macromolecule degradation; polysaccharides' function='7.5 location of gene products; extracellular' locus_tag=Dda3937_03551 note='homologous to type III helper protein HopPmaH. However, this protein has cysteines, while HopPmaH lacks cysteines - a characteristic …
NC_014500	GenBank	CDS	632074	632664	+	1	.	codon_start=1 db_xref=GI:307129346 db_xref=ASAP:ABF-0019928 db_xref=ERIC:ABF-0019928 db_xref=GeneID:9731996 function='UhpA controls the expression of the uhpT gene encoding hexose phosphate transport system' function='3.1.2.2 regulation; type of regulation; transcriptional level; activator' function='1.1.1 metabolism; carbon utilization; carbon compounds' function='2.2.2 information transfer; RNA…
NC_014500	GenBank	CDS	632661	634175	+	1	.	codon_start=1 db_xref=GI:307129347 db_xref=ASAP:ABF-0019927 db_xref=ERIC:ABF-0019927 db_xref=GeneID:9731997 function='7.3 location of gene products; inner membrane' function='1.1.1 metabolism; carbon utilization; carbon compounds' function='2.3.3 information transfer; protein related; posttranslational modification' function='3.1.2.4.3 regulation; type of regulation; transcriptional level; comple…
NC_014500	GenBank	CDS	634175	635536	+	1	.	codon_start=1 db_xref=GI:307129348 db_xref=ASAP:ABF-0019926 db_xref=ERIC:ABF-0019926 db_xref=GeneID:9731998 function='7.3 location of gene products; inner membrane' function='3.1.2.2 regulation; type of regulation; transcriptional level; activator' function='1.1.1 metabolism; carbon utilization; carbon compounds' function='2.2.2 information transfer; RNA related; transcription related' function='…
NC_014500	GenBank	CDS	635707	637098	+	1	.	codon_start=1 db_xref=GI:307129349 db_xref=ASAP:ABF-0019925 db_xref=ERIC:ABF-0019925 db_xref=GeneID:9731999 function='7.3 location of gene products; inner membrane' function='4.2.A.1 transport; Electrochemical potential driven transporters; Porters (Uni-, Sym- and Antiporters); The Major Facilitator Superfamily (MFS)' function='4.S.86 transport; substrate; hexose phosphate' function='1.1.1 metabo…
NC_014500	GenBank	CDS	637342	637818	+	1	.	codon_start=1 db_xref=GI:307129350 db_xref=ASAP:ABF-0019924 db_xref=ERIC:ABF-0019924 db_xref=GeneID:9732000 function='5.5.4 cell processes; adaptation to stress; pH response' function='5.5.1 cell processes; adaptation to stress; osmotic pressure' function='5.5.6 cell processes; adaptation to stress; other (mechanical, nutritional, oxidative stress)' function='7.2 location of gene products; peripl…
NC_014500	GenBank	CDS	638002	639051	+	1	.	codon_start=1 db_xref=GI:307129351 db_xref=ASAP:ABF-0019922 db_xref=ERIC:ABF-0019922 db_xref=GeneID:9732001 function='1.5.3.8 metabolism; building block biosynthesis; cofactor, small molecule carrier; thiamin' function='7.3 location of gene products; inner membrane' gene=yojL gene_synonym=apbE locus_tag=Dda3937_03545 product='thiamine biosynthesis lipoprotein' protein_id=YP_003881367.1 transl_tab…
NC_014500	GenBank	CDS	639141	640844	+	-1	.	codon_start=1 db_xref=GI:307129352 db_xref=ASAP:ABF-0019921 db_xref=ERIC:ABF-0019921 db_xref=GeneID:9732002 function='1.5.1.19 metabolism; building block biosynthesis; amino acids; leucine' function='7.1 location of gene products; cytoplasm' locus_tag=Dda3937_03544 product='2-isopropylmalate synthase' protein_id=YP_003881368.1 transl_table=11
NC_014500	GenBank	CDS	641116	641919	+	1	.	codon_start=1 db_xref=GI:307129353 db_xref=ASAP:ABF-0019920 db_xref=ERIC:ABF-0019920 db_xref=GeneID:9732003 function='2.2.2 information transfer; RNA related; transcription related' function='3.1.2 regulation; type of regulation; transcriptional level' function='3.1.2.5 regulation; type of regulation; transcriptional level; action unknown' locus_tag=Dda3937_03543 product='AraC family transcriptio…
NC_014500	GenBank	CDS	645429	646409	+	1	.	codon_start=1 db_xref=GI:307129354 db_xref=ASAP:ABF-0019917 db_xref=ERIC:ABF-0019917 db_xref=GeneID:9732005 function='7.3 location of gene products; inner membrane' function='1.5.3.8 metabolism; building block biosynthesis; cofactor, small molecule carrier; thiamin' locus_tag=Dda3937_03540 product='Thiamin biosynthesis lipoprotein ApbE' protein_id=YP_003881370.1 transl_table=11
NC_014500	GenBank	CDS	646422	647003	+	-1	.	codon_start=1 db_xref=GI:307129355 db_xref=ASAP:ABF-0019916 db_xref=ERIC:ABF-0019916 db_xref=GeneID:9732006 function='3.1.2.5 regulation; type of regulation; transcriptional level; action unknown' locus_tag=Dda3937_03539 product='TetR family transcriptional regulator' protein_id=YP_003881371.1 transl_table=11
NC_014500	GenBank	CDS	647097	648146	+	-1	.	codon_start=1 db_xref=GI:307129356 db_xref=ASAP:ABF-0019915 db_xref=ERIC:ABF-0019915 db_xref=GeneID:9732007 locus_tag=Dda3937_03538 product='oxidoreductase, aldo/keto reductase family' protein_id=YP_003881372.1 transl_table=11
NC_014500	GenBank	CDS	648356	649129	+	1	.	codon_start=1 db_xref=GI:307129357 db_xref=ASAP:ABF-0019913 db_xref=ERIC:ABF-0019913 db_xref=GeneID:9732008 function='1.4.2 metabolism; energy production/transport; electron acceptor' locus_tag=Dda3937_03537 product='short chain dehydrogenase/reductase family oxidoreductase' protein_id=YP_003881373.1 transl_table=11
NC_014500	GenBank	CDS	649142	649963	+	1	.	codon_start=1 db_xref=GI:307129358 db_xref=ASAP:ABF-0019912 db_xref=ERIC:ABF-0019912 db_xref=GeneID:9732009 locus_tag=Dda3937_03536 product=oxidoreductase protein_id=YP_003881374.1 transl_table=11
NC_014500	GenBank	CDS	650142	651143	+	1	.	codon_start=1 db_xref=GI:307129359 db_xref=ASAP:ABF-0019910 db_xref=ERIC:ABF-0019910 db_xref=GeneID:9732010 function='1.4.2 metabolism; energy production/transport; electron acceptor' locus_tag=Dda3937_03535 product='zinc-containing alcohol dehydrogenase' protein_id=YP_003881375.1 transl_table=11
NC_014500	GenBank	tRNA	651321	651396	+	-1	.	db_xref=ASAP:ABF-0020943 db_xref=ERIC:ABF-0020943 db_xref=GeneID:9732011 locus_tag=Dda3937_04281 note='anticodon CAT, Cove score 89.86; not tRNA-Met; contains tRNA-Ile determinants' product=tRNA-Ile
NC_014500	GenBank	CDS	651660	653495	+	-1	.	codon_start=1 db_xref=GI:307129360 db_xref=ASAP:ABF-0019909 db_xref=ERIC:ABF-0019909 db_xref=GeneID:9732012 function='3.1.2.1 regulation; type of regulation; transcriptional level; sigma factors, anti-sigmafactors' function='2.2.2 information transfer; RNA related; transcription related' function='3.3.3 regulation; genetic unit regulated; stimulon' function='7.1 location of gene products; cytopla…
NC_014500	GenBank	CDS	653652	655406	+	-1	.	codon_start=1 db_xref=GI:307129361 db_xref=ASAP:ABF-0019907 db_xref=ERIC:ABF-0019907 db_xref=GeneID:9732013 function='2.1.1 information transfer; DNA related; DNA replication' function='2.1.4 information transfer; DNA related; DNA repair' function='7.1 location of gene products; cytoplasm' gene=dnaG gene_synonym='dnaP; parB; sdgA' locus_tag=Dda3937_03533 product='DNA primase' protein_id=YP_003881…
NC_014500	GenBank	CDS	655534	655749	+	-1	.	codon_start=1 db_xref=GI:307129362 db_xref=ASAP:ABF-0019906 db_xref=ERIC:ABF-0019906 db_xref=GeneID:9732014 function='6.6 cell structure; ribosome' function='2.3.8 information transfer; protein related; ribosomal proteins' function='2.3.2 information transfer; protein related; translation' function='7.1 location of gene products; cytoplasm' gene=rpsU locus_tag=Dda3937_03532 product='30S ribosomal…
NC_014500	GenBank	CDS	655996	657009	+	1	.	codon_start=1 db_xref=GI:307129363 db_xref=ASAP:ABF-0019903 db_xref=ERIC:ABF-0019903 db_xref=GeneID:9732015 function='1.2.3 metabolism; macromolecule degradation; proteins/peptides/glycopeptides' gene=ygjD gene_synonym=gcp locus_tag=Dda3937_03531 product=peptidase protein_id=YP_003881379.1 transl_table=11
NC_014500	GenBank	CDS	657055	657525	+	-1	.	codon_start=1 db_xref=GI:307129364 db_xref=ASAP:ABF-0019902 db_xref=ERIC:ABF-0019902 db_xref=GeneID:9732016 function='ArgR controls the expression of genes involved in arginine catabolism' function='2.1.3 information transfer; DNA related; DNA recombination' function='3.1.2.3 regulation; type of regulation; transcriptional level; repressor' function='1.5.1.3 metabolism; building block biosynthesi…
NC_014500	GenBank	CDS	658016	658957	+	1	.	codon_start=1 db_xref=GI:307129365 db_xref=ASAP:ABF-0019899 db_xref=ERIC:ABF-0019899 db_xref=GeneID:9732017 function='1.3.4 metabolism; energy metabolism, carbon; tricarboxylic acid cycle' function='7.1 location of gene products; cytoplasm' function='1.1.1 metabolism; carbon utilization; carbon compounds' function='1.3.5 metabolism; energy metabolism, carbon; fermentation' function='1.3.7 metabol…
NC_014500	GenBank	CDS	659028	659309	+	-1	.	codon_start=1 db_xref=GI:307129366 db_xref=ASAP:ABF-0019898 db_xref=ERIC:ABF-0019898 db_xref=GeneID:9732018 function='1.1.1 metabolism; carbon utilization; carbon compounds' function='3.1.2.2 regulation; type of regulation; transcriptional level; activator' function='2.2.2 information transfer; RNA related; transcription related' function='7.1 location of gene products; cytoplasm' gene=nlp gene_s…
NC_014500	GenBank	CDS	659498	659884	+	1	.	codon_start=1 db_xref=GI:307129367 db_xref=ASAP:ABF-0019897 db_xref=ERIC:ABF-0019897 db_xref=GeneID:9732019 function='8.3.1 extrachromosomal; transposon related; transposases' locus_tag=Dda3937_03527 product='hypothetical protein' protein_id=YP_003881383.1 transl_table=11
NC_014500	GenBank	CDS	660014	660484	+	1	.	codon_start=1 db_xref=GI:307129368 db_xref=ASAP:ABF-0019896 db_xref=ERIC:ABF-0019896 db_xref=GeneID:9732020 function='8.3.1 extrachromosomal; transposon related; transposases' function='10 cryptic genes' locus_tag=Dda3937_03526 product='hypothetical protein' protein_id=YP_003881384.1 transl_table=11
NC_014500	GenBank	CDS	660486	661457	+	-1	.	codon_start=1 db_xref=GI:307129369 db_xref=ASAP:ABF-0019895 db_xref=ERIC:ABF-0019895 db_xref=GeneID:9732021 function='Octaprenyl diphosphate synthase is responsible for the synthesis of the side chain of isoprenoid quinones, such as ubiquinone, and is required for cell growth.' function='1.5.3.11 metabolism; building block biosynthesis; cofactor, small molecule carrier; menaquinone, ubiquinone' g…
NC_014500	GenBank	CDS	661717	662028	+	1	.	codon_start=1 db_xref=GI:307129370 db_xref=ASAP:ABF-0046905 db_xref=ERIC:ABF-0046905 db_xref=GeneID:9732022 function='2.3.8 information transfer; protein related; ribosomal proteins' gene=rplU locus_tag=Dda3937_04463 product='50S ribosomal protein L21' protein_id=YP_003881386.1 transl_table=11
NC_014500	GenBank	CDS	662048	662305	+	1	.	codon_start=1 db_xref=GI:307129371 db_xref=ASAP:ABF-0018133 db_xref=ERIC:ABF-0018133 db_xref=GeneID:9732023 function='2.3.8 information transfer; protein related; ribosomal proteins' function='2.3.2 information transfer; protein related; translation' function='6.6 cell structure; ribosome' function='7.1 location of gene products; cytoplasm' gene=rpmA locus_tag=Dda3937_02354 product='50S ribosomal…
NC_014500	GenBank	CDS	662446	663390	+	1	.	codon_start=1 db_xref=GI:307129372 db_xref=ASAP:ABF-0018131 db_xref=ERIC:ABF-0018131 db_xref=GeneID:9732024 function='6.1 cell structure; membrane' function='7.3 location of gene products; inner membrane' gene=yhbE locus_tag=Dda3937_02353 product='hypothetical protein' protein_id=YP_003881388.1 transl_table=11
NC_014500	GenBank	CDS	663648	664823	+	1	.	codon_start=1 db_xref=GI:307129373 db_xref=ASAP:ABF-0018129 db_xref=ERIC:ABF-0018129 db_xref=GeneID:9732025 function='5.1 cell processes; cell division' function='5.2 cell processes; cell cycle physiology' function='3.1 regulation; type of regulation' function='6.6 cell structure; ribosome' gene=obgE gene_synonym=yhbZ locus_tag=Dda3937_02352 product='GTPase involved in cell partioning and DNA rep…
NC_014500	GenBank	CDS	664929	666362	+	-1	.	codon_start=1 db_xref=GI:307129374 db_xref=ASAP:ABF-0018127 db_xref=ERIC:ABF-0018127 db_xref=GeneID:9732026 function='1.6.7 metabolism; macromolecules (cellular constituent) biosynthesis; peptidoglycan (murein)' function='5.1 cell processes; cell division' function='5.6.4 cell processes; protection; drug resistance/sensitivity' function='6.2 cell structure; peptidoglycan (murein)' function='7.2 l…
NC_014500	GenBank	CDS	666628	667104	+	1	.	codon_start=1 db_xref=GI:307129375 db_xref=ASAP:ABF-0018125 db_xref=ERIC:ABF-0018125 db_xref=GeneID:9732027 function='2.2.2 information transfer; RNA related; transcription related' function='3.1.2 regulation; type of regulation; transcriptional level' function='7.1 location of gene products; cytoplasm' gene=greA locus_tag=Dda3937_02350 product='transcription elongation factor' protein_id=YP_0038…
NC_014500	GenBank	CDS	667230	667523	+	-1	.	codon_start=1 db_xref=GI:307129376 db_xref=ASAP:ABF-0018123 db_xref=ERIC:ABF-0018123 db_xref=GeneID:9732028 function='7.1 location of gene products; cytoplasm' gene=yhbY locus_tag=Dda3937_02349 product='RNA-binding protein' protein_id=YP_003881392.1 transl_table=11
NC_014500	GenBank	CDS	667682	668311	+	1	.	codon_start=1 db_xref=GI:307129377 db_xref=ASAP:ABF-0018122 db_xref=ERIC:ABF-0018122 db_xref=GeneID:9732029 function='5.1 cell processes; cell division' function='7.1 location of gene products; cytoplasm' function='2.2.6 information transfer; RNA related; rRNA, stable RNA' function='5.5.2 cell processes; adaptation to stress; temperature extremes' gene=rrmJ gene_synonym=ftsJ locus_tag=Dda3937_023…
NC_014500	GenBank	misc_feature	667700	668305	+	1	.	db_xref=CDD:30641 gene=rrmJ gene_synonym=ftsJ locus_tag=Dda3937_02348 note='23S rRNA methylase [Translation, ribosomal structure and biogenesis]; Region: FtsJ; COG0293'
NC_014500	GenBank	CDS	668368	670311	+	1	.	codon_start=1 db_xref=GI:307129378 db_xref=ASAP:ABF-0018121 db_xref=ERIC:ABF-0018121 db_xref=GeneID:9732030 function='1.2.3 metabolism; macromolecule degradation; proteins/peptides/glycopeptides' function='6.1 cell structure; membrane' function='7.3 location of gene products; inner membrane' function='2.3.3 information transfer; protein related; posttranslational modification' gene=ftsH gene_syno…
NC_014500	GenBank	CDS	670316	671251	+	1	.	codon_start=1 db_xref=GI:307129379 db_xref=ASAP:ABF-0018119 db_xref=ERIC:ABF-0018119 db_xref=GeneID:9732031 function='1.5.3.2 metabolism; building block biosynthesis; cofactor, small molecule carrier; folic acid' gene=folP gene_synonym=dhpS locus_tag=Dda3937_02346 product='7,8-dihydropteroate synthase' protein_id=YP_003881395.1 transl_table=11
NC_014500	GenBank	CDS	671260	672597	+	1	.	codon_start=1 db_xref=GI:307129380 db_xref=ASAP:ABF-0018118 db_xref=ERIC:ABF-0018118 db_xref=GeneID:9732032 function='1.6.3.1 metabolism; macromolecules (cellular constituent) biosynthesis; lipopolysaccharide; O antigen' function='1.6.4 metabolism; macromolecules (cellular constituent) biosynthesis; enterobacterial common antigen (surface glycolipid)' function='1.7.9 metabolism; central intermedi…
NC_014500	GenBank	CDS	672760	672975	+	1	.	codon_start=1 db_xref=GI:307129381 db_xref=ASAP:ABF-0046908 db_xref=ERIC:ABF-0046908 db_xref=GeneID:9732033 function='0 unknown function' locus_tag=Dda3937_04464 product='hypothetical protein' protein_id=YP_003881397.1 transl_table=11
NC_014500	GenBank	CDS	672899	673234	+	1	.	codon_start=1 db_xref=GI:307129382 db_xref=ASAP:ABF-0018117 db_xref=ERIC:ABF-0018117 db_xref=GeneID:9732034 function='4.3.A.5 transport; Primary Active Transporters; Pyrophosphate Bond (ATP, GTP, P2) Hydrolysis-driven Active Transporters; The Type II (General) Secretory Pathway (IISP) Family' function='6.1 cell structure; membrane' function='7.3 location of gene products; inner membrane' function…
NC_014500	GenBank	tRNA	673295	673381	+	1	.	db_xref=ASAP:ABF-0020915 db_xref=ERIC:ABF-0020915 db_xref=GeneID:9732035 locus_tag=Dda3937_04254 note='anticodon GAG, Cove score 71.21' product=tRNA-Leu
NC_014500	GenBank	tRNA	673441	673517	+	1	.	db_xref=ASAP:ABF-0020916 db_xref=ERIC:ABF-0020916 db_xref=GeneID:9732036 locus_tag=Dda3937_04255 note='anticodon CAT, Cove score 88.17; tRNA-Met; contains initiator tRNA determinants' product=tRNA-Met
NC_014500	GenBank	CDS	673736	674188	+	1	.	codon_start=1 db_xref=GI:307129383 db_xref=ASAP:ABF-0018116 db_xref=ERIC:ABF-0018116 db_xref=GeneID:9732037 function='0.1 unknown function; conserved hypothetical product' gene=yhbC locus_tag=Dda3937_02343 product='hypothetical protein' protein_id=YP_003881399.1 transl_table=11
NC_014500	GenBank	CDS	674210	675700	+	1	.	codon_start=1 db_xref=GI:307129384 db_xref=ASAP:ABF-0018115 db_xref=ERIC:ABF-0018115 db_xref=GeneID:9732038 function='2.2.2 information transfer; RNA related; transcription related' function='3.1.2 regulation; type of regulation; transcriptional level' function='7.1 location of gene products; cytoplasm' gene=nusA locus_tag=Dda3937_02342 product='transcription termination/antitermination L factor'…
NC_014500	GenBank	CDS	675726	678443	+	1	.	codon_start=1 db_xref=GI:307129385 db_xref=ASAP:ABF-0018114 db_xref=ERIC:ABF-0018114 db_xref=GeneID:9732039 function='2.3.2 information transfer; protein related; translation' function='7.1 location of gene products; cytoplasm' gene=infB gene_synonym=ssyG locus_tag=Dda3937_02341 product='translation initiation factor IF-2' protein_id=YP_003881401.1 transl_table=11
NC_014500	GenBank	CDS	678518	678919	+	1	.	codon_start=1 db_xref=GI:307129386 db_xref=ASAP:ABF-0018113 db_xref=ERIC:ABF-0018113 db_xref=GeneID:9732040 function='2.2.3 information transfer; RNA related; RNA modification' function='7.1 location of gene products; cytoplasm' gene=rbfA locus_tag=Dda3937_02340 product='30S ribosome binding factor' protein_id=YP_003881402.1 transl_table=11
NC_014500	GenBank	CDS	678919	679875	+	1	.	codon_start=1 db_xref=GI:307129387 db_xref=ASAP:ABF-0018112 db_xref=ERIC:ABF-0018112 db_xref=GeneID:9732041 function='2.2.3 information transfer; RNA related; RNA modification' function='7.1 location of gene products; cytoplasm' gene=truB locus_tag=Dda3937_02339 product='tRNA U55 pseudouridine synthase' protein_id=YP_003881403.1 transl_table=11
NC_014500	GenBank	misc_feature	678925	679857	+	1	.	db_xref=CDD:179918 gene=truB locus_tag=Dda3937_02339 note='tRNA pseudouridine synthase B; Provisional; Region: truB; PRK05033'
NC_014500	GenBank	CDS	679983	680252	+	1	.	codon_start=1 db_xref=GI:307129388 db_xref=ASAP:ABF-0018110 db_xref=ERIC:ABF-0018110 db_xref=GeneID:9732042 function='2.3.8 information transfer; protein related; ribosomal proteins' function='2.3.2 information transfer; protein related; translation' function='6.6 cell structure; ribosome' function='7.1 location of gene products; cytoplasm' gene=rpsO gene_synonym='rspO; secC' locus_tag=Dda3937_02…
NC_014500	GenBank	misc_feature	680004	680240	+	1	.	db_xref=CDD:48353 gene=rpsO gene_synonym='rspO; secC' locus_tag=Dda3937_02338 note='Ribosomal protein S15 (prokaryotic)_S13 (eukaryotic) binds the central domain of 16S rRNA and is required for assembly of the small ribosomal subunit and for intersubunit association, thus representing a key element in the assembly of the whole ribosome; Region: Ribosomal_S15p_S13e; cd00353'
NC_014500	GenBank	misc_feature	680004	680189	+	1	.	db_xref=CDD:48353 gene=rpsO gene_synonym='rspO; secC' locus_tag=Dda3937_02338 note='16S/18S rRNA binding site [nucleotide binding]; other site'
NC_014500	GenBank	misc_feature	680160	680240	+	1	.	db_xref=CDD:48353 gene=rpsO gene_synonym='rspO; secC' locus_tag=Dda3937_02338 note='25S rRNA binding site [nucleotide binding]; other site'
NC_014500	GenBank	CDS	680504	682624	+	1	.	codon_start=1 db_xref=GI:307129389 db_xref=ASAP:ABF-0018109 db_xref=ERIC:ABF-0018109 db_xref=GeneID:9732044 function='1.2.1 metabolism; macromolecule degradation; RNA' function='2.2.4 information transfer; RNA related; RNA degradation' function='7.1 location of gene products; cytoplasm' gene=pnp locus_tag=Dda3937_02337 product='polynucleotide phosphorylase/polyadenylase' protein_id=YP_003881405.1…
NC_014500	GenBank	CDS	682752	683636	+	1	.	codon_start=1 db_xref=GI:307129390 db_xref=ASAP:ABF-0018108 db_xref=ERIC:ABF-0018108 db_xref=GeneID:9732045 function='5.1 cell processes; cell division' gene=nlpI gene_synonym=yhbM locus_tag=Dda3937_02336 product=lipoprotein protein_id=YP_003881406.1 transl_table=11
NC_014500	GenBank	CDS	683817	685712	+	1	.	codon_start=1 db_xref=GI:307129391 db_xref=ASAP:ABF-0018105 db_xref=ERIC:ABF-0018105 db_xref=GeneID:9732046 function='2.2.3 information transfer; RNA related; RNA modification' function='7.1 location of gene products; cytoplasm' gene=deaD gene_synonym='csdA; mssB' locus_tag=Dda3937_02335 product='ATP-dependent RNA helicase' protein_id=YP_003881407.1 transl_table=11
NC_014500	GenBank	CDS	685778	686797	+	-1	.	codon_start=1 db_xref=GI:307129392 db_xref=ASAP:ABF-0018104 db_xref=ERIC:ABF-0018104 db_xref=GeneID:9732047 function='0.1 unknown function; conserved hypothetical product' gene=yhbW locus_tag=Dda3937_02334 product='hypothetical protein' protein_id=YP_003881408.1 transl_table=11
NC_014500	GenBank	CDS	686915	687793	+	-1	.	codon_start=1 db_xref=GI:307129393 db_xref=ASAP:ABF-0018103 db_xref=ERIC:ABF-0018103 db_xref=GeneID:9732048 function='1.2.3 metabolism; macromolecule degradation; proteins/peptides/glycopeptides' function='2.3 information transfer; protein related' function='3.1.3.4 regulation; type of regulation; posttranscriptional; proteases, cleavage of compounds' gene=yhbV locus_tag=Dda3937_02333 product=pro…
NC_014500	GenBank	CDS	687812	688810	+	-1	.	codon_start=1 db_xref=GI:307129394 db_xref=ASAP:ABF-0018102 db_xref=ERIC:ABF-0018102 db_xref=GeneID:9732049 function='1.2.3 metabolism; macromolecule degradation; proteins/peptides/glycopeptides' gene=yhbU locus_tag=Dda3937_02332 product='peptidase (collagenase-like)' protein_id=YP_003881410.1 transl_table=11
NC_014500	GenBank	CDS	689131	689655	+	1	.	codon_start=1 db_xref=GI:307129395 db_xref=ASAP:ABF-0018099 db_xref=ERIC:ABF-0018099 db_xref=GeneID:9732050 function='0.1 unknown function; conserved hypothetical product' gene=yhbT locus_tag=Dda3937_02331 product='lipid carrier protein' protein_id=YP_003881411.1 transl_table=11
NC_014500	GenBank	CDS	689649	690152	+	1	.	codon_start=1 db_xref=GI:307129396 db_xref=ASAP:ABF-0018098 db_xref=ERIC:ABF-0018098 db_xref=GeneID:9732051 function='0.1 unknown function; conserved hypothetical product' gene=yhbS locus_tag=Dda3937_02330 product='acyltransferase with acyl-CoA N-acyltransferase domain' protein_id=YP_003881412.1 transl_table=11
NC_014500	GenBank	CDS	690139	690441	+	-1	.	codon_start=1 db_xref=GI:307129397 db_xref=ASAP:ABF-0018097 db_xref=ERIC:ABF-0018097 db_xref=GeneID:9732052 function='0.1 unknown function; conserved hypothetical product' gene=yhbQ locus_tag=Dda3937_02329 product=endonuclease protein_id=YP_003881413.1 transl_table=11
NC_014500	GenBank	CDS	690928	691707	+	1	.	codon_start=1 db_xref=GI:307129398 db_xref=ASAP:ABF-0018094 db_xref=ERIC:ABF-0018094 db_xref=GeneID:9732053 function='1.7.33 metabolism; central intermediary metabolism; nucleotide and nucleoside conversions' function='7.1 location of gene products; cytoplasm' gene=deoC gene_synonym='dra; thyR; tlr' locus_tag=Dda3937_02328 product='2-deoxyribose-5-phosphate aldolase' protein_id=YP_003881414.1 tra…
NC_014500	GenBank	CDS	691770	693101	+	1	.	codon_start=1 db_xref=GI:307129399 db_xref=ASAP:ABF-0018092 db_xref=ERIC:ABF-0018092 db_xref=GeneID:9732054 function='1.7.33 metabolism; central intermediary metabolism; nucleotide and nucleoside conversions' gene=deoA locus_tag=Dda3937_02327 product='thymidine phosphorylase' protein_id=YP_003881415.1 transl_table=11
NC_014500	GenBank	CDS	693265	694488	+	1	.	codon_start=1 db_xref=GI:307129400 db_xref=ASAP:ABF-0018091 db_xref=ERIC:ABF-0018091 db_xref=GeneID:9732055 function='1.7.33 metabolism; central intermediary metabolism; nucleotide and nucleoside conversions' gene=deoB gene_synonym='drm; thyR; tlr' locus_tag=Dda3937_02326 product=phosphopentomutase protein_id=YP_003881416.1 transl_table=11
NC_014500	GenBank	CDS	694560	695285	+	1	.	codon_start=1 db_xref=GI:307129401 db_xref=ASAP:ABF-0018089 db_xref=ERIC:ABF-0018089 db_xref=GeneID:9732056 function='1.7.33 metabolism; central intermediary metabolism; nucleotide and nucleoside conversions' function='7.1 location of gene products; cytoplasm' gene=deoD gene_synonym=pup locus_tag=Dda3937_02325 product='purine-nucleoside phosphorylase' protein_id=YP_003881417.1 transl_table=11
NC_014500	GenBank	CDS	695914	696351	+	-1	.	codon_start=1 db_xref=GI:307129402 db_xref=ASAP:ABF-0018087 db_xref=ERIC:ABF-0018087 db_xref=GeneID:9732057 locus_tag=Dda3937_02324 product='glyoxylase resistance protein' protein_id=YP_003881418.1 transl_table=11
NC_014500	GenBank	CDS	696323	696583	+	-1	.	codon_start=1 db_xref=GI:307129403 db_xref=ASAP:ABF-0018086 db_xref=ERIC:ABF-0018086 db_xref=GeneID:9732058 function='0 unknown function' locus_tag=Dda3937_02323 product='hypothetical protein' protein_id=YP_003881419.1 transl_table=11
NC_014500	GenBank	CDS	696596	697513	+	1	.	codon_start=1 db_xref=GI:307129404 db_xref=ASAP:ABF-0018084 db_xref=ERIC:ABF-0018084 db_xref=GeneID:9732059 function='3.1.2 regulation; type of regulation; transcriptional level' function='2.2.2 information transfer; RNA related; transcription related' locus_tag=Dda3937_02322 product='transcriptional regulator' protein_id=YP_003881420.1 transl_table=11
NC_014500	GenBank	CDS	697551	698036	+	1	.	codon_start=1 db_xref=GI:307129405 db_xref=ASAP:ABF-0018083 db_xref=ERIC:ABF-0018083 db_xref=GeneID:9732060 function='0 unknown function' locus_tag=Dda3937_02321 product='ketosteroid isomerase-like protein' protein_id=YP_003881421.1 transl_table=11
NC_014500	GenBank	CDS	698097	698489	+	1	.	codon_start=1 db_xref=GI:307129406 db_xref=ASAP:ABF-0018082 db_xref=ERIC:ABF-0018082 db_xref=GeneID:9732061 function='0 unknown function' locus_tag=Dda3937_02320 product='antibiotic biosynthesis monooxygenase' protein_id=YP_003881422.1 transl_table=11
NC_014500	GenBank	CDS	698591	699034	+	-1	.	codon_start=1 db_xref=GI:307129407 db_xref=ASAP:ABF-0018080 db_xref=ERIC:ABF-0018080 db_xref=GeneID:9732062 function='2.3.3 information transfer; protein related; posttranslational modification' function='6.6 cell structure; ribosome' function='7.1 location of gene products; cytoplasm' gene=rimI locus_tag=Dda3937_02319 product='acetylase for 30S ribosomal subunit protein S18' protein_id=YP_003881…
NC_014500	GenBank	CDS	699003	699422	+	-1	.	codon_start=1 db_xref=GI:307129408 db_xref=ASAP:ABF-0018079 db_xref=ERIC:ABF-0018079 db_xref=GeneID:9732063 function='2.1.1 information transfer; DNA related; DNA replication' function='7.1 location of gene products; cytoplasm' gene=holD locus_tag=Dda3937_02318 product='DNA polymerase III subunit psi' protein_id=YP_003881424.1 transl_table=11
NC_014500	GenBank	CDS	699569	700597	+	1	.	codon_start=1 db_xref=GI:307129409 db_xref=ASAP:ABF-0018078 db_xref=ERIC:ABF-0018078 db_xref=GeneID:9732064 function='2.2.3 information transfer; RNA related; RNA modification' function='7.1 location of gene products; cytoplasm' gene=yjjT locus_tag=Dda3937_02317 product='ribosomal RNA small subunit methyltransferase C' protein_id=YP_003881425.1 transl_table=11
NC_014500	GenBank	CDS	700635	701630	+	-1	.	codon_start=1 db_xref=GI:307129410 db_xref=ASAP:ABF-0018077 db_xref=ERIC:ABF-0018077 db_xref=GeneID:9732065 function='1 metabolism' locus_tag=Dda3937_02316 product=oxidoreductase protein_id=YP_003881426.1 transl_table=11
NC_014500	GenBank	CDS	701744	702646	+	1	.	codon_start=1 db_xref=GI:307129411 db_xref=ASAP:ABF-0018076 db_xref=ERIC:ABF-0018076 db_xref=GeneID:9732066 function='3.1.2.2 regulation; type of regulation; transcriptional level; activator' function='2.2.2 information transfer; RNA related; transcription related' function='3.1.2.3 regulation; type of regulation; transcriptional level; repressor' gene=yhjC locus_tag=Dda3937_02315 product='transc…
NC_014500	GenBank	tRNA	702763	702848	+	1	.	db_xref=ASAP:ABF-0020917 db_xref=ERIC:ABF-0020917 db_xref=GeneID:9732067 locus_tag=Dda3937_04256 note='anticodon CAG, Cove score 65.76' product=tRNA-Leu
NC_014500	GenBank	tRNA	702881	702966	+	1	.	db_xref=ASAP:ABF-0020918 db_xref=ERIC:ABF-0020918 db_xref=GeneID:9732068 locus_tag=Dda3937_04257 note='anticodon CAG, Cove score 65.76' product=tRNA-Leu
NC_014500	GenBank	tRNA	703022	703107	+	1	.	db_xref=ASAP:ABF-0020919 db_xref=ERIC:ABF-0020919 db_xref=GeneID:9732069 locus_tag=Dda3937_04258 note='anticodon CAG, Cove score 65.76' product=tRNA-Leu
NC_014500	GenBank	CDS	703218	703502	+	-1	.	codon_start=1 db_xref=GI:307129412 db_xref=ASAP:ABF-0018074 db_xref=ERIC:ABF-0018074 db_xref=GeneID:9732070 function='0.1 unknown function; conserved hypothetical product' locus_tag=Dda3937_02313 product='inner membrane protein' protein_id=YP_003881428.1 transl_table=11
NC_014500	GenBank	CDS	703631	704551	+	-1	.	codon_start=1 db_xref=GI:307129413 db_xref=ASAP:ABF-0018073 db_xref=ERIC:ABF-0018073 db_xref=GeneID:9732071 function='2.2.2 information transfer; RNA related; transcription related' function='3.1.2 regulation; type of regulation; transcriptional level' gene=budR locus_tag=Dda3937_02312 product='transcriptional regulator' protein_id=YP_003881429.1 transl_table=11
NC_014500	GenBank	CDS	704636	705424	+	1	.	codon_start=1 db_xref=GI:307129414 db_xref=ASAP:ABF-0018072 db_xref=ERIC:ABF-0018072 db_xref=GeneID:9732072 function='1.1.1 metabolism; carbon utilization; carbon compounds' function='7.1 location of gene products; cytoplasm' gene=budA locus_tag=Dda3937_02311 product='alpha-acetolactate decarboxylase' protein_id=YP_003881430.1 transl_table=11
NC_014500	GenBank	CDS	705462	707159	+	1	.	codon_start=1 db_xref=GI:307129415 db_xref=ASAP:ABF-0018071 db_xref=ERIC:ABF-0018071 db_xref=GeneID:9732073 function='1.5.1.18 metabolism; building block biosynthesis; amino acids; isoleucine/valine' function='7.1 location of gene products; cytoplasm' gene=budB locus_tag=Dda3937_02310 product='acetolactate synthase, catabolic' protein_id=YP_003881431.1 transl_table=11
NC_014500	GenBank	CDS	707486	708637	+	-1	.	codon_start=1 db_xref=GI:307129416 db_xref=ASAP:ABF-0018069 db_xref=ERIC:ABF-0018069 db_xref=GeneID:9732074 function='1.1.1 metabolism; carbon utilization; carbon compounds' function='1.7.25 metabolism; central intermediary metabolism; glycolate metabolism' gene=fucO locus_tag=Dda3937_02309 product='Lactaldehyde reductase' protein_id=YP_003881432.1 transl_table=11
NC_014500	GenBank	CDS	708755	708973	+	1	.	codon_start=1 db_xref=GI:307129417 db_xref=ASAP:ABF-0046911 db_xref=ERIC:ABF-0046911 db_xref=GeneID:9732075 function='0 unknown function' locus_tag=Dda3937_04465 product='hypothetical protein' protein_id=YP_003881433.1 transl_table=11
NC_014500	GenBank	CDS	709309	710409	+	1	.	codon_start=1 db_xref=GI:307129418 db_xref=ASAP:ABF-0018067 db_xref=ERIC:ABF-0018067 db_xref=GeneID:9732076 function='1.1.3 metabolism; carbon utilization; amino acids' function='1.7.17 metabolism; central intermediary metabolism; formyl-tetrahydrofolate biosynthesis' gene=gcvT locus_tag=Dda3937_02308 product=aminomethyltransferase protein_id=YP_003881434.1 transl_table=11
NC_014500	GenBank	CDS	710441	710848	+	1	.	codon_start=1 db_xref=GI:307129419 db_xref=ASAP:ABF-0018066 db_xref=ERIC:ABF-0018066 db_xref=GeneID:9732077 function='1.1.3 metabolism; carbon utilization; amino acids' function='1.7.17 metabolism; central intermediary metabolism; formyl-tetrahydrofolate biosynthesis' gene=gcvH gene_synonym=gcsH locus_tag=Dda3937_02307 product='glycine cleavage complex lipoylprotein' protein_id=YP_003881435.1 tra…
NC_014500	GenBank	CDS	710961	713834	+	1	.	codon_start=1 db_xref=GI:307129420 db_xref=ASAP:ABF-0018065 db_xref=ERIC:ABF-0018065 db_xref=GeneID:9732078 function='1.1.3 metabolism; carbon utilization; amino acids' function='1.7.17 metabolism; central intermediary metabolism; formyl-tetrahydrofolate biosynthesis' gene=gcvP locus_tag=Dda3937_02306 product='glycine decarboxylase subunit (protein P) of glycine cleavage complex' protein_id=YP_00…
NC_014500	GenBank	CDS	714023	714673	+	1	.	codon_start=1 db_xref=GI:307129421 db_xref=ASAP:ABF-0018064 db_xref=ERIC:ABF-0018064 db_xref=GeneID:9732079 function='4.2.A.76 transport; Electrochemical potential driven transporters; Porters (Uni-, Sym- and Antiporters); The Resistance to homoserine/Threonine (RhtB) Family' function='6.1 cell structure; membrane' function='7.3 location of gene products; inner membrane' locus_tag=Dda3937_02305 p…
NC_014500	GenBank	CDS	714743	715351	+	-1	.	codon_start=1 db_xref=GI:307129422 db_xref=ASAP:ABF-0018063 db_xref=ERIC:ABF-0018063 db_xref=GeneID:9732080 function='0.1 unknown function; conserved hypothetical product' locus_tag=Dda3937_02304 product=hydrolase protein_id=YP_003881438.1 transl_table=11
NC_014500	GenBank	CDS	715560	716210	+	1	.	codon_start=1 db_xref=GI:307129423 db_xref=ASAP:ABF-0018062 db_xref=ERIC:ABF-0018062 db_xref=GeneID:9732081 function='6.1 cell structure; membrane' gene=yqfA locus_tag=Dda3937_02303 product='oxidoreductase, inner membrane subunit' protein_id=YP_003881439.1 transl_table=11
NC_014500	GenBank	CDS	716283	717263	+	-1	.	codon_start=1 db_xref=GI:307129424 db_xref=ASAP:ABF-0018061 db_xref=ERIC:ABF-0018061 db_xref=GeneID:9732082 function='0.1 unknown function; conserved hypothetical product' gene=ygfZ locus_tag=Dda3937_02302 product='folate-dependent regulatory protein' protein_id=YP_003881440.1 transl_table=11
NC_014500	GenBank	CDS	717574	717840	+	1	.	codon_start=1 db_xref=GI:307129425 db_xref=ASAP:ABF-0018059 db_xref=ERIC:ABF-0018059 db_xref=GeneID:9732083 function='0.1 unknown function; conserved hypothetical product' gene=ygfY locus_tag=Dda3937_02301 product='hypothetical protein' protein_id=YP_003881441.1 transl_table=11
NC_014500	GenBank	CDS	717821	718252	+	1	.	codon_start=1 db_xref=GI:307129426 db_xref=ASAP:ABF-0018058 db_xref=ERIC:ABF-0018058 db_xref=GeneID:9732084 function='0.1 unknown function; conserved hypothetical product' gene=ygfX locus_tag=Dda3937_02300 product='hypothetical protein' protein_id=YP_003881442.1 transl_table=11
NC_014500	GenBank	CDS	718349	718867	+	-1	.	codon_start=1 db_xref=GI:307129427 db_xref=ASAP:ABF-0018057 db_xref=ERIC:ABF-0018057 db_xref=GeneID:9732085 function='1.3.6 metabolism; energy metabolism, carbon; aerobic respiration' function='1.4.3 metabolism; energy production/transport; electron carrier' function='1.5.3.9 metabolism; building block biosynthesis; cofactor, small molecule carrier; riboflavin (Vitamin B2), FAD, FMN' gene=fldB lo…
NC_014500	GenBank	CDS	718996	720321	+	-1	.	codon_start=1 db_xref=GI:307129428 db_xref=ASAP:ABF-0018056 db_xref=ERIC:ABF-0018056 db_xref=GeneID:9732086 function='4.2.A.1 transport; Electrochemical potential driven transporters; Porters (Uni-, Sym- and Antiporters); The Major Facilitator Superfamily (MFS)' function='6.1 cell structure; membrane' function='7.3 location of gene products; inner membrane' gene=yhjE locus_tag=Dda3937_02298 produ…
NC_014500	GenBank	CDS	720381	720590	+	-1	.	codon_start=1 db_xref=GI:307129429 db_xref=ASAP:ABF-0018055 db_xref=ERIC:ABF-0018055 db_xref=GeneID:9732087 function='0 unknown function' locus_tag=Dda3937_02297 product='hypothetical protein' protein_id=YP_003881445.1 transl_table=11
NC_014500	GenBank	CDS	720584	721483	+	1	.	codon_start=1 db_xref=GI:307129430 db_xref=ASAP:ABF-0018054 db_xref=ERIC:ABF-0018054 db_xref=GeneID:9732088 function='2.1.3 information transfer; DNA related; DNA recombination' gene=xerD gene_synonym=xprB locus_tag=Dda3937_02296 product='site-specific tyrosine recombinase' protein_id=YP_003881446.1 transl_table=11
NC_014500	GenBank	CDS	721572	722288	+	1	.	codon_start=1 db_xref=GI:307129431 db_xref=ASAP:ABF-0018053 db_xref=ERIC:ABF-0018053 db_xref=GeneID:9732089 function='2.3.4 information transfer; protein related; chaperoning, folding' function='7.2 location of gene products; periplasmic space' gene=dsbC gene_synonym=xprA locus_tag=Dda3937_02295 product='protein disulfide isomerase II' protein_id=YP_003881447.1 transl_table=11
NC_014500	GenBank	CDS	722329	724059	+	1	.	codon_start=1 db_xref=GI:307129432 db_xref=ASAP:ABF-0018052 db_xref=ERIC:ABF-0018052 db_xref=GeneID:9732090 function='1.2.2 metabolism; macromolecule degradation; DNA' function='2.1.5 information transfer; DNA related; DNA degradation' gene=recJ locus_tag=Dda3937_02294 product='ssDNA exonuclease, 5' --> 3'-specific' protein_id=YP_003881448.1 transl_table=11
NC_014500	GenBank	CDS	724228	725326	+	1	.	codon_start=1 db_xref=GI:307129433 db_xref=ASAP:ABF-0018050 db_xref=ERIC:ABF-0018050 db_xref=GeneID:9732091 function='2.3.2 information transfer; protein related; translation' function='7.1 location of gene products; cytoplasm' gene=prfB gene_synonym=supK locus_tag=Dda3937_02293 product='peptide chain release factor 2' protein_id=YP_003881449.1 ribosomal_slippage=_no_value transl_table=11
NC_014500	GenBank	CDS	725336	726853	+	1	.	codon_start=1 db_xref=GI:307129434 db_xref=ASAP:ABF-0018048 db_xref=ERIC:ABF-0018048 db_xref=GeneID:9732092 function='2.3.1 information transfer; protein related; amino acid -activation' function='7.1 location of gene products; cytoplasm' gene=lysS locus_tag=Dda3937_02292 product='lysyl-tRNA synthetase' protein_id=YP_003881450.1 transl_table=11
NC_014500	GenBank	misc_feature	725375	726850	+	1	.	db_xref=CDD:179044 gene=lysS locus_tag=Dda3937_02292 note='lysyl-tRNA synthetase; Reviewed; Region: lysS; PRK00484'
NC_014500	GenBank	misc_feature	725534	725857	+	1	.	db_xref=CDD:58592 gene=lysS locus_tag=Dda3937_02292 note='LysRS_N: N-terminal, anticodon recognition domain of lysyl-tRNA synthetases (LysRS). These enzymes are homodimeric class 2b aminoacyl-tRNA synthetases (aaRSs). This domain is a beta-barrel domain (OB fold) involved in binding the tRNA anticodon stem-loop; Region: LysRS_N; cd04322'
NC_014500	GenBank	misc_feature	725864	726844	+	1	.	db_xref=CDD:29820 gene=lysS locus_tag=Dda3937_02292 note='Lys_tRNA synthetase (LysRS) class II core domain. Class II LysRS is a dimer which attaches a lysine to the 3' OH group of ribose of the appropriate tRNA. Its assignment to class II aaRS is based upon its structure and the presence of three...; Region: LysRS_core; cd00775'
NC_014500	GenBank	CDS	726937	728019	+	-1	.	codon_start=1 db_xref=GI:307129435 db_xref=ASAP:ABF-0018047 db_xref=ERIC:ABF-0018047 db_xref=GeneID:9732093 function='0 unknown function' locus_tag=Dda3937_02291 product='hypothetical protein' protein_id=YP_003881451.1 transl_table=11
NC_014500	GenBank	CDS	728009	729604	+	-1	.	codon_start=1 db_xref=GI:307129436 db_xref=ASAP:ABF-0174081 db_xref=ERIC:ABF-0174081 db_xref=GeneID:9732094 function='0 unknown function' locus_tag=Dda3937_04703 product='glucose-methanol-choline oxidoreductase' protein_id=YP_003881452.1 transl_table=11
NC_014500	GenBank	CDS	729615	730079	+	-1	.	codon_start=1 db_xref=GI:307129437 db_xref=ASAP:ABF-0018045 db_xref=ERIC:ABF-0018045 db_xref=GeneID:9732095 function='0 unknown function' locus_tag=Dda3937_02290 product='hypothetical protein' protein_id=YP_003881453.1 transl_table=11
NC_014500	GenBank	CDS	730230	731657	+	-1	.	codon_start=1 db_xref=GI:307129438 db_xref=ASAP:ABF-0018044 db_xref=ERIC:ABF-0018044 db_xref=GeneID:9732096 function='0 unknown function' locus_tag=Dda3937_02289 note='most similar to plant phosphoesterase proteins' product='phospholipase C 4' protein_id=YP_003881454.1 transl_table=11
NC_014500	GenBank	CDS	731698	731994	+	-1	.	codon_start=1 db_xref=GI:307129439 db_xref=ASAP:ABF-0018042 db_xref=ERIC:ABF-0018042 db_xref=GeneID:9732097 function='0 unknown function' locus_tag=Dda3937_02288 product='hypothetical protein' protein_id=YP_003881455.1 transl_table=11
NC_014500	GenBank	CDS	731976	732812	+	1	.	codon_start=1 db_xref=GI:307129440 db_xref=ASAP:ABF-0018041 db_xref=ERIC:ABF-0018041 db_xref=GeneID:9732098 function='2.2.2 information transfer; RNA related; transcription related' function='3.1.2 regulation; type of regulation; transcriptional level' locus_tag=Dda3937_02287 product='AraC family transcriptional regulator' protein_id=YP_003881456.1 transl_table=11
NC_014500	GenBank	CDS	732938	733609	+	1	.	codon_start=1 db_xref=GI:307129441 db_xref=ASAP:ABF-0018040 db_xref=ERIC:ABF-0018040 db_xref=GeneID:9732099 function='0 unknown function' locus_tag=Dda3937_02286 product='threonine efflux protein' protein_id=YP_003881457.1 transl_table=11
NC_014500	GenBank	tRNA	733695	733768	+	1	.	db_xref=ASAP:ABF-0020920 db_xref=ERIC:ABF-0020920 db_xref=GeneID:9732100 locus_tag=Dda3937_04259 note='anticodon CCC, Cove score 78.75' product=tRNA-Gly
NC_014500	GenBank	CDS	733923	734189	+	1	.	codon_start=1 db_xref=GI:307129442 db_xref=ASAP:ABF-0018038 db_xref=ERIC:ABF-0018038 db_xref=GeneID:9732101 function='8.3.1 extrachromosomal; transposon related; transposases' locus_tag=Dda3937_02285 note='IS3/IS407 family' product='ISEch12 OrfA' protein_id=YP_003881458.1 transl_table=11
NC_014500	GenBank	CDS	734270	735022	+	1	.	codon_start=1 db_xref=GI:307129443 db_xref=ASAP:ABF-0018037 db_xref=ERIC:ABF-0018037 db_xref=GeneID:9732102 function='8.3.1 extrachromosomal; transposon related; transposases' locus_tag=Dda3937_02284 note='IS3/IS407 family' product='ISEch12 OrfB' protein_id=YP_003881459.1 transl_table=11
NC_014500	GenBank	CDS	735117	736106	+	-1	.	codon_start=1 db_xref=GI:307129444 db_xref=ASAP:ABF-0018036 db_xref=ERIC:ABF-0018036 db_xref=GeneID:9732103 function='0 unknown function' locus_tag=Dda3937_02283 product='GTP pyrophosphokinase' protein_id=YP_003881460.1 transl_table=11
NC_014500	GenBank	CDS	736605	737744	+	1	.	codon_start=1 db_xref=GI:307129445 db_xref=ASAP:ABF-0018034 db_xref=ERIC:ABF-0018034 db_xref=GeneID:9732104 locus_tag=Dda3937_02282 product='Co/Zn/Cd efflux system membrane fusion protein' protein_id=YP_003881461.1 transl_table=11
NC_014500	GenBank	CDS	737744	740824	+	1	.	codon_start=1 db_xref=GI:307129446 db_xref=ASAP:ABF-0018033 db_xref=ERIC:ABF-0018033 db_xref=GeneID:9732105 function='6.1 cell structure; membrane' function='7.3 location of gene products; inner membrane' function='4.2.A.6 transport; Electrochemical potential driven transporters; Porters (Uni-, Sym- and Antiporters); The Resistance-Nodulation-Cell Division (RND) Superfamily' locus_tag=Dda3937_022…
NC_014500	GenBank	CDS	740821	741522	+	1	.	codon_start=1 db_xref=GI:307129447 db_xref=ASAP:ABF-0018032 db_xref=ERIC:ABF-0018032 db_xref=GeneID:9732106 function='3.1.2.4.3 regulation; type of regulation; transcriptional level; complex regulation; two component regulatory systems (external signal)' function='7.1 location of gene products; cytoplasm' function='2.2.2 information transfer; RNA related; transcription related' function='3.1.2 re…
NC_014500	GenBank	CDS	741503	742930	+	1	.	codon_start=1 db_xref=GI:307129448 db_xref=ASAP:ABF-0018030 db_xref=ERIC:ABF-0018030 db_xref=GeneID:9732107 function='3.1.2.4.3 regulation; type of regulation; transcriptional level; complex regulation; two component regulatory systems (external signal)' function='2.3.3 information transfer; protein related; posttranslational modification' function='3.1.3.2 regulation; type of regulation; posttra…
NC_014500	GenBank	CDS	743005	743583	+	1	.	codon_start=1 db_xref=GI:307129449 db_xref=ASAP:ABF-0018029 db_xref=ERIC:ABF-0018029 db_xref=GeneID:9732108 function='0.1 unknown function; conserved hypothetical product' locus_tag=Dda3937_02278 product=methyltransferase protein_id=YP_003881465.1 transl_table=11
NC_014500	GenBank	CDS	744039	744320	+	1	.	codon_start=1 db_xref=GI:307129450 db_xref=ASAP:ABF-0018026 db_xref=ERIC:ABF-0018026 db_xref=GeneID:9732109 function='0 unknown function' locus_tag=Dda3937_02277 product='hypothetical protein' protein_id=YP_003881466.1 transl_table=11
NC_014500	GenBank	CDS	744151	744405	+	1	.	codon_start=1 db_xref=GI:307129451 db_xref=ASAP:ABF-0018025 db_xref=ERIC:ABF-0018025 db_xref=GeneID:9732110 function='0 unknown function' locus_tag=Dda3937_02276 product='hypothetical protein' protein_id=YP_003881467.1 transl_table=11
NC_014500	GenBank	CDS	744513	744890	+	1	.	codon_start=1 db_xref=GI:307129452 db_xref=ASAP:ABF-0018024 db_xref=ERIC:ABF-0018024 db_xref=GeneID:9732111 function='2.2.2 information transfer; RNA related; transcription related' function='3.1.2.5 regulation; type of regulation; transcriptional level; action unknown' locus_tag=Dda3937_02275 product='transcriptional regulator PadR' protein_id=YP_003881468.1 transl_table=11
NC_014500	GenBank	CDS	744999	747011	+	-1	.	codon_start=1 db_xref=GI:307129453 db_xref=ASAP:ABF-0018023 db_xref=ERIC:ABF-0018023 db_xref=GeneID:9732112 function='1.6.3.1 metabolism; macromolecules (cellular constituent) biosynthesis; lipopolysaccharide; O antigen' function='6.3 cell structure; surface antigens (ECA, O antigen of LPS)' function='6.1 cell structure; membrane' function='7.3 location of gene products; inner membrane' locus_tag…
NC_014500	GenBank	CDS	747049	748023	+	1	.	codon_start=1 db_xref=GI:307129454 db_xref=ASAP:ABF-0018022 db_xref=ERIC:ABF-0018022 db_xref=GeneID:9732113 function='1.6.3.1 metabolism; macromolecules (cellular constituent) biosynthesis; lipopolysaccharide; O antigen' function='6.3 cell structure; surface antigens (ECA, O antigen of LPS)' locus_tag=Dda3937_02273 product='UDP-glucose 4-epimerase' protein_id=YP_003881470.1 transl_table=11
NC_014500	GenBank	CDS	748033	748581	+	1	.	codon_start=1 db_xref=GI:307129455 db_xref=ASAP:ABF-0018021 db_xref=ERIC:ABF-0018021 db_xref=GeneID:9732114 function='1.6.3.1 metabolism; macromolecules (cellular constituent) biosynthesis; lipopolysaccharide; O antigen' locus_tag=Dda3937_02272 product='Lipid carrier : UDP-N-acetylgalactosaminyltransferase' protein_id=YP_003881471.1 transl_table=11
NC_014500	GenBank	CDS	748650	750029	+	-1	.	codon_start=1 db_xref=GI:307129456 db_xref=ASAP:ABF-0018020 db_xref=ERIC:ABF-0018020 db_xref=GeneID:9732115 function='4.3.A.1.p transport; Primary Active Transporters; Pyrophosphate Bond (ATP, GTP, P2) Hydrolysis-driven Active Transporters; The ATP-binding Cassette (ABC) Superfamily + ABC-type Uptake Permeases; ABC superfamily, periplasmic binding component' locus_tag=Dda3937_02271 product='ABC t…
NC_014500	GenBank	CDS	749965	751050	+	-1	.	codon_start=1 db_xref=GI:307129457 db_xref=ASAP:ABF-0018019 db_xref=ERIC:ABF-0018019 db_xref=GeneID:9732116 function='4.S.173 transport; substrate; sugar' function='4.3.A.1.a transport; Primary Active Transporters; Pyrophosphate Bond (ATP, GTP, P2) Hydrolysis-driven Active Transporters; The ATP-binding Cassette (ABC) Superfamily + ABC-type Uptake Permeases; ABC superfamily ATP binding cytoplasmic…
NC_014500	GenBank	CDS	751050	751871	+	-1	.	codon_start=1 db_xref=GI:307129458 db_xref=ASAP:ABF-0018018 db_xref=ERIC:ABF-0018018 db_xref=GeneID:9732117 function='0.1 unknown function; conserved hypothetical product' locus_tag=Dda3937_02269 product='Icc protein' protein_id=YP_003881474.1 transl_table=11
NC_014500	GenBank	CDS	751882	752769	+	-1	.	codon_start=1 db_xref=GI:307129459 db_xref=ASAP:ABF-0018017 db_xref=ERIC:ABF-0018017 db_xref=GeneID:9732118 function='4.S.173 transport; substrate; sugar' function='4.3.A.1.m transport; Primary Active Transporters; Pyrophosphate Bond (ATP, GTP, P2) Hydrolysis-driven Active Transporters; The ATP-binding Cassette (ABC) Superfamily + ABC-type Uptake Permeases; ABC superfamily, membrane component' fu…
NC_014500	GenBank	CDS	752759	753553	+	-1	.	codon_start=1 db_xref=GI:307129460 db_xref=ASAP:ABF-0018016 db_xref=ERIC:ABF-0018016 db_xref=GeneID:9732119 function='4.S.173 transport; substrate; sugar' function='4.3.A.1.m transport; Primary Active Transporters; Pyrophosphate Bond (ATP, GTP, P2) Hydrolysis-driven Active Transporters; The ATP-binding Cassette (ABC) Superfamily + ABC-type Uptake Permeases; ABC superfamily, membrane component' fu…
NC_014500	GenBank	CDS	753846	754274	+	1	.	codon_start=1 db_xref=GI:307129461 db_xref=ASAP:ABF-0018014 db_xref=ERIC:ABF-0018014 db_xref=GeneID:9732120 function='0.1 unknown function; conserved hypothetical product' locus_tag=Dda3937_02266 product='molybdate-binding domain of ModE' protein_id=YP_003881477.1 transl_table=11
NC_014500	GenBank	CDS	754472	755452	+	1	.	codon_start=1 db_xref=GI:307129462 db_xref=ASAP:ABF-0018012 db_xref=ERIC:ABF-0018012 db_xref=GeneID:9732121 function='1.6.3.3 metabolism; macromolecules (cellular constituent) biosynthesis; lipopolysaccharide; lipid A' function='5.5.2 cell processes; adaptation to stress; temperature extremes' function='6.1 cell structure; membrane' function='6.3 cell structure; surface antigens (ECA, O antigen o…
NC_014500	GenBank	CDS	755719	755823	+	1	.	codon_start=1 db_xref=GI:307129463 db_xref=ASAP:ABF-0018010 db_xref=ERIC:ABF-0018010 db_xref=GeneID:9732122 function='0 unknown function' locus_tag=Dda3937_02264 product='hypothetical protein' protein_id=YP_003881479.1 transl_table=11
NC_014500	GenBank	CDS	756258	757625	+	1	.	codon_start=1 db_xref=GI:307129464 db_xref=ASAP:ABF-0018006 db_xref=ERIC:ABF-0018006 db_xref=GeneID:9732123 function='6.1 cell structure; membrane' function='7.3 location of gene products; inner membrane' gene=yjcD locus_tag=Dda3937_02263 product='xanthine/uracil permease family protein' protein_id=YP_003881480.1 transl_table=11
NC_014500	GenBank	CDS	757847	759493	+	1	.	codon_start=1 db_xref=GI:307129465 db_xref=ASAP:ABF-0018004 db_xref=ERIC:ABF-0018004 db_xref=GeneID:9732124 function='4.S.136 transport; substrate; Na+/H+' function='4.2.A.36 transport; Electrochemical potential driven transporters; Porters (Uni-, Sym- and Antiporters); The Monovalent Cation:Proton Antiporter-1 (CPA1) Family' function='6.1 cell structure; membrane' function='7.3 location of gene …
NC_014500	GenBank	CDS	759540	761198	+	-1	.	codon_start=1 db_xref=GI:307129466 db_xref=ASAP:ABF-0018003 db_xref=ERIC:ABF-0018003 db_xref=GeneID:9732125 function='4.2.A.21 transport; Electrochemical potential driven transporters; Porters (Uni-, Sym- and Antiporters); The Solute:Sodium Symporter (SSS) Family' function='6.1 cell structure; membrane' function='7.3 location of gene products; inner membrane' gene=actP gene_synonym='phaJ; yjcG' l…
NC_014500	GenBank	CDS	761195	761506	+	-1	.	codon_start=1 db_xref=GI:307129467 db_xref=ASAP:ABF-0018288 db_xref=ERIC:ABF-0018288 db_xref=GeneID:9732126 function='6.1 cell structure; membrane' function='7.3 location of gene products; inner membrane' function='0.1 unknown function; conserved hypothetical product' gene=yjcH locus_tag=Dda3937_02454 product='hypothetical protein' protein_id=YP_003881483.1 transl_table=11
NC_014500	GenBank	CDS	761628	763589	+	-1	.	codon_start=1 db_xref=GI:307129468 db_xref=ASAP:ABF-0018289 db_xref=ERIC:ABF-0018289 db_xref=GeneID:9732127 function='1.5.4 metabolism; building block biosynthesis; fatty acid and phosphatidic acid' function='1.1.1 metabolism; carbon utilization; carbon compounds' function='1.7.29 metabolism; central intermediary metabolism; acetate catabolism' gene=acs locus_tag=Dda3937_02455 product='acetyl-coe…
NC_014500	GenBank	CDS	764360	764752	+	1	.	codon_start=1 db_xref=GI:307129469 db_xref=ASAP:ABF-0018294 db_xref=ERIC:ABF-0018294 db_xref=GeneID:9732128 function='2.2.2 information transfer; RNA related; transcription related' function='3.1.2.2 regulation; type of regulation; transcriptional level; activator' function='5.3 cell processes; motility (incl. chemotaxis, energytaxis, aerotaxis, redoxtaxis)' function='7.1 location of gene product…
NC_014500	GenBank	CDS	765257	765592	+	1	.	codon_start=1 db_xref=GI:307129470 db_xref=ASAP:ABF-0046915 db_xref=ERIC:ABF-0046915 db_xref=GeneID:9732129 function='0 unknown function' locus_tag=Dda3937_04466 product='hypothetical protein' protein_id=YP_003881486.1 transl_table=11
NC_014500	GenBank	CDS	765345	767732	+	1	.	codon_start=1 db_xref=GI:307129471 db_xref=ASAP:ABF-0046916 db_xref=ERIC:ABF-0046916 db_xref=GeneID:9732130 function='4.S.53 transport; substrate; Fe' function='4.1.B.14 transport; Channel-type Transporters; Beta barrel porins (The Outer Membrane Porin (OMP) Functional Superfamily); The Outer Membrane Receptor (OMR) Family' locus_tag=Dda3937_04467 product='ferrichrome-iron receptor' protein_id=YP…
NC_014500	GenBank	CDS	767882	768130	+	1	.	codon_start=1 db_xref=GI:307129472 db_xref=ASAP:ABF-0046917 db_xref=ERIC:ABF-0046917 db_xref=GeneID:9732131 function='0 unknown function' locus_tag=Dda3937_04468 product='hypothetical protein' protein_id=YP_003881488.1 transl_table=11
NC_014500	GenBank	CDS	768664	769818	+	1	.	codon_start=1 db_xref=GI:307129473 db_xref=ASAP:ABF-0020006 db_xref=ERIC:ABF-0020006 db_xref=GeneID:9732132 function='0.1 unknown function; conserved hypothetical product' function='7.1 location of gene products; cytoplasm' locus_tag=Dda3937_03606 product='mandelate racemase/muconate lactonizing protein' protein_id=YP_003881489.1 transl_table=11
NC_014500	GenBank	CDS	769978	771555	+	1	.	codon_start=1 db_xref=GI:307129474 db_xref=ASAP:ABF-0020008 db_xref=ERIC:ABF-0020008 db_xref=GeneID:9732133 function='4.3.A.1.p transport; Primary Active Transporters; Pyrophosphate Bond (ATP, GTP, P2) Hydrolysis-driven Active Transporters; The ATP-binding Cassette (ABC) Superfamily + ABC-type Uptake Permeases; ABC superfamily, periplasmic binding component' function='7.2 location of gene product…
NC_014500	GenBank	CDS	771603	772700	+	1	.	codon_start=1 db_xref=GI:307129475 db_xref=ASAP:ABF-0020009 db_xref=ERIC:ABF-0020009 db_xref=GeneID:9732134 function='4.3.A.1.m transport; Primary Active Transporters; Pyrophosphate Bond (ATP, GTP, P2) Hydrolysis-driven Active Transporters; The ATP-binding Cassette (ABC) Superfamily + ABC-type Uptake Permeases; ABC superfamily, membrane component' function='6.1 cell structure; membrane' function=…
NC_014500	GenBank	CDS	772697	773602	+	1	.	codon_start=1 db_xref=GI:307129476 db_xref=ASAP:ABF-0020010 db_xref=ERIC:ABF-0020010 db_xref=GeneID:9732135 function='4.3.A.1.m transport; Primary Active Transporters; Pyrophosphate Bond (ATP, GTP, P2) Hydrolysis-driven Active Transporters; The ATP-binding Cassette (ABC) Superfamily + ABC-type Uptake Permeases; ABC superfamily, membrane component' function='6.1 cell structure; membrane' function=…
NC_014500	GenBank	CDS	773877	774467	+	1	.	codon_start=1 db_xref=GI:307129477 db_xref=ASAP:ABF-0016383 db_xref=ERIC:ABF-0016383 db_xref=GeneID:9732136 function='4.3.A.1.a transport; Primary Active Transporters; Pyrophosphate Bond (ATP, GTP, P2) Hydrolysis-driven Active Transporters; The ATP-binding Cassette (ABC) Superfamily + ABC-type Uptake Permeases; ABC superfamily ATP binding cytoplasmic component' function='4.S.152 transport; substr…
NC_014500	GenBank	CDS	774477	775283	+	1	.	codon_start=1 db_xref=GI:307129478 db_xref=ASAP:ABF-0016384 db_xref=ERIC:ABF-0016384 db_xref=GeneID:9732137 function='4.3.A.1.a transport; Primary Active Transporters; Pyrophosphate Bond (ATP, GTP, P2) Hydrolysis-driven Active Transporters; The ATP-binding Cassette (ABC) Superfamily + ABC-type Uptake Permeases; ABC superfamily ATP binding cytoplasmic component' function='7.1 location of gene prod…
NC_014500	GenBank	CDS	775432	775968	+	1	.	codon_start=1 db_xref=GI:307129479 db_xref=ASAP:ABF-0016385 db_xref=ERIC:ABF-0016385 db_xref=GeneID:9732138 function='3.1.2.1 regulation; type of regulation; transcriptional level; sigma factors, anti-sigmafactors' function='2.2.2 information transfer; RNA related; transcription related' function='3.3.1 regulation; genetic unit regulated; operon' function='7.1 location of gene products; cytoplasm…
NC_014500	GenBank	CDS	775973	776926	+	1	.	codon_start=1 db_xref=GI:307129480 db_xref=ASAP:ABF-0016388 db_xref=ERIC:ABF-0016388 db_xref=GeneID:9732139 function='2.2.2 information transfer; RNA related; transcription related' function='3.1.2.1 regulation; type of regulation; transcriptional level; sigma factors, anti-sigmafactors' function='3.1.2.4.3 regulation; type of regulation; transcriptional level; complex regulation; two component r…
NC_014500	GenBank	CDS	777154	778164	+	1	.	codon_start=1 db_xref=GI:307129481 db_xref=ASAP:ABF-0016391 db_xref=ERIC:ABF-0016391 db_xref=GeneID:9732140 function='6.1 cell structure; membrane' function='7.3 location of gene products; inner membrane' locus_tag=Dda3937_01167 product='membrane protein' protein_id=YP_003881497.1 transl_table=11
NC_014500	GenBank	CDS	778212	778529	+	1	.	codon_start=1 db_xref=GI:307129482 db_xref=ASAP:ABF-0016393 db_xref=ERIC:ABF-0016393 db_xref=GeneID:9732141 function='0 unknown function' locus_tag=Dda3937_01168 product='hypothetical protein' protein_id=YP_003881498.1 transl_table=11
NC_014500	GenBank	CDS	778585	780111	+	-1	.	codon_start=1 db_xref=GI:307129483 db_xref=ASAP:ABF-0016394 db_xref=ERIC:ABF-0016394 db_xref=GeneID:9732142 function='4.2.A.2 transport; Electrochemical potential driven transporters; Porters (Uni-, Sym- and Antiporters); The Glycoside-Pentoside-Hexuronide (GPH):Cation Symporter Family' function='6.1 cell structure; membrane' function='7.3 location of gene products; inner membrane' function='1.1.…
NC_014500	GenBank	CDS	780565	780774	+	1	.	codon_start=1 db_xref=GI:307129484 db_xref=ASAP:ABF-0016395 db_xref=ERIC:ABF-0016395 db_xref=GeneID:9732143 function='3.1.2.5 regulation; type of regulation; transcriptional level; action unknown' function='2.2.2 information transfer; RNA related; transcription related' function='7.1 location of gene products; cytoplasm' locus_tag=Dda3937_01170 product='XRE family transcriptional regulator' prote…
NC_014500	GenBank	CDS	780953	782449	+	-1	.	codon_start=1 db_xref=GI:307129485 db_xref=ASAP:ABF-0016399 db_xref=ERIC:ABF-0016399 db_xref=GeneID:9732144 function='1.1.1 metabolism; carbon utilization; carbon compounds' gene=yeiQ gene_synonym=uxuB locus_tag=Dda3937_01171 product='D-mannonate oxidoreductase' protein_id=YP_003881501.1 transl_table=11
NC_014500	GenBank	CDS	782551	784155	+	-1	.	codon_start=1 db_xref=GI:307129486 db_xref=ASAP:ABF-0016400 db_xref=ERIC:ABF-0016400 db_xref=GeneID:9732145 function='0 unknown function' locus_tag=Dda3937_01172 product='multidrug resistance protein B' protein_id=YP_003881502.1 transl_table=11
NC_014500	GenBank	CDS	784142	785278	+	-1	.	codon_start=1 db_xref=GI:307129487 db_xref=ASAP:ABF-0016401 db_xref=ERIC:ABF-0016401 db_xref=GeneID:9732146 function='0.1 unknown function; conserved hypothetical product' locus_tag=Dda3937_01173 note='EmrA, multidrug resistance efflux pump [Defense mechanisms].' product='membrane fusion component of tripartite multidrug resistance system' protein_id=YP_003881503.1 transl_table=11
NC_014500	GenBank	CDS	785275	785730	+	-1	.	codon_start=1 db_xref=GI:307129488 db_xref=ASAP:ABF-0016402 db_xref=ERIC:ABF-0016402 db_xref=GeneID:9732147 function='3.1.2 regulation; type of regulation; transcriptional level' function='2.2.2 information transfer; RNA related; transcription related' function='7.1 location of gene products; cytoplasm' locus_tag=Dda3937_01174 product='MarR family transcriptional regulator' protein_id=YP_00388150…
NC_014500	GenBank	CDS	786048	787145	+	-1	.	codon_start=1 db_xref=GI:307129489 db_xref=ASAP:ABF-0016403 db_xref=ERIC:ABF-0016403 db_xref=GeneID:9732148 function='0.1 unknown function; conserved hypothetical product' function='7.2 location of gene products; periplasmic space' gene=ybiS locus_tag=Dda3937_01175 product='protein ybiS' protein_id=YP_003881505.1 transl_table=11
NC_014500	GenBank	CDS	787163	787549	+	1	.	codon_start=1 db_xref=GI:307129490 db_xref=ASAP:ABF-0046918 db_xref=ERIC:ABF-0046918 db_xref=GeneID:9732149 function='0 unknown function' locus_tag=Dda3937_04469 product='hypothetical protein' protein_id=YP_003881506.1 transl_table=11
NC_014500	GenBank	CDS	787665	791198	+	-1	.	codon_start=1 db_xref=GI:307129491 db_xref=ASAP:ABF-0016404 db_xref=ERIC:ABF-0016404 db_xref=GeneID:9732150 function='1.4.3 metabolism; energy production/transport; electron carrier' function='1.3.4 metabolism; energy metabolism, carbon; tricarboxylic acid cycle' function='1.3.5 metabolism; energy metabolism, carbon; fermentation' function='7.1 location of gene products; cytoplasm' locus_tag=Dda3…
NC_014500	GenBank	CDS	791741	792163	+	1	.	codon_start=1 db_xref=GI:307129492 db_xref=ASAP:ABF-0016407 db_xref=ERIC:ABF-0016407 db_xref=GeneID:9732151 function='0 unknown function' locus_tag=Dda3937_01177 product='hypothetical protein' protein_id=YP_003881508.1 transl_table=11
NC_014500	GenBank	CDS	792313	792858	+	1	.	codon_start=1 db_xref=GI:307129493 db_xref=ASAP:ABF-0016408 db_xref=ERIC:ABF-0016408 db_xref=GeneID:9732152 function='2.3.3 information transfer; protein related; posttranslational modification' function='7.1 location of gene products; cytoplasm' locus_tag=Dda3937_01178 product=acetyltransferase protein_id=YP_003881509.1 transl_table=11
NC_014500	GenBank	CDS	792883	793506	+	-1	.	codon_start=1 db_xref=GI:307129494 db_xref=ASAP:ABF-0016409 db_xref=ERIC:ABF-0016409 db_xref=GeneID:9732153 function='4.2.A.76 transport; Electrochemical potential driven transporters; Porters (Uni-, Sym- and Antiporters); The Resistance to homoserine/Threonine (RhtB) Family' function='6.1 cell structure; membrane' function='7.3 location of gene products; inner membrane' locus_tag=Dda3937_01179 p…
NC_014500	GenBank	CDS	793603	794328	+	1	.	codon_start=1 db_xref=GI:307129495 db_xref=ASAP:ABF-0016410 db_xref=ERIC:ABF-0016410 db_xref=GeneID:9732154 function='0.1 unknown function; conserved hypothetical product' gene=ynfC locus_tag=Dda3937_01180 product='hypothetical protein' protein_id=YP_003881511.1 transl_table=11
NC_014500	GenBank	CDS	794458	796062	+	-1	.	codon_start=1 db_xref=GI:307129496 db_xref=ASAP:ABF-0016411 db_xref=ERIC:ABF-0016411 db_xref=GeneID:9732155 function='8.1 extrachromosomal; prophage genes and phage related functions' function='1.1.1 metabolism; carbon utilization; carbon compounds' function='7.1 location of gene products; cytoplasm' locus_tag=Dda3937_01181 product=xylosidase/arabinosidase protein_id=YP_003881512.1 transl_table=11
NC_014500	GenBank	CDS	796049	797536	+	-1	.	codon_start=1 db_xref=GI:307129497 db_xref=ASAP:ABF-0016412 db_xref=ERIC:ABF-0016412 db_xref=GeneID:9732156 function='4.2.A.2 transport; Electrochemical potential driven transporters; Porters (Uni-, Sym- and Antiporters); The Glycoside-Pentoside-Hexuronide (GPH):Cation Symporter Family' function='6.1 cell structure; membrane' function='7.3 location of gene products; inner membrane' gene=yicJ locu…
NC_014500	GenBank	CDS	798024	798263	+	-1	.	codon_start=1 db_xref=GI:307129498 db_xref=ASAP:ABF-0016414 db_xref=ERIC:ABF-0016414 db_xref=GeneID:9732157 function='0.1 unknown function; conserved hypothetical product' locus_tag=Dda3937_01183 product='Virulence protein msgA' protein_id=YP_003881514.1 transl_table=11
NC_014500	GenBank	CDS	798578	798973	+	1	.	codon_start=1 db_xref=GI:307129499 db_xref=ASAP:ABF-0016416 db_xref=ERIC:ABF-0016416 db_xref=GeneID:9732158 function='0.1 unknown function; conserved hypothetical product' function='7.1 location of gene products; cytoplasm' locus_tag=Dda3937_01184 product='prolyl endopeptidase' protein_id=YP_003881515.1 transl_table=11
NC_014500	GenBank	CDS	798988	799272	+	1	.	codon_start=1 db_xref=GI:307129500 db_xref=ASAP:ABF-0016417 db_xref=ERIC:ABF-0016417 db_xref=GeneID:9732159 function='0.1 unknown function; conserved hypothetical product' locus_tag=Dda3937_01185 note='this protein contains a YCII-related domain' product='hypothetical protein' protein_id=YP_003881516.1 transl_table=11
NC_014500	GenBank	CDS	799329	800429	+	-1	.	codon_start=1 db_xref=GI:307129501 db_xref=ASAP:ABF-0016418 db_xref=ERIC:ABF-0016418 db_xref=GeneID:9732160 function='1.6.7 metabolism; macromolecules (cellular constituent) biosynthesis; peptidoglycan (murein)' function='6.2 cell structure; peptidoglycan (murein)' function='7.1 location of gene products; cytoplasm' gene=ddlA locus_tag=Dda3937_01186 product='D-alanine--D-alanine ligase' protein_i…
NC_014500	GenBank	CDS	800617	801441	+	1	.	codon_start=1 db_xref=GI:307129502 db_xref=ASAP:ABF-0016419 db_xref=ERIC:ABF-0016419 db_xref=GeneID:9732161 function='3.1.2.5 regulation; type of regulation; transcriptional level; action unknown' function='2.2.2 information transfer; RNA related; transcription related' locus_tag=Dda3937_01187 product='AraC family transcriptional regulator' protein_id=YP_003881518.1 transl_table=11
NC_014500	GenBank	CDS	801604	803079	+	1	.	codon_start=1 db_xref=GI:307129503 db_xref=ASAP:ABF-0016420 db_xref=ERIC:ABF-0016420 db_xref=GeneID:9732162 function='1.5.1.7 metabolism; building block biosynthesis; amino acids; lysine, diaminopimelate' function='1.5.1.3 metabolism; building block biosynthesis; amino acids; arginine' function='7.1 location of gene products; cytoplasm' locus_tag=Dda3937_01188 product='ornithine aminotransferase'…
NC_014500	GenBank	CDS	803087	804244	+	1	.	codon_start=1 db_xref=GI:307129504 db_xref=ASAP:ABF-0016422 db_xref=ERIC:ABF-0016422 db_xref=GeneID:9732163 function='1.1.4 metabolism; carbon utilization; amines' function='6.1 cell structure; membrane' locus_tag=Dda3937_01189 product='alcohol dehydrogenase' protein_id=YP_003881520.1 transl_table=11
NC_014500	GenBank	CDS	804258	805748	+	1	.	codon_start=1 db_xref=GI:307129505 db_xref=ASAP:ABF-0016423 db_xref=ERIC:ABF-0016423 db_xref=GeneID:9732164 function='6.1 cell structure; membrane' function='7.3 location of gene products; inner membrane' function='4.2.A.3 transport; Electrochemical potential driven transporters; Porters (Uni-, Sym- and Antiporters); The Amino Acid-Polyamine-Choline (APC) Family' locus_tag=Dda3937_01190 product='…
NC_014500	GenBank	CDS	805792	806979	+	-1	.	codon_start=1 db_xref=GI:307129506 db_xref=ASAP:ABF-0016424 db_xref=ERIC:ABF-0016424 db_xref=GeneID:9732165 function='4.2.A.1 transport; Electrochemical potential driven transporters; Porters (Uni-, Sym- and Antiporters); The Major Facilitator Superfamily (MFS)' function='6.1 cell structure; membrane' function='7.3 location of gene products; inner membrane' gene=ydhP locus_tag=Dda3937_01191 produ…
NC_014500	GenBank	CDS	807074	807961	+	1	.	codon_start=1 db_xref=GI:307129507 db_xref=ASAP:ABF-0016425 db_xref=ERIC:ABF-0016425 db_xref=GeneID:9732166 function='2.2.2 information transfer; RNA related; transcription related' function='3.1.2.2 regulation; type of regulation; transcriptional level; activator' function='3.1.2.3 regulation; type of regulation; transcriptional level; repressor' locus_tag=Dda3937_01192 product='hypothetical pro…
NC_014500	GenBank	CDS	808039	808845	+	-1	.	codon_start=1 db_xref=GI:307129508 db_xref=ASAP:ABF-0016426 db_xref=ERIC:ABF-0016426 db_xref=GeneID:9732167 function='1.1.1 metabolism; carbon utilization; carbon compounds' function='7.1 location of gene products; cytoplasm' gene=dkgB locus_tag=Dda3937_01193 product='methylglyoxal reductase, acetol producing/2,5-diketo-D-gluconic acid reductase B' protein_id=YP_003881524.1 transl_table=11
NC_014500	GenBank	CDS	808805	809083	+	-1	.	codon_start=1 db_xref=GI:307129509 db_xref=ASAP:ABF-0016428 db_xref=ERIC:ABF-0016428 db_xref=GeneID:9732168 function='6.1 cell structure; membrane' function='7.3 location of gene products; inner membrane' locus_tag=Dda3937_01194 product='hypothetical protein' protein_id=YP_003881525.1 transl_table=11
NC_014500	GenBank	CDS	809058	809984	+	-1	.	codon_start=1 db_xref=GI:307129510 db_xref=ASAP:ABF-0016429 db_xref=ERIC:ABF-0016429 db_xref=GeneID:9732169 function='3.1.2.5 regulation; type of regulation; transcriptional level; action unknown' function='7.1 location of gene products; cytoplasm' function='2.2.2 information transfer; RNA related; transcription related' locus_tag=Dda3937_01195 product='transcriptional regulator of the myo-inosit…
NC_014500	GenBank	CDS	810062	810352	+	1	.	codon_start=1 db_xref=GI:307129511 db_xref=ASAP:ABF-0016430 db_xref=ERIC:ABF-0016430 db_xref=GeneID:9732170 function='0 unknown function' locus_tag=Dda3937_01196 product='hypothetical protein' protein_id=YP_003881527.1 transl_table=11
NC_014500	GenBank	CDS	810330	811739	+	1	.	codon_start=1 db_xref=GI:307129512 db_xref=ASAP:ABF-0016431 db_xref=ERIC:ABF-0016431 db_xref=GeneID:9732171 function='0.1 unknown function; conserved hypothetical product' function='7.1 location of gene products; cytoplasm' locus_tag=Dda3937_01197 product='methylmalonate-semialdehyde dehydrogenase' protein_id=YP_003881528.1 transl_table=11
NC_014500	GenBank	CDS	811767	813698	+	1	.	codon_start=1 db_xref=GI:307129513 db_xref=ASAP:ABF-0016433 db_xref=ERIC:ABF-0016433 db_xref=GeneID:9732172 function='1.1.1 metabolism; carbon utilization; carbon compounds' locus_tag=Dda3937_01198 product='Epi-inositol hydrolase' protein_id=YP_003881529.1 transl_table=11
NC_014500	GenBank	CDS	813886	814347	+	-1	.	codon_start=1 db_xref=GI:307129514 db_xref=ASAP:ABF-0016435 db_xref=ERIC:ABF-0016435 db_xref=GeneID:9732173 function='5.8 cell processes; SOS response' function='5.6.4 cell processes; protection; drug resistance/sensitivity' function='2.1.1 information transfer; DNA related; DNA replication' function='2.1.4 information transfer; DNA related; DNA repair' function='7.1 location of gene products; cy…
NC_014500	GenBank	CDS	814606	815904	+	-1	.	codon_start=1 db_xref=GI:307129515 db_xref=ASAP:ABF-0016436 db_xref=ERIC:ABF-0016436 db_xref=GeneID:9732174 function='3.1.3.3 regulation; type of regulation; posttranscriptional; inhibition / activation of enzymes' function='5.3 cell processes; motility (incl. chemotaxis, energytaxis, aerotaxis, redoxtaxis)' function='6.1 cell structure; membrane' function='7.3 location of gene products; inner me…
NC_014500	GenBank	CDS	816783	817532	+	-1	.	codon_start=1 db_xref=GI:307129516 db_xref=ASAP:ABF-0016441 db_xref=ERIC:ABF-0016441 db_xref=GeneID:9732175 function='4.3.A.1.a transport; Primary Active Transporters; Pyrophosphate Bond (ATP, GTP, P2) Hydrolysis-driven Active Transporters; The ATP-binding Cassette (ABC) Superfamily + ABC-type Uptake Permeases; ABC superfamily ATP binding cytoplasmic component' locus_tag=Dda3937_01201 product='AB…
NC_014500	GenBank	CDS	817691	818161	+	-1	.	codon_start=1 db_xref=GI:307129517 db_xref=ASAP:ABF-0016443 db_xref=ERIC:ABF-0016443 db_xref=GeneID:9732176 function='0 unknown function' locus_tag=Dda3937_01202 product='hypothetical protein' protein_id=YP_003881533.1 transl_table=11
NC_014500	GenBank	CDS	818284	819300	+	1	.	codon_start=1 db_xref=GI:307129518 db_xref=ASAP:ABF-0016444 db_xref=ERIC:ABF-0016444 db_xref=GeneID:9732177 function='1.1.1 metabolism; carbon utilization; carbon compounds' gene=idhA locus_tag=Dda3937_01203 product='Myo-inositol 2-dehydrogenase' protein_id=YP_003881534.1 transl_table=11
NC_014500	GenBank	CDS	819457	820377	+	1	.	codon_start=1 db_xref=GI:307129519 db_xref=ASAP:ABF-0016447 db_xref=ERIC:ABF-0016447 db_xref=GeneID:9732178 function='4.3.A.1.p transport; Primary Active Transporters; Pyrophosphate Bond (ATP, GTP, P2) Hydrolysis-driven Active Transporters; The ATP-binding Cassette (ABC) Superfamily + ABC-type Uptake Permeases; ABC superfamily, periplasmic binding component' function='1.1.1 metabolism; carbon uti…
NC_014500	GenBank	CDS	820434	821981	+	1	.	codon_start=1 db_xref=GI:307129520 db_xref=ASAP:ABF-0016448 db_xref=ERIC:ABF-0016448 db_xref=GeneID:9732179 function='1.1.1 metabolism; carbon utilization; carbon compounds' function='4.3.A.1.a transport; Primary Active Transporters; Pyrophosphate Bond (ATP, GTP, P2) Hydrolysis-driven Active Transporters; The ATP-binding Cassette (ABC) Superfamily + ABC-type Uptake Permeases; ABC superfamily ATP …
NC_014500	GenBank	CDS	821992	823032	+	1	.	codon_start=1 db_xref=GI:307129521 db_xref=ASAP:ABF-0016450 db_xref=ERIC:ABF-0016450 db_xref=GeneID:9732180 function='1.1.1 metabolism; carbon utilization; carbon compounds' function='4.3.A.1.m transport; Primary Active Transporters; Pyrophosphate Bond (ATP, GTP, P2) Hydrolysis-driven Active Transporters; The ATP-binding Cassette (ABC) Superfamily + ABC-type Uptake Permeases; ABC superfamily, mem…
NC_014500	GenBank	CDS	823050	824183	+	1	.	codon_start=1 db_xref=GI:307129522 db_xref=ASAP:ABF-0016452 db_xref=ERIC:ABF-0016452 db_xref=GeneID:9732181 function='0.1 unknown function; conserved hypothetical product' locus_tag=Dda3937_01207 product='Myo-inositol 2-dehydrogenase' protein_id=YP_003881538.1 transl_table=11
NC_014500	GenBank	CDS	824229	826223	+	1	.	codon_start=1 db_xref=GI:307129523 db_xref=ASAP:ABF-0016453 db_xref=ERIC:ABF-0016453 db_xref=GeneID:9732182 function='1.1.1 metabolism; carbon utilization; carbon compounds' locus_tag=Dda3937_01208 product='5-keto-2-deoxygluconokinase/uncharacterized domain-containing protein' protein_id=YP_003881539.1 transl_table=11
NC_014500	GenBank	CDS	826205	827140	+	1	.	codon_start=1 db_xref=GI:307129524 db_xref=ASAP:ABF-0016454 db_xref=ERIC:ABF-0016454 db_xref=GeneID:9732183 function='1.1.1 metabolism; carbon utilization; carbon compounds' gene=mocC locus_tag=Dda3937_01209 product='Inosose dehydratase' protein_id=YP_003881540.1 transl_table=11
NC_014500	GenBank	CDS	827165	827992	+	1	.	codon_start=1 db_xref=GI:307129525 db_xref=ASAP:ABF-0016455 db_xref=ERIC:ABF-0016455 db_xref=GeneID:9732184 function='1.1.1 metabolism; carbon utilization; carbon compounds' locus_tag=Dda3937_01210 product='5-keto-2-deoxygluconokinase B' protein_id=YP_003881541.1 transl_table=11
NC_014500	GenBank	CDS	828352	829341	+	1	.	codon_start=1 db_xref=GI:307129526 db_xref=ASAP:ABF-0016457 db_xref=ERIC:ABF-0016457 db_xref=GeneID:9732185 function='2.1.3 information transfer; DNA related; DNA recombination' function='8.3 extrachromosomal; transposon related' locus_tag=Dda3937_01211 note='IS110 family' product='ISEch1 transposase' protein_id=YP_003881542.1 transl_table=11
NC_014500	GenBank	CDS	829338	829574	+	1	.	codon_start=1 db_xref=GI:307129527 db_xref=ASAP:ABF-0046919 db_xref=ERIC:ABF-0046919 db_xref=GeneID:9732186 function='0 unknown function' locus_tag=Dda3937_04470 product='hypothetical protein' protein_id=YP_003881543.1 transl_table=11
NC_014500	GenBank	CDS	829602	830705	+	-1	.	codon_start=1 db_xref=GI:307129528 db_xref=ASAP:ABF-0016459 db_xref=ERIC:ABF-0016459 db_xref=GeneID:9732187 function='1.6.7 metabolism; macromolecules (cellular constituent) biosynthesis; peptidoglycan (murein)' function='5.1 cell processes; cell division' function='6.2 cell structure; peptidoglycan (murein)' function='7.4 location of gene products; outer membrane' gene=mltB gene_synonym=slt locu…
NC_014500	GenBank	CDS	830808	831731	+	-1	.	codon_start=1 db_xref=GI:307129529 db_xref=ASAP:ABF-0016460 db_xref=ERIC:ABF-0016460 db_xref=GeneID:9732188 function='3.1.2 regulation; type of regulation; transcriptional level' function='2.2.2 information transfer; RNA related; transcription related' function='7.1 location of gene products; cytoplasm' locus_tag=Dda3937_01213 product='LysR family transcriptional regulator' protein_id=YP_00388154…
NC_014500	GenBank	CDS	831912	833126	+	1	.	codon_start=1 db_xref=GI:307129530 db_xref=ASAP:ABF-0016461 db_xref=ERIC:ABF-0016461 db_xref=GeneID:9732189 locus_tag=Dda3937_01214 product='major facilitator family transporter' protein_id=YP_003881546.1 transl_table=11
NC_014500	GenBank	CDS	833154	834266	+	1	.	codon_start=1 db_xref=GI:307129531 db_xref=ASAP:ABF-0016462 db_xref=ERIC:ABF-0016462 db_xref=GeneID:9732190 function='1.1.3 metabolism; carbon utilization; amino acids' locus_tag=Dda3937_01215 product='O-succinylbenzoate-CoA synthase' protein_id=YP_003881547.1 transl_table=11
NC_014500	GenBank	CDS	834241	834516	+	1	.	codon_start=1 db_xref=GI:307129532 db_xref=ASAP:ABF-0046920 db_xref=ERIC:ABF-0046920 db_xref=GeneID:9732191 function='0 unknown function' locus_tag=Dda3937_04471 product='hypothetical protein' protein_id=YP_003881548.1 transl_table=11
NC_014500	GenBank	CDS	834459	835445	+	1	.	codon_start=1 db_xref=GI:307129533 db_xref=ASAP:ABF-0016463 db_xref=ERIC:ABF-0016463 db_xref=GeneID:9732192 function='0 unknown function' locus_tag=Dda3937_01216 product='hypothetical protein' protein_id=YP_003881549.1 transl_table=11
NC_014500	GenBank	CDS	836339	837178	+	-1	.	codon_start=1 db_xref=GI:307129534 db_xref=ASAP:ABF-0016469 db_xref=ERIC:ABF-0016469 db_xref=GeneID:9732193 function='1.1.3 metabolism; carbon utilization; amino acids' function='4.3.A.1.p transport; Primary Active Transporters; Pyrophosphate Bond (ATP, GTP, P2) Hydrolysis-driven Active Transporters; The ATP-binding Cassette (ABC) Superfamily + ABC-type Uptake Permeases; ABC superfamily, periplas…
NC_014500	GenBank	CDS	837616	838251	+	-1	.	codon_start=1 db_xref=GI:307129535 db_xref=ASAP:ABF-0016471 db_xref=ERIC:ABF-0016471 db_xref=GeneID:9732194 locus_tag=Dda3937_01218 product='Flavin reductase' protein_id=YP_003881551.1 transl_table=11
NC_014500	GenBank	CDS	838308	838754	+	-1	.	codon_start=1 db_xref=GI:307129536 db_xref=ASAP:ABF-0046923 db_xref=ERIC:ABF-0046923 db_xref=GeneID:9732195 function='0.1 unknown function; conserved hypothetical product' locus_tag=Dda3937_04472 product='hypothetical protein' protein_id=YP_003881552.1 transl_table=11
NC_014500	GenBank	CDS	838796	839182	+	1	.	codon_start=1 db_xref=GI:307129537 db_xref=ASAP:ABF-0016472 db_xref=ERIC:ABF-0016472 db_xref=GeneID:9732196 function='3.1.2.5 regulation; type of regulation; transcriptional level; action unknown' function='7.1 location of gene products; cytoplasm' function='2.2.2 information transfer; RNA related; transcription related' locus_tag=Dda3937_01219 product='MarR family transcriptional regulator' prot…
NC_014500	GenBank	CDS	839389	840252	+	-1	.	codon_start=1 db_xref=GI:307129538 db_xref=ASAP:ABF-0016473 db_xref=ERIC:ABF-0016473 db_xref=GeneID:9732197 function='1 metabolism' locus_tag=Dda3937_01220 product='short-chain dehydrogenase/reductase' protein_id=YP_003881554.1 transl_table=11
NC_014500	GenBank	CDS	840311	841597	+	-1	.	codon_start=1 db_xref=GI:307129539 db_xref=ASAP:ABF-0016474 db_xref=ERIC:ABF-0016474 db_xref=GeneID:9732198 function='1.5.4 metabolism; building block biosynthesis; fatty acid and phosphatidic acid' locus_tag=Dda3937_01221 product='3-oxoacyl-ACP synthase' protein_id=YP_003881555.1 transl_table=11
NC_014500	GenBank	CDS	841643	842449	+	-1	.	codon_start=1 db_xref=GI:307129540 db_xref=ASAP:ABF-0016475 db_xref=ERIC:ABF-0016475 db_xref=GeneID:9732199 function='1 metabolism' locus_tag=Dda3937_01222 product='short-chain dehydrogenase/reductase' protein_id=YP_003881556.1 transl_table=11
NC_014500	GenBank	CDS	842493	845558	+	-1	.	codon_start=1 db_xref=GI:307129541 db_xref=ASAP:ABF-0016476 db_xref=ERIC:ABF-0016476 db_xref=GeneID:9732200 function='4.2.A.6 transport; Electrochemical potential driven transporters; Porters (Uni-, Sym- and Antiporters); The Resistance-Nodulation-Cell Division (RND) Superfamily' function='6.1 cell structure; membrane' function='7.3 location of gene products; inner membrane' function='5.10 cell p…
NC_014500	GenBank	CDS	845555	846670	+	-1	.	codon_start=1 db_xref=GI:307129542 db_xref=ASAP:ABF-0016477 db_xref=ERIC:ABF-0016477 db_xref=GeneID:9732201 function='5.6.4 cell processes; protection; drug resistance/sensitivity' function='4.8.A.1 transport; Group Translocators; Accessory Factors Involved in Transport; The Membrane Fusion protein (MFP) Family' locus_tag=Dda3937_01224 product='RND efflux membrane fusion protein' protein_id=YP_00…
NC_014500	GenBank	CDS	846764	847381	+	-1	.	codon_start=1 db_xref=GI:307129543 db_xref=ASAP:ABF-0016478 db_xref=ERIC:ABF-0016478 db_xref=GeneID:9732202 function='2.2.2 information transfer; RNA related; transcription related' function='7.1 location of gene products; cytoplasm' function='3.1.2.5 regulation; type of regulation; transcriptional level; action unknown' locus_tag=Dda3937_01225 product='TetR family transcriptional regulator' prot…
NC_014500	GenBank	CDS	847507	848985	+	1	.	codon_start=1 db_xref=GI:307129544 db_xref=ASAP:ABF-0016479 db_xref=ERIC:ABF-0016479 db_xref=GeneID:9732203 function='4.1.B.17 transport; Channel-type Transporters; Beta barrel porins (The Outer Membrane Porin (OMP) Functional Superfamily); The Outer Membrane Factor (OMF) Family' function='6.1 cell structure; membrane' function='7.4 location of gene products; outer membrane' locus_tag=Dda3937_012…
NC_014500	GenBank	CDS	849018	850427	+	1	.	codon_start=1 db_xref=GI:307129545 db_xref=ASAP:ABF-0016480 db_xref=ERIC:ABF-0016480 db_xref=GeneID:9732204 function='6.1 cell structure; membrane' function='7.3 location of gene products; inner membrane' locus_tag=Dda3937_01227 product='cation efflux protein' protein_id=YP_003881561.1 transl_table=11
NC_014500	GenBank	CDS	850960	851223	+	1	.	codon_start=1 db_xref=GI:307129546 db_xref=ASAP:ABF-0016482 db_xref=ERIC:ABF-0016482 db_xref=GeneID:9732205 function='8.3 extrachromosomal; transposon related' locus_tag=Dda3937_01228 product=transposase protein_id=YP_003881562.1 transl_table=11
NC_014500	GenBank	CDS	851287	852069	+	1	.	codon_start=1 db_xref=GI:307129547 db_xref=ASAP:ABF-0046925 db_xref=ERIC:ABF-0046925 db_xref=GeneID:9732206 function='0.1 unknown function; conserved hypothetical product' locus_tag=Dda3937_04473 product=transposase protein_id=YP_003881563.1 transl_table=11
NC_014500	GenBank	CDS	852330	853034	+	1	.	codon_start=1 db_xref=GI:307129548 db_xref=ASAP:ABF-0017199 db_xref=ERIC:ABF-0017199 db_xref=GeneID:9732207 function='0 unknown function' locus_tag=Dda3937_01703 product='hypothetical protein' protein_id=YP_003881564.1 transl_table=11
NC_014500	GenBank	CDS	853255	858222	+	1	.	codon_start=1 db_xref=GI:307129549 db_xref=ASAP:ABF-0017201 db_xref=ERIC:ABF-0017201 db_xref=GeneID:9732208 function='0.1 unknown function; conserved hypothetical product' locus_tag=Dda3937_01704 note='FOG: HEAT repeat' product='hypothetical protein' protein_id=YP_003881565.1 transl_table=11
NC_014500	GenBank	CDS	858294	859532	+	-1	.	codon_start=1 db_xref=GI:307129550 db_xref=ASAP:ABF-0017202 db_xref=ERIC:ABF-0017202 db_xref=GeneID:9732209 function='8.1 extrachromosomal; prophage genes and phage related functions' locus_tag=Dda3937_01705 note='very similar to the integrase of E. coli cryptic prophage CP4-57, and yet it is integrated into a different site' product='phage integrase' protein_id=YP_003881566.1 transl_table=11
NC_014500	GenBank	CDS	859910	861085	+	-1	.	codon_start=1 db_xref=GI:307129551 db_xref=ASAP:ABF-0017204 db_xref=ERIC:ABF-0017204 db_xref=GeneID:9732210 function='8.1 extrachromosomal; prophage genes and phage related functions' locus_tag=Dda3937_01706 product=Integrase protein_id=YP_003881567.1 transl_table=11
NC_014500	GenBank	CDS	861040	861384	+	-1	.	codon_start=1 db_xref=GI:307129552 db_xref=ASAP:ABF-0046926 db_xref=ERIC:ABF-0046926 db_xref=GeneID:9732211 function='0 unknown function' locus_tag=Dda3937_04474 product='hypothetical protein' protein_id=YP_003881568.1 transl_table=11
NC_014500	GenBank	CDS	861540	862151	+	1	.	codon_start=1 db_xref=GI:307129553 db_xref=ASAP:ABF-0017205 db_xref=ERIC:ABF-0017205 db_xref=GeneID:9732212 function='2.1.1 information transfer; DNA related; DNA replication' function='2.1.4 information transfer; DNA related; DNA repair' gene=yfjY locus_tag=Dda3937_01707 product='DNA repair protein RadC' protein_id=YP_003881569.1 transl_table=11
NC_014500	GenBank	CDS	862740	863057	+	1	.	codon_start=1 db_xref=GI:307129554 db_xref=ASAP:ABF-0017206 db_xref=ERIC:ABF-0017206 db_xref=GeneID:9732213 function='0.1 unknown function; conserved hypothetical product' locus_tag=Dda3937_01708 note='similar to Y4eB in M.loti, Tn4371' product='hypothetical protein' protein_id=YP_003881570.1 transl_table=11
NC_014500	GenBank	CDS	863257	863496	+	1	.	codon_start=1 db_xref=GI:307129555 db_xref=ASAP:ABF-0017209 db_xref=ERIC:ABF-0017209 db_xref=GeneID:9732214 function='0.1 unknown function; conserved hypothetical product' function='8.2 extrachromosomal; plasmid related' locus_tag=Dda3937_01709 product='antitoxin of gyrase inhibiting toxin-antitoxin system' protein_id=YP_003881571.1 transl_table=11
NC_014500	GenBank	CDS	863499	863807	+	1	.	codon_start=1 db_xref=GI:307129556 db_xref=ASAP:ABF-0017210 db_xref=ERIC:ABF-0017210 db_xref=GeneID:9732215 function='8.2 extrachromosomal; plasmid related' locus_tag=Dda3937_01710 product='toxin of gyrase inhibiting toxin-antitoxin system' protein_id=YP_003881572.1 transl_table=11
NC_014500	GenBank	CDS	863921	864589	+	1	.	codon_start=1 db_xref=GI:307129557 db_xref=ASAP:ABF-0017211 db_xref=ERIC:ABF-0017211 db_xref=GeneID:9732216 function='0 unknown function' locus_tag=Dda3937_01711 product='hypothetical protein' protein_id=YP_003881573.1 transl_table=11
NC_014500	GenBank	CDS	864924	865721	+	1	.	codon_start=1 db_xref=GI:307129558 db_xref=ASAP:ABF-0017213 db_xref=ERIC:ABF-0017213 db_xref=GeneID:9732217 function='0.1 unknown function; conserved hypothetical product' locus_tag=Dda3937_01712 product='hypothetical protein' protein_id=YP_003881574.1 transl_table=11
NC_014500	GenBank	CDS	865994	866101	+	1	.	codon_start=1 db_xref=GI:307129559 db_xref=ASAP:ABF-0017215 db_xref=ERIC:ABF-0017215 db_xref=GeneID:9732218 function='0 unknown function' locus_tag=Dda3937_01713 note='homologous to the N-terminal portion of a conserved hypothetical protein found in many species.' product='hypothetical protein' protein_id=YP_003881575.1 transl_table=11
NC_014500	GenBank	CDS	866128	866940	+	1	.	codon_start=1 db_xref=GI:307129560 db_xref=ASAP:ABF-0017216 db_xref=ERIC:ABF-0017216 db_xref=GeneID:9732219 function='8.2 extrachromosomal; plasmid related' locus_tag=Dda3937_01714 product='plasmid replication initiator protein' protein_id=YP_003881576.1 transl_table=11
NC_014500	GenBank	CDS	867020	867268	+	-1	.	codon_start=1 db_xref=GI:307129561 db_xref=ASAP:ABF-0017218 db_xref=ERIC:ABF-0017218 db_xref=GeneID:9732220 function='0 unknown function' locus_tag=Dda3937_01715 product='hypothetical protein' protein_id=YP_003881577.1 transl_table=11
NC_014500	GenBank	CDS	867251	867796	+	1	.	codon_start=1 db_xref=GI:307129562 db_xref=ASAP:ABF-0017219 db_xref=ERIC:ABF-0017219 db_xref=GeneID:9732221 function='8.2 extrachromosomal; plasmid related' locus_tag=Dda3937_01716 product='type IV secretory pathway, protease TraF' protein_id=YP_003881578.1 transl_table=11
NC_014500	GenBank	CDS	867970	869937	+	1	.	codon_start=1 db_xref=GI:307129563 db_xref=ASAP:ABF-0017220 db_xref=ERIC:ABF-0017220 db_xref=GeneID:9732222 function='0.1 unknown function; conserved hypothetical product' function='7.5 location of gene products; extracellular' locus_tag=Dda3937_01717 product='VirD2 components relaxase' protein_id=YP_003881579.1 transl_table=11
NC_014500	GenBank	CDS	869944	870162	+	1	.	codon_start=1 db_xref=GI:307129564 db_xref=ASAP:ABF-0046927 db_xref=ERIC:ABF-0046927 db_xref=GeneID:9732223 function='0 unknown function' locus_tag=Dda3937_04475 product=Integrase protein_id=YP_003881580.1 transl_table=11
NC_014500	GenBank	CDS	870159	870257	+	1	.	codon_start=1 db_xref=GI:307129565 db_xref=ASAP:ABF-0017221 db_xref=ERIC:ABF-0017221 db_xref=GeneID:9732224 locus_tag=Dda3937_01718 product='Prophage P4 integrase' protein_id=YP_003881581.1 transl_table=11
NC_014500	GenBank	CDS	870481	872130	+	1	.	codon_start=1 db_xref=GI:307129566 db_xref=ASAP:ABF-0017222 db_xref=ERIC:ABF-0017222 db_xref=GeneID:9732225 function='0 unknown function' locus_tag=Dda3937_01719 note=COG1132 product='hypothetical protein' protein_id=YP_003881582.1 transl_table=11
NC_014500	GenBank	CDS	872135	873460	+	1	.	codon_start=1 db_xref=GI:307129567 db_xref=ASAP:ABF-0017223 db_xref=ERIC:ABF-0017223 db_xref=GeneID:9732226 function='0 unknown function' locus_tag=Dda3937_01720 product='hypothetical protein' protein_id=YP_003881583.1 transl_table=11
NC_014500	GenBank	CDS	878436	879647	+	1	.	codon_start=1 db_xref=GI:307129568 db_xref=ASAP:ABF-0017226 db_xref=ERIC:ABF-0017226 db_xref=GeneID:9732228 function='0 unknown function' locus_tag=Dda3937_01723 product='hypothetical protein' protein_id=YP_003881584.1 transl_table=11
NC_014500	GenBank	CDS	879613	880596	+	1	.	codon_start=1 db_xref=GI:307129569 db_xref=ASAP:ABF-0017227 db_xref=ERIC:ABF-0017227 db_xref=GeneID:9732229 function='0 unknown function' locus_tag=Dda3937_01724 product='bacteriophage protein' protein_id=YP_003881585.1 transl_table=11
NC_014500	GenBank	CDS	880697	881050	+	-1	.	codon_start=1 db_xref=GI:307129570 db_xref=ASAP:ABF-0017228 db_xref=ERIC:ABF-0017228 db_xref=GeneID:9732230 function='0 unknown function' locus_tag=Dda3937_01725 product='hypothetical protein' protein_id=YP_003881586.1 transl_table=11
NC_014500	GenBank	CDS	881050	883101	+	-1	.	codon_start=1 db_xref=GI:307129571 db_xref=ASAP:ABF-0017229 db_xref=ERIC:ABF-0017229 db_xref=GeneID:9732231 function='0.1 unknown function; conserved hypothetical product' locus_tag=Dda3937_01726 product='DNA repair ATPase' protein_id=YP_003881587.1 transl_table=11
NC_014500	GenBank	CDS	883049	884683	+	-1	.	codon_start=1 db_xref=GI:307129572 db_xref=ASAP:ABF-0017230 db_xref=ERIC:ABF-0017230 db_xref=GeneID:9732232 function='0.1 unknown function; conserved hypothetical product' locus_tag=Dda3937_01727 product='hypothetical protein' protein_id=YP_003881588.1 transl_table=11
NC_014500	GenBank	CDS	884680	885765	+	-1	.	codon_start=1 db_xref=GI:307129573 db_xref=ASAP:ABF-0017231 db_xref=ERIC:ABF-0017231 db_xref=GeneID:9732233 function='0.1 unknown function; conserved hypothetical product' locus_tag=Dda3937_01728 product='hypothetical protein' protein_id=YP_003881589.1 transl_table=11
NC_014500	GenBank	CDS	885980	886195	+	-1	.	codon_start=1 db_xref=GI:307129574 db_xref=ASAP:ABF-0046928 db_xref=ERIC:ABF-0046928 db_xref=GeneID:9732234 function='0 unknown function' locus_tag=Dda3937_04476 product='hypothetical protein' protein_id=YP_003881590.1 transl_table=11
NC_014500	GenBank	CDS	886566	886736	+	1	.	codon_start=1 db_xref=GI:307129575 db_xref=ASAP:ABF-0017233 db_xref=ERIC:ABF-0017233 db_xref=GeneID:9732235 function='0.1 unknown function; conserved hypothetical product' function='0 unknown function' locus_tag=Dda3937_01729 product='VirD2 components relaxase' protein_id=YP_003881591.1 transl_table=11
NC_014500	GenBank	CDS	886774	887124	+	-1	.	codon_start=1 db_xref=GI:307129576 db_xref=ASAP:ABF-0017234 db_xref=ERIC:ABF-0017234 db_xref=GeneID:9732236 function='2.2.2 information transfer; RNA related; transcription related' function='3.1.2.5 regulation; type of regulation; transcriptional level; action unknown' function='7.1 location of gene products; cytoplasm' locus_tag=Dda3937_01730 product='hypothetical protein' protein_id=YP_0038815…
NC_014500	GenBank	CDS	887405	887608	+	1	.	codon_start=1 db_xref=GI:307129577 db_xref=ASAP:ABF-0017236 db_xref=ERIC:ABF-0017236 db_xref=GeneID:9732237 function='0 unknown function' locus_tag=Dda3937_01731 product=transposase protein_id=YP_003881593.1 transl_table=11
NC_014500	GenBank	CDS	887755	888057	+	-1	.	codon_start=1 db_xref=GI:307129578 db_xref=ASAP:ABF-0017238 db_xref=ERIC:ABF-0017238 db_xref=GeneID:9732238 function='2.2.2 information transfer; RNA related; transcription related' function='3.1.2.5 regulation; type of regulation; transcriptional level; action unknown' function='7.1 location of gene products; cytoplasm' locus_tag=Dda3937_01732 product='hypothetical protein' protein_id=YP_0038815…
NC_014500	GenBank	CDS	888233	888538	+	1	.	codon_start=1 db_xref=GI:307129579 db_xref=ASAP:ABF-0017240 db_xref=ERIC:ABF-0017240 db_xref=GeneID:9732239 function='2.2.2 information transfer; RNA related; transcription related' function='3.1.2.5 regulation; type of regulation; transcriptional level; action unknown' function='7.1 location of gene products; cytoplasm' locus_tag=Dda3937_01733 product='regulator for maltose metabolism' protein_i…
NC_014500	GenBank	CDS	888702	889628	+	1	.	codon_start=1 db_xref=GI:307129580 db_xref=ASAP:ABF-0017241 db_xref=ERIC:ABF-0017241 db_xref=GeneID:9732240 function='3.1.2 regulation; type of regulation; transcriptional level' function='2.2.2 information transfer; RNA related; transcription related' function='7.1 location of gene products; cytoplasm' locus_tag=Dda3937_01734 note='BphR is a transcriptional regulator of the lysR family present i…
NC_014500	GenBank	CDS	889653	889913	+	1	.	codon_start=1 db_xref=GI:307129581 db_xref=ASAP:ABF-0017242 db_xref=ERIC:ABF-0017242 db_xref=GeneID:9732241 function='0.1 unknown function; conserved hypothetical product' locus_tag=Dda3937_01735 product=lipoprotein protein_id=YP_003881597.1 transl_table=11
NC_014500	GenBank	CDS	890107	892086	+	1	.	codon_start=1 db_xref=GI:307129582 db_xref=ASAP:ABF-0017243 db_xref=ERIC:ABF-0017243 db_xref=GeneID:9732242 function='8.2.2 extrachromosomal; plasmid related; plasmid transfer' function='4.3.A.7 transport; Primary Active Transporters; Pyrophosphate Bond (ATP, GTP, P2) Hydrolysis-driven Active Transporters; The Type IV (Conjugal DNA-protein Transfer or VirB) Secretory Pathway' function='6.1 cell s…
NC_014500	GenBank	CDS	892083	892523	+	1	.	codon_start=1 db_xref=GI:307129583 db_xref=ASAP:ABF-0017244 db_xref=ERIC:ABF-0017244 db_xref=GeneID:9732243 function='0.1 unknown function; conserved hypothetical product' locus_tag=Dda3937_01737 product='hypothetical protein' protein_id=YP_003881599.1 transl_table=11
NC_014500	GenBank	CDS	892520	893530	+	1	.	codon_start=1 db_xref=GI:307129584 db_xref=ASAP:ABF-0017245 db_xref=ERIC:ABF-0017245 db_xref=GeneID:9732244 function='4.3.A.7 transport; Primary Active Transporters; Pyrophosphate Bond (ATP, GTP, P2) Hydrolysis-driven Active Transporters; The Type IV (Conjugal DNA-protein Transfer or VirB) Secretory Pathway' function='7.1 location of gene products; cytoplasm' function='8.2.2 extrachromosomal; pla…
NC_014500	GenBank	CDS	893527	893874	+	1	.	codon_start=1 db_xref=GI:307129585 db_xref=ASAP:ABF-0017246 db_xref=ERIC:ABF-0017246 db_xref=GeneID:9732245 function='4.3.A.7 transport; Primary Active Transporters; Pyrophosphate Bond (ATP, GTP, P2) Hydrolysis-driven Active Transporters; The Type IV (Conjugal DNA-protein Transfer or VirB) Secretory Pathway' function='6.1 cell structure; membrane' function='7.3 location of gene products; inner me…
NC_014500	GenBank	CDS	893871	894143	+	1	.	codon_start=1 db_xref=GI:307129586 db_xref=ASAP:ABF-0017247 db_xref=ERIC:ABF-0017247 db_xref=GeneID:9732246 function='4.3.A.7 transport; Primary Active Transporters; Pyrophosphate Bond (ATP, GTP, P2) Hydrolysis-driven Active Transporters; The Type IV (Conjugal DNA-protein Transfer or VirB) Secretory Pathway' function='6.1 cell structure; membrane' function='7.3 location of gene products; inner me…
NC_014500	GenBank	CDS	894136	896604	+	1	.	codon_start=1 db_xref=GI:307129587 db_xref=ASAP:ABF-0017248 db_xref=ERIC:ABF-0017248 db_xref=GeneID:9732247 function='4.3.A.7 transport; Primary Active Transporters; Pyrophosphate Bond (ATP, GTP, P2) Hydrolysis-driven Active Transporters; The Type IV (Conjugal DNA-protein Transfer or VirB) Secretory Pathway' function='7.1 location of gene products; cytoplasm' function='8.2.2 extrachromosomal; pla…
NC_014500	GenBank	CDS	896526	897335	+	1	.	codon_start=1 db_xref=GI:307129588 db_xref=ASAP:ABF-0017249 db_xref=ERIC:ABF-0017249 db_xref=GeneID:9732248 function='4.3.A.7 transport; Primary Active Transporters; Pyrophosphate Bond (ATP, GTP, P2) Hydrolysis-driven Active Transporters; The Type IV (Conjugal DNA-protein Transfer or VirB) Secretory Pathway' function='8.2.2 extrachromosomal; plasmid related; plasmid transfer' function='7.2 locati…
NC_014500	GenBank	CDS	897332	898498	+	1	.	codon_start=1 db_xref=GI:307129589 db_xref=ASAP:ABF-0017250 db_xref=ERIC:ABF-0017250 db_xref=GeneID:9732249 function='4.3.A.7 transport; Primary Active Transporters; Pyrophosphate Bond (ATP, GTP, P2) Hydrolysis-driven Active Transporters; The Type IV (Conjugal DNA-protein Transfer or VirB) Secretory Pathway' function='6.1 cell structure; membrane' function='7.3 location of gene products; inner me…
NC_014500	GenBank	CDS	898495	899205	+	1	.	codon_start=1 db_xref=GI:307129590 db_xref=ASAP:ABF-0017251 db_xref=ERIC:ABF-0017251 db_xref=GeneID:9732250 function='4.3.A.7 transport; Primary Active Transporters; Pyrophosphate Bond (ATP, GTP, P2) Hydrolysis-driven Active Transporters; The Type IV (Conjugal DNA-protein Transfer or VirB) Secretory Pathway' function='6.1 cell structure; membrane' function='7.3 location of gene products; inner me…
NC_014500	GenBank	CDS	899163	900098	+	1	.	codon_start=1 db_xref=GI:307129591 db_xref=ASAP:ABF-0017252 db_xref=ERIC:ABF-0017252 db_xref=GeneID:9732251 function='4.3.A.7 transport; Primary Active Transporters; Pyrophosphate Bond (ATP, GTP, P2) Hydrolysis-driven Active Transporters; The Type IV (Conjugal DNA-protein Transfer or VirB) Secretory Pathway' function='7.1 location of gene products; cytoplasm' function='8.2.2 extrachromosomal; pla…
NC_014500	GenBank	CDS	900095	901339	+	1	.	codon_start=1 db_xref=GI:307129592 db_xref=ASAP:ABF-0017253 db_xref=ERIC:ABF-0017253 db_xref=GeneID:9732252 function='6.1 cell structure; membrane' function='7.3 location of gene products; inner membrane' function='8.2.2 extrachromosomal; plasmid related; plasmid transfer' function='4.3.A.7 transport; Primary Active Transporters; Pyrophosphate Bond (ATP, GTP, P2) Hydrolysis-driven Active Transpor…
NC_014500	GenBank	CDS	901385	901696	+	-1	.	codon_start=1 db_xref=GI:307129593 db_xref=ASAP:ABF-0017254 db_xref=ERIC:ABF-0017254 db_xref=GeneID:9732253 function='0.1 unknown function; conserved hypothetical product' function='7.1 location of gene products; cytoplasm' function='8.2.2 extrachromosomal; plasmid related; plasmid transfer' locus_tag=Dda3937_01747 product='plasmid stabilization system protein' protein_id=YP_003881609.1 transl_ta…
NC_014500	GenBank	CDS	901693	901977	+	-1	.	codon_start=1 db_xref=GI:307129594 db_xref=ASAP:ABF-0017256 db_xref=ERIC:ABF-0017256 db_xref=GeneID:9732254 function='0.1 unknown function; conserved hypothetical product' locus_tag=Dda3937_01748 product='DNA-damage-inducible protein J' protein_id=YP_003881610.1 transl_table=11
NC_014500	GenBank	CDS	901976	902188	+	1	.	codon_start=1 db_xref=GI:307129595 db_xref=ASAP:ABF-0046929 db_xref=ERIC:ABF-0046929 db_xref=GeneID:9732255 function='0 unknown function' locus_tag=Dda3937_04477 product='hypothetical protein' protein_id=YP_003881611.1 transl_table=11
NC_014500	GenBank	CDS	902452	903081	+	1	.	codon_start=1 db_xref=GI:307129596 db_xref=ASAP:ABF-0017257 db_xref=ERIC:ABF-0017257 db_xref=GeneID:9732256 function='0 unknown function' locus_tag=Dda3937_01749 product='hypothetical protein' protein_id=YP_003881612.1 transl_table=11
NC_014500	GenBank	CDS	903078	903527	+	1	.	codon_start=1 db_xref=GI:307129597 db_xref=ASAP:ABF-0017258 db_xref=ERIC:ABF-0017258 db_xref=GeneID:9732257 function='0 unknown function' locus_tag=Dda3937_01750 product='hypothetical protein' protein_id=YP_003881613.1 transl_table=11
NC_014500	GenBank	CDS	903527	904039	+	1	.	codon_start=1 db_xref=GI:307129598 db_xref=ASAP:ABF-0046930 db_xref=ERIC:ABF-0046930 db_xref=GeneID:9732258 function='0 unknown function' locus_tag=Dda3937_04478 product='hypothetical protein' protein_id=YP_003881614.1 transl_table=11
NC_014500	GenBank	CDS	904367	904684	+	1	.	codon_start=1 db_xref=GI:307129599 db_xref=ASAP:ABF-0046931 db_xref=ERIC:ABF-0046931 db_xref=GeneID:9732259 function='0 unknown function' locus_tag=Dda3937_04479 product=recombinase protein_id=YP_003881615.1 transl_table=11
NC_014500	GenBank	CDS	904677	905084	+	-1	.	codon_start=1 db_xref=GI:307129600 db_xref=ASAP:ABF-0017259 db_xref=ERIC:ABF-0017259 db_xref=GeneID:9732260 function='7.1 location of gene products; cytoplasm' function='2.3.7 information transfer; protein related; nucleoproteins, basic proteins' locus_tag=Dda3937_01751 product='DNA-binding protein H-NS' protein_id=YP_003881616.1 transl_table=11
NC_014500	GenBank	CDS	905144	905389	+	-1	.	codon_start=1 db_xref=GI:307129601 db_xref=ASAP:ABF-0017260 db_xref=ERIC:ABF-0017260 db_xref=GeneID:9732261 function='0 unknown function' locus_tag=Dda3937_01752 product='hypothetical protein' protein_id=YP_003881617.1 transl_table=11
NC_014500	GenBank	CDS	905379	905648	+	-1	.	codon_start=1 db_xref=GI:307129602 db_xref=ASAP:ABF-0017261 db_xref=ERIC:ABF-0017261 db_xref=GeneID:9732262 function='7.1 location of gene products; cytoplasm' function='2.2.2 information transfer; RNA related; transcription related' function='3.1.2.5 regulation; type of regulation; transcriptional level; action unknown' locus_tag=Dda3937_01753 product='MunI regulatory protein' protein_id=YP_0038…
NC_014500	GenBank	CDS	905690	905920	+	-1	.	codon_start=1 db_xref=GI:307129603 db_xref=ASAP:ABF-0017263 db_xref=ERIC:ABF-0017263 db_xref=GeneID:9732263 function='7.1 location of gene products; cytoplasm' function='2.2.2 information transfer; RNA related; transcription related' function='3.1.2.5 regulation; type of regulation; transcriptional level; action unknown' locus_tag=Dda3937_01754 product='MunI regulatory protein' protein_id=YP_0038…
NC_014500	GenBank	CDS	906023	906268	+	1	.	codon_start=1 db_xref=GI:307129604 db_xref=ASAP:ABF-0017264 db_xref=ERIC:ABF-0017264 db_xref=GeneID:9732264 function='2.2.2 information transfer; RNA related; transcription related' function='7.1 location of gene products; cytoplasm' function='3.1.2.5 regulation; type of regulation; transcriptional level; action unknown' locus_tag=Dda3937_01755 product='transcriptional regulator' protein_id=YP_00…
NC_014500	GenBank	CDS	906571	906903	+	1	.	codon_start=1 db_xref=GI:307129605 db_xref=ASAP:ABF-0017265 db_xref=ERIC:ABF-0017265 db_xref=GeneID:9732265 function='0 unknown function' locus_tag=Dda3937_01756 product='hypothetical protein' protein_id=YP_003881621.1 transl_table=11
NC_014500	GenBank	CDS	906975	907382	+	-1	.	codon_start=1 db_xref=GI:307129606 db_xref=ASAP:ABF-0017266 db_xref=ERIC:ABF-0017266 db_xref=GeneID:9732266 function='0 unknown function' locus_tag=Dda3937_01757 product='hypothetical protein' protein_id=YP_003881622.1 transl_table=11
NC_014500	GenBank	CDS	907392	911696	+	-1	.	codon_start=1 db_xref=GI:307129607 db_xref=ASAP:ABF-0017267 db_xref=ERIC:ABF-0017267 db_xref=GeneID:9732267 function='9 DNA sites' locus_tag=Dda3937_01758 product='Rhs-family protein' protein_id=YP_003881623.1 transl_table=11
NC_014500	GenBank	CDS	911708	912115	+	-1	.	codon_start=1 db_xref=GI:307129608 db_xref=ASAP:ABF-0017268 db_xref=ERIC:ABF-0017268 db_xref=GeneID:9732268 function='0.1 unknown function; conserved hypothetical product' function='7.1 location of gene products; cytoplasm' locus_tag=Dda3937_01759 product='hypothetical protein' protein_id=YP_003881624.1 transl_table=11
NC_014500	GenBank	CDS	912129	913982	+	-1	.	codon_start=1 db_xref=GI:307129609 db_xref=ASAP:ABF-0017269 db_xref=ERIC:ABF-0017269 db_xref=GeneID:9732269 function='0.1 unknown function; conserved hypothetical product' function='7.1 location of gene products; cytoplasm' locus_tag=Dda3937_01760 product='Rhs accessory genetic element' protein_id=YP_003881625.1 transl_table=11
NC_014500	GenBank	CDS	914093	914611	+	-1	.	codon_start=1 db_xref=GI:307129610 db_xref=ASAP:ABF-0017270 db_xref=ERIC:ABF-0017270 db_xref=GeneID:9732270 function='0.1 unknown function; conserved hypothetical product' gene=hcpA locus_tag=Dda3937_01761 product='hypothetical protein' protein_id=YP_003881626.1 transl_table=11
NC_014500	GenBank	CDS	915452	916543	+	-1	.	codon_start=1 db_xref=GI:307129611 db_xref=ASAP:ABF-0017274 db_xref=ERIC:ABF-0017274 db_xref=GeneID:9732271 function='8.1 extrachromosomal; prophage genes and phage related functions' locus_tag=Dda3937_01762 product='phage integrase' protein_id=YP_003881627.1 transl_table=11
NC_014500	GenBank	CDS	916651	917031	+	-1	.	codon_start=1 db_xref=GI:307129612 db_xref=ASAP:ABF-0017275 db_xref=ERIC:ABF-0017275 db_xref=GeneID:9732272 function='8.1.1 extrachromosomal; prophage genes and phage related functions; DNA packaging, phage assembly' function='0.1 unknown function; conserved hypothetical product' function='7.1 location of gene products; cytoplasm' locus_tag=Dda3937_01763 product='hypothetical protein' protein_id=…
NC_014500	GenBank	CDS	917000	918097	+	-1	.	codon_start=1 db_xref=GI:307129613 db_xref=ASAP:ABF-0017276 db_xref=ERIC:ABF-0017276 db_xref=GeneID:9732273 function='0.1 unknown function; conserved hypothetical product' locus_tag=Dda3937_01764 product=acetyltransferase protein_id=YP_003881629.1 transl_table=11
NC_014500	GenBank	CDS	918861	920054	+	-1	.	codon_start=1 db_xref=GI:307129614 db_xref=ASAP:ABF-0017279 db_xref=ERIC:ABF-0017279 db_xref=GeneID:9732274 function='8.1.3 extrachromosomal; prophage genes and phage related functions; Regulation' function='7.1 location of gene products; cytoplasm' locus_tag=Dda3937_01765 product='Repressor protein CI' protein_id=YP_003881630.1 transl_table=11
NC_014500	GenBank	CDS	920173	920394	+	1	.	codon_start=1 db_xref=GI:307129615 db_xref=ASAP:ABF-0017280 db_xref=ERIC:ABF-0017280 db_xref=GeneID:9732275 function='0.1 unknown function; conserved hypothetical product' locus_tag=Dda3937_01766 product='hypothetical protein' protein_id=YP_003881631.1 transl_table=11
NC_014500	GenBank	CDS	920427	920936	+	1	.	codon_start=1 db_xref=GI:307129616 db_xref=ASAP:ABF-0017281 db_xref=ERIC:ABF-0017281 db_xref=GeneID:9732276 function='8.1.3 extrachromosomal; prophage genes and phage related functions; Regulation' locus_tag=Dda3937_01767 product='Regulatory protein CII' protein_id=YP_003881632.1 transl_table=11
NC_014500	GenBank	CDS	920967	921188	+	1	.	codon_start=1 db_xref=GI:307129617 db_xref=ASAP:ABF-0017282 db_xref=ERIC:ABF-0017282 db_xref=GeneID:9732277 function='0 unknown function' locus_tag=Dda3937_01768 product='hypothetical protein' protein_id=YP_003881633.1 transl_table=11
NC_014500	GenBank	CDS	921201	921530	+	1	.	codon_start=1 db_xref=GI:307129618 db_xref=ASAP:ABF-0017283 db_xref=ERIC:ABF-0017283 db_xref=GeneID:9732278 function='0 unknown function' locus_tag=Dda3937_01769 product='hypothetical protein' protein_id=YP_003881634.1 transl_table=11
NC_014500	GenBank	CDS	921601	921828	+	1	.	codon_start=1 db_xref=GI:307129619 db_xref=ASAP:ABF-0046932 db_xref=ERIC:ABF-0046932 db_xref=GeneID:9732279 function='0.1 unknown function; conserved hypothetical product' locus_tag=Dda3937_04480 product='hypothetical protein' protein_id=YP_003881635.1 transl_table=11
NC_014500	GenBank	CDS	921828	922151	+	1	.	codon_start=1 db_xref=GI:307129620 db_xref=ASAP:ABF-0017284 db_xref=ERIC:ABF-0017284 db_xref=GeneID:9732280 function='0 unknown function' locus_tag=Dda3937_01770 product='hypothetical protein' protein_id=YP_003881636.1 transl_table=11
NC_014500	GenBank	CDS	922148	924190	+	1	.	codon_start=1 db_xref=GI:307129621 db_xref=ASAP:ABF-0017285 db_xref=ERIC:ABF-0017285 db_xref=GeneID:9732281 function='8.1.2 extrachromosomal; prophage genes and phage related functions; Replication' locus_tag=Dda3937_01771 product='Replication gene A protein' protein_id=YP_003881637.1 transl_table=11
NC_014500	GenBank	CDS	924557	925132	+	-1	.	codon_start=1 db_xref=GI:307129622 db_xref=ASAP:ABF-0017286 db_xref=ERIC:ABF-0017286 db_xref=GeneID:9732282 function='0.1 unknown function; conserved hypothetical product' locus_tag=Dda3937_01772 product='cell filamentation protein Fic' protein_id=YP_003881638.1 transl_table=11
NC_014500	GenBank	CDS	926246	926566	+	-1	.	codon_start=1 db_xref=GI:307129623 db_xref=ASAP:ABF-0018459 db_xref=ERIC:ABF-0018459 db_xref=GeneID:9732283 function='8.1 extrachromosomal; prophage genes and phage related functions' locus_tag=Dda3937_02576 note='This protein belongs to the zinc beta-ribbon superfamily (SSF57783)' product='bacteriophage transcription regulator protein' protein_id=YP_003881639.1 transl_table=11
NC_014500	GenBank	CDS	926566	927615	+	-1	.	codon_start=1 db_xref=GI:307129624 db_xref=ASAP:ABF-0018458 db_xref=ERIC:ABF-0018458 db_xref=GeneID:9732284 function='8.1 extrachromosomal; prophage genes and phage related functions' locus_tag=Dda3937_02575 product='portal protein' protein_id=YP_003881640.1 transl_table=11
NC_014500	GenBank	CDS	927591	929366	+	-1	.	codon_start=1 db_xref=GI:307129625 db_xref=ASAP:ABF-0018457 db_xref=ERIC:ABF-0018457 db_xref=GeneID:9732285 function='8.1 extrachromosomal; prophage genes and phage related functions' locus_tag=Dda3937_02574 note='Possible [Haemophilus phage HP1] orf16-like phage protein' product='hypothetical protein' protein_id=YP_003881641.1 transl_table=11
NC_014500	GenBank	CDS	929517	930359	+	1	.	codon_start=1 db_xref=GI:307129626 db_xref=ASAP:ABF-0018456 db_xref=ERIC:ABF-0018456 db_xref=GeneID:9732286 function='8.1 extrachromosomal; prophage genes and phage related functions' locus_tag=Dda3937_02573 product='capsid scaffolding protein' protein_id=YP_003881642.1 transl_table=11
NC_014500	GenBank	CDS	930369	931445	+	1	.	codon_start=1 db_xref=GI:307129627 db_xref=ASAP:ABF-0018455 db_xref=ERIC:ABF-0018455 db_xref=GeneID:9732287 function='8.1 extrachromosomal; prophage genes and phage related functions' locus_tag=Dda3937_02572 product='hypothetical protein' protein_id=YP_003881643.1 transl_table=11
NC_014500	GenBank	CDS	931449	932150	+	1	.	codon_start=1 db_xref=GI:307129628 db_xref=ASAP:ABF-0018454 db_xref=ERIC:ABF-0018454 db_xref=GeneID:9732288 function='8.1 extrachromosomal; prophage genes and phage related functions' locus_tag=Dda3937_02571 product='terminase, endonuclease subunit' protein_id=YP_003881644.1 transl_table=11
NC_014500	GenBank	CDS	932196	932699	+	1	.	codon_start=1 db_xref=GI:307129629 db_xref=ASAP:ABF-0018453 db_xref=ERIC:ABF-0018453 db_xref=GeneID:9732289 function='8.1 extrachromosomal; prophage genes and phage related functions' locus_tag=Dda3937_02570 product='head completion/stabilization protein' protein_id=YP_003881645.1 transl_table=11
NC_014500	GenBank	CDS	932696	933193	+	1	.	codon_start=1 db_xref=GI:307129630 db_xref=ASAP:ABF-0018452 db_xref=ERIC:ABF-0018452 db_xref=GeneID:9732290 function='8.1 extrachromosomal; prophage genes and phage related functions' locus_tag=Dda3937_02569 product='hypothetical protein' protein_id=YP_003881646.1 transl_table=11
NC_014500	GenBank	CDS	933190	933894	+	1	.	codon_start=1 db_xref=GI:307129631 db_xref=ASAP:ABF-0018451 db_xref=ERIC:ABF-0018451 db_xref=GeneID:9732291 function='8.1 extrachromosomal; prophage genes and phage related functions' locus_tag=Dda3937_02568 product='hypothetical protein' protein_id=YP_003881647.1 transl_table=11
NC_014500	GenBank	CDS	933897	935012	+	1	.	codon_start=1 db_xref=GI:307129632 db_xref=ASAP:ABF-0018450 db_xref=ERIC:ABF-0018450 db_xref=GeneID:9732292 function='8.1 extrachromosomal; prophage genes and phage related functions' locus_tag=Dda3937_02567 product='hypothetical protein' protein_id=YP_003881648.1 transl_table=11
NC_014500	GenBank	CDS	935009	935464	+	1	.	codon_start=1 db_xref=GI:307129633 db_xref=ASAP:ABF-0018449 db_xref=ERIC:ABF-0018449 db_xref=GeneID:9732293 function='8.1 extrachromosomal; prophage genes and phage related functions' locus_tag=Dda3937_02566 product='hypothetical protein' protein_id=YP_003881649.1 transl_table=11
NC_014500	GenBank	CDS	935473	935778	+	1	.	codon_start=1 db_xref=GI:307129634 db_xref=ASAP:ABF-0018448 db_xref=ERIC:ABF-0018448 db_xref=GeneID:9732294 function='8.1 extrachromosomal; prophage genes and phage related functions' locus_tag=Dda3937_02565 product=Holin protein_id=YP_003881650.1 transl_table=11
NC_014500	GenBank	CDS	935753	936106	+	1	.	codon_start=1 db_xref=GI:307129635 db_xref=ASAP:ABF-0018447 db_xref=ERIC:ABF-0018447 db_xref=GeneID:9732295 function='0 unknown function' locus_tag=Dda3937_02564 product='hypothetical protein' protein_id=YP_003881651.1 transl_table=11
NC_014500	GenBank	CDS	936103	936462	+	1	.	codon_start=1 db_xref=GI:307129636 db_xref=ASAP:ABF-0018446 db_xref=ERIC:ABF-0018446 db_xref=GeneID:9732296 function='0 unknown function' locus_tag=Dda3937_02563 product='hypothetical protein' protein_id=YP_003881652.1 transl_table=11
NC_014500	GenBank	CDS	936631	936852	+	1	.	codon_start=1 db_xref=GI:307129637 db_xref=ASAP:ABF-0018444 db_xref=ERIC:ABF-0018444 db_xref=GeneID:9732297 function='8.1 extrachromosomal; prophage genes and phage related functions' locus_tag=Dda3937_02562 product='hypothetical protein' protein_id=YP_003881653.1 transl_table=11
NC_014500	GenBank	CDS	937040	939004	+	1	.	codon_start=1 db_xref=GI:307129638 db_xref=ASAP:ABF-0018442 db_xref=ERIC:ABF-0018442 db_xref=GeneID:9732298 function='8.1 extrachromosomal; prophage genes and phage related functions' locus_tag=Dda3937_02561 product='phage-related tail protein' protein_id=YP_003881654.1 transl_table=11
NC_014500	GenBank	CDS	938986	939333	+	1	.	codon_start=1 db_xref=GI:307129639 db_xref=ASAP:ABF-0018441 db_xref=ERIC:ABF-0018441 db_xref=GeneID:9732299 function='8.1 extrachromosomal; prophage genes and phage related functions' locus_tag=Dda3937_02560 product='hypothetical protein' protein_id=YP_003881655.1 transl_table=11
NC_014500	GenBank	CDS	939330	940514	+	1	.	codon_start=1 db_xref=GI:307129640 db_xref=ASAP:ABF-0018440 db_xref=ERIC:ABF-0018440 db_xref=GeneID:9732300 function='8.1 extrachromosomal; prophage genes and phage related functions' locus_tag=Dda3937_02559 product='bacteriophage protein' protein_id=YP_003881656.1 transl_table=11
NC_014500	GenBank	CDS	940507	941139	+	1	.	codon_start=1 db_xref=GI:307129641 db_xref=ASAP:ABF-0018439 db_xref=ERIC:ABF-0018439 db_xref=GeneID:9732301 function='8.1 extrachromosomal; prophage genes and phage related functions' locus_tag=Dda3937_02558 product='hemolysin-like protein' protein_id=YP_003881657.1 transl_table=11
NC_014500	GenBank	CDS	941148	942569	+	1	.	codon_start=1 db_xref=GI:307129642 db_xref=ASAP:ABF-0018438 db_xref=ERIC:ABF-0018438 db_xref=GeneID:9732302 function='8.1 extrachromosomal; prophage genes and phage related functions' locus_tag=Dda3937_02557 product='tail fiber protein' protein_id=YP_003881658.1 transl_table=11
NC_014500	GenBank	CDS	942569	943189	+	1	.	codon_start=1 db_xref=GI:307129643 db_xref=ASAP:ABF-0018437 db_xref=ERIC:ABF-0018437 db_xref=GeneID:9732303 function='8.1 extrachromosomal; prophage genes and phage related functions' locus_tag=Dda3937_02556 product='Tail fiber assembly protein' protein_id=YP_003881659.1 transl_table=11
NC_014500	GenBank	CDS	943186	943911	+	1	.	codon_start=1 db_xref=GI:307129644 db_xref=ASAP:ABF-0018436 db_xref=ERIC:ABF-0018436 db_xref=GeneID:9732304 function='8.1 extrachromosomal; prophage genes and phage related functions' locus_tag=Dda3937_02555 product='hypothetical protein' protein_id=YP_003881660.1 transl_table=11
NC_014500	GenBank	CDS	943883	944410	+	1	.	codon_start=1 db_xref=GI:307129645 db_xref=ASAP:ABF-0018435 db_xref=ERIC:ABF-0018435 db_xref=GeneID:9732305 function='8.1 extrachromosomal; prophage genes and phage related functions' locus_tag=Dda3937_02554 product='hypothetical protein' protein_id=YP_003881661.1 transl_table=11
NC_014500	GenBank	CDS	944414	946066	+	1	.	codon_start=1 db_xref=GI:307129646 db_xref=ASAP:ABF-0018434 db_xref=ERIC:ABF-0018434 db_xref=GeneID:9732306 function='8.1 extrachromosomal; prophage genes and phage related functions' locus_tag=Dda3937_02553 product='hypothetical protein' protein_id=YP_003881662.1 transl_table=11
NC_014500	GenBank	CDS	946617	947171	+	-1	.	codon_start=1 db_xref=GI:307129647 db_xref=ASAP:ABF-0018431 db_xref=ERIC:ABF-0018431 db_xref=GeneID:9732307 function='0 unknown function' locus_tag=Dda3937_02552 product='hypothetical protein' protein_id=YP_003881663.1 transl_table=11
NC_014500	GenBank	CDS	947711	948193	+	-1	.	codon_start=1 db_xref=GI:307129648 db_xref=ASAP:ABF-0018429 db_xref=ERIC:ABF-0018429 db_xref=GeneID:9732309 function='2.3.2 information transfer; protein related; translation' gene=smpB locus_tag=Dda3937_02551 product='trans-translation protein' protein_id=YP_003881664.1 transl_table=11
NC_014500	GenBank	CDS	948349	948783	+	1	.	codon_start=1 db_xref=GI:307129649 db_xref=ASAP:ABF-0018427 db_xref=ERIC:ABF-0018427 db_xref=GeneID:9732310 function='0.1 unknown function; conserved hypothetical product' gene=yfjG locus_tag=Dda3937_02550 product='hypothetical protein' protein_id=YP_003881665.1 transl_table=11
NC_014500	GenBank	CDS	948776	949069	+	1	.	codon_start=1 db_xref=GI:307129650 db_xref=ASAP:ABF-0018426 db_xref=ERIC:ABF-0018426 db_xref=GeneID:9732311 function='0.1 unknown function; conserved hypothetical product' gene=yfjF locus_tag=Dda3937_02549 product='hypothetical protein' protein_id=YP_003881666.1 transl_table=11
NC_014500	GenBank	CDS	949126	949470	+	-1	.	codon_start=1 db_xref=GI:307129651 db_xref=ASAP:ABF-0018425 db_xref=ERIC:ABF-0018425 db_xref=GeneID:9732312 function='0.1 unknown function; conserved hypothetical product' function='6.1 cell structure; membrane' function='7.4 location of gene products; outer membrane' gene=smpA locus_tag=Dda3937_02548 product='outer membrane lipoprotein OmlA' protein_id=YP_003881667.1 transl_table=11
NC_014500	GenBank	CDS	949582	951243	+	-1	.	codon_start=1 db_xref=GI:307129652 db_xref=ASAP:ABF-0018424 db_xref=ERIC:ABF-0018424 db_xref=GeneID:9732313 function='5.8 cell processes; SOS response' function='2.1.3 information transfer; DNA related; DNA recombination' function='2.1.4 information transfer; DNA related; DNA repair' function='7.1 location of gene products; cytoplasm' gene=recN gene_synonym=radB locus_tag=Dda3937_02547 product='r…
NC_014500	GenBank	CDS	951327	952205	+	-1	.	codon_start=1 db_xref=GI:307129653 db_xref=ASAP:ABF-0018423 db_xref=ERIC:ABF-0018423 db_xref=GeneID:9732314 function='0.1 unknown function; conserved hypothetical product' gene=yfjB gene_synonym='nadK; ppnK' locus_tag=Dda3937_02546 product='NAD kinase' protein_id=YP_003881669.1 transl_table=11
NC_014500	GenBank	CDS	952359	952946	+	1	.	codon_start=1 db_xref=GI:307129654 db_xref=ASAP:ABF-0018422 db_xref=ERIC:ABF-0018422 db_xref=GeneID:9732315 function='2.3.4 information transfer; protein related; chaperoning, folding' function='5.1 cell processes; cell division' function='7.1 location of gene products; cytoplasm' function='8.1 extrachromosomal; prophage genes and phage related functions' gene=grpE locus_tag=Dda3937_02545 product…
NC_014500	GenBank	CDS	953005	953226	+	1	.	codon_start=1 db_xref=GI:307129655 db_xref=ASAP:ABF-0018421 db_xref=ERIC:ABF-0018421 db_xref=GeneID:9732316 function='0 unknown function' locus_tag=Dda3937_02544 product='hypothetical protein' protein_id=YP_003881671.1 transl_table=11
NC_014500	GenBank	CDS	953342	954577	+	1	.	codon_start=1 db_xref=GI:307129656 db_xref=ASAP:ABF-0046935 db_xref=ERIC:ABF-0046935 db_xref=GeneID:9732317 function='proton-dependent uptake of divalent metal cations with a preference for manganese (Mn(II)) and including Cd(II), Co(II), Fe(II), Zn(II), Ni(II), and Cu(II)' function='4.S.123 transport; substrate; Mn+/H+' gene=mntH locus_tag=Dda3937_04481 product='proton-dependent divalent metal c…
NC_014500	GenBank	CDS	954736	955320	+	1	.	codon_start=1 db_xref=GI:307129657 db_xref=ASAP:ABF-0016743 db_xref=ERIC:ABF-0016743 db_xref=GeneID:9732318 function='0.1 unknown function; conserved hypothetical product' gene=yffH gene_synonym=nudK locus_tag=Dda3937_01397 product='GDP-mannose pyrophosphatase' protein_id=YP_003881673.1 transl_table=11
NC_014500	GenBank	CDS	955401	956351	+	-1	.	codon_start=1 db_xref=GI:307129658 db_xref=ASAP:ABF-0016744 db_xref=ERIC:ABF-0016744 db_xref=GeneID:9732319 function='1.7.3 metabolism; central intermediary metabolism; pentose phosphate shunt, non-oxidative branch' function='7.1 location of gene products; cytoplasm' gene=talA locus_tag=Dda3937_01398 product=transaldolase protein_id=YP_003881674.1 transl_table=11
NC_014500	GenBank	CDS	956725	959004	+	1	.	codon_start=1 db_xref=GI:307129659 db_xref=ASAP:ABF-0016745 db_xref=ERIC:ABF-0016745 db_xref=GeneID:9732320 function='1.7.1 metabolism; central intermediary metabolism; unassigned reversible reactions' gene=maeB locus_tag=Dda3937_01399 product='NADP-linked malic enzyme' protein_id=YP_003881675.1 transl_table=11
NC_014500	GenBank	CDS	959509	959958	+	-1	.	codon_start=1 db_xref=GI:307129660 db_xref=ASAP:ABF-0016747 db_xref=ERIC:ABF-0016747 db_xref=GeneID:9732321 function='0.1 unknown function; conserved hypothetical product' gene=yaiI locus_tag=Dda3937_01400 product='hypothetical protein' protein_id=YP_003881676.1 transl_table=11
NC_014500	GenBank	CDS	959955	960893	+	-1	.	codon_start=1 db_xref=GI:307129661 db_xref=ASAP:ABF-0016748 db_xref=ERIC:ABF-0016748 db_xref=GeneID:9732322 function='1.5.3.12 metabolism; building block biosynthesis; cofactor, small molecule carrier; heme, porphyrine' function='7.1 location of gene products; cytoplasm' gene=hemF gene_synonym='popB; sec' locus_tag=Dda3937_01401 product='coproporphyrinogen III oxidase' protein_id=YP_003881677.1 t…
NC_014500	GenBank	CDS	961105	961530	+	1	.	codon_start=1 db_xref=GI:307129662 db_xref=ASAP:ABF-0016749 db_xref=ERIC:ABF-0016749 db_xref=GeneID:9732323 function='1 metabolism' function='7.1 location of gene products; cytoplasm' gene=ypeA locus_tag=Dda3937_01402 product='acyltransferase with acyl-CoA N-acyltransferase domain' protein_id=YP_003881678.1 transl_table=11
NC_014500	GenBank	CDS	961893	962771	+	1	.	codon_start=1 db_xref=GI:307129663 db_xref=ASAP:ABF-0016752 db_xref=ERIC:ABF-0016752 db_xref=GeneID:9732324 locus_tag=Dda3937_01403 product='Ferric siderophore transport system, substrate-binding protein TonB' protein_id=YP_003881679.1 transl_table=11
NC_014500	GenBank	CDS	962815	965385	+	1	.	codon_start=1 db_xref=GI:307129664 db_xref=ASAP:ABF-0016754 db_xref=ERIC:ABF-0016754 db_xref=GeneID:9732325 function='0.1 unknown function; conserved hypothetical product' locus_tag=Dda3937_01404 product='hypothetical protein' protein_id=YP_003881680.1 transl_table=11
NC_014500	GenBank	CDS	965471	968260	+	1	.	codon_start=1 db_xref=GI:307129665 db_xref=ASAP:ABF-0016755 db_xref=ERIC:ABF-0016755 db_xref=GeneID:9732326 function='1.2.3 metabolism; macromolecule degradation; proteins/peptides/glycopeptides' function='1.5.3.11 metabolism; building block biosynthesis; cofactor, small molecule carrier; menaquinone, ubiquinone' function='7.1 location of gene products; cytoplasm' locus_tag=Dda3937_01405 product=…
NC_014500	GenBank	CDS	968203	969918	+	1	.	codon_start=1 db_xref=GI:307129666 db_xref=ASAP:ABF-0016756 db_xref=ERIC:ABF-0016756 db_xref=GeneID:9732327 function='4.3.A.1.am transport; Primary Active Transporters; Pyrophosphate Bond (ATP, GTP, P2) Hydrolysis-driven Active Transporters; The ATP-binding Cassette (ABC) Superfamily + ABC-type Uptake Permeases; ABC superfamily, ATP binding and membrane component' function='6.1 cell structure; me…
NC_014500	GenBank	CDS	970110	970715	+	1	.	codon_start=1 db_xref=GI:307129667 db_xref=ASAP:ABF-0016757 db_xref=ERIC:ABF-0016757 db_xref=GeneID:9732328 function='0.1 unknown function; conserved hypothetical product' gene=yfeY locus_tag=Dda3937_01407 product='hypothetical protein' protein_id=YP_003881683.1 transl_table=11
NC_014500	GenBank	CDS	971160	972437	+	1	.	codon_start=1 db_xref=GI:307129668 db_xref=ASAP:ABF-0016760 db_xref=ERIC:ABF-0016760 db_xref=GeneID:9732329 function='1 metabolism' locus_tag=Dda3937_01408 product=N-glycosyltransferase protein_id=YP_003881684.1 transl_table=11
NC_014500	GenBank	CDS	972559	972846	+	-1	.	codon_start=1 db_xref=GI:307129669 db_xref=ASAP:ABF-0016761 db_xref=ERIC:ABF-0016761 db_xref=GeneID:9732330 function='3.1.2 regulation; type of regulation; transcriptional level' function='2.2.2 information transfer; RNA related; transcription related' function='7.1 location of gene products; cytoplasm' locus_tag=Dda3937_01409 product='regulator for maltose metabolism' protein_id=YP_003881685.1 t…
NC_014500	GenBank	CDS	973263	973676	+	1	.	codon_start=1 db_xref=GI:307129670 db_xref=ASAP:ABF-0016763 db_xref=ERIC:ABF-0016763 db_xref=GeneID:9732331 function='1.7.33 metabolism; central intermediary metabolism; nucleotide and nucleoside conversions' locus_tag=Dda3937_01410 product=acetyltransferase protein_id=YP_003881686.1 transl_table=11
NC_014500	GenBank	CDS	973712	974401	+	1	.	codon_start=1 db_xref=GI:307129671 db_xref=ASAP:ABF-0016764 db_xref=ERIC:ABF-0016764 db_xref=GeneID:9732332 function='3.1.2.5 regulation; type of regulation; transcriptional level; action unknown' function='7.1 location of gene products; cytoplasm' locus_tag=Dda3937_01411 product='hypothetical protein' protein_id=YP_003881687.1 transl_table=11
NC_014500	GenBank	CDS	974417	975712	+	1	.	codon_start=1 db_xref=GI:307129672 db_xref=ASAP:ABF-0016765 db_xref=ERIC:ABF-0016765 db_xref=GeneID:9732333 function='1.7.33 metabolism; central intermediary metabolism; nucleotide and nucleoside conversions' function='4.2.A.39 transport; Electrochemical potential driven transporters; Porters (Uni-, Sym- and Antiporters); The Nucleobase:Cation Symporter-1 (NCS1) Family' function='6.1 cell structu…
NC_014500	GenBank	CDS	975939	976838	+	1	.	codon_start=1 db_xref=GI:307129673 db_xref=ASAP:ABF-0016768 db_xref=ERIC:ABF-0016768 db_xref=GeneID:9732334 function='0.1 unknown function; conserved hypothetical product' gene=yfeX locus_tag=Dda3937_01413 product='hypothetical protein' protein_id=YP_003881689.1 transl_table=11
NC_014500	GenBank	CDS	976922	977803	+	1	.	codon_start=1 db_xref=GI:307129674 db_xref=ASAP:ABF-0016769 db_xref=ERIC:ABF-0016769 db_xref=GeneID:9732335 function='1.7.13 metabolism; central intermediary metabolism; amino acid conversion' function='1.5.1.12 metabolism; building block biosynthesis; amino acids; cysteine' gene=cysM locus_tag=Dda3937_01414 product='cysteine synthase B (O-acetylserine sulfhydrolase B)' protein_id=YP_003881690.1 …
NC_014500	GenBank	CDS	978021	978164	+	1	.	codon_start=1 db_xref=GI:307129675 db_xref=ASAP:ABF-0016770 db_xref=ERIC:ABF-0016770 db_xref=GeneID:9732336 function='0 unknown function' locus_tag=Dda3937_01415 note='phage remnant, similar to C-terminus of CP4-like integrase' product=Integrase protein_id=YP_003881691.1 transl_table=11
NC_014500	GenBank	CDS	978492	978971	+	1	.	codon_start=1 db_xref=GI:307129676 db_xref=ASAP:ABF-0016771 db_xref=ERIC:ABF-0016771 db_xref=GeneID:9732337 function='0.1 unknown function; conserved hypothetical product' locus_tag=Dda3937_01416 product='secreted protein Hcp' protein_id=YP_003881692.1 transl_table=11
NC_014500	GenBank	CDS	978973	979806	+	1	.	codon_start=1 db_xref=GI:307129677 db_xref=ASAP:ABF-0016772 db_xref=ERIC:ABF-0016772 db_xref=GeneID:9732338 function='0.1 unknown function; conserved hypothetical product' locus_tag=Dda3937_01417 product='hypothetical protein' protein_id=YP_003881693.1 transl_table=11
NC_014500	GenBank	CDS	979845	980234	+	-1	.	codon_start=1 db_xref=GI:307129678 db_xref=ASAP:ABF-0016773 db_xref=ERIC:ABF-0016773 db_xref=GeneID:9732339 function='0 unknown function' locus_tag=Dda3937_01418 product='hypothetical protein' protein_id=YP_003881694.1 transl_table=11
NC_014500	GenBank	CDS	980802	982748	+	-1	.	codon_start=1 db_xref=GI:307129679 db_xref=ASAP:ABF-0016775 db_xref=ERIC:ABF-0016775 db_xref=GeneID:9732340 function='4.3.A.1.am transport; Primary Active Transporters; Pyrophosphate Bond (ATP, GTP, P2) Hydrolysis-driven Active Transporters; The ATP-binding Cassette (ABC) Superfamily + ABC-type Uptake Permeases; ABC superfamily, ATP binding and membrane component' function='6.1 cell structure; me…
NC_014500	GenBank	CDS	982752	984017	+	-1	.	codon_start=1 db_xref=GI:307129680 db_xref=ASAP:ABF-0016777 db_xref=ERIC:ABF-0016777 db_xref=GeneID:9732341 function='6.1 cell structure; membrane' function='7.3 location of gene products; inner membrane' gene=macA gene_synonym=ybjY locus_tag=Dda3937_01420 product='macrolide-specific efflux protein' protein_id=YP_003881696.1 transl_table=11
NC_014500	GenBank	CDS	984197	984877	+	1	.	codon_start=1 db_xref=GI:307129681 db_xref=ASAP:ABF-0016778 db_xref=ERIC:ABF-0016778 db_xref=GeneID:9732342 function='2.2.2 information transfer; RNA related; transcription related' function='3.1.2.4.3 regulation; type of regulation; transcriptional level; complex regulation; two component regulatory systems (external signal)' function='7.1 location of gene products; cytoplasm' locus_tag=Dda3937_…
NC_014500	GenBank	CDS	984880	986283	+	1	.	codon_start=1 db_xref=GI:307129682 db_xref=ASAP:ABF-0016779 db_xref=ERIC:ABF-0016779 db_xref=GeneID:9732343 function='2.3.3 information transfer; protein related; posttranslational modification' function='3.1.3.2 regulation; type of regulation; posttranscriptional; covalent modification, demodification, maturation' function='3.1.2.4.3 regulation; type of regulation; transcriptional level; complex…
NC_014500	GenBank	CDS	986387	987352	+	-1	.	codon_start=1 db_xref=GI:307129683 db_xref=ASAP:ABF-0016780 db_xref=ERIC:ABF-0016780 db_xref=GeneID:9732344 function='0.1 unknown function; conserved hypothetical product' locus_tag=Dda3937_01423 product='enoyl-CoA hydratase' protein_id=YP_003881699.1 transl_table=11
NC_014500	GenBank	CDS	987889	988443	+	1	.	codon_start=1 db_xref=GI:307129684 db_xref=ASAP:ABF-0016781 db_xref=ERIC:ABF-0016781 db_xref=GeneID:9732345 function='2.2.2 information transfer; RNA related; transcription related' function='3.1.2.5 regulation; type of regulation; transcriptional level; action unknown' locus_tag=Dda3937_01424 product='MarR family transcriptional regulator' protein_id=YP_003881700.1 transl_table=11
NC_014500	GenBank	CDS	988753	989262	+	-1	.	codon_start=1 db_xref=GI:307129685 db_xref=ASAP:ABF-0016783 db_xref=ERIC:ABF-0016783 db_xref=GeneID:9732346 function='1.1.1 metabolism; carbon utilization; carbon compounds' function='7.1 location of gene products; cytoplasm' function='4.S.45 transport; substrate; D-glucose/trehalose' function='4.4.A.1 transport; Group Translocators; Phosphotransferase Systems (PEP-dependent PTS); The PTS Glucose…
NC_014500	GenBank	CDS	989304	991031	+	-1	.	codon_start=1 db_xref=GI:307129686 db_xref=ASAP:ABF-0016784 db_xref=ERIC:ABF-0016784 db_xref=GeneID:9732347 function='1.1.1 metabolism; carbon utilization; carbon compounds' function='4.8.A.7 transport; Group Translocators; Accessory Factors Involved in Transport; The Phosphotransferase System Enzyme I (EI) Family' function='4.S.173 transport; substrate; sugar' function='7.1 location of gene prod…
NC_014500	GenBank	CDS	991079	991336	+	-1	.	codon_start=1 db_xref=GI:307129687 db_xref=ASAP:ABF-0016785 db_xref=ERIC:ABF-0016785 db_xref=GeneID:9732348 function='1.1.1 metabolism; carbon utilization; carbon compounds' function='4.8.A.8 transport; Group Translocators; Accessory Factors Involved in Transport; The Phosphotransferase System HPr (HPr) Family' function='4.S.173 transport; substrate; sugar' function='7.1 location of gene products…
NC_014500	GenBank	CDS	991496	991711	+	1	.	codon_start=1 db_xref=GI:307129688 db_xref=ASAP:ABF-0046937 db_xref=ERIC:ABF-0046937 db_xref=GeneID:9732349 function='0 unknown function' locus_tag=Dda3937_04482 product='hypothetical protein' protein_id=YP_003881704.1 transl_table=11
NC_014500	GenBank	CDS	991743	992711	+	-1	.	codon_start=1 db_xref=GI:307129689 db_xref=ASAP:ABF-0016787 db_xref=ERIC:ABF-0016787 db_xref=GeneID:9732350 function='1.5.1.12 metabolism; building block biosynthesis; amino acids; cysteine' function='7.1 location of gene products; cytoplasm' gene=cysK gene_synonym=cysZ locus_tag=Dda3937_01428 product='cysteine synthase A' protein_id=YP_003881705.1 transl_table=11
NC_014500	GenBank	CDS	992874	993644	+	-1	.	codon_start=1 db_xref=GI:307129690 db_xref=ASAP:ABF-0016788 db_xref=ERIC:ABF-0016788 db_xref=GeneID:9732351 function='1.8.2 metabolism; metabolism of other compounds; sulfur metabolism' function='6.1 cell structure; membrane' function='7.3 location of gene products; inner membrane' function='1.5.1.12 metabolism; building block biosynthesis; amino acids; cysteine' gene=cysZ locus_tag=Dda3937_01429…
NC_014500	GenBank	CDS	993867	994793	+	1	.	codon_start=1 db_xref=GI:307129691 db_xref=ASAP:ABF-0016790 db_xref=ERIC:ABF-0016790 db_xref=GeneID:9732352 function='5.1 cell processes; cell division' function='6.1 cell structure; membrane' function='7.3 location of gene products; inner membrane' gene=zipA locus_tag=Dda3937_01430 product='cell division protein involved in Z ring assembly' protein_id=YP_003881707.1 transl_table=11
NC_014500	GenBank	CDS	994957	996213	+	1	.	codon_start=1 db_xref=GI:307129692 db_xref=ASAP:ABF-0016791 db_xref=ERIC:ABF-0016791 db_xref=GeneID:9732353 function='4.9.B transport; Transporters of Unknown Classification; uncharacterized transport protein' function='6.1 cell structure; membrane' function='7.3 location of gene products; inner membrane' gene=yjeH gene_synonym=asoB locus_tag=Dda3937_01431 product=transporter protein_id=YP_003881…
NC_014500	GenBank	CDS	996266	996544	+	-1	.	codon_start=1 db_xref=GI:307129693 db_xref=ASAP:ABF-0016792 db_xref=ERIC:ABF-0016792 db_xref=GeneID:9732354 function='0.1 unknown function; conserved hypothetical product' gene=yqiC locus_tag=Dda3937_01432 product='hypothetical protein' protein_id=YP_003881709.1 transl_table=11
NC_014500	GenBank	CDS	996993	997646	+	1	.	codon_start=1 db_xref=GI:307129694 db_xref=ASAP:ABF-0016794 db_xref=ERIC:ABF-0016794 db_xref=GeneID:9732355 function='1.5.3.9 metabolism; building block biosynthesis; cofactor, small molecule carrier; riboflavin (Vitamin B2), FAD, FMN' function='7.1 location of gene products; cytoplasm' gene=ribB gene_synonym=htrP locus_tag=Dda3937_01433 product='3,4-dihydroxy-2-butanone-4-phosphate synthase' pro…
NC_014500	GenBank	CDS	997723	998601	+	-1	.	codon_start=1 db_xref=GI:307129695 db_xref=ASAP:ABF-0016795 db_xref=ERIC:ABF-0016795 db_xref=GeneID:9732356 function='5.6.4 cell processes; protection; drug resistance/sensitivity' gene=tehB locus_tag=Dda3937_01434 product='tellurite resistance protein tehB' protein_id=YP_003881711.1 transl_table=11
NC_014500	GenBank	CDS	998717	999880	+	-1	.	codon_start=1 db_xref=GI:307129696 db_xref=ASAP:ABF-0016796 db_xref=ERIC:ABF-0016796 db_xref=GeneID:9732357 function='0.1 unknown function; conserved hypothetical product' gene=ygbD gene_synonym=norW locus_tag=Dda3937_01435 product='nitric oxide reductase FlRd-NAD(+) reductase' protein_id=YP_003881712.1 transl_table=11
NC_014500	GenBank	CDS	999890	1001386	+	-1	.	codon_start=1 db_xref=GI:307129697 db_xref=ASAP:ABF-0016797 db_xref=ERIC:ABF-0016797 db_xref=GeneID:9732358 function='1.4.3 metabolism; energy production/transport; electron carrier' function='7.1 location of gene products; cytoplasm' function='5.6.2 cell processes; protection; detoxification (xenobiotic metabolism)' gene=norV locus_tag=Dda3937_01436 product='anaerobic nitric oxide reductase flav…
NC_014500	GenBank	CDS	1001549	1003075	+	1	.	codon_start=1 db_xref=GI:307129698 db_xref=ASAP:ABF-0016798 db_xref=ERIC:ABF-0016798 db_xref=GeneID:9732359 function='NorR controls genes involved in nitric oxide detoxification under anaerobic growth conditions' function='2.2.2 information transfer; RNA related; transcription related' function='3.1.2.2 regulation; type of regulation; transcriptional level; activator' function='7.1 location of ge…
NC_014500	GenBank	CDS	1003122	1004765	+	-1	.	codon_start=1 db_xref=GI:307129699 db_xref=ASAP:ABF-0016800 db_xref=ERIC:ABF-0016800 db_xref=GeneID:9732360 function='1.3.4 metabolism; energy metabolism, carbon; tricarboxylic acid cycle' gene=fumA locus_tag=Dda3937_01438 product='Fumarate hydratase class I' protein_id=YP_003881715.1 transl_table=11
NC_014500	GenBank	CDS	1005215	1006081	+	-1	.	codon_start=1 db_xref=GI:307129700 db_xref=ASAP:ABF-0016803 db_xref=ERIC:ABF-0016803 db_xref=GeneID:9732361 function='2.2.2 information transfer; RNA related; transcription related' function='3.1.2 regulation; type of regulation; transcriptional level' function='7.1 location of gene products; cytoplasm' locus_tag=Dda3937_01439 product='lysR-family transcriptional regulatory protein' protein_id=YP…
NC_014500	GenBank	CDS	1006188	1006652	+	1	.	codon_start=1 db_xref=GI:307129701 db_xref=ASAP:ABF-0016804 db_xref=ERIC:ABF-0016804 db_xref=GeneID:9732362 function='0.1 unknown function; conserved hypothetical product' locus_tag=Dda3937_01440 product='hypothetical protein' protein_id=YP_003881717.1 transl_table=11
NC_014500	GenBank	CDS	1006751	1007425	+	-1	.	codon_start=1 db_xref=GI:307129702 db_xref=ASAP:ABF-0016806 db_xref=ERIC:ABF-0016806 db_xref=GeneID:9732363 function='2.1.4 information transfer; DNA related; DNA repair' function='7.1 location of gene products; cytoplasm' locus_tag=Dda3937_01441 product='DNA-3-methyladenine glycosylase II' protein_id=YP_003881718.1 transl_table=11
NC_014500	GenBank	CDS	1007521	1008174	+	1	.	codon_start=1 db_xref=GI:307129703 db_xref=ASAP:ABF-0016807 db_xref=ERIC:ABF-0016807 db_xref=GeneID:9732364 function='2.1.4 information transfer; DNA related; DNA repair' function='7.1 location of gene products; cytoplasm' gene=alkB locus_tag=Dda3937_01442 product='alkylated DNA repair protein alkB' protein_id=YP_003881719.1 transl_table=11
NC_014500	GenBank	CDS	1008206	1009765	+	-1	.	codon_start=1 db_xref=GI:307129704 db_xref=ASAP:ABF-0016808 db_xref=ERIC:ABF-0016808 db_xref=GeneID:9732365 function='0 unknown function' locus_tag=Dda3937_01443 product='Fumarate reductase flavoprotein subunit' protein_id=YP_003881720.1 transl_table=11
NC_014500	GenBank	CDS	1009828	1010178	+	-1	.	codon_start=1 db_xref=GI:307129705 db_xref=ASAP:ABF-0016809 db_xref=ERIC:ABF-0016809 db_xref=GeneID:9732366 function='0 unknown function' locus_tag=Dda3937_01444 product='Fumarate reductase flavoprotein subunit' protein_id=YP_003881721.1 transl_table=11
NC_014500	GenBank	CDS	1010241	1011620	+	-1	.	codon_start=1 db_xref=GI:307129706 db_xref=ASAP:ABF-0016810 db_xref=ERIC:ABF-0016810 db_xref=GeneID:9732367 function='7.3 location of gene products; inner membrane' function='4.2.A.1 transport; Electrochemical potential driven transporters; Porters (Uni-, Sym- and Antiporters); The Major Facilitator Superfamily (MFS)' function='6.1 cell structure; membrane' locus_tag=Dda3937_01445 product='Drug r…
NC_014500	GenBank	CDS	1011623	1012579	+	-1	.	codon_start=1 db_xref=GI:307129707 db_xref=ASAP:ABF-0016811 db_xref=ERIC:ABF-0016811 db_xref=GeneID:9732368 function='1.3.7 metabolism; energy metabolism, carbon; anaerobic respiration' function='6.1 cell structure; membrane' function='7.3 location of gene products; inner membrane' gene=nrfD locus_tag=Dda3937_01446 product='NrfD protein' protein_id=YP_003881723.1 transl_table=11
NC_014500	GenBank	CDS	1012572	1013270	+	-1	.	codon_start=1 db_xref=GI:307129708 db_xref=ASAP:ABF-0016812 db_xref=ERIC:ABF-0016812 db_xref=GeneID:9732369 function='1.3.7 metabolism; energy metabolism, carbon; anaerobic respiration' function='1.4.2 metabolism; energy production/transport; electron acceptor' function='6.1 cell structure; membrane' function='7.3 location of gene products; inner membrane' gene=nrfC locus_tag=Dda3937_01447 produc…
NC_014500	GenBank	CDS	1013524	1013757	+	-1	.	codon_start=1 db_xref=GI:307129709 db_xref=ASAP:ABF-0016814 db_xref=ERIC:ABF-0016814 db_xref=GeneID:9732370 function='0 unknown function' locus_tag=Dda3937_01448 product='hypothetical protein' protein_id=YP_003881725.1 transl_table=11
NC_014500	GenBank	CDS	1013851	1014825	+	-1	.	codon_start=1 db_xref=GI:307129710 db_xref=ASAP:ABF-0016816 db_xref=ERIC:ABF-0016816 db_xref=GeneID:9732371 locus_tag=Dda3937_01449 product=lipase/esterase protein_id=YP_003881726.1 transl_table=11
NC_014500	GenBank	CDS	1015000	1015902	+	1	.	codon_start=1 db_xref=GI:307129711 db_xref=ASAP:ABF-0016817 db_xref=ERIC:ABF-0016817 db_xref=GeneID:9732372 function='3.1.2.5 regulation; type of regulation; transcriptional level; action unknown' function='2.2.2 information transfer; RNA related; transcription related' function='7.1 location of gene products; cytoplasm' locus_tag=Dda3937_01450 product='aromatic hydrocarbon utilization transcript…
NC_014500	GenBank	CDS	1015974	1016180	+	-1	.	codon_start=1 db_xref=GI:307129712 db_xref=ASAP:ABF-0016818 db_xref=ERIC:ABF-0016818 db_xref=GeneID:9732373 function='0 unknown function' gene=ydfZ locus_tag=Dda3937_01451 product='hypothetical protein' protein_id=YP_003881728.1 transl_table=11
NC_014500	GenBank	CDS	1016335	1017321	+	-1	.	codon_start=1 db_xref=GI:307129713 db_xref=ASAP:ABF-0016819 db_xref=ERIC:ABF-0016819 db_xref=GeneID:9732374 function='3.1.2.5 regulation; type of regulation; transcriptional level; action unknown' function='2.2.2 information transfer; RNA related; transcription related' gene=lfbR locus_tag=Dda3937_01452 product='LacI family transcriptional regulator' protein_id=YP_003881729.1 transl_table=11
NC_014500	GenBank	CDS	1017314	1018081	+	-1	.	codon_start=1 db_xref=GI:307129714 db_xref=ASAP:ABF-0016820 db_xref=ERIC:ABF-0016820 db_xref=GeneID:9732375 function='0 unknown function' locus_tag=Dda3937_01453 product='metal-dependent hydrolases of the beta-lactamase superfamily III' protein_id=YP_003881730.1 transl_table=11
NC_014500	GenBank	CDS	1018071	1019159	+	-1	.	codon_start=1 db_xref=GI:307129715 db_xref=ASAP:ABF-0016821 db_xref=ERIC:ABF-0016821 db_xref=GeneID:9732376 function='4.3.A.1.a transport; Primary Active Transporters; Pyrophosphate Bond (ATP, GTP, P2) Hydrolysis-driven Active Transporters; The ATP-binding Cassette (ABC) Superfamily + ABC-type Uptake Permeases; ABC superfamily ATP binding cytoplasmic component' function='7.1 location of gene prod…
NC_014500	GenBank	CDS	1019169	1019996	+	-1	.	codon_start=1 db_xref=GI:307129716 db_xref=ASAP:ABF-0016822 db_xref=ERIC:ABF-0016822 db_xref=GeneID:9732377 function='4.3.A.1.m transport; Primary Active Transporters; Pyrophosphate Bond (ATP, GTP, P2) Hydrolysis-driven Active Transporters; The ATP-binding Cassette (ABC) Superfamily + ABC-type Uptake Permeases; ABC superfamily, membrane component' function='7.3 location of gene products; inner me…
NC_014500	GenBank	CDS	1019993	1020877	+	-1	.	codon_start=1 db_xref=GI:307129717 db_xref=ASAP:ABF-0016823 db_xref=ERIC:ABF-0016823 db_xref=GeneID:9732378 function='4.3.A.1.m transport; Primary Active Transporters; Pyrophosphate Bond (ATP, GTP, P2) Hydrolysis-driven Active Transporters; The ATP-binding Cassette (ABC) Superfamily + ABC-type Uptake Permeases; ABC superfamily, membrane component' function='7.3 location of gene products; inner me…
NC_014500	GenBank	CDS	1020923	1022233	+	-1	.	codon_start=1 db_xref=GI:307129718 db_xref=ASAP:ABF-0016824 db_xref=ERIC:ABF-0016824 db_xref=GeneID:9732379 function='4.3.A.1.a transport; Primary Active Transporters; Pyrophosphate Bond (ATP, GTP, P2) Hydrolysis-driven Active Transporters; The ATP-binding Cassette (ABC) Superfamily + ABC-type Uptake Permeases; ABC superfamily ATP binding cytoplasmic component' gene=lfbB locus_tag=Dda3937_01457 p…
NC_014500	GenBank	CDS	1022375	1023568	+	-1	.	codon_start=1 db_xref=GI:307129719 db_xref=ASAP:ABF-0016825 db_xref=ERIC:ABF-0016825 db_xref=GeneID:9732380 function='4.2.A.1 transport; Electrochemical potential driven transporters; Porters (Uni-, Sym- and Antiporters); The Major Facilitator Superfamily (MFS)' function='6.1 cell structure; membrane' function='7.3 location of gene products; inner membrane' locus_tag=Dda3937_01458 product='hypoth…
NC_014500	GenBank	CDS	1023935	1024168	+	-1	.	codon_start=1 db_xref=GI:307129720 db_xref=ASAP:ABF-0046939 db_xref=ERIC:ABF-0046939 db_xref=GeneID:9732381 function='0 unknown function' locus_tag=Dda3937_04483 product='hypothetical protein' protein_id=YP_003881736.1 transl_table=11
NC_014500	GenBank	CDS	1024169	1024879	+	1	.	codon_start=1 db_xref=GI:307129721 db_xref=ASAP:ABF-0016829 db_xref=ERIC:ABF-0016829 db_xref=GeneID:9732382 function='0 unknown function' locus_tag=Dda3937_01459 product='hypothetical protein' protein_id=YP_003881737.1 transl_table=11
NC_014500	GenBank	CDS	1025152	1026237	+	-1	.	codon_start=1 db_xref=GI:307129722 db_xref=ASAP:ABF-0016830 db_xref=ERIC:ABF-0016830 db_xref=GeneID:9732383 function='1.3.5 metabolism; energy metabolism, carbon; fermentation' function='7.1 location of gene products; cytoplasm' gene=yeaU locus_tag=Dda3937_01460 product='Tartrate dehydrogenase/Tartrate decarboxylase/D-malic enzyme' protein_id=YP_003881738.1 transl_table=11
NC_014500	GenBank	CDS	1026359	1027315	+	1	.	codon_start=1 db_xref=GI:307129723 db_xref=ASAP:ABF-0016831 db_xref=ERIC:ABF-0016831 db_xref=GeneID:9732384 function='3.1.2.2 regulation; type of regulation; transcriptional level; activator' function='2.2.2 information transfer; RNA related; transcription related' function='3.1.2.3 regulation; type of regulation; transcriptional level; repressor' locus_tag=Dda3937_01461 product='Positive regulat…
NC_014500	GenBank	CDS	1027290	1028132	+	-1	.	codon_start=1 db_xref=GI:307129724 db_xref=ASAP:ABF-0016832 db_xref=ERIC:ABF-0016832 db_xref=GeneID:9732385 function='7.1 location of gene products; cytoplasm' gene=queF gene_synonym=yqcD locus_tag=Dda3937_01462 product='NADPH dependent preQ0 reductase' protein_id=YP_003881740.1 transl_table=11
NC_014500	GenBank	CDS	1028138	1029013	+	-1	.	codon_start=1 db_xref=GI:307129725 db_xref=ASAP:ABF-0016833 db_xref=ERIC:ABF-0016833 db_xref=GeneID:9732386 function='0 unknown function' locus_tag=Dda3937_01463 product='preQ0 transporter' protein_id=YP_003881741.1 transl_table=11
NC_014500	GenBank	CDS	1029014	1029628	+	-1	.	codon_start=1 db_xref=GI:307129726 db_xref=ASAP:ABF-0016834 db_xref=ERIC:ABF-0016834 db_xref=GeneID:9732387 function='2.2.2 information transfer; RNA related; transcription related' function='3.1.2.5 regulation; type of regulation; transcriptional level; action unknown' function='7.1 location of gene products; cytoplasm' locus_tag=Dda3937_01464 product='helix-turn-helix domain-containing protein'…
NC_014500	GenBank	CDS	1030294	1032030	+	-1	.	codon_start=1 db_xref=GI:307129727 db_xref=ASAP:ABF-0016837 db_xref=ERIC:ABF-0016837 db_xref=GeneID:9732388 function='1.2.4 metabolism; macromolecule degradation; polysaccharides' function='7.5 location of gene products; extracellular' gene=rhiE locus_tag=Dda3937_01465 note='RhiE is secreted by the Out secretion system' product='Rhamnogalacturonate lyase' protein_id=YP_003881743.1 transl_table=11
NC_014500	GenBank	CDS	1032356	1032889	+	1	.	codon_start=1 db_xref=GI:307129728 db_xref=ASAP:ABF-0016839 db_xref=ERIC:ABF-0016839 db_xref=GeneID:9732389 function='6.1 cell structure; membrane' function='7.3 location of gene products; inner membrane' gene=yqhA locus_tag=Dda3937_01466 product='hypothetical protein' protein_id=YP_003881744.1 transl_table=11
NC_014500	GenBank	CDS	1033055	1033948	+	1	.	codon_start=1 db_xref=GI:307129729 db_xref=ASAP:ABF-0046544 db_xref=ERIC:ABF-0046544 db_xref=GeneID:9732390 function='2.2.2 information transfer; RNA related; transcription related' function='3.1.2.5 regulation; type of regulation; transcriptional level; action unknown' locus_tag=Dda3937_04308 product='LysR family transcriptional regulator' protein_id=YP_003881745.1 transl_table=11
NC_014500	GenBank	CDS	1034056	1034529	+	1	.	codon_start=1 db_xref=GI:307129730 db_xref=ASAP:ABF-0016843 db_xref=ERIC:ABF-0016843 db_xref=GeneID:9732391 function='0.1 unknown function; conserved hypothetical product' locus_tag=Dda3937_01467 product='MutT/nudix family protein' protein_id=YP_003881746.1 transl_table=11
NC_014500	GenBank	CDS	1034526	1035764	+	-1	.	codon_start=1 db_xref=GI:307129731 db_xref=ASAP:ABF-0016844 db_xref=ERIC:ABF-0016844 db_xref=GeneID:9732392 function='0 unknown function' locus_tag=Dda3937_01468 product='hypothetical protein' protein_id=YP_003881747.1 transl_table=11
NC_014500	GenBank	CDS	1036743	1037852	+	-1	.	codon_start=1 db_xref=GI:307129732 db_xref=ASAP:ABF-0016850 db_xref=ERIC:ABF-0016850 db_xref=GeneID:9732393 function='0.1 unknown function; conserved hypothetical product' locus_tag=Dda3937_01469 product='nucleoside-diphosphate-sugar epimerase' protein_id=YP_003881748.1 transl_table=11
NC_014500	GenBank	CDS	1038264	1039049	+	-1	.	codon_start=1 db_xref=GI:307129733 db_xref=ASAP:ABF-0016852 db_xref=ERIC:ABF-0016852 db_xref=GeneID:9732394 function='0 unknown function' locus_tag=Dda3937_01470 product='cog3713, mipa like outer membrane v transmembrane protein' protein_id=YP_003881749.1 transl_table=11
NC_014500	GenBank	CDS	1039192	1039887	+	1	.	codon_start=1 db_xref=GI:307129734 db_xref=ASAP:ABF-0016853 db_xref=ERIC:ABF-0016853 db_xref=GeneID:9732395 function='3.1.2.4.3 regulation; type of regulation; transcriptional level; complex regulation; two component regulatory systems (external signal)' function='2.2.2 information transfer; RNA related; transcription related' function='7.1 location of gene products; cytoplasm' locus_tag=Dda3937_…
NC_014500	GenBank	CDS	1039884	1041053	+	1	.	codon_start=1 db_xref=GI:307129735 db_xref=ASAP:ABF-0016854 db_xref=ERIC:ABF-0016854 db_xref=GeneID:9732396 function='3.1.2.4.3 regulation; type of regulation; transcriptional level; complex regulation; two component regulatory systems (external signal)' function='2.3.3 information transfer; protein related; posttranslational modification' function='3.1.3.2 regulation; type of regulation; posttra…
NC_014500	GenBank	CDS	1041162	1042328	+	1	.	codon_start=1 db_xref=GI:307129736 db_xref=ASAP:ABF-0016855 db_xref=ERIC:ABF-0016855 db_xref=GeneID:9732397 function='4.S.126 transport; substrate; multidrug' function='4.8.A.1 transport; Group Translocators; Accessory Factors Involved in Transport; The Membrane Fusion protein (MFP) Family' locus_tag=Dda3937_01473 product='RND efflux membrane fusion protein' protein_id=YP_003881752.1 transl_table…
NC_014500	GenBank	CDS	1042328	1045393	+	1	.	codon_start=1 db_xref=GI:307129737 db_xref=ASAP:ABF-0016856 db_xref=ERIC:ABF-0016856 db_xref=GeneID:9732398 function='4.S.126 transport; substrate; multidrug' function='4.2.A.6 transport; Electrochemical potential driven transporters; Porters (Uni-, Sym- and Antiporters); The Resistance-Nodulation-Cell Division (RND) Superfamily' function='6.1 cell structure; membrane' function='7.3 location of g…
NC_014500	GenBank	CDS	1045460	1046707	+	-1	.	codon_start=1 db_xref=GI:307129738 db_xref=ASAP:ABF-0016857 db_xref=ERIC:ABF-0016857 db_xref=GeneID:9732399 function='2.1 information transfer; DNA related' locus_tag=Dda3937_01475 product='IncI1 plasmid conjugative transfer protein TraF' protein_id=YP_003881754.1 transl_table=11
NC_014500	GenBank	CDS	1047363	1047758	+	1	.	codon_start=1 db_xref=GI:307129739 db_xref=ASAP:ABF-0016861 db_xref=ERIC:ABF-0016861 db_xref=GeneID:9732400 function='3.1.2 regulation; type of regulation; transcriptional level' function='2.2.2 information transfer; RNA related; transcription related' gene=ytfH locus_tag=Dda3937_01476 product='transcriptional regulator' protein_id=YP_003881755.1 transl_table=11
NC_014500	GenBank	CDS	1048037	1057354	+	1	.	codon_start=1 db_xref=GI:307129740 db_xref=ASAP:ABF-0016865 db_xref=ERIC:ABF-0016865 db_xref=GeneID:9732401 function='0.1 unknown function; conserved hypothetical product' locus_tag=Dda3937_01477 note='This protein contains multiple cadherin-homologous domains likely to bind calcium ions; This protein contains multiple VCBS domains. This domain of about 100 residues is found multiple (up to 35) c…
NC_014500	GenBank	CDS	1057367	1058893	+	1	.	codon_start=1 db_xref=GI:307129741 db_xref=ASAP:ABF-0016866 db_xref=ERIC:ABF-0016866 db_xref=GeneID:9732402 function='0 unknown function' locus_tag=Dda3937_01478 product='outer membrane protein' protein_id=YP_003881757.1 transl_table=11
NC_014500	GenBank	CDS	1058839	1059837	+	1	.	codon_start=1 db_xref=GI:307129742 db_xref=ASAP:ABF-0016867 db_xref=ERIC:ABF-0016867 db_xref=GeneID:9732403 function='0 unknown function' locus_tag=Dda3937_01479 product='membrane-fusion protein' protein_id=YP_003881758.1 transl_table=11
NC_014500	GenBank	CDS	1059830	1061194	+	1	.	codon_start=1 db_xref=GI:307129743 db_xref=ASAP:ABF-0016868 db_xref=ERIC:ABF-0016868 db_xref=GeneID:9732404 function='0 unknown function' locus_tag=Dda3937_01480 product='membrane-fusion protein' protein_id=YP_003881759.1 transl_table=11
NC_014500	GenBank	CDS	1061137	1063278	+	1	.	codon_start=1 db_xref=GI:307129744 db_xref=ASAP:ABF-0016869 db_xref=ERIC:ABF-0016869 db_xref=GeneID:9732405 function='0 unknown function' locus_tag=Dda3937_01481 product='membrane-fusion protein' protein_id=YP_003881760.1 transl_table=11
NC_014500	GenBank	CDS	1063327	1064313	+	1	.	codon_start=1 db_xref=GI:307129745 db_xref=ASAP:ABF-0016870 db_xref=ERIC:ABF-0016870 db_xref=GeneID:9732406 function='0 unknown function' locus_tag=Dda3937_01482 product='hypothetical protein' protein_id=YP_003881761.1 transl_table=11
NC_014500	GenBank	CDS	1064313	1065350	+	1	.	codon_start=1 db_xref=GI:307129746 db_xref=ASAP:ABF-0016871 db_xref=ERIC:ABF-0016871 db_xref=GeneID:9732407 function='0 unknown function' locus_tag=Dda3937_01483 product='hypothetical protein' protein_id=YP_003881762.1 transl_table=11
NC_014500	GenBank	CDS	1065552	1066025	+	1	.	codon_start=1 db_xref=GI:307129747 db_xref=ASAP:ABF-0016872 db_xref=ERIC:ABF-0016872 db_xref=GeneID:9732408 function='0 unknown function' locus_tag=Dda3937_01484 product='DNA gyrase inhibitory protein' protein_id=YP_003881763.1 transl_table=11
NC_014500	GenBank	CDS	1066217	1066942	+	1	.	codon_start=1 db_xref=GI:307129748 db_xref=ASAP:ABF-0016873 db_xref=ERIC:ABF-0016873 db_xref=GeneID:9732409 function='4.3.A.1.a transport; Primary Active Transporters; Pyrophosphate Bond (ATP, GTP, P2) Hydrolysis-driven Active Transporters; The ATP-binding Cassette (ABC) Superfamily + ABC-type Uptake Permeases; ABC superfamily ATP binding cytoplasmic component' function='7.1 location of gene prod…
NC_014500	GenBank	CDS	1066911	1067498	+	1	.	codon_start=1 db_xref=GI:307129749 db_xref=ASAP:ABF-0016874 db_xref=ERIC:ABF-0016874 db_xref=GeneID:9732410 function='0 unknown function' locus_tag=Dda3937_01486 product='hypothetical protein' protein_id=YP_003881765.1 transl_table=11
NC_014500	GenBank	CDS	1067733	1069025	+	1	.	codon_start=1 db_xref=GI:307129750 db_xref=ASAP:ABF-0016875 db_xref=ERIC:ABF-0016875 db_xref=GeneID:9732411 function='7.3 location of gene products; inner membrane' locus_tag=Dda3937_01487 product='ABC transporter permease' protein_id=YP_003881766.1 transl_table=11
NC_014500	GenBank	CDS	1069018	1070484	+	1	.	codon_start=1 db_xref=GI:307129751 db_xref=ASAP:ABF-0016876 db_xref=ERIC:ABF-0016876 db_xref=GeneID:9732412 function='0.1 unknown function; conserved hypothetical product' locus_tag=Dda3937_01488 product='outer membrane efflux family protein' protein_id=YP_003881767.1 transl_table=11
NC_014500	GenBank	CDS	1070477	1071769	+	1	.	codon_start=1 db_xref=GI:307129752 db_xref=ASAP:ABF-0016877 db_xref=ERIC:ABF-0016877 db_xref=GeneID:9732413 function='0.1 unknown function; conserved hypothetical product' locus_tag=Dda3937_01489 note='EmrA domain, multidrug resistance efflux pump [Defense mechanisms]' product='RND efflux membrane fusion protein' protein_id=YP_003881768.1 transl_table=11
NC_014500	GenBank	CDS	1071845	1072372	+	-1	.	codon_start=1 db_xref=GI:307129753 db_xref=ASAP:ABF-0016880 db_xref=ERIC:ABF-0016880 db_xref=GeneID:9732414 function='0.1 unknown function; conserved hypothetical product' locus_tag=Dda3937_01490 product='DNA topology modulation protein flar-related protein' protein_id=YP_003881769.1 transl_table=11
NC_014500	GenBank	CDS	1073099	1073854	+	-1	.	codon_start=1 db_xref=GI:307129754 db_xref=ASAP:ABF-0046940 db_xref=ERIC:ABF-0046940 db_xref=GeneID:9732415 function='0.1 unknown function; conserved hypothetical product' locus_tag=Dda3937_04484 product='2-hydroxy-6-oxo-6-phenylhexa-2,4-dienoate hydrolase' protein_id=YP_003881770.1 transl_table=11
NC_014500	GenBank	CDS	1074861	1074992	+	-1	.	codon_start=1 db_xref=GI:307129755 db_xref=ASAP:ABF-0016889 db_xref=ERIC:ABF-0016889 db_xref=GeneID:9732417 function='0 unknown function' locus_tag=Dda3937_01492 product='hypothetical protein' protein_id=YP_003881771.1 transl_table=11
NC_014500	GenBank	CDS	1074931	1075089	+	-1	.	codon_start=1 db_xref=GI:307129756 db_xref=ASAP:ABF-0016891 db_xref=ERIC:ABF-0016891 db_xref=GeneID:9732418 function='0 unknown function' locus_tag=Dda3937_01493 product='hypothetical protein' protein_id=YP_003881772.1 transl_table=11
NC_014500	GenBank	CDS	1075225	1076367	+	1	.	codon_start=1 db_xref=GI:307129757 db_xref=ASAP:ABF-0020601 db_xref=ERIC:ABF-0020601 db_xref=GeneID:9732419 function='0.1 unknown function; conserved hypothetical product' locus_tag=Dda3937_04031 product='hypothetical protein' protein_id=YP_003881773.1 transl_table=11
NC_014500	GenBank	CDS	1076443	1077102	+	1	.	codon_start=1 db_xref=GI:307129758 db_xref=ASAP:ABF-0020602 db_xref=ERIC:ABF-0020602 db_xref=GeneID:9732420 function='0 unknown function' locus_tag=Dda3937_04032 product='hypothetical protein' protein_id=YP_003881774.1 transl_table=11
NC_014500	GenBank	CDS	1077209	1080958	+	-1	.	codon_start=1 db_xref=GI:307129759 db_xref=ASAP:ABF-0020603 db_xref=ERIC:ABF-0020603 db_xref=GeneID:9732421 function='0 unknown function' locus_tag=Dda3937_04033 product='hypothetical protein' protein_id=YP_003881775.1 transl_table=11
NC_014500	GenBank	CDS	1081001	1084060	+	-1	.	codon_start=1 db_xref=GI:307129760 db_xref=ASAP:ABF-0020605 db_xref=ERIC:ABF-0020605 db_xref=GeneID:9732422 function='0 unknown function' function='0.1 unknown function; conserved hypothetical product' locus_tag=Dda3937_04034 product='hypothetical protein' protein_id=YP_003881776.1 transl_table=11
NC_014500	GenBank	CDS	1084896	1085162	+	-1	.	codon_start=1 db_xref=GI:307129761 db_xref=ASAP:ABF-0020040 db_xref=ERIC:ABF-0020040 db_xref=GeneID:9732423 function='3.1.2.5 regulation; type of regulation; transcriptional level; action unknown' locus_tag=Dda3937_03632 note='This protein shows similarity to plasmid copy control proteins and bacteriophage transcription control proteins' product='hypothetical protein' protein_id=YP_003881777.1 tr…
NC_014500	GenBank	CDS	1085266	1085526	+	-1	.	codon_start=1 db_xref=GI:307129762 db_xref=ASAP:ABF-0046942 db_xref=ERIC:ABF-0046942 db_xref=GeneID:9732424 function='0.1 unknown function; conserved hypothetical product' locus_tag=Dda3937_04485 product='hypothetical protein' protein_id=YP_003881778.1 transl_table=11
NC_014500	GenBank	CDS	1085641	1085868	+	1	.	codon_start=1 db_xref=GI:307129763 db_xref=ASAP:ABF-0020041 db_xref=ERIC:ABF-0020041 db_xref=GeneID:9732425 function='3.1.2.5 regulation; type of regulation; transcriptional level; action unknown' locus_tag=Dda3937_03633 product='regulator for maltose metabolism' protein_id=YP_003881779.1 transl_table=11
NC_014500	GenBank	CDS	1086030	1086200	+	-1	.	codon_start=1 db_xref=GI:307129764 db_xref=ASAP:ABF-0020042 db_xref=ERIC:ABF-0020042 db_xref=GeneID:9732426 function='0 unknown function' locus_tag=Dda3937_03634 product='hypothetical protein' protein_id=YP_003881780.1 transl_table=11
NC_014500	GenBank	CDS	1086333	1086626	+	1	.	codon_start=1 db_xref=GI:307129765 db_xref=ASAP:ABF-0019704 db_xref=ERIC:ABF-0019704 db_xref=GeneID:9732427 function='0 unknown function' locus_tag=Dda3937_03408 product='hypothetical protein' protein_id=YP_003881781.1 transl_table=11
NC_014500	GenBank	CDS	1086696	1086989	+	1	.	codon_start=1 db_xref=GI:307129766 db_xref=ASAP:ABF-0019703 db_xref=ERIC:ABF-0019703 db_xref=GeneID:9732428 function='0 unknown function' locus_tag=Dda3937_03407 product='hypothetical protein' protein_id=YP_003881782.1 transl_table=11
NC_014500	GenBank	CDS	1087070	1088329	+	-1	.	codon_start=1 db_xref=GI:307129767 db_xref=ASAP:ABF-0019702 db_xref=ERIC:ABF-0019702 db_xref=GeneID:9732429 function='5.4 cell processes; genetic exchange, recombination' function='2.1.3 information transfer; DNA related; DNA recombination' function='8.1 extrachromosomal; prophage genes and phage related functions' locus_tag=Dda3937_03406 product=Integrase protein_id=YP_003881783.1 transl_table=11
NC_014500	GenBank	tRNA	1088493	1088568	+	-1	.	db_xref=ASAP:ABF-0020935 db_xref=ERIC:ABF-0020935 db_xref=GeneID:9732430 gene=pheV locus_tag=Dda3937_04273 note='anticodon GAA, Cove score 84.11; identified as pheV based on genomic context' product=tRNA-Phe
NC_014500	GenBank	CDS	1089233	1091386	+	1	.	codon_start=1 db_xref=GI:307129768 db_xref=ASAP:ABF-0019699 db_xref=ERIC:ABF-0019699 db_xref=GeneID:9732431 function='1.7.14 metabolism; central intermediary metabolism; polyamine biosynthesis' gene=speC locus_tag=Dda3937_03405 product='ornithine decarboxylase, constitutive' protein_id=YP_003881784.1 transl_table=11
NC_014500	GenBank	CDS	1091454	1091666	+	-1	.	codon_start=1 db_xref=GI:307129769 db_xref=ASAP:ABF-0046944 db_xref=ERIC:ABF-0046944 db_xref=GeneID:9732432 function='0 unknown function' locus_tag=Dda3937_04486 product='hypothetical protein' protein_id=YP_003881785.1 transl_table=11
NC_014500	GenBank	CDS	1091756	1092745	+	-1	.	codon_start=1 db_xref=GI:307129770 db_xref=ASAP:ABF-0019697 db_xref=ERIC:ABF-0019697 db_xref=GeneID:9732433 function='5.4 cell processes; genetic exchange, recombination' function='2.1.3 information transfer; DNA related; DNA recombination' function='8.1 extrachromosomal; prophage genes and phage related functions' locus_tag=Dda3937_03404 note='IS110 family' product='ISEch1 transposase' protein_i…
NC_014500	GenBank	CDS	1093171	1094175	+	1	.	codon_start=1 db_xref=GI:307129771 db_xref=ASAP:ABF-0019696 db_xref=ERIC:ABF-0019696 db_xref=GeneID:9732434 function='5.4 cell processes; genetic exchange, recombination' function='2.1.3 information transfer; DNA related; DNA recombination' function='8.1 extrachromosomal; prophage genes and phage related functions' locus_tag=Dda3937_03403 note='IS1111 family' product='ISEch4 transposase' protein_…
NC_014500	GenBank	CDS	1094473	1095930	+	-1	.	codon_start=1 db_xref=GI:307129772 db_xref=ASAP:ABF-0019695 db_xref=ERIC:ABF-0019695 db_xref=GeneID:9732435 function='1.5.1.6 metabolism; building block biosynthesis; amino acids; asparagine' function='4.2.A.3 transport; Electrochemical potential driven transporters; Porters (Uni-, Sym- and Antiporters); The Amino Acid-Polyamine-Choline (APC) Family' function='6.1 cell structure; membrane' functi…
NC_014500	GenBank	CDS	1096350	1097432	+	-1	.	codon_start=1 db_xref=GI:307129773 db_xref=ASAP:ABF-0019693 db_xref=ERIC:ABF-0019693 db_xref=GeneID:9732436 function='1.6.7 metabolism; macromolecules (cellular constituent) biosynthesis; peptidoglycan (murein)' function='6.2 cell structure; peptidoglycan (murein)' function='6.1 cell structure; membrane' function='7.3 location of gene products; inner membrane' gene=mltC locus_tag=Dda3937_03401 pr…
NC_014500	GenBank	CDS	1097487	1097759	+	-1	.	codon_start=1 db_xref=GI:307129774 db_xref=ASAP:ABF-0019692 db_xref=ERIC:ABF-0019692 db_xref=GeneID:9732437 function='0.1 unknown function; conserved hypothetical product' gene=yggX locus_tag=Dda3937_03400 product='iron-sulfur cluster protector protein' protein_id=YP_003881790.1 transl_table=11
NC_014500	GenBank	CDS	1097756	1098847	+	-1	.	codon_start=1 db_xref=GI:307129775 db_xref=ASAP:ABF-0019691 db_xref=ERIC:ABF-0019691 db_xref=GeneID:9732438 function='2.1.4 information transfer; DNA related; DNA repair' function='7.1 location of gene products; cytoplasm' gene=mutY gene_synonym=micA locus_tag=Dda3937_03399 product='adenine DNA glycosylase' protein_id=YP_003881791.1 transl_table=11
NC_014500	GenBank	CDS	1099006	1099722	+	1	.	codon_start=1 db_xref=GI:307129776 db_xref=ASAP:ABF-0019690 db_xref=ERIC:ABF-0019690 db_xref=GeneID:9732439 function='0.1 unknown function; conserved hypothetical product' gene=yggH gene_synonym=trmI locus_tag=Dda3937_03398 product='tRNA (m7G46) methyltransferase, SAM-dependent' protein_id=YP_003881792.1 transl_table=11
NC_014500	GenBank	CDS	1099725	1100069	+	1	.	codon_start=1 db_xref=GI:307129777 db_xref=ASAP:ABF-0019689 db_xref=ERIC:ABF-0019689 db_xref=GeneID:9732440 function='0.1 unknown function; conserved hypothetical product' function='7.1 location of gene products; cytoplasm' gene=yggL locus_tag=Dda3937_03397 product='hypothetical protein' protein_id=YP_003881793.1 transl_table=11
NC_014500	GenBank	CDS	1100180	1100896	+	1	.	codon_start=1 db_xref=GI:307129778 db_xref=ASAP:ABF-0019688 db_xref=ERIC:ABF-0019688 db_xref=GeneID:9732441 function='0.1 unknown function; conserved hypothetical product' function='7.2 location of gene products; periplasmic space' gene=yggN gene_synonym=ecfF locus_tag=Dda3937_03396 product='hypothetical protein' protein_id=YP_003881794.1 transl_table=11
NC_014500	GenBank	CDS	1101169	1101441	+	-1	.	codon_start=1 db_xref=GI:307129779 db_xref=ASAP:ABF-0019685 db_xref=ERIC:ABF-0019685 db_xref=GeneID:9732442 function='0 unknown function' locus_tag=Dda3937_03395 product='hypothetical protein' protein_id=YP_003881795.1 transl_table=11
NC_014500	GenBank	CDS	1101425	1101637	+	-1	.	codon_start=1 db_xref=GI:307129780 db_xref=ASAP:ABF-0046945 db_xref=ERIC:ABF-0046945 db_xref=GeneID:9732443 function='0 unknown function' locus_tag=Dda3937_04487 product='hypothetical protein' protein_id=YP_003881796.1 transl_table=11
NC_014500	GenBank	CDS	1101438	1101671	+	-1	.	codon_start=1 db_xref=GI:307129781 db_xref=ASAP:ABF-0019684 db_xref=ERIC:ABF-0019684 db_xref=GeneID:9732444 function='0 unknown function' locus_tag=Dda3937_03394 product='hypothetical protein' protein_id=YP_003881797.1 transl_table=11
NC_014500	GenBank	CDS	1101896	1105087	+	1	.	codon_start=1 db_xref=GI:307129782 db_xref=ASAP:ABF-0019681 db_xref=ERIC:ABF-0019681 db_xref=GeneID:9732445 function='0.1 unknown function; conserved hypothetical product' locus_tag=Dda3937_03393 product='serine protease' protein_id=YP_003881798.1 transl_table=11
NC_014500	GenBank	CDS	1105159	1106199	+	-1	.	codon_start=1 db_xref=GI:307129783 db_xref=ASAP:ABF-0019680 db_xref=ERIC:ABF-0019680 db_xref=GeneID:9732446 function='0.1 unknown function; conserved hypothetical product' gene=tas locus_tag=Dda3937_03392 product=oxidoreductase protein_id=YP_003881799.1 transl_table=11
NC_014500	GenBank	CDS	1106413	1106631	+	-1	.	codon_start=1 db_xref=GI:307129784 db_xref=ASAP:ABF-0019678 db_xref=ERIC:ABF-0019678 db_xref=GeneID:9732447 function='0 unknown function' locus_tag=Dda3937_03391 product=lipoprotein protein_id=YP_003881800.1 transl_table=11
NC_014500	GenBank	CDS	1106785	1107501	+	-1	.	codon_start=1 db_xref=GI:307129785 db_xref=ASAP:ABF-0019676 db_xref=ERIC:ABF-0019676 db_xref=GeneID:9732448 function='4.9.B transport; Transporters of Unknown Classification; uncharacterized transport protein' gene=ygdQ locus_tag=Dda3937_03390 product=transporter protein_id=YP_003881801.1 transl_table=11
NC_014500	GenBank	CDS	1107600	1108286	+	-1	.	codon_start=1 db_xref=GI:307129786 db_xref=ASAP:ABF-0019675 db_xref=ERIC:ABF-0019675 db_xref=GeneID:9732449 function='2.1.4 information transfer; DNA related; DNA repair' function='7.1 location of gene products; cytoplasm' function='2.1.5 information transfer; DNA related; DNA degradation' gene=mutH gene_synonym='mutR; prv' locus_tag=Dda3937_03389 product='methyl-directed mismatch repair protein'…
NC_014500	GenBank	CDS	1108532	1108849	+	-1	.	codon_start=1 db_xref=GI:307129787 db_xref=ASAP:ABF-0019673 db_xref=ERIC:ABF-0019673 db_xref=GeneID:9732450 function='0 unknown function' locus_tag=Dda3937_03388 product='hypothetical protein' protein_id=YP_003881803.1 transl_table=11
[truncated: 3,777 more rows]
