# Supplementary material for: JContextExplorer: a tree-based approach to facilitate cross-species genomic context comparison
Source: BMC Bioinformatics. 2013 Jan 16;14:18. doi: 10.1186/1471-2105-14-18 (PMC3560190; doi:10.1186/1471-2105-14-18)
Supplement: Additional file 3 — Alpha and Gamma proteobacteria biological information. Annotated genomes of 22 alpha and gamma proteobacterial species, whole-species phylogenetic tree for 22 alpha and gamma proteobacterial species, and MCL-tribe determined homology clusters for 22 alpha and gamma proteobacterial species. [file 1471-2105-14-18-S3.zip › AlphaAndGammaProteobacteria/Annotations/Dickeya_zeae_Ech1591.gff]

NC_012912	GenBank	CDS	35	1429	+	1	.	codon_start=1 db_xref=GI:251787653 db_xref=InterPro:IPR001957 db_xref=InterPro:IPR003593 db_xref=InterPro:IPR013159 db_xref=InterPro:IPR013317 db_xref=GeneID:8120193 inference='protein motif:TFAM:TIGR00362' locus_tag=Dd1591_0001 note='KEGG: eca:ECA4441 chromosomal replication initiation protein; TIGRFAM: chromosomal replication initiator protein DnaA; PFAM: Chromosomal replication initiator DnaA;…
NC_012912	GenBank	CDS	1434	2534	+	1	.	EC_number=2.7.7.7 codon_start=1 db_xref=GI:251787654 db_xref=InterPro:IPR001001 db_xref=GeneID:8118947 inference='protein motif:TFAM:TIGR00663' locus_tag=Dd1591_0002 note='binds the polymerase to DNA and acts as a sliding clamp' product='DNA polymerase III subunit beta' protein_id=YP_003002375.1 transl_table=11
NC_012912	GenBank	CDS	2675	3760	+	1	.	codon_start=1 db_xref=GI:251787655 db_xref=InterPro:IPR001238 db_xref=InterPro:IPR003395 db_xref=GeneID:8118948 gene=recF inference='protein motif:TFAM:TIGR00611' locus_tag=Dd1591_0003 note='Required for DNA replication; binds preferentially to single-stranded, linear DNA' product='recombination protein F' protein_id=YP_003002376.1 transl_table=11
NC_012912	GenBank	CDS	3778	6189	+	1	.	EC_number=5.99.1.3 codon_start=1 db_xref=GI:251787656 db_xref=InterPro:IPR000565 db_xref=InterPro:IPR001241 db_xref=InterPro:IPR002288 db_xref=InterPro:IPR003594 db_xref=InterPro:IPR006171 db_xref=InterPro:IPR011557 db_xref=InterPro:IPR013506 db_xref=GeneID:8118949 gene=gyrB inference='protein motif:TFAM:TIGR01059' locus_tag=Dd1591_0004 note='negatively supercoils closed circular double-stranded …
NC_012912	GenBank	CDS	6266	7450	+	-1	.	codon_start=1 db_xref=GI:251787657 db_xref=InterPro:IPR007114 db_xref=InterPro:IPR011701 db_xref=GeneID:8118950 inference='protein motif:PFAM:PF07690' locus_tag=Dd1591_0005 note='PFAM: major facilitator superfamily MFS_1; KEGG: eca:ECA4437 MFS efflux transporter' product='major facilitator superfamily protein' protein_id=YP_003002378.1 transl_table=11
NC_012912	GenBank	CDS	7640	8392	+	-1	.	codon_start=1 db_xref=GI:251787658 db_xref=InterPro:IPR007536 db_xref=GeneID:8118951 inference='protein motif:PFAM:PF04445' locus_tag=Dd1591_0006 note='predicted SAM-dependent methyltransferase' product='putative methyltransferase' protein_id=YP_003002379.1 transl_table=11
NC_012912	GenBank	CDS	8389	10431	+	-1	.	EC_number=3.4.24.70 codon_start=1 db_xref=GI:251787659 db_xref=InterPro:IPR001567 db_xref=GeneID:8118952 inference='protein motif:PRIAM:3.4.24.70' locus_tag=Dd1591_0007 note='PFAM: peptidase M3A and M3B thimet/oligopeptidase F; KEGG: eca:ECA0055 oligopeptidase A' product='oligopeptidase A' protein_id=YP_003002380.1 transl_table=11
NC_012912	GenBank	CDS	10557	10841	+	-1	.	codon_start=1 db_xref=GI:251787660 db_xref=GeneID:8118953 inference='similar to AA sequence:KEGG:ECA0060' locus_tag=Dd1591_0008 note='KEGG: eca:ECA0060 hypothetical protein' product='hypothetical protein' protein_id=YP_003002381.1 transl_table=11
NC_012912	GenBank	CDS	11228	12070	+	1	.	codon_start=1 db_xref=GI:251787661 db_xref=InterPro:IPR002052 db_xref=InterPro:IPR007473 db_xref=GeneID:8118954 inference='protein motif:PFAM:PF04378' locus_tag=Dd1591_0009 note='PFAM: protein of unknown function DUF519; KEGG: eca:ECA0061 hypothetical protein' product='hypothetical protein' protein_id=YP_003002382.1 transl_table=11
NC_012912	GenBank	CDS	12106	13020	+	-1	.	EC_number=3.1.26.11 codon_start=1 db_xref=GI:251787662 db_xref=InterPro:IPR001279 db_xref=InterPro:IPR013471 db_xref=GeneID:8118955 inference='protein motif:TFAM:TIGR02651' locus_tag=Dd1591_0010 note='member of metallo-beta-lactamase family; the purified enzyme from Escherichia coli forms dimeric zinc phosphodiesterase; in Bacillus subtilis this protein is a 3'-tRNA processing endoribonuclease an…
NC_012912	GenBank	CDS	13031	14620	+	-1	.	codon_start=1 db_xref=GI:251787663 db_xref=InterPro:IPR002078 db_xref=InterPro:IPR003593 db_xref=InterPro:IPR009715 db_xref=InterPro:IPR011704 db_xref=GeneID:8118956 inference='protein motif:PFAM:PF06956' locus_tag=Dd1591_0011 note='PFAM: regulator of RNA terminal phosphate cyclase; sigma-54 factor interaction domain-containing protein; ATPase associated with various cellular activities AAA_5; SM…
NC_012912	GenBank	CDS	14875	15768	+	1	.	codon_start=1 db_xref=GI:251787664 db_xref=InterPro:IPR001107 db_xref=GeneID:8118957 inference='protein motif:PFAM:PF01145' locus_tag=Dd1591_0012 note='PFAM: band 7 protein; KEGG: ect:ECIAI39_4422 hypothetical protein' product='hypothetical protein' protein_id=YP_003002385.1 transl_table=11
NC_012912	GenBank	CDS	15836	17059	+	1	.	codon_start=1 db_xref=GI:251787665 db_xref=InterPro:IPR001233 db_xref=GeneID:8118958 inference='protein motif:PFAM:PF01139' locus_tag=Dd1591_0013 note='PFAM: protein of unknown function UPF0027; KEGG: plu:plu4307 protein RtcB' product='hypothetical protein' protein_id=YP_003002386.1 transl_table=11
NC_012912	GenBank	CDS	17448	18800	+	1	.	codon_start=1 db_xref=GI:251787666 db_xref=InterPro:IPR000103 db_xref=InterPro:IPR000815 db_xref=InterPro:IPR001327 db_xref=InterPro:IPR004099 db_xref=InterPro:IPR006322 db_xref=InterPro:IPR012999 db_xref=InterPro:IPR013027 db_xref=GeneID:8118959 inference='protein motif:TFAM:TIGR01421' locus_tag=Dd1591_0014 note='catalyzes the reduction of 2 glutathione to glutathione disulfide; maintains high l…
NC_012912	GenBank	CDS	19275	20690	+	1	.	codon_start=1 db_xref=GI:251787667 db_xref=InterPro:IPR004299 db_xref=GeneID:8118960 inference='protein motif:PFAM:PF03062' locus_tag=Dd1591_0015 note='PFAM: membrane bound O-acyl transferase MBOAT family protein; KEGG: esa:ESA_00303 hypothetical protein' product='membrane bound O-acyl transferase MBOAT family protein' protein_id=YP_003002388.1 transl_table=11
NC_012912	GenBank	CDS	20677	21735	+	1	.	codon_start=1 db_xref=GI:251787668 db_xref=GeneID:8118961 inference='similar to AA sequence:KEGG:ESA_00304' locus_tag=Dd1591_0016 note='KEGG: esa:ESA_00304 hypothetical protein' product='hypothetical protein' protein_id=YP_003002389.1 transl_table=11
NC_012912	GenBank	CDS	21773	22951	+	1	.	codon_start=1 db_xref=GI:251787669 db_xref=GeneID:8118962 inference='similar to AA sequence:KEGG:ESA_00305' locus_tag=Dd1591_0017 note='KEGG: esa:ESA_00305 hypothetical protein' product='hypothetical protein' protein_id=YP_003002390.1 transl_table=11
NC_012912	GenBank	CDS	22994	23641	+	-1	.	codon_start=1 db_xref=GI:251787670 db_xref=InterPro:IPR003740 db_xref=GeneID:8118963 inference='protein motif:PFAM:PF02588' locus_tag=Dd1591_0018 note='PFAM: protein of unknown function DUF161; KEGG: ppu:PP_0642 hypothetical protein' product='hypothetical protein' protein_id=YP_003002391.1 transl_table=11
NC_012912	GenBank	CDS	23842	24312	+	1	.	codon_start=1 db_xref=GI:251787671 db_xref=InterPro:IPR000485 db_xref=GeneID:8118964 inference='protein motif:PFAM:PF01037' locus_tag=Dd1591_0019 note='PFAM: regulatory protein AsnC/Lrp family; SMART: regulatory protein AsnC/Lrp family; KEGG: reu:Reut_C6217 AsnC family transcriptional regulator' product='AsnC family transcriptional regulator' protein_id=YP_003002392.1 transl_table=11
NC_012912	GenBank	CDS	24315	25436	+	-1	.	codon_start=1 db_xref=GI:251787672 db_xref=InterPro:IPR000192 db_xref=GeneID:8118965 inference='protein motif:PFAM:PF00266' locus_tag=Dd1591_0020 note='PFAM: aminotransferase class V; KEGG: pzu:PHZ_c3273 phosphoserine aminotransferase' product='aminotransferase class V' protein_id=YP_003002393.1 transl_table=11
NC_012912	GenBank	CDS	25671	26108	+	1	.	codon_start=1 db_xref=GI:251787673 db_xref=InterPro:IPR000182 db_xref=GeneID:8118966 inference='protein motif:PFAM:PF00583' locus_tag=Dd1591_0021 note='PFAM: GCN5-related N-acetyltransferase; KEGG: spe:Spro_2129 GCN5-related N-acetyltransferase' product='GCN5-related N-acetyltransferase' protein_id=YP_003002394.1 transl_table=11
NC_012912	GenBank	CDS	26161	26601	+	-1	.	codon_start=1 db_xref=GI:251787674 db_xref=InterPro:IPR000835 db_xref=GeneID:8118967 inference='protein motif:PFAM:PF01047' locus_tag=Dd1591_0022 note='PFAM: regulatory protein MarR; SMART: regulatory protein MarR; KEGG: dac:Daci_0312 MarR family transcriptional regulator' product='MarR family transcriptional regulator' protein_id=YP_003002395.1 transl_table=11
NC_012912	GenBank	CDS	26710	27000	+	1	.	codon_start=1 db_xref=GI:251787675 db_xref=GeneID:8118968 inference='similar to AA sequence:KEGG:YpAngola_A3875' locus_tag=Dd1591_0023 note='KEGG: ypg:YpAngola_A3875 hypothetical protein' product='hypothetical protein' protein_id=YP_003002396.1 transl_table=11
NC_012912	GenBank	CDS	27141	28109	+	1	.	EC_number=2.7.1.2 codon_start=1 db_xref=GI:251787676 db_xref=InterPro:IPR003836 db_xref=GeneID:8118969 gene=glk inference='protein motif:TFAM:TIGR00749' locus_tag=Dd1591_0024 note='catalyzes the conversion of ATP and D-glucose to ADP and D-glucose 6-phosphate' product=glucokinase protein_id=YP_003002397.1 transl_table=11
NC_012912	GenBank	CDS	28518	29405	+	-1	.	codon_start=1 db_xref=GI:251787677 db_xref=InterPro:IPR000847 db_xref=InterPro:IPR005119 db_xref=GeneID:8118970 inference='protein motif:PFAM:PF03466' locus_tag=Dd1591_0025 note='PFAM: LysR substrate-binding; regulatory protein LysR; KEGG: cak:Caul_0574 LysR family transcriptional regulator' product='LysR family transcriptional regulator' protein_id=YP_003002398.1 transl_table=11
NC_012912	GenBank	CDS	29507	30526	+	1	.	codon_start=1 db_xref=GI:251787678 db_xref=InterPro:IPR013149 db_xref=InterPro:IPR013154 db_xref=GeneID:8118971 inference='protein motif:PFAM:PF00107' locus_tag=Dd1591_0026 note='PFAM: Alcohol dehydrogenase zinc-binding domain protein; Alcohol dehydrogenase GroES domain protein; KEGG: nar:Saro_1864 alcohol dehydrogenase' product='alcohol dehydrogenase zinc-binding domain-containing protein' prote…
NC_012912	GenBank	CDS	31185	32303	+	-1	.	codon_start=1 db_xref=GI:251787679 db_xref=InterPro:IPR001589 db_xref=InterPro:IPR003779 db_xref=InterPro:IPR004675 db_xref=InterPro:IPR010195 db_xref=GeneID:8118973 inference='protein motif:TFAM:TIGR01926' locus_tag=Dd1591_0028 note='TIGRFAM: uncharacterized peroxidase-related enzyme; alkylhydroperoxidase like protein, AhpD family; PFAM: Carboxymuconolactone decarboxylase; KEGG: eca:ECA0070 hypo…
NC_012912	GenBank	CDS	32300	33340	+	-1	.	codon_start=1 db_xref=GI:251787680 db_xref=InterPro:IPR016048 db_xref=GeneID:8118974 inference='protein motif:PFAM:PF00296' locus_tag=Dd1591_0029 note='PFAM: Luciferase-like monooxygenase; KEGG: eca:ECA0071 putative monooxygenase' product='Luciferase-like monooxygenase' protein_id=YP_003002401.1 transl_table=11
NC_012912	GenBank	CDS	33343	35019	+	-1	.	codon_start=1 db_xref=GI:251787681 db_xref=InterPro:IPR003439 db_xref=InterPro:IPR003593 db_xref=InterPro:IPR017871 db_xref=GeneID:8118975 inference='protein motif:PFAM:PF00005' locus_tag=Dd1591_0030 note='PFAM: ABC transporter related; SMART: AAA ATPase; KEGG: eca:ECA0072 ABC transporter ATP-binding protein' product='ABC transporter' protein_id=YP_003002402.1 transl_table=11
NC_012912	GenBank	CDS	35016	35876	+	-1	.	codon_start=1 db_xref=GI:251787682 db_xref=InterPro:IPR000515 db_xref=GeneID:8118976 inference='protein motif:PFAM:PF00528' locus_tag=Dd1591_0031 note='PFAM: binding-protein-dependent transport systems inner membrane component; KEGG: eca:ECA0073 ABC transporter permease protein' product='binding-protein-dependent transport systems inner membrane component' protein_id=YP_003002403.1 transl_table=11
NC_012912	GenBank	CDS	35878	36819	+	-1	.	codon_start=1 db_xref=GI:251787683 db_xref=InterPro:IPR000515 db_xref=GeneID:8118977 inference='protein motif:PFAM:PF00528' locus_tag=Dd1591_0032 note='PFAM: binding-protein-dependent transport systems inner membrane component; KEGG: eca:ECA0074 ABC transporter permease protein' product='binding-protein-dependent transport systems inner membrane component' protein_id=YP_003002404.1 transl_table=11
NC_012912	GenBank	CDS	36844	38487	+	-1	.	codon_start=1 db_xref=GI:251787684 db_xref=InterPro:IPR000914 db_xref=GeneID:8118978 inference='protein motif:PFAM:PF00496' locus_tag=Dd1591_0033 note='PFAM: extracellular solute-binding protein family 5; KEGG: eca:ECA0075 ABC-type transporter, substrate binding protein' product='extracellular solute-binding protein family 5' protein_id=YP_003002405.1 transl_table=11
NC_012912	GenBank	CDS	38815	39066	+	1	.	codon_start=1 db_xref=GI:251787685 db_xref=InterPro:IPR010854 db_xref=GeneID:8118979 inference='protein motif:PFAM:PF07338' locus_tag=Dd1591_0034 note='PFAM: protein of unknown function DUF1471; KEGG: plu:plu4502 hypothetical protein' product='hypothetical protein' protein_id=YP_003002406.1 transl_table=11
NC_012912	GenBank	CDS	39224	40480	+	-1	.	codon_start=1 db_xref=GI:251787686 db_xref=InterPro:IPR004839 db_xref=GeneID:8118980 gene=avtA inference='protein motif:PFAM:PF00155' locus_tag=Dd1591_0035 note='transaminase C; catalyzes transamination of alanine, valine, and 2-aminobutyrate with their respective 2-keto acids; also catalyzes terminal step in valine biosynthesis' product='valine--pyruvate transaminase' protein_id=YP_003002407.1 t…
NC_012912	GenBank	CDS	40873	42081	+	1	.	codon_start=1 db_xref=GI:251787687 db_xref=GeneID:8118981 inference='similar to AA sequence:KEGG:ECA4385' locus_tag=Dd1591_0036 note='KEGG: eca:ECA4385 hypothetical protein' product='hypothetical protein' protein_id=YP_003002408.1 transl_table=11
NC_012912	GenBank	CDS	42201	42482	+	1	.	codon_start=1 db_xref=GI:251787688 db_xref=InterPro:IPR007683 db_xref=GeneID:8118982 inference='protein motif:PFAM:PF04605' locus_tag=Dd1591_0037 note='PFAM: virulence-associated protein D (VapD) conserved region; KEGG: hsm:HSM_1448 virulence-associated protein D (VapD) region' product='virulence-associated protein D (VapD) conserved region' protein_id=YP_003002409.1 transl_table=11
NC_012912	GenBank	CDS	42542	43504	+	-1	.	codon_start=1 db_xref=GI:251787689 db_xref=InterPro:IPR006139 db_xref=InterPro:IPR006140 db_xref=GeneID:8118983 inference='protein motif:PFAM:PF02826' locus_tag=Dd1591_0038 note='PFAM: D-isomer specific 2-hydroxyacid dehydrogenase NAD-binding; D-isomer specific 2-hydroxyacid dehydrogenase catalytic region; KEGG: eca:ECA0078 2-hydroxyacid dehydrogenase' product='D-isomer specific 2-hydroxyacid deh…
NC_012912	GenBank	CDS	44061	44516	+	-1	.	codon_start=1 db_xref=GI:251787690 db_xref=InterPro:IPR000182 db_xref=GeneID:8118984 inference='protein motif:PFAM:PF00583' locus_tag=Dd1591_0039 note='PFAM: GCN5-related N-acetyltransferase; KEGG: eca:ECA0081 hypothetical protein' product='GCN5-related N-acetyltransferase' protein_id=YP_003002411.1 transl_table=11
NC_012912	GenBank	CDS	44513	45073	+	-1	.	EC_number=3.2.2.20 codon_start=1 db_xref=GI:251787691 db_xref=InterPro:IPR004597 db_xref=InterPro:IPR005019 db_xref=GeneID:8118985 inference='protein motif:TFAM:TIGR00624' locus_tag=Dd1591_0040 note='KEGG: eca:ECA0082 DNA-3-methyladenine glycosylase I; TIGRFAM: DNA-3-methyladenine glycosylase I; PFAM: methyladenine glycosylase' product='DNA-3-methyladenine glycosylase I' protein_id=YP_003002412.1…
NC_012912	GenBank	CDS	45311	46117	+	1	.	codon_start=1 db_xref=GI:251787692 db_xref=InterPro:IPR002781 db_xref=GeneID:8118986 inference='protein motif:PFAM:PF01925' locus_tag=Dd1591_0041 note='PFAM: protein of unknown function DUF81; KEGG: eca:ECA0083 hypothetical protein' product='hypothetical protein' protein_id=YP_003002413.1 transl_table=11
NC_012912	GenBank	CDS	46262	47176	+	1	.	EC_number=6.1.1.14 codon_start=1 db_xref=GI:251787693 db_xref=InterPro:IPR002310 db_xref=InterPro:IPR006194 db_xref=GeneID:8118987 gene=glyQ inference='protein motif:TFAM:TIGR00388' locus_tag=Dd1591_0042 note='glycine--tRNA ligase alpha chain; GlyRS; class II aminoacyl tRNA synthetase; tetramer of alpha(2)beta(2); catalyzes a two-step reaction; first charging a glycine molecule by linking its car…
NC_012912	GenBank	CDS	47186	49270	+	1	.	EC_number=6.1.1.14 codon_start=1 db_xref=GI:251787694 db_xref=InterPro:IPR002311 db_xref=InterPro:IPR006194 db_xref=InterPro:IPR008909 db_xref=InterPro:IPR015944 db_xref=GeneID:8118988 gene=glyS inference='protein motif:TFAM:TIGR00211' locus_tag=Dd1591_0043 note='glycine--tRNA ligase beta chain; glyS; class II aminoacyl tRNA synthetase; tetramer of alpha(2)beta(2); catalyzes a two-step reaction; …
NC_012912	GenBank	CDS	49378	50379	+	-1	.	codon_start=1 db_xref=GI:251787695 db_xref=GeneID:8118989 inference='ab initio prediction:Prodigal:1.4' locus_tag=Dd1591_0044 note='KEGG: par:Psyc_1209 hypothetical protein' product='hypothetical protein' protein_id=YP_003002416.1 transl_table=11
NC_012912	GenBank	CDS	50811	54404	+	-1	.	codon_start=1 db_xref=GI:251787696 db_xref=InterPro:IPR000089 db_xref=InterPro:IPR003778 db_xref=InterPro:IPR003833 db_xref=InterPro:IPR005479 db_xref=InterPro:IPR005481 db_xref=InterPro:IPR005482 db_xref=InterPro:IPR011761 db_xref=InterPro:IPR011764 db_xref=InterPro:IPR014084 db_xref=GeneID:8118990 inference='protein motif:TFAM:TIGR02712' locus_tag=Dd1591_0045 note='KEGG: cja:CJA_2723 UreA amido…
NC_012912	GenBank	CDS	54504	55139	+	-1	.	codon_start=1 db_xref=GI:251787697 db_xref=InterPro:IPR017791 db_xref=GeneID:8118991 inference='protein motif:TFAM:TIGR03424' locus_tag=Dd1591_0046 note='TIGRFAM: urea carboxylase-associated protein 1; KEGG: abo:ABO_1891 hypothetical protein' product='urea carboxylase-associated protein 1' protein_id=YP_003002418.1 transl_table=11
NC_012912	GenBank	CDS	55142	55861	+	-1	.	codon_start=1 db_xref=GI:251787698 db_xref=InterPro:IPR001254 db_xref=InterPro:IPR017792 db_xref=GeneID:8118992 inference='protein motif:TFAM:TIGR03425' locus_tag=Dd1591_0047 note='TIGRFAM: urea carboxylase-associated protein 2; KEGG: sde:Sde_1125 5'-3' exonuclease' product='urea carboxylase-associated protein 2' protein_id=YP_003002419.1 transl_table=11
NC_012912	GenBank	CDS	55879	56658	+	-1	.	codon_start=1 db_xref=GI:251787699 db_xref=InterPro:IPR003439 db_xref=InterPro:IPR003593 db_xref=InterPro:IPR017871 db_xref=GeneID:8118993 inference='protein motif:PFAM:PF00005' locus_tag=Dd1591_0048 note='PFAM: ABC transporter related; SMART: AAA ATPase; KEGG: bph:Bphy_3976 ABC transporter related' product='ABC transporter' protein_id=YP_003002420.1 transl_table=11
NC_012912	GenBank	CDS	56686	57498	+	-1	.	codon_start=1 db_xref=GI:251787700 db_xref=InterPro:IPR000515 db_xref=GeneID:8118994 inference='protein motif:PFAM:PF00528' locus_tag=Dd1591_0049 note='PFAM: binding-protein-dependent transport systems inner membrane component; KEGG: cja:CJA_2719 ABC transporter, permease protein' product='binding-protein-dependent transport systems inner membrane component' protein_id=YP_003002421.1 transl_table…
NC_012912	GenBank	CDS	57515	58570	+	-1	.	codon_start=1 db_xref=GI:251787701 db_xref=InterPro:IPR002345 db_xref=InterPro:IPR017793 db_xref=GeneID:8118995 inference='protein motif:TFAM:TIGR03427' locus_tag=Dd1591_0050 note='TIGRFAM: ABC transporter periplasmic binding protein, urea carboxylase region; KEGG: cja:CJA_2718 ABC transporter, periplasmic substrate-binding protein' product='ABC transporter substrate-binding protein' protein_id=Y…
NC_012912	GenBank	CDS	59268	59978	+	1	.	codon_start=1 db_xref=GI:251787702 db_xref=GeneID:8118996 inference='similar to AA sequence:KEGG:ECA0086' locus_tag=Dd1591_0051 note='KEGG: eca:ECA0086 hypothetical protein' product='hypothetical protein' protein_id=YP_003002423.1 transl_table=11
NC_012912	GenBank	CDS	60459	62366	+	1	.	codon_start=1 db_xref=GI:251787703 db_xref=InterPro:IPR002178 db_xref=InterPro:IPR003352 db_xref=InterPro:IPR003501 db_xref=InterPro:IPR004718 db_xref=InterPro:IPR013011 db_xref=InterPro:IPR013014 db_xref=GeneID:8118997 inference='protein motif:TFAM:TIGR00851' locus_tag=Dd1591_0052 note='TIGRFAM: PTS system, mannitol-specific IIC subunit; PFAM: phosphoenolpyruvate-dependent sugar phosphotransfera…
NC_012912	GenBank	CDS	62439	63590	+	1	.	codon_start=1 db_xref=GI:251787704 db_xref=InterPro:IPR000669 db_xref=InterPro:IPR013118 db_xref=InterPro:IPR013131 db_xref=GeneID:8118998 inference='protein motif:PFAM:PF08125' locus_tag=Dd1591_0053 note='PFAM: Mannitol dehydrogenase domain; Mannitol dehydrogenase rossman domain; KEGG: eca:ECA0088 mannitol-1-phosphate 5-dehydrogenase' product='mannitol-1-phosphate 5-dehydrogenase' protein_id=YP_…
NC_012912	GenBank	CDS	63676	64281	+	1	.	codon_start=1 db_xref=GI:251787705 db_xref=InterPro:IPR007761 db_xref=GeneID:8118999 gene=mtlR inference='protein motif:PFAM:PF05068' locus_tag=Dd1591_0054 note='Acts as a repressor of the mtlAD operon' product='mannitol repressor protein' protein_id=YP_003002426.1 transl_table=11
NC_012912	GenBank	CDS	64373	66259	+	-1	.	codon_start=1 db_xref=GI:251787706 db_xref=InterPro:IPR003660 db_xref=InterPro:IPR004089 db_xref=InterPro:IPR004090 db_xref=GeneID:8119000 inference='protein motif:PFAM:PF00015' locus_tag=Dd1591_0055 note='PFAM: chemotaxis sensory transducer; histidine kinase HAMP region domain protein; SMART: chemotaxis sensory transducer; histidine kinase HAMP region domain protein; KEGG: eca:ECA0091 methyl-acc…
NC_012912	GenBank	CDS	66717	67343	+	-1	.	EC_number=1.15.1.1 codon_start=1 db_xref=GI:251787707 db_xref=InterPro:IPR001189 db_xref=GeneID:8119001 inference='protein motif:PRIAM:1.15.1.1' locus_tag=Dd1591_0056 note='PFAM: manganese and iron superoxide dismutase; KEGG: eca:ECA0092 superoxide dismutase' product='Superoxide dismutase' protein_id=YP_003002428.1 transl_table=11
NC_012912	GenBank	CDS	67614	68432	+	-1	.	codon_start=1 db_xref=GI:251787708 db_xref=InterPro:IPR003786 db_xref=GeneID:8119002 inference='protein motif:TFAM:TIGR00129' locus_tag=Dd1591_0057 note='involved in the production or activity of formate dehydrogenase-H which is active when nitrate is not present during anaerobic growth' product='formate dehydrogenase accessory protein' protein_id=YP_003002429.1 transl_table=11
NC_012912	GenBank	CDS	68798	70333	+	1	.	EC_number=1.2.1.3 codon_start=1 db_xref=GI:251787709 db_xref=InterPro:IPR015590 db_xref=InterPro:IPR016160 db_xref=GeneID:8119003 inference='protein motif:PRIAM:1.2.1.3' locus_tag=Dd1591_0058 note='PFAM: Aldehyde Dehydrogenase; KEGG: eca:ECA0094 aldehyde dehydrogenase B' product='aldehyde dehydrogenase (NAD(+))' protein_id=YP_003002430.1 transl_table=11
NC_012912	GenBank	CDS	70585	72045	+	-1	.	codon_start=1 db_xref=GI:251787710 db_xref=InterPro:IPR000577 db_xref=InterPro:IPR006000 db_xref=GeneID:8119004 inference='protein motif:TFAM:TIGR01312' locus_tag=Dd1591_0059 note='TIGRFAM: xylulokinase; PFAM: carbohydrate kinase FGGY; KEGG: eca:ECA0096 xylulose kinase' product=xylulokinase protein_id=YP_003002431.1 transl_table=11
NC_012912	GenBank	CDS	72167	73486	+	-1	.	EC_number=5.3.1.5 codon_start=1 db_xref=GI:251787711 db_xref=InterPro:IPR001998 db_xref=InterPro:IPR012307 db_xref=InterPro:IPR013452 db_xref=GeneID:8119005 inference='protein motif:TFAM:TIGR02630' locus_tag=Dd1591_0060 note='catalyzes the interconversion of D-xylose to D-xylulose' product='xylose isomerase' protein_id=YP_003002432.1 transl_table=11
NC_012912	GenBank	CDS	73978	74973	+	1	.	codon_start=1 db_xref=GI:251787712 db_xref=InterPro:IPR001761 db_xref=InterPro:IPR013456 db_xref=GeneID:8119006 gene=xylF inference='protein motif:TFAM:TIGR02634' locus_tag=Dd1591_0061 note='periplasmic substrate-binding component of the ATP-dependent xylose transport system; high affinity' product='D-xylose transporter subunit XylF' protein_id=YP_003002433.1 transl_table=11
NC_012912	GenBank	CDS	75057	76598	+	1	.	codon_start=1 db_xref=GI:251787713 db_xref=InterPro:IPR003439 db_xref=InterPro:IPR003593 db_xref=InterPro:IPR013455 db_xref=InterPro:IPR017871 db_xref=GeneID:8119007 inference='protein motif:TFAM:TIGR02633' locus_tag=Dd1591_0062 note='with XylFH is part of the high affinity xylose ABC transporter' product='xylose transporter ATP-binding subunit' protein_id=YP_003002434.1 transl_table=11
NC_012912	GenBank	CDS	76576	77760	+	1	.	codon_start=1 db_xref=GI:251787714 db_xref=InterPro:IPR001851 db_xref=GeneID:8119008 inference='protein motif:PFAM:PF02653' locus_tag=Dd1591_0063 note='PFAM: inner-membrane translocator; KEGG: eca:ECA0100 xylose transport system permease' product='inner-membrane translocator' protein_id=YP_003002435.1 transl_table=11
NC_012912	GenBank	CDS	77949	79178	+	1	.	codon_start=1 db_xref=GI:251787715 db_xref=InterPro:IPR000005 db_xref=GeneID:8119009 inference='protein motif:PFAM:PF00165' locus_tag=Dd1591_0064 note='PFAM: helix-turn-helix- domain containing protein AraC type; SMART: helix-turn-helix- domain containing protein AraC type; KEGG: eca:ECA0101 xylose operon regulatory protein' product='AraC family transcriptional regulator' protein_id=YP_003002436.…
NC_012912	GenBank	CDS	79299	79874	+	-1	.	codon_start=1 db_xref=GI:251787716 db_xref=InterPro:IPR002818 db_xref=GeneID:8119010 inference='protein motif:PFAM:PF01965' locus_tag=Dd1591_0065 note='PFAM: ThiJ/PfpI domain protein; KEGG: eca:ECA0102 hypothetical protein' product='ThiJ/PfpI domain-containing protein' protein_id=YP_003002437.1 transl_table=11
NC_012912	GenBank	CDS	80132	80410	+	-1	.	codon_start=1 db_xref=GI:251787717 db_xref=InterPro:IPR003735 db_xref=GeneID:8119011 inference='protein motif:PFAM:PF02583' locus_tag=Dd1591_0066 note='PFAM: protein of unknown function DUF156; KEGG: asa:ASA_0625 hypothetical protein' product='hypothetical protein' protein_id=YP_003002438.1 transl_table=11
NC_012912	GenBank	CDS	80510	81412	+	1	.	codon_start=1 db_xref=GI:251787718 db_xref=InterPro:IPR011541 db_xref=GeneID:8119012 inference='protein motif:PFAM:PF03824' locus_tag=Dd1591_0067 note='membrane protein conferring nickel and cobalt resistance' product='nickel/cobalt efflux protein RcnA' protein_id=YP_003002439.1 transl_table=11
NC_012912	GenBank	CDS	81706	83055	+	1	.	EC_number=6.3.4.5 codon_start=1 db_xref=GI:251787719 db_xref=InterPro:IPR001518 db_xref=GeneID:8119013 inference='protein motif:TFAM:TIGR00032' locus_tag=Dd1591_0068 note='catalyzes the formation of arginosuccinate from citrulline and aspartate in arginine biosynthesis' product='argininosuccinate synthase' protein_id=YP_003002440.1 transl_table=11
NC_012912	GenBank	CDS	83151	83651	+	-1	.	codon_start=1 db_xref=GI:251787720 db_xref=InterPro:IPR000835 db_xref=GeneID:8119014 inference='protein motif:PFAM:PF01047' locus_tag=Dd1591_0069 note='PFAM: regulatory protein MarR; SMART: regulatory protein MarR; KEGG: bmn:BMA10247_0906 MarR family transcriptional regulator' product='MarR family transcriptional regulator' protein_id=YP_003002441.1 transl_table=11
NC_012912	GenBank	CDS	84008	84874	+	1	.	codon_start=1 db_xref=GI:251787721 db_xref=InterPro:IPR000620 db_xref=InterPro:IPR004779 db_xref=GeneID:8119015 inference='protein motif:TFAM:TIGR00950' locus_tag=Dd1591_0070 note='TIGRFAM: carboxylate/amino acid/amine transporter; PFAM: protein of unknown function DUF6 transmembrane; KEGG: ecm:EcSMS35_A0154 drug/metabolite transporter' product='carboxylate/amino acid/amine transporter' protein_i…
NC_012912	GenBank	CDS	85294	86244	+	1	.	codon_start=1 db_xref=GI:251787722 db_xref=InterPro:IPR007342 db_xref=GeneID:8119016 inference='protein motif:PFAM:PF04227' locus_tag=Dd1591_0071 note='PFAM: Indigoidine synthase A family protein; KEGG: plu:plu2187 hypothetical protein' product='Indigoidine synthase A family protein' protein_id=YP_003002443.1 transl_table=11
NC_012912	GenBank	CDS	86256	86948	+	1	.	codon_start=1 db_xref=GI:251787723 db_xref=InterPro:IPR005833 db_xref=InterPro:IPR005834 db_xref=InterPro:IPR006402 db_xref=InterPro:IPR006439 db_xref=GeneID:8119017 inference='protein motif:TFAM:TIGR01509' locus_tag=Dd1591_0072 note='TIGRFAM: HAD-superfamily hydrolase, subfamily IA, variant 3; HAD-superfamily hydrolase, subfamily IA, variant 1; PFAM: Haloacid dehalogenase domain protein hydrolas…
NC_012912	GenBank	CDS	87246	91565	+	1	.	codon_start=1 db_xref=GI:251787724 db_xref=InterPro:IPR000873 db_xref=InterPro:IPR001031 db_xref=InterPro:IPR006163 db_xref=InterPro:IPR010071 db_xref=GeneID:8119018 inference='protein motif:TFAM:TIGR01733' locus_tag=Dd1591_0073 note='TIGRFAM: amino acid adenylation domain protein; PFAM: AMP-dependent synthetase and ligase; Thioesterase; phosphopantetheine-binding; KEGG: plu:plu2186 hypothetical …
NC_012912	GenBank	CDS	91841	92845	+	1	.	codon_start=1 db_xref=GI:251787725 db_xref=InterPro:IPR013747 db_xref=GeneID:8119019 inference='protein motif:PFAM:PF08541' locus_tag=Dd1591_0074 note='PFAM: 3-Oxoacyl-[acyl-carrier-protein (ACP)] synthase III domain protein; KEGG: plu:plu0753 hypothetical protein' product='3-oxoacyl-ACP synthase III' protein_id=YP_003002446.1 transl_table=11
NC_012912	GenBank	CDS	92859	93125	+	1	.	codon_start=1 db_xref=GI:251787726 db_xref=GeneID:8119020 inference='ab initio prediction:Prodigal:1.4' locus_tag=Dd1591_0075 product='hypothetical protein' protein_id=YP_003002447.1 transl_table=11
NC_012912	GenBank	CDS	93115	93768	+	1	.	codon_start=1 db_xref=GI:251787727 db_xref=GeneID:8117027 inference='ab initio prediction:Prodigal:1.4' locus_tag=Dd1591_0076 product='hypothetical protein' protein_id=YP_003002448.1 transl_table=11
NC_012912	GenBank	CDS	93787	95145	+	1	.	codon_start=1 db_xref=GI:251787728 db_xref=GeneID:8117028 inference='protein motif:COG:COG0534' locus_tag=Dd1591_0077 note='KEGG: pfo:Pfl01_3541 multi anti extrusion protein MatE' product='Na+-driven multidrug efflux pump-like protein' protein_id=YP_003002449.1 transl_table=11
NC_012912	GenBank	CDS	95132	96223	+	1	.	codon_start=1 db_xref=GI:251787729 db_xref=GeneID:8117029 inference='ab initio prediction:Prodigal:1.4' locus_tag=Dd1591_0078 note='KEGG: pfl:PFL_0267 hypothetical protein' product='hypothetical protein' protein_id=YP_003002450.1 transl_table=11
NC_012912	GenBank	CDS	96288	96851	+	-1	.	codon_start=1 db_xref=GI:251787730 db_xref=InterPro:IPR000005 db_xref=GeneID:8117030 inference='protein motif:PFAM:PF00165' locus_tag=Dd1591_0079 note='PFAM: helix-turn-helix- domain containing protein AraC type; SMART: helix-turn-helix- domain containing protein AraC type; KEGG: dvl:Dvul_2703 transcription activator, effector binding' product='AraC family transcriptional regulator' protein_id=YP…
NC_012912	GenBank	CDS	97467	98174	+	1	.	codon_start=1 db_xref=GI:251787731 db_xref=InterPro:IPR003439 db_xref=InterPro:IPR003593 db_xref=InterPro:IPR017871 db_xref=GeneID:8117031 inference='protein motif:PFAM:PF00005' locus_tag=Dd1591_0080 note='PFAM: ABC transporter related; SMART: AAA ATPase; KEGG: cps:CPS_2119 ABC transporter, ATP-binding protein' product='ABC transporter' protein_id=YP_003002452.1 transl_table=11
NC_012912	GenBank	CDS	98179	100611	+	1	.	codon_start=1 db_xref=GI:251787732 db_xref=InterPro:IPR003838 db_xref=GeneID:8117032 inference='protein motif:PFAM:PF02687' locus_tag=Dd1591_0081 note='PFAM: protein of unknown function DUF214; KEGG: cps:CPS_2120 putative ABC transporter, permease protein' product='hypothetical protein' protein_id=YP_003002453.1 transl_table=11
NC_012912	GenBank	CDS	100793	102193	+	1	.	codon_start=1 db_xref=GI:251787733 db_xref=InterPro:IPR001789 db_xref=InterPro:IPR002078 db_xref=InterPro:IPR002197 db_xref=InterPro:IPR003593 db_xref=InterPro:IPR011704 db_xref=GeneID:8117033 inference='protein motif:PFAM:PF00158' locus_tag=Dd1591_0082 note='PFAM: sigma-54 factor interaction domain-containing protein; helix-turn-helix Fis-type; response regulator receiver; ATPase associated with…
NC_012912	GenBank	CDS	102225	103505	+	1	.	codon_start=1 db_xref=GI:251787734 db_xref=InterPro:IPR000014 db_xref=InterPro:IPR003594 db_xref=InterPro:IPR004358 db_xref=InterPro:IPR005467 db_xref=GeneID:8117034 inference='protein motif:PFAM:PF02518' locus_tag=Dd1591_0083 note='PFAM: ATP-binding region ATPase domain protein; SMART: ATP-binding region ATPase domain protein; KEGG: cps:CPS_2122 sensor histidine kinase' product='PAS/PAC sensor s…
NC_012912	GenBank	CDS	103624	104211	+	1	.	codon_start=1 db_xref=GI:251787735 db_xref=InterPro:IPR008278 db_xref=GeneID:8117035 inference='protein motif:PFAM:PF01648' locus_tag=Dd1591_0084 note='PFAM: 4'-phosphopantetheinyl transferase; KEGG: cbc:CbuK_0411 4'-phosphopantetheinyl transferase' product='4'-phosphopantetheinyl transferase' protein_id=YP_003002456.1 transl_table=11
NC_012912	GenBank	CDS	104222	104869	+	-1	.	codon_start=1 db_xref=GI:251787736 db_xref=GeneID:8117036 inference='ab initio prediction:Prodigal:1.4' locus_tag=Dd1591_0085 product='hypothetical protein' protein_id=YP_003002457.1 transl_table=11
NC_012912	GenBank	CDS	105152	106102	+	-1	.	codon_start=1 db_xref=GI:251787737 db_xref=InterPro:IPR013747 db_xref=GeneID:8117037 inference='protein motif:PFAM:PF08541' locus_tag=Dd1591_0086 note='PFAM: 3-Oxoacyl-[acyl-carrier-protein (ACP)] synthase III domain protein; KEGG: plu:plu0753 hypothetical protein' product='3-oxoacyl-ACP synthase III' protein_id=YP_003002458.1 transl_table=11
NC_012912	GenBank	CDS	106102	106959	+	-1	.	codon_start=1 db_xref=GI:251787738 db_xref=GeneID:8117038 inference='ab initio prediction:Prodigal:1.4' locus_tag=Dd1591_0087 product='hypothetical protein' protein_id=YP_003002459.1 transl_table=11
NC_012912	GenBank	CDS	106943	108079	+	-1	.	codon_start=1 db_xref=GI:251787739 db_xref=InterPro:IPR006090 db_xref=InterPro:IPR006091 db_xref=GeneID:8117039 inference='protein motif:PFAM:PF00441' locus_tag=Dd1591_0088 note='PFAM: acyl-CoA dehydrogenase domain protein; KEGG: plu:plu0762 hypothetical protein' product='acyl-CoA dehydrogenase domain-containing protein' protein_id=YP_003002460.1 transl_table=11
NC_012912	GenBank	CDS	108180	109103	+	-1	.	codon_start=1 db_xref=GI:251787740 db_xref=InterPro:IPR013747 db_xref=GeneID:8117040 inference='protein motif:PFAM:PF08541' locus_tag=Dd1591_0089 note='PFAM: 3-Oxoacyl-[acyl-carrier-protein (ACP)] synthase III domain protein; KEGG: plu:plu0753 hypothetical protein' product='3-oxoacyl-ACP synthase III' protein_id=YP_003002461.1 transl_table=11
NC_012912	GenBank	CDS	109174	109704	+	-1	.	codon_start=1 db_xref=GI:251787741 db_xref=GeneID:8117041 inference='ab initio prediction:Prodigal:1.4' locus_tag=Dd1591_0090 product='hypothetical protein' protein_id=YP_003002462.1 transl_table=11
NC_012912	GenBank	CDS	109706	110839	+	-1	.	codon_start=1 db_xref=GI:251787742 db_xref=InterPro:IPR006090 db_xref=InterPro:IPR006091 db_xref=GeneID:8117042 inference='protein motif:PFAM:PF00441' locus_tag=Dd1591_0091 note='PFAM: acyl-CoA dehydrogenase domain protein; KEGG: plu:plu0762 hypothetical protein' product='acyl-CoA dehydrogenase domain-containing protein' protein_id=YP_003002463.1 transl_table=11
NC_012912	GenBank	CDS	110836	111267	+	-1	.	codon_start=1 db_xref=GI:251787743 db_xref=GeneID:8117043 inference='ab initio prediction:Prodigal:1.4' locus_tag=Dd1591_0092 note='KEGG: pst:PSPTO_4711 coronamic acid synthetase CmaC' product='hypothetical protein' protein_id=YP_003002464.1 transl_table=11
NC_012912	GenBank	CDS	111349	112881	+	-1	.	codon_start=1 db_xref=GI:251787744 db_xref=InterPro:IPR000873 db_xref=GeneID:8117044 inference='protein motif:PFAM:PF00501' locus_tag=Dd1591_0093 note='PFAM: AMP-dependent synthetase and ligase; KEGG: baa:BA_1915 AMP-binding enzyme' product='AMP-dependent synthetase and ligase' protein_id=YP_003002465.1 transl_table=11
NC_012912	GenBank	CDS	112862	114421	+	-1	.	codon_start=1 db_xref=GI:251787745 db_xref=InterPro:IPR000238 db_xref=InterPro:IPR000873 db_xref=GeneID:8117045 inference='protein motif:PFAM:PF00501' locus_tag=Dd1591_0094 note='PFAM: AMP-dependent synthetase and ligase; KEGG: bsu:BSU38500 D-alanine--D-alanyl carrier protein ligase' product='AMP-dependent synthetase and ligase' protein_id=YP_003002466.1 transl_table=11
NC_012912	GenBank	CDS	114418	114726	+	-1	.	codon_start=1 db_xref=GI:251787746 db_xref=GeneID:8117046 inference='ab initio prediction:Prodigal:1.4' locus_tag=Dd1591_0095 product='hypothetical protein' protein_id=YP_003002467.1 transl_table=11
NC_012912	GenBank	CDS	114732	116315	+	-1	.	codon_start=1 db_xref=GI:251787747 db_xref=InterPro:IPR000873 db_xref=GeneID:8117047 inference='protein motif:PFAM:PF00501' locus_tag=Dd1591_0096 note='PFAM: AMP-dependent synthetase and ligase; KEGG: mlo:mll6742 long chain acyl-CoA synthetase' product='AMP-dependent synthetase and ligase' protein_id=YP_003002468.1 transl_table=11
NC_012912	GenBank	CDS	116327	117247	+	-1	.	codon_start=1 db_xref=GI:251787748 db_xref=GeneID:8117048 inference='ab initio prediction:Prodigal:1.4' locus_tag=Dd1591_0097 product='hypothetical protein' protein_id=YP_003002469.1 transl_table=11
NC_012912	GenBank	CDS	117244	118566	+	-1	.	codon_start=1 db_xref=GI:251787749 db_xref=InterPro:IPR000183 db_xref=GeneID:8117049 inference='protein motif:PFAM:PF00278' locus_tag=Dd1591_0098 note='PFAM: Orn/DAP/Arg decarboxylase 2; KEGG: mpo:Mpop_3620 Orn/DAP/Arg decarboxylase 2' product='Orn/DAP/Arg decarboxylase 2' protein_id=YP_003002470.1 transl_table=11
NC_012912	GenBank	CDS	118559	118870	+	-1	.	codon_start=1 db_xref=GI:251787750 db_xref=GeneID:8117050 inference='ab initio prediction:Prodigal:1.4' locus_tag=Dd1591_0099 product='hypothetical protein' protein_id=YP_003002471.1 transl_table=11
NC_012912	GenBank	CDS	119648	120400	+	1	.	codon_start=1 db_xref=GI:251787751 db_xref=InterPro:IPR000792 db_xref=InterPro:IPR005143 db_xref=GeneID:8117051 inference='protein motif:PFAM:PF03472' locus_tag=Dd1591_0100 note='PFAM: Autoinducer-binding domain protein; regulatory protein LuxR; SMART: regulatory protein LuxR; KEGG: eca:ECA1561 quorum-sensing transcriptional regulator' product='LuxR family transcriptional regulator' protein_id=YP…
NC_012912	GenBank	CDS	120366	121004	+	-1	.	codon_start=1 db_xref=GI:251787752 db_xref=InterPro:IPR001690 db_xref=GeneID:8117052 inference='protein motif:PRIAM:2.3.1.184' locus_tag=Dd1591_0101 note='PFAM: autoinducer synthesis protein; KEGG: eca:ECA0105 N-acylhomoserine lactone synthesis protein' product='Acyl-homoserine-lactone synthase' protein_id=YP_003002473.1 transl_table=11
NC_012912	GenBank	CDS	121713	121958	+	1	.	codon_start=1 db_xref=GI:251787753 db_xref=InterPro:IPR010854 db_xref=GeneID:8117053 inference='protein motif:PFAM:PF07338' locus_tag=Dd1591_0102 note='PFAM: protein of unknown function DUF1471; KEGG: elf:LF82_0232 UPF0379 protein YcfR' product='hypothetical protein' protein_id=YP_003002474.1 transl_table=11
NC_012912	GenBank	CDS	122258	123028	+	-1	.	codon_start=1 db_xref=GI:251787754 db_xref=InterPro:IPR000652 db_xref=GeneID:8117054 inference='protein motif:TFAM:TIGR00419' locus_tag=Dd1591_0103 note='TIGRFAM: triosephosphate isomerase; PFAM: triosephosphate isomerase; KEGG: eca:ECA4272 triosephosphate isomerase' product='triosephosphate isomerase' protein_id=YP_003002475.1 transl_table=11
NC_012912	GenBank	CDS	123170	123796	+	-1	.	codon_start=1 db_xref=GI:251787755 db_xref=InterPro:IPR009918 db_xref=GeneID:8117055 inference='protein motif:PFAM:PF07305' locus_tag=Dd1591_0104 note='PFAM: protein of unknown function DUF1454; KEGG: eca:ECA4271 hypothetical protein' product='hypothetical protein' protein_id=YP_003002476.1 transl_table=11
NC_012912	GenBank	CDS	123909	124334	+	1	.	codon_start=1 db_xref=GI:251787756 db_xref=InterPro:IPR008523 db_xref=GeneID:8117056 inference='protein motif:PFAM:PF05656' locus_tag=Dd1591_0105 note='PFAM: protein of unknown function DUF805; KEGG: eca:ECA4270 hypothetical protein' product='hypothetical protein' protein_id=YP_003002477.1 transl_table=11
NC_012912	GenBank	CDS	124348	125094	+	-1	.	codon_start=1 db_xref=GI:251787757 db_xref=InterPro:IPR001433 db_xref=InterPro:IPR008333 db_xref=GeneID:8117057 inference='protein motif:PFAM:PF00175' locus_tag=Dd1591_0106 note='PFAM: oxidoreductase FAD/NAD(P)-binding domain protein; Oxidoreductase FAD-binding domain protein; KEGG: esa:ESA_03881 ferredoxin-NADP reductase' product='ferredoxin-NADP reductase' protein_id=YP_003002478.1 transl_table…
NC_012912	GenBank	CDS	125203	126213	+	-1	.	EC_number=3.1.3.11 codon_start=1 db_xref=GI:251787758 db_xref=InterPro:IPR004464 db_xref=GeneID:8117058 gene=glpX inference='protein motif:TFAM:TIGR00330' locus_tag=Dd1591_0107 note='type II fructose 1,6-bisphosphatae; in Escherichia coli this protein forms a dimer and binds manganese' product='fructose 1,6-bisphosphatase II' protein_id=YP_003002479.1 transl_table=11
NC_012912	GenBank	CDS	126345	127856	+	-1	.	codon_start=1 db_xref=GI:251787759 db_xref=InterPro:IPR000577 db_xref=InterPro:IPR005999 db_xref=GeneID:8117059 inference='protein motif:TFAM:TIGR01311' locus_tag=Dd1591_0108 note='TIGRFAM: glycerol kinase; PFAM: carbohydrate kinase FGGY; KEGG: eca:ECA4267 glycerol kinase' product='glycerol kinase' protein_id=YP_003002480.1 transl_table=11
NC_012912	GenBank	CDS	127884	128735	+	-1	.	codon_start=1 db_xref=GI:251787760 db_xref=InterPro:IPR000425 db_xref=InterPro:IPR012269 db_xref=GeneID:8117060 inference='protein motif:TFAM:TIGR00861' locus_tag=Dd1591_0109 note='TIGRFAM: MIP family channel protein; PFAM: major intrinsic protein; KEGG: eca:ECA4266 glycerol uptake facilitator protein' product='MIP family channel protein' protein_id=YP_003002481.1 transl_table=11
NC_012912	GenBank	CDS	129345	129587	+	1	.	codon_start=1 db_xref=GI:251787761 db_xref=InterPro:IPR009252 db_xref=GeneID:8117061 inference='protein motif:PFAM:PF06005' locus_tag=Dd1591_0110 note='PFAM: protein of unknown function DUF904; KEGG: eca:ECA4265 hypothetical protein' product='hypothetical protein' protein_id=YP_003002482.1 transl_table=11
NC_012912	GenBank	CDS	129652	130137	+	-1	.	codon_start=1 db_xref=GI:251787762 db_xref=InterPro:IPR005493 db_xref=InterPro:IPR010203 db_xref=InterPro:IPR014339 db_xref=GeneID:8117062 inference='protein motif:TFAM:TIGR01935' locus_tag=Dd1591_0111 note='regulator of RNase E; increases half-life and abundance of RNAs; interacts with RNase E possibly inhibiting catalytic activity' product='ribonuclease activity regulator protein RraA' protein_…
NC_012912	GenBank	CDS	130286	131203	+	-1	.	codon_start=1 db_xref=GI:251787763 db_xref=InterPro:IPR000537 db_xref=InterPro:IPR004657 db_xref=GeneID:8117063 inference='protein motif:TFAM:TIGR00751' locus_tag=Dd1591_0112 note='catalyzes the formation of dimethylmenaquinone from 1,4-dihydroxy-2-naphthoate and octaprenyl diphosphate' product='1,4-dihydroxy-2-naphthoate octaprenyltransferase' protein_id=YP_003002484.1 transl_table=11
NC_012912	GenBank	CDS	131359	132690	+	-1	.	codon_start=1 db_xref=GI:251787764 db_xref=InterPro:IPR003593 db_xref=InterPro:IPR004491 db_xref=InterPro:IPR013093 db_xref=GeneID:8117064 inference='protein motif:TFAM:TIGR00390' locus_tag=Dd1591_0113 note='KEGG: eca:ECA4262 ATP-dependent protease ATP-binding subunit; TIGRFAM: heat shock protein HslVU, ATPase subunit HslU; PFAM: ATPase AAA-2 domain protein; SMART: AAA ATPase' product='heat shock…
NC_012912	GenBank	CDS	132701	133231	+	-1	.	codon_start=1 db_xref=GI:251787765 db_xref=InterPro:IPR001353 db_xref=GeneID:8117065 inference='protein motif:PFAM:PF00227' locus_tag=Dd1591_0114 note='heat shock protein involved in degradation of misfolded proteins' product='ATP-dependent protease peptidase subunit' protein_id=YP_003002486.1 transl_table=11
NC_012912	GenBank	CDS	133317	134156	+	-1	.	codon_start=1 db_xref=GI:251787766 db_xref=InterPro:IPR007730 db_xref=InterPro:IPR011930 db_xref=GeneID:8117066 inference='protein motif:TFAM:TIGR02223' locus_tag=Dd1591_0115 note='TIGRFAM: cell division protein FtsN; PFAM: Sporulation domain protein; KEGG: eca:ECA4260 cell division protein FtsN' product='cell division protein FtsN' protein_id=YP_003002487.1 transl_table=11
NC_012912	GenBank	CDS	134307	135377	+	-1	.	codon_start=1 db_xref=GI:251787767 db_xref=InterPro:IPR000843 db_xref=InterPro:IPR001761 db_xref=GeneID:8117067 inference='protein motif:PFAM:PF00532' locus_tag=Dd1591_0116 note='negatively controls the transcription initiation of genes such as deoCABD, udp, and cdd encoding catabolizing enzymes and nupC, nupG, and tsx encoding transporting and pore-forming proteins' product='DNA-binding transcri…
NC_012912	GenBank	CDS	135682	137880	+	-1	.	codon_start=1 db_xref=GI:251787768 db_xref=InterPro:IPR001650 db_xref=InterPro:IPR005259 db_xref=InterPro:IPR006935 db_xref=InterPro:IPR011545 db_xref=InterPro:IPR014001 db_xref=InterPro:IPR014021 db_xref=GeneID:8117068 inference='protein motif:TFAM:TIGR00595' locus_tag=Dd1591_0117 note='binding of PriA to forked DNA starts the assembly of the primosome, also possesses 3'-5' helicase activity' pr…
NC_012912	GenBank	CDS	138156	138371	+	1	.	codon_start=1 db_xref=GI:251787769 db_xref=InterPro:IPR002150 db_xref=GeneID:8117069 inference='protein motif:TFAM:TIGR00105' locus_tag=Dd1591_0118 note='TIGRFAM: ribosomal protein L31; PFAM: ribosomal protein L31; KEGG: stm:STM4096 50S ribosomal protein L31' product='50S ribosomal protein L31' protein_id=YP_003002490.1 transl_table=11
NC_012912	GenBank	CDS	138486	138803	+	-1	.	codon_start=1 db_xref=GI:251787770 db_xref=InterPro:IPR002084 db_xref=GeneID:8117070 inference='protein motif:PFAM:PF01340' locus_tag=Dd1591_0119 note='when combined with S-adenosylmethionine represses the expression of the methionine regulon and of proteins involved in S-adenosylmethionine synthesis' product='transcriptional repressor protein MetJ' protein_id=YP_003002491.1 transl_table=11
NC_012912	GenBank	CDS	138992	140152	+	1	.	EC_number=2.5.1.48 codon_start=1 db_xref=GI:251787771 db_xref=InterPro:IPR000277 db_xref=InterPro:IPR011821 db_xref=GeneID:8117071 inference='protein motif:TFAM:TIGR02080' locus_tag=Dd1591_0120 note='KEGG: eca:ECA4252 cystathionine gamma-synthase; TIGRFAM: O-succinylhomoserine (thiol)-lyase; PFAM: Cys/Met metabolism pyridoxal-phosphate-dependent protein' product='O-succinylhomoserine (thiol)-lyas…
NC_012912	GenBank	CDS	140155	142590	+	1	.	EC_number=2.7.2.4 EC_number=1.1.1.3 codon_start=1 db_xref=GI:251787772 db_xref=InterPro:IPR001048 db_xref=InterPro:IPR001341 db_xref=InterPro:IPR001342 db_xref=InterPro:IPR005106 db_xref=GeneID:8117072 gene=metL inference='protein motif:TFAM:TIGR00657' locus_tag=Dd1591_0121 note='multifunctional homodimeric enzyme that catalyzes the phosphorylation of aspartate to form aspartyl-4-phosphate as wel…
NC_012912	GenBank	CDS	142761	143684	+	-1	.	codon_start=1 db_xref=GI:251787773 db_xref=InterPro:IPR013149 db_xref=InterPro:IPR013154 db_xref=GeneID:8117073 inference='protein motif:PFAM:PF00107' locus_tag=Dd1591_0122 note='PFAM: Alcohol dehydrogenase zinc-binding domain protein; Alcohol dehydrogenase GroES domain protein; KEGG: bxe:Bxe_B0832 putative oxidoreductase' product='alcohol dehydrogenase zinc-binding domain-containing protein' pro…
NC_012912	GenBank	CDS	143894	144568	+	-1	.	codon_start=1 db_xref=GI:251787774 db_xref=InterPro:IPR001647 db_xref=GeneID:8117074 inference='protein motif:PFAM:PF00440' locus_tag=Dd1591_0123 note='PFAM: regulatory protein TetR; KEGG: ara:Arad_2384 transcriptional regulator protein' product='TetR family transcriptional regulator' protein_id=YP_003002495.1 transl_table=11
NC_012912	GenBank	CDS	144635	144739	+	1	.	codon_start=1 db_xref=GI:251787775 db_xref=GeneID:8117075 inference='ab initio prediction:Prodigal:1.4' locus_tag=Dd1591_0124 product='hypothetical protein' protein_id=YP_003002496.1 transl_table=11
NC_012912	GenBank	CDS	144961	145857	+	1	.	EC_number=1.5.1.20 codon_start=1 db_xref=GI:251787776 db_xref=InterPro:IPR003171 db_xref=InterPro:IPR004620 db_xref=GeneID:8117076 gene=metF inference='protein motif:TFAM:TIGR00676' locus_tag=Dd1591_0125 note='MTHFR; catalyzes NADH-linked reduction of 5,10-methylenetetrahydrofolate to 5-methyltetrahydrofolate using FAD as a cofactor' product='5,10-methylenetetrahydrofolate reductase' protein_id=Y…
NC_012912	GenBank	CDS	145981	146712	+	-1	.	codon_start=1 db_xref=GI:251787777 db_xref=InterPro:IPR000866 db_xref=InterPro:IPR002109 db_xref=InterPro:IPR011906 db_xref=InterPro:IPR013740 db_xref=InterPro:IPR014025 db_xref=GeneID:8117077 inference='protein motif:TFAM:TIGR02190' locus_tag=Dd1591_0126 note='TIGRFAM: glutaredoxin-family domain protein; PFAM: Redoxin domain protein; glutaredoxin; alkyl hydroperoxide reductase/ Thiol specific an…
NC_012912	GenBank	CDS	146874	147791	+	1	.	codon_start=1 db_xref=GI:251787778 db_xref=InterPro:IPR000847 db_xref=InterPro:IPR005119 db_xref=GeneID:8117078 inference='protein motif:PFAM:PF03466' locus_tag=Dd1591_0127 note='Activates the expression of a regulon of hydrogen peroxide-inducible genes such as katG, gor, ahpC, ahpF, oxyS, dps, fur and grxA' product='DNA-binding transcriptional regulator OxyR' protein_id=YP_003002499.1 transl_tab…
NC_012912	GenBank	CDS	147876	149282	+	-1	.	codon_start=1 db_xref=GI:251787779 db_xref=InterPro:IPR000103 db_xref=InterPro:IPR000815 db_xref=InterPro:IPR001327 db_xref=InterPro:IPR004099 db_xref=InterPro:IPR006076 db_xref=InterPro:IPR013027 db_xref=GeneID:8117079 inference='protein motif:PFAM:PF02852' locus_tag=Dd1591_0128 note='catalyzes the conversion of NADPH to NADH' product='soluble pyridine nucleotide transhydrogenase' protein_id=YP_…
NC_012912	GenBank	CDS	149465	150121	+	1	.	codon_start=1 db_xref=GI:251787780 db_xref=InterPro:IPR001647 db_xref=GeneID:8117080 inference='protein motif:PFAM:PF00440' locus_tag=Dd1591_0129 note='negatively controls the expression of fabA and fabB, genes involved in the unsaturated fatty acid biosynthesis' product='DNA-binding transcriptional repressor FabR' protein_id=YP_003002501.1 transl_table=11
NC_012912	GenBank	CDS	150136	150510	+	1	.	codon_start=1 db_xref=GI:251787781 db_xref=InterPro:IPR009867 db_xref=GeneID:8117081 inference='protein motif:PFAM:PF07226' locus_tag=Dd1591_0130 note='PFAM: protein of unknown function DUF1422; KEGG: eca:ECA4240 hypothetical protein' product='hypothetical protein' protein_id=YP_003002502.1 transl_table=11
NC_012912	GenBank	CDS	150523	151626	+	-1	.	EC_number=2.1.1.35 codon_start=1 db_xref=GI:251787782 db_xref=InterPro:IPR010280 db_xref=InterPro:IPR011869 db_xref=GeneID:8117082 inference='protein motif:TFAM:TIGR02143' locus_tag=Dd1591_0131 note='catalyzes the formation of 5-methyl-uridine at position 54 in all tRNAs' product='tRNA (uracil-5-)-methyltransferase' protein_id=YP_003002503.1 transl_table=11
NC_012912	GenBank	CDS	152049	153944	+	1	.	codon_start=1 db_xref=GI:251787783 db_xref=InterPro:IPR000531 db_xref=InterPro:IPR010101 db_xref=InterPro:IPR010917 db_xref=InterPro:IPR012910 db_xref=GeneID:8117083 gene=btuB inference='protein motif:TFAM:TIGR01779' locus_tag=Dd1591_0132 note='involved in the active translocation of vitamin B12 (cyanocobalamin) across the outer membrane to the periplasmic space' product='vitamin B12/cobalamin ou…
NC_012912	GenBank	CDS	153889	154761	+	1	.	EC_number=5.1.1.3 codon_start=1 db_xref=GI:251787784 db_xref=InterPro:IPR001920 db_xref=InterPro:IPR004391 db_xref=InterPro:IPR015942 db_xref=GeneID:8117084 inference='protein motif:TFAM:TIGR00067' locus_tag=Dd1591_0133 note='converts L-glutamate to D-glutamate, a component of peptidoglycan' product='glutamate racemase' protein_id=YP_003002505.1 transl_table=11
NC_012912	GenBank	rRNA	155115	156644	+	1	.	db_xref=GeneID:8117085 locus_tag=Dd1591_R0001 note='RNAmmer 1.2, Lagesen et al., Nucleic Acids Res. Apr2 2, 2007' product='16S ribosomal RNA'
NC_012912	GenBank	gene	156719	156795	+	1	.	db_xref=GeneID:8117086 locus_tag=Dd1591_R0002 note=tRNA-Ile1
NC_012912	GenBank	tRNA	156719	156795	+	1	.	db_xref=GeneID:8117086 locus_tag=Dd1591_R0002 product=tRNA-Ile
NC_012912	GenBank	gene	156908	156983	+	1	.	db_xref=GeneID:8117087 locus_tag=Dd1591_R0003 note=tRNA-Ala1
NC_012912	GenBank	tRNA	156908	156983	+	1	.	db_xref=GeneID:8117087 locus_tag=Dd1591_R0003 product=tRNA-Ala
NC_012912	GenBank	rRNA	157153	160060	+	1	.	db_xref=GeneID:8117088 locus_tag=Dd1591_R0004 note='RNAmmer 1.2, Lagesen et al., Nucleic Acids Res. Apr2 2, 2007' product='23S ribosomal RNA'
NC_012912	GenBank	rRNA	160189	160303	+	1	.	db_xref=GeneID:8117089 locus_tag=Dd1591_R0005 note='RNAmmer 1.2, Lagesen et al., Nucleic Acids Res. Apr2 2, 2007' product='5S ribosomal RNA'
NC_012912	GenBank	gene	160369	160445	+	1	.	db_xref=GeneID:8117090 locus_tag=Dd1591_R0006 note=tRNA-Asp1
NC_012912	GenBank	tRNA	160369	160445	+	1	.	db_xref=GeneID:8117090 locus_tag=Dd1591_R0006 product=tRNA-Asp
NC_012912	GenBank	gene	160454	160529	+	1	.	db_xref=GeneID:8117091 locus_tag=Dd1591_R0007 note=tRNA-Trp1
NC_012912	GenBank	tRNA	160454	160529	+	1	.	db_xref=GeneID:8117091 locus_tag=Dd1591_R0007 product=tRNA-Trp
NC_012912	GenBank	CDS	160792	161619	+	-1	.	codon_start=1 db_xref=GI:251787785 db_xref=InterPro:IPR000847 db_xref=InterPro:IPR005119 db_xref=GeneID:8117092 inference='protein motif:PFAM:PF00126' locus_tag=Dd1591_0134 note='Negatively regulates the transcription of the flagellar master operon flhDC by binding to the upstream region of the operon' product='transcriptional regulator HdfR' protein_id=YP_003002506.1 transl_table=11
NC_012912	GenBank	CDS	161740	162078	+	1	.	codon_start=1 db_xref=GI:251787786 db_xref=InterPro:IPR007335 db_xref=GeneID:8117093 inference='protein motif:PFAM:PF04219' locus_tag=Dd1591_0135 note='PFAM: protein of unknown function DUF413; KEGG: eca:ECA4231 hypothetical protein' product='hypothetical protein' protein_id=YP_003002507.1 transl_table=11
NC_012912	GenBank	CDS	162141	163667	+	-1	.	codon_start=1 db_xref=GI:251787787 db_xref=InterPro:IPR000523 db_xref=InterPro:IPR001208 db_xref=InterPro:IPR003593 db_xref=InterPro:IPR004482 db_xref=InterPro:IPR011704 db_xref=GeneID:8117094 inference='protein motif:TFAM:TIGR00368' locus_tag=Dd1591_0136 note='KEGG: eca:ECA4230 magnesium-chelatase; TIGRFAM: Mg chelatase, subunit ChlI; PFAM: magnesium chelatase ChlI subunit; ATPase associated wit…
NC_012912	GenBank	CDS	164014	165225	+	1	.	codon_start=1 db_xref=GI:251787788 db_xref=InterPro:IPR005828 db_xref=InterPro:IPR005829 db_xref=InterPro:IPR007114 db_xref=InterPro:IPR011701 db_xref=GeneID:8117095 inference='protein motif:PFAM:PF07690' locus_tag=Dd1591_0137 note='PFAM: major facilitator superfamily MFS_1; General substrate transporter; KEGG: spe:Spro_4761 major facilitator transporter' product='major facilitator superfamily pr…
NC_012912	GenBank	CDS	165607	167253	+	1	.	codon_start=1 db_xref=GI:251787789 db_xref=InterPro:IPR000399 db_xref=InterPro:IPR011766 db_xref=InterPro:IPR012000 db_xref=InterPro:IPR012001 db_xref=InterPro:IPR012846 db_xref=GeneID:8117096 inference='protein motif:TFAM:TIGR00118' locus_tag=Dd1591_0138 note='catalyzes the formation of 2-acetolactate from pyruvate; also known as acetolactate synthase large subunit' product='acetolactate synthas…
NC_012912	GenBank	CDS	167307	167564	+	1	.	codon_start=1 db_xref=GI:251787790 db_xref=GeneID:8117097 gene=ilvM inference='similar to AA sequence:KEGG:ECA4228' locus_tag=Dd1591_0139 note='KEGG: eca:ECA4228 acetolactate synthase 2 regulatory subunit' product='acetolactate synthase 2 regulatory subunit' protein_id=YP_003002511.1 transl_table=11
NC_012912	GenBank	CDS	167588	168514	+	1	.	codon_start=1 db_xref=GI:251787791 db_xref=InterPro:IPR001544 db_xref=InterPro:IPR005785 db_xref=GeneID:8117098 inference='protein motif:TFAM:TIGR01122' locus_tag=Dd1591_0140 note='catalyzes the transamination of the branched-chain amino acids to their respective alpha-keto acids' product='branched-chain amino acid aminotransferase' protein_id=YP_003002512.1 transl_table=11
NC_012912	GenBank	CDS	168588	170438	+	1	.	EC_number=4.2.1.9 codon_start=1 db_xref=GI:251787792 db_xref=InterPro:IPR000581 db_xref=InterPro:IPR004404 db_xref=GeneID:8117099 inference='protein motif:TFAM:TIGR00110' locus_tag=Dd1591_0141 note='KEGG: ect:ECIAI39_3015 dihydroxyacid dehydratase; TIGRFAM: dihydroxy-acid dehydratase; PFAM: dihydroxy-acid and 6-phosphogluconate dehydratase' product='dihydroxy-acid dehydratase' protein_id=YP_00300…
NC_012912	GenBank	CDS	170444	171988	+	1	.	codon_start=1 db_xref=GI:251787793 db_xref=InterPro:IPR000634 db_xref=InterPro:IPR001721 db_xref=InterPro:IPR001926 db_xref=InterPro:IPR005787 db_xref=GeneID:8117100 inference='protein motif:TFAM:TIGR01124' locus_tag=Dd1591_0142 note='threonine deaminase; threonine dehydratase; in Escherichia coli, IlvA is part of the isoleucine biosynthetic pathway' product='threonine dehydratase' protein_id=YP_…
NC_012912	GenBank	CDS	172097	172837	+	1	.	codon_start=1 db_xref=GI:251787794 db_xref=InterPro:IPR012808 db_xref=GeneID:8117101 inference='similar to AA sequence:KEGG:ECA4224' locus_tag=Dd1591_0143 note='KEGG: eca:ECA4224 hypothetical protein' product='hypothetical protein' protein_id=YP_003002515.1 transl_table=11
NC_012912	GenBank	CDS	172841	173605	+	-1	.	codon_start=1 db_xref=GI:251787795 db_xref=GeneID:8117102 inference='similar to AA sequence:KEGG:ECA4223' locus_tag=Dd1591_0144 note='KEGG: eca:ECA4223 hypothetical protein' product='hypothetical protein' protein_id=YP_003002516.1 transl_table=11
NC_012912	GenBank	CDS	173605	174492	+	-1	.	codon_start=1 db_xref=GI:251787796 db_xref=InterPro:IPR000847 db_xref=InterPro:IPR005119 db_xref=GeneID:8117103 inference='protein motif:PFAM:PF03466' locus_tag=Dd1591_0145 note='participates in controlling several genes involved in isoleucine and valine biosynthesis; activates the transcription of the ilvC gene in the presence of acetolactate or acetohydroxybutyrate' product='DNA-binding transcr…
NC_012912	GenBank	CDS	174662	176140	+	1	.	EC_number=1.1.1.86 codon_start=1 db_xref=GI:251787797 db_xref=InterPro:IPR000506 db_xref=InterPro:IPR013023 db_xref=InterPro:IPR013116 db_xref=GeneID:8117104 inference='protein motif:TFAM:TIGR00465' locus_tag=Dd1591_0146 note='catalyzes the formation of (R)-2,3-dihydroxy-3-methylbutanoate from (S)-2-hydroxy-2-methyl-3-oxobutanoate in valine and isoleucine biosynthesis' product='ketol-acid reducto…
NC_012912	GenBank	CDS	176232	176330	+	1	.	codon_start=1 db_xref=GI:251787798 db_xref=GeneID:8117105 inference='ab initio prediction:Prodigal:1.4' locus_tag=Dd1591_0147 product='hypothetical protein' protein_id=YP_003002519.1 transl_table=11
NC_012912	GenBank	CDS	176368	177867	+	-1	.	codon_start=1 db_xref=GI:251787799 db_xref=InterPro:IPR001734 db_xref=InterPro:IPR011851 db_xref=GeneID:8117106 inference='protein motif:TFAM:TIGR02121' locus_tag=Dd1591_0148 note='TIGRFAM: sodium/proline symporter; SSS sodium solute transporter superfamily; PFAM: Na+/solute symporter; KEGG: eca:ECA4218 sodium/proline symporter' product='sodium/proline symporter' protein_id=YP_003002520.1 transl_…
NC_012912	GenBank	CDS	178228	182205	+	1	.	codon_start=1 db_xref=GI:251787800 db_xref=InterPro:IPR002872 db_xref=InterPro:IPR005933 db_xref=InterPro:IPR015590 db_xref=InterPro:IPR016160 db_xref=GeneID:8117107 inference='protein motif:TFAM:TIGR01238' locus_tag=Dd1591_0149 note='TIGRFAM: delta-1-pyrroline-5-carboxylate dehydrogenase; PFAM: Proline dehydrogenase; Aldehyde Dehydrogenase; KEGG: spe:Spro_2931 trifunctional transcriptional regul…
NC_012912	GenBank	CDS	182640	182921	+	-1	.	codon_start=1 db_xref=GI:251787801 db_xref=InterPro:IPR000297 db_xref=GeneID:8117108 inference='protein motif:PFAM:PF00639' locus_tag=Dd1591_0150 note='PFAM: PpiC-type peptidyl-prolyl cis-trans isomerase; KEGG: eca:ECA4216 peptidyl-prolyl cis-trans isomerase C' product='PpiC-type peptidyl-prolyl cis-trans isomerase' protein_id=YP_003002522.1 transl_table=11
NC_012912	GenBank	CDS	183106	185130	+	1	.	codon_start=1 db_xref=GI:251787802 db_xref=InterPro:IPR000212 db_xref=InterPro:IPR005752 db_xref=InterPro:IPR014016 db_xref=InterPro:IPR014017 db_xref=GeneID:8117109 inference='protein motif:TFAM:TIGR01074' locus_tag=Dd1591_0151 note='single-stranded DNA-dependent ATPase; initiates unwinding at a nick in the DNA; involved in DNA replication' product='ATP-dependent DNA helicase Rep' protein_id=YP_…
NC_012912	GenBank	CDS	185183	186991	+	-1	.	codon_start=1 db_xref=GI:251787803 db_xref=InterPro:IPR000743 db_xref=InterPro:IPR003961 db_xref=GeneID:8117110 inference='protein motif:PFAM:PF00295' locus_tag=Dd1591_0152 note='PFAM: glycoside hydrolase family 28; Fibronectin type III domain protein; SMART: Fibronectin type III domain protein; KEGG: yen:YE0164 exo-poly-alpha-D-galacturonosidase precursor' product='glycoside hydrolase family 28'…
NC_012912	GenBank	CDS	187322	189136	+	-1	.	codon_start=1 db_xref=GI:251787804 db_xref=InterPro:IPR000743 db_xref=InterPro:IPR003961 db_xref=InterPro:IPR006626 db_xref=GeneID:8117111 inference='protein motif:PFAM:PF00295' locus_tag=Dd1591_0153 note='PFAM: glycoside hydrolase family 28; Fibronectin type III domain protein; SMART: Fibronectin type III domain protein; Parallel beta-helix repeat; KEGG: yen:YE0164 exo-poly-alpha-D-galacturonosi…
NC_012912	GenBank	CDS	189461	190963	+	-1	.	EC_number=3.6.1.40 codon_start=1 db_xref=GI:251787805 db_xref=InterPro:IPR003695 db_xref=GeneID:8117112 inference='protein motif:PRIAM:3.6.1.40' locus_tag=Dd1591_0154 note='catalyzes the conversion of guanosine 5'-triphosphate,3'-diphosphate (pppGpp) to guanosine 5'-diphosphate,3'-diphosphate (ppGpp); pppGpp and ppGpp control the stringent response during amino acid starvation' product='guanosine…
NC_012912	GenBank	CDS	190971	192257	+	-1	.	codon_start=1 db_xref=GI:251787806 db_xref=InterPro:IPR000629 db_xref=InterPro:IPR001650 db_xref=InterPro:IPR011545 db_xref=InterPro:IPR014001 db_xref=InterPro:IPR014014 db_xref=InterPro:IPR014021 db_xref=GeneID:8117113 inference='protein motif:PFAM:PF00270' locus_tag=Dd1591_0155 note='enables ATP-dependent unwinding of double stranded RNA as a component of the RNA degradosome, a multi-enzyme com…
NC_012912	GenBank	CDS	192377	192703	+	1	.	codon_start=1 db_xref=GI:251787807 db_xref=InterPro:IPR005746 db_xref=InterPro:IPR006662 db_xref=InterPro:IPR013766 db_xref=InterPro:IPR017937 db_xref=GeneID:8117114 inference='protein motif:TFAM:TIGR01068' locus_tag=Dd1591_0156 note='TIGRFAM: thioredoxin; PFAM: Thioredoxin domain; KEGG: eta:ETA_01950 thioredoxin 1' product=thioredoxin protein_id=YP_003002528.1 transl_table=11
NC_012912	GenBank	CDS	193133	194392	+	1	.	codon_start=1 db_xref=GI:251787808 db_xref=InterPro:IPR000194 db_xref=InterPro:IPR003593 db_xref=InterPro:IPR004665 db_xref=InterPro:IPR011112 db_xref=InterPro:IPR011113 db_xref=InterPro:IPR011129 db_xref=InterPro:IPR013223 db_xref=GeneID:8117115 inference='protein motif:TFAM:TIGR00767' locus_tag=Dd1591_0157 note='KEGG: cko:CKO_00124 transcription termination factor Rho; TIGRFAM: transcription te…
NC_012912	GenBank	CDS	194631	195692	+	1	.	codon_start=1 db_xref=GI:251787809 db_xref=InterPro:IPR000715 db_xref=InterPro:IPR005829 db_xref=InterPro:IPR012750 db_xref=GeneID:8117116 inference='protein motif:TFAM:TIGR02380' locus_tag=Dd1591_0158 note='TIGRFAM: undecaprenyl-phosphate alpha-N-acetylglucosaminyl 1-phosphatetransferase; PFAM: glycosyl transferase family 4; KEGG: eca:ECA4210 undecaprenyl-phosphate alpha-N-acetylglucosaminyl 1-p…
NC_012912	GenBank	CDS	195714	196739	+	1	.	codon_start=1 db_xref=GI:251787810 db_xref=InterPro:IPR003856 db_xref=GeneID:8117117 inference='protein motif:PFAM:PF02706' locus_tag=Dd1591_0159 note='Enterobacterial Common Antigen (ECA) polysaccharide chain length modulation protein' product='lipopolysaccharide biosynthesis protein WzzE' protein_id=YP_003002531.1 transl_table=11
NC_012912	GenBank	CDS	196820	197950	+	1	.	EC_number=5.1.3.14 codon_start=1 db_xref=GI:251787811 db_xref=InterPro:IPR003331 db_xref=GeneID:8117118 inference='protein motif:TFAM:TIGR00236' locus_tag=Dd1591_0160 note='KEGG: spe:Spro_0163 UDP-N-acetylglucosamine 2-epimerase; TIGRFAM: UDP-N-acetylglucosamine 2-epimerase; PFAM: UDP-N-acetylglucosamine 2-epimerase' product='UDP-N-acetylglucosamine 2-epimerase' protein_id=YP_003002532.1 transl_t…
NC_012912	GenBank	CDS	197947	199209	+	1	.	codon_start=1 db_xref=GI:251787812 db_xref=InterPro:IPR001732 db_xref=InterPro:IPR014026 db_xref=InterPro:IPR014027 db_xref=InterPro:IPR017476 db_xref=GeneID:8117119 inference='protein motif:TFAM:TIGR03026' locus_tag=Dd1591_0161 note='TIGRFAM: nucleotide sugar dehydrogenase; PFAM: UDP-glucose/GDP-mannose dehydrogenase; UDP-glucose/GDP-mannose dehydrogenase dimerisation; UDP-glucose/GDP-mannose de…
NC_012912	GenBank	CDS	199257	199973	+	1	.	codon_start=1 db_xref=GI:251787813 db_xref=InterPro:IPR000182 db_xref=InterPro:IPR012752 db_xref=GeneID:8117120 inference='protein motif:TFAM:TIGR02382' locus_tag=Dd1591_0162 note='TIGRFAM: TDP-D-fucosamine acetyltransferase; PFAM: GCN5-related N-acetyltransferase; KEGG: eca:ECA4205 TDP-fucosamine acetyltransferase' product='TDP-fucosamine acetyltransferase' protein_id=YP_003002534.1 transl_table…
NC_012912	GenBank	CDS	200008	201138	+	1	.	EC_number=2.6.1.50 codon_start=1 db_xref=GI:251787814 db_xref=InterPro:IPR000192 db_xref=InterPro:IPR000653 db_xref=InterPro:IPR001597 db_xref=InterPro:IPR012749 db_xref=GeneID:8117121 inference='protein motif:TFAM:TIGR02379' locus_tag=Dd1591_0163 note='catalyzes the formation of dTDP-D-fucosamine from dTDP-4-oxo-6-deoxy-D-glucose in enterobacterial common antigen biosynthesis' product='TDP-4-oxo…
NC_012912	GenBank	CDS	201138	202388	+	1	.	codon_start=1 db_xref=GI:251787815 db_xref=InterPro:IPR002797 db_xref=GeneID:8117122 inference='protein motif:PFAM:PF01943' locus_tag=Dd1591_0164 note='PFAM: polysaccharide biosynthesis protein; KEGG: eca:ECA4203 entero common antigen biosynthesis protein' product='polysaccharide biosynthesis protein' protein_id=YP_003002536.1 transl_table=11
NC_012912	GenBank	CDS	202385	203470	+	1	.	codon_start=1 db_xref=GI:251787816 db_xref=InterPro:IPR000276 db_xref=InterPro:IPR009993 db_xref=GeneID:8117123 inference='protein motif:PFAM:PF07429' locus_tag=Dd1591_0165 note='catalyzes the synthesis of a lipid-linked intermediate involved in ECA synthesis' product=4-alpha-L-fucosyltransferase protein_id=YP_003002537.1 transl_table=11
NC_012912	GenBank	CDS	203463	204791	+	1	.	codon_start=1 db_xref=GI:251787817 db_xref=InterPro:IPR010691 db_xref=GeneID:8117124 inference='protein motif:PFAM:PF06899' locus_tag=Dd1591_0166 note='enterobacterial common antigen polymerase' product='putative common antigen polymerase' protein_id=YP_003002538.1 transl_table=11
NC_012912	GenBank	CDS	204788	205522	+	1	.	EC_number=2.4.1.187 codon_start=1 db_xref=GI:251787818 db_xref=InterPro:IPR004629 db_xref=GeneID:8117125 inference='protein motif:TFAM:TIGR00696' locus_tag=Dd1591_0167 note='KEGG: eca:ECA4200 putative UDP-N-acetyl-D-mannosaminuronic acid transferase; TIGRFAM: glycosyl transferase, WecB/TagA/CpsF family; PFAM: glycosyl transferase WecB/TagA/CpsF' product='putative UDP-N-acetyl-D-mannosaminuronic a…
NC_012912	GenBank	CDS	205810	207204	+	1	.	codon_start=1 db_xref=GI:251787819 db_xref=InterPro:IPR004840 db_xref=InterPro:IPR004841 db_xref=GeneID:8117126 inference='protein motif:PFAM:PF00324' locus_tag=Dd1591_0168 note='uncharacterized member of the amino acid-polyamine-organocation (APC) superfamily of amino acid transporters; unknown function' product='putative transport protein YifK' protein_id=YP_003002540.1 transl_table=11
NC_012912	GenBank	gene	207352	207428	+	1	.	db_xref=GeneID:8117127 locus_tag=Dd1591_R0008 note=tRNA-Arg1
NC_012912	GenBank	tRNA	207352	207428	+	1	.	db_xref=GeneID:8117127 locus_tag=Dd1591_R0008 product=tRNA-Arg
NC_012912	GenBank	gene	207511	207586	+	1	.	db_xref=GeneID:8117128 locus_tag=Dd1591_R0009 note=tRNA-His1
NC_012912	GenBank	tRNA	207511	207586	+	1	.	db_xref=GeneID:8117128 locus_tag=Dd1591_R0009 product=tRNA-His
NC_012912	GenBank	gene	207605	207690	+	1	.	db_xref=GeneID:8117129 locus_tag=Dd1591_R0010 note=tRNA-Leu1
NC_012912	GenBank	tRNA	207605	207690	+	1	.	db_xref=GeneID:8117129 locus_tag=Dd1591_R0010 product=tRNA-Leu
NC_012912	GenBank	gene	207718	207794	+	1	.	db_xref=GeneID:8117130 locus_tag=Dd1591_R0011 note=tRNA-Pro1
NC_012912	GenBank	tRNA	207718	207794	+	1	.	db_xref=GeneID:8117130 locus_tag=Dd1591_R0011 product=tRNA-Pro
NC_012912	GenBank	CDS	207977	208315	+	1	.	codon_start=1 db_xref=GI:251787820 db_xref=GeneID:8117131 inference='similar to AA sequence:KEGG:AHA_0731' locus_tag=Dd1591_0169 note='KEGG: aha:AHA_0731 steroid delta-isomerase domain-containing protein' product='steroid delta-isomerase domain-containing protein' protein_id=YP_003002541.1 transl_table=11
NC_012912	GenBank	CDS	208574	209938	+	1	.	codon_start=1 db_xref=GI:251787821 db_xref=InterPro:IPR000362 db_xref=InterPro:IPR003031 db_xref=InterPro:IPR004769 db_xref=GeneID:8117132 inference='protein motif:TFAM:TIGR00928' locus_tag=Dd1591_0170 note='Catalyzes two discrete reactions in the de novo synthesis of purines: the cleavage of adenylosuccinate and succinylaminoimidazole carboxamide ribotide' product='adenylosuccinate lyase' protei…
NC_012912	GenBank	CDS	209950	210474	+	1	.	codon_start=1 db_xref=GI:251787822 db_xref=InterPro:IPR000182 db_xref=GeneID:8117133 inference='protein motif:PFAM:PF00583' locus_tag=Dd1591_0171 note='PFAM: GCN5-related N-acetyltransferase; KEGG: eca:ECA4196 putative acetyltransferase' product='GCN5-related N-acetyltransferase' protein_id=YP_003002543.1 transl_table=11
NC_012912	GenBank	CDS	210488	211267	+	1	.	codon_start=1 db_xref=GI:251787823 db_xref=InterPro:IPR001638 db_xref=GeneID:8117134 inference='protein motif:PFAM:PF00497' locus_tag=Dd1591_0172 note='PFAM: extracellular solute-binding protein family 3; SMART: extracellular solute-binding protein family 3; KEGG: eca:ECA4195 putative amino-acid ABC transporter binding protein' product='extracellular solute-binding protein family 3' protein_id=YP…
NC_012912	GenBank	CDS	211328	212011	+	1	.	codon_start=1 db_xref=GI:251787824 db_xref=InterPro:IPR000515 db_xref=InterPro:IPR010065 db_xref=GeneID:8117135 inference='protein motif:TFAM:TIGR01726' locus_tag=Dd1591_0173 note='TIGRFAM: polar amino acid ABC transporter, inner membrane subunit; PFAM: binding-protein-dependent transport systems inner membrane component; KEGG: eca:ECA4194 amino-acid ABC transporter permease protein' product='pol…
NC_012912	GenBank	CDS	212021	212782	+	1	.	codon_start=1 db_xref=GI:251787825 db_xref=InterPro:IPR003395 db_xref=InterPro:IPR003439 db_xref=InterPro:IPR003593 db_xref=InterPro:IPR017871 db_xref=GeneID:8117136 inference='protein motif:PFAM:PF00005' locus_tag=Dd1591_0174 note='PFAM: ABC transporter related; SMC domain protein; SMART: AAA ATPase; KEGG: eca:ECA4193 putative amino-acid ABC transporter ATP-binding protein' product='ABC transpor…
NC_012912	GenBank	CDS	212862	214022	+	1	.	EC_number=3.5.1.14 codon_start=1 db_xref=GI:251787826 db_xref=InterPro:IPR002933 db_xref=InterPro:IPR010168 db_xref=InterPro:IPR011650 db_xref=GeneID:8117137 inference='protein motif:TFAM:TIGR01891' locus_tag=Dd1591_0175 note='KEGG: eca:ECA4192 putative peptidase; TIGRFAM: amidohydrolase; PFAM: peptidase M20; peptidase dimerisation domain protein' product=amidohydrolase protein_id=YP_003002547.1 …
NC_012912	GenBank	CDS	214646	215842	+	-1	.	codon_start=1 db_xref=GI:251787827 db_xref=InterPro:IPR005254 db_xref=InterPro:IPR010817 db_xref=InterPro:IPR013026 db_xref=InterPro:IPR013105 db_xref=GeneID:8117138 inference='protein motif:TFAM:TIGR00540' locus_tag=Dd1591_0176 note='KEGG: eca:ECA4191 putative protoheme IX biogenesis protein; TIGRFAM: HemY protein; PFAM: HemY domain protein; Tetratricopeptide TPR_2 repeat protein; SMART: Tetratr…
NC_012912	GenBank	CDS	215845	216978	+	-1	.	EC_number=2.1.1.107 codon_start=1 db_xref=GI:251787828 db_xref=InterPro:IPR007470 db_xref=GeneID:8117139 inference='protein motif:PRIAM:2.1.1.107' locus_tag=Dd1591_0177 note='PFAM: protein of unknown function DUF513 hemX; KEGG: eca:ECA4190 putative uroporphyrinogen III C-methyltransferase' product='putative uroporphyrinogen III C-methyltransferase' protein_id=YP_003002549.1 transl_table=11
NC_012912	GenBank	CDS	217067	217807	+	-1	.	EC_number=4.2.1.75 codon_start=1 db_xref=GI:251787829 db_xref=InterPro:IPR003754 db_xref=GeneID:8117140 gene=hemD inference='protein motif:PRIAM:4.2.1.75' locus_tag=Dd1591_0178 note='catalyzes the formation of uroporphyrinogen-III from hydroxymethylbilane; functions in tetrapyrrole and heme biosynthesis' product='uroporphyrinogen-III synthase' protein_id=YP_003002550.1 transl_table=11
NC_012912	GenBank	CDS	217804	218772	+	-1	.	EC_number=2.5.1.61 codon_start=1 db_xref=GI:251787830 db_xref=InterPro:IPR000860 db_xref=GeneID:8117141 inference='protein motif:TFAM:TIGR00212' locus_tag=Dd1591_0179 note='KEGG: ent:Ent638_3987 porphobilinogen deaminase; TIGRFAM: porphobilinogen deaminase; PFAM: Porphobilinogen deaminase' product='porphobilinogen deaminase' protein_id=YP_003002551.1 transl_table=11
NC_012912	GenBank	CDS	219070	221628	+	1	.	EC_number=4.6.1.1 codon_start=1 db_xref=GI:251787831 db_xref=InterPro:IPR000274 db_xref=GeneID:8117142 gene=cyaA inference='protein motif:PRIAM:4.6.1.1' locus_tag=Dd1591_0180 note='catalyzes transfer of adenylyl group of ATP from pyrophosphate to the 3'-hydroxyl group to form cyclic AMP' product='adenylate cyclase' protein_id=YP_003002552.1 transl_table=11
NC_012912	GenBank	CDS	221686	222006	+	-1	.	codon_start=1 db_xref=GI:251787832 db_xref=InterPro:IPR002908 db_xref=GeneID:8117143 inference='protein motif:TFAM:TIGR03421' locus_tag=Dd1591_0181 note='TIGRFAM: iron donor protein CyaY; PFAM: Frataxin family protein; KEGG: eca:ECA4185 frataxin-like protein' product='iron donor protein CyaY' protein_id=YP_003002553.1 transl_table=11
NC_012912	GenBank	CDS	222066	222248	+	1	.	codon_start=1 db_xref=GI:251787833 db_xref=GeneID:8117144 inference='similar to AA sequence:KEGG:ECA4184' locus_tag=Dd1591_0182 note='KEGG: eca:ECA4184 putative lipoprotein' product='putative lipoprotein' protein_id=YP_003002554.1 transl_table=11
NC_012912	GenBank	CDS	222337	223161	+	1	.	EC_number=5.1.1.7 codon_start=1 db_xref=GI:251787834 db_xref=InterPro:IPR001653 db_xref=GeneID:8117145 gene=dapF inference='protein motif:TFAM:TIGR00652' locus_tag=Dd1591_0183 note='involved in lysine biosynthesis; DAP epimerase; produces DL-diaminopimelate from LL-diaminopimelate' product='diaminopimelate epimerase' protein_id=YP_003002555.1 transl_table=11
NC_012912	GenBank	CDS	223158	223859	+	1	.	codon_start=1 db_xref=GI:251787835 db_xref=InterPro:IPR007435 db_xref=GeneID:8117146 inference='protein motif:PFAM:PF04340' locus_tag=Dd1591_0184 note='PFAM: protein of unknown function DUF484; KEGG: eca:ECA4182 hypothetical protein' product='hypothetical protein' protein_id=YP_003002556.1 transl_table=11
NC_012912	GenBank	CDS	223856	224764	+	1	.	codon_start=1 db_xref=GI:251787836 db_xref=InterPro:IPR002104 db_xref=InterPro:IPR004107 db_xref=InterPro:IPR011931 db_xref=GeneID:8117147 gene=xerC inference='protein motif:TFAM:TIGR02224' locus_tag=Dd1591_0185 note='site-specific tyrosine recombinase which cuts and rejoins DNA molecules; binds cooperatively to specific DNA consensus sites; forms a heterotetrameric complex with XerC; XerCD exhib…
NC_012912	GenBank	CDS	224764	225480	+	1	.	codon_start=1 db_xref=GI:251787837 db_xref=InterPro:IPR005833 db_xref=InterPro:IPR005834 db_xref=InterPro:IPR006439 db_xref=GeneID:8117148 inference='protein motif:TFAM:TIGR01549' locus_tag=Dd1591_0186 note='TIGRFAM: HAD-superfamily hydrolase, subfamily IA, variant 1; PFAM: Haloacid dehalogenase domain protein hydrolase; KEGG: ecg:E2348C_4112 predicted hydrolase' product='HAD-superfamily hydrolas…
NC_012912	GenBank	CDS	225567	227729	+	1	.	codon_start=1 db_xref=GI:251787838 db_xref=InterPro:IPR000212 db_xref=InterPro:IPR005753 db_xref=InterPro:IPR014016 db_xref=InterPro:IPR014017 db_xref=GeneID:8117149 gene=uvrD inference='protein motif:TFAM:TIGR01075' locus_tag=Dd1591_0187 note='unwinds DNA duplexes with 3' to 5' polarity with respect to the bound strand and initiates unwinding most effectively when a single-stranded region is pre…
NC_012912	GenBank	CDS	228113	229063	+	1	.	codon_start=1 db_xref=GI:251787839 db_xref=InterPro:IPR002523 db_xref=InterPro:IPR004488 db_xref=GeneID:8117150 inference='protein motif:TFAM:TIGR00383' locus_tag=Dd1591_0188 note='responsible for the influx of magnesium ions' product='magnesium/nickel/cobalt transporter CorA' protein_id=YP_003002560.1 transl_table=11
NC_012912	GenBank	CDS	229239	230297	+	1	.	codon_start=1 db_xref=GI:251787840 db_xref=InterPro:IPR007820 db_xref=InterPro:IPR017516 db_xref=GeneID:8117151 inference='protein motif:TFAM:TIGR03082' locus_tag=Dd1591_0189 note='TIGRFAM: membrane protein AbrB duplication; PFAM: putative ammonia monooxygenase; KEGG: eca:ECA4176 hypothetical protein' product='membrane protein AbrB duplication' protein_id=YP_003002561.1 transl_table=11
NC_012912	GenBank	CDS	230256	231176	+	-1	.	codon_start=1 db_xref=GI:251787841 db_xref=InterPro:IPR000620 db_xref=InterPro:IPR004626 db_xref=GeneID:8117152 inference='protein motif:TFAM:TIGR00688' locus_tag=Dd1591_0190 note='TIGRFAM: RarD protein, DMT superfamily transporter; PFAM: protein of unknown function DUF6 transmembrane; KEGG: eca:ECA4175 hypothetical protein' product='RarD protein, DMT superfamily transporter' protein_id=YP_003002…
NC_012912	GenBank	CDS	231278	231748	+	-1	.	codon_start=1 db_xref=GI:251787842 db_xref=InterPro:IPR003736 db_xref=InterPro:IPR006683 db_xref=GeneID:8117153 inference='protein motif:PFAM:PF03061' locus_tag=Dd1591_0191 note='PFAM: thioesterase superfamily protein; KEGG: eca:ECA4174 hypothetical protein' product='hypothetical protein' protein_id=YP_003002563.1 transl_table=11
NC_012912	GenBank	CDS	231993	232862	+	1	.	EC_number=3.1.1.4 codon_start=1 db_xref=GI:251787843 db_xref=InterPro:IPR003187 db_xref=GeneID:8117154 inference='protein motif:PRIAM:3.1.1.4' locus_tag=Dd1591_0192 note='catalyzes the hydrolysis of phosphatidylcholine' product='phospholipase A' protein_id=YP_003002564.1 transl_table=11
NC_012912	GenBank	CDS	233061	234860	+	1	.	codon_start=1 db_xref=GI:251787844 db_xref=InterPro:IPR001650 db_xref=InterPro:IPR002121 db_xref=InterPro:IPR004589 db_xref=InterPro:IPR006293 db_xref=InterPro:IPR011545 db_xref=InterPro:IPR014001 db_xref=InterPro:IPR014021 db_xref=GeneID:8117155 inference='protein motif:TFAM:TIGR01389' locus_tag=Dd1591_0193 note='functions in blocking illegitimate recombination, enhancing topoisomerase activity,…
NC_012912	GenBank	CDS	234922	235545	+	1	.	codon_start=1 db_xref=GI:251787845 db_xref=InterPro:IPR001123 db_xref=InterPro:IPR004778 db_xref=GeneID:8117156 inference='protein motif:TFAM:TIGR00949' locus_tag=Dd1591_0194 note='TIGRFAM: homoserine/threonine efflux pump; PFAM: Lysine exporter protein (LYSE/YGGA); KEGG: eca:ECA4171 threonine efflux system' product='threonine efflux system' protein_id=YP_003002566.1 transl_table=11
NC_012912	GenBank	CDS	235635	236255	+	-1	.	codon_start=1 db_xref=GI:251787846 db_xref=InterPro:IPR001123 db_xref=InterPro:IPR004778 db_xref=GeneID:8117157 gene=rhtB inference='protein motif:TFAM:TIGR00949' locus_tag=Dd1591_0195 note='TIGRFAM: homoserine/threonine efflux pump; PFAM: Lysine exporter protein (LYSE/YGGA); KEGG: eca:ECA4170 homoserine/homoserine lactone efflux protein' product='homoserine/homoserine lactone efflux protein' pro…
NC_012912	GenBank	CDS	236367	237359	+	1	.	EC_number=3.1.1.5 codon_start=1 db_xref=GI:251787847 db_xref=InterPro:IPR000073 db_xref=GeneID:8117158 inference='protein motif:PRIAM:3.1.1.5' locus_tag=Dd1591_0196 note='lecithinase B; catalyzes the conversion of 1-lysophosphatidylcholine to glycerophosphocholine; can also hydrolyze 2-acyl glycerophosphoethanolamine and other substrates' product='lysophospholipase L2' protein_id=YP_003002568.1 t…
NC_012912	GenBank	CDS	237412	238209	+	1	.	codon_start=1 db_xref=GI:251787848 db_xref=InterPro:IPR000150 db_xref=InterPro:IPR005834 db_xref=InterPro:IPR006379 db_xref=InterPro:IPR006380 db_xref=InterPro:IPR013200 db_xref=GeneID:8117159 inference='protein motif:TFAM:TIGR00099' locus_tag=Dd1591_0197 note='TIGRFAM: Cof-like hydrolase; HAD-superfamily hydrolase, subfamily IIB; PFAM: Haloacid dehalogenase domain protein hydrolase type 3; Haloa…
NC_012912	GenBank	CDS	238200	239282	+	-1	.	codon_start=1 db_xref=GI:251787849 db_xref=InterPro:IPR004129 db_xref=GeneID:8117160 gene=glpQ inference='protein motif:PFAM:PF03009' locus_tag=Dd1591_0198 note='hydrolyzes deacylated phospholipids to glycerol 3-phosphate and the corresponding alcohols; periplasmic' product='glycerophosphodiester phosphodiesterase' protein_id=YP_003002570.1 transl_table=11
NC_012912	GenBank	CDS	239427	240776	+	-1	.	codon_start=1 db_xref=GI:251787850 db_xref=InterPro:IPR000849 db_xref=InterPro:IPR005267 db_xref=InterPro:IPR007114 db_xref=InterPro:IPR011701 db_xref=GeneID:8117161 gene=glpT inference='protein motif:TFAM:TIGR00712' locus_tag=Dd1591_0199 note='catalyzes the uptake of glycerol-3-phosphate into the cell with the simultaneous export of inorganic phosphate from the cell' product='sn-glycerol-3-phosp…
NC_012912	GenBank	CDS	241076	242719	+	1	.	codon_start=1 db_xref=GI:251787851 db_xref=InterPro:IPR000447 db_xref=InterPro:IPR006076 db_xref=InterPro:IPR007419 db_xref=InterPro:IPR017752 db_xref=GeneID:8117162 gene=glpA inference='protein motif:TFAM:TIGR03377' locus_tag=Dd1591_0200 note='anaerobic, catalyzes the conversion of glycerol 3-phosphate to dihydroxyacetone using fumarate or nitrate as electron acceptor' product='sn-glycerol-3-pho…
NC_012912	GenBank	CDS	242709	243959	+	1	.	codon_start=1 db_xref=GI:251787852 db_xref=InterPro:IPR003042 db_xref=InterPro:IPR003953 db_xref=InterPro:IPR006076 db_xref=InterPro:IPR009158 db_xref=InterPro:IPR013027 db_xref=GeneID:8117163 inference='protein motif:TFAM:TIGR03378' locus_tag=Dd1591_0201 note='sn-glycerol-3-phosphate dehydrogenase (anaerobic); catalyzes the formation of dihydroxyacetone from glycerol 3-phosphate; part of GlpABC …
NC_012912	GenBank	CDS	243956	245158	+	1	.	codon_start=1 db_xref=GI:251787853 db_xref=InterPro:IPR001450 db_xref=InterPro:IPR004017 db_xref=InterPro:IPR017753 db_xref=InterPro:IPR017900 db_xref=GeneID:8117164 gene=glpC inference='protein motif:TFAM:TIGR03379' locus_tag=Dd1591_0202 note='anaerobic; with GlpAB catalyzes the conversion of glycerol-3-phosphate to dihydroxyacetone phosphate' product='sn-glycerol-3-phosphate dehydrogenase subun…
NC_012912	GenBank	CDS	245863	246561	+	1	.	codon_start=1 db_xref=GI:251787854 db_xref=InterPro:IPR003829 db_xref=InterPro:IPR013096 db_xref=GeneID:8117165 inference='protein motif:PFAM:PF02678' locus_tag=Dd1591_0203 note='PFAM: Pirin domain protein; Cupin 2 conserved barrel domain protein; KEGG: eca:ECA4162 hypothetical protein' product='Pirin domain-containing protein' protein_id=YP_003002575.1 transl_table=11
NC_012912	GenBank	CDS	246846	248171	+	1	.	codon_start=1 db_xref=GI:251787855 db_xref=InterPro:IPR002559 db_xref=GeneID:8117166 inference='protein motif:PFAM:PF01609' locus_tag=Dd1591_0204 note='PFAM: transposase IS4 family protein; KEGG: vha:VIBHAR_05087 hypothetical protein' product='transposase IS4 family protein' protein_id=YP_003002576.1 transl_table=11
NC_012912	GenBank	CDS	248278	249768	+	-1	.	codon_start=1 db_xref=GI:251787856 db_xref=GeneID:8117167 inference='similar to AA sequence:KEGG:ECA3946' locus_tag=Dd1591_0205 note='KEGG: eca:ECA3946 hypothetical protein' product='hypothetical protein' protein_id=YP_003002577.1 transl_table=11
NC_012912	GenBank	CDS	250617	251480	+	-1	.	codon_start=1 db_xref=GI:251787857 db_xref=InterPro:IPR005532 db_xref=GeneID:8117168 inference='protein motif:PFAM:PF03781' locus_tag=Dd1591_0206 note='PFAM: protein of unknown function DUF323; KEGG: plu:plu0187 CpmF protein involved in carbapenem resistance' product='hypothetical protein' protein_id=YP_003002578.1 transl_table=11
NC_012912	GenBank	CDS	251489	252064	+	-1	.	codon_start=1 db_xref=GI:251787858 db_xref=GeneID:8117169 inference='similar to AA sequence:KEGG:PMI1554' locus_tag=Dd1591_0207 note='KEGG: pmr:PMI1554 hypothetical protein' product='hypothetical protein' protein_id=YP_003002579.1 transl_table=11
NC_012912	GenBank	CDS	252021	252608	+	-1	.	codon_start=1 db_xref=GI:251787859 db_xref=GeneID:8117170 inference='similar to AA sequence:KEGG:plu0880' locus_tag=Dd1591_0208 note='KEGG: plu:plu0880 CpmJ protein' product='CpmJ protein' protein_id=YP_003002580.1 transl_table=11
NC_012912	GenBank	CDS	252644	252916	+	-1	.	codon_start=1 db_xref=GI:251787860 db_xref=InterPro:IPR001041 db_xref=InterPro:IPR003006 db_xref=InterPro:IPR006058 db_xref=GeneID:8117171 inference='protein motif:PFAM:PF00111' locus_tag=Dd1591_0209 note='PFAM: ferredoxin; KEGG: plu:plu0186 CpmE protein involved in carbapenem biosynthesis' product=ferredoxin protein_id=YP_003002581.1 transl_table=11
NC_012912	GenBank	CDS	252913	254043	+	-1	.	EC_number=1.5.99.8 codon_start=1 db_xref=GI:251787861 db_xref=InterPro:IPR002872 db_xref=GeneID:8117172 inference='protein motif:PRIAM:1.5.99.8' locus_tag=Dd1591_0210 note='PFAM: Proline dehydrogenase; KEGG: plu:plu0185 CpmD protein involved in carbapenem biosynthesis' product='Proline dehydrogenase' protein_id=YP_003002582.1 transl_table=11
NC_012912	GenBank	CDS	254154	254966	+	-1	.	codon_start=1 db_xref=GI:251787862 db_xref=InterPro:IPR003819 db_xref=GeneID:8117173 inference='protein motif:PFAM:PF02668' locus_tag=Dd1591_0211 note='PFAM: Taurine catabolism dioxygenase TauD/TfdA; KEGG: plu:plu0184 CpmC protein involved in carbapenem biosynthesis' product='Taurine catabolism dioxygenase TauD/TfdA' protein_id=YP_003002583.1 transl_table=11
NC_012912	GenBank	CDS	254986	255738	+	-1	.	codon_start=1 db_xref=GI:251787863 db_xref=InterPro:IPR001753 db_xref=GeneID:8117174 inference='protein motif:PFAM:PF00378' locus_tag=Dd1591_0212 note='PFAM: Enoyl-CoA hydratase/isomerase; KEGG: plu:plu0183 CpmB protein involved in carbapenem biosynthesis' product='Enoyl-CoA hydratase/isomerase' protein_id=YP_003002584.1 transl_table=11
NC_012912	GenBank	CDS	255742	257253	+	-1	.	codon_start=1 db_xref=GI:251787864 db_xref=InterPro:IPR001962 db_xref=GeneID:8117175 inference='protein motif:PFAM:PF00733' locus_tag=Dd1591_0213 note='PFAM: asparagine synthase; KEGG: plu:plu0182 CpmA protein involved in carbapenem biosynthesis' product='asparagine synthase' protein_id=YP_003002585.1 transl_table=11
NC_012912	GenBank	CDS	257629	258473	+	1	.	codon_start=1 db_xref=GI:251787865 db_xref=GeneID:8117176 inference='protein motif:COG:COG3293' locus_tag=Dd1591_0214 note='KEGG: plu:plu4519 IS427 family transposase' product='transposase and inactivated derivatives-like protein' protein_id=YP_003002586.1 ribosomal_slippage=_no_value transl_table=11
NC_012912	GenBank	CDS	258624	259622	+	1	.	codon_start=1 db_xref=GI:251787866 db_xref=InterPro:IPR000843 db_xref=InterPro:IPR001761 db_xref=GeneID:8117177 inference='protein motif:PFAM:PF00532' locus_tag=Dd1591_0215 note='PFAM: periplasmic binding protein/LacI transcriptional regulator; regulatory protein LacI; SMART: regulatory protein LacI; KEGG: esa:ESA_04301 hypothetical protein' product='LacI family transcriptional regulator' protein…
NC_012912	GenBank	CDS	259633	260151	+	-1	.	EC_number=2.7.1.12 codon_start=1 db_xref=GI:251787867 db_xref=InterPro:IPR000623 db_xref=InterPro:IPR006001 db_xref=GeneID:8117178 inference='protein motif:TFAM:TIGR01313' locus_tag=Dd1591_0216 note='KEGG: eca:ECA1839 gluconokinase; TIGRFAM: carbohydrate kinase, thermoresistant glucokinase family; PFAM: shikimate kinase' product='carbohydrate kinase, thermoresistant glucokinase family' protein_id…
NC_012912	GenBank	CDS	260399	261715	+	1	.	codon_start=1 db_xref=GI:251787868 db_xref=InterPro:IPR003474 db_xref=InterPro:IPR004680 db_xref=GeneID:8117179 inference='protein motif:TFAM:TIGR00791' locus_tag=Dd1591_0217 note='TIGRFAM: gluconate transporter; PFAM: Gluconate transporter; Citrate transporter; KEGG: spe:Spro_4651 gluconate transporter' product='gluconate transporter' protein_id=YP_003002589.1 transl_table=11
NC_012912	GenBank	CDS	261811	262404	+	-1	.	codon_start=1 db_xref=GI:251787869 db_xref=InterPro:IPR002771 db_xref=GeneID:8117180 inference='protein motif:PFAM:PF01914' locus_tag=Dd1591_0218 note='YhgN; Ec0197; hydrolyzes nucleoside triphosphates with an O6 atom-containing purine base to nucleoside monophosphate and pyrophosphate; seems to play a role in the elimination of aberrant purine-derived nucleotides containing the 6-keto group; sho…
NC_012912	GenBank	CDS	262604	263704	+	1	.	EC_number=1.2.1.11 codon_start=1 db_xref=GI:251787870 db_xref=InterPro:IPR000319 db_xref=InterPro:IPR000534 db_xref=InterPro:IPR011534 db_xref=InterPro:IPR012280 db_xref=GeneID:8117181 inference='protein motif:TFAM:TIGR01745' locus_tag=Dd1591_0219 note='catalyzes the formation of 4-aspartyl phosphate from aspartate 4-semialdehyde' product='aspartate-semialdehyde dehydrogenase' protein_id=YP_00300…
NC_012912	GenBank	CDS	263936	264355	+	1	.	codon_start=1 db_xref=GI:251787871 db_xref=InterPro:IPR002145 db_xref=InterPro:IPR014864 db_xref=GeneID:8117182 inference='protein motif:PFAM:PF08753' locus_tag=Dd1591_0220 note='PFAM: NikR nickel binding; CopG domain protein DNA-binding domain protein; KEGG: azo:azo3128 nickel responsive regulator' product='transcriptional regulator NikR, CopG family' protein_id=YP_003002592.1 transl_table=11
NC_012912	GenBank	CDS	264877	265089	+	1	.	codon_start=1 db_xref=GI:251787872 db_xref=InterPro:IPR002059 db_xref=InterPro:IPR011129 db_xref=GeneID:8117183 inference='protein motif:PFAM:PF00313' locus_tag=Dd1591_0221 note='PFAM: Cold-shock protein DNA-binding; SMART: Cold shock protein; KEGG: yen:YE3823 major cold shock protein' product='cold-shock DNA-binding domain-containing protein' protein_id=YP_003002593.1 transl_table=11
NC_012912	GenBank	CDS	265269	266954	+	-1	.	EC_number=2.7.13.3 codon_start=1 db_xref=GI:251787873 db_xref=InterPro:IPR003018 db_xref=InterPro:IPR003594 db_xref=InterPro:IPR010559 db_xref=InterPro:IPR011620 db_xref=GeneID:8117184 inference='protein motif:PRIAM:2.7.13.3' locus_tag=Dd1591_0222 note='PFAM: histidine kinase internal region; GAF domain protein; 5TM Receptors of the LytS-YhcK type transmembrane region; ATP-binding region ATPase d…
NC_012912	GenBank	CDS	267334	269517	+	1	.	codon_start=1 db_xref=GI:251787874 db_xref=InterPro:IPR004193 db_xref=InterPro:IPR006047 db_xref=InterPro:IPR006048 db_xref=InterPro:IPR006407 db_xref=InterPro:IPR006589 db_xref=GeneID:8117185 inference='protein motif:TFAM:TIGR01515' locus_tag=Dd1591_0223 note='catalyzes the transfer of a segment of a 1,4-alpha-D-glucan chain to a primary hydroxy group in a similar glucan chain' product='glycogen…
NC_012912	GenBank	CDS	269517	271487	+	1	.	codon_start=1 db_xref=GI:251787875 db_xref=InterPro:IPR004193 db_xref=InterPro:IPR006047 db_xref=InterPro:IPR006589 db_xref=InterPro:IPR011837 db_xref=GeneID:8117186 inference='protein motif:TFAM:TIGR02100' locus_tag=Dd1591_0224 note='catalyzes the hydrolysis of the alpha-1,6-glucosidic linkages in partially depolymerized glycogen' product='glycogen debranching enzyme' protein_id=YP_003002596.1 t…
NC_012912	GenBank	CDS	271504	272790	+	1	.	EC_number=2.7.7.27 codon_start=1 db_xref=GI:251787876 db_xref=InterPro:IPR005835 db_xref=InterPro:IPR005836 db_xref=InterPro:IPR011831 db_xref=GeneID:8118547 gene=glgC inference='protein motif:TFAM:TIGR02091' locus_tag=Dd1591_0225 note='catalyzes the formation of ADP-glucose and diphosphate from ATP and alpha-D-glucose 1-phosphate' product='glucose-1-phosphate adenylyltransferase' protein_id=YP_0…
NC_012912	GenBank	CDS	272870	274303	+	1	.	codon_start=1 db_xref=GI:251787877 db_xref=InterPro:IPR001296 db_xref=InterPro:IPR011835 db_xref=InterPro:IPR013534 db_xref=GeneID:8118548 gene=glgA inference='protein motif:TFAM:TIGR02095' locus_tag=Dd1591_0226 note='catalyzes the formation of alpha-1,4-glucan chains from ADP-glucose' product='glycogen synthase' protein_id=YP_003002598.1 transl_table=11
NC_012912	GenBank	CDS	274327	276774	+	1	.	EC_number=2.4.1.1 codon_start=1 db_xref=GI:251787878 db_xref=InterPro:IPR000811 db_xref=InterPro:IPR011833 db_xref=GeneID:8118549 inference='protein motif:TFAM:TIGR02093' locus_tag=Dd1591_0227 note='KEGG: eca:ECA4147 glycogen phosphorylase; TIGRFAM: glycogen/starch/alpha-glucan phosphorylase; PFAM: glycosyl transferase family 35' product='glycogen/starch/alpha-glucan phosphorylase' protein_id=YP_…
NC_012912	GenBank	CDS	277248	278747	+	-1	.	codon_start=1 db_xref=GI:251787879 db_xref=InterPro:IPR000447 db_xref=InterPro:IPR006076 db_xref=GeneID:8118550 gene=glpD inference='protein motif:PFAM:PF01266' locus_tag=Dd1591_0228 note='in Escherichia coli this homodimeric enzyme is expressed under aerobic conditions; anaerobic expression is repressed by the arcAB system; converts sn-glycerol-3-phosphate and ubiquinone-8 to dihydroxy acetone p…
NC_012912	GenBank	CDS	279088	279408	+	1	.	EC_number=2.8.1.1 codon_start=1 db_xref=GI:251787880 db_xref=InterPro:IPR001763 db_xref=GeneID:8118551 inference='protein motif:PRIAM:2.8.1.1' locus_tag=Dd1591_0229 note='KEGG: eca:ECA4139 thiosulfate sulfurtransferase; PFAM: Rhodanese domain protein; SMART: Rhodanese domain protein' product='Thiosulfate sulfurtransferase' protein_id=YP_003002601.1 transl_table=11
NC_012912	GenBank	CDS	279584	280426	+	1	.	EC_number=3.4.21.105 codon_start=1 db_xref=GI:251787881 db_xref=InterPro:IPR002610 db_xref=GeneID:8118552 inference='protein motif:PRIAM:3.4.21.105' locus_tag=Dd1591_0230 note='protease responsible for the cleavage between Ser and Asp residues of proteins in regions of high local hydrophilicity' product='intramembrane serine protease GlpG' protein_id=YP_003002602.1 transl_table=11
NC_012912	GenBank	CDS	280552	281310	+	1	.	codon_start=1 db_xref=GI:251787882 db_xref=InterPro:IPR001034 db_xref=InterPro:IPR014036 db_xref=GeneID:8118553 inference='protein motif:PFAM:PF08220' locus_tag=Dd1591_0231 note='represses the glpD, glpFK, glpTQ, and glpACB operons involved in glycerol-3-phosphate metabolism' product='DNA-binding transcriptional repressor GlpR' protein_id=YP_003002603.1 transl_table=11
NC_012912	GenBank	CDS	281355	283772	+	1	.	EC_number=2.4.1.1 codon_start=1 db_xref=GI:251787883 db_xref=InterPro:IPR000811 db_xref=InterPro:IPR011833 db_xref=GeneID:8118554 inference='protein motif:TFAM:TIGR02093' locus_tag=Dd1591_0232 note='KEGG: eca:ECA4136 maltodextrin phosphorylase; TIGRFAM: glycogen/starch/alpha-glucan phosphorylase; PFAM: glycosyl transferase family 35' product='glycogen/starch/alpha-glucan phosphorylase' protein_id…
NC_012912	GenBank	CDS	283785	285938	+	1	.	EC_number=2.4.1.25 codon_start=1 db_xref=GI:251787884 db_xref=InterPro:IPR003385 db_xref=GeneID:8118555 gene=malQ inference='protein motif:TFAM:TIGR00217' locus_tag=Dd1591_0233 note='amylomaltase; acts to release glucose from maltodextrins' product=4-alpha-glucanotransferase protein_id=YP_003002605.1 transl_table=11
NC_012912	GenBank	CDS	286062	286637	+	-1	.	codon_start=1 db_xref=GI:251787885 db_xref=InterPro:IPR000361 db_xref=InterPro:IPR001075 db_xref=InterPro:IPR017726 db_xref=GeneID:8118556 inference='protein motif:TFAM:TIGR03341' locus_tag=Dd1591_0234 note='cytoplasmic protein that may be involved in the utilization of double-stranded DNA as a carbon source' product='putative DNA uptake protein' protein_id=YP_003002606.1 transl_table=11
NC_012912	GenBank	CDS	286694	287413	+	-1	.	codon_start=1 db_xref=GI:251787886 db_xref=GeneID:8118557 inference='similar to AA sequence:KEGG:Spro_4633' locus_tag=Dd1591_0235 note='KEGG: spe:Spro_4633 gluconate periplasmic binding protein' product='gluconate periplasmic binding protein' protein_id=YP_003002607.1 transl_table=11
NC_012912	GenBank	CDS	287492	288277	+	1	.	EC_number=3.1.1.1 codon_start=1 db_xref=GI:251787887 db_xref=InterPro:IPR000073 db_xref=InterPro:IPR010076 db_xref=GeneID:8118558 inference='protein motif:TFAM:TIGR01738' locus_tag=Dd1591_0236 note='KEGG: eca:ECA4132 putative biotin biosynthesis protein; TIGRFAM: bioH protein; PFAM: alpha/beta hydrolase fold' product='bioH protein' protein_id=YP_003002608.1 transl_table=11
NC_012912	GenBank	CDS	288612	289820	+	1	.	codon_start=1 db_xref=GI:251787888 db_xref=InterPro:IPR001207 db_xref=GeneID:8118560 inference='protein motif:PFAM:PF00872' locus_tag=Dd1591_0238 note='PFAM: transposase mutator type; KEGG: yps:YPTB3311 putative transposase' product='transposase mutator type' protein_id=YP_003002609.1 transl_table=11
NC_012912	GenBank	CDS	289854	290069	+	-1	.	codon_start=1 db_xref=GI:251787889 db_xref=InterPro:IPR010862 db_xref=GeneID:8118561 inference='protein motif:PFAM:PF07377' locus_tag=Dd1591_0239 note='PFAM: protein of unknown function DUF1493; KEGG: yps:YPTB1663 putative acyl carrier protein' product='hypothetical protein' protein_id=YP_003002610.1 transl_table=11
NC_012912	GenBank	CDS	290310	292652	+	-1	.	codon_start=1 db_xref=GI:251787890 db_xref=InterPro:IPR003029 db_xref=InterPro:IPR006641 db_xref=GeneID:8118562 inference='protein motif:PFAM:PF00575' locus_tag=Dd1591_0240 note='PFAM: RNA binding S1 domain protein; SMART: Resolvase RNase H domain protein fold; RNA binding S1 domain protein; KEGG: eca:ECA4122 putative RNA binding protein' product='RNA binding S1 domain-containing protein' protein…
NC_012912	GenBank	CDS	292821	294530	+	-1	.	codon_start=1 db_xref=GI:251787891 db_xref=InterPro:IPR002123 db_xref=GeneID:8118563 inference='protein motif:PFAM:PF01553' locus_tag=Dd1591_0241 note='PFAM: phospholipid/glycerol acyltransferase; SMART: phospholipid/glycerol acyltransferase; KEGG: eca:ECA4119 putative acyltransferase' product='phospholipid/glycerol acyltransferase' protein_id=YP_003002612.1 transl_table=11
NC_012912	GenBank	CDS	294685	296685	+	-1	.	codon_start=1 db_xref=GI:251787892 db_xref=InterPro:IPR000917 db_xref=GeneID:8118564 inference='protein motif:PFAM:PF00884' locus_tag=Dd1591_0242 note='PFAM: sulfatase; KEGG: asu:Asuc_0556 sulfatase' product=sulfatase protein_id=YP_003002613.1 transl_table=11
NC_012912	GenBank	CDS	296816	297298	+	-1	.	codon_start=1 db_xref=GI:251787893 db_xref=InterPro:IPR001437 db_xref=InterPro:IPR006358 db_xref=GeneID:8118565 inference='protein motif:TFAM:TIGR01461' locus_tag=Dd1591_0243 note='TIGRFAM: transcription elongation factor GreB; PFAM: transcription elongation factor GreA/GreB domain protein; KEGG: shm:Shewmr7_3890 transcription elongation factor GreB' product='transcription elongation factor GreB'…
NC_012912	GenBank	CDS	297569	298288	+	1	.	codon_start=1 db_xref=GI:251787894 db_xref=InterPro:IPR001789 db_xref=InterPro:IPR001867 db_xref=GeneID:8118566 gene=ompR inference='protein motif:PFAM:PF00072' locus_tag=Dd1591_0244 note='part of two-component system EnvZ/OmpR; regulates transcription of outer membrane porin genes ompC/F; under high osmolarity EnvZ functions as kinase/phosphotransferase and phosphorylates OmpR; the result is inc…
NC_012912	GenBank	CDS	298285	299697	+	1	.	codon_start=1 db_xref=GI:251787895 db_xref=InterPro:IPR003594 db_xref=InterPro:IPR003660 db_xref=InterPro:IPR003661 db_xref=InterPro:IPR004358 db_xref=InterPro:IPR005467 db_xref=GeneID:8118567 gene=envZ inference='protein motif:PFAM:PF02518' locus_tag=Dd1591_0245 note='membrane-localized osmosensor; histidine kinase; in high osmolarity EnvZ autophosphorylates itself and transfers phosphoryl group…
NC_012912	GenBank	CDS	299812	301431	+	-1	.	EC_number=4.1.1.49 codon_start=1 db_xref=GI:251787896 db_xref=InterPro:IPR001272 db_xref=InterPro:IPR015994 db_xref=GeneID:8118568 inference='protein motif:TFAM:TIGR00224' locus_tag=Dd1591_0246 note='PEP carboxykinase; PEP carboxylase; PEPCK; catalyzes the phosphorylation and decarboxylation of oxaloacetate to form phosphoenolpyruvate using ATP' product='phosphoenolpyruvate carboxykinase' protein…
NC_012912	GenBank	CDS	301501	301746	+	1	.	codon_start=1 db_xref=GI:251787897 db_xref=GeneID:8118569 inference='ab initio prediction:Prodigal:1.4' locus_tag=Dd1591_0247 product='hypothetical protein' protein_id=YP_003002618.1 transl_table=11
NC_012912	GenBank	CDS	301703	302575	+	-1	.	codon_start=1 db_xref=GI:251787898 db_xref=InterPro:IPR000397 db_xref=GeneID:8118570 gene=hslO inference='protein motif:PFAM:PF01430' locus_tag=Dd1591_0248 note='becomes active under oxidative stress; four conserved cysteines bind a zinc atom when they are in the reduced state and the enzyme is inactive; oxidative stress results in oxidized cysteines, release of zinc, and binding of Hsp33 to aggr…
NC_012912	GenBank	CDS	302601	303014	+	-1	.	codon_start=1 db_xref=GI:251787899 db_xref=InterPro:IPR002942 db_xref=GeneID:8118571 inference='protein motif:PFAM:PF01479' locus_tag=Dd1591_0249 note='PFAM: RNA-binding S4 domain protein; SMART: RNA-binding S4 domain protein; KEGG: ses:SARI_04118 ribosome-associated heat shock protein HSP15' product='RNA-binding S4 domain-containing protein' protein_id=YP_003002620.1 transl_table=11
NC_012912	GenBank	CDS	303011	303715	+	-1	.	codon_start=1 db_xref=GI:251787900 db_xref=InterPro:IPR005833 db_xref=InterPro:IPR005834 db_xref=InterPro:IPR006402 db_xref=GeneID:8118572 inference='protein motif:TFAM:TIGR01509' locus_tag=Dd1591_0250 note='TIGRFAM: HAD-superfamily hydrolase, subfamily IA, variant 3; PFAM: Haloacid dehalogenase domain protein hydrolase; KEGG: eca:ECA4103 putative hydrolase' product='HAD-superfamily hydrolase' pr…
NC_012912	GenBank	CDS	303835	305970	+	-1	.	codon_start=1 db_xref=GI:251787901 db_xref=InterPro:IPR010771 db_xref=GeneID:8118573 inference='protein motif:PFAM:PF07095' locus_tag=Dd1591_0251 note='PFAM: Intracellular growth attenuator IgaA; KEGG: eca:ECA4102 intracellular growth attenuator protein' product='Intracellular growth attenuator IgaA' protein_id=YP_003002622.1 transl_table=11
NC_012912	GenBank	CDS	306393	306965	+	1	.	codon_start=1 db_xref=GI:251787902 db_xref=InterPro:IPR000086 db_xref=GeneID:8118574 gene=nudE inference='protein motif:PFAM:PF00293' locus_tag=Dd1591_0252 note='ADP-sugar pyrophosphatase; catalyzes the formation of D-ribose 5-phosphate from ADP-ribose; can also act on ADP-mannose and ADP-glucose' product='ADP-ribose diphosphatase NudE' protein_id=YP_003002623.1 transl_table=11
NC_012912	GenBank	CDS	307119	309677	+	-1	.	codon_start=1 db_xref=GI:251787903 db_xref=InterPro:IPR001264 db_xref=InterPro:IPR001460 db_xref=InterPro:IPR011816 db_xref=GeneID:8118575 gene=mrcA inference='protein motif:TFAM:TIGR02074' locus_tag=Dd1591_0253 note='bifunctional murein transglycosylase/murein transpeptidase; penicillin-binding protein 1A; involved in the synthesis of cross-linked peptidoglycan from the lipid intermediates in ce…
NC_012912	GenBank	CDS	309772	309924	+	-1	.	codon_start=1 db_xref=GI:251787904 db_xref=GeneID:8118576 inference='ab initio prediction:Prodigal:1.4' locus_tag=Dd1591_0254 product='hypothetical protein' protein_id=YP_003002625.1 transl_table=11
NC_012912	GenBank	CDS	309927	310805	+	1	.	codon_start=1 db_xref=GI:251787905 db_xref=GeneID:8118577 inference='similar to AA sequence:KEGG:ECA4098' locus_tag=Dd1591_0255 note='KEGG: eca:ECA4098 hypothetical protein' product='hypothetical protein' protein_id=YP_003002626.1 transl_table=11
NC_012912	GenBank	CDS	310799	311359	+	1	.	codon_start=1 db_xref=GI:251787906 db_xref=InterPro:IPR007813 db_xref=GeneID:8118578 inference='protein motif:PFAM:PF05137' locus_tag=Dd1591_0256 note='PFAM: Fimbrial assembly family protein; KEGG: eca:ECA4097 hypothetical protein' product='Fimbrial assembly family protein' protein_id=YP_003002627.1 transl_table=11
NC_012912	GenBank	CDS	311359	311910	+	1	.	codon_start=1 db_xref=GI:251787907 db_xref=GeneID:8118579 inference='ab initio prediction:Prodigal:1.4' locus_tag=Dd1591_0257 note='KEGG: eca:ECA4096 hypothetical protein' product='hypothetical protein' protein_id=YP_003002628.1 transl_table=11
NC_012912	GenBank	CDS	311907	312266	+	1	.	codon_start=1 db_xref=GI:251787908 db_xref=GeneID:8118580 inference='ab initio prediction:Prodigal:1.4' locus_tag=Dd1591_0258 note='KEGG: eca:ECA4095 hypothetical protein' product='hypothetical protein' protein_id=YP_003002629.1 transl_table=11
NC_012912	GenBank	CDS	312270	313571	+	1	.	codon_start=1 db_xref=GI:251787909 db_xref=InterPro:IPR001775 db_xref=InterPro:IPR001814 db_xref=InterPro:IPR003522 db_xref=InterPro:IPR004846 db_xref=InterPro:IPR005644 db_xref=InterPro:IPR011662 db_xref=InterPro:IPR013355 db_xref=GeneID:8118581 gene=hofQ inference='protein motif:TFAM:TIGR02515' locus_tag=Dd1591_0259 note='outer membrane porin probably involved in uptake of extracellular double-…
NC_012912	GenBank	CDS	314007	314576	+	1	.	EC_number=2.7.1.71 codon_start=1 db_xref=GI:251787910 db_xref=InterPro:IPR000623 db_xref=GeneID:8118582 inference='protein motif:PRIAM:2.7.1.71' locus_tag=Dd1591_0260 note='PFAM: shikimate kinase; KEGG: esa:ESA_04351 shikimate kinase I' product='Shikimate kinase' protein_id=YP_003002631.1 transl_table=11
NC_012912	GenBank	CDS	314630	315715	+	1	.	codon_start=1 db_xref=GI:251787911 db_xref=InterPro:IPR002658 db_xref=InterPro:IPR016037 db_xref=GeneID:8118583 gene=aroB inference='protein motif:TFAM:TIGR01357' locus_tag=Dd1591_0261 note='catalyzes the formation of 3-dehydroquinate from 3-deoxy-arabino-heptulonate 7-phosphate; functions in aromatic amino acid biosynthesis' product='3-dehydroquinate synthase' protein_id=YP_003002632.1 transl_ta…
NC_012912	GenBank	CDS	315850	316902	+	1	.	codon_start=1 db_xref=GI:251787912 db_xref=InterPro:IPR007730 db_xref=GeneID:8118584 inference='protein motif:PFAM:PF05036' locus_tag=Dd1591_0262 note='PFAM: Sporulation domain protein; KEGG: eca:ECA4091 hypothetical protein' product='hypothetical protein' protein_id=YP_003002633.1 transl_table=11
NC_012912	GenBank	CDS	316979	317806	+	1	.	EC_number=2.1.1.72 codon_start=1 db_xref=GI:251787913 db_xref=InterPro:IPR002052 db_xref=InterPro:IPR002294 db_xref=InterPro:IPR012326 db_xref=InterPro:IPR012327 db_xref=GeneID:8118585 inference='protein motif:TFAM:TIGR00571' locus_tag=Dd1591_0263 note='KEGG: eca:ECA4090 DNA adenine methylase; TIGRFAM: DNA adenine methylase; PFAM: D12 class N6 adenine-specific DNA methyltransferase' product='DNA …
NC_012912	GenBank	CDS	318031	318708	+	1	.	EC_number=5.1.3.1 codon_start=1 db_xref=GI:251787914 db_xref=InterPro:IPR000056 db_xref=GeneID:8118586 inference='protein motif:TFAM:TIGR01163' locus_tag=Dd1591_0264 note='KEGG: eca:ECA4089 ribulose-phosphate 3-epimerase; TIGRFAM: ribulose-phosphate 3-epimerase; PFAM: ribulose-phosphate 3-epimerase' product='ribulose-phosphate 3-epimerase' protein_id=YP_003002635.1 transl_table=11
NC_012912	GenBank	CDS	318701	319399	+	1	.	codon_start=1 db_xref=GI:251787915 db_xref=InterPro:IPR005833 db_xref=InterPro:IPR005834 db_xref=InterPro:IPR006346 db_xref=InterPro:IPR006402 db_xref=InterPro:IPR006439 db_xref=GeneID:8118587 inference='protein motif:TFAM:TIGR01449' locus_tag=Dd1591_0265 note='catalyzes the dephosphorylation of 2-phosphoglycolate to form glycolate and phosphate' product='phosphoglycolate phosphatase' protein_id=…
NC_012912	GenBank	CDS	319401	320405	+	1	.	EC_number=6.1.1.2 codon_start=1 db_xref=GI:251787916 db_xref=InterPro:IPR001412 db_xref=InterPro:IPR002305 db_xref=InterPro:IPR002306 db_xref=GeneID:8118588 inference='protein motif:TFAM:TIGR00233' locus_tag=Dd1591_0266 note='KEGG: eca:ECA4087 tryptophanyl-tRNA synthetase; TIGRFAM: tryptophanyl-tRNA synthetase; PFAM: aminoacyl-tRNA synthetase class Ib' product='tryptophanyl-tRNA synthetase' prote…
NC_012912	GenBank	CDS	320703	321857	+	1	.	codon_start=1 db_xref=GI:251787917 db_xref=InterPro:IPR013341 db_xref=InterPro:IPR013342 db_xref=GeneID:8118589 inference='protein motif:PFAM:PF01188' locus_tag=Dd1591_0267 note='PFAM: Mandelate racemase/muconate lactonizing protein; KEGG: eca:ECA4077 putative mandelate racemase / muconate lactonizing enzyme' product='mandelate racemase/muconate lactonizing protein' protein_id=YP_003002638.1 tran…
NC_012912	GenBank	CDS	322101	322676	+	1	.	codon_start=1 db_xref=GI:251787918 db_xref=InterPro:IPR002130 db_xref=GeneID:8118590 inference='protein motif:PFAM:PF00160' locus_tag=Dd1591_0268 note='PFAM: peptidyl-prolyl cis-trans isomerase cyclophilin type; KEGG: eca:ECA4071 peptidyl-prolyl cis-trans isomerase A (rotamase A)' product='peptidyl-prolyl cis-trans isomerase A (rotamase A)' protein_id=YP_003002639.1 transl_table=11
NC_012912	GenBank	CDS	322884	324149	+	-1	.	codon_start=1 db_xref=GI:251787919 db_xref=GeneID:8118591 inference='similar to AA sequence:KEGG:ECA4070' locus_tag=Dd1591_0269 note='KEGG: eca:ECA4070 pectate lyase' product='pectate lyase' protein_id=YP_003002640.1 transl_table=11
NC_012912	GenBank	CDS	324317	325444	+	-1	.	codon_start=1 db_xref=GI:251787920 db_xref=InterPro:IPR002022 db_xref=GeneID:8118592 inference='protein motif:PFAM:PF00544' locus_tag=Dd1591_0270 note='PFAM: Pectate lyase/Amb allergen; SMART: Pectate lyase/Amb allergen; KEGG: eca:ECA4069 pectate lyase III' product='pectate lyase/Amb allergen' protein_id=YP_003002641.1 transl_table=11
NC_012912	GenBank	CDS	325913	327040	+	-1	.	codon_start=1 db_xref=GI:251787921 db_xref=InterPro:IPR002022 db_xref=GeneID:8118593 inference='protein motif:PFAM:PF00544' locus_tag=Dd1591_0271 note='PFAM: Pectate lyase/Amb allergen; SMART: Pectate lyase/Amb allergen; KEGG: eca:ECA4069 pectate lyase III' product='pectate lyase/Amb allergen' protein_id=YP_003002642.1 transl_table=11
NC_012912	GenBank	CDS	327498	328868	+	1	.	codon_start=1 db_xref=GI:251787922 db_xref=GeneID:8118594 inference='similar to AA sequence:KEGG:VV2_1425' locus_tag=Dd1591_0272 note='KEGG: vvu:VV2_1425 glutamate decarboxylase' product='glutamate decarboxylase' protein_id=YP_003002643.1 transl_table=11
NC_012912	GenBank	CDS	328870	329901	+	1	.	codon_start=1 db_xref=GI:251787923 db_xref=GeneID:8118595 inference='ab initio prediction:Prodigal:1.4' locus_tag=Dd1591_0273 note='KEGG: fph:Fphi_0374 hypothetical protein' product='hypothetical protein' protein_id=YP_003002644.1 transl_table=11
NC_012912	GenBank	CDS	329898	331184	+	1	.	codon_start=1 db_xref=GI:251787924 db_xref=GeneID:8118596 inference='ab initio prediction:Prodigal:1.4' locus_tag=Dd1591_0274 note='KEGG: dal:Dalk_2018 PAS/PAC sensor hybrid histidine kinase' product='signal transduction histidine kinase regulating citrate/malate metabolism' protein_id=YP_003002645.1 transl_table=11
NC_012912	GenBank	CDS	331181	332323	+	1	.	codon_start=1 db_xref=GI:251787925 db_xref=InterPro:IPR007114 db_xref=InterPro:IPR011701 db_xref=GeneID:8118597 inference='protein motif:PFAM:PF07690' locus_tag=Dd1591_0275 note='PFAM: major facilitator superfamily MFS_1; KEGG: azc:AZC_1856 putative cyanate permease' product='major facilitator superfamily protein' protein_id=YP_003002646.1 transl_table=11
NC_012912	GenBank	CDS	332536	333162	+	1	.	codon_start=1 db_xref=GI:251787926 db_xref=InterPro:IPR000726 db_xref=GeneID:8118598 inference='protein motif:PFAM:PF00182' locus_tag=Dd1591_0276 note='PFAM: glycoside hydrolase family 19; KEGG: pfl:PFL_3798 chitinase domain-containing protein' product='glycoside hydrolase family 19' protein_id=YP_003002647.1 transl_table=11
NC_012912	GenBank	CDS	333771	335735	+	1	.	codon_start=1 db_xref=GI:251787927 db_xref=InterPro:IPR000209 db_xref=GeneID:8118599 inference='protein motif:PFAM:PF00082' locus_tag=Dd1591_0277 note='PFAM: peptidase S8 and S53 subtilisin kexin sedolisin; KEGG: yen:YE2922 putative protease' product='peptidase S8/S53 subtilisin kexin sedolisin' protein_id=YP_003002648.1 transl_table=11
NC_012912	GenBank	CDS	335842	335991	+	1	.	codon_start=1 db_xref=GI:251787928 db_xref=GeneID:8118600 inference='ab initio prediction:Prodigal:1.4' locus_tag=Dd1591_0278 product='hypothetical protein' protein_id=YP_003002649.1 transl_table=11
NC_012912	GenBank	CDS	337294	338499	+	1	.	codon_start=1 db_xref=GI:251787929 db_xref=InterPro:IPR000005 db_xref=InterPro:IPR002078 db_xref=GeneID:8118601 inference='protein motif:PFAM:PF00165' locus_tag=Dd1591_0279 note='PFAM: helix-turn-helix- domain containing protein AraC type; SMART: helix-turn-helix- domain containing protein AraC type; KEGG: smt:Smal_2105 putative sigma54 specific transcriptional regulator' product='AraC family tra…
NC_012912	GenBank	CDS	338942	339262	+	1	.	codon_start=1 db_xref=GI:251787930 db_xref=InterPro:IPR009241 db_xref=GeneID:8118603 inference='protein motif:PFAM:PF05973' locus_tag=Dd1591_0281 note='PFAM: protein of unknown function DUF891; KEGG: esa:ESA_03838 hypothetical protein' product='hypothetical protein' protein_id=YP_003002651.1 transl_table=11
NC_012912	GenBank	CDS	339252	339536	+	1	.	codon_start=1 db_xref=GI:251787931 db_xref=InterPro:IPR001387 db_xref=GeneID:8118604 inference='protein motif:PFAM:PF01381' locus_tag=Dd1591_0282 note='PFAM: helix-turn-helix domain protein; SMART: helix-turn-helix domain protein; KEGG: plu:plu0900 hypothetical protein' product='XRE family transcriptional regulator' protein_id=YP_003002652.1 transl_table=11
NC_012912	GenBank	CDS	339859	340434	+	1	.	codon_start=1 db_xref=GI:251787932 db_xref=InterPro:IPR000991 db_xref=InterPro:IPR001317 db_xref=InterPro:IPR006220 db_xref=InterPro:IPR006221 db_xref=InterPro:IPR011702 db_xref=GeneID:8118606 inference='protein motif:TFAM:TIGR00566' locus_tag=Dd1591_0284 note='TIGRFAM: glutamine amidotransferase of anthranilate synthase; PFAM: glutamine amidotransferase class-I; KEGG: yen:YE3958 para-aminobenzoa…
NC_012912	GenBank	CDS	340537	341778	+	1	.	codon_start=1 db_xref=GI:251787933 db_xref=InterPro:IPR004636 db_xref=InterPro:IPR005814 db_xref=InterPro:IPR017652 db_xref=GeneID:8118607 gene=argD inference='protein motif:TFAM:TIGR03246' locus_tag=Dd1591_0285 note='DapATase; bifunctional enzyme that functions in arginine and lysine biosynthetic pathways; catalyzes the formation of N-acetyl-L-glutamate 5-semialdehyde from 2-oxoglutarate and N(2…
NC_012912	GenBank	CDS	341890	342663	+	-1	.	codon_start=1 db_xref=GI:251787934 db_xref=InterPro:IPR001034 db_xref=InterPro:IPR013196 db_xref=InterPro:IPR014036 db_xref=GeneID:8118608 inference='protein motif:PFAM:PF08220' locus_tag=Dd1591_0286 note='negative regulator of ulaG and ulaABCDEF' product='transcriptional repressor UlaR' protein_id=YP_003002655.1 transl_table=11
NC_012912	GenBank	CDS	342761	343633	+	-1	.	EC_number=5.1.3.22 codon_start=1 db_xref=GI:251787935 db_xref=InterPro:IPR004560 db_xref=InterPro:IPR012307 db_xref=GeneID:8118609 inference='protein motif:TFAM:TIGR00542' locus_tag=Dd1591_0287 note='L-xylulose 5-phosphate 3-epimerase activity not yet demonstrated; may be involved in the utilization of 2,3-diketo-L-gulonate' product='putative L-xylulose 5-phosphate 3-epimerase' protein_id=YP_0030…
NC_012912	GenBank	CDS	343716	344783	+	-1	.	codon_start=1 db_xref=GI:251787936 db_xref=GeneID:8118610 inference='similar to AA sequence:KEGG:PBPRB0271' locus_tag=Dd1591_0288 note='KEGG: ppr:PBPRB0271 putative L-ascorbate 6-phosphate lactonase' product='putative L-ascorbate 6-phosphate lactonase' protein_id=YP_003002657.1 transl_table=11
NC_012912	GenBank	CDS	345326	347071	+	1	.	codon_start=1 db_xref=GI:251787937 db_xref=InterPro:IPR003501 db_xref=InterPro:IPR007333 db_xref=InterPro:IPR013011 db_xref=GeneID:8118611 inference='protein motif:PFAM:PF04215' locus_tag=Dd1591_0289 note='PFAM: putative sugar-specific permease SgaT/UlaA; phosphotransferase system lactose/cellobiose-specific IIB subunit; KEGG: ppr:PBPRB0273 ascorbate-specific PTS system enzyme IIC/IIB' product='P…
NC_012912	GenBank	CDS	347120	347596	+	1	.	codon_start=1 db_xref=GI:251787938 db_xref=InterPro:IPR002178 db_xref=GeneID:8118612 inference='protein motif:PFAM:PF00359' locus_tag=Dd1591_0290 note='PFAM: phosphoenolpyruvate-dependent sugar phosphotransferase system EIIA 2; KEGG: vvy:VVA1605 PTS system, IIA component' product='putative PTS IIA-like nitrogen-regulatory protein PtsN' protein_id=YP_003002659.1 transl_table=11
NC_012912	GenBank	CDS	347639	348331	+	1	.	codon_start=1 db_xref=GI:251787939 db_xref=InterPro:IPR001303 db_xref=GeneID:8118613 gene=araD inference='protein motif:PFAM:PF00596' locus_tag=Dd1591_0291 note='catalyzes the isomerization of L-ribulose 5-phosphate to D-xylulose 5-phosphate in the anaerobic catabolism of L-ascorbate; links the arabinose metabolic pathway to the pentose phosphate pathway and allows the bacteria to use arabinose a…
NC_012912	GenBank	CDS	348479	349123	+	1	.	EC_number=4.1.1.85 codon_start=1 db_xref=GI:251787940 db_xref=InterPro:IPR001754 db_xref=GeneID:8118614 gene=ulaD inference='protein motif:PRIAM:4.1.1.85' locus_tag=Dd1591_0292 note='catalyzes the formation of L-xylulose-5-phosphate from 3-keto-L-gulonate-6-phosphate in anaerobic L-ascorbate utilization' product='3-keto-L-gulonate-6-phosphate decarboxylase' protein_id=YP_003002661.1 transl_table=…
NC_012912	GenBank	CDS	349223	349855	+	-1	.	codon_start=1 db_xref=GI:251787941 db_xref=InterPro:IPR000595 db_xref=InterPro:IPR001808 db_xref=InterPro:IPR012318 db_xref=GeneID:8118615 inference='protein motif:PFAM:PF00027' locus_tag=Dd1591_0293 note='complexes with cyclic AMP and binds to specific DNA sites near the promoter to regulate the transcription of several catabolite-sensitive operons' product='cAMP-regulatory protein' protein_id=Y…
NC_012912	GenBank	CDS	350233	350640	+	1	.	codon_start=1 db_xref=GI:251787942 db_xref=InterPro:IPR003718 db_xref=GeneID:8118616 inference='protein motif:PFAM:PF02566' locus_tag=Dd1591_0294 note='PFAM: OsmC family protein; KEGG: efe:EFER_3329 hypothetical protein' product='hypothetical protein' protein_id=YP_003002663.1 transl_table=11
NC_012912	GenBank	CDS	350695	351564	+	-1	.	EC_number=2.7.1.19 codon_start=1 db_xref=GI:251787943 db_xref=InterPro:IPR006082 db_xref=InterPro:IPR006083 db_xref=GeneID:8118617 inference='protein motif:PRIAM:2.7.1.19' locus_tag=Dd1591_0295 note='PFAM: phosphoribulokinase/uridine kinase; KEGG: eca:ECA4062 phosphoribulokinase' product=Phosphoribulokinase protein_id=YP_003002664.1 transl_table=11
NC_012912	GenBank	CDS	351722	351952	+	-1	.	codon_start=1 db_xref=GI:251787944 db_xref=InterPro:IPR010648 db_xref=GeneID:8118618 inference='protein motif:PFAM:PF06794' locus_tag=Dd1591_0296 note='PFAM: protein of unknown function UPF0270; KEGG: efe:EFER_3326 hypothetical protein' product='hypothetical protein' protein_id=YP_003002665.1 transl_table=11
NC_012912	GenBank	CDS	351949	352944	+	-1	.	codon_start=1 db_xref=GI:251787945 db_xref=InterPro:IPR000073 db_xref=InterPro:IPR000952 db_xref=GeneID:8118619 inference='protein motif:PFAM:PF00561' locus_tag=Dd1591_0297 note='PFAM: alpha/beta hydrolase fold; KEGG: eca:ECA4060 putative hydrolase' product='putative hydrolase' protein_id=YP_003002666.1 transl_table=11
NC_012912	GenBank	CDS	353063	353668	+	1	.	codon_start=1 db_xref=GI:251787946 db_xref=InterPro:IPR001123 db_xref=GeneID:8118620 inference='protein motif:PFAM:PF01810' locus_tag=Dd1591_0298 note='PFAM: Lysine exporter protein (LYSE/YGGA); KEGG: eca:ECA4059 hypothetical protein' product='lysine exporter protein LysE/YggA' protein_id=YP_003002667.1 transl_table=11
NC_012912	GenBank	CDS	353740	355659	+	-1	.	codon_start=1 db_xref=GI:251787947 db_xref=InterPro:IPR003439 db_xref=InterPro:IPR003593 db_xref=InterPro:IPR017871 db_xref=GeneID:8118621 inference='protein motif:PFAM:PF00005' locus_tag=Dd1591_0299 note='PFAM: ABC transporter related; SMART: AAA ATPase; KEGG: eca:ECA4058 putative ABC transporter ATP-binding protein' product='putative ABC transporter ATP-binding protein' protein_id=YP_003002668.…
NC_012912	GenBank	CDS	355783	356334	+	1	.	codon_start=1 db_xref=GI:251787948 db_xref=InterPro:IPR003680 db_xref=GeneID:8118622 inference='protein motif:PFAM:PF02525' locus_tag=Dd1591_0300 note='required for KefB activity' product='glutathione-regulated potassium-efflux system ancillary protein KefG' protein_id=YP_003002669.1 transl_table=11
NC_012912	GenBank	CDS	356337	358151	+	1	.	codon_start=1 db_xref=GI:251787949 db_xref=InterPro:IPR003148 db_xref=InterPro:IPR004771 db_xref=InterPro:IPR006036 db_xref=InterPro:IPR006153 db_xref=GeneID:8118623 inference='protein motif:TFAM:TIGR00932' locus_tag=Dd1591_0301 note='involved in potassium efflux' product='glutathione-regulated potassium-efflux system protein KefB' protein_id=YP_003002670.1 transl_table=11
NC_012912	GenBank	CDS	358210	358404	+	1	.	codon_start=1 db_xref=GI:251787950 db_xref=InterPro:IPR012658 db_xref=GeneID:8118624 inference='similar to AA sequence:KEGG:ECA4055' locus_tag=Dd1591_0302 note='KEGG: eca:ECA4055 hypothetical protein' product='hypothetical protein' protein_id=YP_003002671.1 transl_table=11
NC_012912	GenBank	CDS	358554	359132	+	1	.	codon_start=1 db_xref=GI:251787951 db_xref=InterPro:IPR001179 db_xref=GeneID:8118625 inference='protein motif:PFAM:PF00254' locus_tag=Dd1591_0303 note='PFAM: peptidylprolyl isomerase FKBP-type; KEGG: ent:Ent638_3766 FKBP-type peptidyl-prolyl cis-trans isomerase' product='peptidylprolyl isomerase FKBP-type' protein_id=YP_003002672.1 transl_table=11
NC_012912	GenBank	CDS	359224	360591	+	-1	.	codon_start=1 db_xref=GI:251787952 db_xref=InterPro:IPR004757 db_xref=InterPro:IPR004841 db_xref=GeneID:8118626 inference='protein motif:TFAM:TIGR00908' locus_tag=Dd1591_0304 note='TIGRFAM: ethanolamine transproter; PFAM: amino acid permease-associated region; KEGG: eta:ETA_25540 putative ethanolamin permease' product='ethanolamine transporter' protein_id=YP_003002673.1 transl_table=11
NC_012912	GenBank	CDS	361020	362036	+	1	.	codon_start=1 db_xref=GI:251787953 db_xref=InterPro:IPR002575 db_xref=InterPro:IPR008266 db_xref=GeneID:8116867 inference='protein motif:PFAM:PF01636' locus_tag=Dd1591_0305 note='PFAM: aminoglycoside phosphotransferase; KEGG: eta:ETA_25530 hypothetical protein' product='aminoglycoside phosphotransferase' protein_id=YP_003002674.1 transl_table=11
NC_012912	GenBank	CDS	362187	363230	+	1	.	codon_start=1 db_xref=GI:251787954 db_xref=InterPro:IPR000005 db_xref=GeneID:8116868 inference='protein motif:PFAM:PF00165' locus_tag=Dd1591_0306 note='PFAM: helix-turn-helix- domain containing protein AraC type; SMART: helix-turn-helix- domain containing protein AraC type; KEGG: eta:ETA_25520 AraC family transcriptional regulator' product='AraC family transcriptional regulator' protein_id=YP_003…
NC_012912	GenBank	CDS	363240	363458	+	-1	.	codon_start=1 db_xref=GI:251787955 db_xref=InterPro:IPR007236 db_xref=GeneID:8116869 inference='protein motif:PFAM:PF04102' locus_tag=Dd1591_0307 note='PFAM: SlyX family protein; KEGG: eta:ETA_31750 host factor for lysis of phiX174 infection SlyX' product='SlyX family protein' protein_id=YP_003002676.1 transl_table=11
NC_012912	GenBank	CDS	363671	364522	+	1	.	codon_start=1 db_xref=GI:251787956 db_xref=InterPro:IPR000774 db_xref=InterPro:IPR001179 db_xref=GeneID:8116870 inference='protein motif:PFAM:PF01346' locus_tag=Dd1591_0308 note=rotamase product='FKBP-type peptidyl-prolyl cis-trans isomerase' protein_id=YP_003002677.1 transl_table=11
NC_012912	GenBank	CDS	364648	365805	+	-1	.	codon_start=1 db_xref=GI:251787957 db_xref=InterPro:IPR003594 db_xref=InterPro:IPR003661 db_xref=InterPro:IPR004358 db_xref=InterPro:IPR005467 db_xref=GeneID:8116871 inference='protein motif:PFAM:PF02518' locus_tag=Dd1591_0309 note='PFAM: ATP-binding region ATPase domain protein; histidine kinase A domain protein; SMART: ATP-binding region ATPase domain protein; histidine kinase A domain protein;…
NC_012912	GenBank	CDS	365802	366500	+	-1	.	codon_start=1 db_xref=GI:251787958 db_xref=InterPro:IPR001789 db_xref=InterPro:IPR001867 db_xref=GeneID:8116872 inference='protein motif:PFAM:PF00072' locus_tag=Dd1591_0310 note='response regulator in two-component regulatory system with BasS' product='DNA-binding transcriptional regulator BasR' protein_id=YP_003002679.1 transl_table=11
NC_012912	GenBank	CDS	366497	368140	+	-1	.	codon_start=1 db_xref=GI:251787959 db_xref=InterPro:IPR000917 db_xref=InterPro:IPR012549 db_xref=GeneID:8116873 inference='protein motif:PFAM:PF00884' locus_tag=Dd1591_0311 note='with ZipA and an unidentified 24 kDa protein forms a complex involved in cell division' product='putative cell division protein' protein_id=YP_003002680.1 transl_table=11
NC_012912	GenBank	CDS	368324	369046	+	1	.	codon_start=1 db_xref=GI:251787960 db_xref=InterPro:IPR013559 db_xref=GeneID:8116874 inference='protein motif:PFAM:PF08348' locus_tag=Dd1591_0312 note='PFAM: YheO domain protein; KEGG: eca:ECA4042 putative DNA-binding protein' product='YheO domain-containing protein' protein_id=YP_003002681.1 transl_table=11
NC_012912	GenBank	CDS	369046	369435	+	1	.	codon_start=1 db_xref=GI:251787961 db_xref=InterPro:IPR003787 db_xref=InterPro:IPR017463 db_xref=GeneID:8116875 inference='protein motif:TFAM:TIGR03012' locus_tag=Dd1591_0313 note='in Escherichai coli the heterohexameric TusBCD complex is involved in sulfur related that results in thiouridation to U34 position in some tRNAs' product='sulfur transfer complex subunit TusD' protein_id=YP_003002682.1…
NC_012912	GenBank	CDS	369452	369811	+	1	.	codon_start=1 db_xref=GI:251787962 db_xref=InterPro:IPR003787 db_xref=InterPro:IPR017462 db_xref=GeneID:8116876 inference='protein motif:TFAM:TIGR03010' locus_tag=Dd1591_0314 note='in Escherichai coli the heterohexameric TusBCD complex is involved in sulfur related that results in thiouridation to U34 position in some tRNAs' product='sulfur relay protein TusC' protein_id=YP_003002683.1 transl_tab…
NC_012912	GenBank	CDS	369823	370110	+	1	.	codon_start=1 db_xref=GI:251787963 db_xref=InterPro:IPR007215 db_xref=GeneID:8116877 inference='protein motif:TFAM:TIGR03011' locus_tag=Dd1591_0315 note='TIGRFAM: sulfur relay protein TusB/DsrH; PFAM: DsrH family protein; KEGG: eca:ECA4039 putative intracellular sulfur oxidation protein' product='sulfur relay protein TusB/DsrH' protein_id=YP_003002684.1 transl_table=11
NC_012912	GenBank	CDS	370243	370617	+	1	.	codon_start=1 db_xref=GI:251787964 db_xref=InterPro:IPR005679 db_xref=InterPro:IPR006032 db_xref=GeneID:8116878 gene=rpsL inference='protein motif:TFAM:TIGR00981' locus_tag=Dd1591_0316 note='interacts with and stabilizes bases of the 16S rRNA that are involved in tRNA selection in the A site and with the mRNA backbone; located at the interface of the 30S and 50S subunits, it traverses the body of…
NC_012912	GenBank	CDS	370714	371184	+	1	.	codon_start=1 db_xref=GI:251787965 db_xref=InterPro:IPR000235 db_xref=InterPro:IPR005717 db_xref=GeneID:8116879 inference='protein motif:TFAM:TIGR01029' locus_tag=Dd1591_0317 note='binds directly to 16S rRNA where it nucleates assembly of the head domain of the 30S subunit' product='30S ribosomal protein S7' protein_id=YP_003002686.1 transl_table=11
NC_012912	GenBank	CDS	371276	373390	+	1	.	codon_start=1 db_xref=GI:251787966 db_xref=InterPro:IPR000640 db_xref=InterPro:IPR000795 db_xref=InterPro:IPR004161 db_xref=InterPro:IPR004540 db_xref=InterPro:IPR005225 db_xref=InterPro:IPR005517 db_xref=GeneID:8116880 inference='protein motif:TFAM:TIGR00484' locus_tag=Dd1591_0318 note='EF-G; promotes GTP-dependent translocation of the ribosome during translation; many organisms have multiple co…
NC_012912	GenBank	CDS	373480	374664	+	1	.	codon_start=1 db_xref=GI:251787967 db_xref=InterPro:IPR000795 db_xref=InterPro:IPR004160 db_xref=InterPro:IPR004161 db_xref=InterPro:IPR004541 db_xref=InterPro:IPR005225 db_xref=GeneID:8116881 inference='protein motif:TFAM:TIGR00485' locus_tag=Dd1591_0319 note='EF-Tu; promotes GTP-dependent binding of aminoacyl-tRNA to the A-site of ribosomes during protein biosynthesis; when the tRNA anticodon m…
NC_012912	GenBank	CDS	374794	374988	+	1	.	codon_start=1 db_xref=GI:251787968 db_xref=InterPro:IPR007419 db_xref=GeneID:8116882 inference='protein motif:PFAM:PF04324' locus_tag=Dd1591_0320 note='PFAM: BFD domain protein [2Fe-2S]-binding domain protein; KEGG: eca:ECA4034 bacterioferritin-associated ferredoxin' product='BFD domain-containing protein (2Fe-2S)-binding domain-containing protein' protein_id=YP_003002689.1 transl_table=11
NC_012912	GenBank	CDS	375064	375537	+	1	.	codon_start=1 db_xref=GI:251787969 db_xref=InterPro:IPR002024 db_xref=InterPro:IPR008331 db_xref=InterPro:IPR009040 db_xref=GeneID:8116883 inference='protein motif:TFAM:TIGR00754' locus_tag=Dd1591_0321 note='iron storage protein' product=bacterioferritin protein_id=YP_003002690.1 transl_table=11
NC_012912	GenBank	CDS	375831	376142	+	1	.	codon_start=1 db_xref=GI:251787970 db_xref=InterPro:IPR001848 db_xref=InterPro:IPR005731 db_xref=GeneID:8116884 gene=rpsJ inference='protein motif:TFAM:TIGR01049' locus_tag=Dd1591_0322 note='NusE; involved in assembly of the 30S subunit; in the ribosome, this protein is involved in the binding of tRNA; in Escherichia coli this protein was also found to be involved in transcription antitermination…
NC_012912	GenBank	CDS	376175	376804	+	1	.	codon_start=1 db_xref=GI:251787971 db_xref=InterPro:IPR000597 db_xref=GeneID:8116885 inference='protein motif:PFAM:PF00297' locus_tag=Dd1591_0323 note='PFAM: ribosomal protein L3; KEGG: eca:ECA4031 50S ribosomal protein L3' product='50S ribosomal protein L3' protein_id=YP_003002692.1 transl_table=11
NC_012912	GenBank	CDS	376815	377420	+	1	.	codon_start=1 db_xref=GI:251787972 db_xref=InterPro:IPR002136 db_xref=GeneID:8116886 gene=rplD inference='protein motif:PFAM:PF00573' locus_tag=Dd1591_0324 note='L4 is important during the early stages of 50S assembly; it initially binds near the 5' end of the 23S rRNA' product='50S ribosomal protein L4' protein_id=YP_003002693.1 transl_table=11
NC_012912	GenBank	CDS	377417	377719	+	1	.	codon_start=1 db_xref=GI:251787973 db_xref=InterPro:IPR001014 db_xref=InterPro:IPR013025 db_xref=GeneID:8116887 gene=rplW inference='protein motif:PFAM:PF00276' locus_tag=Dd1591_0325 note='binds third domain of 23S rRNA and protein L29; part of exit tunnel' product='50S ribosomal protein L23' protein_id=YP_003002694.1 transl_table=11
NC_012912	GenBank	CDS	377737	378558	+	1	.	codon_start=1 db_xref=GI:251787974 db_xref=InterPro:IPR002171 db_xref=InterPro:IPR005880 db_xref=GeneID:8116888 gene=rplB inference='protein motif:TFAM:TIGR01171' locus_tag=Dd1591_0326 note='one of the primary rRNA-binding proteins; required for association of the 30S and 50S subunits to form the 70S ribosome, for tRNA binding and peptide bond formation' product='50S ribosomal protein L2' protein…
NC_012912	GenBank	CDS	378575	378853	+	1	.	codon_start=1 db_xref=GI:251787975 db_xref=InterPro:IPR002222 db_xref=InterPro:IPR005732 db_xref=GeneID:8116889 gene=rpsS inference='protein motif:TFAM:TIGR01050' locus_tag=Dd1591_0327 note='protein S19 forms a complex with S13 that binds strongly to the 16S ribosomal RNA' product='30S ribosomal protein S19' protein_id=YP_003002696.1 transl_table=11
NC_012912	GenBank	CDS	378868	379200	+	1	.	codon_start=1 db_xref=GI:251787976 db_xref=InterPro:IPR001063 db_xref=InterPro:IPR005727 db_xref=GeneID:8116890 gene=rplV inference='protein motif:TFAM:TIGR01044' locus_tag=Dd1591_0328 note='binds specifically to 23S rRNA during the early stages of 50S assembly; makes contact with all 6 domains of the 23S rRNA in the assembled 50S subunit and ribosome; mutations in this gene result in erythromyci…
NC_012912	GenBank	CDS	379218	379919	+	1	.	codon_start=1 db_xref=GI:251787977 db_xref=InterPro:IPR001351 db_xref=InterPro:IPR004044 db_xref=InterPro:IPR004087 db_xref=InterPro:IPR005704 db_xref=InterPro:IPR008282 db_xref=GeneID:8116891 gene=rpsC inference='protein motif:TFAM:TIGR01009' locus_tag=Dd1591_0329 note='forms a complex with S10 and S14; binds the lower part of the 30S subunit head and the mRNA in the complete ribosome to positio…
NC_012912	GenBank	CDS	379933	380343	+	1	.	codon_start=1 db_xref=GI:251787978 db_xref=InterPro:IPR000114 db_xref=GeneID:8116892 inference='protein motif:TFAM:TIGR01164' locus_tag=Dd1591_0330 note='TIGRFAM: ribosomal protein L16; PFAM: ribosomal protein L16; KEGG: eca:ECA4024 50S ribosomal protein L16' product='50S ribosomal protein L16' protein_id=YP_003002699.1 transl_table=11
NC_012912	GenBank	CDS	380343	380534	+	1	.	codon_start=1 db_xref=GI:251787979 db_xref=InterPro:IPR001854 db_xref=GeneID:8116893 inference='protein motif:TFAM:TIGR00012' locus_tag=Dd1591_0331 note='TIGRFAM: ribosomal protein L29; PFAM: ribosomal protein L29; KEGG: ypb:YPTS_3882 ribosomal protein L29' product='50S ribosomal protein L29' protein_id=YP_003002700.1 transl_table=11
NC_012912	GenBank	CDS	380534	380788	+	1	.	codon_start=1 db_xref=GI:251787980 db_xref=InterPro:IPR000266 db_xref=GeneID:8116894 inference='protein motif:PFAM:PF00366' locus_tag=Dd1591_0332 note='PFAM: ribosomal protein S17; KEGG: eum:ECUMN_3784 30S ribosomal subunit protein S17' product='30S ribosomal protein S17' protein_id=YP_003002701.1 transl_table=11
NC_012912	GenBank	CDS	380954	381325	+	1	.	codon_start=1 db_xref=GI:251787981 db_xref=InterPro:IPR000218 db_xref=InterPro:IPR005745 db_xref=GeneID:8116895 gene=rplN inference='protein motif:TFAM:TIGR01067' locus_tag=Dd1591_0333 note='binds to the 23S rRNA between the centers for peptidyl transferase and GTPase' product='50S ribosomal protein L14' protein_id=YP_003002702.1 transl_table=11
NC_012912	GenBank	CDS	381336	381650	+	1	.	codon_start=1 db_xref=GI:251787982 db_xref=InterPro:IPR003256 db_xref=InterPro:IPR005824 db_xref=InterPro:IPR005825 db_xref=GeneID:8116896 gene=rplX inference='protein motif:TFAM:TIGR01079' locus_tag=Dd1591_0334 note='assembly initiator protein; binds to 5' end of 23S rRNA and nucleates assembly of the 50S; surrounds polypeptide exit tunnel' product='50S ribosomal protein L24' protein_id=YP_00300…
NC_012912	GenBank	CDS	381665	382204	+	1	.	codon_start=1 db_xref=GI:251787983 db_xref=InterPro:IPR002132 db_xref=GeneID:8116897 inference='protein motif:PFAM:PF00281' locus_tag=Dd1591_0335 note='PFAM: ribosomal protein L5; KEGG: set:SEN3256 50S ribosomal subunit protein L5' product='50S ribosomal protein L5' protein_id=YP_003002704.1 transl_table=11
NC_012912	GenBank	CDS	382218	382523	+	1	.	codon_start=1 db_xref=GI:251787984 db_xref=InterPro:IPR001209 db_xref=GeneID:8116898 gene=rpsN inference='protein motif:PFAM:PF00253' locus_tag=Dd1591_0336 note='located in the peptidyl transferase center and involved in assembly of 30S ribosome subunit; similar to what is observed with proteins L31 and L33, some proteins in this family contain CXXC motifs that are involved in zinc binding; if tw…
NC_012912	GenBank	CDS	382557	382949	+	1	.	codon_start=1 db_xref=GI:251787985 db_xref=InterPro:IPR000630 db_xref=GeneID:8116899 gene=rpsH inference='protein motif:PFAM:PF00410' locus_tag=Dd1591_0337 note='binds directly to 16S rRNA central domain where it helps coordinate assembly of the platform of the 30S subunit' product='30S ribosomal protein S8' protein_id=YP_003002706.1 transl_table=11
NC_012912	GenBank	CDS	382963	383496	+	1	.	codon_start=1 db_xref=GI:251787986 db_xref=InterPro:IPR000702 db_xref=InterPro:IPR002358 db_xref=GeneID:8116900 gene=rplF inference='protein motif:PFAM:PF00347' locus_tag=Dd1591_0338 note='ribosomal protein L6 appears to have arisen as a result of an ancient gene duplication as based on structural comparison of the Bacillus stearothermophilus protein; RNA-binding appears to be in the C-terminal d…
NC_012912	GenBank	CDS	383506	383859	+	1	.	codon_start=1 db_xref=GI:251787987 db_xref=InterPro:IPR004389 db_xref=InterPro:IPR005484 db_xref=GeneID:8116901 gene=rplR inference='protein motif:TFAM:TIGR00060' locus_tag=Dd1591_0339 note='binds 5S rRNA along with protein L5 and L25' product='50S ribosomal protein L18' protein_id=YP_003002708.1 transl_table=11
NC_012912	GenBank	CDS	383874	384374	+	1	.	codon_start=1 db_xref=GI:251787988 db_xref=InterPro:IPR005324 db_xref=InterPro:IPR005712 db_xref=InterPro:IPR013810 db_xref=GeneID:8116902 gene=rpsE inference='protein motif:TFAM:TIGR01021' locus_tag=Dd1591_0340 note='located at the back of the 30S subunit body where it stabilizes the conformation of the head with respect to the body; contacts S4 and S8; with S4 and S12 plays a role in translatio…
NC_012912	GenBank	CDS	384381	384560	+	1	.	codon_start=1 db_xref=GI:251787989 db_xref=InterPro:IPR000517 db_xref=InterPro:IPR005996 db_xref=GeneID:8116903 gene=rpmD inference='protein motif:TFAM:TIGR01308' locus_tag=Dd1591_0341 note='L30 binds domain II of the 23S rRNA and the 5S rRNA; similar to eukaryotic protein L7' product='50S ribosomal protein L30' protein_id=YP_003002710.1 transl_table=11
NC_012912	GenBank	CDS	384564	384998	+	1	.	codon_start=1 db_xref=GI:251787990 db_xref=InterPro:IPR001196 db_xref=InterPro:IPR005749 db_xref=GeneID:8116904 gene=rplO inference='protein motif:TFAM:TIGR01071' locus_tag=Dd1591_0342 note='late assembly protein' product='50S ribosomal protein L15' protein_id=YP_003002711.1 transl_table=11
NC_012912	GenBank	CDS	385006	386337	+	1	.	codon_start=1 db_xref=GI:251787991 db_xref=InterPro:IPR002208 db_xref=GeneID:8116905 gene=secY inference='protein motif:TFAM:TIGR00967' locus_tag=Dd1591_0343 note='forms heterotrimeric complex in the membrane; in bacteria the complex consists of SecY which forms the channel pore and SecE and SecG; the SecG subunit is not essential; in bacteria translocation is driven via the SecA ATPase' product=…
NC_012912	GenBank	CDS	386371	386487	+	1	.	codon_start=1 db_xref=GI:251787992 db_xref=InterPro:IPR000473 db_xref=GeneID:8116906 gene=rpmJ inference='protein motif:TFAM:TIGR01022' locus_tag=Dd1591_0344 note='smallest protein in the large subunit; similar to what is found with protein L31 and L33 several bacterial genomes contain paralogs which may be regulated by zinc; the protein from Thermus thermophilus has a zinc-binding motif and cont…
NC_012912	GenBank	CDS	386634	386990	+	1	.	codon_start=1 db_xref=GI:251787993 db_xref=InterPro:IPR001892 db_xref=InterPro:IPR002198 db_xref=GeneID:8116907 inference='protein motif:PFAM:PF00416' locus_tag=Dd1591_0345 note='PFAM: ribosomal protein S13; KEGG: pmr:PMI3277 30S ribosomal protein S13' product='30S ribosomal protein S13' protein_id=YP_003002714.1 transl_table=11
NC_012912	GenBank	CDS	387007	387396	+	1	.	codon_start=1 db_xref=GI:342837485 db_xref=GeneID:11033610 locus_tag=Dd1591_0345a product='ribosomal protein S11' protein_id=YP_004778103.1 transl_table=11
NC_012912	GenBank	CDS	387427	388047	+	1	.	codon_start=1 db_xref=GI:251787995 db_xref=InterPro:IPR001912 db_xref=InterPro:IPR002942 db_xref=InterPro:IPR005709 db_xref=GeneID:8116909 gene=rpsD inference='protein motif:TFAM:TIGR01017' locus_tag=Dd1591_0347 note='primary rRNA binding protein; nucleates 30S assembly; involved in translational accuracy with proteins S5 and S12; interacts with protein S5; involved in autogeneously regulating ri…
NC_012912	GenBank	CDS	388073	389062	+	1	.	codon_start=1 db_xref=GI:251787996 db_xref=InterPro:IPR011260 db_xref=InterPro:IPR011261 db_xref=InterPro:IPR011262 db_xref=InterPro:IPR011263 db_xref=InterPro:IPR011773 db_xref=GeneID:8116910 inference='protein motif:TFAM:TIGR02027' locus_tag=Dd1591_0348 note='catalyzes the transcription of DNA into RNA using the four ribonucleoside triphosphates as substrates. Dimerization of the alpha subunit …
NC_012912	GenBank	CDS	389103	389495	+	1	.	codon_start=1 db_xref=GI:251787997 db_xref=InterPro:IPR000456 db_xref=GeneID:8116911 gene=rplQ inference='protein motif:TFAM:TIGR00059' locus_tag=Dd1591_0349 note='is a component of the macrolide binding site in the peptidyl transferase center' product='50S ribosomal protein L17' protein_id=YP_003002718.1 transl_table=11
NC_012912	GenBank	CDS	389624	390013	+	1	.	codon_start=1 db_xref=GI:251787998 db_xref=GeneID:8116912 inference='similar to AA sequence:KEGG:KPN_03693' locus_tag=Dd1591_0350 note='KEGG: kpn:KPN_03693 hypothetical protein' product='hypothetical protein' protein_id=YP_003002719.1 transl_table=11
NC_012912	GenBank	CDS	390071	390295	+	1	.	codon_start=1 db_xref=GI:251787999 db_xref=InterPro:IPR005589 db_xref=GeneID:8116913 inference='protein motif:PFAM:PF03889' locus_tag=Dd1591_0351 note='PFAM: protein of unknown function DUF331; KEGG: eum:ECUMN_3765 hypothetical protein' product='hypothetical protein' protein_id=YP_003002720.1 transl_table=11
NC_012912	GenBank	CDS	390302	390727	+	-1	.	codon_start=1 db_xref=GI:251788000 db_xref=InterPro:IPR001185 db_xref=GeneID:8116914 inference='protein motif:TFAM:TIGR00220' locus_tag=Dd1591_0352 note='TIGRFAM: large conductance mechanosensitive channel protein; PFAM: large-conductance mechanosensitive channel; KEGG: spe:Spro_4515 large-conductance mechanosensitive channel' product='large conductance mechanosensitive channel protein' protein_i…
NC_012912	GenBank	CDS	390834	392210	+	-1	.	codon_start=1 db_xref=GI:251788001 db_xref=InterPro:IPR003148 db_xref=InterPro:IPR006036 db_xref=InterPro:IPR006037 db_xref=GeneID:8116915 gene=trkA inference='protein motif:PFAM:PF02254' locus_tag=Dd1591_0353 note='involved in potassium uptake; found to be peripherally associated with the inner membrane in Escherichia coli; contains an NAD-binding domain' product='potassium transporter periphera…
NC_012912	GenBank	CDS	392253	393548	+	-1	.	codon_start=1 db_xref=GI:251788002 db_xref=InterPro:IPR001678 db_xref=InterPro:IPR004573 db_xref=InterPro:IPR006027 db_xref=GeneID:8116916 inference='protein motif:TFAM:TIGR00563' locus_tag=Dd1591_0354 note='catalyzes the methylation of cytosine at position 967 (m5C967) of 16S rRNA; SAM-dependent methyltransferase' product='16S rRNA methyltransferase B' protein_id=YP_003002723.1 transl_table=11
NC_012912	GenBank	CDS	393609	394550	+	-1	.	codon_start=1 db_xref=GI:251788003 db_xref=InterPro:IPR001555 db_xref=InterPro:IPR002376 db_xref=InterPro:IPR005793 db_xref=InterPro:IPR005794 db_xref=GeneID:8116917 inference='protein motif:TFAM:TIGR00460' locus_tag=Dd1591_0355 note='TIGRFAM: methionyl-tRNA formyltransferase; PFAM: formyl transferase domain protein; KEGG: eca:ECA4000 methionyl-tRNA formyltransferase' product='methionyl-tRNA form…
NC_012912	GenBank	CDS	394589	395098	+	-1	.	EC_number=3.5.1.88 codon_start=1 db_xref=GI:251788004 db_xref=InterPro:IPR000181 db_xref=GeneID:8116918 gene=def inference='protein motif:TFAM:TIGR00079' locus_tag=Dd1591_0356 note='cleaves off formyl group from N-terminal methionine residues of newly synthesized proteins; binds iron(2+)' product='peptide deformylase' protein_id=YP_003002725.1 transl_table=11
NC_012912	GenBank	CDS	395212	396345	+	1	.	codon_start=1 db_xref=GI:251788005 db_xref=InterPro:IPR003488 db_xref=GeneID:8116919 inference='protein motif:TFAM:TIGR00732' locus_tag=Dd1591_0357 note='TIGRFAM: DNA protecting protein DprA; PFAM: SMF family protein; KEGG: eca:ECA3998 hypothetical protein' product='DNA protecting protein DprA' protein_id=YP_003002726.1 transl_table=11
NC_012912	GenBank	CDS	396317	396790	+	1	.	codon_start=1 db_xref=GI:251788006 db_xref=InterPro:IPR007456 db_xref=GeneID:8116920 inference='protein motif:PFAM:PF04361' locus_tag=Dd1591_0358 note='PFAM: protein of unknown function DUF494; KEGG: eca:ECA3997 hypothetical protein' product='hypothetical protein' protein_id=YP_003002727.1 transl_table=11
NC_012912	GenBank	CDS	396810	397367	+	1	.	codon_start=1 db_xref=GI:251788007 db_xref=InterPro:IPR013498 db_xref=GeneID:8116921 inference='protein motif:PFAM:PF01396' locus_tag=Dd1591_0359 note='PFAM: DNA topoisomerase type IA zn finger domain protein; KEGG: eca:ECA3996 putative DNA topoisomerase' product='DNA topoisomerase type IA zn finger domain-containing protein' protein_id=YP_003002728.1 transl_table=11
NC_012912	GenBank	CDS	397357	397929	+	1	.	codon_start=1 db_xref=GI:251788008 db_xref=InterPro:IPR006070 db_xref=GeneID:8116922 inference='protein motif:PFAM:PF01300' locus_tag=Dd1591_0360 note='PFAM: SUA5/yciO/yrdC domain; KEGG: eca:ECA3996 putative DNA topoisomerase' product='SUA5/yciO/yrdC domain-containing protein' protein_id=YP_003002729.1 transl_table=11
NC_012912	GenBank	CDS	397949	398776	+	1	.	codon_start=1 db_xref=GI:251788009 db_xref=InterPro:IPR006151 db_xref=InterPro:IPR011342 db_xref=InterPro:IPR013708 db_xref=GeneID:8116923 inference='protein motif:TFAM:TIGR00507' locus_tag=Dd1591_0361 note='TIGRFAM: shikimate 5-dehydrogenase; PFAM: Shikimate dehydrogenase substrate binding domain protein; Shikimate/quinate 5-dehydrogenase; KEGG: eca:ECA3995 shikimate 5-dehydrogenase' product='sh…
NC_012912	GenBank	CDS	398773	399042	+	1	.	codon_start=1 db_xref=GI:251788010 db_xref=InterPro:IPR009962 db_xref=GeneID:8116924 inference='protein motif:PFAM:PF07369' locus_tag=Dd1591_0362 note='PFAM: protein of unknown function DUF1488; KEGG: eca:ECA3994 hypothetical protein' product='hypothetical protein' protein_id=YP_003002731.1 transl_table=11
NC_012912	GenBank	CDS	399061	399597	+	-1	.	codon_start=1 db_xref=GI:251788011 db_xref=InterPro:IPR001451 db_xref=GeneID:8116925 inference='similar to AA sequence:KEGG:ECA3993' locus_tag=Dd1591_0363 note='KEGG: eca:ECA3993 putative transferase' product='putative transferase' protein_id=YP_003002732.1 transl_table=11
NC_012912	GenBank	rRNA	400069	401598	+	1	.	db_xref=GeneID:8116926 locus_tag=Dd1591_R0012 note='RNAmmer 1.2, Lagesen et al., Nucleic Acids Res. Apr2 2, 2007' product='16S ribosomal RNA'
NC_012912	GenBank	gene	401673	401749	+	1	.	db_xref=GeneID:8116927 locus_tag=Dd1591_R0013 note=tRNA-Ile2
NC_012912	GenBank	tRNA	401673	401749	+	1	.	db_xref=GeneID:8116927 locus_tag=Dd1591_R0013 product=tRNA-Ile
NC_012912	GenBank	gene	401862	401937	+	1	.	db_xref=GeneID:8116928 locus_tag=Dd1591_R0014 note=tRNA-Ala2
NC_012912	GenBank	tRNA	401862	401937	+	1	.	db_xref=GeneID:8116928 locus_tag=Dd1591_R0014 product=tRNA-Ala
NC_012912	GenBank	rRNA	402107	405014	+	1	.	db_xref=GeneID:8116929 locus_tag=Dd1591_R0015 note='RNAmmer 1.2, Lagesen et al., Nucleic Acids Res. Apr2 2, 2007' product='23S ribosomal RNA'
NC_012912	GenBank	rRNA	405146	405260	+	1	.	db_xref=GeneID:8116930 locus_tag=Dd1591_R0016 note='RNAmmer 1.2, Lagesen et al., Nucleic Acids Res. Apr2 2, 2007' product='5S ribosomal RNA'
NC_012912	GenBank	CDS	405764	406693	+	1	.	EC_number=2.3.1.46 codon_start=1 db_xref=GI:251788012 db_xref=InterPro:IPR005697 db_xref=GeneID:8116931 inference='protein motif:TFAM:TIGR01001' locus_tag=Dd1591_0364 note='catalyzes the formation of O-succinyl-L-homoserine from succinyl-CoA and L-homoserine in methionine biosynthesis' product='homoserine O-succinyltransferase' protein_id=YP_003002733.1 transl_table=11
NC_012912	GenBank	CDS	407010	408608	+	1	.	EC_number=2.3.3.9 codon_start=1 db_xref=GI:251788013 db_xref=InterPro:IPR001465 db_xref=InterPro:IPR006252 db_xref=GeneID:8116932 inference='protein motif:TFAM:TIGR01344' locus_tag=Dd1591_0365 note='KEGG: esa:ESA_00053 malate synthase; TIGRFAM: malate synthase A; PFAM: malate synthase' product='malate synthase A' protein_id=YP_003002734.1 transl_table=11
NC_012912	GenBank	CDS	408632	409939	+	1	.	codon_start=1 db_xref=GI:251788014 db_xref=InterPro:IPR000918 db_xref=InterPro:IPR006254 db_xref=GeneID:8116933 inference='protein motif:TFAM:TIGR01346' locus_tag=Dd1591_0366 note='TIGRFAM: isocitrate lyase; PFAM: isocitrate lyase and phosphorylmutase; KEGG: eca:ECA3990 isocitrate lyase' product='isocitrate lyase' protein_id=YP_003002735.1 transl_table=11
NC_012912	GenBank	CDS	410018	411775	+	1	.	EC_number=2.7.11.5 codon_start=1 db_xref=GI:251788015 db_xref=InterPro:IPR010452 db_xref=GeneID:8116934 gene=aceK inference='protein motif:PRIAM:2.7.11.5' locus_tag=Dd1591_0367 note='catalyzes the phosphorylation/dephosphorylation of the enzyme isocitrate dehydrogenase on a specific serine which regulates activity; unphosphorylated IDH is fully active when cells are grown on glucose while the enz…
NC_012912	GenBank	CDS	411782	412615	+	-1	.	codon_start=1 db_xref=GI:251788016 db_xref=InterPro:IPR005471 db_xref=InterPro:IPR014757 db_xref=GeneID:8116935 inference='protein motif:PFAM:PF01614' locus_tag=Dd1591_0368 note='regulates the glyoxylate bypass operon (aceBAK), which encodes isocitrate lyase, malate synthase and isocitrate dehydrogenase kinase/phosphorylase' product='transcriptional repressor IclR' protein_id=YP_003002737.1 trans…
NC_012912	GenBank	CDS	412774	416460	+	1	.	codon_start=1 db_xref=GI:251788017 db_xref=InterPro:IPR000489 db_xref=InterPro:IPR003726 db_xref=InterPro:IPR003759 db_xref=InterPro:IPR004223 db_xref=InterPro:IPR006158 db_xref=InterPro:IPR011822 db_xref=GeneID:8116936 gene=metH inference='protein motif:TFAM:TIGR02082' locus_tag=Dd1591_0369 note='one of two methionine synthases in Escherichia coli; MetH catalyzes a methyl transfer reaction from …
NC_012912	GenBank	CDS	416537	417991	+	-1	.	codon_start=1 db_xref=GI:251788018 db_xref=InterPro:IPR001898 db_xref=InterPro:IPR004680 db_xref=GeneID:8116937 inference='protein motif:TFAM:TIGR00785' locus_tag=Dd1591_0370 note='TIGRFAM: anion transporter; PFAM: sodium/sulphate symporter; Citrate transporter; KEGG: eca:ECA3984 putative sodium:sulfate symporter' product='anion transporter' protein_id=YP_003002739.1 transl_table=11
NC_012912	GenBank	CDS	418309	419955	+	1	.	codon_start=1 db_xref=GI:251788019 db_xref=InterPro:IPR003841 db_xref=InterPro:IPR004633 db_xref=InterPro:IPR008170 db_xref=GeneID:8116938 inference='protein motif:TFAM:TIGR01013' locus_tag=Dd1591_0371 note='TIGRFAM: sodium-dependent inorganic phosphate (Pi) transporter; Na/Pi-cotransporter II-related protein; PFAM: Na+/Picotransporter; PhoU family protein; KEGG: eca:ECA3983 putative sodium/phosp…
NC_012912	GenBank	CDS	420034	421398	+	-1	.	EC_number=2.7.2.4 codon_start=1 db_xref=GI:251788020 db_xref=InterPro:IPR001048 db_xref=InterPro:IPR001341 db_xref=InterPro:IPR002912 db_xref=InterPro:IPR005260 db_xref=GeneID:8116939 inference='protein motif:TFAM:TIGR00657' locus_tag=Dd1591_0372 note='catalyzes the formation of 4-phospho-L-aspartate from L-aspartate and ATP; functions in amino acid biosynthesis; lysine sensitive' product='aspart…
NC_012912	GenBank	CDS	421905	423554	+	1	.	EC_number=5.3.1.9 codon_start=1 db_xref=GI:251788021 db_xref=InterPro:IPR001672 db_xref=GeneID:8116940 gene=pgi inference='protein motif:PRIAM:5.3.1.9' locus_tag=Dd1591_0373 note='functions in sugar metabolism in glycolysis and the Embden-Meyerhof pathways (EMP) and in gluconeogenesis; catalyzes reversible isomerization of glucose-6-phosphate to fructose-6-phosphate; member of PGI family' product…
NC_012912	GenBank	CDS	423823	424167	+	1	.	codon_start=1 db_xref=GI:251788022 db_xref=GeneID:8116941 inference='similar to AA sequence:KEGG:Spro_0410' locus_tag=Dd1591_0374 note='KEGG: spe:Spro_0410 hypothetical protein' product='hypothetical protein' protein_id=YP_003002743.1 transl_table=11
NC_012912	GenBank	CDS	424219	425256	+	-1	.	EC_number=5.4.3.2 codon_start=1 db_xref=GI:251788023 db_xref=InterPro:IPR003739 db_xref=InterPro:IPR007197 db_xref=GeneID:8116942 inference='protein motif:TFAM:TIGR00238' locus_tag=Dd1591_0375 note='KEGG: eca:ECA3977 hypothetical protein; TIGRFAM: lysine 2,3-aminomutase YodO family protein; PFAM: Radical SAM domain protein' product='lysine 2,3-aminomutase YodO family protein' protein_id=YP_003002…
NC_012912	GenBank	CDS	425296	425862	+	1	.	codon_start=1 db_xref=GI:251788024 db_xref=InterPro:IPR001059 db_xref=InterPro:IPR011768 db_xref=InterPro:IPR013185 db_xref=InterPro:IPR013852 db_xref=InterPro:IPR015365 db_xref=GeneID:8116943 inference='protein motif:TFAM:TIGR00038' locus_tag=Dd1591_0376 note='Involved in peptide bond synthesis; alters the affinity of the ribosome for aminoacyl-tRNA' product='elongation factor P' protein_id=YP_0…
NC_012912	GenBank	CDS	426018	426371	+	1	.	codon_start=1 db_xref=GI:251788025 db_xref=InterPro:IPR007437 db_xref=GeneID:8116944 inference='protein motif:PFAM:PF04342' locus_tag=Dd1591_0377 note='PFAM: protein of unknown function DUF486; KEGG: eca:ECA3974 hypothetical protein' product='hypothetical protein' protein_id=YP_003002746.1 transl_table=11
NC_012912	GenBank	CDS	426512	427051	+	-1	.	codon_start=1 db_xref=GI:251788026 db_xref=InterPro:IPR002345 db_xref=InterPro:IPR002446 db_xref=InterPro:IPR013208 db_xref=GeneID:8116945 inference='protein motif:PFAM:PF08212' locus_tag=Dd1591_0378 note='PFAM: Lipocalin family protein; KEGG: eca:ECA3973 outer membrane lipoprotein Blc' product='Lipocalin family protein' protein_id=YP_003002747.1 transl_table=11
NC_012912	GenBank	CDS	427163	427519	+	-1	.	codon_start=1 db_xref=GI:251788027 db_xref=InterPro:IPR003418 db_xref=GeneID:8116946 inference='protein motif:PFAM:PF02313' locus_tag=Dd1591_0379 note='in conjunction with FrdC acts to anchor the catalytic components of the fumarate reductase to the cytoplasmic membrane' product='fumarate reductase subunit D' protein_id=YP_003002748.1 transl_table=11
NC_012912	GenBank	CDS	427534	427929	+	-1	.	codon_start=1 db_xref=GI:251788028 db_xref=InterPro:IPR003510 db_xref=GeneID:8118467 inference='protein motif:PFAM:PF02300' locus_tag=Dd1591_0380 note='part of four member fumarate reductase enzyme complex FrdABCD which catalyzes the reduction of fumarate to succinate during anaerobic respiration; FrdAB are the catalytic subcomplex consisting of a flavoprotein subunit and an iron-sulfur subunit, …
NC_012912	GenBank	CDS	427942	428676	+	-1	.	EC_number=1.3.99.1 codon_start=1 db_xref=GI:251788029 db_xref=InterPro:IPR001041 db_xref=InterPro:IPR001450 db_xref=InterPro:IPR004489 db_xref=InterPro:IPR006058 db_xref=InterPro:IPR017900 db_xref=GeneID:8118468 inference='protein motif:TFAM:TIGR00384' locus_tag=Dd1591_0381 note='part of four member fumarate reductase enzyme complex FrdABCD which catalyzes the reduction of fumarate to succinate d…
NC_012912	GenBank	CDS	428669	430465	+	-1	.	codon_start=1 db_xref=GI:251788030 db_xref=InterPro:IPR003952 db_xref=InterPro:IPR003953 db_xref=InterPro:IPR004112 db_xref=InterPro:IPR005884 db_xref=InterPro:IPR013027 db_xref=InterPro:IPR014006 db_xref=GeneID:8118469 inference='protein motif:TFAM:TIGR01176' locus_tag=Dd1591_0382 note='part of four member fumarate reductase enzyme complex FrdABCD which catalyzes the reduction of fumarate to suc…
NC_012912	GenBank	CDS	430873	431850	+	1	.	EC_number=6.1.1.6 codon_start=1 db_xref=GI:251788031 db_xref=InterPro:IPR002313 db_xref=InterPro:IPR004364 db_xref=InterPro:IPR004525 db_xref=InterPro:IPR006195 db_xref=GeneID:8118470 inference='protein motif:TFAM:TIGR00462' locus_tag=Dd1591_0383 note='lysine--tRNA ligase beta chain; poxA; class II aminoacyl tRNA synthetase; catalyzes a two-step reaction; first charging a lysine molecule by linki…
NC_012912	GenBank	CDS	431986	435309	+	-1	.	codon_start=1 db_xref=GI:251788032 db_xref=InterPro:IPR006685 db_xref=InterPro:IPR006686 db_xref=GeneID:8118471 inference='protein motif:PFAM:PF00924' locus_tag=Dd1591_0384 note='PFAM: MscS Mechanosensitive ion channel; KEGG: eca:ECA3967 hypothetical protein' product='hypothetical protein' protein_id=YP_003002753.1 transl_table=11
NC_012912	GenBank	CDS	435339	436253	+	-1	.	EC_number=4.1.1.65 codon_start=1 db_xref=GI:251788033 db_xref=InterPro:IPR003817 db_xref=InterPro:IPR005221 db_xref=GeneID:8118472 inference='protein motif:TFAM:TIGR00163' locus_tag=Dd1591_0385 note='KEGG: eca:ECA3966 phosphatidylserine decarboxylase; TIGRFAM: phosphatidylserine decarboxylase; PFAM: phosphatidylserine decarboxylase-related' product='phosphatidylserine decarboxylase' protein_id=YP…
NC_012912	GenBank	CDS	436324	437373	+	-1	.	codon_start=1 db_xref=GI:251788034 db_xref=InterPro:IPR004881 db_xref=InterPro:IPR010914 db_xref=GeneID:8118473 inference='protein motif:TFAM:TIGR00157' locus_tag=Dd1591_0386 note='EngC; RsgA; CpgA; circularly permuted GTPase; ribosome small subunit-dependent GTPase A; has the pattern G4-G1-G3 as opposed to other GTPases; interacts strongly with 30S ribosome which stimulates GTPase activity' prod…
NC_012912	GenBank	CDS	437521	438063	+	1	.	codon_start=1 db_xref=GI:251788035 db_xref=InterPro:IPR006055 db_xref=InterPro:IPR013520 db_xref=GeneID:8118474 inference='protein motif:PFAM:PF00929' locus_tag=Dd1591_0387 note='PFAM: Exonuclease RNase T and DNA polymerase III; SMART: Exonuclease; KEGG: spe:Spro_0424 oligoribonuclease' product='Exonuclease RNase T and DNA polymerase III' protein_id=YP_003002756.1 transl_table=11
NC_012912	GenBank	gene	438317	438392	+	1	.	db_xref=GeneID:8118475 locus_tag=Dd1591_R0017 note=tRNA-Gly1
NC_012912	GenBank	tRNA	438317	438392	+	1	.	db_xref=GeneID:8118475 locus_tag=Dd1591_R0017 product=tRNA-Gly
NC_012912	GenBank	CDS	438643	439494	+	1	.	codon_start=1 db_xref=GI:251788036 db_xref=GeneID:8118476 inference='similar to AA sequence:KEGG:PSEEN0738' locus_tag=Dd1591_0388 note='KEGG: pen:PSEEN0738 hypothetical protein' product='hypothetical protein' protein_id=YP_003002757.1 transl_table=11
NC_012912	GenBank	CDS	439491	440810	+	1	.	codon_start=1 db_xref=GI:251788037 db_xref=GeneID:8118477 inference='similar to AA sequence:KEGG:Pfl01_0146' locus_tag=Dd1591_0389 note='KEGG: pfo:Pfl01_0146 hypothetical protein' product='hypothetical protein' protein_id=YP_003002758.1 transl_table=11
NC_012912	GenBank	CDS	440807	442930	+	1	.	codon_start=1 db_xref=GI:251788038 db_xref=InterPro:IPR008915 db_xref=GeneID:8118478 inference='protein motif:PFAM:PF02163' locus_tag=Dd1591_0390 note='PFAM: peptidase M50; KEGG: pfo:Pfl01_0147 peptidase M50' product='peptidase M50' protein_id=YP_003002759.1 transl_table=11
NC_012912	GenBank	CDS	443204	444118	+	1	.	codon_start=1 db_xref=GI:251788039 db_xref=InterPro:IPR011083 db_xref=GeneID:8118479 inference='protein motif:PFAM:PF07484' locus_tag=Dd1591_0391 note='PFAM: Tail Collar domain protein; KEGG: avi:Avi_5259 hypothetical protein' product='Tail Collar domain-containing protein' protein_id=YP_003002760.1 transl_table=11
NC_012912	GenBank	CDS	444285	450290	+	1	.	codon_start=1 db_xref=GI:251788040 db_xref=InterPro:IPR006644 db_xref=InterPro:IPR008009 db_xref=GeneID:8118480 inference='protein motif:PFAM:PF05345' locus_tag=Dd1591_0392 note='PFAM: Ig family protein; SMART: Dystroglycan-type cadherin domain protein; KEGG: hch:HCH_03194 outer membrane protein domain-containing protein' product='Ig family protein' protein_id=YP_003002761.1 transl_table=11
NC_012912	GenBank	CDS	450348	451856	+	1	.	codon_start=1 db_xref=GI:251788041 db_xref=GeneID:8118481 inference='similar to AA sequence:KEGG:PputW619_0676' locus_tag=Dd1591_0393 note='KEGG: ppw:PputW619_0676 outer membrane efflux protein' product='outer membrane efflux protein' protein_id=YP_003002762.1 transl_table=11
NC_012912	GenBank	CDS	451977	453569	+	-1	.	codon_start=1 db_xref=GI:251788042 db_xref=InterPro:IPR003660 db_xref=InterPro:IPR004089 db_xref=InterPro:IPR004090 db_xref=GeneID:8118482 inference='protein motif:PFAM:PF00015' locus_tag=Dd1591_0394 note='PFAM: chemotaxis sensory transducer; histidine kinase HAMP region domain protein; SMART: chemotaxis sensory transducer; KEGG: yen:YE0409 methyl-accepting chemotaxis protein' product='methyl-acc…
NC_012912	GenBank	CDS	454364	456034	+	1	.	codon_start=1 db_xref=GI:251788043 db_xref=InterPro:IPR003660 db_xref=InterPro:IPR004089 db_xref=InterPro:IPR004090 db_xref=GeneID:8118483 inference='protein motif:PFAM:PF00015' locus_tag=Dd1591_0395 note='PFAM: chemotaxis sensory transducer; histidine kinase HAMP region domain protein; SMART: chemotaxis sensory transducer; KEGG: yen:YE3615 putative methyl-accepting chemotaxis protein' product='m…
NC_012912	GenBank	CDS	456248	457144	+	-1	.	codon_start=1 db_xref=GI:251788044 db_xref=InterPro:IPR000847 db_xref=InterPro:IPR005119 db_xref=GeneID:8118484 inference='protein motif:PFAM:PF03466' locus_tag=Dd1591_0396 note='PFAM: LysR substrate-binding; regulatory protein LysR; KEGG: spe:Spro_4199 putative DNA-binding transcriptional regulator' product='putative DNA-binding transcriptional regulator' protein_id=YP_003002765.1 transl_table=11
NC_012912	GenBank	CDS	457304	458635	+	1	.	codon_start=1 db_xref=GI:251788045 db_xref=InterPro:IPR002933 db_xref=InterPro:IPR010168 db_xref=InterPro:IPR011650 db_xref=GeneID:8118485 inference='protein motif:TFAM:TIGR01891' locus_tag=Dd1591_0397 note='TIGRFAM: amidohydrolase; PFAM: peptidase M20; peptidase dimerisation domain protein; KEGG: spe:Spro_4200 amidohydrolase' product=amidohydrolase protein_id=YP_003002766.1 transl_table=11
NC_012912	GenBank	CDS	458632	460083	+	1	.	codon_start=1 db_xref=GI:251788046 db_xref=InterPro:IPR002933 db_xref=InterPro:IPR010168 db_xref=InterPro:IPR011650 db_xref=GeneID:8118486 inference='protein motif:TFAM:TIGR01891' locus_tag=Dd1591_0398 note='TIGRFAM: amidohydrolase; PFAM: peptidase M20; peptidase dimerisation domain protein; KEGG: spe:Spro_4201 amidohydrolase' product=amidohydrolase protein_id=YP_003002767.1 transl_table=11
NC_012912	GenBank	CDS	460446	461435	+	-1	.	codon_start=1 db_xref=GI:251788047 db_xref=InterPro:IPR002525 db_xref=InterPro:IPR003346 db_xref=GeneID:8118487 inference='protein motif:PFAM:PF02371' locus_tag=Dd1591_0399 note='PFAM: transposase IS116/IS110/IS902 family protein; transposase IS111A/IS1328/IS1533; KEGG: sea:SeAg_B4544 invertase' product='transposase IS116/IS110/IS902 family protein' protein_id=YP_003002768.1 transl_table=11
NC_012912	GenBank	CDS	461843	463360	+	1	.	codon_start=1 db_xref=GI:251788048 db_xref=InterPro:IPR001589 db_xref=InterPro:IPR004697 db_xref=InterPro:IPR011540 db_xref=GeneID:8118488 gene=abgT inference='protein motif:TFAM:TIGR00819' locus_tag=Dd1591_0400 note='TIGRFAM: AbgT transporter family; PFAM: AbgT putative transporter; KEGG: plu:plu3724 putative aminobenzoyl-glutamate transporter' product='putative aminobenzoyl-glutamate transporte…
NC_012912	GenBank	CDS	463512	463982	+	1	.	codon_start=1 db_xref=GI:251788049 db_xref=InterPro:IPR000835 db_xref=GeneID:8118489 inference='protein motif:PFAM:PF01047' locus_tag=Dd1591_0401 note='PFAM: regulatory protein MarR; SMART: regulatory protein MarR; KEGG: eca:ECA3168 transcriptional regulator of organic hydroperoxide resistance gene ohr' product='MarR family transcriptional regulator' protein_id=YP_003002770.1 transl_table=11
NC_012912	GenBank	CDS	464103	464528	+	1	.	codon_start=1 db_xref=GI:251788050 db_xref=InterPro:IPR003718 db_xref=GeneID:8118490 inference='protein motif:PFAM:PF02566' locus_tag=Dd1591_0402 note='PFAM: OsmC family protein; KEGG: eca:ECA3167 organic hydroperoxide resistance protein' product='OsmC family protein' protein_id=YP_003002771.1 transl_table=11
NC_012912	GenBank	CDS	464598	465608	+	1	.	codon_start=1 db_xref=GI:251788051 db_xref=InterPro:IPR002168 db_xref=InterPro:IPR013094 db_xref=GeneID:8118491 inference='protein motif:PFAM:PF07859' locus_tag=Dd1591_0403 note='PFAM: Alpha/beta hydrolase fold-3 domain protein; KEGG: psp:PSPPH_3647 lipase' product='alpha/beta hydrolase fold-3 domain-containing protein' protein_id=YP_003002772.1 transl_table=11
NC_012912	GenBank	CDS	465669	466487	+	-1	.	codon_start=1 db_xref=GI:251788052 db_xref=InterPro:IPR003439 db_xref=InterPro:IPR003593 db_xref=InterPro:IPR017871 db_xref=GeneID:8118492 inference='protein motif:PFAM:PF00005' locus_tag=Dd1591_0404 note='PFAM: ABC transporter related; SMART: AAA ATPase; KEGG: eca:ECA2153 ABC transporter, ATP-binding protein' product='ABC transporter' protein_id=YP_003002773.1 transl_table=11
NC_012912	GenBank	CDS	466506	467441	+	-1	.	codon_start=1 db_xref=GI:251788053 db_xref=InterPro:IPR000515 db_xref=InterPro:IPR010065 db_xref=GeneID:8118493 inference='protein motif:TFAM:TIGR01726' locus_tag=Dd1591_0405 note='TIGRFAM: polar amino acid ABC transporter, inner membrane subunit; PFAM: binding-protein-dependent transport systems inner membrane component; KEGG: eca:ECA2154 putative ABC transporter, permease' product='polar amino …
NC_012912	GenBank	CDS	467455	467985	+	-1	.	codon_start=1 db_xref=GI:251788054 db_xref=InterPro:IPR000182 db_xref=GeneID:8118494 inference='protein motif:PFAM:PF00583' locus_tag=Dd1591_0406 note='PFAM: GCN5-related N-acetyltransferase; KEGG: eca:ECA2155 putative acetyltransferase' product='GCN5-related N-acetyltransferase' protein_id=YP_003002775.1 transl_table=11
NC_012912	GenBank	CDS	468015	468962	+	-1	.	codon_start=1 db_xref=GI:251788055 db_xref=InterPro:IPR001638 db_xref=GeneID:8118495 inference='protein motif:PFAM:PF00497' locus_tag=Dd1591_0407 note='PFAM: extracellular solute-binding protein family 3; SMART: extracellular solute-binding protein family 3; KEGG: eca:ECA2156 ABC transporter, substrate binding protein' product='extracellular solute-binding protein family 3' protein_id=YP_00300277…
NC_012912	GenBank	CDS	469037	470413	+	-1	.	codon_start=1 db_xref=GI:251788056 db_xref=GeneID:8118496 inference='similar to AA sequence:KEGG:ECA2158' locus_tag=Dd1591_0408 note='KEGG: eca:ECA2158 hypothetical protein' product='hypothetical protein' protein_id=YP_003002777.1 transl_table=11
NC_012912	GenBank	CDS	470837	471826	+	1	.	codon_start=1 db_xref=GI:251788057 db_xref=InterPro:IPR016048 db_xref=GeneID:8118497 inference='protein motif:PFAM:PF00296' locus_tag=Dd1591_0409 note='PFAM: Luciferase-like monooxygenase; KEGG: eca:ECA2161 putative luciferase-like monooxygenase' product='Luciferase-like monooxygenase' protein_id=YP_003002778.1 transl_table=11
NC_012912	GenBank	CDS	471816	472406	+	-1	.	codon_start=1 db_xref=GI:251788058 db_xref=GeneID:8118498 inference='ab initio prediction:Prodigal:1.4' locus_tag=Dd1591_0410 note='KEGG: ent:Ent638_0389 hypothetical protein' product='hypothetical protein' protein_id=YP_003002779.1 transl_table=11
NC_012912	GenBank	gene	473317	473392	+	1	.	db_xref=GeneID:8118499 locus_tag=Dd1591_R0018 note=tRNA-Gly2
NC_012912	GenBank	tRNA	473317	473392	+	1	.	db_xref=GeneID:8118499 locus_tag=Dd1591_R0018 product=tRNA-Gly
NC_012912	GenBank	CDS	475648	475902	+	-1	.	codon_start=1 db_xref=GI:251788059 db_xref=GeneID:8118501 inference='similar to AA sequence:KEGG:PMI3401' locus_tag=Dd1591_0412 note='KEGG: pmr:PMI3401 sugar fermentation stimulation protein' product='putative transcriptional regulator Nlp' protein_id=YP_003002780.1 transl_table=11
NC_012912	GenBank	CDS	476340	477638	+	-1	.	codon_start=1 db_xref=GI:251788060 db_xref=InterPro:IPR001248 db_xref=GeneID:8118502 inference='protein motif:PFAM:PF02133' locus_tag=Dd1591_0413 note='PFAM: permease for cytosine/purines uracil thiamine allantoin; KEGG: eca:ECA0932 permease' product='cytosine/purines uracil thiamine allantoin permease' protein_id=YP_003002781.1 transl_table=11
NC_012912	GenBank	CDS	477663	478331	+	-1	.	codon_start=1 db_xref=GI:251788061 db_xref=InterPro:IPR000792 db_xref=InterPro:IPR013656 db_xref=GeneID:8118503 inference='protein motif:PFAM:PF08448' locus_tag=Dd1591_0414 note='PFAM: PAS fold-4 domain protein; regulatory protein LuxR; SMART: regulatory protein LuxR; KEGG: yen:YE0514 putative transcriptional regulator' product='LuxR family transcriptional regulator' protein_id=YP_003002782.1 tra…
NC_012912	GenBank	CDS	478529	478816	+	1	.	codon_start=1 db_xref=GI:251788062 db_xref=GeneID:8118504 inference='similar to AA sequence:KEGG:Spro_0470' locus_tag=Dd1591_0415 note='KEGG: spe:Spro_0470 putative transcriptional regulator, Nlp' product='putative transcriptional regulator Nlp' protein_id=YP_003002783.1 transl_table=11
NC_012912	GenBank	CDS	480420	480938	+	1	.	codon_start=1 db_xref=GI:251788063 db_xref=InterPro:IPR008514 db_xref=InterPro:IPR017728 db_xref=GeneID:8118506 inference='protein motif:TFAM:TIGR03344' locus_tag=Dd1591_0417 note='TIGRFAM: type VI secretion system effector, Hcp1 family; PFAM: protein of unknown function DUF796; KEGG: eca:ECA2866 hypothetical protein' product='Hcp1 family type VI secretion system effector' protein_id=YP_003002784…
NC_012912	GenBank	CDS	481104	482957	+	1	.	codon_start=1 db_xref=GI:251788064 db_xref=InterPro:IPR006533 db_xref=InterPro:IPR017847 db_xref=GeneID:8118507 inference='protein motif:TFAM:TIGR03361' locus_tag=Dd1591_0418 note='TIGRFAM: type VI secretion system Vgr family protein; Rhs element Vgr protein; PFAM: Rhs element Vgr protein; KEGG: eca:ECA2867 putative rhs accessory genetic element' product='type VI secretion system Vgr family prote…
NC_012912	GenBank	CDS	482971	483378	+	1	.	codon_start=1 db_xref=GI:251788065 db_xref=InterPro:IPR014894 db_xref=GeneID:8118508 inference='protein motif:PFAM:PF08786' locus_tag=Dd1591_0419 note='PFAM: Domain of unknown function DUF1795; KEGG: eca:ECA2868 hypothetical protein' product='hypothetical protein' protein_id=YP_003002786.1 transl_table=11
NC_012912	GenBank	CDS	483390	487817	+	1	.	codon_start=1 db_xref=GI:251788066 db_xref=InterPro:IPR006530 db_xref=InterPro:IPR008727 db_xref=GeneID:8118509 inference='protein motif:TFAM:TIGR01643' locus_tag=Dd1591_0420 note='TIGRFAM: YD repeat protein; PFAM: YD repeat-containing protein; PAAR repeat-containing protein; KEGG: eca:ECA4278 rhs-family protein' product='YD repeat protein' protein_id=YP_003002787.1 transl_table=11
NC_012912	GenBank	CDS	487820	488224	+	1	.	codon_start=1 db_xref=GI:251788067 db_xref=GeneID:8118510 inference='similar to AA sequence:KEGG:ESA_03890' locus_tag=Dd1591_0421 note='KEGG: esa:ESA_03890 hypothetical protein' product='hypothetical protein' protein_id=YP_003002788.1 transl_table=11
NC_012912	GenBank	CDS	488695	488955	+	1	.	codon_start=1 db_xref=GI:251788068 db_xref=GeneID:8118511 inference='ab initio prediction:Prodigal:1.4' locus_tag=Dd1591_0422 product='hypothetical protein' protein_id=YP_003002789.1 transl_table=11
NC_012912	GenBank	CDS	489756	491357	+	1	.	codon_start=1 db_xref=GI:251788069 db_xref=InterPro:IPR002078 db_xref=InterPro:IPR003593 db_xref=InterPro:IPR011704 db_xref=GeneID:8118513 inference='protein motif:PFAM:PF00158' locus_tag=Dd1591_0424 note='PFAM: sigma-54 factor interaction domain-containing protein; ATPase associated with various cellular activities AAA_5; SMART: AAA ATPase; KEGG: eca:ECA3435 putative sigma-54 dependent transcrip…
NC_012912	GenBank	CDS	491443	493242	+	-1	.	codon_start=1 db_xref=GI:251788070 db_xref=InterPro:IPR011093 db_xref=InterPro:IPR011119 db_xref=GeneID:8118514 inference='protein motif:PFAM:PF07514' locus_tag=Dd1591_0425 note='PFAM: Relaxase; protein of unknown function DUF1528; KEGG: bpt:Bpet1092 putative helicase' product=Relaxase protein_id=YP_003002791.1 transl_table=11
NC_012912	GenBank	CDS	493556	494524	+	1	.	codon_start=1 db_xref=GI:251788071 db_xref=GeneID:8118515 inference='ab initio prediction:Prodigal:1.4' locus_tag=Dd1591_0426 product='hypothetical protein' protein_id=YP_003002792.1 transl_table=11
NC_012912	GenBank	CDS	494726	495091	+	1	.	codon_start=1 db_xref=GI:251788072 db_xref=GeneID:8118516 inference='similar to AA sequence:KEGG:Plav_3432' locus_tag=Dd1591_0427 note='KEGG: pla:Plav_3432 hypothetical protein' product='hypothetical protein' protein_id=YP_003002793.1 transl_table=11
NC_012912	GenBank	CDS	495098	496621	+	-1	.	codon_start=1 db_xref=GI:251788073 db_xref=GeneID:8118517 inference='similar to AA sequence:KEGG:Plav_3431' locus_tag=Dd1591_0428 note='KEGG: pla:Plav_3431 hypothetical protein' product='hypothetical protein' protein_id=YP_003002794.1 transl_table=11
NC_012912	GenBank	CDS	496633	496983	+	-1	.	codon_start=1 db_xref=GI:251788074 db_xref=GeneID:8118518 inference='similar to AA sequence:KEGG:Bpet1504' locus_tag=Dd1591_0429 note='KEGG: bpt:Bpet1504 hypothetical protein' product='hypothetical protein' protein_id=YP_003002795.1 transl_table=11
NC_012912	GenBank	CDS	496980	498380	+	-1	.	codon_start=1 db_xref=GI:251788075 db_xref=GeneID:8118519 inference='similar to AA sequence:KEGG:Neut_0075' locus_tag=Dd1591_0430 note='KEGG: net:Neut_0075 hypothetical protein' product='hypothetical protein' protein_id=YP_003002796.1 transl_table=11
NC_012912	GenBank	CDS	498388	499314	+	-1	.	codon_start=1 db_xref=GI:251788076 db_xref=InterPro:IPR011092 db_xref=GeneID:8118520 inference='protein motif:PFAM:PF07513' locus_tag=Dd1591_0431 note='PFAM: protein of unknown function DUF1527; KEGG: eba:ebA2511 hypothetical protein' product='hypothetical protein' protein_id=YP_003002797.1 transl_table=11
NC_012912	GenBank	CDS	499311	499769	+	-1	.	codon_start=1 db_xref=GI:251788077 db_xref=InterPro:IPR011090 db_xref=GeneID:8118521 inference='protein motif:PFAM:PF07511' locus_tag=Dd1591_0432 note='PFAM: protein of unknown function DUF1525; KEGG: ajs:Ajs_2183 hypothetical protein' product='hypothetical protein' protein_id=YP_003002798.1 transl_table=11
NC_012912	GenBank	CDS	499921	500532	+	1	.	codon_start=1 db_xref=GI:251788078 db_xref=GeneID:8118522 inference='similar to AA sequence:KEGG:Maqu_0393' locus_tag=Dd1591_0433 note='KEGG: maq:Maqu_0393 hypothetical protein' product='hypothetical protein' protein_id=YP_003002799.1 transl_table=11
NC_012912	GenBank	CDS	500525	501544	+	1	.	codon_start=1 db_xref=GI:251788079 db_xref=InterPro:IPR014942 db_xref=GeneID:8118523 inference='protein motif:PFAM:PF08843' locus_tag=Dd1591_0434 note='PFAM: Domain of unknown function DUF1814; KEGG: maq:Maqu_0394 hypothetical protein' product='hypothetical protein' protein_id=YP_003002800.1 transl_table=11
NC_012912	GenBank	CDS	501545	504394	+	-1	.	codon_start=1 db_xref=GI:251788080 db_xref=GeneID:8118524 inference='similar to AA sequence:KEGG:Neut_0086' locus_tag=Dd1591_0435 note='KEGG: net:Neut_0086 hypothetical protein' product='hypothetical protein' protein_id=YP_003002801.1 transl_table=11
NC_012912	GenBank	CDS	504394	504831	+	-1	.	codon_start=1 db_xref=GI:251788081 db_xref=GeneID:8118525 inference='similar to AA sequence:KEGG:Neut_0087' locus_tag=Dd1591_0436 note='KEGG: net:Neut_0087 putative secreted protein' product='putative secreted protein' protein_id=YP_003002802.1 transl_table=11
NC_012912	GenBank	CDS	504812	506212	+	-1	.	codon_start=1 db_xref=GI:251788082 db_xref=GeneID:8118526 inference='similar to AA sequence:KEGG:XCV2369' locus_tag=Dd1591_0437 note='KEGG: xcv:XCV2369 putative secreted protein' product='putative secreted protein' protein_id=YP_003002803.1 transl_table=11
NC_012912	GenBank	CDS	506202	507095	+	-1	.	codon_start=1 db_xref=GI:251788083 db_xref=GeneID:8118527 inference='similar to AA sequence:KEGG:HEAR2017' locus_tag=Dd1591_0438 note='KEGG: har:HEAR2017 putative signal peptide' product='putative signal peptide' protein_id=YP_003002804.1 transl_table=11
NC_012912	GenBank	CDS	507092	507772	+	-1	.	codon_start=1 db_xref=GI:251788084 db_xref=GeneID:8118528 inference='similar to AA sequence:KEGG:Neut_0090' locus_tag=Dd1591_0439 note='KEGG: net:Neut_0090 putative secreted protein' product='putative secreted protein' protein_id=YP_003002805.1 transl_table=11
NC_012912	GenBank	CDS	507769	508167	+	-1	.	codon_start=1 db_xref=GI:251788085 db_xref=GeneID:8118529 inference='similar to AA sequence:KEGG:Ajs_1403' locus_tag=Dd1591_0440 note='KEGG: ajs:Ajs_1403 hypothetical protein' product='hypothetical protein' protein_id=YP_003002806.1 transl_table=11
NC_012912	GenBank	CDS	508180	508539	+	-1	.	codon_start=1 db_xref=GI:251788086 db_xref=GeneID:8118530 inference='similar to AA sequence:KEGG:Bxe_A1190' locus_tag=Dd1591_0441 note='KEGG: bxe:Bxe_A1190 hypothetical protein' product='hypothetical protein' protein_id=YP_003002807.1 transl_table=11
NC_012912	GenBank	CDS	508558	508791	+	-1	.	codon_start=1 db_xref=GI:251788087 db_xref=GeneID:8118531 inference='similar to AA sequence:KEGG:Neut_0093' locus_tag=Dd1591_0442 note='KEGG: net:Neut_0093 hypothetical protein' product='hypothetical protein' protein_id=YP_003002808.1 transl_table=11
NC_012912	GenBank	CDS	508788	509165	+	-1	.	codon_start=1 db_xref=GI:251788088 db_xref=InterPro:IPR010040 db_xref=GeneID:8118532 inference='similar to AA sequence:KEGG:Neut_0094' locus_tag=Dd1591_0443 note='KEGG: net:Neut_0094 hypothetical protein' product='hypothetical protein' protein_id=YP_003002809.1 transl_table=11
NC_012912	GenBank	CDS	509418	509831	+	1	.	codon_start=1 db_xref=GI:251788089 db_xref=InterPro:IPR015032 db_xref=GeneID:8118533 inference='protein motif:PFAM:PF08937' locus_tag=Dd1591_0444 note='PFAM: Domain of unknown function DUF1863; KEGG: mgm:Mmc1_3118 hypothetical protein' product='hypothetical protein' protein_id=YP_003002810.1 transl_table=11
NC_012912	GenBank	CDS	509859	511130	+	1	.	codon_start=1 db_xref=GI:251788090 db_xref=GeneID:8118534 inference='ab initio prediction:Prodigal:1.4' locus_tag=Dd1591_0445 note='KEGG: azo:azo3763 hypothetical protein' product='hypothetical protein' protein_id=YP_003002811.1 transl_table=11
NC_012912	GenBank	CDS	511335	512450	+	1	.	codon_start=1 db_xref=GI:251788091 db_xref=GeneID:8118535 inference='ab initio prediction:Prodigal:1.4' locus_tag=Dd1591_0446 note='KEGG: sse:Ssed_3748 hypothetical protein' product='hypothetical protein' protein_id=YP_003002812.1 transl_table=11
NC_012912	GenBank	CDS	512527	513276	+	-1	.	codon_start=1 db_xref=GI:251788092 db_xref=GeneID:8118536 inference='similar to AA sequence:KEGG:XCV2376' locus_tag=Dd1591_0447 note='KEGG: xcv:XCV2376 hypothetical protein' product='hypothetical protein' protein_id=YP_003002813.1 transl_table=11
NC_012912	GenBank	CDS	513273	515432	+	-1	.	codon_start=1 db_xref=GI:251788093 db_xref=GeneID:8118537 inference='similar to AA sequence:KEGG:Neut_0098' locus_tag=Dd1591_0448 note='KEGG: net:Neut_0098 hypothetical protein' product='hypothetical protein' protein_id=YP_003002814.1 transl_table=11
NC_012912	GenBank	CDS	515437	515979	+	-1	.	codon_start=1 db_xref=GI:251788094 db_xref=GeneID:8118538 inference='similar to AA sequence:KEGG:Plav_3413' locus_tag=Dd1591_0449 note='KEGG: pla:Plav_3413 hypothetical protein' product='hypothetical protein' protein_id=YP_003002815.1 transl_table=11
NC_012912	GenBank	CDS	515976	516566	+	-1	.	codon_start=1 db_xref=GI:251788095 db_xref=GeneID:8118539 inference='similar to AA sequence:KEGG:HEAR2003' locus_tag=Dd1591_0450 note='KEGG: har:HEAR2003 putative signal peptide' product='putative signal peptide' protein_id=YP_003002816.1 transl_table=11
NC_012912	GenBank	CDS	516548	517255	+	-1	.	codon_start=1 db_xref=GI:251788096 db_xref=GeneID:8118540 inference='similar to AA sequence:KEGG:Ajs_1277' locus_tag=Dd1591_0451 note='KEGG: ajs:Ajs_1277 putative secreted protein' product='putative secreted protein' protein_id=YP_003002817.1 transl_table=11
NC_012912	GenBank	CDS	517267	517917	+	-1	.	codon_start=1 db_xref=GI:251788097 db_xref=GeneID:8118541 inference='similar to AA sequence:KEGG:Neut_0102' locus_tag=Dd1591_0452 note='KEGG: net:Neut_0102 hypothetical protein' product='hypothetical protein' protein_id=YP_003002818.1 transl_table=11
NC_012912	GenBank	CDS	517914	518483	+	-1	.	codon_start=1 db_xref=GI:251788098 db_xref=GeneID:8118542 inference='similar to AA sequence:KEGG:Ajs_1279' locus_tag=Dd1591_0453 note='KEGG: ajs:Ajs_1279 putative secreted protein' product='putative secreted protein' protein_id=YP_003002819.1 transl_table=11
NC_012912	GenBank	CDS	519035	520168	+	1	.	codon_start=1 db_xref=GI:251788099 db_xref=GeneID:8118543 inference='similar to AA sequence:KEGG:mma_3162' locus_tag=Dd1591_0454 note='KEGG: mms:mma_3162 integrase' product=integrase protein_id=YP_003002820.1 transl_table=11
NC_012912	GenBank	CDS	520325	521326	+	-1	.	codon_start=1 db_xref=GI:251788100 db_xref=GeneID:8118544 inference='similar to AA sequence:KEGG:ECA1658' locus_tag=Dd1591_0455 note='KEGG: eca:ECA1658 hypothetical protein' product='hypothetical protein' protein_id=YP_003002821.1 transl_table=11
NC_012912	GenBank	CDS	521692	522492	+	1	.	codon_start=1 db_xref=GI:251788101 db_xref=GeneID:8118545 inference='ab initio prediction:Prodigal:1.4' locus_tag=Dd1591_0456 product='hypothetical protein' protein_id=YP_003002822.1 transl_table=11
NC_012912	GenBank	CDS	523485	525764	+	-1	.	codon_start=1 db_xref=GI:251788102 db_xref=InterPro:IPR001650 db_xref=InterPro:IPR014001 db_xref=GeneID:8118546 inference='protein motif:SMART:SM00487' locus_tag=Dd1591_0457 note='SMART: DEAD-like helicase; KEGG: net:Neut_0104 helicase domain-containing protein' product='DEAD-like helicase' protein_id=YP_003002823.1 transl_table=11
NC_012912	GenBank	CDS	525900	527009	+	-1	.	codon_start=1 db_xref=GI:251788103 db_xref=InterPro:IPR002052 db_xref=InterPro:IPR002296 db_xref=GeneID:8120061 inference='similar to AA sequence:KEGG:Neut_0106' locus_tag=Dd1591_0458 note='KEGG: net:Neut_0106 hypothetical protein' product='hypothetical protein' protein_id=YP_003002824.1 transl_table=11
NC_012912	GenBank	CDS	527079	527723	+	-1	.	codon_start=1 db_xref=GI:251788104 db_xref=GeneID:8120194 inference='similar to AA sequence:KEGG:Neut_0107' locus_tag=Dd1591_0459 note='KEGG: net:Neut_0107 hypothetical protein' product='hypothetical protein' protein_id=YP_003002825.1 transl_table=11
NC_012912	GenBank	CDS	527842	528186	+	-1	.	codon_start=1 db_xref=GI:251788105 db_xref=GeneID:8120195 inference='similar to AA sequence:KEGG:Neut_0109' locus_tag=Dd1591_0460 note='KEGG: net:Neut_0109 plasmid-related protein' product='hypothetical protein' protein_id=YP_003002826.1 transl_table=11
NC_012912	GenBank	CDS	528277	528939	+	-1	.	codon_start=1 db_xref=GI:251788106 db_xref=GeneID:8120196 inference='similar to AA sequence:KEGG:Rmet_2322' locus_tag=Dd1591_0461 note='KEGG: rme:Rmet_2322 hypothetical protein' product='hypothetical protein' protein_id=YP_003002827.1 transl_table=11
NC_012912	GenBank	CDS	529022	529915	+	-1	.	codon_start=1 db_xref=GI:251788107 db_xref=GeneID:8120197 inference='similar to AA sequence:KEGG:Plav_3399' locus_tag=Dd1591_0462 note='KEGG: pla:Plav_3399 hypothetical protein' product='hypothetical protein' protein_id=YP_003002828.1 transl_table=11
NC_012912	GenBank	CDS	530420	530785	+	-1	.	codon_start=1 db_xref=GI:251788108 db_xref=GeneID:8120198 inference='similar to AA sequence:KEGG:ebB76' locus_tag=Dd1591_0463 note='KEGG: eba:ebB76 hypothetical protein' product='hypothetical protein' protein_id=YP_003002829.1 transl_table=11
NC_012912	GenBank	CDS	530934	531731	+	-1	.	codon_start=1 db_xref=GI:251788109 db_xref=GeneID:8120199 inference='similar to AA sequence:KEGG:ebA2454' locus_tag=Dd1591_0464 note='KEGG: eba:ebA2454 hypothetical protein' product='hypothetical protein' protein_id=YP_003002830.1 transl_table=11
NC_012912	GenBank	CDS	532114	533586	+	-1	.	codon_start=1 db_xref=GI:251788110 db_xref=InterPro:IPR001525 db_xref=GeneID:8120200 inference='protein motif:TFAM:TIGR00675' locus_tag=Dd1591_0465 note='TIGRFAM: DNA-cytosine methyltransferase; PFAM: C-5 cytosine-specific DNA methylase; KEGG: bxe:Bxe_A1222 C-5 cytosine-specific DNA methylase' product='DNA-cytosine methyltransferase' protein_id=YP_003002831.1 transl_table=11
NC_012912	GenBank	CDS	534110	536122	+	-1	.	codon_start=1 db_xref=GI:251788111 db_xref=InterPro:IPR000380 db_xref=InterPro:IPR003601 db_xref=InterPro:IPR003602 db_xref=InterPro:IPR005738 db_xref=InterPro:IPR006154 db_xref=InterPro:IPR006171 db_xref=InterPro:IPR013497 db_xref=InterPro:IPR013498 db_xref=GeneID:8120201 inference='protein motif:TFAM:TIGR01056' locus_tag=Dd1591_0466 note='KEGG: xcv:XCV2287 DNA topoisomerase III; TIGRFAM: DNA to…
NC_012912	GenBank	CDS	536742	536996	+	1	.	codon_start=1 db_xref=GI:251788112 db_xref=GeneID:8120203 inference='ab initio prediction:Prodigal:1.4' locus_tag=Dd1591_0468 product='hypothetical protein' protein_id=YP_003002833.1 transl_table=11
NC_012912	GenBank	CDS	537627	538796	+	1	.	codon_start=1 db_xref=GI:251788113 db_xref=GeneID:8120205 inference='similar to AA sequence:KEGG:XAC2263' locus_tag=Dd1591_0470 note='KEGG: xac:XAC2263 hypothetical protein' product='hypothetical protein' protein_id=YP_003002834.1 transl_table=11
NC_012912	GenBank	CDS	538793	539254	+	1	.	codon_start=1 db_xref=GI:251788114 db_xref=GeneID:8120206 inference='similar to AA sequence:KEGG:XAC2262' locus_tag=Dd1591_0471 note='KEGG: xac:XAC2262 hypothetical protein' product='hypothetical protein' protein_id=YP_003002835.1 transl_table=11
NC_012912	GenBank	CDS	539251	541245	+	1	.	codon_start=1 db_xref=GI:251788115 db_xref=GeneID:8120207 inference='similar to AA sequence:KEGG:PP_4535' locus_tag=Dd1591_0472 note='KEGG: ppu:PP_4535 hypothetical protein' product='hypothetical protein' protein_id=YP_003002836.1 transl_table=11
NC_012912	GenBank	CDS	541353	541754	+	-1	.	codon_start=1 db_xref=GI:251788116 db_xref=InterPro:IPR000424 db_xref=GeneID:8120208 inference='protein motif:PFAM:PF00436' locus_tag=Dd1591_0473 note='binds to single stranded DNA and may facilitate the binding and interaction of other proteins to DNA' product='single-stranded DNA-binding protein' protein_id=YP_003002837.1 transl_table=11
NC_012912	GenBank	CDS	541845	542375	+	-1	.	codon_start=1 db_xref=GI:251788117 db_xref=GeneID:8120209 inference='similar to AA sequence:KEGG:Tmz1t_0992' locus_tag=Dd1591_0474 note='KEGG: tmz:Tmz1t_0992 hypothetical protein' product='hypothetical protein' protein_id=YP_003002838.1 transl_table=11
NC_012912	GenBank	CDS	542372	543190	+	-1	.	codon_start=1 db_xref=GI:251788118 db_xref=InterPro:IPR014996 db_xref=GeneID:8120210 inference='protein motif:PFAM:PF08900' locus_tag=Dd1591_0475 note='PFAM: Domain of unknown function DUF1845; KEGG: bpt:Bpet1294 hypothetical protein' product='hypothetical protein' protein_id=YP_003002839.1 transl_table=11
NC_012912	GenBank	CDS	543374	544588	+	-1	.	codon_start=1 db_xref=GI:251788119 db_xref=GeneID:8120211 inference='similar to AA sequence:KEGG:Bpet1293' locus_tag=Dd1591_0476 note='KEGG: bpt:Bpet1293 hypothetical protein' product='hypothetical protein' protein_id=YP_003002840.1 transl_table=11
NC_012912	GenBank	CDS	544588	545148	+	-1	.	codon_start=1 db_xref=GI:251788120 db_xref=GeneID:8120212 inference='similar to AA sequence:KEGG:Bpet1292' locus_tag=Dd1591_0477 note='KEGG: bpt:Bpet1292 hypothetical protein' product='hypothetical protein' protein_id=YP_003002841.1 transl_table=11
NC_012912	GenBank	CDS	545160	546884	+	-1	.	codon_start=1 db_xref=GI:251788121 db_xref=GeneID:8120213 inference='similar to AA sequence:KEGG:Bpet1291' locus_tag=Dd1591_0478 note='KEGG: bpt:Bpet1291 hypothetical protein' product='hypothetical protein' protein_id=YP_003002842.1 transl_table=11
NC_012912	GenBank	CDS	546892	547137	+	-1	.	codon_start=1 db_xref=GI:251788122 db_xref=GeneID:8120214 inference='similar to AA sequence:KEGG:ig_0609' locus_tag=Dd1591_0479 note='KEGG: bpt:ig_0609 hypothetical protein' product='hypothetical protein' protein_id=YP_003002843.1 transl_table=11
NC_012912	GenBank	CDS	547121	547828	+	-1	.	codon_start=1 db_xref=GI:251788123 db_xref=GeneID:8120215 inference='similar to AA sequence:KEGG:Bpet1290' locus_tag=Dd1591_0480 note='KEGG: bpt:Bpet1290 hypothetical protein' product='hypothetical protein' protein_id=YP_003002844.1 transl_table=11
NC_012912	GenBank	CDS	547862	548074	+	-1	.	codon_start=1 db_xref=GI:251788124 db_xref=InterPro:IPR010260 db_xref=GeneID:8120216 inference='protein motif:PFAM:PF05930' locus_tag=Dd1591_0481 note='PFAM: Prophage CP4-57 regulatory; KEGG: bpt:Bpet1289 putative transcriptional regulator (phage-related)' product='phage transcriptional regulator AlpA' protein_id=YP_003002845.1 transl_table=11
NC_012912	GenBank	CDS	549326	550252	+	1	.	codon_start=1 db_xref=GI:251788125 db_xref=InterPro:IPR006140 db_xref=GeneID:8120220 inference='protein motif:PFAM:PF02826' locus_tag=Dd1591_0485 note='PFAM: D-isomer specific 2-hydroxyacid dehydrogenase NAD-binding; KEGG: eca:ECA3947 putative D-isomer specific 2-hydroxyacid dehydrogenase' product='D-isomer specific 2-hydroxyacid dehydrogenase' protein_id=YP_003002846.1 transl_table=11
NC_012912	GenBank	gene	550466	550541	+	1	.	db_xref=GeneID:8120221 locus_tag=Dd1591_R0019 note=tRNA-Gly3
NC_012912	GenBank	tRNA	550466	550541	+	1	.	db_xref=GeneID:8120221 locus_tag=Dd1591_R0019 product=tRNA-Gly
NC_012912	GenBank	CDS	550826	551965	+	-1	.	codon_start=1 db_xref=GI:251788126 db_xref=InterPro:IPR001450 db_xref=InterPro:IPR004453 db_xref=InterPro:IPR013542 db_xref=InterPro:IPR017900 db_xref=GeneID:8120222 inference='protein motif:TFAM:TIGR00276' locus_tag=Dd1591_0486 note='TIGRFAM: iron-sulfur cluster binding protein; PFAM: domain of unknown function DUF1730; 4Fe-4S ferredoxin iron-sulfur binding domain protein; KEGG: eca:ECA3940 puta…
NC_012912	GenBank	CDS	552176	553717	+	1	.	codon_start=1 db_xref=GI:251788127 db_xref=InterPro:IPR000631 db_xref=InterPro:IPR004443 db_xref=InterPro:IPR017953 db_xref=GeneID:8120223 inference='protein motif:TFAM:TIGR00196' locus_tag=Dd1591_0487 note='TIGRFAM: carbohydrate kinase, YjeF related protein; PFAM: protein of unknown function UPF0031; YjeF-family domain protein; KEGG: eca:ECA3939 hypothetical protein' product='hypothetical protei…
NC_012912	GenBank	CDS	553714	554196	+	1	.	codon_start=1 db_xref=GI:251788128 db_xref=InterPro:IPR003442 db_xref=GeneID:8120224 inference='protein motif:PFAM:PF02367' locus_tag=Dd1591_0488 note='PFAM: protein of unknown function UPF0079; KEGG: spe:Spro_0427 putative ATPase' product='hypothetical protein' protein_id=YP_003002849.1 transl_table=11
NC_012912	GenBank	CDS	554193	555875	+	1	.	codon_start=1 db_xref=GI:251788129 db_xref=InterPro:IPR002482 db_xref=InterPro:IPR002508 db_xref=GeneID:8120225 inference='protein motif:PFAM:PF01520' locus_tag=Dd1591_0489 note='PFAM: cell wall hydrolase/autolysin; Peptidoglycan-binding LysM; SMART: cell wall hydrolase/autolysin; Peptidoglycan-binding LysM; KEGG: eca:ECA3937 N-acetylmuramoyl-L-alanine amidase' product='cell wall hydrolase/autoly…
NC_012912	GenBank	CDS	555899	557848	+	1	.	codon_start=1 db_xref=GI:251788130 db_xref=InterPro:IPR003594 db_xref=InterPro:IPR013507 db_xref=InterPro:IPR014762 db_xref=InterPro:IPR014763 db_xref=InterPro:IPR014790 db_xref=GeneID:8120226 gene=mutL inference='protein motif:TFAM:TIGR00585' locus_tag=Dd1591_0490 note='This protein is involved in the repair of mismatches in DNA. It is required for dam-dependent methyl-directed DNA mismatch repa…
NC_012912	GenBank	CDS	557841	558782	+	1	.	EC_number=2.5.1.75 codon_start=1 db_xref=GI:251788131 db_xref=InterPro:IPR002627 db_xref=GeneID:8120227 inference='protein motif:TFAM:TIGR00174' locus_tag=Dd1591_0491 note='KEGG: eca:ECA3935 tRNA delta(2)-isopentenylpyrophosphate transferase; TIGRFAM: tRNA delta(2)-isopentenylpyrophosphate transferase; PFAM: tRNA isopentenyltransferase' product='tRNA delta(2)-isopentenylpyrophosphate transferase'…
NC_012912	GenBank	CDS	558909	559208	+	1	.	codon_start=1 db_xref=GI:251788132 db_xref=InterPro:IPR001163 db_xref=InterPro:IPR005001 db_xref=GeneID:8120228 gene=hfq inference='protein motif:TFAM:TIGR02383' locus_tag=Dd1591_0492 note='Stimulates the elongation of poly(A) tails' product='RNA-binding protein Hfq' protein_id=YP_003002853.1 transl_table=11
NC_012912	GenBank	CDS	559298	560599	+	1	.	codon_start=1 db_xref=GI:251788133 db_xref=InterPro:IPR002917 db_xref=InterPro:IPR006073 db_xref=InterPro:IPR016496 db_xref=GeneID:8120229 inference='protein motif:TFAM:TIGR03156' locus_tag=Dd1591_0493 note='involved in modulation of proteins HflK and HflC; part of the hflA locus (high frequency of lysogenization) which governs the lysis-lysogeny decision of bacteriophage lambda by controlling st…
NC_012912	GenBank	CDS	560651	561913	+	1	.	codon_start=1 db_xref=GI:251788134 db_xref=InterPro:IPR001107 db_xref=InterPro:IPR001972 db_xref=InterPro:IPR010201 db_xref=GeneID:8120230 inference='protein motif:TFAM:TIGR01933' locus_tag=Dd1591_0494 note='KEGG: eca:ECA3932 FtsH protease regulator HflK; TIGRFAM: HflK protein; PFAM: band 7 protein; SMART: band 7 protein' product='HflK protein' protein_id=YP_003002855.1 transl_table=11
NC_012912	GenBank	CDS	561917	562912	+	1	.	codon_start=1 db_xref=GI:251788135 db_xref=InterPro:IPR001107 db_xref=InterPro:IPR010200 db_xref=GeneID:8120231 inference='protein motif:TFAM:TIGR01932' locus_tag=Dd1591_0495 note='with HflK inhibits proteolysis of lambda cII protein by FtsH' product='FtsH protease regulator HflC' protein_id=YP_003002856.1 transl_table=11
NC_012912	GenBank	CDS	562976	563176	+	1	.	codon_start=1 db_xref=GI:251788136 db_xref=GeneID:8120232 inference='similar to AA sequence:KEGG:ECA3930' locus_tag=Dd1591_0496 note='KEGG: eca:ECA3930 hypothetical protein' product='hypothetical protein' protein_id=YP_003002857.1 transl_table=11
NC_012912	GenBank	CDS	563276	564574	+	1	.	EC_number=6.3.4.4 codon_start=1 db_xref=GI:251788137 db_xref=InterPro:IPR001114 db_xref=GeneID:8120233 inference='protein motif:TFAM:TIGR00184' locus_tag=Dd1591_0497 note='catalyzes the formation of N6-(1,2,-dicarboxyethyl)-AMP from L-aspartate, inosine monophosphate and GTP in AMP biosynthesis' product='adenylosuccinate synthetase' protein_id=YP_003002858.1 transl_table=11
NC_012912	GenBank	CDS	564685	566067	+	-1	.	codon_start=1 db_xref=GI:251788138 db_xref=InterPro:IPR000713 db_xref=InterPro:IPR004101 db_xref=InterPro:IPR005757 db_xref=InterPro:IPR013221 db_xref=GeneID:8120234 inference='protein motif:TFAM:TIGR01081' locus_tag=Dd1591_0498 note='TIGRFAM: UDP-N-acetylmuramate; PFAM: cytoplasmic peptidoglycan synthetase domain protein; Mur ligase middle domain protein; KEGG: eca:ECA3928 UDP-N-acetylmuramate:L…
NC_012912	GenBank	CDS	566238	567242	+	1	.	EC_number=3.1.3.11 codon_start=1 db_xref=GI:251788139 db_xref=InterPro:IPR000146 db_xref=GeneID:8120235 inference='protein motif:PRIAM:3.1.3.11' locus_tag=Dd1591_0499 note='catalyzes the formation of D-fructose 6-phosphate from fructose-1,6-bisphosphate' product=fructose-1,6-bisphosphatase protein_id=YP_003002860.1 transl_table=11
NC_012912	GenBank	CDS	567322	567753	+	-1	.	codon_start=1 db_xref=GI:251788140 db_xref=InterPro:IPR005227 db_xref=InterPro:IPR006641 db_xref=GeneID:8120236 inference='protein motif:PFAM:PF03652' locus_tag=Dd1591_0500 note='similar to RuvC resolvase with substantial differences; NMR structural information suggests this protein is monomeric; unknown cellular function' product='Holliday junction resolvase-like protein' protein_id=YP_003002861…
NC_012912	GenBank	CDS	567753	568316	+	-1	.	codon_start=1 db_xref=GI:251788141 db_xref=InterPro:IPR003774 db_xref=GeneID:8120237 inference='protein motif:PFAM:PF02622' locus_tag=Dd1591_0501 note='PFAM: protein of unknown function DUF179; KEGG: eca:ECA3925 hypothetical protein' product='hypothetical protein' protein_id=YP_003002862.1 transl_table=11
NC_012912	GenBank	CDS	568444	569397	+	-1	.	EC_number=6.3.2.3 codon_start=1 db_xref=GI:251788142 db_xref=InterPro:IPR004215 db_xref=InterPro:IPR004218 db_xref=InterPro:IPR006284 db_xref=InterPro:IPR011761 db_xref=InterPro:IPR013651 db_xref=GeneID:8120238 inference='protein motif:TFAM:TIGR01380' locus_tag=Dd1591_0502 note='catalyzes the second step in the glutathione biosynthesis pathway, where it synthesizes ATP + gamma-L-glutamyl-L-cystei…
NC_012912	GenBank	CDS	569409	570143	+	-1	.	codon_start=1 db_xref=GI:251788143 db_xref=InterPro:IPR006700 db_xref=GeneID:8120239 inference='protein motif:PFAM:PF04452' locus_tag=Dd1591_0503 note='in Escherichia coli RsmE methylates the N3 position of the U1498 base in 16S rRNA; cells lacking this function can grow, but are outcompeted by wild-type; SAM-dependent m(3)U1498 methyltransferase' product='16S ribosomal RNA methyltransferase RsmE…
NC_012912	GenBank	CDS	570275	570976	+	-1	.	EC_number=3.1.21.1 codon_start=1 db_xref=GI:251788144 db_xref=InterPro:IPR007346 db_xref=GeneID:8120240 inference='protein motif:PRIAM:3.1.21.1' locus_tag=Dd1591_0504 note='PFAM: Endonuclease I; KEGG: eca:ECA3922 endonuclease' product='Deoxyribonuclease I' protein_id=YP_003002865.1 transl_table=11
NC_012912	GenBank	CDS	571075	571587	+	-1	.	codon_start=1 db_xref=GI:251788145 db_xref=InterPro:IPR005622 db_xref=InterPro:IPR006640 db_xref=GeneID:8120241 inference='protein motif:PFAM:PF03926' locus_tag=Dd1591_0505 note='PFAM: protein of unknown function DUF335 SprT; SMART: protein of unknown function SprT; KEGG: eca:ECA3921 hypothetical protein' product='hypothetical protein' protein_id=YP_003002866.1 transl_table=11
NC_012912	GenBank	CDS	571700	572854	+	-1	.	EC_number=2.5.1.6 codon_start=1 db_xref=GI:251788146 db_xref=InterPro:IPR002133 db_xref=GeneID:8120242 inference='protein motif:TFAM:TIGR01034' locus_tag=Dd1591_0506 note='KEGG: eca:ECA3920 S-adenosylmethionine synthetase; TIGRFAM: S-adenosylmethionine synthetase; PFAM: S-adenosylmethionine synthetase' product='S-adenosylmethionine synthetase' protein_id=YP_003002867.1 transl_table=11
NC_012912	GenBank	CDS	573631	573789	+	1	.	codon_start=1 db_xref=GI:251788147 db_xref=GeneID:8120243 inference='ab initio prediction:Prodigal:1.4' locus_tag=Dd1591_0507 product='hypothetical protein' protein_id=YP_003002868.1 transl_table=11
NC_012912	GenBank	CDS	573782	575758	+	1	.	codon_start=1 db_xref=GI:251788148 db_xref=InterPro:IPR000183 db_xref=InterPro:IPR002985 db_xref=GeneID:8120244 inference='protein motif:TFAM:TIGR01273' locus_tag=Dd1591_0508 note='catalyzes the formation of agmatine from arginine in putrescine and spermidine biosynthesis' product='arginine decarboxylase' protein_id=YP_003002869.1 transl_table=11
NC_012912	GenBank	CDS	575985	577178	+	1	.	codon_start=1 db_xref=GI:251788149 db_xref=InterPro:IPR007114 db_xref=InterPro:IPR011701 db_xref=GeneID:8120245 inference='protein motif:PFAM:PF07690' locus_tag=Dd1591_0509 note='PFAM: major facilitator superfamily MFS_1; KEGG: spe:Spro_4593 hypothetical protein' product='hypothetical protein' protein_id=YP_003002870.1 transl_table=11
NC_012912	GenBank	CDS	577557	579551	+	1	.	codon_start=1 db_xref=GI:251788150 db_xref=InterPro:IPR005474 db_xref=InterPro:IPR005475 db_xref=InterPro:IPR005476 db_xref=InterPro:IPR005478 db_xref=GeneID:8120246 inference='protein motif:TFAM:TIGR00232' locus_tag=Dd1591_0510 note='TIGRFAM: transketolase; PFAM: Transketolase central region; Transketolase domain protein; KEGG: eca:ECA0861 transketolase' product=transketolase protein_id=YP_00300…
NC_012912	GenBank	CDS	579611	580936	+	-1	.	codon_start=1 db_xref=GI:251788151 db_xref=InterPro:IPR002559 db_xref=GeneID:8120247 inference='protein motif:PFAM:PF01609' locus_tag=Dd1591_0511 note='PFAM: transposase IS4 family protein; KEGG: vha:VIBHAR_05087 hypothetical protein' product='transposase IS4 family protein' protein_id=YP_003002872.1 transl_table=11
NC_012912	GenBank	CDS	581313	582329	+	1	.	EC_number=1.2.1.72 codon_start=1 db_xref=GI:251788152 db_xref=InterPro:IPR000173 db_xref=InterPro:IPR006422 db_xref=GeneID:8120248 inference='protein motif:TFAM:TIGR01532' locus_tag=Dd1591_0512 note='NAD-dependent; catalyzes the formation of 4-phosphoerythronate from erythrose 4-phosphate in the biosynthesis of pyridoxine 5'-phosphate' product='erythrose 4-phosphate dehydrogenase' protein_id=YP_0…
NC_012912	GenBank	CDS	582396	583559	+	1	.	EC_number=2.7.2.3 codon_start=1 db_xref=GI:251788153 db_xref=InterPro:IPR001576 db_xref=InterPro:IPR015911 db_xref=GeneID:8120249 gene=pgk inference='protein motif:PRIAM:2.7.2.3' locus_tag=Dd1591_0513 note='Converts 3-phospho-D-glycerate to 3-phospho-D-glyceroyl phosphate during the glycolysis pathway' product='phosphoglycerate kinase' protein_id=YP_003002874.1 transl_table=11
NC_012912	GenBank	CDS	583746	584822	+	1	.	codon_start=1 db_xref=GI:251788154 db_xref=InterPro:IPR000771 db_xref=InterPro:IPR006411 db_xref=GeneID:8120250 inference='protein motif:TFAM:TIGR01520' locus_tag=Dd1591_0514 note='catalyzes the formation of glycerone phosphate and glyceraldehyde 3-phosphate from fructose 1,6, bisphosphate' product='fructose-bisphosphate aldolase' protein_id=YP_003002875.1 transl_table=11
NC_012912	GenBank	CDS	584949	585827	+	1	.	codon_start=1 db_xref=GI:251788155 db_xref=InterPro:IPR006685 db_xref=InterPro:IPR006686 db_xref=InterPro:IPR008910 db_xref=GeneID:8120251 inference='protein motif:PFAM:PF00924' locus_tag=Dd1591_0515 note='PFAM: MscS Mechanosensitive ion channel; Conserved TM helix repeat-containing protein; KEGG: eca:ECA3910 putative mechanosensitive ion channel' product='MscS Mechanosensitive ion channel' prote…
NC_012912	GenBank	CDS	585959	586777	+	1	.	codon_start=1 db_xref=GI:251788156 db_xref=InterPro:IPR005471 db_xref=InterPro:IPR014757 db_xref=GeneID:8120252 inference='protein motif:PFAM:PF01614' locus_tag=Dd1591_0516 note='PFAM: Transcriptional regulator IclR ; regulatory protein IclR; SMART: regulatory protein IclR; KEGG: spe:Spro_3928 IclR family transcriptional regulator' product='IclR family transcriptional regulator' protein_id=YP_003…
NC_012912	GenBank	CDS	586863	587618	+	1	.	codon_start=1 db_xref=GI:251788157 db_xref=InterPro:IPR007497 db_xref=GeneID:8120253 inference='protein motif:PFAM:PF04402' locus_tag=Dd1591_0517 note='PFAM: protein of unknown function DUF541; KEGG: eca:ECA3908 hypothetical protein' product='hypothetical protein' protein_id=YP_003002878.1 transl_table=11
NC_012912	GenBank	CDS	587642	588535	+	-1	.	codon_start=1 db_xref=GI:251788158 db_xref=InterPro:IPR000847 db_xref=InterPro:IPR005119 db_xref=InterPro:IPR017685 db_xref=GeneID:8120254 inference='protein motif:TFAM:TIGR03298' locus_tag=Dd1591_0518 note='specific inhibitor of chromosomal initiation of replication in vitro; binds the three 13-mers in the origin (oriC) to block initiation of replication; also controls genes involved in arginine…
NC_012912	GenBank	CDS	588732	589394	+	1	.	EC_number=5.3.1.6 codon_start=1 db_xref=GI:251788159 db_xref=InterPro:IPR004788 db_xref=GeneID:8120255 inference='protein motif:TFAM:TIGR00021' locus_tag=Dd1591_0519 note='KEGG: eca:ECA3906 ribose-5-phosphate isomerase A; TIGRFAM: ribose 5-phosphate isomerase; PFAM: Ribose 5-phosphate isomerase' product='ribose 5-phosphate isomerase' protein_id=YP_003002880.1 transl_table=11
NC_012912	GenBank	CDS	589747	590979	+	1	.	codon_start=1 db_xref=GI:251788160 db_xref=InterPro:IPR002912 db_xref=InterPro:IPR006139 db_xref=InterPro:IPR006140 db_xref=GeneID:8120256 inference='protein motif:PFAM:PF02826' locus_tag=Dd1591_0520 note='catalyzes the formation of 3-phosphonooxypyruvate from 3-phospho-D-glycerate in serine biosynthesis; can also reduce alpha ketoglutarate to form 2-hydroxyglutarate' product='D-3-phosphoglycerat…
NC_012912	GenBank	CDS	591072	592073	+	-1	.	codon_start=1 db_xref=GI:251788161 db_xref=InterPro:IPR013149 db_xref=InterPro:IPR013154 db_xref=InterPro:IPR014182 db_xref=GeneID:8120257 inference='protein motif:TFAM:TIGR02817' locus_tag=Dd1591_0521 note='TIGRFAM: zinc-binding alcohol dehydrogenase family protein; PFAM: Alcohol dehydrogenase GroES domain protein; Alcohol dehydrogenase zinc-binding domain protein; KEGG: eca:ECA3904 putative zin…
NC_012912	GenBank	CDS	592184	593080	+	1	.	codon_start=1 db_xref=GI:251788162 db_xref=InterPro:IPR000847 db_xref=InterPro:IPR001395 db_xref=InterPro:IPR005119 db_xref=GeneID:8120258 inference='protein motif:PFAM:PF03466' locus_tag=Dd1591_0522 note='PFAM: LysR substrate-binding; regulatory protein LysR; KEGG: eca:ECA3903 LysR family transcriptional activator' product='LysR family transcriptional regulator' protein_id=YP_003002883.1 transl_…
NC_012912	GenBank	CDS	593514	595220	+	1	.	codon_start=1 db_xref=GI:251788163 db_xref=InterPro:IPR003660 db_xref=InterPro:IPR004089 db_xref=InterPro:IPR004090 db_xref=GeneID:8120259 inference='protein motif:PFAM:PF00015' locus_tag=Dd1591_0523 note='PFAM: chemotaxis sensory transducer; histidine kinase HAMP region domain protein; SMART: chemotaxis sensory transducer; histidine kinase HAMP region domain protein; KEGG: eca:ECA3902 methyl-acc…
NC_012912	GenBank	CDS	595350	597014	+	-1	.	codon_start=1 db_xref=GI:251788164 db_xref=InterPro:IPR003439 db_xref=InterPro:IPR003593 db_xref=GeneID:8120260 inference='protein motif:PFAM:PF00005' locus_tag=Dd1591_0524 note='ChvD; in Agrobacterium tumefaciens, mutations in both Walker boxes were found to affect virulence' product='putative ABC transporter ATP-binding protein' protein_id=YP_003002885.1 transl_table=11
NC_012912	GenBank	CDS	597474	599405	+	1	.	codon_start=1 db_xref=GI:251788165 db_xref=InterPro:IPR000189 db_xref=InterPro:IPR008258 db_xref=GeneID:8120261 inference='protein motif:PFAM:PF01464' locus_tag=Dd1591_0525 note='catalyzes the cleavage of the glycosidic bonds between N-acetylmuramic acid and N-acetylglucosamine residues in peptidoglycan' product='lytic murein transglycosylase' protein_id=YP_003002886.1 transl_table=11
NC_012912	GenBank	CDS	599586	599918	+	1	.	codon_start=1 db_xref=GI:251788166 db_xref=InterPro:IPR000831 db_xref=InterPro:IPR013335 db_xref=GeneID:8120262 inference='protein motif:TFAM:TIGR01321' locus_tag=Dd1591_0526 note='TIGRFAM: trp operon repressor; PFAM: Trp repressor; KEGG: eca:ECA3899 Trp operon repressor' product='Trp operon repressor' protein_id=YP_003002887.1 transl_table=11
NC_012912	GenBank	CDS	599933	600472	+	-1	.	codon_start=1 db_xref=GI:251788167 db_xref=InterPro:IPR002786 db_xref=GeneID:8120263 inference='protein motif:PFAM:PF01931' locus_tag=Dd1591_0527 note='pyrophosphatase; has activity against dUTP and dITP; the crystal structure of the Vibrio protein showed similarity to Methanococcus janaschii Mj0226; in Vibrio cholerae this gene is part of the Mba operon that is involved in regulation and mainten…
NC_012912	GenBank	CDS	600524	601174	+	1	.	codon_start=1 db_xref=GI:251788168 db_xref=InterPro:IPR001345 db_xref=InterPro:IPR013078 db_xref=GeneID:8120264 inference='protein motif:PFAM:PF00300' locus_tag=Dd1591_0528 note='catalyzes reactions involving the transfer of phospho groups between the three carbon atoms of phosphoglycerate' product='phosphoglycerate mutase' protein_id=YP_003002889.1 transl_table=11
NC_012912	GenBank	CDS	601171	602037	+	-1	.	codon_start=1 db_xref=GI:251788169 db_xref=InterPro:IPR000005 db_xref=InterPro:IPR010499 db_xref=GeneID:8120265 inference='protein motif:PFAM:PF06445' locus_tag=Dd1591_0529 note='PFAM: transcription activator effector binding; helix-turn-helix- domain containing protein AraC type; SMART: helix-turn-helix- domain containing protein AraC type; KEGG: eca:ECA3896 right origin-binding protein' product…
NC_012912	GenBank	CDS	602237	602713	+	1	.	codon_start=1 db_xref=GI:251788170 db_xref=InterPro:IPR010292 db_xref=GeneID:8120266 inference='protein motif:PFAM:PF05981' locus_tag=Dd1591_0530 note='PFAM: CreA family protein; KEGG: eca:ECA3894 hypothetical protein' product='hypothetical protein' protein_id=YP_003002891.1 transl_table=11
NC_012912	GenBank	CDS	602787	603503	+	-1	.	codon_start=1 db_xref=GI:251788171 db_xref=InterPro:IPR001789 db_xref=InterPro:IPR001867 db_xref=GeneID:8120267 inference='protein motif:PFAM:PF00072' locus_tag=Dd1591_0531 note='PFAM: response regulator receiver; transcriptional regulator domain protein; SMART: response regulator receiver; KEGG: eca:ECA3893 two-component response regulator' product='two-component response regulator' protein_id=Y…
NC_012912	GenBank	CDS	604071	604772	+	1	.	codon_start=1 db_xref=GI:251788172 db_xref=InterPro:IPR001537 db_xref=InterPro:IPR004384 db_xref=GeneID:8120268 inference='protein motif:TFAM:TIGR00050' locus_tag=Dd1591_0532 note='member of the SPOUT superfamily of methyltransferases' product='putative RNA methyltransferase' protein_id=YP_003002893.1 transl_table=11
NC_012912	GenBank	CDS	605210	607666	+	1	.	EC_number=2.7.2.4 EC_number=1.1.1.3 codon_start=1 db_xref=GI:251788173 db_xref=InterPro:IPR001048 db_xref=InterPro:IPR001341 db_xref=InterPro:IPR001342 db_xref=InterPro:IPR002912 db_xref=InterPro:IPR005106 db_xref=GeneID:8120269 gene=thrA inference='protein motif:TFAM:TIGR00657' locus_tag=Dd1591_0533 note='multifunctional homotetrameric enzyme that catalyzes the phosphorylation of aspartate to fo…
NC_012912	GenBank	CDS	607669	608598	+	1	.	codon_start=1 db_xref=GI:251788174 db_xref=InterPro:IPR000870 db_xref=InterPro:IPR001174 db_xref=InterPro:IPR006203 db_xref=InterPro:IPR006204 db_xref=InterPro:IPR013750 db_xref=GeneID:8120270 inference='protein motif:TFAM:TIGR00191' locus_tag=Dd1591_0534 note='catalyzes the formation of O-phospho-L-homoserine from L-homoserine in threonine biosynthesis from asparate' product='homoserine kinase' …
NC_012912	GenBank	CDS	608602	609891	+	1	.	EC_number=4.2.3.1 codon_start=1 db_xref=GI:251788175 db_xref=InterPro:IPR000634 db_xref=InterPro:IPR001926 db_xref=InterPro:IPR004450 db_xref=GeneID:8120271 inference='protein motif:TFAM:TIGR00260' locus_tag=Dd1591_0535 note='catalyzes the formation of L-threonine from O-phospho-L-homoserine' product='threonine synthase' protein_id=YP_003002896.1 transl_table=11
NC_012912	GenBank	CDS	609984	610766	+	-1	.	codon_start=1 db_xref=GI:251788176 db_xref=InterPro:IPR005583 db_xref=GeneID:8120272 inference='protein motif:PFAM:PF03883' locus_tag=Dd1591_0536 note='PFAM: protein of unknown function DUF328; KEGG: eca:ECA3888 hypothetical protein' product='hypothetical protein' protein_id=YP_003002897.1 transl_table=11
NC_012912	GenBank	CDS	611069	612022	+	1	.	EC_number=2.2.1.2 codon_start=1 db_xref=GI:251788177 db_xref=InterPro:IPR001585 db_xref=InterPro:IPR004730 db_xref=GeneID:8120273 inference='protein motif:TFAM:TIGR00874' locus_tag=Dd1591_0537 note='KEGG: eca:ECA3887 transaldolase B; TIGRFAM: transaldolase; PFAM: Transaldolase' product='transaldolase B' protein_id=YP_003002898.1 transl_table=11
NC_012912	GenBank	CDS	612049	613194	+	-1	.	codon_start=1 db_xref=GI:251788178 db_xref=InterPro:IPR000160 db_xref=GeneID:8119821 inference='protein motif:TFAM:TIGR00254' locus_tag=Dd1591_0538 note='KEGG: eca:ECA3886 hypothetical protein; TIGRFAM: diguanylate cyclase; PFAM: GGDEF domain containing protein; SMART: GGDEF domain containing protein' product='diguanylate cyclase' protein_id=YP_003002899.1 transl_table=11
NC_012912	GenBank	CDS	613589	614176	+	1	.	codon_start=1 db_xref=GI:251788179 db_xref=InterPro:IPR001453 db_xref=InterPro:IPR008284 db_xref=GeneID:8119822 gene=mogA inference='protein motif:TFAM:TIGR00177' locus_tag=Dd1591_0539 note='forms a trimer; related to eukaryotic protein gephyrin; functions during molybdenum cofactor biosynthesis' product='molybdenum cofactor biosynthesis protein MogA' protein_id=YP_003002900.1 transl_table=11
NC_012912	GenBank	CDS	614306	615643	+	1	.	codon_start=1 db_xref=GI:251788180 db_xref=InterPro:IPR005828 db_xref=InterPro:IPR007114 db_xref=InterPro:IPR011701 db_xref=GeneID:8119823 inference='protein motif:PFAM:PF07690' locus_tag=Dd1591_0540 note='PFAM: major facilitator superfamily MFS_1; General substrate transporter; KEGG: eca:ECA3884 putative transport protein' product='major facilitator superfamily protein' protein_id=YP_003002901.1…
NC_012912	GenBank	CDS	615732	616304	+	-1	.	codon_start=1 db_xref=GI:251788181 db_xref=InterPro:IPR000791 db_xref=GeneID:8119824 inference='protein motif:PFAM:PF01184' locus_tag=Dd1591_0541 note='PFAM: GPR1/FUN34/yaaH family protein; KEGG: eca:ECA3883 hypothetical protein' product='hypothetical protein' protein_id=YP_003002902.1 transl_table=11
NC_012912	GenBank	CDS	616690	618600	+	1	.	codon_start=1 db_xref=GI:251788182 db_xref=InterPro:IPR001023 db_xref=InterPro:IPR012725 db_xref=InterPro:IPR013126 db_xref=GeneID:8119825 gene=dnaK inference='protein motif:TFAM:TIGR02350' locus_tag=Dd1591_0542 note='heat shock protein 70; assists in folding of nascent polypeptide chains; refolding of misfolded proteins; utilizes ATPase activity to help fold; co-chaperones are DnaJ and GrpE; mul…
NC_012912	GenBank	CDS	618711	619844	+	1	.	codon_start=1 db_xref=GI:251788183 db_xref=InterPro:IPR001305 db_xref=InterPro:IPR001623 db_xref=InterPro:IPR002939 db_xref=InterPro:IPR003095 db_xref=InterPro:IPR012724 db_xref=GeneID:8119826 inference='protein motif:TFAM:TIGR02349' locus_tag=Dd1591_0543 note='chaperone Hsp40; co-chaperone with DnaK; Participates actively in the response to hyperosmotic and heat shock by preventing the aggregati…
NC_012912	GenBank	CDS	620009	621214	+	1	.	codon_start=1 db_xref=GI:251788184 db_xref=InterPro:IPR004670 db_xref=GeneID:8119827 gene=nhaA inference='protein motif:TFAM:TIGR00773' locus_tag=Dd1591_0544 note='exports sodium by using the electrochemical proton gradient to allow protons into the cell; functions in adaptation to high salinity and alkaline pH; activity increases at higher pH; downregulated at acidic pH' product='pH-dependent so…
NC_012912	GenBank	CDS	621237	622127	+	1	.	codon_start=1 db_xref=GI:251788185 db_xref=InterPro:IPR000847 db_xref=InterPro:IPR005119 db_xref=GeneID:8119828 gene=nhaR inference='protein motif:PFAM:PF00126' locus_tag=Dd1591_0545 note='Na+/H+ antiporter regulatory protein; activates the genes nhaA and osmC' product='transcriptional activator NhaR' protein_id=YP_003002906.1 transl_table=11
NC_012912	GenBank	CDS	622204	622467	+	-1	.	codon_start=1 db_xref=GI:251788186 db_xref=InterPro:IPR002583 db_xref=GeneID:8119829 gene=rpsT inference='protein motif:TFAM:TIGR00029' locus_tag=Dd1591_0546 note='binds directly to the 16S rRNA and is involved in post-translational inhibition of arginine and ornithine decarboxylase' product='30S ribosomal protein S20' protein_id=YP_003002907.1 transl_table=11
NC_012912	GenBank	CDS	622865	623806	+	1	.	EC_number=2.7.7.2 EC_number=2.7.1.26 codon_start=1 db_xref=GI:251788187 db_xref=InterPro:IPR002606 db_xref=InterPro:IPR004820 db_xref=InterPro:IPR004821 db_xref=InterPro:IPR015864 db_xref=InterPro:IPR015865 db_xref=GeneID:8119830 inference='protein motif:TFAM:TIGR00083' locus_tag=Dd1591_0547 note='catalyzes the formation of FMN from riboflavin and the formation of FAD from FMN; in Bacillus the ri…
NC_012912	GenBank	CDS	623841	626666	+	1	.	codon_start=1 db_xref=GI:251788188 db_xref=InterPro:IPR001412 db_xref=InterPro:IPR002300 db_xref=InterPro:IPR002301 db_xref=InterPro:IPR010663 db_xref=InterPro:IPR013155 db_xref=InterPro:IPR015413 db_xref=InterPro:IPR015905 db_xref=GeneID:8119831 gene=ileS inference='protein motif:TFAM:TIGR00392' locus_tag=Dd1591_0548 note='IleRS; catalyzes the formation of isoleucyl-tRNA(Ile) from isoleucine and…
NC_012912	GenBank	CDS	626666	627178	+	1	.	EC_number=3.4.23.36 codon_start=1 db_xref=GI:251788189 db_xref=InterPro:IPR001872 db_xref=GeneID:8119832 gene=lspA inference='protein motif:TFAM:TIGR00077' locus_tag=Dd1591_0549 note='lipoprotein signal peptidase; integral membrane protein that removes signal peptides from prolipoproteins during lipoprotein biosynthesis' product='lipoprotein signal peptidase' protein_id=YP_003002910.1 transl_tabl…
NC_012912	GenBank	CDS	627182	627640	+	1	.	codon_start=1 db_xref=GI:251788190 db_xref=InterPro:IPR001179 db_xref=GeneID:8119833 inference='protein motif:PFAM:PF00254' locus_tag=Dd1591_0550 note='PFAM: peptidylprolyl isomerase FKBP-type; KEGG: eca:ECA3874 FkbP-type 16 kDa peptidyl-prolyl cis-trans isomerase' product='peptidylprolyl isomerase FKBP-type' protein_id=YP_003002911.1 transl_table=11
NC_012912	GenBank	CDS	627637	628587	+	1	.	EC_number=1.17.1.2 codon_start=1 db_xref=GI:251788191 db_xref=InterPro:IPR003451 db_xref=GeneID:8119834 inference='protein motif:TFAM:TIGR00216' locus_tag=Dd1591_0551 note='KEGG: eca:ECA3873 4-hydroxy-3-methylbut-2-enyl diphosphate reductase; TIGRFAM: hydroxymethylbutenyl pyrophosphate reductase; PFAM: LytB protein' product='hydroxymethylbutenyl pyrophosphate reductase' protein_id=YP_003002912.1 …
NC_012912	GenBank	CDS	628659	629576	+	1	.	codon_start=1 db_xref=GI:251788192 db_xref=InterPro:IPR001910 db_xref=InterPro:IPR015910 db_xref=GeneID:8119835 inference='protein motif:PFAM:PF01156' locus_tag=Dd1591_0552 note='catalyzes the hydrolysis of both purine and pyrimidine ribonucleosides' product='ribonucleoside hydrolase RihC' protein_id=YP_003002913.1 transl_table=11
NC_012912	GenBank	CDS	629781	630602	+	1	.	EC_number=1.3.1.26 codon_start=1 db_xref=GI:251788193 db_xref=InterPro:IPR000846 db_xref=InterPro:IPR011770 db_xref=GeneID:8119836 inference='protein motif:TFAM:TIGR00036' locus_tag=Dd1591_0553 note='KEGG: kpn:KPN_00039 dihydrodipicolinate reductase; TIGRFAM: dihydrodipicolinate reductase; PFAM: dihydrodipicolinate reductase' product='dihydrodipicolinate reductase' protein_id=YP_003002914.1 trans…
NC_012912	GenBank	CDS	631057	632202	+	1	.	codon_start=1 db_xref=GI:251788194 db_xref=InterPro:IPR000991 db_xref=InterPro:IPR001317 db_xref=InterPro:IPR002474 db_xref=InterPro:IPR006220 db_xref=InterPro:IPR006274 db_xref=InterPro:IPR011702 db_xref=GeneID:8119837 inference='protein motif:TFAM:TIGR01368' locus_tag=Dd1591_0554 note='TIGRFAM: carbamoyl-phosphate synthase, small subunit; PFAM: Carbamoyl-phosphate synthase small chain; glutamin…
NC_012912	GenBank	CDS	632290	635514	+	1	.	codon_start=1 db_xref=GI:251788195 db_xref=InterPro:IPR003806 db_xref=InterPro:IPR005479 db_xref=InterPro:IPR005480 db_xref=InterPro:IPR005481 db_xref=InterPro:IPR005483 db_xref=InterPro:IPR006275 db_xref=InterPro:IPR011607 db_xref=InterPro:IPR011761 db_xref=GeneID:8119838 gene=carB inference='protein motif:TFAM:TIGR01369' locus_tag=Dd1591_0555 note='four CarB-CarA dimers form the carbamoyl phosp…
NC_012912	GenBank	CDS	635619	636233	+	-1	.	codon_start=1 db_xref=GI:251788196 db_xref=InterPro:IPR001123 db_xref=GeneID:8119839 inference='protein motif:PFAM:PF01810' locus_tag=Dd1591_0556 note='PFAM: Lysine exporter protein (LYSE/YGGA); KEGG: spe:Spro_0717 lysine exporter protein LysE/YggA' product='lysine exporter protein LysE/YggA' protein_id=YP_003002917.1 transl_table=11
NC_012912	GenBank	CDS	636395	637177	+	1	.	codon_start=1 db_xref=GI:251788197 db_xref=InterPro:IPR010619 db_xref=GeneID:8119840 inference='protein motif:PFAM:PF06738' locus_tag=Dd1591_0557 note='PFAM: protein of unknown function DUF1212; KEGG: eca:ECA3866 hypothetical protein' product='hypothetical protein' protein_id=YP_003002918.1 transl_table=11
NC_012912	GenBank	CDS	637162	637632	+	1	.	codon_start=1 db_xref=GI:251788198 db_xref=GeneID:8119841 inference='similar to AA sequence:KEGG:ECA3865' locus_tag=Dd1591_0558 note='KEGG: eca:ECA3865 hypothetical protein' product='hypothetical protein' protein_id=YP_003002919.1 transl_table=11
NC_012912	GenBank	CDS	637741	638223	+	1	.	EC_number=1.5.1.3 codon_start=1 db_xref=GI:251788199 db_xref=InterPro:IPR001796 db_xref=InterPro:IPR017925 db_xref=GeneID:8119842 gene=folA inference='protein motif:PRIAM:1.5.1.3' locus_tag=Dd1591_0559 note='catalyzes the reduction of dihydrofolate to tetrahydrofolate' product='dihydrofolate reductase' protein_id=YP_003002920.1 transl_table=11
NC_012912	GenBank	CDS	638399	640303	+	1	.	codon_start=1 db_xref=GI:251788200 db_xref=InterPro:IPR008557 db_xref=GeneID:8119843 inference='protein motif:PFAM:PF05787' locus_tag=Dd1591_0560 note='PFAM: protein of unknown function DUF839; KEGG: spe:Spro_0721 hypothetical protein' product='hypothetical protein' protein_id=YP_003002921.1 transl_table=11
NC_012912	GenBank	CDS	640347	641192	+	-1	.	codon_start=1 db_xref=GI:251788201 db_xref=InterPro:IPR004617 db_xref=InterPro:IPR004843 db_xref=GeneID:8119844 gene=apaH inference='protein motif:TFAM:TIGR00668' locus_tag=Dd1591_0561 note='hydrolyzes P(1),P(4)-bis(5'-adenosyl) tetraphosphate to form 2 ADP' product='diadenosine tetraphosphatase' protein_id=YP_003002922.1 transl_table=11
NC_012912	GenBank	CDS	641199	641576	+	-1	.	codon_start=1 db_xref=GI:251788202 db_xref=InterPro:IPR007474 db_xref=GeneID:8119845 gene=apaG inference='protein motif:PFAM:PF04379' locus_tag=Dd1591_0562 note='protein associated with Co2+ and Mg2+ efflux' product='ApaG protein' protein_id=YP_003002923.1 transl_table=11
NC_012912	GenBank	CDS	641592	642410	+	-1	.	codon_start=1 db_xref=GI:251788203 db_xref=InterPro:IPR001737 db_xref=InterPro:IPR011530 db_xref=GeneID:8119846 gene=ksgA inference='protein motif:TFAM:TIGR00755' locus_tag=Dd1591_0563 note='catalyzes the transfer of a total of four methyl groups from S-adenosyl-l-methionine (S-AdoMet) to two adjacent adenosine bases A1518 and A1519 in 16S rRNA; mutations in ksgA causes resistance to the translat…
NC_012912	GenBank	CDS	642403	643404	+	-1	.	EC_number=1.1.1.262 codon_start=1 db_xref=GI:251788204 db_xref=InterPro:IPR005255 db_xref=GeneID:8119847 gene=pdxA inference='protein motif:TFAM:TIGR00557' locus_tag=Dd1591_0564 note='catalyzes oxidation of 4-(phosphohydroxy)-L-threonine into 2-amino-3-oxo-4-(phosphohydroxy)butyric acid which decarboxylates to form 1-amino-3-(phosphohydroxy)propan-2-one (3-amino-2-oxopropyl phosphate)' product='4…
NC_012912	GenBank	CDS	643404	644696	+	-1	.	EC_number=5.2.1.8 codon_start=1 db_xref=GI:251788205 db_xref=InterPro:IPR000297 db_xref=InterPro:IPR015391 db_xref=GeneID:8119848 inference='protein motif:PRIAM:5.2.1.8' locus_tag=Dd1591_0565 note='Chaperone involved in the folding of extracytoplasmic proteins, especially OmpA, OmpF and LamB' product='peptidyl-prolyl cis-trans isomerase SurA' protein_id=YP_003002926.1 transl_table=11
NC_012912	GenBank	CDS	644795	647218	+	-1	.	codon_start=1 db_xref=GI:251788206 db_xref=InterPro:IPR005653 db_xref=InterPro:IPR007543 db_xref=GeneID:8119849 inference='protein motif:PFAM:PF04453' locus_tag=Dd1591_0566 note='determines N-hexane tolerance and is involved in outer membrane permeability' product='organic solvent tolerance protein' protein_id=YP_003002927.1 transl_table=11
NC_012912	GenBank	CDS	647369	648325	+	1	.	codon_start=1 db_xref=GI:251788207 db_xref=InterPro:IPR001623 db_xref=GeneID:8119850 gene=djlA inference='protein motif:PFAM:PF00226' locus_tag=Dd1591_0567 note='functions as a co-chaperone with DnaK; involved in regulation of colanic acid capsule; inner membrane protein; dimerized via transmembrane domain; J-like domain is cytoplasmic and can functionally substitute for DnaJ; stimulates synthesi…
NC_012912	GenBank	CDS	648463	649116	+	-1	.	codon_start=1 db_xref=GI:251788208 db_xref=InterPro:IPR006145 db_xref=InterPro:IPR006224 db_xref=GeneID:8119851 inference='protein motif:PFAM:PF00849' locus_tag=Dd1591_0568 note='PFAM: pseudouridine synthase; KEGG: eca:ECA3854 ribosomal large subunit pseudouridine synthase A' product='pseudouridine synthase' protein_id=YP_003002929.1 transl_table=11
NC_012912	GenBank	CDS	649181	652084	+	-1	.	codon_start=1 db_xref=GI:251788209 db_xref=InterPro:IPR000330 db_xref=InterPro:IPR001650 db_xref=InterPro:IPR006935 db_xref=InterPro:IPR014001 db_xref=InterPro:IPR014021 db_xref=GeneID:8119852 inference='protein motif:PFAM:PF00176' locus_tag=Dd1591_0569 note='transcription regulator that activates transcription by stimulating RNA polymerase (RNAP) recycling in case of stress conditions such as su…
NC_012912	GenBank	CDS	652343	654715	+	-1	.	EC_number=2.7.7.7 codon_start=1 db_xref=GI:251788210 db_xref=InterPro:IPR006133 db_xref=InterPro:IPR006134 db_xref=InterPro:IPR006172 db_xref=GeneID:8119853 inference='protein motif:PRIAM:2.7.7.7' locus_tag=Dd1591_0570 note='Has polymerase, DNA-binding and 3'-5' exonuclease activities. In Aeropyrum pernix this protein is sensitive to aphidicolin and stable at 95#C' product='DNA polymerase II' pro…
NC_012912	GenBank	CDS	654937	655305	+	1	.	codon_start=1 db_xref=GI:251788211 db_xref=GeneID:8119854 inference='ab initio prediction:Prodigal:1.4' locus_tag=Dd1591_0571 note='KEGG: eca:ECA4323 hypothetical protein' product='hypothetical protein' protein_id=YP_003002932.1 transl_table=11
NC_012912	GenBank	CDS	655349	655906	+	-1	.	codon_start=1 db_xref=GI:251788212 db_xref=GeneID:8119855 inference='ab initio prediction:Prodigal:1.4' locus_tag=Dd1591_0572 product='hypothetical protein' protein_id=YP_003002933.1 transl_table=11
NC_012912	GenBank	CDS	655909	656475	+	-1	.	codon_start=1 db_xref=GI:251788213 db_xref=GeneID:8119856 inference='ab initio prediction:Prodigal:1.4' locus_tag=Dd1591_0573 product='hypothetical protein' protein_id=YP_003002934.1 transl_table=11
NC_012912	GenBank	CDS	656620	657168	+	1	.	codon_start=1 db_xref=GI:251788214 db_xref=InterPro:IPR008514 db_xref=InterPro:IPR017728 db_xref=GeneID:8119857 inference='protein motif:TFAM:TIGR03344' locus_tag=Dd1591_0574 note='TIGRFAM: type VI secretion system effector, Hcp1 family; PFAM: protein of unknown function DUF796; KEGG: eca:ECA1069 hypothetical protein' product='Hcp1 family type VI secretion system effector' protein_id=YP_003002935…
NC_012912	GenBank	CDS	657235	657801	+	-1	.	codon_start=1 db_xref=GI:251788215 db_xref=GeneID:8119858 inference='ab initio prediction:Prodigal:1.4' locus_tag=Dd1591_0575 product='hypothetical protein' protein_id=YP_003002936.1 transl_table=11
NC_012912	GenBank	CDS	657798	658364	+	-1	.	codon_start=1 db_xref=GI:251788216 db_xref=GeneID:8119859 inference='ab initio prediction:Prodigal:1.4' locus_tag=Dd1591_0576 product='hypothetical protein' protein_id=YP_003002937.1 transl_table=11
NC_012912	GenBank	CDS	658361	658924	+	-1	.	codon_start=1 db_xref=GI:251788217 db_xref=GeneID:8119860 inference='ab initio prediction:Prodigal:1.4' locus_tag=Dd1591_0577 product='hypothetical protein' protein_id=YP_003002938.1 transl_table=11
NC_012912	GenBank	CDS	658934	659785	+	-1	.	codon_start=1 db_xref=GI:251788218 db_xref=InterPro:IPR002477 db_xref=GeneID:8119861 inference='protein motif:PFAM:PF01471' locus_tag=Dd1591_0578 note='PFAM: Peptidoglycan-binding domain 1 protein; KEGG: eli:ELI_07940 putative bacteriophage-acquired protein' product='peptidoglycan-binding domain 1 protein' protein_id=YP_003002939.1 transl_table=11
NC_012912	GenBank	CDS	659976	660743	+	1	.	codon_start=1 db_xref=GI:251788219 db_xref=InterPro:IPR015414 db_xref=GeneID:8119862 inference='protein motif:PFAM:PF09335' locus_tag=Dd1591_0579 note='PFAM: SNARE associated Golgi protein; KEGG: eca:ECA3850 hypothetical protein' product='hypothetical protein' protein_id=YP_003002940.1 transl_table=11
NC_012912	GenBank	CDS	660787	661080	+	-1	.	codon_start=1 db_xref=GI:251788220 db_xref=InterPro:IPR002912 db_xref=GeneID:8119863 inference='protein motif:PFAM:PF01842' locus_tag=Dd1591_0580 note='with IlvB catalyzes the formation of 2-acetolactate from pyruvate, the small subunit is required for full activity and valine sensitivity; E.coli produces 3 isoenzymes of acetolactate synthase which differ in specificity to substrates, valine sens…
NC_012912	GenBank	CDS	661084	662748	+	-1	.	codon_start=1 db_xref=GI:251788221 db_xref=InterPro:IPR000399 db_xref=InterPro:IPR011766 db_xref=InterPro:IPR012000 db_xref=InterPro:IPR012001 db_xref=InterPro:IPR012846 db_xref=GeneID:8119864 inference='protein motif:TFAM:TIGR00118' locus_tag=Dd1591_0581 note='TIGRFAM: acetolactate synthase, large subunit, biosynthetic type; PFAM: thiamine pyrophosphate protein TPP binding domain protein; thiami…
NC_012912	GenBank	CDS	663118	663810	+	-1	.	codon_start=1 db_xref=GI:251788222 db_xref=InterPro:IPR003439 db_xref=InterPro:IPR003593 db_xref=InterPro:IPR005968 db_xref=InterPro:IPR017871 db_xref=GeneID:8119865 gene=thiQ inference='protein motif:TFAM:TIGR01277' locus_tag=Dd1591_0582 note='with TbpA and ThiP is part of the thiamine and TPP transport system' product='thiamine transporter ATP-binding subunit' protein_id=YP_003002943.1 transl_t…
NC_012912	GenBank	CDS	663794	665407	+	-1	.	codon_start=1 db_xref=GI:251788223 db_xref=InterPro:IPR000515 db_xref=InterPro:IPR005947 db_xref=GeneID:8119866 gene=thiP inference='protein motif:TFAM:TIGR01253' locus_tag=Dd1591_0583 note='permease; with TbpA and ThiQ functions in transport of thiamine and thiamine pyrophosphate into the cell; repressed in presence of exogenous thiamine' product='thiamine transporter membrane protein' protein_i…
NC_012912	GenBank	CDS	665383	666366	+	-1	.	codon_start=1 db_xref=GI:251788224 db_xref=InterPro:IPR005948 db_xref=InterPro:IPR005967 db_xref=InterPro:IPR006059 db_xref=InterPro:IPR006061 db_xref=GeneID:8119867 gene=tbpA inference='protein motif:TFAM:TIGR01276' locus_tag=Dd1591_0584 note='part of the thiamine and TPP transport system tbpA-thiPQ' product='thiamine transporter substrate binding subunit' protein_id=YP_003002945.1 transl_table=…
NC_012912	GenBank	CDS	666604	668271	+	-1	.	codon_start=1 db_xref=GI:251788225 db_xref=InterPro:IPR000914 db_xref=GeneID:8119868 inference='protein motif:PFAM:PF00496' locus_tag=Dd1591_0585 note='activates sgrS under glucose-phosphate stress conditions' product='transcriptional regulator SgrR' protein_id=YP_003002946.1 transl_table=11
NC_012912	GenBank	CDS	668386	668544	+	1	.	codon_start=1 db_xref=GI:251788226 db_xref=GeneID:8119869 inference='ab initio prediction:Prodigal:1.4' locus_tag=Dd1591_0586 product='hypothetical protein' protein_id=YP_003002947.1 transl_table=11
NC_012912	GenBank	CDS	668675	670075	+	-1	.	EC_number=4.1.99.1 codon_start=1 db_xref=GI:251788227 db_xref=InterPro:IPR001597 db_xref=InterPro:IPR011166 db_xref=InterPro:IPR013440 db_xref=GeneID:8119870 gene=tnaA inference='protein motif:TFAM:TIGR02617' locus_tag=Dd1591_0587 note='tryptophan indole-lyase; catalyzes the formation of indole and pyruvate from tryptophan' product=tryptophanase protein_id=YP_003002948.1 transl_table=11
NC_012912	GenBank	CDS	670176	670286	+	-1	.	codon_start=1 db_xref=GI:251788228 db_xref=InterPro:IPR012620 db_xref=GeneID:8119871 inference='protein motif:TFAM:TIGR02616' locus_tag=Dd1591_0588 note='TIGRFAM: tryptophanase leader peptide' product='tryptophanase leader peptide' protein_id=YP_003002949.1 transl_table=11
NC_012912	GenBank	CDS	670534	671436	+	1	.	codon_start=1 db_xref=GI:251788229 db_xref=InterPro:IPR007037 db_xref=InterPro:IPR013113 db_xref=GeneID:8119872 inference='protein motif:PFAM:PF08021' locus_tag=Dd1591_0589 note='PFAM: FAD-binding 9 siderophore-interacting domain protein; Siderophore-interacting protein; KEGG: cko:CKO_00978 hypothetical protein' product='FAD-binding 9 siderophore-interacting domain-containing protein' protein_id=…
NC_012912	GenBank	CDS	671793	672782	+	-1	.	codon_start=1 db_xref=GI:251788230 db_xref=InterPro:IPR002525 db_xref=InterPro:IPR003346 db_xref=GeneID:8119873 inference='protein motif:PFAM:PF02371' locus_tag=Dd1591_0590 note='PFAM: transposase IS116/IS110/IS902 family protein; transposase IS111A/IS1328/IS1533; KEGG: sea:SeAg_B4544 invertase' product='transposase IS116/IS110/IS902 family protein' protein_id=YP_003002951.1 transl_table=11
NC_012912	GenBank	CDS	673170	673772	+	-1	.	codon_start=1 db_xref=GI:251788231 db_xref=InterPro:IPR000573 db_xref=InterPro:IPR004431 db_xref=GeneID:8119874 gene=leuD inference='protein motif:TFAM:TIGR00171' locus_tag=Dd1591_0591 note='catalyzes the isomerization between 2-isopropylmalate and 3-isopropylmalate in leucine biosynthesis; forms a heterodimer of LeuC/D' product='isopropylmalate isomerase small subunit' protein_id=YP_003002952.1 …
NC_012912	GenBank	CDS	673785	675185	+	-1	.	codon_start=1 db_xref=GI:251788232 db_xref=InterPro:IPR001030 db_xref=InterPro:IPR004430 db_xref=GeneID:8119875 inference='protein motif:TFAM:TIGR00170' locus_tag=Dd1591_0592 note='TIGRFAM: 3-isopropylmalate dehydratase, large subunit; PFAM: aconitate hydratase domain protein; KEGG: yps:YPTB0670 isopropylmalate isomerase large subunit' product='3-isopropylmalate dehydratase, large subunit' protei…
NC_012912	GenBank	CDS	675188	676279	+	-1	.	EC_number=1.1.1.85 codon_start=1 db_xref=GI:251788233 db_xref=InterPro:IPR001804 db_xref=InterPro:IPR004429 db_xref=GeneID:8119876 inference='protein motif:TFAM:TIGR00169' locus_tag=Dd1591_0593 note='catalyzes the oxidation of 3-isopropylmalate to 3-carboxy-4-methyl-2-oxopentanoate in leucine biosynthesis' product='3-isopropylmalate dehydrogenase' protein_id=YP_003002954.1 transl_table=11
NC_012912	GenBank	CDS	676279	677853	+	-1	.	codon_start=1 db_xref=GI:251788234 db_xref=InterPro:IPR000891 db_xref=InterPro:IPR002034 db_xref=InterPro:IPR005671 db_xref=InterPro:IPR013709 db_xref=GeneID:8119877 inference='protein motif:TFAM:TIGR00973' locus_tag=Dd1591_0594 note='catalyzes the formation of 2-isopropylmalate from acetyl-CoA and 2-oxoisovalerate in leucine biosynthesis' product='2-isopropylmalate synthase' protein_id=YP_003002…
NC_012912	GenBank	CDS	678260	680065	+	1	.	codon_start=1 db_xref=GI:251788235 db_xref=InterPro:IPR000873 db_xref=GeneID:8119878 inference='protein motif:PFAM:PF00501' locus_tag=Dd1591_0595 note='PFAM: AMP-dependent synthetase and ligase; KEGG: eca:ECA3830 putative AMP-binding protein' product='AMP-dependent synthetase and ligase' protein_id=YP_003002956.1 transl_table=11
NC_012912	GenBank	CDS	680463	682184	+	1	.	codon_start=1 db_xref=GI:251788236 db_xref=InterPro:IPR000399 db_xref=InterPro:IPR011766 db_xref=InterPro:IPR012000 db_xref=InterPro:IPR012001 db_xref=InterPro:IPR012846 db_xref=GeneID:8119879 inference='protein motif:TFAM:TIGR00118' locus_tag=Dd1591_0596 note='catalyzes the formation of 2-acetolactate from pyruvate, leucine sensitive' product='acetolactate synthase 3 catalytic subunit' protein_i…
NC_012912	GenBank	CDS	682187	682678	+	1	.	EC_number=2.2.1.6 codon_start=1 db_xref=GI:251788237 db_xref=InterPro:IPR002912 db_xref=InterPro:IPR004789 db_xref=GeneID:8119880 gene=ilvH inference='protein motif:TFAM:TIGR00119' locus_tag=Dd1591_0597 note='with IlvI catalyzes the formation of 2-acetolactate from pyruvate, the small subunit is required for full activity and valine sensitivity; E.coli produces 3 isoenzymes of acetolactate syntha…
NC_012912	GenBank	CDS	682922	683926	+	1	.	codon_start=1 db_xref=GI:251788238 db_xref=InterPro:IPR000843 db_xref=InterPro:IPR001761 db_xref=InterPro:IPR012781 db_xref=GeneID:8119881 inference='protein motif:TFAM:TIGR02417' locus_tag=Dd1591_0598 note='binds D-fructose as an inducer; involved in regulation of operons for central pathways of carbon metabolism' product='DNA-binding transcriptional regulator FruR' protein_id=YP_003002959.1 tra…
NC_012912	GenBank	CDS	684042	684503	+	-1	.	codon_start=1 db_xref=GI:251788239 db_xref=InterPro:IPR010574 db_xref=GeneID:8119882 inference='protein motif:PFAM:PF06610' locus_tag=Dd1591_0599 note='PFAM: protein of unknown function DUF1144; KEGG: eca:ECA3826 hypothetical protein' product='hypothetical protein' protein_id=YP_003002960.1 transl_table=11
NC_012912	GenBank	CDS	684945	685160	+	-1	.	codon_start=1 db_xref=GI:251788240 db_xref=GeneID:8119883 inference='ab initio prediction:Prodigal:1.4' locus_tag=Dd1591_0600 product='hypothetical protein' protein_id=YP_003002961.1 transl_table=11
NC_012912	GenBank	CDS	685371	685829	+	1	.	codon_start=1 db_xref=GI:251788241 db_xref=InterPro:IPR003444 db_xref=GeneID:8119884 inference='protein motif:TFAM:TIGR00242' locus_tag=Dd1591_0601 note='MraZ; UPF0040; crystal structure shows similarity to AbrB' product='cell division protein MraZ' protein_id=YP_003002962.1 transl_table=11
NC_012912	GenBank	CDS	685832	686773	+	1	.	codon_start=1 db_xref=GI:251788242 db_xref=InterPro:IPR002903 db_xref=GeneID:8119885 gene=mraW inference='protein motif:TFAM:TIGR00006' locus_tag=Dd1591_0602 note='TIGRFAM: S-adenosyl-methyltransferase MraW; PFAM: methyltransferase; KEGG: eca:ECA3823 S-adenosyl-methyltransferase MraW' product='S-adenosyl-methyltransferase MraW' protein_id=YP_003002963.1 transl_table=11
NC_012912	GenBank	CDS	686770	687093	+	1	.	codon_start=1 db_xref=GI:251788243 db_xref=InterPro:IPR007082 db_xref=InterPro:IPR011922 db_xref=GeneID:8119886 inference='protein motif:TFAM:TIGR02209' locus_tag=Dd1591_0603 note='membrane bound cell division protein at septum containing leucine zipper motif' product='cell division protein FtsL' protein_id=YP_003002964.1 transl_table=11
NC_012912	GenBank	CDS	687116	688879	+	1	.	EC_number=2.4.1.129 codon_start=1 db_xref=GI:251788244 db_xref=InterPro:IPR001460 db_xref=InterPro:IPR005311 db_xref=GeneID:8119887 inference='protein motif:PRIAM:2.4.1.129' locus_tag=Dd1591_0604 note='PFAM: penicillin-binding protein transpeptidase; Penicillin-binding protein dimerisation domain; KEGG: eca:ECA3821 peptidoglycan synthetase' product='peptidoglycan glycosyltransferase' protein_id=Y…
NC_012912	GenBank	CDS	688866	690350	+	1	.	codon_start=1 db_xref=GI:251788245 db_xref=InterPro:IPR000713 db_xref=InterPro:IPR004101 db_xref=InterPro:IPR005761 db_xref=InterPro:IPR013221 db_xref=GeneID:8119888 gene=murE inference='protein motif:TFAM:TIGR01085' locus_tag=Dd1591_0605 note='involved in cell wall formation; peptidoglycan synthesis; cytoplasmic enzyme; catalyzes the addition of meso-diaminopimelic acid to the nucleotide precurs…
NC_012912	GenBank	CDS	690347	691708	+	1	.	codon_start=1 db_xref=GI:251788246 db_xref=InterPro:IPR000713 db_xref=InterPro:IPR004101 db_xref=InterPro:IPR005863 db_xref=InterPro:IPR013221 db_xref=GeneID:8119889 gene=murF inference='protein motif:TFAM:TIGR01143' locus_tag=Dd1591_0606 note='TIGRFAM: UDP-N-acetylmuramoylalanyl-D-glutamyl-2, 6-diaminopimelate/D-alanyl-D-alanyl ligase; PFAM: Mur ligase middle domain protein; cytoplasmic peptidog…
NC_012912	GenBank	CDS	691702	692784	+	1	.	EC_number=2.7.8.13 codon_start=1 db_xref=GI:251788247 db_xref=InterPro:IPR000715 db_xref=InterPro:IPR003524 db_xref=GeneID:8119890 gene=mraY inference='protein motif:TFAM:TIGR00445' locus_tag=Dd1591_0607 note='First step of the lipid cycle reactions in the biosynthesis of the cell wall peptidoglycan' product='phospho-N-acetylmuramoyl-pentapeptide- transferase' protein_id=YP_003002968.1 transl_tab…
NC_012912	GenBank	CDS	692787	694100	+	1	.	codon_start=1 db_xref=GI:251788248 db_xref=InterPro:IPR004101 db_xref=InterPro:IPR005762 db_xref=InterPro:IPR006162 db_xref=InterPro:IPR013221 db_xref=GeneID:8119891 gene=murD inference='protein motif:TFAM:TIGR01087' locus_tag=Dd1591_0608 note='UDP-N-acetylmuramoylalanine--D-glutamate ligase; involved in peptidoglycan biosynthesis; cytoplasmic; catalyzes the addition of glutamate to the nucleotid…
NC_012912	GenBank	CDS	694100	695302	+	1	.	codon_start=1 db_xref=GI:251788249 db_xref=InterPro:IPR001182 db_xref=InterPro:IPR013437 db_xref=GeneID:8119892 inference='protein motif:TFAM:TIGR02614' locus_tag=Dd1591_0609 note='integral membrane protein involved in stabilizing FstZ ring during cell division' product='cell division protein FtsW' protein_id=YP_003002970.1 transl_table=11
NC_012912	GenBank	CDS	695299	696390	+	1	.	EC_number=2.4.1.227 codon_start=1 db_xref=GI:251788250 db_xref=InterPro:IPR004276 db_xref=InterPro:IPR006009 db_xref=InterPro:IPR007235 db_xref=GeneID:8119893 gene=murG inference='protein motif:TFAM:TIGR01133' locus_tag=Dd1591_0610 note='UDP-N-acetylglucosamine--N-acetylmuramyl- (pentapeptide) pyrophosphoryl-undecaprenol N-acetylglucosamine transferase; involved in cell wall formation; inner memb…
NC_012912	GenBank	CDS	696442	697902	+	1	.	codon_start=1 db_xref=GI:251788251 db_xref=InterPro:IPR000713 db_xref=InterPro:IPR004101 db_xref=InterPro:IPR005758 db_xref=InterPro:IPR013221 db_xref=GeneID:8119894 gene=murC inference='protein motif:TFAM:TIGR01082' locus_tag=Dd1591_0611 note='Catalyzes the formation of UDP-N-acetylmuramoyl-L-alanine from UDP-N-acetylmuramate and L-alanine in peptidoglycan synthesis' product='UDP-N-acetylmuramat…
NC_012912	GenBank	CDS	697910	698062	+	1	.	codon_start=1 db_xref=GI:251788252 db_xref=GeneID:8119895 inference='ab initio prediction:Prodigal:1.4' locus_tag=Dd1591_0612 product='hypothetical protein' protein_id=YP_003002973.1 transl_table=11
NC_012912	GenBank	CDS	698064	698918	+	1	.	codon_start=1 db_xref=GI:251788253 db_xref=InterPro:IPR005548 db_xref=InterPro:IPR013685 db_xref=GeneID:8119896 inference='protein motif:PFAM:PF03799' locus_tag=Dd1591_0613 note='involved in septum formation' product='cell division protein FtsQ' protein_id=YP_003002974.1 transl_table=11
NC_012912	GenBank	CDS	698915	700171	+	1	.	codon_start=1 db_xref=GI:251788254 db_xref=InterPro:IPR003494 db_xref=GeneID:8119897 gene=ftsA inference='protein motif:TFAM:TIGR01174' locus_tag=Dd1591_0614 note='ATP-binding involved in recruitment of FtsK to Z ring; essential cell division protein; colocalizes with FtsZ through direct interaction to the septal ring structure; structurally similar to eukaryotic actin; binds directly to the cell…
NC_012912	GenBank	CDS	700245	701396	+	1	.	codon_start=1 db_xref=GI:251788255 db_xref=InterPro:IPR000158 db_xref=InterPro:IPR003008 db_xref=InterPro:IPR008280 db_xref=GeneID:8119898 inference='protein motif:TFAM:TIGR00065' locus_tag=Dd1591_0615 note='GTPase; similar structure to tubulin; forms ring-shaped polymers at the site of cell division; other proteins such as FtsA, ZipA, and ZapA, interact with and regulate FtsZ function' product='…
NC_012912	GenBank	CDS	701492	702409	+	1	.	codon_start=1 db_xref=GI:251788256 db_xref=InterPro:IPR004463 db_xref=GeneID:8119899 gene=lpxC inference='protein motif:TFAM:TIGR00325' locus_tag=Dd1591_0616 note='zinc-dependent; catalyzes the deacetylation of UDP-(3-O-acyl)-N-acetylglucosamine to UDP-3-O-(3-hydroxytetradecanoyl)-glucosamine in the second step of lipid A biosynthesis' product='UDP-3-O-[3-hydroxymyristoyl] N-acetylglucosamine dea…
NC_012912	GenBank	CDS	702428	702952	+	-1	.	codon_start=1 db_xref=GI:251788257 db_xref=InterPro:IPR007922 db_xref=GeneID:8119900 inference='protein motif:PFAM:PF05258' locus_tag=Dd1591_0617 note='PFAM: protein of unknown function DUF721; KEGG: eca:ECA3808 hypothetical protein' product='hypothetical protein' protein_id=YP_003002978.1 transl_table=11
NC_012912	GenBank	CDS	702980	703483	+	1	.	codon_start=1 db_xref=GI:251788258 db_xref=InterPro:IPR009502 db_xref=GeneID:8119661 inference='protein motif:PFAM:PF06558' locus_tag=Dd1591_0618 note='secM translational pause allows for the initiation of secA translation' product='SecA regulator SecM' protein_id=YP_003002979.1 transl_table=11
NC_012912	GenBank	CDS	703581	706274	+	1	.	codon_start=1 db_xref=GI:251788259 db_xref=InterPro:IPR000185 db_xref=InterPro:IPR001650 db_xref=InterPro:IPR004027 db_xref=InterPro:IPR011115 db_xref=InterPro:IPR011116 db_xref=InterPro:IPR011130 db_xref=InterPro:IPR014018 db_xref=InterPro:IPR014021 db_xref=GeneID:8119662 inference='protein motif:TFAM:TIGR00963' locus_tag=Dd1591_0619 note='functions in protein export; can interact with acidic me…
NC_012912	GenBank	CDS	706344	706742	+	1	.	codon_start=1 db_xref=GI:251788260 db_xref=InterPro:IPR000086 db_xref=InterPro:IPR003561 db_xref=GeneID:8119663 inference='protein motif:TFAM:TIGR00586' locus_tag=Dd1591_0620 note='TIGRFAM: mutator MutT protein; PFAM: NUDIX hydrolase; KEGG: eca:ECA3805 nucleoside triphosphate pyrophosphohydrolase' product='nucleoside triphosphate pyrophosphohydrolase' protein_id=YP_003002981.1 transl_table=11
NC_012912	GenBank	CDS	706841	707062	+	-1	.	codon_start=1 db_xref=GI:251788261 db_xref=InterPro:IPR005584 db_xref=GeneID:8119664 inference='protein motif:PFAM:PF03884' locus_tag=Dd1591_0621 note='PFAM: protein of unknown function DUF329; KEGG: spe:Spro_0772 hypothetical protein' product='hypothetical protein' protein_id=YP_003002982.1 transl_table=11
NC_012912	GenBank	CDS	707071	707820	+	-1	.	codon_start=1 db_xref=GI:251788262 db_xref=InterPro:IPR009777 db_xref=GeneID:8119665 inference='protein motif:PFAM:PF07072' locus_tag=Dd1591_0622 note='PFAM: protein of unknown function DUF1342; KEGG: eca:ECA3803 hypothetical protein' product='hypothetical protein' protein_id=YP_003002983.1 transl_table=11
NC_012912	GenBank	CDS	707813	708439	+	-1	.	EC_number=2.7.1.24 codon_start=1 db_xref=GI:251788263 db_xref=InterPro:IPR001977 db_xref=GeneID:8119666 inference='protein motif:TFAM:TIGR00152' locus_tag=Dd1591_0623 note='KEGG: eca:ECA3802 dephospho-CoA kinase; TIGRFAM: dephospho-CoA kinase; PFAM: Dephospho-CoA kinase' product='dephospho-CoA kinase' protein_id=YP_003002984.1 transl_table=11
NC_012912	GenBank	CDS	708605	709645	+	1	.	codon_start=1 db_xref=GI:251788264 db_xref=InterPro:IPR001093 db_xref=InterPro:IPR005993 db_xref=InterPro:IPR015875 db_xref=GeneID:8119667 inference='protein motif:TFAM:TIGR01305' locus_tag=Dd1591_0624 note='catalyzes the NADPH-dependent deamination of GMP to inosine monophosphate' product='guanosine 5'-monophosphate oxidoreductase' protein_id=YP_003002985.1 transl_table=11
NC_012912	GenBank	CDS	709671	710876	+	-1	.	codon_start=1 db_xref=GI:251788265 db_xref=InterPro:IPR001992 db_xref=InterPro:IPR003004 db_xref=GeneID:8119668 inference='protein motif:PFAM:PF00482' locus_tag=Dd1591_0625 note='PFAM: type II secretion system protein; KEGG: eca:ECA3800 type IV pilin biogenesis protein' product='type IV pilin biogenesis protein' protein_id=YP_003002986.1 transl_table=11
NC_012912	GenBank	CDS	710885	712306	+	-1	.	codon_start=1 db_xref=GI:251788266 db_xref=InterPro:IPR001482 db_xref=InterPro:IPR003593 db_xref=GeneID:8119669 inference='protein motif:PFAM:PF00437' locus_tag=Dd1591_0626 note='PFAM: type II secretion system protein E; SMART: AAA ATPase; KEGG: eca:ECA3799 hypothetical protein' product='hypothetical protein' protein_id=YP_003002987.1 transl_table=11
NC_012912	GenBank	CDS	712312	712755	+	-1	.	codon_start=1 db_xref=GI:251788267 db_xref=InterPro:IPR000983 db_xref=InterPro:IPR001120 db_xref=InterPro:IPR012902 db_xref=GeneID:8119670 inference='similar to AA sequence:KEGG:ECA3798' locus_tag=Dd1591_0627 note='KEGG: eca:ECA3798 putative major pilin subunit' product='putative major pilin subunit' protein_id=YP_003002988.1 transl_table=11
NC_012912	GenBank	CDS	713019	713909	+	-1	.	EC_number=2.4.2.19 codon_start=1 db_xref=GI:251788268 db_xref=InterPro:IPR002638 db_xref=InterPro:IPR004393 db_xref=GeneID:8119671 inference='protein motif:TFAM:TIGR00078' locus_tag=Dd1591_0628 note='KEGG: eca:ECA3797 quinolinate phosphoribosyltransferase; TIGRFAM: nicotinate-nucleotide pyrophosphorylase; PFAM: Quinolinate phosphoribosyl transferase' product='nicotinate-nucleotide pyrophosphoryla…
NC_012912	GenBank	CDS	714184	715047	+	-1	.	codon_start=1 db_xref=GI:251788269 db_xref=InterPro:IPR003055 db_xref=GeneID:8119672 inference='protein motif:PFAM:PF03502' locus_tag=Dd1591_0629 note='PFAM: nucleoside-specific channel-forming protein Tsx; KEGG: eca:ECA3796 nucleoside-specific channel-forming protein' product='nucleoside-specific channel-forming protein Tsx' protein_id=YP_003002990.1 transl_table=11
NC_012912	GenBank	CDS	715451	716011	+	1	.	codon_start=1 db_xref=GI:251788270 db_xref=InterPro:IPR002502 db_xref=GeneID:8119673 inference='protein motif:PFAM:PF01510' locus_tag=Dd1591_0630 note='PFAM: N-acetylmuramoyl-L-alanine amidase family 2; SMART: N-acetylmuramoyl-L-alanine amidase family 2; KEGG: eca:ECA3795 N-acetyl-anhydromuranmyl-L-alanine amidase' product='N-acetyl-anhydromuranmyl-L-alanine amidase' protein_id=YP_003002991.1 tra…
NC_012912	GenBank	CDS	716018	716872	+	1	.	codon_start=1 db_xref=GI:251788271 db_xref=GeneID:8119674 inference='similar to AA sequence:KEGG:ECA3794' locus_tag=Dd1591_0631 note='involved in regulation of beta-lactamase; putative signaling protein' product='regulatory protein AmpE' protein_id=YP_003002992.1 transl_table=11
NC_012912	GenBank	CDS	716921	718267	+	-1	.	codon_start=1 db_xref=GI:251788272 db_xref=InterPro:IPR004840 db_xref=InterPro:IPR004841 db_xref=GeneID:8119675 inference='protein motif:PFAM:PF00324' locus_tag=Dd1591_0632 note='PFAM: amino acid permease-associated region; KEGG: eca:ECA3791 aromatic amino acid transport protein' product='amino acid permease-like protein' protein_id=YP_003002993.1 transl_table=11
NC_012912	GenBank	CDS	718916	719680	+	1	.	codon_start=1 db_xref=GI:251788273 db_xref=InterPro:IPR000524 db_xref=InterPro:IPR011711 db_xref=GeneID:8119676 gene=pdhR inference='protein motif:PFAM:PF00392' locus_tag=Dd1591_0633 note='activates lctPRD operon; autoregulates itself through repression of pdhR-aceEF-lpdA operon; regulates pyruvate dehydrogenase complex' product='transcriptional regulator PdhR' protein_id=YP_003002994.1 transl_ta…
NC_012912	GenBank	CDS	719813	722476	+	1	.	codon_start=1 db_xref=GI:251788274 db_xref=InterPro:IPR004660 db_xref=GeneID:8119677 gene=aceE inference='protein motif:TFAM:TIGR00759' locus_tag=Dd1591_0634 note='E1 component; part of pyruvate dehydrogenase; forms a complex with DlaT and LpdC' product='pyruvate dehydrogenase subunit E1' protein_id=YP_003002995.1 transl_table=11
NC_012912	GenBank	CDS	722490	724370	+	1	.	EC_number=2.3.1.12 codon_start=1 db_xref=GI:251788275 db_xref=InterPro:IPR000089 db_xref=InterPro:IPR001078 db_xref=InterPro:IPR003016 db_xref=InterPro:IPR004167 db_xref=InterPro:IPR006256 db_xref=GeneID:8119678 gene=aceF inference='protein motif:TFAM:TIGR01348' locus_tag=Dd1591_0635 note='E2 component of pyruvate dehydrogenase multienzyme complex; in Escherichia coli AceF contains three N-termin…
NC_012912	GenBank	CDS	724585	726009	+	1	.	codon_start=1 db_xref=GI:251788276 db_xref=InterPro:IPR000103 db_xref=InterPro:IPR000815 db_xref=InterPro:IPR001327 db_xref=InterPro:IPR002218 db_xref=InterPro:IPR004099 db_xref=InterPro:IPR006258 db_xref=InterPro:IPR012999 db_xref=InterPro:IPR013027 db_xref=GeneID:8119679 inference='protein motif:TFAM:TIGR01350' locus_tag=Dd1591_0636 note='TIGRFAM: dihydrolipoamide dehydrogenase; PFAM: pyridine …
NC_012912	GenBank	CDS	726198	727376	+	1	.	codon_start=1 db_xref=GI:251788277 db_xref=InterPro:IPR002925 db_xref=GeneID:8119680 inference='protein motif:PFAM:PF01738' locus_tag=Dd1591_0637 note='PFAM: dienelactone hydrolase; KEGG: eca:ECA3785 hypothetical protein' product='dienelactone hydrolase' protein_id=YP_003002998.1 transl_table=11
NC_012912	GenBank	CDS	727438	728769	+	-1	.	codon_start=1 db_xref=GI:251788278 db_xref=InterPro:IPR005656 db_xref=GeneID:8119681 inference='protein motif:PFAM:PF03972' locus_tag=Dd1591_0638 note='PFAM: MmgE/PrpD family protein; KEGG: eca:ECA3784 hypothetical protein' product='MmgE/PrpD family protein' protein_id=YP_003002999.1 transl_table=11
NC_012912	GenBank	CDS	729213	731810	+	1	.	codon_start=1 db_xref=GI:251788279 db_xref=InterPro:IPR001030 db_xref=InterPro:IPR004406 db_xref=InterPro:IPR015929 db_xref=GeneID:8119682 inference='protein motif:TFAM:TIGR00117' locus_tag=Dd1591_0639 note='catalyzes the conversion of citrate to isocitrate and the conversion of 2-methylaconitate to 2-methylisocitrate' product='bifunctional aconitate hydratase 2/2-methylisocitrate dehydratase' pr…
NC_012912	GenBank	CDS	731928	732290	+	1	.	codon_start=1 db_xref=GI:251788280 db_xref=InterPro:IPR008249 db_xref=GeneID:8119683 inference='protein motif:PFAM:PF06062' locus_tag=Dd1591_0640 note='PFAM: conserved hypothetical protein; KEGG: eca:ECA3777 hypothetical protein' product='hypothetical protein' protein_id=YP_003003001.1 transl_table=11
NC_012912	GenBank	CDS	732511	734124	+	1	.	codon_start=1 db_xref=GI:251788281 db_xref=InterPro:IPR002048 db_xref=InterPro:IPR004089 db_xref=InterPro:IPR004090 db_xref=GeneID:8119684 inference='protein motif:PFAM:PF00015' locus_tag=Dd1591_0641 note='PFAM: chemotaxis sensory transducer; SMART: chemotaxis sensory transducer; KEGG: dia:Dtpsy_2395 methyl-accepting chemotaxis sensory transducer' product='methyl-accepting chemotaxis sensory tran…
NC_012912	GenBank	CDS	734147	734830	+	-1	.	codon_start=1 db_xref=GI:251788282 db_xref=InterPro:IPR001509 db_xref=InterPro:IPR002198 db_xref=InterPro:IPR002347 db_xref=InterPro:IPR002424 db_xref=InterPro:IPR013968 db_xref=GeneID:8119685 inference='protein motif:PFAM:PF00106' locus_tag=Dd1591_0642 note='PFAM: short-chain dehydrogenase/reductase SDR; KR domain protein; NAD-dependent epimerase/dehydratase; KEGG: eca:ECA3767 short-chain dehydr…
NC_012912	GenBank	CDS	734836	735309	+	-1	.	codon_start=1 db_xref=GI:251788283 db_xref=InterPro:IPR004375 db_xref=GeneID:8119686 inference='protein motif:PFAM:PF04074' locus_tag=Dd1591_0643 note='PFAM: conserved hypothetical protein; KEGG: eca:ECA3766 hypothetical protein' product='hypothetical protein' protein_id=YP_003003004.1 transl_table=11
NC_012912	GenBank	CDS	735477	736652	+	-1	.	codon_start=1 db_xref=GI:251788284 db_xref=GeneID:8119687 inference='similar to AA sequence:KEGG:ECA3765' locus_tag=Dd1591_0644 note='KEGG: eca:ECA3765 hypothetical protein' product='hypothetical protein' protein_id=YP_003003005.1 transl_table=11
NC_012912	GenBank	CDS	736659	738077	+	-1	.	codon_start=1 db_xref=GI:251788285 db_xref=InterPro:IPR001734 db_xref=GeneID:8119688 inference='protein motif:PFAM:PF00474' locus_tag=Dd1591_0645 note='PFAM: Na+/solute symporter; KEGG: eca:ECA3764 sodium:solute symporter' product='Na+/solute symporter' protein_id=YP_003003006.1 transl_table=11
NC_012912	GenBank	CDS	738115	738999	+	-1	.	codon_start=1 db_xref=GI:251788286 db_xref=InterPro:IPR002220 db_xref=GeneID:8119689 inference='protein motif:PFAM:PF00701' locus_tag=Dd1591_0646 note='PFAM: dihydrodipicolinate synthetase; KEGG: eca:ECA3763 putative dihydrodipicolinate synthase' product='dihydrodipicolinate synthetase' protein_id=YP_003003007.1 transl_table=11
NC_012912	GenBank	CDS	739082	740218	+	-1	.	codon_start=1 db_xref=GI:251788287 db_xref=InterPro:IPR001670 db_xref=GeneID:8119690 inference='protein motif:PFAM:PF00465' locus_tag=Dd1591_0647 note='PFAM: iron-containing alcohol dehydrogenase; KEGG: eca:ECA3762 putative alcohol dehydrogenase' product='iron-containing alcohol dehydrogenase' protein_id=YP_003003008.1 transl_table=11
NC_012912	GenBank	CDS	740435	741721	+	1	.	codon_start=1 db_xref=GI:251788288 db_xref=InterPro:IPR010737 db_xref=GeneID:8119691 inference='protein motif:PFAM:PF07005' locus_tag=Dd1591_0648 note='PFAM: type III effector Hrp-dependent outers; KEGG: eca:ECA3761 hypothetical protein' product='Hrp-dependent type III effector protein' protein_id=YP_003003009.1 transl_table=11
NC_012912	GenBank	CDS	741714	742694	+	1	.	EC_number=1.1.1.262 codon_start=1 db_xref=GI:251788289 db_xref=InterPro:IPR005255 db_xref=GeneID:8119692 gene=pdxA inference='protein motif:TFAM:TIGR00557' locus_tag=Dd1591_0649 note='catalyzes oxidation of 4-(phosphohydroxy)-L-threonine into 2-amino-3-oxo-4-(phosphohydroxy)butyric acid which decarboxylates to form 1-amino-3-(phosphohydroxy)propan-2-one (3-amino-2-oxopropyl phosphate)' product='4…
NC_012912	GenBank	CDS	742719	743549	+	1	.	codon_start=1 db_xref=GI:251788290 db_xref=InterPro:IPR001034 db_xref=InterPro:IPR014036 db_xref=GeneID:8119693 inference='protein motif:PFAM:PF08220' locus_tag=Dd1591_0650 note='PFAM: regulatory protein DeoR; SMART: regulatory protein DeoR; KEGG: eca:ECA3759 DeoR family transcriptional regulator' product='DeoR family transcriptional regulator' protein_id=YP_003003011.1 transl_table=11
NC_012912	GenBank	CDS	743824	744024	+	-1	.	codon_start=1 db_xref=GI:251788291 db_xref=GeneID:8119694 inference='ab initio prediction:Prodigal:1.4' locus_tag=Dd1591_0651 product='hypothetical protein' protein_id=YP_003003012.1 transl_table=11
NC_012912	GenBank	CDS	744021	745538	+	-1	.	codon_start=1 db_xref=GI:251788292 db_xref=InterPro:IPR000276 db_xref=InterPro:IPR004925 db_xref=GeneID:8119695 inference='protein motif:PFAM:PF03241' locus_tag=Dd1591_0652 note='PFAM: 4-hydroxyphenylacetate 3-hydroxylase; KEGG: bha:BH3836 4-hydroxyphenylacetate-3-hydroxylase' product='4-hydroxyphenylacetate 3-hydroxylase' protein_id=YP_003003013.1 transl_table=11
NC_012912	GenBank	CDS	745902	746780	+	-1	.	codon_start=1 db_xref=GI:251788293 db_xref=InterPro:IPR006127 db_xref=InterPro:IPR006128 db_xref=InterPro:IPR006129 db_xref=GeneID:8119696 inference='protein motif:PFAM:PF01297' locus_tag=Dd1591_0653 note='PFAM: periplasmic solute binding protein; KEGG: ecp:ECP_3824 putative periplasmic binding protein' product='periplasmic solute binding protein' protein_id=YP_003003014.1 transl_table=11
NC_012912	GenBank	CDS	746822	747676	+	-1	.	codon_start=1 db_xref=GI:251788294 db_xref=InterPro:IPR001626 db_xref=GeneID:8119697 inference='protein motif:PFAM:PF00950' locus_tag=Dd1591_0654 note='PFAM: ABC-3 protein; KEGG: ecp:ECP_3823 putative ABC-transporter membrane protein' product='ABC transporter' protein_id=YP_003003015.1 transl_table=11
NC_012912	GenBank	CDS	747673	748392	+	-1	.	codon_start=1 db_xref=GI:251788295 db_xref=InterPro:IPR003439 db_xref=InterPro:IPR003593 db_xref=InterPro:IPR017871 db_xref=GeneID:8119698 inference='protein motif:PFAM:PF00005' locus_tag=Dd1591_0655 note='PFAM: ABC transporter related; SMART: AAA ATPase; KEGG: ecp:ECP_3822 putative ABC-transporter ATP-binding protein' product='ABC transporter' protein_id=YP_003003016.1 transl_table=11
NC_012912	GenBank	CDS	748389	748493	+	-1	.	codon_start=1 db_xref=GI:251788296 db_xref=GeneID:8119699 inference='ab initio prediction:Prodigal:1.4' locus_tag=Dd1591_0656 product='hypothetical protein' protein_id=YP_003003017.1 transl_table=11
NC_012912	GenBank	CDS	748737	749648	+	-1	.	codon_start=1 db_xref=GI:251788297 db_xref=InterPro:IPR002731 db_xref=GeneID:8119700 inference='protein motif:PFAM:PF01869' locus_tag=Dd1591_0657 note='PFAM: ATPase BadF/BadG/BcrA/BcrD type; KEGG: eca:ECA3753 hypothetical protein' product='ATPase BadF/BadG/BcrA/BcrD type' protein_id=YP_003003018.1 transl_table=11
NC_012912	GenBank	CDS	750236	751543	+	-1	.	codon_start=1 db_xref=GI:251788298 db_xref=InterPro:IPR006059 db_xref=GeneID:8119702 inference='protein motif:PFAM:PF01547' locus_tag=Dd1591_0659 note='PFAM: extracellular solute-binding protein family 1; KEGG: eca:ECA3751 extracellular solute-binding protein' product='extracellular solute-binding protein family 1' protein_id=YP_003003019.1 transl_table=11
NC_012912	GenBank	CDS	752381	754861	+	1	.	codon_start=1 db_xref=GI:251788299 db_xref=GeneID:8119703 inference='similar to AA sequence:KEGG:ECA3750' locus_tag=Dd1591_0660 note='KEGG: eca:ECA3750 hypothetical protein' product='hypothetical protein' protein_id=YP_003003020.1 transl_table=11
NC_012912	GenBank	CDS	754863	755972	+	1	.	codon_start=1 db_xref=GI:251788300 db_xref=InterPro:IPR010905 db_xref=GeneID:8119704 inference='protein motif:PFAM:PF07470' locus_tag=Dd1591_0661 note='PFAM: glycosyl hydrolase family 88; KEGG: eca:ECA3749 plant-inducible protein' product='glycosyl hydrolase family 88' protein_id=YP_003003021.1 transl_table=11
NC_012912	GenBank	CDS	756020	757120	+	1	.	codon_start=1 db_xref=GI:251788301 db_xref=InterPro:IPR003439 db_xref=InterPro:IPR003593 db_xref=InterPro:IPR013611 db_xref=InterPro:IPR017871 db_xref=GeneID:8119705 inference='protein motif:PFAM:PF00005' locus_tag=Dd1591_0662 note='PFAM: ABC transporter related; Transport-associated OB domain protein; SMART: AAA ATPase; KEGG: eca:ECA3748 ABC transporter, ATP-binding protein' product='ABC transpo…
NC_012912	GenBank	CDS	757234	758235	+	1	.	codon_start=1 db_xref=GI:251788302 db_xref=InterPro:IPR000515 db_xref=GeneID:8119706 inference='protein motif:PFAM:PF00528' locus_tag=Dd1591_0663 note='PFAM: binding-protein-dependent transport systems inner membrane component; KEGG: eca:ECA3747 ABC transporter, membrane spanning protein' product='binding-protein-dependent transport systems inner membrane component' protein_id=YP_003003023.1 tran…
NC_012912	GenBank	CDS	758248	759300	+	1	.	codon_start=1 db_xref=GI:251788303 db_xref=InterPro:IPR000515 db_xref=GeneID:8119707 inference='protein motif:PFAM:PF00528' locus_tag=Dd1591_0664 note='PFAM: binding-protein-dependent transport systems inner membrane component; KEGG: eca:ECA3746 ABC transporter, membrane spanning protein' product='binding-protein-dependent transport systems inner membrane component' protein_id=YP_003003024.1 tran…
NC_012912	GenBank	CDS	759301	760332	+	1	.	codon_start=1 db_xref=GI:251788304 db_xref=InterPro:IPR000843 db_xref=InterPro:IPR001761 db_xref=GeneID:8119708 inference='protein motif:PFAM:PF00356' locus_tag=Dd1591_0665 note='PFAM: regulatory protein LacI; periplasmic binding protein/LacI transcriptional regulator; SMART: regulatory protein LacI; KEGG: eca:ECA3745 LacI family transcriptional regulator' product='LacI family transcriptional reg…
NC_012912	GenBank	CDS	760512	761513	+	1	.	codon_start=1 db_xref=GI:251788305 db_xref=GeneID:8119709 inference='similar to AA sequence:KEGG:Mmc1_0568' locus_tag=Dd1591_0666 note='KEGG: mgm:Mmc1_0568 DNA replication and repair protein RecF' product='DNA replication and repair protein RecF' protein_id=YP_003003026.1 transl_table=11
NC_012912	GenBank	CDS	761596	762633	+	1	.	codon_start=1 db_xref=GI:251788306 db_xref=GeneID:8119710 inference='similar to AA sequence:KEGG:PSLT042' locus_tag=Dd1591_0667 note='KEGG: stm:PSLT042 putative integrase protein' product='putative integrase protein' protein_id=YP_003003027.1 transl_table=11
NC_012912	GenBank	CDS	762661	763209	+	1	.	codon_start=1 db_xref=GI:251788307 db_xref=InterPro:IPR002097 db_xref=GeneID:8119711 inference='similar to AA sequence:KEGG:Mmc1_0567' locus_tag=Dd1591_0668 note='KEGG: mgm:Mmc1_0567 hypothetical protein' product='hypothetical protein' protein_id=YP_003003028.1 transl_table=11
NC_012912	GenBank	CDS	763373	765481	+	-1	.	codon_start=1 db_xref=GI:251788308 db_xref=GeneID:8119712 inference='ab initio prediction:Prodigal:1.4' locus_tag=Dd1591_0669 note='KEGG: sdn:Sden_2995 hypothetical protein' product='hypothetical protein' protein_id=YP_003003029.1 transl_table=11
NC_012912	GenBank	CDS	765534	769280	+	-1	.	codon_start=1 db_xref=GI:251788309 db_xref=GeneID:8119713 inference='ab initio prediction:Prodigal:1.4' locus_tag=Dd1591_0670 note='KEGG: ppd:Ppro_0363 hypothetical protein' product='hypothetical protein' protein_id=YP_003003030.1 transl_table=11
NC_012912	GenBank	CDS	769277	771772	+	-1	.	codon_start=1 db_xref=GI:251788310 db_xref=GeneID:8119714 inference='similar to AA sequence:KEGG:Sden_2998' locus_tag=Dd1591_0671 note='KEGG: sdn:Sden_2998 hypothetical protein' product='hypothetical protein' protein_id=YP_003003031.1 transl_table=11
NC_012912	GenBank	CDS	771775	772602	+	-1	.	codon_start=1 db_xref=GI:251788311 db_xref=GeneID:8119715 inference='similar to AA sequence:KEGG:Sden_2999' locus_tag=Dd1591_0672 note='KEGG: sdn:Sden_2999 hypothetical protein' product='hypothetical protein' protein_id=YP_003003032.1 transl_table=11
NC_012912	GenBank	CDS	772664	776740	+	-1	.	codon_start=1 db_xref=GI:251788312 db_xref=InterPro:IPR010916 db_xref=GeneID:8119716 inference='similar to AA sequence:KEGG:Sden_3000' locus_tag=Dd1591_0673 note='KEGG: sdn:Sden_3000 hypothetical protein' product='hypothetical protein' protein_id=YP_003003033.1 transl_table=11
NC_012912	GenBank	CDS	776800	777219	+	-1	.	codon_start=1 db_xref=GI:251788313 db_xref=InterPro:IPR007048 db_xref=GeneID:8119717 inference='protein motif:PFAM:PF04965' locus_tag=Dd1591_0674 note='PFAM: GPW/gp25 family protein; KEGG: sdn:Sden_3001 gpW/GP25' product='GPW/gp25 family protein' protein_id=YP_003003034.1 transl_table=11
NC_012912	GenBank	CDS	777222	777521	+	-1	.	codon_start=1 db_xref=GI:251788314 db_xref=InterPro:IPR008727 db_xref=GeneID:8119718 inference='protein motif:PFAM:PF05488' locus_tag=Dd1591_0675 note='PFAM: PAAR repeat-containing protein; KEGG: sdn:Sden_3002 PaaR' product='PAAR repeat-containing protein' protein_id=YP_003003035.1 transl_table=11
NC_012912	GenBank	CDS	777592	779382	+	-1	.	codon_start=1 db_xref=GI:251788315 db_xref=InterPro:IPR006533 db_xref=GeneID:8119719 inference='protein motif:TFAM:TIGR01646' locus_tag=Dd1591_0676 note='TIGRFAM: Rhs element Vgr protein; KEGG: sdn:Sden_3003 rhs element Vgr protein' product='Rhs element Vgr protein' protein_id=YP_003003036.1 transl_table=11
NC_012912	GenBank	CDS	779395	780042	+	-1	.	codon_start=1 db_xref=GI:251788316 db_xref=InterPro:IPR002482 db_xref=GeneID:8119720 inference='protein motif:PFAM:PF01476' locus_tag=Dd1591_0677 note='PFAM: Peptidoglycan-binding LysM; KEGG: sdn:Sden_3004 hypothetical protein' product='peptidoglycan-binding LysM' protein_id=YP_003003037.1 transl_table=11
NC_012912	GenBank	CDS	780058	780237	+	-1	.	codon_start=1 db_xref=GI:251788317 db_xref=GeneID:8119721 inference='ab initio prediction:Prodigal:1.4' locus_tag=Dd1591_0678 product='hypothetical protein' protein_id=YP_003003038.1 transl_table=11
NC_012912	GenBank	CDS	780265	780723	+	-1	.	codon_start=1 db_xref=GI:251788318 db_xref=InterPro:IPR011747 db_xref=GeneID:8119722 inference='protein motif:TFAM:TIGR02241' locus_tag=Dd1591_0679 note='TIGRFAM: conserved hypothetical protein; KEGG: sdn:Sden_3005 hypothetical protein' product='hypothetical protein' protein_id=YP_003003039.1 transl_table=11
NC_012912	GenBank	CDS	780830	781300	+	-1	.	codon_start=1 db_xref=GI:251788319 db_xref=InterPro:IPR011747 db_xref=GeneID:8119723 inference='protein motif:TFAM:TIGR02241' locus_tag=Dd1591_0680 note='TIGRFAM: conserved hypothetical protein; KEGG: sdn:Sden_3006 hypothetical protein' product='hypothetical protein' protein_id=YP_003003040.1 transl_table=11
NC_012912	GenBank	CDS	781396	782949	+	-1	.	codon_start=1 db_xref=GI:251788320 db_xref=InterPro:IPR000169 db_xref=GeneID:8119724 inference='similar to AA sequence:KEGG:Sden_3007' locus_tag=Dd1591_0681 note='KEGG: sdn:Sden_3007 hypothetical protein' product='hypothetical protein' protein_id=YP_003003041.1 transl_table=11
NC_012912	GenBank	CDS	783061	783873	+	-1	.	codon_start=1 db_xref=GI:251788321 db_xref=GeneID:8119725 inference='ab initio prediction:Prodigal:1.4' locus_tag=Dd1591_0682 note='KEGG: ppd:Ppro_0374 hypothetical protein' product='hypothetical protein' protein_id=YP_003003042.1 transl_table=11
NC_012912	GenBank	CDS	783879	784451	+	-1	.	codon_start=1 db_xref=GI:251788322 db_xref=GeneID:8119726 inference='similar to AA sequence:KEGG:CJA_3668' locus_tag=Dd1591_0683 note='KEGG: cja:CJA_3668 hypothetical protein' product='hypothetical protein' protein_id=YP_003003043.1 transl_table=11
NC_012912	GenBank	CDS	784666	785157	+	1	.	codon_start=1 db_xref=GI:251788323 db_xref=GeneID:8119727 inference='similar to AA sequence:KEGG:YPTB2203' locus_tag=Dd1591_0684 note='KEGG: yps:YPTB2203 hypothetical protein' product='hypothetical protein' protein_id=YP_003003044.1 transl_table=11
NC_012912	GenBank	CDS	785296	785883	+	-1	.	codon_start=1 db_xref=GI:251788324 db_xref=GeneID:8119728 inference='similar to AA sequence:KEGG:EFER_2439' locus_tag=Dd1591_0685 note='KEGG: efe:EFER_2439 hypothetical protein' product='hypothetical protein' protein_id=YP_003003045.1 transl_table=11
NC_012912	GenBank	CDS	786058	786687	+	1	.	codon_start=1 db_xref=GI:251788325 db_xref=GeneID:8119729 inference='similar to AA sequence:KEGG:Daci_3890' locus_tag=Dd1591_0686 note='KEGG: dac:Daci_3890 hypothetical protein' product='hypothetical protein' protein_id=YP_003003046.1 transl_table=11
NC_012912	GenBank	CDS	786722	787300	+	1	.	codon_start=1 db_xref=GI:251788326 db_xref=InterPro:IPR002563 db_xref=GeneID:8119730 inference='protein motif:PFAM:PF01613' locus_tag=Dd1591_0687 note='PFAM: flavin reductase domain protein FMN-binding; KEGG: pmy:Pmen_4577 flavin reductase domain-containing protein' product='flavin reductase domain-containing protein FMN-binding' protein_id=YP_003003047.1 transl_table=11
NC_012912	GenBank	CDS	787361	788050	+	-1	.	codon_start=1 db_xref=GI:251788327 db_xref=GeneID:8119731 inference='ab initio prediction:Prodigal:1.4' locus_tag=Dd1591_0688 note='KEGG: GH16670 gene product from transcript GH16670-RA' product='hypothetical protein' protein_id=YP_003003048.1 transl_table=11
NC_012912	GenBank	CDS	788107	788319	+	-1	.	codon_start=1 db_xref=GI:251788328 db_xref=GeneID:8119732 inference='ab initio prediction:Prodigal:1.4' locus_tag=Dd1591_0689 product='hypothetical protein' protein_id=YP_003003049.1 transl_table=11
NC_012912	GenBank	CDS	788504	790384	+	-1	.	EC_number=2.7.7.49 codon_start=1 db_xref=GI:251788329 db_xref=InterPro:IPR000442 db_xref=InterPro:IPR000477 db_xref=InterPro:IPR003615 db_xref=GeneID:8119733 inference='protein motif:PRIAM:2.7.7.49' locus_tag=Dd1591_0690 note='KEGG: bpt:Bpet4285 mobile mitochondrial group II intron of COX1 which IS involved in pre-mRNA splicing and in deletion of introns from mitochondrial DNA; PFAM: RNA-directed…
NC_012912	GenBank	CDS	790998	791546	+	-1	.	codon_start=1 db_xref=GI:251788330 db_xref=InterPro:IPR000424 db_xref=InterPro:IPR011344 db_xref=GeneID:8119734 inference='protein motif:TFAM:TIGR00621' locus_tag=Dd1591_0691 note='TIGRFAM: single-strand binding protein; PFAM: single-strand binding protein/Primosomal replication protein n; KEGG: efe:EFER_4161 single-stranded DNA-binding protein' product='single-strand binding protein' protein_id=…
NC_012912	GenBank	CDS	791789	794620	+	1	.	codon_start=1 db_xref=GI:251788331 db_xref=InterPro:IPR003439 db_xref=InterPro:IPR004602 db_xref=InterPro:IPR017871 db_xref=GeneID:8119735 gene=uvrA inference='protein motif:TFAM:TIGR00630' locus_tag=Dd1591_0692 note='The UvrABC repair system catalyzes the recognition and processing of DNA lesions. UvrA is an ATPase and a DNA-binding protein. A damage recognition complex composed of 2 uvrA and 2 …
NC_012912	GenBank	CDS	794703	795122	+	1	.	codon_start=1 db_xref=GI:251788332 db_xref=InterPro:IPR001602 db_xref=GeneID:8119736 inference='protein motif:PFAM:PF01894' locus_tag=Dd1591_0693 note='PFAM: protein of unknown function UPF0047; KEGG: eca:ECA3688 hypothetical protein' product='hypothetical protein' protein_id=YP_003003053.1 transl_table=11
NC_012912	GenBank	CDS	795167	796777	+	-1	.	codon_start=1 db_xref=GI:251788333 db_xref=InterPro:IPR000160 db_xref=GeneID:8119737 inference='protein motif:TFAM:TIGR00254' locus_tag=Dd1591_0694 note='KEGG: eca:ECA3374 putative signaling membrane protein; TIGRFAM: diguanylate cyclase; PFAM: GGDEF domain containing protein; SMART: GGDEF domain containing protein' product='diguanylate cyclase' protein_id=YP_003003054.1 transl_table=11
NC_012912	GenBank	CDS	797748	799433	+	1	.	codon_start=1 db_xref=GI:251788334 db_xref=InterPro:IPR003660 db_xref=InterPro:IPR004089 db_xref=InterPro:IPR004090 db_xref=GeneID:8119738 inference='protein motif:PFAM:PF00015' locus_tag=Dd1591_0695 note='PFAM: chemotaxis sensory transducer; histidine kinase HAMP region domain protein; SMART: chemotaxis sensory transducer; histidine kinase HAMP region domain protein; KEGG: eca:ECA0183 methyl-acc…
NC_012912	GenBank	CDS	801338	802339	+	1	.	codon_start=1 db_xref=GI:251788335 db_xref=InterPro:IPR002729 db_xref=GeneID:8119739 inference='protein motif:TFAM:TIGR00287' locus_tag=Dd1591_0696 note='TIGRFAM: CRISPR-associated protein Cas1; PFAM: protein of unknown function DUF48; KEGG: eca:ECA3679 hypothetical protein' product='CRISPR-associated protein Cas1' protein_id=YP_003003056.1 transl_table=11
NC_012912	GenBank	CDS	802336	805617	+	1	.	codon_start=1 db_xref=GI:251788336 db_xref=InterPro:IPR013395 db_xref=GeneID:8119740 inference='protein motif:TFAM:TIGR02562' locus_tag=Dd1591_0697 note='TIGRFAM: CRISPR-associated helicase Cas3 family; KEGG: eca:ECA3680 hypothetical protein' product='Cas3 family CRISPR-associated helicase' protein_id=YP_003003057.1 transl_table=11
NC_012912	GenBank	CDS	806344	807681	+	1	.	codon_start=1 db_xref=GI:251788337 db_xref=InterPro:IPR013397 db_xref=GeneID:8119421 inference='protein motif:TFAM:TIGR02564' locus_tag=Dd1591_0698 note='TIGRFAM: CRISPR-associated protein, Csy1 family; KEGG: eca:ECA3681 hypothetical protein' product='Csy1 family CRISPR-associated protein' protein_id=YP_003003058.1 transl_table=11
NC_012912	GenBank	CDS	807678	808619	+	1	.	codon_start=1 db_xref=GI:251788338 db_xref=InterPro:IPR013398 db_xref=GeneID:8119422 inference='protein motif:TFAM:TIGR02565' locus_tag=Dd1591_0699 note='TIGRFAM: CRISPR-associated protein, Csy2 family; KEGG: eca:ECA3682 hypothetical protein' product='Csy2 family CRISPR-associated protein' protein_id=YP_003003059.1 transl_table=11
NC_012912	GenBank	CDS	808636	809643	+	1	.	codon_start=1 db_xref=GI:251788339 db_xref=InterPro:IPR013399 db_xref=GeneID:8119423 inference='protein motif:TFAM:TIGR02566' locus_tag=Dd1591_0700 note='TIGRFAM: CRISPR-associated protein, Csy3 family; KEGG: eca:ECA3683 hypothetical protein' product='Csy3 family CRISPR-associated protein' protein_id=YP_003003060.1 transl_table=11
NC_012912	GenBank	CDS	809648	810202	+	1	.	codon_start=1 db_xref=GI:251788340 db_xref=InterPro:IPR013396 db_xref=GeneID:8119424 inference='protein motif:TFAM:TIGR02563' locus_tag=Dd1591_0701 note='TIGRFAM: CRISPR-associated protein, Csy4 family; KEGG: eca:ECA3684 hypothetical protein' product='Csy4 family CRISPR-associated protein' protein_id=YP_003003061.1 transl_table=11
NC_012912	GenBank	CDS	813343	814536	+	-1	.	codon_start=1 db_xref=GI:251788341 db_xref=InterPro:IPR000796 db_xref=InterPro:IPR004838 db_xref=InterPro:IPR004839 db_xref=GeneID:8119425 inference='protein motif:PFAM:PF00155' locus_tag=Dd1591_0702 note='catalyzes the formation of L-glutamate and an aromatic oxo acid from an aromatic amino acid and 2-oxoglutarate' product='aromatic amino acid aminotransferase' protein_id=YP_003003062.1 transl_t…
NC_012912	GenBank	CDS	814577	815191	+	-1	.	codon_start=1 db_xref=GI:251788342 db_xref=InterPro:IPR003740 db_xref=GeneID:8119426 inference='protein motif:PFAM:PF02588' locus_tag=Dd1591_0703 note='PFAM: protein of unknown function DUF161; KEGG: eca:ECA3669 hypothetical protein' product='hypothetical protein' protein_id=YP_003003063.1 transl_table=11
NC_012912	GenBank	CDS	815442	815918	+	-1	.	codon_start=1 db_xref=GI:251788343 db_xref=InterPro:IPR000485 db_xref=GeneID:8119427 inference='protein motif:PFAM:PF01037' locus_tag=Dd1591_0704 note='PFAM: regulatory protein AsnC/Lrp family; SMART: regulatory protein AsnC/Lrp family; KEGG: eca:ECA3668 transcription regulator AsnC' product='AsnC family transcriptional regulator' protein_id=YP_003003064.1 transl_table=11
NC_012912	GenBank	CDS	816292	817665	+	1	.	codon_start=1 db_xref=GI:251788344 db_xref=InterPro:IPR000585 db_xref=InterPro:IPR004840 db_xref=InterPro:IPR004841 db_xref=GeneID:8119428 inference='protein motif:PFAM:PF00324' locus_tag=Dd1591_0705 note='PFAM: amino acid permease-associated region; KEGG: kpe:KPK_3038 putative aromatic amino acid transport protein AroP' product='amino acid permease-like protein' protein_id=YP_003003065.1 transl_…
NC_012912	GenBank	CDS	819371	820138	+	1	.	EC_number=4.2.1.51 codon_start=1 db_xref=GI:251788345 db_xref=InterPro:IPR001638 db_xref=GeneID:8119429 inference='protein motif:PRIAM:4.2.1.51' locus_tag=Dd1591_0706 note='KEGG: spe:Spro_4447 arogenate dehydratase; PFAM: extracellular solute-binding protein family 3; SMART: extracellular solute-binding protein family 3' product='Prephenate dehydratase' protein_id=YP_003003066.1 transl_table=11
NC_012912	GenBank	CDS	820382	820630	+	1	.	codon_start=1 db_xref=GI:251788346 db_xref=InterPro:IPR010854 db_xref=GeneID:8119430 inference='protein motif:PFAM:PF07338' locus_tag=Dd1591_0707 note='PFAM: protein of unknown function DUF1471; KEGG: plu:plu4502 hypothetical protein' product='hypothetical protein' protein_id=YP_003003067.1 transl_table=11
NC_012912	GenBank	CDS	820789	821865	+	-1	.	EC_number=5.1.1.1 codon_start=1 db_xref=GI:251788347 db_xref=InterPro:IPR000821 db_xref=InterPro:IPR001608 db_xref=InterPro:IPR011079 db_xref=GeneID:8119431 gene=alr inference='protein motif:TFAM:TIGR00492' locus_tag=Dd1591_0708 note='converts L-alanine to D-alanine which is used in cell wall biosynthesis; binds one pyridoxal phosphate per monomer; forms a homodimer' product='alanine racemase' pr…
NC_012912	GenBank	CDS	821956	823359	+	-1	.	codon_start=1 db_xref=GI:251788348 db_xref=InterPro:IPR003593 db_xref=InterPro:IPR007692 db_xref=InterPro:IPR007693 db_xref=InterPro:IPR007694 db_xref=GeneID:8119432 inference='protein motif:TFAM:TIGR00665' locus_tag=Dd1591_0709 note='KEGG: eca:ECA3664 replicative DNA helicase; TIGRFAM: replicative DNA helicase; PFAM: DnaB domain protein helicase domain protein; SMART: AAA ATPase' product='replic…
NC_012912	GenBank	CDS	823482	824477	+	1	.	codon_start=1 db_xref=GI:251788349 db_xref=InterPro:IPR002364 db_xref=InterPro:IPR013149 db_xref=InterPro:IPR013154 db_xref=GeneID:8119433 inference='protein motif:PFAM:PF00107' locus_tag=Dd1591_0710 note='PFAM: Alcohol dehydrogenase zinc-binding domain protein; Alcohol dehydrogenase GroES domain protein; KEGG: eca:ECA3663 quinone oxidoreductase, NADPH-dependent' product='quinone oxidoreductase, …
NC_012912	GenBank	CDS	825030	826409	+	1	.	codon_start=1 db_xref=GI:251788350 db_xref=InterPro:IPR001128 db_xref=InterPro:IPR002401 db_xref=InterPro:IPR002403 db_xref=GeneID:8119434 inference='protein motif:PFAM:PF00067' locus_tag=Dd1591_0711 note='PFAM: cytochrome P450; KEGG: eca:ECA3662 putative cytochrome' product='cytochrome P450' protein_id=YP_003003071.1 transl_table=11
NC_012912	GenBank	CDS	827031	827306	+	-1	.	codon_start=1 db_xref=GI:251788351 db_xref=InterPro:IPR014318 db_xref=GeneID:8119435 gene=pspG inference='protein motif:TFAM:TIGR02975' locus_tag=Dd1591_0712 note='coordinately regulated along with pspA; PspF-dependent induction in response to secretin overexpression in Yersinia' product='phage shock protein G' protein_id=YP_003003072.1 transl_table=11
NC_012912	GenBank	CDS	827497	828531	+	-1	.	codon_start=1 db_xref=GI:251788352 db_xref=InterPro:IPR001269 db_xref=InterPro:IPR004653 db_xref=GeneID:8119436 inference='protein motif:TFAM:TIGR00742' locus_tag=Dd1591_0713 note='TIGRFAM: TIM-barrel protein, yjbN family; PFAM: dihydrouridine synthase DuS; KEGG: eca:ECA3660 tRNA-dihydrouridine synthase A' product='TIM-barrel protein, yjbN family' protein_id=YP_003003073.1 transl_table=11
NC_012912	GenBank	CDS	828959	829531	+	1	.	codon_start=1 db_xref=GI:251788353 db_xref=GeneID:8119437 inference='similar to AA sequence:KEGG:CJA_3633' locus_tag=Dd1591_0714 note='KEGG: cja:CJA_3633 hypothetical protein' product='hypothetical protein' protein_id=YP_003003074.1 transl_table=11
NC_012912	GenBank	CDS	829960	830844	+	-1	.	codon_start=1 db_xref=GI:251788354 db_xref=InterPro:IPR000847 db_xref=InterPro:IPR005119 db_xref=GeneID:8119439 inference='protein motif:PFAM:PF03466' locus_tag=Dd1591_0716 note='PFAM: LysR substrate-binding; regulatory protein LysR; KEGG: kpe:KPK_3090 transcriptional regulator, LysR family' product='LysR family transcriptional regulator' protein_id=YP_003003075.1 transl_table=11
NC_012912	GenBank	CDS	831056	832192	+	1	.	codon_start=1 db_xref=GI:251788355 db_xref=GeneID:8119440 inference='similar to AA sequence:KEGG:Ent638_2117' locus_tag=Dd1591_0717 note='KEGG: ent:Ent638_2117 hypothetical protein' product='hypothetical protein' protein_id=YP_003003076.1 transl_table=11
NC_012912	GenBank	CDS	832289	832798	+	1	.	codon_start=1 db_xref=GI:251788356 db_xref=GeneID:8119441 inference='protein motif:COG:COG4925' locus_tag=Dd1591_0718 note='KEGG: ank:AnaeK_3353 hypothetical protein' product='hypothetical protein' protein_id=YP_003003077.1 transl_table=11
NC_012912	GenBank	CDS	832835	834037	+	1	.	codon_start=1 db_xref=GI:251788357 db_xref=InterPro:IPR007114 db_xref=InterPro:IPR011701 db_xref=GeneID:8119442 inference='protein motif:PFAM:PF07690' locus_tag=Dd1591_0719 note='PFAM: major facilitator superfamily MFS_1; KEGG: gbm:Gbem_0782 major facilitator superfamily MFS_1' product='major facilitator superfamily protein' protein_id=YP_003003078.1 transl_table=11
NC_012912	GenBank	CDS	834091	835050	+	-1	.	codon_start=1 db_xref=GI:251788358 db_xref=InterPro:IPR000847 db_xref=InterPro:IPR005119 db_xref=GeneID:8119443 inference='protein motif:PFAM:PF03466' locus_tag=Dd1591_0720 note='PFAM: LysR substrate-binding; regulatory protein LysR; KEGG: bur:Bcep18194_B2748 LysR family transcriptional regulator' product='LysR family transcriptional regulator' protein_id=YP_003003079.1 transl_table=11
NC_012912	GenBank	CDS	835115	835225	+	1	.	codon_start=1 db_xref=GI:251788359 db_xref=GeneID:8119444 inference='ab initio prediction:Prodigal:1.4' locus_tag=Dd1591_0721 product='hypothetical protein' protein_id=YP_003003080.1 transl_table=11
NC_012912	GenBank	CDS	835289	835597	+	1	.	codon_start=1 db_xref=GI:251788360 db_xref=InterPro:IPR010753 db_xref=GeneID:8119445 inference='protein motif:PFAM:PF07045' locus_tag=Dd1591_0722 note='PFAM: protein of unknown function DUF1330; KEGG: msu:MS1420 hypothetical protein' product='hypothetical protein' protein_id=YP_003003081.1 transl_table=11
NC_012912	GenBank	CDS	835630	836166	+	1	.	codon_start=1 db_xref=GI:251788361 db_xref=InterPro:IPR003680 db_xref=GeneID:8119446 inference='protein motif:PFAM:PF02525' locus_tag=Dd1591_0723 note='PFAM: NAD(P)H dehydrogenase (quinone); KEGG: msu:MS2162 MdaB protein' product='NAD(P)H dehydrogenase (quinone)' protein_id=YP_003003082.1 transl_table=11
NC_012912	GenBank	CDS	836280	836987	+	-1	.	codon_start=1 db_xref=GI:251788362 db_xref=InterPro:IPR000524 db_xref=InterPro:IPR011663 db_xref=GeneID:8119447 inference='protein motif:PFAM:PF07702' locus_tag=Dd1591_0724 note='PFAM: UbiC transcription regulator-associated domain protein; regulatory protein GntR HTH; SMART: regulatory protein GntR HTH; KEGG: spe:Spro_4489 GntR family transcriptional regulator' product='GntR family transcription…
NC_012912	GenBank	CDS	837193	838245	+	1	.	codon_start=1 db_xref=GI:251788363 db_xref=InterPro:IPR006059 db_xref=GeneID:8119448 inference='protein motif:PFAM:PF01547' locus_tag=Dd1591_0725 note='PFAM: extracellular solute-binding protein family 1; KEGG: spe:Spro_4488 extracellular solute-binding protein' product='extracellular solute-binding protein family 1' protein_id=YP_003003084.1 transl_table=11
NC_012912	GenBank	CDS	838265	839089	+	1	.	codon_start=1 db_xref=GI:251788364 db_xref=GeneID:8119449 inference='similar to AA sequence:KEGG:ETA_31180' locus_tag=Dd1591_0726 note='KEGG: eta:ETA_31180 hypothetical protein' product='hypothetical protein' protein_id=YP_003003085.1 transl_table=11
NC_012912	GenBank	CDS	839086	839928	+	1	.	codon_start=1 db_xref=GI:251788365 db_xref=InterPro:IPR000515 db_xref=GeneID:8119450 inference='protein motif:PFAM:PF00528' locus_tag=Dd1591_0727 note='PFAM: binding-protein-dependent transport systems inner membrane component; KEGG: spe:Spro_4486 binding-protein-dependent transport systems inner membrane component' product='binding-protein-dependent transport systems inner membrane component' pr…
NC_012912	GenBank	CDS	839915	840007	+	1	.	codon_start=1 db_xref=GI:251788366 db_xref=GeneID:8119451 inference='ab initio prediction:Prodigal:1.4' locus_tag=Dd1591_0728 product='hypothetical protein' protein_id=YP_003003087.1 transl_table=11
NC_012912	GenBank	CDS	839994	840779	+	1	.	codon_start=1 db_xref=GI:251788367 db_xref=InterPro:IPR000515 db_xref=GeneID:8119452 inference='protein motif:PFAM:PF00528' locus_tag=Dd1591_0729 note='PFAM: binding-protein-dependent transport systems inner membrane component; KEGG: eta:ETA_31160 ABC transporter, permease component, putative fragment' product='binding-protein-dependent transport systems inner membrane component' protein_id=YP_00…
NC_012912	GenBank	CDS	840781	841773	+	1	.	codon_start=1 db_xref=GI:251788368 db_xref=InterPro:IPR003439 db_xref=InterPro:IPR003593 db_xref=InterPro:IPR013611 db_xref=InterPro:IPR017871 db_xref=GeneID:8119453 inference='protein motif:PFAM:PF00005' locus_tag=Dd1591_0730 note='PFAM: ABC transporter related; Transport-associated OB domain protein; SMART: AAA ATPase; KEGG: spe:Spro_4484 ABC transporter-related protein' product='ABC transporte…
NC_012912	GenBank	CDS	841880	843220	+	-1	.	codon_start=1 db_xref=GI:251788369 db_xref=InterPro:IPR003812 db_xref=GeneID:8119454 inference='protein motif:PFAM:PF02661' locus_tag=Dd1591_0731 note='PFAM: filamentation induced by cAMP protein Fic; KEGG: plu:plu2421 hypothetical protein' product='filamentation induced by cAMP protein Fic' protein_id=YP_003003090.1 transl_table=11
NC_012912	GenBank	CDS	843297	844226	+	-1	.	codon_start=1 db_xref=GI:251788370 db_xref=InterPro:IPR000847 db_xref=InterPro:IPR005119 db_xref=GeneID:8119455 inference='protein motif:PFAM:PF03466' locus_tag=Dd1591_0732 note='activates the transcription of the lysA gene encoding diaminopimelate decarboxylase' product='LysR family transcriptional regulator' protein_id=YP_003003091.1 transl_table=11
NC_012912	GenBank	CDS	844339	845601	+	1	.	codon_start=1 db_xref=GI:251788371 db_xref=InterPro:IPR000183 db_xref=InterPro:IPR002986 db_xref=GeneID:8119456 inference='protein motif:TFAM:TIGR01048' locus_tag=Dd1591_0733 note='catalyzes the decarboxylation of diaminopimelate into lysine; pyridoxal phosphate(PLP)-binding' product='diaminopimelate decarboxylase' protein_id=YP_003003092.1 transl_table=11
NC_012912	GenBank	CDS	845617	846627	+	-1	.	codon_start=1 db_xref=GI:251788372 db_xref=InterPro:IPR000843 db_xref=InterPro:IPR001761 db_xref=GeneID:8119457 inference='protein motif:PFAM:PF00356' locus_tag=Dd1591_0734 note='PFAM: regulatory protein LacI; periplasmic binding protein/LacI transcriptional regulator; SMART: regulatory protein LacI; KEGG: spe:Spro_3834 LacI family transcription regulator' product='LacI family transcriptional reg…
NC_012912	GenBank	CDS	846754	847080	+	-1	.	codon_start=1 db_xref=GI:251788373 db_xref=InterPro:IPR003188 db_xref=GeneID:8119458 inference='protein motif:PFAM:PF02255' locus_tag=Dd1591_0735 note='PFAM: phosphotransferase system PTS lactose/cellobiose-specific IIA subunit; KEGG: eca:ECA3648 PTS system, cellobiose-specific IIA component' product='phosphotransferase system PTS lactose/cellobiose-specific IIA subunit' protein_id=YP_003003094.1…
NC_012912	GenBank	CDS	847314	848660	+	1	.	EC_number=2.7.1.69 codon_start=1 db_xref=GI:251788374 db_xref=InterPro:IPR003352 db_xref=InterPro:IPR004501 db_xref=GeneID:8119459 inference='protein motif:TFAM:TIGR00410' locus_tag=Dd1591_0736 note='KEGG: eca:ECA3647 PTS system, lichenan-specific IIC component; TIGRFAM: PTS system, lactose/cellobiose family IIC subunit; PFAM: phosphotransferase system EIIC' product='PTS system lactose/cellobiose…
NC_012912	GenBank	CDS	848699	850135	+	1	.	codon_start=1 db_xref=GI:251788375 db_xref=InterPro:IPR001360 db_xref=GeneID:8119460 inference='protein motif:PFAM:PF00232' locus_tag=Dd1591_0737 note='PFAM: glycoside hydrolase family 1; KEGG: eca:ECA3646 putative 6-phospho-beta-glucosidase' product='glycoside hydrolase family 1' protein_id=YP_003003096.1 transl_table=11
NC_012912	GenBank	CDS	850144	850461	+	1	.	codon_start=1 db_xref=GI:251788376 db_xref=InterPro:IPR003501 db_xref=InterPro:IPR013012 db_xref=GeneID:8119461 inference='protein motif:PFAM:PF02302' locus_tag=Dd1591_0738 note='PFAM: phosphotransferase system lactose/cellobiose-specific IIB subunit; KEGG: eca:ECA3645 PTS system, lichenan-specific IIB component' product='phosphotransferase system lactose/cellobiose-specific IIB subunit' protein_…
NC_012912	GenBank	CDS	850632	851399	+	1	.	codon_start=1 db_xref=GI:251788377 db_xref=InterPro:IPR000524 db_xref=InterPro:IPR011711 db_xref=GeneID:8119462 inference='protein motif:PFAM:PF07729' locus_tag=Dd1591_0739 note='PFAM: GntR domain protein; regulatory protein GntR HTH; SMART: regulatory protein GntR HTH; KEGG: eca:ECA3644 GntR family transcriptional regulator' product='GntR family transcriptional regulator' protein_id=YP_003003098…
NC_012912	GenBank	CDS	851411	851905	+	1	.	codon_start=1 db_xref=GI:251788378 db_xref=InterPro:IPR000182 db_xref=GeneID:8119463 inference='protein motif:PFAM:PF00583' locus_tag=Dd1591_0740 note='PFAM: GCN5-related N-acetyltransferase; KEGG: eca:ECA3643 GnaT-family acetyltransferase' product='GCN5-related N-acetyltransferase' protein_id=YP_003003099.1 transl_table=11
NC_012912	GenBank	CDS	852670	853137	+	1	.	codon_start=1 db_xref=GI:251788379 db_xref=InterPro:IPR008514 db_xref=InterPro:IPR017728 db_xref=GeneID:8119464 inference='protein motif:TFAM:TIGR03344' locus_tag=Dd1591_0741 note='TIGRFAM: type VI secretion system effector, Hcp1 family; PFAM: protein of unknown function DUF796; KEGG: plu:plu0404 hypothetical protein' product='Hcp1 family type VI secretion system effector' protein_id=YP_003003100…
NC_012912	GenBank	CDS	853487	854014	+	1	.	codon_start=1 db_xref=GI:251788380 db_xref=GeneID:8119465 inference='similar to AA sequence:KEGG:YPK_2298' locus_tag=Dd1591_0742 note='KEGG: ypy:YPK_2298 hypothetical protein' product='hypothetical protein' protein_id=YP_003003101.1 transl_table=11
NC_012912	GenBank	CDS	854885	855553	+	1	.	codon_start=1 db_xref=GI:251788381 db_xref=GeneID:8119466 inference='ab initio prediction:Prodigal:1.4' locus_tag=Dd1591_0743 note='KEGG: rpt:Rpal_4354 hypothetical protein' product='hypothetical protein' protein_id=YP_003003102.1 transl_table=11
NC_012912	GenBank	CDS	855546	856262	+	1	.	codon_start=1 db_xref=GI:251788382 db_xref=InterPro:IPR003812 db_xref=GeneID:8119467 inference='protein motif:PFAM:PF02661' locus_tag=Dd1591_0744 note='PFAM: filamentation induced by cAMP protein Fic; KEGG: rpb:RPB_3724 filamentation induced by cAMP protein Fic' product='filamentation induced by cAMP protein Fic' protein_id=YP_003003103.1 transl_table=11
NC_012912	GenBank	CDS	856514	857527	+	-1	.	codon_start=1 db_xref=GI:251788383 db_xref=InterPro:IPR000843 db_xref=InterPro:IPR001761 db_xref=GeneID:8119468 inference='protein motif:PFAM:PF00356' locus_tag=Dd1591_0745 note='controls transcription of galETKM' product='DNA-binding transcriptional regulator GalR' protein_id=YP_003003104.1 transl_table=11
NC_012912	GenBank	CDS	858343	859212	+	1	.	codon_start=1 db_xref=GI:251788384 db_xref=InterPro:IPR004341 db_xref=InterPro:IPR011608 db_xref=GeneID:8119469 inference='protein motif:PFAM:PF03123' locus_tag=Dd1591_0746 note='PFAM: CAT RNA-binding domain protein; PRD domain protein; KEGG: esa:ESA_02544 hypothetical protein' product='transcriptional antiterminator BglG' protein_id=YP_003003105.1 transl_table=11
NC_012912	GenBank	CDS	859387	861303	+	1	.	codon_start=1 db_xref=GI:251788385 db_xref=InterPro:IPR001127 db_xref=InterPro:IPR001996 db_xref=InterPro:IPR003352 db_xref=InterPro:IPR011297 db_xref=InterPro:IPR013013 db_xref=GeneID:8119470 inference='protein motif:TFAM:TIGR01995' locus_tag=Dd1591_0747 note='TIGRFAM: PTS system, beta-glucoside-specific IIABC subunit; PTS system, glucose subfamily, IIA subunit; PFAM: sugar-specific permease EII…
NC_012912	GenBank	CDS	861320	862810	+	1	.	codon_start=1 db_xref=GI:251788386 db_xref=InterPro:IPR001360 db_xref=GeneID:8119471 inference='protein motif:PFAM:PF00232' locus_tag=Dd1591_0748 note='PFAM: glycoside hydrolase family 1; KEGG: esa:ESA_02546 hypothetical protein' product='glycoside hydrolase family 1' protein_id=YP_003003107.1 transl_table=11
NC_012912	GenBank	CDS	862866	864263	+	1	.	codon_start=1 db_xref=GI:251788387 db_xref=InterPro:IPR001360 db_xref=GeneID:8119472 inference='protein motif:PFAM:PF00232' locus_tag=Dd1591_0749 note='PFAM: glycoside hydrolase family 1; KEGG: esa:ESA_02547 hypothetical protein' product='glycoside hydrolase family 1' protein_id=YP_003003108.1 transl_table=11
NC_012912	GenBank	CDS	864563	866761	+	1	.	codon_start=1 db_xref=GI:251788388 db_xref=InterPro:IPR000873 db_xref=InterPro:IPR002123 db_xref=GeneID:8119473 inference='protein motif:PFAM:PF00501' locus_tag=Dd1591_0750 note='Transfers fatty acids to the 1-position via an enzyme-bound acyl-ACP intermediate in the presence of ATP and magnesium. Its physiological function is to regenerate phosphatidylethanolamine from 2-acyl-glycero-3-phosphoet…
NC_012912	GenBank	CDS	866758	868005	+	1	.	codon_start=1 db_xref=GI:251788389 db_xref=InterPro:IPR011701 db_xref=GeneID:8119474 inference='protein motif:PFAM:PF07690' locus_tag=Dd1591_0751 note='PFAM: major facilitator superfamily MFS_1; KEGG: eca:ECA3640 hypothetical protein' product='lysophospholipid transporter LplT' protein_id=YP_003003110.1 transl_table=11
NC_012912	GenBank	CDS	868017	868472	+	1	.	codon_start=1 db_xref=GI:251788390 db_xref=InterPro:IPR000182 db_xref=GeneID:8119475 inference='protein motif:PFAM:PF00583' locus_tag=Dd1591_0752 note='PFAM: GCN5-related N-acetyltransferase; KEGG: eca:ECA3639 putative acyltransferase' product='GCN5-related N-acetyltransferase' protein_id=YP_003003111.1 transl_table=11
NC_012912	GenBank	CDS	868943	870334	+	1	.	codon_start=1 db_xref=GI:251788391 db_xref=InterPro:IPR000014 db_xref=InterPro:IPR000160 db_xref=InterPro:IPR000700 db_xref=InterPro:IPR001610 db_xref=InterPro:IPR013655 db_xref=InterPro:IPR013767 db_xref=GeneID:8119477 inference='protein motif:TFAM:TIGR00254' locus_tag=Dd1591_0754 note='KEGG: yen:YE1746 hypothetical protein; TIGRFAM: diguanylate cyclase; PAS sensor protein; PFAM: GGDEF domain co…
NC_012912	GenBank	CDS	870363	871502	+	-1	.	EC_number=1.3.99.22 codon_start=1 db_xref=GI:251788392 db_xref=InterPro:IPR004559 db_xref=InterPro:IPR006638 db_xref=InterPro:IPR007197 db_xref=InterPro:IPR010723 db_xref=GeneID:8119478 inference='protein motif:TFAM:TIGR00539' locus_tag=Dd1591_0755 note='catalyzes the oxygen-independent formation of protoporphyrinogen-IX from coproporphyrinogen-III' product='coproporphyrinogen III oxidase' protei…
NC_012912	GenBank	CDS	871495	872088	+	-1	.	codon_start=1 db_xref=GI:251788393 db_xref=InterPro:IPR002637 db_xref=GeneID:8119479 inference='protein motif:TFAM:TIGR00042' locus_tag=Dd1591_0756 note='HAM1-like protein; Rec-dependent growth; RgdB; yggV; it is suspected that this protein functions to remove misincorporated bases such as xanthine or hypoxanthine' product='putative deoxyribonucleotide triphosphate pyrophosphatase' protein_id=YP_…
NC_012912	GenBank	CDS	872135	872437	+	-1	.	codon_start=1 db_xref=GI:251788394 db_xref=InterPro:IPR003746 db_xref=InterPro:IPR005228 db_xref=GeneID:8119480 inference='protein motif:PFAM:PF02594' locus_tag=Dd1591_0757 note='PFAM: protein of unknown function DUF167; KEGG: spe:Spro_4033 hypothetical protein' product='hypothetical protein' protein_id=YP_003003115.1 transl_table=11
NC_012912	GenBank	CDS	872422	872976	+	-1	.	codon_start=1 db_xref=GI:251788395 db_xref=InterPro:IPR003425 db_xref=GeneID:8119481 inference='protein motif:PFAM:PF02325' locus_tag=Dd1591_0758 note='PFAM: protein of unknown function YGGT; KEGG: eca:ECA3629 hypothetical protein' product='hypothetical protein' protein_id=YP_003003116.1 transl_table=11
NC_012912	GenBank	CDS	873024	873845	+	-1	.	EC_number=1.5.1.2 codon_start=1 db_xref=GI:251788396 db_xref=InterPro:IPR000304 db_xref=InterPro:IPR000577 db_xref=InterPro:IPR004455 db_xref=InterPro:IPR011128 db_xref=GeneID:8119482 inference='protein motif:TFAM:TIGR00112' locus_tag=Dd1591_0759 note='KEGG: eca:ECA3628 pyrroline-5-carboxylate reductase; TIGRFAM: pyrroline-5-carboxylate reductase; PFAM: NADP oxidoreductase coenzyme F420-dependent…
NC_012912	GenBank	CDS	873879	874604	+	-1	.	codon_start=1 db_xref=GI:251788397 db_xref=InterPro:IPR001608 db_xref=InterPro:IPR011078 db_xref=GeneID:8119483 inference='protein motif:PFAM:PF01168' locus_tag=Dd1591_0760 note='PFAM: alanine racemase domain protein; KEGG: eca:ECA3627 putative alanine racemase' product='alanine racemase domain-containing protein' protein_id=YP_003003118.1 transl_table=11
NC_012912	GenBank	CDS	874626	875648	+	1	.	codon_start=1 db_xref=GI:251788398 db_xref=InterPro:IPR001482 db_xref=InterPro:IPR003593 db_xref=InterPro:IPR006321 db_xref=GeneID:8119484 inference='protein motif:TFAM:TIGR01420' locus_tag=Dd1591_0761 note='KEGG: eca:ECA3626 putative type II/IV secretion system protein; TIGRFAM: twitching motility protein; PFAM: type II secretion system protein E; SMART: AAA ATPase' product='twitching motility p…
NC_012912	GenBank	CDS	875671	877740	+	-1	.	codon_start=1 db_xref=GI:251788399 db_xref=InterPro:IPR000014 db_xref=InterPro:IPR000160 db_xref=InterPro:IPR000700 db_xref=InterPro:IPR001610 db_xref=InterPro:IPR001633 db_xref=InterPro:IPR013655 db_xref=InterPro:IPR013656 db_xref=InterPro:IPR013767 db_xref=GeneID:8119485 inference='protein motif:TFAM:TIGR00254' locus_tag=Dd1591_0762 note='KEGG: sse:Ssed_3337 diguanylate cyclase/phosphodiesteras…
NC_012912	GenBank	CDS	878125	879378	+	-1	.	EC_number=3.5.4.1 codon_start=1 db_xref=GI:251788400 db_xref=InterPro:IPR006680 db_xref=InterPro:IPR013108 db_xref=GeneID:8119486 inference='protein motif:PRIAM:3.5.4.1' locus_tag=Dd1591_0763 note='PFAM: Amidohydrolase 3; amidohydrolase; KEGG: bcj:BCAM1457 cytosine deaminase' product='Cytosine deaminase' protein_id=YP_003003121.1 transl_table=11
NC_012912	GenBank	CDS	879392	880327	+	-1	.	codon_start=1 db_xref=GI:251788401 db_xref=InterPro:IPR002197 db_xref=GeneID:8119487 inference='protein motif:PFAM:PF02954' locus_tag=Dd1591_0764 note='PFAM: helix-turn-helix Fis-type; KEGG: bte:BTH_II1640 DNA-binding protein' product='putative PucR family transcriptional regulator' protein_id=YP_003003122.1 transl_table=11
NC_012912	GenBank	CDS	880629	882215	+	-1	.	codon_start=1 db_xref=GI:251788402 db_xref=InterPro:IPR003660 db_xref=InterPro:IPR004089 db_xref=InterPro:IPR004090 db_xref=GeneID:8119488 inference='protein motif:PFAM:PF00015' locus_tag=Dd1591_0765 note='PFAM: chemotaxis sensory transducer; histidine kinase HAMP region domain protein; SMART: chemotaxis sensory transducer; histidine kinase HAMP region domain protein; KEGG: eca:ECA3624 methyl-acc…
NC_012912	GenBank	CDS	882564	882989	+	1	.	codon_start=1 db_xref=GI:251788403 db_xref=InterPro:IPR000944 db_xref=GeneID:8119489 inference='protein motif:TFAM:TIGR00738' locus_tag=Dd1591_0766 note='negatively regulates the transcription of genes upregulated by nitrosative stress' product='transcriptional repressor NsrR' protein_id=YP_003003124.1 transl_table=11
NC_012912	GenBank	CDS	883030	885498	+	1	.	EC_number=3.1.13.1 codon_start=1 db_xref=GI:251788404 db_xref=InterPro:IPR001900 db_xref=InterPro:IPR003029 db_xref=InterPro:IPR004476 db_xref=InterPro:IPR011129 db_xref=InterPro:IPR011805 db_xref=InterPro:IPR013223 db_xref=InterPro:IPR013668 db_xref=GeneID:8119490 inference='protein motif:TFAM:TIGR02063' locus_tag=Dd1591_0767 note='3'-5'exoribonuclease that acts nonspecifically on poly(A), poly(…
NC_012912	GenBank	CDS	885587	886321	+	1	.	codon_start=1 db_xref=GI:251788405 db_xref=InterPro:IPR001537 db_xref=InterPro:IPR004441 db_xref=InterPro:IPR013123 db_xref=GeneID:8119491 inference='protein motif:TFAM:TIGR00186' locus_tag=Dd1591_0768 note='Specifically methylates the ribose of guanosine 2251 in 23S rRNA' product='23S rRNA (guanosine-2'-O-)-methyltransferase' protein_id=YP_003003126.1 transl_table=11
NC_012912	GenBank	CDS	886371	887888	+	-1	.	codon_start=1 db_xref=GI:251788406 db_xref=InterPro:IPR003660 db_xref=InterPro:IPR004089 db_xref=InterPro:IPR004090 db_xref=GeneID:8119492 inference='protein motif:PFAM:PF00015' locus_tag=Dd1591_0769 note='PFAM: chemotaxis sensory transducer; histidine kinase HAMP region domain protein; SMART: chemotaxis sensory transducer; histidine kinase HAMP region domain protein; KEGG: eca:ECA0091 methyl-acc…
NC_012912	GenBank	CDS	888513	888788	+	-1	.	codon_start=1 db_xref=GI:251788407 db_xref=GeneID:8119493 inference='similar to AA sequence:KEGG:GSU0757' locus_tag=Dd1591_0770 note='KEGG: gsu:GSU0757 putative lipoprotein' product='putative lipoprotein' protein_id=YP_003003128.1 transl_table=11
NC_012912	GenBank	CDS	888840	889208	+	-1	.	codon_start=1 db_xref=GI:251788408 db_xref=InterPro:IPR010854 db_xref=GeneID:8119494 inference='protein motif:PFAM:PF07338' locus_tag=Dd1591_0771 note='in Escherichia coli, mutation of this gene affects biofilm maturation, stress response, and motility' product='putative biofilm stress and motility protein A' protein_id=YP_003003129.1 transl_table=11
NC_012912	GenBank	CDS	889375	891315	+	-1	.	codon_start=1 db_xref=GI:251788409 db_xref=InterPro:IPR003660 db_xref=InterPro:IPR004089 db_xref=InterPro:IPR004090 db_xref=GeneID:8119495 inference='protein motif:PFAM:PF00015' locus_tag=Dd1591_0772 note='PFAM: chemotaxis sensory transducer; histidine kinase HAMP region domain protein; SMART: chemotaxis sensory transducer; histidine kinase HAMP region domain protein; KEGG: eca:ECA3615 putative m…
NC_012912	GenBank	CDS	891541	892290	+	1	.	codon_start=1 db_xref=GI:251788410 db_xref=InterPro:IPR003140 db_xref=GeneID:8119496 inference='protein motif:PFAM:PF02230' locus_tag=Dd1591_0773 note='YjfP; esterase activity towards palmitoyl-CoA and pNP-butyrate in vitro; unknown function and substrate in vivo' product=esterase protein_id=YP_003003131.1 transl_table=11
NC_012912	GenBank	CDS	892500	892892	+	1	.	codon_start=1 db_xref=GI:251788411 db_xref=InterPro:IPR000529 db_xref=GeneID:8119497 gene=rpsF inference='protein motif:TFAM:TIGR00166' locus_tag=Dd1591_0774 note='binds cooperatively with S18 to the S15-16S complex, allowing platform assembly to continue with S11 and S21' product='30S ribosomal protein S6' protein_id=YP_003003132.1 transl_table=11
NC_012912	GenBank	CDS	892898	893218	+	1	.	codon_start=1 db_xref=GI:251788412 db_xref=InterPro:IPR000424 db_xref=GeneID:8119498 inference='protein motif:PFAM:PF00436' locus_tag=Dd1591_0775 note='binds single-stranded DNA at the primosome assembly site' product='primosomal replication protein N' protein_id=YP_003003133.1 transl_table=11
NC_012912	GenBank	CDS	893223	893450	+	1	.	codon_start=1 db_xref=GI:251788413 db_xref=InterPro:IPR001648 db_xref=GeneID:8119499 gene=rpsR inference='protein motif:TFAM:TIGR00165' locus_tag=Dd1591_0776 note='binds as a heterodimer with protein S6 to the central domain of the 16S rRNA; helps stabilize the platform of the 30S subunit' product='30S ribosomal protein S18' protein_id=YP_003003134.1 transl_table=11
NC_012912	GenBank	CDS	893492	893941	+	1	.	codon_start=1 db_xref=GI:251788414 db_xref=InterPro:IPR000244 db_xref=GeneID:8119500 gene=rplI inference='protein motif:TFAM:TIGR00158' locus_tag=Dd1591_0777 note='in Escherichia coli this protein is wrapped around the base of the L1 stalk' product='50S ribosomal protein L9' protein_id=YP_003003135.1 transl_table=11
NC_012912	GenBank	CDS	894060	894434	+	1	.	codon_start=1 db_xref=GI:251788415 db_xref=InterPro:IPR007438 db_xref=GeneID:8120594 inference='protein motif:PFAM:PF04343' locus_tag=Dd1591_0778 note='PFAM: protein of unknown function DUF488; KEGG: eca:ECA3609 hypothetical protein' product='hypothetical protein' protein_id=YP_003003136.1 transl_table=11
NC_012912	GenBank	CDS	894418	895122	+	-1	.	codon_start=1 db_xref=GI:251788416 db_xref=InterPro:IPR007340 db_xref=InterPro:IPR013731 db_xref=GeneID:8120595 inference='protein motif:PFAM:PF04225' locus_tag=Dd1591_0779 note='PFAM: Opacity-associated protein A; Opacity-associated protein A domain protein; KEGG: eca:ECA3608 hypothetical protein' product='Opacity-associated protein A' protein_id=YP_003003137.1 transl_table=11
NC_012912	GenBank	CDS	895348	895968	+	1	.	codon_start=1 db_xref=GI:251788417 db_xref=InterPro:IPR000774 db_xref=InterPro:IPR001179 db_xref=GeneID:8120596 inference='protein motif:PFAM:PF00254' locus_tag=Dd1591_0780 note='FKBP-type; rotamase; catalyzes the cis-trans isomerization of proline imidic peptide bonds in oligopeptides' product='peptidyl-prolyl cis-trans isomerase' protein_id=YP_003003138.1 transl_table=11
NC_012912	GenBank	CDS	896281	896646	+	1	.	codon_start=1 db_xref=GI:251788418 db_xref=GeneID:8120597 inference='ab initio prediction:Prodigal:1.4' locus_tag=Dd1591_0781 note='KEGG: spe:Spro_3414 hypothetical protein' product='hypothetical protein' protein_id=YP_003003139.1 transl_table=11
NC_012912	GenBank	CDS	896743	897408	+	-1	.	codon_start=1 db_xref=GI:251788419 db_xref=InterPro:IPR007500 db_xref=InterPro:IPR012312 db_xref=GeneID:8120598 inference='protein motif:PFAM:PF04405' locus_tag=Dd1591_0782 note='Involved in anaerobic NO protection and iron metabolism' product='iron-sulfur cluster repair di-iron protein' protein_id=YP_003003140.1 transl_table=11
NC_012912	GenBank	CDS	897541	899487	+	-1	.	codon_start=1 db_xref=GI:251788420 db_xref=InterPro:IPR004843 db_xref=InterPro:IPR006146 db_xref=InterPro:IPR006179 db_xref=InterPro:IPR006294 db_xref=InterPro:IPR008334 db_xref=GeneID:8120599 gene=cpdB inference='protein motif:TFAM:TIGR01390' locus_tag=Dd1591_0783 note='periplasmic enzyme; functions during ribonucleic acid degradation; 2',3'-cyclic nucleotides are first converted to 3'-nucleotid…
NC_012912	GenBank	CDS	899720	900460	+	1	.	codon_start=1 db_xref=GI:251788421 db_xref=InterPro:IPR000760 db_xref=InterPro:IPR006240 db_xref=GeneID:8120600 inference='protein motif:TFAM:TIGR01331' locus_tag=Dd1591_0784 note='catalyzes the formation of AMP from adenosine-3',5'-bisphosphate' product='adenosine-3'(2'),5'-bisphosphate nucleotidase' protein_id=YP_003003142.1 transl_table=11
NC_012912	GenBank	CDS	900902	901108	+	1	.	codon_start=1 db_xref=GI:251788422 db_xref=InterPro:IPR009491 db_xref=GeneID:8120601 inference='protein motif:PFAM:PF06526' locus_tag=Dd1591_0785 note='PFAM: protein of unknown function DUF1107; KEGG: eca:ECA3599 hypothetical protein' product='hypothetical protein' protein_id=YP_003003143.1 transl_table=11
NC_012912	GenBank	CDS	901563	902879	+	-1	.	codon_start=1 db_xref=GI:251788423 db_xref=InterPro:IPR000644 db_xref=InterPro:IPR002550 db_xref=InterPro:IPR005170 db_xref=GeneID:8120602 inference='protein motif:PFAM:PF01595' locus_tag=Dd1591_0786 note='PFAM: protein of unknown function DUF21; CBS domain containing protein; transporter-associated region; KEGG: eca:ECA3598 hypothetical protein' product='hypothetical protein' protein_id=YP_00300…
NC_012912	GenBank	CDS	903018	903659	+	-1	.	EC_number=1.8.4.11 codon_start=1 db_xref=GI:251788424 db_xref=InterPro:IPR002569 db_xref=GeneID:8120603 inference='protein motif:TFAM:TIGR00401' locus_tag=Dd1591_0787 note='this stereospecific enzymes reduces the S isomer of methionine sulfoxide while MsrB reduces the R form; provides protection against oxidative stress' product='methionine sulfoxide reductase A' protein_id=YP_003003145.1 transl_…
NC_012912	GenBank	CDS	903994	905778	+	1	.	codon_start=1 db_xref=GI:251788425 db_xref=InterPro:IPR000184 db_xref=InterPro:IPR002345 db_xref=InterPro:IPR010827 db_xref=GeneID:8120604 inference='protein motif:PFAM:PF01103' locus_tag=Dd1591_0788 note='PFAM: surface antigen (D15); surface antigen variable number repeat protein; KEGG: eca:ECA3596 hypothetical protein' product='surface antigen (D15)' protein_id=YP_003003146.1 transl_table=11
NC_012912	GenBank	CDS	905784	909524	+	1	.	codon_start=1 db_xref=GI:251788426 db_xref=InterPro:IPR007452 db_xref=GeneID:8120605 inference='protein motif:PFAM:PF04357' locus_tag=Dd1591_0789 note='PFAM: protein of unknown function DUF490; KEGG: eca:ECA3595 hypothetical protein' product='hypothetical protein' protein_id=YP_003003147.1 transl_table=11
NC_012912	GenBank	CDS	909527	909889	+	1	.	codon_start=1 db_xref=GI:251788427 db_xref=InterPro:IPR009288 db_xref=GeneID:8120606 inference='protein motif:PFAM:PF06094' locus_tag=Dd1591_0790 note='PFAM: AIG2 family protein; KEGG: plu:plu4552 hypothetical protein' product='AIG2 family protein' protein_id=YP_003003148.1 transl_table=11
NC_012912	GenBank	CDS	910022	910552	+	-1	.	EC_number=3.6.1.1 codon_start=1 db_xref=GI:251788428 db_xref=InterPro:IPR008162 db_xref=GeneID:8120607 inference='protein motif:PRIAM:3.6.1.1' locus_tag=Dd1591_0791 note='PFAM: Inorganic pyrophosphatase; KEGG: spe:Spro_0462 inorganic pyrophosphatase' product='Inorganic diphosphatase' protein_id=YP_003003149.1 transl_table=11
NC_012912	GenBank	CDS	910858	912486	+	1	.	codon_start=1 db_xref=GI:251788429 db_xref=InterPro:IPR003660 db_xref=InterPro:IPR004089 db_xref=InterPro:IPR004090 db_xref=GeneID:8120608 inference='protein motif:PFAM:PF00015' locus_tag=Dd1591_0792 note='PFAM: chemotaxis sensory transducer; histidine kinase HAMP region domain protein; SMART: chemotaxis sensory transducer; histidine kinase HAMP region domain protein; KEGG: eca:ECA3592 methyl-acc…
NC_012912	GenBank	CDS	912540	913181	+	-1	.	codon_start=1 db_xref=GI:251788430 db_xref=InterPro:IPR003811 db_xref=GeneID:8120609 inference='protein motif:PFAM:PF02660' locus_tag=Dd1591_0793 note='involved in acylation of glycerol-3-phosphate to form 1-acyl-glycerol-3 phosphate for use in phospholipid biosynthesis; functions with PlsX' product='putative glycerol-3-phosphate acyltransferase PlsY' protein_id=YP_003003151.1 transl_table=11
NC_012912	GenBank	CDS	913289	913651	+	1	.	EC_number=4.1.2.25 codon_start=1 db_xref=GI:251788431 db_xref=InterPro:IPR006156 db_xref=InterPro:IPR006157 db_xref=GeneID:8120610 inference='protein motif:TFAM:TIGR00525' locus_tag=Dd1591_0794 note='KEGG: eca:ECA3590 bifunctional dihydroneopterin aldolase/dihydroneopterin triphosphate 2'-epimerase; TIGRFAM: dihydroneopterin aldolase; PFAM: dihydroneopterin aldolase' product='dihydroneopterin ald…
NC_012912	GenBank	CDS	913824	914645	+	1	.	EC_number=3.6.1.27 codon_start=1 db_xref=GI:251788432 db_xref=InterPro:IPR003824 db_xref=GeneID:8120611 inference='protein motif:TFAM:TIGR00753' locus_tag=Dd1591_0795 note='BacA; phosphatase activity in Escherichia coli not kinase; involved in bacitracin resistance as bacitracin supposedly sequesters undecaprenyl disphosphate which reduces the pool of lipid carrier available to the cell' product=…
NC_012912	GenBank	CDS	914690	915937	+	-1	.	codon_start=1 db_xref=GI:251788433 db_xref=InterPro:IPR002646 db_xref=InterPro:IPR006674 db_xref=GeneID:8120612 inference='protein motif:PFAM:PF01743' locus_tag=Dd1591_0796 note='PFAM: Polynucleotide adenylyltransferase region; metal-dependent phosphohydrolase HD sub domain; KEGG: eca:ECA3588 multifunctional tRNA nucleotidyl transferase/2'3'-cyclic phosphodiesterase/2'nucleotidase/phosphatase' pr…
NC_012912	GenBank	CDS	916155	916778	+	-1	.	codon_start=1 db_xref=GI:251788434 db_xref=InterPro:IPR003646 db_xref=GeneID:8120613 inference='protein motif:SMART:SM00287' locus_tag=Dd1591_0797 note='SMART: SH3 domain protein; KEGG: eca:ECA3587 putative signal transduction protein' product='putative signal transduction protein' protein_id=YP_003003155.1 transl_table=11
NC_012912	GenBank	CDS	917067	918398	+	1	.	codon_start=1 db_xref=GI:251788435 db_xref=InterPro:IPR008172 db_xref=GeneID:8120614 inference='protein motif:PFAM:PF01928' locus_tag=Dd1591_0798 note='PFAM: adenylate cyclase; KEGG: eca:ECA3586 hypothetical protein' product='adenylate cyclase' protein_id=YP_003003156.1 transl_table=11
NC_012912	GenBank	CDS	918433	921333	+	1	.	EC_number=2.7.7.42 codon_start=1 db_xref=GI:251788436 db_xref=InterPro:IPR005190 db_xref=InterPro:IPR013546 db_xref=GeneID:8120615 inference='protein motif:PRIAM:2.7.7.42' locus_tag=Dd1591_0799 note='PFAM: glutamate-ammonia ligase adenylyltransferase; GlnD PII-uridylyltransferase; KEGG: eca:ECA3585 bifunctional glutamine-synthetase adenylyltransferase/deadenyltransferase' product='(Glutamate--amm…
NC_012912	GenBank	CDS	921445	922872	+	1	.	codon_start=1 db_xref=GI:251788437 db_xref=InterPro:IPR002173 db_xref=InterPro:IPR004820 db_xref=InterPro:IPR004821 db_xref=InterPro:IPR005479 db_xref=InterPro:IPR011611 db_xref=InterPro:IPR011913 db_xref=InterPro:IPR011914 db_xref=GeneID:8120616 inference='protein motif:TFAM:TIGR02199' locus_tag=Dd1591_0800 note='catalyzes the phosphorylation of D-glycero-D-manno-heptose 7-phosphate to form D,D-…
NC_012912	GenBank	CDS	922884	924932	+	1	.	EC_number=6.5.1.2 codon_start=1 db_xref=GI:251788438 db_xref=InterPro:IPR001357 db_xref=InterPro:IPR001679 db_xref=InterPro:IPR003583 db_xref=InterPro:IPR004149 db_xref=InterPro:IPR004150 db_xref=InterPro:IPR013839 db_xref=InterPro:IPR013840 db_xref=GeneID:8120617 gene=ligA inference='protein motif:TFAM:TIGR00575' locus_tag=Dd1591_0801 note='this protein catalyzes the formation of phosphodiester …
NC_012912	GenBank	CDS	924939	925160	+	1	.	codon_start=1 db_xref=GI:251788439 db_xref=GeneID:8120618 inference='similar to AA sequence:KEGG:ECA3582' locus_tag=Dd1591_0802 note='KEGG: eca:ECA3582 hypothetical protein' product='hypothetical protein' protein_id=YP_003003160.1 transl_table=11
NC_012912	GenBank	CDS	925384	925746	+	-1	.	codon_start=1 db_xref=GI:251788440 db_xref=GeneID:8120619 inference='similar to AA sequence:KEGG:ECA3581' locus_tag=Dd1591_0803 note='KEGG: eca:ECA3581 hypothetical protein' product='hypothetical protein' protein_id=YP_003003161.1 transl_table=11
NC_012912	GenBank	CDS	926174	926506	+	-1	.	codon_start=1 db_xref=GI:251788441 db_xref=GeneID:8120620 inference='similar to AA sequence:KEGG:ECA3581' locus_tag=Dd1591_0804 note='KEGG: eca:ECA3581 hypothetical protein' product='hypothetical protein' protein_id=YP_003003162.1 transl_table=11
NC_012912	GenBank	CDS	926666	928201	+	-1	.	codon_start=1 db_xref=GI:251788442 db_xref=InterPro:IPR000014 db_xref=InterPro:IPR003660 db_xref=InterPro:IPR004089 db_xref=InterPro:IPR004090 db_xref=InterPro:IPR013655 db_xref=InterPro:IPR013767 db_xref=GeneID:8120621 inference='protein motif:TFAM:TIGR00229' locus_tag=Dd1591_0805 note='KEGG: eca:ECA3579 methyl-accepting chemotaxis protein; TIGRFAM: PAS sensor protein; PFAM: chemotaxis sensory t…
NC_012912	GenBank	CDS	928891	930465	+	-1	.	EC_number=4.2.1.42 codon_start=1 db_xref=GI:251788443 db_xref=InterPro:IPR007392 db_xref=InterPro:IPR013974 db_xref=InterPro:IPR017654 db_xref=GeneID:8120622 inference='protein motif:TFAM:TIGR03248' locus_tag=Dd1591_0806 note='KEGG: eca:ECA3578 D-galactarate dehydratase; TIGRFAM: galactarate dehydratase; PFAM: D-galactarate dehydratase/Altronate hydrolase domain protein; SAF domain protein' produ…
NC_012912	GenBank	CDS	931080	932432	+	1	.	codon_start=1 db_xref=GI:251788444 db_xref=InterPro:IPR004744 db_xref=InterPro:IPR005828 db_xref=InterPro:IPR007114 db_xref=InterPro:IPR011701 db_xref=GeneID:8120623 inference='protein motif:TFAM:TIGR00893' locus_tag=Dd1591_0807 note='TIGRFAM: d-galactonate transporter; PFAM: major facilitator superfamily MFS_1; General substrate transporter; KEGG: eca:ECA3577 glucarate transporter' product='d-ga…
NC_012912	GenBank	CDS	932429	933814	+	1	.	EC_number=4.2.1.40 codon_start=1 db_xref=GI:251788445 db_xref=InterPro:IPR001354 db_xref=InterPro:IPR013342 db_xref=GeneID:8120624 inference='protein motif:PRIAM:4.2.1.40' locus_tag=Dd1591_0808 note='PFAM: Mandelate racemase/muconate lactonizing protein; KEGG: eca:ECA3576 glucarate dehydratase' product='Glucarate dehydratase' protein_id=YP_003003166.1 transl_table=11
NC_012912	GenBank	CDS	933830	935170	+	1	.	EC_number=4.2.1.40 codon_start=1 db_xref=GI:251788446 db_xref=InterPro:IPR013342 db_xref=InterPro:IPR017653 db_xref=GeneID:8120625 inference='protein motif:TFAM:TIGR03247' locus_tag=Dd1591_0809 note='KEGG: eca:ECA3575 glucarate dehydratase; TIGRFAM: glucarate dehydratase; PFAM: Mandelate racemase/muconate lactonizing protein' product='glucarate dehydratase' protein_id=YP_003003167.1 transl_table=…
NC_012912	GenBank	CDS	935276	936046	+	1	.	EC_number=4.1.2.20 codon_start=1 db_xref=GI:251788447 db_xref=InterPro:IPR005000 db_xref=InterPro:IPR017648 db_xref=GeneID:8120626 inference='protein motif:TFAM:TIGR03239' locus_tag=Dd1591_0810 note='cleaves 5-dehydro-4-deoxy-glucarate and 2-dehydro-3-deoxy-D-glucarate' product='alpha-dehydro-beta-deoxy-D-glucarate aldolase' protein_id=YP_003003168.1 transl_table=11
NC_012912	GenBank	CDS	936121	937005	+	1	.	EC_number=1.1.1.60 codon_start=1 db_xref=GI:251788448 db_xref=InterPro:IPR002204 db_xref=InterPro:IPR004455 db_xref=InterPro:IPR006115 db_xref=InterPro:IPR006183 db_xref=InterPro:IPR006398 db_xref=GeneID:8120627 gene=garR inference='protein motif:TFAM:TIGR01505' locus_tag=Dd1591_0811 note='catalyzes the reduction of tartronate semialdehyde to glycerate' product='tartronate semialdehyde reductase'…
NC_012912	GenBank	CDS	937110	938252	+	1	.	EC_number=2.7.1.31 codon_start=1 db_xref=GI:251788449 db_xref=InterPro:IPR004381 db_xref=GeneID:8120628 inference='protein motif:TFAM:TIGR00045' locus_tag=Dd1591_0812 note='KEGG: eca:ECA3572 glycerate kinase 2; TIGRFAM: glycerate kinase; PFAM: glycerate kinase' product='glycerate kinase' protein_id=YP_003003170.1 transl_table=11
NC_012912	GenBank	CDS	938363	941131	+	-1	.	codon_start=1 db_xref=GI:251788450 db_xref=InterPro:IPR001789 db_xref=InterPro:IPR003594 db_xref=InterPro:IPR003660 db_xref=InterPro:IPR003661 db_xref=InterPro:IPR004358 db_xref=InterPro:IPR005467 db_xref=InterPro:IPR008207 db_xref=GeneID:8120629 inference='protein motif:PFAM:PF02518' locus_tag=Dd1591_0813 note='part of the two-component regulatory system with UvrY; involved in the regulation of …
NC_012912	GenBank	CDS	941192	942526	+	1	.	EC_number=2.1.1.35 codon_start=1 db_xref=GI:251788451 db_xref=InterPro:IPR001566 db_xref=InterPro:IPR002792 db_xref=InterPro:IPR010280 db_xref=GeneID:8120630 gene=rumA inference='protein motif:TFAM:TIGR00479' locus_tag=Dd1591_0814 note='in Escherichia coli this enzyme catalyzes the SAM-dependent methylation of U1939 in the 23S ribomal RNA; binds an iron-sulfur cluster [4Fe-4S]' product='23S rRNA …
NC_012912	GenBank	CDS	942536	944773	+	1	.	EC_number=2.7.6.5 codon_start=1 db_xref=GI:251788452 db_xref=InterPro:IPR002912 db_xref=InterPro:IPR004095 db_xref=InterPro:IPR004811 db_xref=InterPro:IPR007685 db_xref=GeneID:8120631 gene=relA inference='protein motif:TFAM:TIGR00691' locus_tag=Dd1591_0815 note='(p)ppGpp synthetase; catalyzes the formation of pppGpp and ppGpp from ATP and GTP or GDP' product='GDP/GTP pyrophosphokinase' protein_id…
NC_012912	GenBank	CDS	944841	945638	+	1	.	codon_start=1 db_xref=GI:251788453 db_xref=InterPro:IPR004518 db_xref=InterPro:IPR011551 db_xref=GeneID:8120632 gene=mazG inference='protein motif:TFAM:TIGR00444' locus_tag=Dd1591_0816 note='functions in degradation of stringent response intracellular messenger ppGpp; in Escherichia coli this gene is co-transcribed with the toxin/antitoxin genes mazEF; activity of MazG is inhibited by MazEF in vi…
NC_012912	GenBank	CDS	945865	947502	+	1	.	EC_number=6.3.4.2 codon_start=1 db_xref=GI:251788454 db_xref=InterPro:IPR000991 db_xref=InterPro:IPR004468 db_xref=InterPro:IPR017456 db_xref=GeneID:8120633 gene=pyrG inference='protein motif:TFAM:TIGR00337' locus_tag=Dd1591_0817 note='CTP synthase; cytidine triphosphate synthetase; catalyzes the ATP-dependent amination of UTP to CTP with either L-glutamine or ammonia as the source of nitrogen; i…
NC_012912	GenBank	CDS	947600	948898	+	1	.	EC_number=4.2.1.11 codon_start=1 db_xref=GI:251788455 db_xref=InterPro:IPR000941 db_xref=GeneID:8120634 gene=eno inference='protein motif:TFAM:TIGR01060' locus_tag=Dd1591_0818 note='enolase; catalyzes the formation of phosphoenolpyruvate from 2-phospho-D-glycerate in glycolysis' product='phosphopyruvate hydratase' protein_id=YP_003003176.1 transl_table=11
NC_012912	GenBank	CDS	949422	950996	+	1	.	codon_start=1 db_xref=GI:251788456 db_xref=GeneID:8120635 inference='similar to AA sequence:KEGG:ECA3560' locus_tag=Dd1591_0819 note='KEGG: eca:ECA3560 oligogalacturonide transporter' product='oligogalacturonide transporter' protein_id=YP_003003177.1 transl_table=11
NC_012912	GenBank	CDS	951090	952229	+	1	.	codon_start=1 db_xref=GI:251788457 db_xref=InterPro:IPR010905 db_xref=GeneID:8120636 inference='protein motif:PFAM:PF07470' locus_tag=Dd1591_0820 note='PFAM: glycosyl hydrolase family 88; KEGG: eca:ECA3559 plant-inducible protein' product='glycosyl hydrolase family 88' protein_id=YP_003003178.1 transl_table=11
NC_012912	GenBank	CDS	952299	953273	+	-1	.	codon_start=1 db_xref=GI:251788458 db_xref=InterPro:IPR001279 db_xref=GeneID:8120637 inference='protein motif:PFAM:PF00753' locus_tag=Dd1591_0821 note='PFAM: beta-lactamase domain protein; KEGG: eca:ECA3555 metallo hydrolase' product='beta-lactamase domain-containing protein' protein_id=YP_003003179.1 transl_table=11
NC_012912	GenBank	CDS	953495	954166	+	1	.	codon_start=1 db_xref=GI:251788459 db_xref=GeneID:8120638 inference='similar to AA sequence:KEGG:ECA3554' locus_tag=Dd1591_0822 note='KEGG: eca:ECA3554 hypothetical protein' product='hypothetical protein' protein_id=YP_003003180.1 transl_table=11
NC_012912	GenBank	CDS	954203	954571	+	-1	.	codon_start=1 db_xref=GI:251788460 db_xref=InterPro:IPR007115 db_xref=InterPro:IPR007116 db_xref=GeneID:8120639 inference='protein motif:TFAM:TIGR00039' locus_tag=Dd1591_0823 note='TIGRFAM: 6-pyruvoyl tetrahydropterin synthase; PFAM: 6-pyruvoyl tetrahydropterin synthase and hypothetical protein; KEGG: eca:ECA3553 putative 6-pyruvoyl tetrahydrobiopterin synthase' product='6-pyruvoyl tetrahydropter…
NC_012912	GenBank	CDS	954701	956035	+	-1	.	codon_start=1 db_xref=GI:251788461 db_xref=InterPro:IPR000743 db_xref=GeneID:8120640 inference='protein motif:PFAM:PF00295' locus_tag=Dd1591_0824 note='PFAM: glycoside hydrolase family 28; KEGG: eca:ECA3552 putative polygalacturonase' product='glycoside hydrolase family 28' protein_id=YP_003003182.1 transl_table=11
NC_012912	GenBank	CDS	956572	957861	+	1	.	codon_start=1 db_xref=GI:251788462 db_xref=InterPro:IPR006059 db_xref=GeneID:8120641 inference='protein motif:PFAM:PF01547' locus_tag=Dd1591_0825 note='PFAM: extracellular solute-binding protein family 1; KEGG: eca:ECA3551 periplasmic binding protein precursor' product='extracellular solute-binding protein family 1' protein_id=YP_003003183.1 transl_table=11
NC_012912	GenBank	CDS	957879	959588	+	-1	.	codon_start=1 db_xref=GI:251788463 db_xref=GeneID:8120642 inference='similar to AA sequence:KEGG:ECA3550' locus_tag=Dd1591_0826 note='KEGG: eca:ECA3550 hypothetical protein' product='hypothetical protein' protein_id=YP_003003184.1 transl_table=11
NC_012912	GenBank	CDS	959989	961812	+	1	.	codon_start=1 db_xref=GI:251788464 db_xref=InterPro:IPR001094 db_xref=InterPro:IPR001433 db_xref=InterPro:IPR001709 db_xref=InterPro:IPR003097 db_xref=InterPro:IPR008254 db_xref=InterPro:IPR010199 db_xref=GeneID:8120643 inference='protein motif:TFAM:TIGR01931' locus_tag=Dd1591_0827 note='TIGRFAM: sulfite reductase [NADPH] flavoprotein, alpha chain; PFAM: FAD-binding domain protein; flavodoxin/nit…
NC_012912	GenBank	CDS	961812	963527	+	1	.	EC_number=1.8.1.2 codon_start=1 db_xref=GI:251788465 db_xref=InterPro:IPR005117 db_xref=InterPro:IPR006066 db_xref=InterPro:IPR006067 db_xref=InterPro:IPR011786 db_xref=GeneID:8120644 inference='protein motif:TFAM:TIGR02041' locus_tag=Dd1591_0828 note='hemoprotein; NADPH dependent; with the alpha subunit (a flavoprotein) catalyzes the reduction of sulfite to sulfide' product='sulfite reductase su…
NC_012912	GenBank	CDS	963540	964274	+	1	.	codon_start=1 db_xref=GI:251788466 db_xref=InterPro:IPR002500 db_xref=InterPro:IPR004511 db_xref=InterPro:IPR011800 db_xref=GeneID:8120645 inference='protein motif:TFAM:TIGR00434' locus_tag=Dd1591_0829 note='TIGRFAM: phosphoadenosine phosphosulfate reductase; PFAM: phosphoadenosine phosphosulfate reductase; KEGG: eca:ECA3545 phosphoadenosine phosphosulfate reductase' product='phosphoadenosine pho…
NC_012912	GenBank	CDS	964604	966025	+	1	.	codon_start=1 db_xref=GI:251788467 db_xref=InterPro:IPR000878 db_xref=InterPro:IPR003043 db_xref=InterPro:IPR006366 db_xref=InterPro:IPR006367 db_xref=GeneID:8120646 inference='protein motif:TFAM:TIGR01469' locus_tag=Dd1591_0830 note='TIGRFAM: uroporphyrin-III C-methyltransferase; siroheme synthase; PFAM: Uroporphyrin-III C/tetrapyrrole (Corrin/Porphyrin) methyltransferase; KEGG: eca:ECA3544 siro…
NC_012912	GenBank	CDS	966036	966944	+	1	.	codon_start=1 db_xref=GI:251788468 db_xref=InterPro:IPR002500 db_xref=InterPro:IPR011784 db_xref=GeneID:8120647 inference='protein motif:TFAM:TIGR02039' locus_tag=Dd1591_0831 note='with CysN catalyzes the formation of adenylylsulfate from sulfate and ATP' product='sulfate adenylyltransferase subunit 2' protein_id=YP_003003189.1 transl_table=11
NC_012912	GenBank	CDS	966956	968383	+	1	.	EC_number=2.7.7.4 codon_start=1 db_xref=GI:251788469 db_xref=InterPro:IPR000795 db_xref=InterPro:IPR004161 db_xref=InterPro:IPR011779 db_xref=GeneID:8120648 gene=cysN inference='protein motif:TFAM:TIGR02034' locus_tag=Dd1591_0832 note='may be GTPase that regulates ATP sulfurylase activity that is involved in converting ATP and sulfate to diphosphate and adenylylsulfate; in Escherichia coli this e…
NC_012912	GenBank	CDS	968385	968999	+	1	.	EC_number=2.7.1.25 codon_start=1 db_xref=GI:251788470 db_xref=InterPro:IPR002891 db_xref=GeneID:8120649 inference='protein motif:TFAM:TIGR00455' locus_tag=Dd1591_0833 note='KEGG: yps:YPTB0767 adenylylsulfate kinase; TIGRFAM: adenylylsulfate kinase; PFAM: adenylylsulfate kinase' product='adenylylsulfate kinase' protein_id=YP_003003191.1 transl_table=11
NC_012912	GenBank	CDS	969154	969504	+	1	.	codon_start=1 db_xref=GI:251788471 db_xref=GeneID:8120650 inference='similar to AA sequence:KEGG:ECA3540' locus_tag=Dd1591_0834 note='KEGG: eca:ECA3540 hypothetical protein' product='hypothetical protein' protein_id=YP_003003192.1 transl_table=11
NC_012912	GenBank	CDS	969725	970078	+	1	.	codon_start=1 db_xref=GI:251788472 db_xref=InterPro:IPR007060 db_xref=GeneID:8120651 gene=ftsB inference='protein motif:PFAM:PF04977' locus_tag=Dd1591_0835 note='forms a complex with FtsL and FtsQ; colocalizes to the septal region of the dividing cell; membrane protein' product='cell division protein FtsB' protein_id=YP_003003193.1 transl_table=11
NC_012912	GenBank	CDS	970081	970788	+	1	.	codon_start=1 db_xref=GI:251788473 db_xref=InterPro:IPR001228 db_xref=InterPro:IPR006650 db_xref=GeneID:8120652 inference='protein motif:TFAM:TIGR00453' locus_tag=Dd1591_0836 note='TIGRFAM: 2-C-methyl-D-erythritol 4-phosphate cytidylyltransferase; PFAM: 4-diphosphocytidyl-2C-methyl-D-erythritol synthase; KEGG: eca:ECA3535 2-C-methyl-D-erythritol 4-phosphate cytidylyltransferase' product='2-C-meth…
NC_012912	GenBank	CDS	970813	971310	+	1	.	EC_number=4.6.1.12 codon_start=1 db_xref=GI:251788474 db_xref=InterPro:IPR003526 db_xref=GeneID:8120653 gene=ispF inference='protein motif:TFAM:TIGR00151' locus_tag=Dd1591_0837 note='catalyzes the conversion of 4-diphosphocytidyl-2-C-methyl-D-erythritol 2-phosphate into 2-C-methyl-D-erythritol 2,4-cyclodiphosphate' product='2-C-methyl-D-erythritol 2,4-cyclodiphosphate synthase' protein_id=YP_0030…
NC_012912	GenBank	CDS	971304	972362	+	1	.	codon_start=1 db_xref=GI:251788475 db_xref=InterPro:IPR001656 db_xref=InterPro:IPR011760 db_xref=GeneID:8120654 gene=truD inference='protein motif:PFAM:PF01142' locus_tag=Dd1591_0838 note='catalyzes the modification of U13 in tRNA(Glu)' product='tRNA pseudouridine synthase D' protein_id=YP_003003196.1 transl_table=11
NC_012912	GenBank	CDS	972479	973105	+	1	.	EC_number=2.1.1.77 codon_start=1 db_xref=GI:251788476 db_xref=InterPro:IPR000682 db_xref=GeneID:8120655 gene=pcm inference='protein motif:TFAM:TIGR00080' locus_tag=Dd1591_0839 note='catalyzes the methyl esterification of L-isoaspartyl residues that are formed in damaged proteins' product='protein-L-isoaspartate O-methyltransferase' protein_id=YP_003003197.1 transl_table=11
NC_012912	GenBank	CDS	973427	974641	+	1	.	codon_start=1 db_xref=GI:251788477 db_xref=InterPro:IPR002482 db_xref=InterPro:IPR016047 db_xref=GeneID:8120656 inference='protein motif:PFAM:PF01551' locus_tag=Dd1591_0840 note='PFAM: Peptidase M23; Peptidoglycan-binding LysM; SMART: Peptidoglycan-binding LysM; KEGG: eca:ECA3531 lipoprotein NlpD' product='peptidase M23' protein_id=YP_003003198.1 transl_table=11
NC_012912	GenBank	CDS	974695	975687	+	1	.	codon_start=1 db_xref=GI:251788478 db_xref=InterPro:IPR000943 db_xref=InterPro:IPR007624 db_xref=InterPro:IPR007627 db_xref=InterPro:IPR007630 db_xref=InterPro:IPR009042 db_xref=InterPro:IPR012761 db_xref=InterPro:IPR014284 db_xref=GeneID:8120657 inference='protein motif:TFAM:TIGR02394' locus_tag=Dd1591_0841 note='sigma factors are initiation factors that promote the attachment of RNA polymerase …
NC_012912	GenBank	CDS	975764	977482	+	-1	.	EC_number=6.1.1.15 codon_start=1 db_xref=GI:251788479 db_xref=InterPro:IPR002314 db_xref=InterPro:IPR002316 db_xref=InterPro:IPR004154 db_xref=InterPro:IPR004500 db_xref=InterPro:IPR006195 db_xref=InterPro:IPR007214 db_xref=GeneID:8120658 inference='protein motif:TFAM:TIGR00409' locus_tag=Dd1591_0842 note='catalyzes the formation of prolyl-tRNA(Pro) from proline and tRNA(Pro)' product='prolyl-tRN…
NC_012912	GenBank	CDS	977598	978305	+	-1	.	codon_start=1 db_xref=GI:251788480 db_xref=InterPro:IPR001378 db_xref=GeneID:8120659 inference='protein motif:PFAM:PF01980' locus_tag=Dd1591_0843 note='PFAM: protein of unknown function UPF0066; KEGG: yen:YE3257 hypothetical protein' product='hypothetical protein' protein_id=YP_003003201.1 transl_table=11
NC_012912	GenBank	CDS	978302	978709	+	-1	.	codon_start=1 db_xref=GI:251788481 db_xref=GeneID:8120660 gene=rcsF inference='similar to AA sequence:KEGG:ECA3527' locus_tag=Dd1591_0844 note='KEGG: eca:ECA3527 outer membrane lipoprotein' product='outer membrane lipoprotein' protein_id=YP_003003202.1 transl_table=11
NC_012912	GenBank	CDS	978824	979639	+	-1	.	codon_start=1 db_xref=GI:251788482 db_xref=InterPro:IPR004478 db_xref=InterPro:IPR004872 db_xref=InterPro:IPR007210 db_xref=GeneID:8120661 gene=metQ inference='protein motif:TFAM:TIGR00363' locus_tag=Dd1591_0845 note='TIGRFAM: lipoprotein, YaeC family; PFAM: NLPA lipoprotein; Substrate-binding region of ABC-type glycine betaine transport system; KEGG: eca:ECA3526 DL-methionine transporter substra…
NC_012912	GenBank	CDS	979702	980355	+	-1	.	codon_start=1 db_xref=GI:251788483 db_xref=InterPro:IPR000515 db_xref=GeneID:8120662 inference='protein motif:PFAM:PF00528' locus_tag=Dd1591_0846 note='part of the MetNIQ methionine uptake system' product='DL-methionine transporter permease subunit' protein_id=YP_003003204.1 transl_table=11
NC_012912	GenBank	CDS	980348	981379	+	-1	.	codon_start=1 db_xref=GI:251788484 db_xref=InterPro:IPR003439 db_xref=InterPro:IPR003593 db_xref=InterPro:IPR012692 db_xref=InterPro:IPR017871 db_xref=GeneID:8120663 inference='protein motif:TFAM:TIGR02314' locus_tag=Dd1591_0847 note='KEGG: seh:SeHA_C0285 D-methionine ABC transporter, ATP-binding protein; TIGRFAM: D-methionine ABC transporter, ATPase subunit; PFAM: ABC transporter related; SMART:…
NC_012912	GenBank	CDS	981560	982126	+	1	.	codon_start=1 db_xref=GI:251788485 db_xref=InterPro:IPR004446 db_xref=InterPro:IPR006543 db_xref=InterPro:IPR006549 db_xref=InterPro:IPR013954 db_xref=GeneID:8120664 inference='protein motif:TFAM:TIGR00213' locus_tag=Dd1591_0848 note='Converts the D-glycero-beta-D-manno-heptose 1,7-bisphosphate intermediate into D-glycero-beta-D-manno-heptose 1-phosphate' product='D,D-heptose 1,7-bisphosphate pho…
NC_012912	GenBank	rRNA	982503	984032	+	1	.	db_xref=GeneID:8120665 locus_tag=Dd1591_R0020 note='RNAmmer 1.2, Lagesen et al., Nucleic Acids Res. Apr2 2, 2007' product='16S ribosomal RNA'
NC_012912	GenBank	gene	984124	984199	+	1	.	db_xref=GeneID:8120666 locus_tag=Dd1591_R0021 note=tRNA-Glu1
NC_012912	GenBank	tRNA	984124	984199	+	1	.	db_xref=GeneID:8120666 locus_tag=Dd1591_R0021 product=tRNA-Glu
NC_012912	GenBank	rRNA	984396	987303	+	1	.	db_xref=GeneID:8120667 locus_tag=Dd1591_R0022 note='RNAmmer 1.2, Lagesen et al., Nucleic Acids Res. Apr2 2, 2007' product='23S ribosomal RNA'
NC_012912	GenBank	rRNA	987434	987548	+	1	.	db_xref=GeneID:8120668 locus_tag=Dd1591_R0023 note='RNAmmer 1.2, Lagesen et al., Nucleic Acids Res. Apr2 2, 2007' product='5S ribosomal RNA'
NC_012912	GenBank	gene	987562	987637	+	1	.	db_xref=GeneID:8120669 locus_tag=Dd1591_R0024 note=tRNA-Thr1
NC_012912	GenBank	tRNA	987562	987637	+	1	.	db_xref=GeneID:8120669 locus_tag=Dd1591_R0024 product=tRNA-Thr
NC_012912	GenBank	rRNA	987682	987796	+	1	.	db_xref=GeneID:8120670 locus_tag=Dd1591_R0025 note='RNAmmer 1.2, Lagesen et al., Nucleic Acids Res. Apr2 2, 2007' product='5S ribosomal RNA'
NC_012912	GenBank	CDS	988017	989318	+	1	.	codon_start=1 db_xref=GI:251788486 db_xref=InterPro:IPR004736 db_xref=InterPro:IPR005828 db_xref=InterPro:IPR005829 db_xref=InterPro:IPR007114 db_xref=InterPro:IPR011701 db_xref=GeneID:8120671 inference='protein motif:TFAM:TIGR00883' locus_tag=Dd1591_0849 note='TIGRFAM: metabolite/H+ symporter, major facilitator superfamily (MFS); PFAM: General substrate transporter; major facilitator superfamily…
NC_012912	GenBank	CDS	989315	989644	+	-1	.	codon_start=1 db_xref=GI:251788487 db_xref=GeneID:8120672 inference='similar to AA sequence:KEGG:ECUMN_2912' locus_tag=Dd1591_0850 note='KEGG: eum:ECUMN_2912 conserved hypothetical protein YfiM; putative exported protein' product='hypothetical protein' protein_id=YP_003003208.1 transl_table=11
NC_012912	GenBank	CDS	989739	991094	+	-1	.	EC_number=2.7.8.8 codon_start=1 db_xref=GI:251788488 db_xref=InterPro:IPR001736 db_xref=GeneID:8120673 gene=pssA inference='protein motif:PRIAM:2.7.8.8' locus_tag=Dd1591_0851 note='catalyzes de novo synthesis of phosphatidylserine from CDP-diacylglycerol and L-serine which leads eventually to the production of phosphatidylethanolamine; bounds to the ribosome' product='phosphatidylserine synthase'…
NC_012912	GenBank	CDS	991248	993914	+	-1	.	codon_start=1 db_xref=GI:251788489 db_xref=InterPro:IPR000182 db_xref=InterPro:IPR003781 db_xref=GeneID:8117667 inference='protein motif:PFAM:PF00583' locus_tag=Dd1591_0852 note='PFAM: GCN5-related N-acetyltransferase; CoA-binding domain protein; KEGG: eca:ECA3519 putative acyl-CoA synthetase' product='GCN5-related N-acetyltransferase' protein_id=YP_003003210.1 transl_table=11
NC_012912	GenBank	CDS	993948	994664	+	-1	.	codon_start=1 db_xref=GI:251788490 db_xref=InterPro:IPR005636 db_xref=GeneID:8117668 inference='protein motif:PFAM:PF03942' locus_tag=Dd1591_0853 note='PFAM: DTW domain containing protein; KEGG: eca:ECA3518 hypothetical protein' product='DTW domain-containing protein' protein_id=YP_003003211.1 transl_table=11
NC_012912	GenBank	CDS	994768	995193	+	-1	.	codon_start=1 db_xref=GI:251788491 db_xref=InterPro:IPR005746 db_xref=InterPro:IPR006662 db_xref=InterPro:IPR013766 db_xref=InterPro:IPR017937 db_xref=GeneID:8117669 inference='protein motif:TFAM:TIGR01068' locus_tag=Dd1591_0854 note='TIGRFAM: thioredoxin; PFAM: Thioredoxin domain; KEGG: eca:ECA3517 thioredoxin 2' product='thioredoxin 2' protein_id=YP_003003212.1 transl_table=11
NC_012912	GenBank	CDS	995300	995539	+	1	.	codon_start=1 db_xref=GI:251788492 db_xref=GeneID:8117670 inference='ab initio prediction:Prodigal:1.4' locus_tag=Dd1591_0855 product='hypothetical protein' protein_id=YP_003003213.1 transl_table=11
NC_012912	GenBank	CDS	995572	996765	+	1	.	codon_start=1 db_xref=GI:251788493 db_xref=InterPro:IPR001537 db_xref=InterPro:IPR013123 db_xref=GeneID:8117671 inference='protein motif:PFAM:PF00588' locus_tag=Dd1591_0856 note='PFAM: tRNA/rRNA methyltransferase (SpoU); RNA 2-O ribose methyltransferase substrate binding; KEGG: eca:ECA3516 putative methyltransferase' product='putative methyltransferase' protein_id=YP_003003214.1 transl_table=11
NC_012912	GenBank	CDS	996842	998374	+	-1	.	codon_start=1 db_xref=GI:251788494 db_xref=InterPro:IPR004638 db_xref=InterPro:IPR007114 db_xref=InterPro:IPR011701 db_xref=GeneID:8117672 inference='protein motif:TFAM:TIGR00711' locus_tag=Dd1591_0857 note='TIGRFAM: drug resistance transporter, EmrB/QacA subfamily; PFAM: major facilitator superfamily MFS_1; KEGG: eca:ECA3513 multidrug resistance protein B' product='EmrB/QacA subfamily drug resis…
NC_012912	GenBank	CDS	998393	999568	+	-1	.	codon_start=1 db_xref=GI:251788495 db_xref=InterPro:IPR005694 db_xref=InterPro:IPR006143 db_xref=GeneID:8117673 inference='protein motif:TFAM:TIGR00998' locus_tag=Dd1591_0858 note='TIGRFAM: efflux pump membrane protein; PFAM: secretion protein HlyD family protein; KEGG: eca:ECA3512 multidrug resistance protein A' product='efflux pump membrane protein' protein_id=YP_003003216.1 transl_table=11
NC_012912	GenBank	CDS	999739	1000251	+	-1	.	codon_start=1 db_xref=GI:251788496 db_xref=InterPro:IPR000835 db_xref=GeneID:8117674 inference='protein motif:PFAM:PF01047' locus_tag=Dd1591_0859 note='DNA-binding transcriptional repressor of microcin B17 synthesis and multidrug efflux; negative regulator of the multidrug operon emrAB' product='transcriptional repressor MprA' protein_id=YP_003003217.1 transl_table=11
NC_012912	GenBank	CDS	1000429	1000770	+	-1	.	codon_start=1 db_xref=GI:251788497 db_xref=GeneID:8117675 inference='similar to AA sequence:KEGG:ECA3510' locus_tag=Dd1591_0860 note='KEGG: eca:ECA3510 hypothetical protein' product='hypothetical protein' protein_id=YP_003003218.1 transl_table=11
NC_012912	GenBank	CDS	1000767	1001480	+	-1	.	codon_start=1 db_xref=GI:251788498 db_xref=InterPro:IPR011606 db_xref=GeneID:8117676 inference='protein motif:PFAM:PF03591' locus_tag=Dd1591_0861 note='PFAM: AzlC family protein; KEGG: eca:ECA3509 putative amino acid transporter' product='AzlC family protein' protein_id=YP_003003219.1 transl_table=11
NC_012912	GenBank	CDS	1001481	1002680	+	-1	.	codon_start=1 db_xref=GI:251788499 db_xref=InterPro:IPR007114 db_xref=InterPro:IPR011701 db_xref=GeneID:8117677 inference='protein motif:PFAM:PF07690' locus_tag=Dd1591_0862 note='PFAM: major facilitator superfamily MFS_1; KEGG: eca:ECA3508 putative transport protein' product='major facilitator superfamily protein' protein_id=YP_003003220.1 transl_table=11
NC_012912	GenBank	CDS	1002928	1003926	+	-1	.	codon_start=1 db_xref=GI:251788500 db_xref=InterPro:IPR007210 db_xref=GeneID:8117678 gene=proX inference='protein motif:PFAM:PF04069' locus_tag=Dd1591_0863 note='with ProVW, part of the high-affinity transport system for the osmoprotectant glycine betaine' product='glycine betaine transporter periplasmic subunit' protein_id=YP_003003221.1 transl_table=11
NC_012912	GenBank	CDS	1004056	1005258	+	-1	.	codon_start=1 db_xref=GI:251788501 db_xref=InterPro:IPR000515 db_xref=GeneID:8117679 inference='protein motif:PFAM:PF00528' locus_tag=Dd1591_0864 note='with ProVX is involved in the high-affinity uptake of glycine betaine' product='glycine betaine transporter membrane protein' protein_id=YP_003003222.1 transl_table=11
NC_012912	GenBank	CDS	1005251	1006453	+	-1	.	codon_start=1 db_xref=GI:251788502 db_xref=InterPro:IPR000644 db_xref=InterPro:IPR003439 db_xref=InterPro:IPR003593 db_xref=InterPro:IPR005892 db_xref=InterPro:IPR017871 db_xref=GeneID:8117680 inference='protein motif:TFAM:TIGR01186' locus_tag=Dd1591_0865 note='KEGG: eca:ECA3502 glycine betaine/L-proline transport ATP-binding protein; TIGRFAM: glycine betaine/L-proline ABC transporter, ATPase sub…
NC_012912	GenBank	CDS	1007099	1008583	+	-1	.	codon_start=1 db_xref=GI:251788503 db_xref=InterPro:IPR001248 db_xref=GeneID:8117681 inference='protein motif:PFAM:PF02133' locus_tag=Dd1591_0866 note='PFAM: permease for cytosine/purines uracil thiamine allantoin; KEGG: kpe:KPK_2569 permease, cytosine/purine, uracil, thiamine, allantoin family' product='cytosine/purines uracil thiamine allantoin permease' protein_id=YP_003003224.1 transl_table=11
NC_012912	GenBank	CDS	1008737	1009480	+	1	.	codon_start=1 db_xref=GI:251788504 db_xref=InterPro:IPR000524 db_xref=InterPro:IPR011711 db_xref=GeneID:8117682 inference='protein motif:PFAM:PF07729' locus_tag=Dd1591_0867 note='PFAM: GntR domain protein; regulatory protein GntR HTH; SMART: regulatory protein GntR HTH; KEGG: eta:ETA_26320 transcriptional regulator, GntR family' product='GntR family transcriptional regulator' protein_id=YP_003003…
NC_012912	GenBank	CDS	1009477	1010214	+	1	.	codon_start=1 db_xref=GI:251788505 db_xref=InterPro:IPR015942 db_xref=InterPro:IPR017441 db_xref=GeneID:8117683 inference='protein motif:PFAM:PF01177' locus_tag=Dd1591_0868 note='PFAM: Asp/Glu/hydantoin racemase; KEGG: spe:Spro_0915 Asp/Glu racemase' product='Asp/Glu/hydantoin racemase' protein_id=YP_003003226.1 transl_table=11
NC_012912	GenBank	CDS	1010258	1011205	+	1	.	EC_number=3.5.1.41 codon_start=1 db_xref=GI:251788506 db_xref=InterPro:IPR002509 db_xref=InterPro:IPR017625 db_xref=GeneID:8117684 inference='protein motif:TFAM:TIGR03212' locus_tag=Dd1591_0869 note='KEGG: spe:Spro_0916 chitin deacetylase; TIGRFAM: urate catabolism protein; PFAM: polysaccharide deacetylase' product='urate catabolism protein' protein_id=YP_003003227.1 transl_table=11
NC_012912	GenBank	CDS	1011456	1012802	+	1	.	codon_start=1 db_xref=GI:251788507 db_xref=InterPro:IPR012893 db_xref=InterPro:IPR012894 db_xref=GeneID:8117685 inference='protein motif:PFAM:PF07804' locus_tag=Dd1591_0870 note='PFAM: HipA domain protein; KEGG: spc:Sputcn32_2916 HipA domain-containing protein' product='HipA domain-containing protein' protein_id=YP_003003228.1 transl_table=11
NC_012912	GenBank	CDS	1012799	1013311	+	1	.	codon_start=1 db_xref=GI:251788508 db_xref=InterPro:IPR001387 db_xref=GeneID:8117686 inference='protein motif:PFAM:PF01381' locus_tag=Dd1591_0871 note='PFAM: helix-turn-helix domain protein; SMART: helix-turn-helix domain protein; KEGG: spe:Spro_3692 putative transcriptional regulator' product='XRE family transcriptional regulator' protein_id=YP_003003229.1 transl_table=11
NC_012912	GenBank	CDS	1013365	1013760	+	-1	.	codon_start=1 db_xref=GI:251788509 db_xref=GeneID:8117687 inference='similar to AA sequence:KEGG:ECA3500' locus_tag=Dd1591_0872 note='KEGG: eca:ECA3500 hypothetical protein' product='hypothetical protein' protein_id=YP_003003230.1 transl_table=11
NC_012912	GenBank	CDS	1013757	1015169	+	-1	.	codon_start=1 db_xref=GI:251788510 db_xref=InterPro:IPR000120 db_xref=InterPro:IPR014087 db_xref=GeneID:8117688 inference='protein motif:TFAM:TIGR02715' locus_tag=Dd1591_0873 note='catalyzes the hydrolysis of a monocarboxylic acid amid to form a monocarboxylate and ammonia' product=amidase protein_id=YP_003003231.1 transl_table=11
NC_012912	GenBank	CDS	1015166	1015363	+	-1	.	codon_start=1 db_xref=GI:251788511 db_xref=GeneID:8117689 inference='similar to AA sequence:KEGG:ECA3498' locus_tag=Dd1591_0874 note='KEGG: eca:ECA3498 hypothetical protein' product='hypothetical protein' protein_id=YP_003003232.1 transl_table=11
NC_012912	GenBank	CDS	1015388	1016977	+	-1	.	EC_number=2.3.2.2 codon_start=1 db_xref=GI:251788512 db_xref=InterPro:IPR000101 db_xref=GeneID:8117690 inference='protein motif:TFAM:TIGR00066' locus_tag=Dd1591_0875 note='KEGG: eca:ECA3497 putative gamma-glutamyltranspeptidase; TIGRFAM: gamma-glutamyltransferase; PFAM: gamma-glutamyltranspeptidase' product=gamma-glutamyltransferase protein_id=YP_003003233.1 transl_table=11
NC_012912	GenBank	CDS	1017242	1018081	+	1	.	codon_start=1 db_xref=GI:251788513 db_xref=InterPro:IPR000281 db_xref=InterPro:IPR001347 db_xref=GeneID:8117691 inference='protein motif:PFAM:PF01418' locus_tag=Dd1591_0876 note='PFAM: helix-turn-helix protein RpiR; sugar isomerase (SIS); KEGG: eca:ECA3496 putative transcriptional regulator' product='RpiR family transcriptional regulator' protein_id=YP_003003234.1 transl_table=11
NC_012912	GenBank	CDS	1018426	1019148	+	1	.	codon_start=1 db_xref=GI:251788514 db_xref=InterPro:IPR001638 db_xref=GeneID:8117692 inference='protein motif:PFAM:PF00497' locus_tag=Dd1591_0877 note='PFAM: extracellular solute-binding protein family 3; SMART: extracellular solute-binding protein family 3; KEGG: eca:ECA3495 putative amino acid ABC transporter, substrate binding protein' product='extracellular solute-binding protein family 3' pr…
NC_012912	GenBank	CDS	1019158	1019823	+	1	.	codon_start=1 db_xref=GI:251788515 db_xref=InterPro:IPR000515 db_xref=InterPro:IPR010065 db_xref=GeneID:8117693 inference='protein motif:TFAM:TIGR01726' locus_tag=Dd1591_0878 note='TIGRFAM: polar amino acid ABC transporter, inner membrane subunit; PFAM: binding-protein-dependent transport systems inner membrane component; KEGG: eca:ECA3494 putative amino acid ABC transporter, permease protein' pr…
NC_012912	GenBank	CDS	1019823	1020479	+	1	.	codon_start=1 db_xref=GI:251788516 db_xref=InterPro:IPR000515 db_xref=InterPro:IPR010065 db_xref=GeneID:8117694 inference='protein motif:TFAM:TIGR01726' locus_tag=Dd1591_0879 note='TIGRFAM: polar amino acid ABC transporter, inner membrane subunit; PFAM: binding-protein-dependent transport systems inner membrane component; KEGG: eca:ECA3493 putative amino acid ABC transporter, permease protein' pr…
NC_012912	GenBank	CDS	1020460	1021191	+	1	.	codon_start=1 db_xref=GI:251788517 db_xref=InterPro:IPR003439 db_xref=InterPro:IPR003593 db_xref=InterPro:IPR017871 db_xref=GeneID:8117695 inference='protein motif:PFAM:PF00005' locus_tag=Dd1591_0880 note='PFAM: ABC transporter related; SMART: AAA ATPase; KEGG: eca:ECA3492 putative amino acid ABC transporter, ATP-binding protein' product='ABC transporter' protein_id=YP_003003238.1 transl_table=11
NC_012912	GenBank	CDS	1021253	1022497	+	1	.	codon_start=1 db_xref=GI:251788518 db_xref=InterPro:IPR000192 db_xref=GeneID:8117696 inference='protein motif:PFAM:PF00266' locus_tag=Dd1591_0881 note='PFAM: aminotransferase class V; KEGG: eca:ECA3491 purine catabolism protein' product='aminotransferase class V' protein_id=YP_003003239.1 transl_table=11
NC_012912	GenBank	CDS	1022509	1023759	+	1	.	EC_number=3.5.1.87 codon_start=1 db_xref=GI:251788519 db_xref=InterPro:IPR001261 db_xref=InterPro:IPR002933 db_xref=InterPro:IPR010158 db_xref=InterPro:IPR011650 db_xref=GeneID:8117697 inference='protein motif:TFAM:TIGR01879' locus_tag=Dd1591_0882 note='allantoate amidohydrolase and N-carbamoyl-L-amino acid amidohydrolase are very similar; the allantoate amidohydrolase from Escherichia coli forms…
NC_012912	GenBank	CDS	1024140	1024907	+	-1	.	codon_start=1 db_xref=GI:251788520 db_xref=InterPro:IPR003010 db_xref=GeneID:8117698 inference='protein motif:PFAM:PF00795' locus_tag=Dd1591_0883 note='PFAM: Nitrilase/cyanide hydratase and apolipoprotein N-acyltransferase; KEGG: eca:ECA3489 hypothetical protein' product='hypothetical protein' protein_id=YP_003003241.1 transl_table=11
NC_012912	GenBank	CDS	1024895	1026052	+	-1	.	codon_start=1 db_xref=GI:251788521 db_xref=InterPro:IPR001176 db_xref=InterPro:IPR004839 db_xref=GeneID:8117699 inference='protein motif:PFAM:PF00155' locus_tag=Dd1591_0884 note='catalyzes the transfer of an amino moiety' product='putative aminotransferase' protein_id=YP_003003242.1 transl_table=11
NC_012912	GenBank	CDS	1026254	1026868	+	1	.	codon_start=1 db_xref=GI:251788522 db_xref=InterPro:IPR001303 db_xref=InterPro:IPR017714 db_xref=GeneID:8117700 inference='protein motif:TFAM:TIGR03328' locus_tag=Dd1591_0885 note='catalyzes the formation of diketo methylthiopentyl phosphate from methylribulose phosphate in the methionine salvage pathway' product='methylthioribulose-1-phosphate dehydratase' protein_id=YP_003003243.1 transl_table=…
NC_012912	GenBank	CDS	1026865	1027575	+	1	.	EC_number=3.1.3.77 codon_start=1 db_xref=GI:251788523 db_xref=InterPro:IPR005833 db_xref=InterPro:IPR005834 db_xref=InterPro:IPR010041 db_xref=GeneID:8117701 inference='protein motif:TFAM:TIGR01691' locus_tag=Dd1591_0886 note='KEGG: eca:ECA3486 enolase-phosphatase; TIGRFAM: 2,3-diketo-5-methylthio-1-phosphopentane phosphatase; PFAM: Haloacid dehalogenase domain protein hydrolase' product='2,3-dik…
NC_012912	GenBank	CDS	1027572	1028114	+	1	.	codon_start=1 db_xref=GI:251788524 db_xref=InterPro:IPR004313 db_xref=GeneID:8117702 inference='protein motif:PFAM:PF03079' locus_tag=Dd1591_0887 note='PFAM: Acireductone dioxygenase ARD; KEGG: eca:ECA3485 oxidase' product='Acireductone dioxygenase ARD' protein_id=YP_003003245.1 transl_table=11
NC_012912	GenBank	CDS	1028192	1029223	+	-1	.	EC_number=5.3.1.23 codon_start=1 db_xref=GI:251788525 db_xref=InterPro:IPR000649 db_xref=InterPro:IPR005251 db_xref=InterPro:IPR011559 db_xref=GeneID:8117703 inference='protein motif:TFAM:TIGR00512' locus_tag=Dd1591_0888 note='KEGG: eca:ECA3477 putative translation initiation factor EIF-2B; TIGRFAM: translation initiation factor, aIF-2BI family; eIF-2B alpha/beta/delta-related uncharacterized pro…
NC_012912	GenBank	CDS	1029494	1030696	+	1	.	EC_number=2.7.1.100 codon_start=1 db_xref=GI:251788526 db_xref=InterPro:IPR002575 db_xref=InterPro:IPR009212 db_xref=GeneID:8117704 gene=mtnK inference='protein motif:TFAM:TIGR01767' locus_tag=Dd1591_0889 note='phosphorylates methylthioribose to form methylthioribose-1-phosphate; involved in methionine salvage pathway' product='methylthioribose kinase' protein_id=YP_003003247.1 transl_table=11
NC_012912	GenBank	CDS	1030751	1033195	+	-1	.	codon_start=1 db_xref=GI:251788527 db_xref=InterPro:IPR006090 db_xref=InterPro:IPR006092 db_xref=InterPro:IPR015396 db_xref=GeneID:8117705 gene=fadE inference='protein motif:PFAM:PF09317' locus_tag=Dd1591_0890 note='functions in fatty acid oxidation; converts acyl-CoA and FAD to FADH2 and delta2-enoyl-CoA' product='acyl-CoA dehydrogenase' protein_id=YP_003003248.1 transl_table=11
NC_012912	GenBank	CDS	1033529	1034110	+	1	.	codon_start=1 db_xref=GI:251788528 db_xref=InterPro:IPR004515 db_xref=GeneID:8117706 gene=gmhA inference='protein motif:TFAM:TIGR00441' locus_tag=Dd1591_0891 note='catalyzes the isomerization of sedoheptulose 7-phosphate to D-glycero-D-manno-heptose 7-phosphate' product='phosphoheptose isomerase' protein_id=YP_003003249.1 transl_table=11
NC_012912	GenBank	CDS	1034166	1034933	+	1	.	codon_start=1 db_xref=GI:251788529 db_xref=InterPro:IPR000583 db_xref=GeneID:8117707 inference='protein motif:PFAM:PF00310' locus_tag=Dd1591_0892 note='PFAM: glutamine amidotransferase class-II; KEGG: eca:ECA3472 hypothetical protein' product='glutamine amidotransferase class-II' protein_id=YP_003003250.1 transl_table=11
NC_012912	GenBank	CDS	1034904	1035629	+	-1	.	codon_start=1 db_xref=GI:251788530 db_xref=InterPro:IPR005490 db_xref=GeneID:8117708 inference='protein motif:PFAM:PF03734' locus_tag=Dd1591_0893 note='PFAM: ErfK/YbiS/YcfS/YnhG family protein; KEGG: eca:ECA3471 hypothetical protein' product='ErfK/YbiS/YcfS/YnhG family protein' protein_id=YP_003003251.1 transl_table=11
NC_012912	GenBank	CDS	1036047	1037105	+	1	.	EC_number=2.7.7.7 codon_start=1 db_xref=GI:251788531 db_xref=InterPro:IPR001126 db_xref=GeneID:8117709 inference='protein motif:PRIAM:2.7.7.7' locus_tag=Dd1591_0894 note='involved in translesion DNA polymerization with beta clamp of polymerase III; belongs to Y family of polymerases; does not contain proofreading function' product='DNA polymerase IV' protein_id=YP_003003252.1 transl_table=11
NC_012912	GenBank	CDS	1037199	1038659	+	-1	.	EC_number=3.4.13.3 codon_start=1 db_xref=GI:251788532 db_xref=InterPro:IPR001160 db_xref=InterPro:IPR002933 db_xref=InterPro:IPR011650 db_xref=GeneID:8117710 inference='protein motif:TFAM:TIGR01893' locus_tag=Dd1591_0895 note='KEGG: yen:YE3206 aminoacyl-histidine dipeptidase; TIGRFAM: aminoacyl-histidine dipeptidase; PFAM: peptidase dimerisation domain protein; peptidase M20' product='aminoacyl-h…
NC_012912	GenBank	CDS	1038909	1039103	+	-1	.	codon_start=1 db_xref=GI:251788533 db_xref=GeneID:8117711 inference='ab initio prediction:Prodigal:1.4' locus_tag=Dd1591_0896 product='hypothetical protein' protein_id=YP_003003254.1 transl_table=11
NC_012912	GenBank	CDS	1039335	1039793	+	1	.	EC_number=2.4.2.22 codon_start=1 db_xref=GI:251788534 db_xref=InterPro:IPR000836 db_xref=GeneID:8117712 inference='protein motif:PRIAM:2.4.2.22' locus_tag=Dd1591_0897 note='catalyzes the conversion of guanine, xanthine and, to a lesser extent, hypoxanthine to GMP, XMP and IMP, respectively' product='xanthine-guanine phosphoribosyltransferase' protein_id=YP_003003255.1 transl_table=11
NC_012912	GenBank	CDS	1039995	1041245	+	1	.	codon_start=1 db_xref=GI:251788535 db_xref=InterPro:IPR000744 db_xref=InterPro:IPR010520 db_xref=GeneID:8117713 gene=frsA inference='protein motif:PFAM:PF06500' locus_tag=Dd1591_0898 note='forms a 1:1 complex with the unphosphorylated from of enzyme IIAGlc; FrsA may promote fermentation' product='fermentation/respiration switch protein' protein_id=YP_003003256.1 transl_table=11
NC_012912	GenBank	CDS	1041604	1041963	+	1	.	codon_start=1 db_xref=GI:251788536 db_xref=InterPro:IPR002345 db_xref=InterPro:IPR009986 db_xref=GeneID:8117714 inference='protein motif:PFAM:PF07417' locus_tag=Dd1591_0899 note='PFAM: transcriptional regulator Crl; KEGG: cko:CKO_02956 DNA-binding transcriptional regulator Crl' product='transcriptional regulator Crl' protein_id=YP_003003257.1 transl_table=11
NC_012912	GenBank	CDS	1042088	1043191	+	1	.	EC_number=2.7.2.11 codon_start=1 db_xref=GI:251788537 db_xref=InterPro:IPR001048 db_xref=InterPro:IPR001057 db_xref=InterPro:IPR002478 db_xref=InterPro:IPR005715 db_xref=GeneID:8117715 inference='protein motif:TFAM:TIGR01027' locus_tag=Dd1591_0900 note='catalyzes the formation of glutamate 5-phosphate from glutamate in proline biosynthesis' product='gamma-glutamyl kinase' protein_id=YP_003003258.…
NC_012912	GenBank	CDS	1043202	1044455	+	1	.	EC_number=1.2.1.41 codon_start=1 db_xref=GI:251788538 db_xref=InterPro:IPR000965 db_xref=InterPro:IPR015590 db_xref=GeneID:8117716 gene=proA inference='protein motif:TFAM:TIGR00407' locus_tag=Dd1591_0901 note='Catalyzes the phosphorylation of L-glutamate during the proline biosynthesis pathway' product='gamma-glutamyl phosphate reductase' protein_id=YP_003003259.1 transl_table=11
NC_012912	GenBank	gene	1044610	1044685	+	1	.	db_xref=GeneID:8117717 locus_tag=Dd1591_R0026 note=tRNA-Thr2
NC_012912	GenBank	tRNA	1044610	1044685	+	1	.	db_xref=GeneID:8117717 locus_tag=Dd1591_R0026 product=tRNA-Thr
NC_012912	GenBank	CDS	1044855	1045103	+	-1	.	codon_start=1 db_xref=GI:251788539 db_xref=InterPro:IPR001387 db_xref=GeneID:8117718 inference='protein motif:PFAM:PF01381' locus_tag=Dd1591_0902 note='PFAM: helix-turn-helix domain protein; SMART: helix-turn-helix domain protein; KEGG: eca:ECA0964 putative regulatory protein' product='XRE family transcriptional regulator' protein_id=YP_003003260.1 transl_table=11
NC_012912	GenBank	CDS	1045205	1045438	+	-1	.	codon_start=1 db_xref=GI:251788540 db_xref=InterPro:IPR001387 db_xref=GeneID:8117719 inference='protein motif:PFAM:PF01381' locus_tag=Dd1591_0903 note='PFAM: helix-turn-helix domain protein; SMART: helix-turn-helix domain protein; KEGG: eca:ECA0964 putative regulatory protein' product='XRE family transcriptional regulator' protein_id=YP_003003261.1 transl_table=11
NC_012912	GenBank	CDS	1045538	1045786	+	1	.	codon_start=1 db_xref=GI:251788541 db_xref=GeneID:8117720 inference='similar to AA sequence:KEGG:ECA0513' locus_tag=Dd1591_0904 note='KEGG: eca:ECA0513 putative phage transcriptional regulator' product='putative transcriptional regulator Nlp' protein_id=YP_003003262.1 transl_table=11
NC_012912	GenBank	CDS	1053353	1053640	+	-1	.	codon_start=1 db_xref=GI:251788542 db_xref=InterPro:IPR010152 db_xref=GeneID:8117721 inference='protein motif:TFAM:TIGR01873' locus_tag=Dd1591_0905 note='TIGRFAM: CRISPR-associated protein Cas2; KEGG: vco:VC0395_A2677 CRISPR-associated protein Cas2' product='CRISPR-associated protein Cas2' protein_id=YP_003003263.1 transl_table=11
NC_012912	GenBank	CDS	1053618	1054493	+	-1	.	codon_start=1 db_xref=GI:251788543 db_xref=InterPro:IPR002729 db_xref=GeneID:8117722 inference='protein motif:TFAM:TIGR00287' locus_tag=Dd1591_0906 note='TIGRFAM: CRISPR-associated protein Cas1; PFAM: protein of unknown function DUF48; KEGG: vco:VC0395_A2676 CRISPR-associated protein Cas1' product='CRISPR-associated protein Cas1' protein_id=YP_003003264.1 transl_table=11
NC_012912	GenBank	CDS	1054494	1055210	+	-1	.	codon_start=1 db_xref=GI:251788544 db_xref=InterPro:IPR010147 db_xref=InterPro:IPR013422 db_xref=GeneID:8117723 inference='protein motif:TFAM:TIGR01868' locus_tag=Dd1591_0907 note='TIGRFAM: CRISPR-associated protein Cas5 family; CRISPR-associated protein Cas5; KEGG: vco:VC0395_A2675 CRISPR-associated protein Cas5, ecoli subtype' product='Cas5 family CRISPR-associated protein' protein_id=YP_003003…
NC_012912	GenBank	CDS	1055222	1056256	+	-1	.	codon_start=1 db_xref=GI:251788545 db_xref=InterPro:IPR010148 db_xref=GeneID:8117724 inference='protein motif:TFAM:TIGR01869' locus_tag=Dd1591_0908 note='TIGRFAM: CRISPR-associated protein, Cse4 family; KEGG: vco:VC0395_A2674 CRISPR-associated protein, CSE4 family' product='Cse4 family CRISPR-associated protein' protein_id=YP_003003266.1 transl_table=11
NC_012912	GenBank	CDS	1056288	1056935	+	-1	.	codon_start=1 db_xref=GI:251788546 db_xref=InterPro:IPR010179 db_xref=GeneID:8117725 inference='protein motif:TFAM:TIGR01907' locus_tag=Dd1591_0909 note='TIGRFAM: CRISPR-associated protein, Cse3 family; PFAM: CRISPR-associated protein CT1974; KEGG: vco:VC0395_A2673 CRISPR-associated protein, CSE3 family' product='Cse3 family CRISPR-associated protein' protein_id=YP_003003267.1 transl_table=11
NC_012912	GenBank	CDS	1056928	1057494	+	-1	.	codon_start=1 db_xref=GI:251788547 db_xref=InterPro:IPR013382 db_xref=GeneID:8117726 inference='protein motif:TFAM:TIGR02548' locus_tag=Dd1591_0910 note='TIGRFAM: CRISPR-associated protein, Cse2 family; KEGG: vco:VC0395_A2672 CRISPR-associated protein, CSE2 family' product='Cse2 family CRISPR-associated protein' protein_id=YP_003003268.1 transl_table=11
NC_012912	GenBank	CDS	1057508	1059031	+	-1	.	codon_start=1 db_xref=GI:251788548 db_xref=InterPro:IPR013381 db_xref=GeneID:8117727 inference='protein motif:TFAM:TIGR02547' locus_tag=Dd1591_0911 note='TIGRFAM: CRISPR-associated protein, Cse1 family; KEGG: vco:VC0395_A2671 CRISPR-associated protein, CSE1 family' product='Cse1 family CRISPR-associated protein' protein_id=YP_003003269.1 transl_table=11
NC_012912	GenBank	CDS	1059035	1061650	+	-1	.	codon_start=1 db_xref=GI:251788549 db_xref=InterPro:IPR001650 db_xref=InterPro:IPR006474 db_xref=InterPro:IPR014001 db_xref=InterPro:IPR014021 db_xref=GeneID:8117728 inference='protein motif:TFAM:TIGR01587' locus_tag=Dd1591_0912 note='KEGG: vco:VC0395_A2670 CRISPR-associated helicase Cas3 domain protein; TIGRFAM: CRISPR-associated helicase Cas3; PFAM: helicase domain protein; SMART: DEAD-like hel…
NC_012912	GenBank	CDS	1061825	1062664	+	-1	.	codon_start=1 db_xref=GI:251788550 db_xref=GeneID:8117729 inference='similar to AA sequence:KEGG:CJA_2458' locus_tag=Dd1591_0913 note='KEGG: cja:CJA_2458 hypothetical protein' product='hypothetical protein' protein_id=YP_003003271.1 transl_table=11
NC_012912	GenBank	CDS	1063263	1063553	+	-1	.	codon_start=1 db_xref=GI:251788551 db_xref=InterPro:IPR001387 db_xref=GeneID:8117730 inference='protein motif:PFAM:PF01381' locus_tag=Dd1591_0914 note='PFAM: helix-turn-helix domain protein; SMART: helix-turn-helix domain protein; KEGG: bps:BPSL0756 putative DNA-binding protein' product='XRE family transcriptional regulator' protein_id=YP_003003272.1 transl_table=11
NC_012912	GenBank	CDS	1063676	1064062	+	1	.	codon_start=1 db_xref=GI:251788552 db_xref=GeneID:8117731 inference='ab initio prediction:Prodigal:1.4' locus_tag=Dd1591_0915 note='KEGG: nmu:Nmul_A1533 hypothetical protein' product='hypothetical protein' protein_id=YP_003003273.1 transl_table=11
NC_012912	GenBank	CDS	1064104	1065756	+	-1	.	codon_start=1 db_xref=GI:251788553 db_xref=InterPro:IPR008766 db_xref=GeneID:8117732 inference='protein motif:PFAM:PF05840' locus_tag=Dd1591_0916 note='PFAM: replication gene A; KEGG: spe:Spro_0874 replication gene A' product='replication gene A protein' protein_id=YP_003003274.1 transl_table=11
NC_012912	GenBank	CDS	1065770	1066033	+	-1	.	codon_start=1 db_xref=GI:251788554 db_xref=GeneID:8117733 inference='ab initio prediction:Prodigal:1.4' locus_tag=Dd1591_0917 note='KEGG: sbn:Sbal195_3111 hypothetical protein' product='hypothetical protein' protein_id=YP_003003275.1 transl_table=11
NC_012912	GenBank	CDS	1066138	1066872	+	-1	.	codon_start=1 db_xref=GI:251788555 db_xref=GeneID:8117734 inference='ab initio prediction:Prodigal:1.4' locus_tag=Dd1591_0918 note='KEGG: sat:SYN_02230 putative cytoplasmic protein' product='hypothetical protein' protein_id=YP_003003276.1 transl_table=11
NC_012912	GenBank	CDS	1066900	1068246	+	-1	.	codon_start=1 db_xref=GI:251788556 db_xref=InterPro:IPR002104 db_xref=GeneID:8117735 inference='protein motif:PFAM:PF00589' locus_tag=Dd1591_0919 note='PFAM: integrase family protein; KEGG: psa:PST_1489 integrase' product='integrase family protein' protein_id=YP_003003277.1 transl_table=11
NC_012912	GenBank	CDS	1069290	1070300	+	1	.	codon_start=1 db_xref=GI:251788557 db_xref=GeneID:8117737 inference='ab initio prediction:Prodigal:1.4' locus_tag=Dd1591_0921 note='KEGG: ypi:YpsIP31758_0549 HNH endonuclease domain-containing protein' product='hypothetical protein' protein_id=YP_003003278.1 transl_table=11
NC_012912	GenBank	CDS	1070407	1070643	+	1	.	codon_start=1 db_xref=GI:251788558 db_xref=InterPro:IPR010260 db_xref=GeneID:8117738 inference='protein motif:PFAM:PF05930' locus_tag=Dd1591_0922 note='PFAM: Prophage CP4-57 regulatory; KEGG: ypy:YPK_3752 phage transcriptional regulator, AlpA' product='phage transcriptional regulator AlpA' protein_id=YP_003003279.1 transl_table=11
NC_012912	GenBank	CDS	1070772	1072184	+	1	.	codon_start=1 db_xref=GI:251788559 db_xref=GeneID:8117739 inference='similar to AA sequence:KEGG:ECDH10B_2791' locus_tag=Dd1591_0923 note='KEGG: ecd:ECDH10B_2791 CP4-57 prophage; hypothetical protein' product='CP4-57 prophage protein' protein_id=YP_003003280.1 transl_table=11
NC_012912	GenBank	CDS	1072412	1073035	+	1	.	codon_start=1 db_xref=GI:251788560 db_xref=GeneID:8117740 inference='similar to AA sequence:KEGG:ECDH10B_2792' locus_tag=Dd1591_0924 note='KEGG: ecd:ECDH10B_2792 CP4-57 prophage; hypothetical protein' product='CP4-57 prophage protein' protein_id=YP_003003281.1 transl_table=11
NC_012912	GenBank	CDS	1073108	1074715	+	-1	.	codon_start=1 db_xref=GI:251788561 db_xref=InterPro:IPR002052 db_xref=InterPro:IPR002296 db_xref=InterPro:IPR003356 db_xref=InterPro:IPR004546 db_xref=GeneID:8117741 inference='protein motif:TFAM:TIGR00497' locus_tag=Dd1591_0925 note='TIGRFAM: type I restriction-modification system, M subunit; PFAM: N-6 DNA methylase; KEGG: rpi:Rpic_0450 type I restriction-modification system, M subunit' product=…
NC_012912	GenBank	CDS	1074712	1075884	+	-1	.	codon_start=1 db_xref=GI:251788562 db_xref=GeneID:8117742 inference='similar to AA sequence:KEGG:Mfla_1219' locus_tag=Dd1591_0926 product='anticodon nuclease' protein_id=YP_003003283.1 transl_table=11
NC_012912	GenBank	CDS	1077177	1077362	+	-1	.	codon_start=1 db_xref=GI:251788563 db_xref=GeneID:8117744 inference='ab initio prediction:Prodigal:1.4' locus_tag=Dd1591_0928 product='hypothetical protein' protein_id=YP_003003284.1 transl_table=11
NC_012912	GenBank	CDS	1077362	1080334	+	-1	.	codon_start=1 db_xref=GI:251788564 db_xref=InterPro:IPR004473 db_xref=InterPro:IPR006935 db_xref=InterPro:IPR007409 db_xref=InterPro:IPR014001 db_xref=InterPro:IPR014021 db_xref=GeneID:8117745 inference='protein motif:TFAM:TIGR00348' locus_tag=Dd1591_0929 note='KEGG: rpi:Rpic_0447 type I site-specific deoxyribonuclease, HsdR family; TIGRFAM: type I site-specific deoxyribonuclease, HsdR family; PF…
NC_012912	GenBank	CDS	1080810	1081676	+	1	.	codon_start=1 db_xref=GI:251788565 db_xref=InterPro:IPR002917 db_xref=GeneID:8117746 inference='protein motif:PFAM:PF01926' locus_tag=Dd1591_0930 note='PFAM: GTP-binding protein HSR1-related; KEGG: ecd:ECDH10B_0238 CP4-6 prophage; GTP-binding protein' product='GTP-binding protein HSR1-related' protein_id=YP_003003286.1 transl_table=11
NC_012912	GenBank	CDS	1081773	1082594	+	1	.	codon_start=1 db_xref=GI:251788566 db_xref=InterPro:IPR009276 db_xref=GeneID:8121074 inference='protein motif:PFAM:PF06067' locus_tag=Dd1591_0931 note='PFAM: protein of unknown function DUF932; KEGG: ecd:ECDH10B_0237 CP4-6 prophage; hypothetical protein' product='hypothetical protein' protein_id=YP_003003287.1 transl_table=11
NC_012912	GenBank	CDS	1082625	1083098	+	1	.	codon_start=1 db_xref=GI:251788567 db_xref=InterPro:IPR001405 db_xref=GeneID:8121075 inference='protein motif:TFAM:TIGR00608' locus_tag=Dd1591_0932 note='TIGRFAM: DNA repair protein RadC; PFAM: DNA repair protein RadC; KEGG: ent:Ent638_0474 DNA repair protein RadC' product='DNA repair protein RadC' protein_id=YP_003003288.1 transl_table=11
NC_012912	GenBank	CDS	1083163	1083477	+	1	.	codon_start=1 db_xref=GI:251788568 db_xref=InterPro:IPR009610 db_xref=GeneID:8121076 inference='protein motif:PFAM:PF06755' locus_tag=Dd1591_0933 note='PFAM: protein of unknown function DUF1219; KEGG: eca:ECA2853 hypothetical protein' product='hypothetical protein' protein_id=YP_003003289.1 transl_table=11
NC_012912	GenBank	CDS	1084533	1085180	+	1	.	codon_start=1 db_xref=GI:251788569 db_xref=GeneID:8121078 inference='similar to AA sequence:KEGG:Sputcn32_3528' locus_tag=Dd1591_0935 note='KEGG: spc:Sputcn32_3528 hypothetical protein' product='hypothetical protein' protein_id=YP_003003290.1 transl_table=11
NC_012912	GenBank	CDS	1085194	1086243	+	1	.	codon_start=1 db_xref=GI:251788570 db_xref=InterPro:IPR002589 db_xref=GeneID:8121079 inference='protein motif:PFAM:PF01661' locus_tag=Dd1591_0936 note='PFAM: Appr-1-p processing domain protein; SMART: Appr-1-p processing domain protein; KEGG: neu:NE1364 Appr-1-p processing enzyme' product='Appr-1-p processing domain-containing protein' protein_id=YP_003003291.1 transl_table=11
NC_012912	GenBank	CDS	1086309	1086449	+	1	.	codon_start=1 db_xref=GI:251788571 db_xref=GeneID:8121080 inference='ab initio prediction:Prodigal:1.4' locus_tag=Dd1591_0937 product='hypothetical protein' protein_id=YP_003003292.1 transl_table=11
NC_012912	GenBank	CDS	1086520	1087440	+	-1	.	codon_start=1 db_xref=GI:251788572 db_xref=InterPro:IPR000847 db_xref=InterPro:IPR005119 db_xref=GeneID:8121081 inference='protein motif:PFAM:PF03466' locus_tag=Dd1591_0938 note='PFAM: LysR substrate-binding; regulatory protein LysR; KEGG: psp:PSPPH_2193 LysR family transcriptional regulator' product='LysR family transcriptional regulator' protein_id=YP_003003293.1 transl_table=11
NC_012912	GenBank	CDS	1087566	1088012	+	1	.	codon_start=1 db_xref=GI:251788573 db_xref=InterPro:IPR000944 db_xref=GeneID:8121082 inference='protein motif:PFAM:PF02082' locus_tag=Dd1591_0939 note='PFAM: protein of unknown function UPF0074; KEGG: pst:PSPTO_2406 hypothetical protein' product='BadM/Rrf2 family transcriptional regulator' protein_id=YP_003003294.1 transl_table=11
NC_012912	GenBank	CDS	1088171	1088818	+	1	.	codon_start=1 db_xref=GI:251788574 db_xref=InterPro:IPR004455 db_xref=InterPro:IPR006115 db_xref=GeneID:8121083 inference='protein motif:PFAM:PF03807' locus_tag=Dd1591_0940 note='PFAM: NADP oxidoreductase coenzyme F420-dependent; 6-phosphogluconate dehydrogenase NAD-binding; KEGG: pst:PSPTO_2407 hypothetical protein' product='NADP oxidoreductase coenzyme F420-dependent' protein_id=YP_003003295.1 …
NC_012912	GenBank	CDS	1088928	1089827	+	1	.	codon_start=1 db_xref=GI:251788575 db_xref=InterPro:IPR003829 db_xref=GeneID:8121084 inference='protein motif:PFAM:PF02678' locus_tag=Dd1591_0941 note='PFAM: Pirin domain protein; KEGG: psp:PSPPH_2192 pirin' product='Pirin domain-containing protein' protein_id=YP_003003296.1 transl_table=11
NC_012912	GenBank	CDS	1090544	1090870	+	1	.	codon_start=1 db_xref=GI:251788576 db_xref=InterPro:IPR003220 db_xref=GeneID:8121086 inference='protein motif:PFAM:PF03811' locus_tag=Dd1591_0943 note='PFAM: Insertion element protein; KEGG: sdy:SDY_P213 iso-IS1 ORF1' product='Insertion element protein' protein_id=YP_003003297.1 transl_table=11
NC_012912	GenBank	CDS	1091198	1091455	+	1	.	codon_start=1 db_xref=GI:251788577 db_xref=GeneID:8121088 inference='ab initio prediction:Prodigal:1.4' locus_tag=Dd1591_0945 note='KEGG: eca:ECA2042 hypothetical protein' product='hypothetical protein' protein_id=YP_003003298.1 transl_table=11
NC_012912	GenBank	CDS	1091712	1092731	+	1	.	codon_start=1 db_xref=GI:251788578 db_xref=InterPro:IPR006597 db_xref=GeneID:8121089 inference='protein motif:PFAM:PF08238' locus_tag=Dd1591_0946 note='PFAM: Sel1 domain protein repeat-containing protein; SMART: Sel1 domain protein repeat-containing protein; KEGG: pmr:PMI0007 hypothetical protein' product='Sel1 domain-containing protein repeat-containing protein' protein_id=YP_003003299.1 transl_…
NC_012912	GenBank	CDS	1094115	1094942	+	-1	.	codon_start=1 db_xref=GI:251788579 db_xref=InterPro:IPR000005 db_xref=InterPro:IPR001497 db_xref=InterPro:IPR014048 db_xref=GeneID:8121091 inference='protein motif:TFAM:TIGR00589' locus_tag=Dd1591_0948 note='KEGG: aha:AHA_1993 ada regulatory protein; TIGRFAM: methylated-DNA/protein-cysteine methyltransferase; PFAM: Methylated-DNA-[protein]-cysteine S-methyltransferase DNA binding; helix-turn-heli…
NC_012912	GenBank	CDS	1095377	1096516	+	1	.	codon_start=1 db_xref=GI:251788580 db_xref=GeneID:8121092 inference='similar to AA sequence:KEGG:ECA3130' locus_tag=Dd1591_0949 note='KEGG: eca:ECA3130 poly(glycerophosphate chain) D-alanine transfer protein' product='poly(glycerophosphate chain) D-alanine transfer protein' protein_id=YP_003003301.1 transl_table=11
NC_012912	GenBank	CDS	1096513	1096635	+	1	.	codon_start=1 db_xref=GI:251788581 db_xref=GeneID:8121093 inference='ab initio prediction:Prodigal:1.4' locus_tag=Dd1591_0950 product='hypothetical protein' protein_id=YP_003003302.1 transl_table=11
NC_012912	GenBank	CDS	1096646	1097764	+	1	.	codon_start=1 db_xref=GI:251788582 db_xref=InterPro:IPR004299 db_xref=GeneID:8121094 inference='protein motif:PFAM:PF03062' locus_tag=Dd1591_0951 note='PFAM: membrane bound O-acyl transferase MBOAT family protein; KEGG: eca:ECA3129 peptidoglycan biosynthesis protein' product='membrane bound O-acyl transferase MBOAT family protein' protein_id=YP_003003303.1 transl_table=11
NC_012912	GenBank	CDS	1097761	1099197	+	1	.	codon_start=1 db_xref=GI:251788583 db_xref=InterPro:IPR000873 db_xref=GeneID:8121095 inference='protein motif:PFAM:PF00501' locus_tag=Dd1591_0952 note='PFAM: AMP-dependent synthetase and ligase; KEGG: eca:ECA3128 putative D-alanine--poly(phosphoribitol) ligase subunit 1' product='AMP-dependent synthetase and ligase' protein_id=YP_003003304.1 transl_table=11
NC_012912	GenBank	CDS	1099216	1099437	+	1	.	codon_start=1 db_xref=GI:251788584 db_xref=GeneID:8121096 inference='similar to AA sequence:KEGG:ECA3127' locus_tag=Dd1591_0953 note='KEGG: eca:ECA3127 acyl carrier protein' product='acyl carrier protein' protein_id=YP_003003305.1 transl_table=11
NC_012912	GenBank	CDS	1099501	1100541	+	-1	.	codon_start=1 db_xref=GI:251788585 db_xref=InterPro:IPR000005 db_xref=InterPro:IPR002818 db_xref=GeneID:8121097 inference='protein motif:PFAM:PF00165' locus_tag=Dd1591_0954 note='PFAM: helix-turn-helix- domain containing protein AraC type; ThiJ/PfpI domain protein; SMART: helix-turn-helix- domain containing protein AraC type; KEGG: bch:Bcen2424_6323 AraC family transcriptional regulator' product=…
NC_012912	GenBank	CDS	1100711	1101484	+	1	.	codon_start=1 db_xref=GI:251788586 db_xref=GeneID:8121098 inference='similar to AA sequence:KEGG:Bcenmc03_1718' locus_tag=Dd1591_0955 note='KEGG: bcm:Bcenmc03_1718 hypothetical protein' product='hypothetical protein' protein_id=YP_003003307.1 transl_table=11
NC_012912	GenBank	CDS	1101635	1102258	+	1	.	codon_start=1 db_xref=GI:251788587 db_xref=InterPro:IPR003680 db_xref=GeneID:8121099 inference='protein motif:PFAM:PF02525' locus_tag=Dd1591_0956 note='PFAM: NAD(P)H dehydrogenase (quinone); KEGG: bch:Bcen2424_3293 (acyl-carrier-protein) phosphodiesterase' product='NAD(P)H dehydrogenase (quinone)' protein_id=YP_003003308.1 transl_table=11
NC_012912	GenBank	CDS	1102281	1102589	+	1	.	codon_start=1 db_xref=GI:251788588 db_xref=InterPro:IPR005545 db_xref=GeneID:8121100 inference='protein motif:PFAM:PF03795' locus_tag=Dd1591_0957 note='PFAM: YCII-related; KEGG: ent:Ent638_0388 hypothetical protein' product='YCII-like protein' protein_id=YP_003003309.1 transl_table=11
NC_012912	GenBank	CDS	1102833	1104524	+	1	.	EC_number=2.7.13.3 codon_start=1 db_xref=GI:251788589 db_xref=InterPro:IPR003018 db_xref=InterPro:IPR003594 db_xref=InterPro:IPR010559 db_xref=InterPro:IPR011620 db_xref=GeneID:8121101 inference='protein motif:PRIAM:2.7.13.3' locus_tag=Dd1591_0958 note='KEGG: efe:EFER_2212 sensory kinase in two-component system with YehT; PFAM: histidine kinase internal region; GAF domain protein; 5TM Receptors o…
NC_012912	GenBank	CDS	1104518	1105243	+	1	.	codon_start=1 db_xref=GI:251788590 db_xref=InterPro:IPR001789 db_xref=InterPro:IPR007492 db_xref=GeneID:8121102 inference='protein motif:PFAM:PF00072' locus_tag=Dd1591_0959 note='unknown function; when overproduced it confers drug-resistance' product='putative two-component response-regulatory protein YehT' protein_id=YP_003003311.1 transl_table=11
NC_012912	GenBank	CDS	1105673	1107820	+	1	.	codon_start=1 db_xref=GI:251788591 db_xref=InterPro:IPR003706 db_xref=GeneID:8121103 inference='protein motif:PFAM:PF02554' locus_tag=Dd1591_0960 note='PFAM: carbon starvation protein CstA; KEGG: eum:ECUMN_4963 conserved hypothetical protein; putative inner membrane protein' product='carbon starvation protein CstA' protein_id=YP_003003312.1 transl_table=11
NC_012912	GenBank	CDS	1107926	1108129	+	1	.	codon_start=1 db_xref=GI:251788592 db_xref=InterPro:IPR007423 db_xref=GeneID:8121104 inference='protein motif:PFAM:PF04328' locus_tag=Dd1591_0961 note='PFAM: protein of unknown function DUF466; KEGG: eca:ECA1188 hypothetical protein' product='hypothetical protein' protein_id=YP_003003313.1 transl_table=11
NC_012912	GenBank	CDS	1108158	1109126	+	1	.	codon_start=1 db_xref=GI:251788593 db_xref=InterPro:IPR003495 db_xref=InterPro:IPR011629 db_xref=GeneID:8121105 inference='protein motif:PFAM:PF02492' locus_tag=Dd1591_0962 note='PFAM: cobalamin synthesis protein P47K; cobalamin synthesis CobW domain protein; KEGG: sbc:SbBS512_E4878 CobW/P47K family protein' product='putative GTP-binding protein YjiA' protein_id=YP_003003314.1 transl_table=11
NC_012912	GenBank	CDS	1109204	1110247	+	-1	.	codon_start=1 db_xref=GI:251788594 db_xref=InterPro:IPR000005 db_xref=GeneID:8121106 inference='protein motif:PFAM:PF00165' locus_tag=Dd1591_0963 note='activates the transcription of the ethanolamine utilization operon' product='transcriptional regulator EutR' protein_id=YP_003003315.1 transl_table=11
NC_012912	GenBank	CDS	1110476	1111855	+	-1	.	codon_start=1 db_xref=GI:251788595 db_xref=InterPro:IPR015590 db_xref=GeneID:8121107 inference='protein motif:PFAM:PF00171' locus_tag=Dd1591_0964 note='PFAM: Aldehyde Dehydrogenase; KEGG: ecz:ECS88_2634 putative aldehyde dehydrogenase, ethanolamine utilization protein' product='aldehyde dehydrogenase' protein_id=YP_003003316.1 transl_table=11
NC_012912	GenBank	CDS	1112295	1113983	+	-1	.	codon_start=1 db_xref=GI:251788596 db_xref=InterPro:IPR005322 db_xref=GeneID:8121108 inference='protein motif:PFAM:PF03577' locus_tag=Dd1591_0965 note='PFAM: peptidase U34 dipeptidase; KEGG: dal:Dalk_1471 peptidase U34 dipeptidase' product='peptidase U34 dipeptidase' protein_id=YP_003003317.1 transl_table=11
NC_012912	GenBank	CDS	1114082	1115506	+	-1	.	codon_start=1 db_xref=GI:251788597 db_xref=InterPro:IPR003817 db_xref=GeneID:8121109 inference='protein motif:PFAM:PF02666' locus_tag=Dd1591_0966 note='PFAM: phosphatidylserine decarboxylase-related; KEGG: bxe:Bxe_C0076 putative phosphatidylserine decarboxylase' product='phosphatidylserine decarboxylase-related' protein_id=YP_003003318.1 transl_table=11
NC_012912	GenBank	CDS	1115793	1116785	+	-1	.	codon_start=1 db_xref=GI:251788598 db_xref=InterPro:IPR001851 db_xref=GeneID:8121110 inference='protein motif:PFAM:PF02653' locus_tag=Dd1591_0967 note='membrane component of a putative sugar ABC transporter system' product='inner membrane ABC transporter permease protein YjfF' protein_id=YP_003003319.1 transl_table=11
NC_012912	GenBank	CDS	1116772	1117809	+	-1	.	codon_start=1 db_xref=GI:251788599 db_xref=InterPro:IPR001851 db_xref=GeneID:8121111 inference='protein motif:PFAM:PF02653' locus_tag=Dd1591_0968 note='PFAM: inner-membrane translocator; KEGG: kpe:KPK_5041 putative sugar ABC transporter, permease protein' product='inner-membrane translocator' protein_id=YP_003003320.1 transl_table=11
NC_012912	GenBank	CDS	1117823	1119325	+	-1	.	codon_start=1 db_xref=GI:251788600 db_xref=InterPro:IPR003439 db_xref=InterPro:IPR003593 db_xref=InterPro:IPR017871 db_xref=GeneID:8121112 inference='protein motif:PFAM:PF00005' locus_tag=Dd1591_0969 note='PFAM: ABC transporter related; SMART: AAA ATPase; KEGG: ent:Ent638_0413 ABC transporter related' product='ABC transporter' protein_id=YP_003003321.1 transl_table=11
NC_012912	GenBank	CDS	1119403	1120359	+	-1	.	codon_start=1 db_xref=GI:251788601 db_xref=InterPro:IPR001761 db_xref=GeneID:8121113 inference='protein motif:PFAM:PF00532' locus_tag=Dd1591_0970 note='PFAM: periplasmic binding protein/LacI transcriptional regulator; KEGG: kpe:KPK_5043 putative sugar ABC transporter, periplasmic sugar-binding protein' product='periplasmic binding protein/LacI transcriptional regulator' protein_id=YP_003003322.1 …
NC_012912	GenBank	CDS	1121340	1121435	+	1	.	codon_start=1 db_xref=GI:251788602 db_xref=GeneID:8121114 inference='ab initio prediction:Prodigal:1.4' locus_tag=Dd1591_0971 product='hypothetical protein' protein_id=YP_003003323.1 transl_table=11
NC_012912	GenBank	CDS	1121524	1122117	+	-1	.	codon_start=1 db_xref=GI:251788603 db_xref=InterPro:IPR002110 db_xref=GeneID:8121115 inference='protein motif:SMART:SM00248' locus_tag=Dd1591_0972 note='SMART: Ankyrin; KEGG: pap:PSPA7_5252 hypothetical protein' product=ankyrin protein_id=YP_003003324.1 transl_table=11
NC_012912	GenBank	CDS	1122178	1123725	+	-1	.	EC_number=1.11.1.6 codon_start=1 db_xref=GI:251788604 db_xref=InterPro:IPR002226 db_xref=InterPro:IPR010582 db_xref=InterPro:IPR011614 db_xref=GeneID:8121116 inference='protein motif:PRIAM:1.11.1.6' locus_tag=Dd1591_0973 note='PFAM: Catalase domain protein; KEGG: pau:PA14_61040 catalase' product=catalase protein_id=YP_003003325.1 transl_table=11
NC_012912	GenBank	CDS	1124565	1125338	+	-1	.	codon_start=1 db_xref=GI:251788605 db_xref=InterPro:IPR002198 db_xref=InterPro:IPR002347 db_xref=InterPro:IPR002424 db_xref=InterPro:IPR013968 db_xref=InterPro:IPR014007 db_xref=GeneID:8121117 inference='protein motif:TFAM:TIGR02415' locus_tag=Dd1591_0974 note='TIGRFAM: acetoin reductase; PFAM: short-chain dehydrogenase/reductase SDR; KR domain protein; KEGG: kpe:KPK_2269 acetoin dehydrogenase' p…
NC_012912	GenBank	CDS	1125673	1126326	+	1	.	codon_start=1 db_xref=GI:251788606 db_xref=GeneID:8121118 inference='ab initio prediction:Prodigal:1.4' locus_tag=Dd1591_0975 product='hypothetical protein' protein_id=YP_003003327.1 transl_table=11
NC_012912	GenBank	CDS	1126427	1127056	+	1	.	codon_start=1 db_xref=GI:251788607 db_xref=InterPro:IPR001123 db_xref=GeneID:8121119 inference='protein motif:PFAM:PF01810' locus_tag=Dd1591_0976 note='PFAM: Lysine exporter protein (LYSE/YGGA); KEGG: eta:ETA_25920 lysine exporter protein (LysE/YggA)' product='lysine exporter protein LysE/YggA' protein_id=YP_003003328.1 transl_table=11
NC_012912	GenBank	CDS	1127477	1128010	+	1	.	codon_start=1 db_xref=GI:251788608 db_xref=InterPro:IPR011577 db_xref=GeneID:8121120 inference='protein motif:PFAM:PF01292' locus_tag=Dd1591_0977 note='PFAM: cytochrome B561; KEGG: esa:ESA_01704 hypothetical protein' product='cytochrome B561' protein_id=YP_003003329.1 transl_table=11
NC_012912	GenBank	CDS	1128075	1128530	+	-1	.	codon_start=1 db_xref=GI:251788609 db_xref=InterPro:IPR005031 db_xref=GeneID:8121121 inference='protein motif:PFAM:PF03364' locus_tag=Dd1591_0978 note='PFAM: cyclase/dehydrase; KEGG: eca:ECA3372 hypothetical protein' product=cyclase/dehydrase protein_id=YP_003003330.1 transl_table=11
NC_012912	GenBank	CDS	1130219	1130689	+	-1	.	codon_start=1 db_xref=GI:251788610 db_xref=InterPro:IPR000182 db_xref=GeneID:8121122 inference='protein motif:PFAM:PF00583' locus_tag=Dd1591_0979 note='PFAM: GCN5-related N-acetyltransferase; KEGG: bte:BTH_II0494 acetyltransferase' product='GCN5-related N-acetyltransferase' protein_id=YP_003003331.1 transl_table=11
NC_012912	GenBank	CDS	1130957	1131445	+	1	.	codon_start=1 db_xref=GI:251788611 db_xref=InterPro:IPR008136 db_xref=GeneID:8121123 inference='protein motif:PFAM:PF02464' locus_tag=Dd1591_0980 note='PFAM: CinA domain protein; KEGG: eca:ECA3370 competence damage-inducible protein A' product='competence damage-inducible protein A' protein_id=YP_003003332.1 transl_table=11
NC_012912	GenBank	CDS	1131555	1132631	+	1	.	codon_start=1 db_xref=GI:251788612 db_xref=InterPro:IPR001553 db_xref=InterPro:IPR003593 db_xref=InterPro:IPR013765 db_xref=GeneID:8121124 inference='protein motif:TFAM:TIGR02012' locus_tag=Dd1591_0981 note='KEGG: eca:ECA3369 recombinase A; TIGRFAM: recA protein; PFAM: RecA domain protein; SMART: AAA ATPase' product='recA protein' protein_id=YP_003003333.1 transl_table=11
NC_012912	GenBank	CDS	1132674	1133162	+	1	.	codon_start=1 db_xref=GI:251788613 db_xref=InterPro:IPR003783 db_xref=GeneID:8121125 gene=recX inference='protein motif:PFAM:PF02631' locus_tag=Dd1591_0982 note='binds RecA and inhibits RecA-mediated DNA strand exchange and ATP hydrolysis and coprotease activities' product='recombination regulator RecX' protein_id=YP_003003334.1 transl_table=11
NC_012912	GenBank	CDS	1133300	1135927	+	1	.	EC_number=6.1.1.7 codon_start=1 db_xref=GI:251788614 db_xref=InterPro:IPR002318 db_xref=InterPro:IPR003156 db_xref=InterPro:IPR012947 db_xref=GeneID:8121126 gene=alaS inference='protein motif:TFAM:TIGR00344' locus_tag=Dd1591_0983 note='Catalyzes a two-step reaction, first charging an alanyl molecule by linking its carboxyl group to the alpha-phosphate of ATP, followed by transfer of the aminoacyl…
NC_012912	GenBank	CDS	1136250	1136435	+	1	.	codon_start=1 db_xref=GI:251788615 db_xref=InterPro:IPR003751 db_xref=GeneID:8121127 inference='protein motif:TFAM:TIGR00202' locus_tag=Dd1591_0984 note='affects carbohydrate metabolism; has regulatory role in many processes' product='carbon storage regulator' protein_id=YP_003003336.1 transl_table=11
NC_012912	GenBank	gene	1136739	1136831	+	1	.	db_xref=GeneID:8121128 locus_tag=Dd1591_R0027 note=tRNA-Ser1
NC_012912	GenBank	tRNA	1136739	1136831	+	1	.	db_xref=GeneID:8121128 locus_tag=Dd1591_R0027 product=tRNA-Ser
NC_012912	GenBank	gene	1136839	1136915	+	1	.	db_xref=GeneID:8121129 locus_tag=Dd1591_R0028 note=tRNA-Arg2
NC_012912	GenBank	tRNA	1136839	1136915	+	1	.	db_xref=GeneID:8121129 locus_tag=Dd1591_R0028 product=tRNA-Arg
NC_012912	GenBank	gene	1136973	1137049	+	1	.	db_xref=GeneID:8121130 locus_tag=Dd1591_R0029 note=tRNA-Arg3
NC_012912	GenBank	tRNA	1136973	1137049	+	1	.	db_xref=GeneID:8121130 locus_tag=Dd1591_R0029 product=tRNA-Arg
NC_012912	GenBank	gene	1137107	1137183	+	1	.	db_xref=GeneID:8121131 locus_tag=Dd1591_R0030 note=tRNA-Arg4
NC_012912	GenBank	tRNA	1137107	1137183	+	1	.	db_xref=GeneID:8121131 locus_tag=Dd1591_R0030 product=tRNA-Arg
NC_012912	GenBank	CDS	1137363	1137929	+	1	.	codon_start=1 db_xref=GI:251788616 db_xref=InterPro:IPR005833 db_xref=InterPro:IPR005834 db_xref=InterPro:IPR006402 db_xref=InterPro:IPR010976 db_xref=GeneID:8121132 inference='protein motif:TFAM:TIGR02009' locus_tag=Dd1591_0985 note='YqaB; catalyzes the dephosphorylation of fructose 1-phosphate, 6-phosphogluconate and p-nitrophenyl phosphate (pNPP); presents beta-phosphoglucomutase activity at a…
NC_012912	GenBank	CDS	1137926	1138354	+	1	.	codon_start=1 db_xref=GI:251788617 db_xref=GeneID:8121133 inference='similar to AA sequence:KEGG:ECA3364' locus_tag=Dd1591_0986 note='KEGG: eca:ECA3364 hypothetical protein' product='hypothetical protein' protein_id=YP_003003338.1 transl_table=11
NC_012912	GenBank	CDS	1138425	1139987	+	1	.	EC_number=6.3.2.2 codon_start=1 db_xref=GI:251788618 db_xref=InterPro:IPR006334 db_xref=InterPro:IPR007370 db_xref=GeneID:8121134 inference='protein motif:TFAM:TIGR01434' locus_tag=Dd1591_0987 note='involved in the first step of glutathione biosynthesis' product='glutamate--cysteine ligase' protein_id=YP_003003339.1 transl_table=11
NC_012912	GenBank	CDS	1140145	1140660	+	1	.	EC_number=4.4.1.21 codon_start=1 db_xref=GI:251788619 db_xref=InterPro:IPR003815 db_xref=GeneID:8121135 inference='protein motif:PRIAM:4.4.1.21' locus_tag=Dd1591_0988 note='catalyzes the hydrolysis of S-ribosylhomocysteine to homocysteine and autoinducer-2' product=S-ribosylhomocysteinase protein_id=YP_003003340.1 transl_table=11
NC_012912	GenBank	CDS	1140759	1141553	+	-1	.	codon_start=1 db_xref=GI:251788620 db_xref=InterPro:IPR002541 db_xref=GeneID:8121136 inference='protein motif:PFAM:PF01578' locus_tag=Dd1591_0989 note='PFAM: cytochrome c assembly protein; KEGG: eca:ECA3361 hypothetical protein' product='cytochrome c assembly protein' protein_id=YP_003003341.1 transl_table=11
NC_012912	GenBank	CDS	1141726	1143087	+	1	.	codon_start=1 db_xref=GI:251788621 db_xref=InterPro:IPR000897 db_xref=InterPro:IPR003593 db_xref=InterPro:IPR004125 db_xref=InterPro:IPR004780 db_xref=InterPro:IPR013822 db_xref=GeneID:8121137 inference='protein motif:TFAM:TIGR00959' locus_tag=Dd1591_0990 note='with 4.5S RNA forms a signal recognition particle involved in targeting and integration of inner membrane proteins' product='signal recog…
NC_012912	GenBank	CDS	1143245	1143493	+	1	.	codon_start=1 db_xref=GI:251788622 db_xref=InterPro:IPR000307 db_xref=GeneID:8121138 gene=rpsP inference='protein motif:TFAM:TIGR00002' locus_tag=Dd1591_0991 note='binds to lower part of 30S body where it stabilizes two domains; required for efficient assembly of 30S; in Escherichia coli this protein has nuclease activity' product='30S ribosomal protein S16' protein_id=YP_003003343.1 transl_table…
NC_012912	GenBank	CDS	1143512	1144060	+	1	.	codon_start=1 db_xref=GI:251788623 db_xref=InterPro:IPR002676 db_xref=InterPro:IPR007903 db_xref=InterPro:IPR011961 db_xref=GeneID:8121139 gene=rimM inference='protein motif:TFAM:TIGR02273' locus_tag=Dd1591_0992 note='Essential for efficient processing of 16S rRNA' product='16S rRNA-processing protein RimM' protein_id=YP_003003344.1 transl_table=11
NC_012912	GenBank	CDS	1144101	1144856	+	1	.	EC_number=2.1.1.31 codon_start=1 db_xref=GI:251788624 db_xref=InterPro:IPR002649 db_xref=InterPro:IPR016009 db_xref=GeneID:8121140 gene=trmD inference='protein motif:TFAM:TIGR00088' locus_tag=Dd1591_0993 note='methylates guanosine-37 in various tRNAs; uses S-adenosyl-L-methionine to transfer methyl group to tRNA' product='tRNA (guanine-N(1)-)-methyltransferase' protein_id=YP_003003345.1 transl_ta…
NC_012912	GenBank	CDS	1144919	1145266	+	1	.	codon_start=1 db_xref=GI:251788625 db_xref=InterPro:IPR001857 db_xref=GeneID:8121141 gene=rplS inference='protein motif:TFAM:TIGR01024' locus_tag=Dd1591_0994 note='this protein is located at the 30S-50S ribosomal subunit interface and may play a role in the structure and function of the aminoacyl-tRNA binding site' product='50S ribosomal protein L19' protein_id=YP_003003346.1 transl_table=11
NC_012912	GenBank	CDS	1145343	1146293	+	-1	.	codon_start=1 db_xref=GI:251788626 db_xref=GeneID:8121142 inference='similar to AA sequence:KEGG:ECA3355' locus_tag=Dd1591_0995 note='KEGG: eca:ECA3355 hypothetical protein' product='hypothetical protein' protein_id=YP_003003347.1 transl_table=11
NC_012912	GenBank	CDS	1146605	1146982	+	-1	.	codon_start=1 db_xref=GI:251788627 db_xref=GeneID:8121143 inference='similar to AA sequence:KEGG:ECA3354' locus_tag=Dd1591_0996 note='KEGG: eca:ECA3354 hypothetical protein' product='hypothetical protein' protein_id=YP_003003348.1 transl_table=11
NC_012912	GenBank	CDS	1147575	1148639	+	1	.	EC_number=2.5.1.54 codon_start=1 db_xref=GI:251788628 db_xref=InterPro:IPR006218 db_xref=InterPro:IPR006219 db_xref=GeneID:8121144 inference='protein motif:TFAM:TIGR00034' locus_tag=Dd1591_0997 note='catalyzes the formation of 3-deoxy-D-arabino-hept-2-ulosonate 7 phosphate from phosphoenolpyruvate and D-erythrose 4-phosphate, tyrosine sensitive' product='phospho-2-dehydro-3-deoxyheptonate aldolas…
NC_012912	GenBank	CDS	1148652	1149770	+	1	.	codon_start=1 db_xref=GI:251788629 db_xref=InterPro:IPR002701 db_xref=InterPro:IPR003099 db_xref=InterPro:IPR011277 db_xref=GeneID:8121145 gene=tyrA inference='protein motif:TFAM:TIGR01799' locus_tag=Dd1591_0998 note='catalyzes the formation of prephenate from chorismate and the formation of 4-hydroxyphenylpyruvate from prephenate in tyrosine biosynthesis' product='bifunctional chorismate mutase/…
NC_012912	GenBank	CDS	1149866	1151047	+	-1	.	codon_start=1 db_xref=GI:251788630 db_xref=InterPro:IPR001086 db_xref=InterPro:IPR002701 db_xref=InterPro:IPR010952 db_xref=GeneID:8121146 gene=pheA inference='protein motif:TFAM:TIGR01797' locus_tag=Dd1591_0999 note='catalyzing the formation of prephenate from chorismate and the formation of phenylpyruvate from prephenate in phenylalanine biosynthesis' product='bifunctional chorismate mutase/pre…
NC_012912	GenBank	CDS	1151412	1151747	+	-1	.	codon_start=1 db_xref=GI:251788631 db_xref=InterPro:IPR003489 db_xref=GeneID:8121147 inference='protein motif:TFAM:TIGR00741' locus_tag=Dd1591_1000 note='TIGRFAM: ribosomal subunit interface protein; PFAM: sigma 54 modulation protein/ribosomal protein S30EA; KEGG: eca:ECA3349 putative sigma(54) modulation protein' product='sigma 54 modulation protein/ribosomal protein S30EA' protein_id=YP_0030033…
NC_012912	GenBank	CDS	1152035	1152766	+	-1	.	codon_start=1 db_xref=GI:251788632 db_xref=InterPro:IPR017689 db_xref=GeneID:8121148 inference='protein motif:TFAM:TIGR03302' locus_tag=Dd1591_1001 note='with YaeT, NlpB and YfgL forms a complex involved in the proper assembly and/or targeting of OMPs to the outer membrane; involved in resistance to ampicillin and tetracycline' product='outer membrane protein assembly complex subunit YfiO' protei…
NC_012912	GenBank	CDS	1152900	1153877	+	1	.	codon_start=1 db_xref=GI:251788633 db_xref=InterPro:IPR002942 db_xref=InterPro:IPR006145 db_xref=InterPro:IPR006224 db_xref=InterPro:IPR006225 db_xref=GeneID:8121149 inference='protein motif:TFAM:TIGR00005' locus_tag=Dd1591_1002 note='KEGG: eca:ECA3347 23S rRNA pseudouridine synthase D; TIGRFAM: pseudouridine synthase, RluA family; PFAM: pseudouridine synthase; RNA-binding S4 domain protein; SMAR…
NC_012912	GenBank	CDS	1153882	1154622	+	1	.	codon_start=1 db_xref=GI:251788634 db_xref=InterPro:IPR003730 db_xref=GeneID:8121150 inference='protein motif:PFAM:PF02578' locus_tag=Dd1591_1003 note='PFAM: protein of unknown function DUF152; KEGG: eca:ECA3346 hypothetical protein' product='hypothetical protein' protein_id=YP_003003355.1 transl_table=11
NC_012912	GenBank	CDS	1154757	1157330	+	1	.	codon_start=1 db_xref=GI:251788635 db_xref=InterPro:IPR001270 db_xref=InterPro:IPR003593 db_xref=InterPro:IPR003959 db_xref=InterPro:IPR004176 db_xref=InterPro:IPR011704 db_xref=InterPro:IPR013093 db_xref=InterPro:IPR017730 db_xref=GeneID:8121151 inference='protein motif:TFAM:TIGR03346' locus_tag=Dd1591_1004 note='KEGG: eca:ECA3345 protein disaggregation chaperone; TIGRFAM: ATP-dependent chaperon…
NC_012912	GenBank	rRNA	1157791	1159320	+	1	.	db_xref=GeneID:8121152 locus_tag=Dd1591_R0031 note='RNAmmer 1.2, Lagesen et al., Nucleic Acids Res. Apr2 2, 2007' product='16S ribosomal RNA'
NC_012912	GenBank	gene	1159412	1159487	+	1	.	db_xref=GeneID:8121153 locus_tag=Dd1591_R0032 note=tRNA-Glu2
NC_012912	GenBank	tRNA	1159412	1159487	+	1	.	db_xref=GeneID:8121153 locus_tag=Dd1591_R0032 product=tRNA-Glu
NC_012912	GenBank	rRNA	1159684	1162591	+	1	.	db_xref=GeneID:8120274 locus_tag=Dd1591_R0033 note='RNAmmer 1.2, Lagesen et al., Nucleic Acids Res. Apr2 2, 2007' product='23S ribosomal RNA'
NC_012912	GenBank	rRNA	1162720	1162834	+	1	.	db_xref=GeneID:8120275 locus_tag=Dd1591_R0034 note='RNAmmer 1.2, Lagesen et al., Nucleic Acids Res. Apr2 2, 2007' product='5S ribosomal RNA'
NC_012912	GenBank	gene	1162899	1162975	+	1	.	db_xref=GeneID:8120276 locus_tag=Dd1591_R0035 note=tRNA-Asp2
NC_012912	GenBank	tRNA	1162899	1162975	+	1	.	db_xref=GeneID:8120276 locus_tag=Dd1591_R0035 product=tRNA-Asp
NC_012912	GenBank	CDS	1163115	1163906	+	1	.	codon_start=1 db_xref=GI:251788636 db_xref=InterPro:IPR005135 db_xref=GeneID:8120277 inference='protein motif:PFAM:PF03372' locus_tag=Dd1591_1005 note='PFAM: Endonuclease/exonuclease/phosphatase; KEGG: eca:ECA3344 hypothetical protein' product='hypothetical protein' protein_id=YP_003003357.1 transl_table=11
NC_012912	GenBank	CDS	1163963	1165360	+	-1	.	codon_start=1 db_xref=GI:251788637 db_xref=InterPro:IPR000189 db_xref=InterPro:IPR002482 db_xref=InterPro:IPR008258 db_xref=InterPro:IPR010511 db_xref=GeneID:8120278 gene=mltD inference='protein motif:PFAM:PF01464' locus_tag=Dd1591_1006 note='catalyzes the cleavage of the beta-1,4-glycosidic bond between N-acetylmuramic acid and N-acetylglucosamine residues; may play a role in recycling muropepti…
NC_012912	GenBank	CDS	1165431	1166186	+	-1	.	EC_number=3.1.2.6 codon_start=1 db_xref=GI:251788638 db_xref=InterPro:IPR001279 db_xref=InterPro:IPR017782 db_xref=GeneID:8120279 inference='protein motif:TFAM:TIGR03413' locus_tag=Dd1591_1007 note='KEGG: eca:ECA3342 hydroxyacylglutathione hydrolase; TIGRFAM: hydroxyacylglutathione hydrolase; PFAM: beta-lactamase domain protein' product='hydroxyacylglutathione hydrolase' protein_id=YP_003003359.1…
NC_012912	GenBank	CDS	1166232	1166951	+	1	.	codon_start=1 db_xref=GI:251788639 db_xref=InterPro:IPR013216 db_xref=GeneID:8120280 inference='protein motif:PFAM:PF08241' locus_tag=Dd1591_1008 note='PFAM: Methyltransferase type 11; KEGG: spe:Spro_0910 methyltransferase type 11' product='type 11 methyltransferase' protein_id=YP_003003360.1 transl_table=11
NC_012912	GenBank	CDS	1166979	1167443	+	-1	.	EC_number=3.1.26.4 codon_start=1 db_xref=GI:251788640 db_xref=InterPro:IPR002156 db_xref=GeneID:8120281 inference='protein motif:PRIAM:3.1.26.4' locus_tag=Dd1591_1009 note='PFAM: ribonuclease H; KEGG: ypi:YpsIP31758_1054 ribonuclease H' product='Ribonuclease H' protein_id=YP_003003361.1 transl_table=11
NC_012912	GenBank	CDS	1167499	1168233	+	1	.	EC_number=2.7.7.7 codon_start=1 db_xref=GI:251788641 db_xref=InterPro:IPR006054 db_xref=InterPro:IPR006055 db_xref=InterPro:IPR006309 db_xref=InterPro:IPR013520 db_xref=GeneID:8120282 inference='protein motif:TFAM:TIGR01406' locus_tag=Dd1591_1010 note='3'-5' exonuclease of DNA polymerase III' product='DNA polymerase III subunit epsilon' protein_id=YP_003003362.1 transl_table=11
NC_012912	GenBank	gene	1168364	1168440	+	1	.	db_xref=GeneID:8120283 locus_tag=Dd1591_R0036 note=tRNA-Asp3
NC_012912	GenBank	tRNA	1168364	1168440	+	1	.	db_xref=GeneID:8120283 locus_tag=Dd1591_R0036 product=tRNA-Asp
NC_012912	GenBank	CDS	1168492	1169454	+	-1	.	EC_number=1.17.4.1 codon_start=1 db_xref=GI:251788642 db_xref=InterPro:IPR000358 db_xref=GeneID:8120284 inference='protein motif:PRIAM:1.17.4.1' locus_tag=Dd1591_1011 note='PFAM: ribonucleotide reductase; KEGG: eca:ECA3338 ribonucleotide-diphosphate reductase subunit beta' product='Ribonucleoside-diphosphate reductase' protein_id=YP_003003363.1 transl_table=11
NC_012912	GenBank	CDS	1169494	1171641	+	-1	.	EC_number=1.17.4.1 codon_start=1 db_xref=GI:251788643 db_xref=InterPro:IPR000788 db_xref=InterPro:IPR013346 db_xref=InterPro:IPR013509 db_xref=InterPro:IPR013554 db_xref=GeneID:8120285 inference='protein motif:TFAM:TIGR02506' locus_tag=Dd1591_1012 note='KEGG: ypp:YPDSF_1623 ribonucleotide-diphosphate reductase subunit alpha; TIGRFAM: ribonucleoside-diphosphate reductase, alpha subunit; PFAM: ribo…
NC_012912	GenBank	CDS	1171620	1172030	+	-1	.	codon_start=1 db_xref=GI:251788644 db_xref=InterPro:IPR004465 db_xref=GeneID:8120286 inference='protein motif:TFAM:TIGR00333' locus_tag=Dd1591_1013 note='TIGRFAM: NrdI protein; PFAM: NrdI family protein; KEGG: eca:ECA3336 ribonucleotide reductase stimulatory protein' product='NrdI protein' protein_id=YP_003003365.1 transl_table=11
NC_012912	GenBank	CDS	1172038	1172271	+	-1	.	codon_start=1 db_xref=GI:251788645 db_xref=InterPro:IPR002109 db_xref=GeneID:8120287 inference='protein motif:PFAM:PF00462' locus_tag=Dd1591_1014 note='PFAM: glutaredoxin; KEGG: eca:ECA3335 putative glutaredoxin' product=glutaredoxin protein_id=YP_003003366.1 transl_table=11
NC_012912	GenBank	CDS	1172496	1173290	+	-1	.	codon_start=1 db_xref=GI:251788646 db_xref=InterPro:IPR003826 db_xref=InterPro:IPR009165 db_xref=GeneID:8120288 inference='protein motif:TFAM:TIGR03331' locus_tag=Dd1591_1015 note='S-adenosylmethionine provides the aminopropyl moiety required for spermidine biosynthesis from putrescine' product='S-adenosylmethionine decarboxylase' protein_id=YP_003003367.1 transl_table=11
NC_012912	GenBank	CDS	1173321	1174184	+	-1	.	codon_start=1 db_xref=GI:251788647 db_xref=InterPro:IPR001045 db_xref=GeneID:8120289 inference='protein motif:TFAM:TIGR00417' locus_tag=Dd1591_1016 note='catalyzes the formation of spermidine from putrescine and S-adenosylmethioninamine' product='spermidine synthase' protein_id=YP_003003368.1 transl_table=11
NC_012912	GenBank	CDS	1174293	1174640	+	-1	.	codon_start=1 db_xref=GI:251788648 db_xref=GeneID:8120290 inference='similar to AA sequence:KEGG:ECA3332' locus_tag=Dd1591_1017 note='KEGG: eca:ECA3332 hypothetical protein' product='hypothetical protein' protein_id=YP_003003369.1 transl_table=11
NC_012912	GenBank	CDS	1174881	1176488	+	1	.	codon_start=1 db_xref=GI:251788649 db_xref=InterPro:IPR000515 db_xref=GeneID:8120291 inference='protein motif:PFAM:PF00528' locus_tag=Dd1591_1018 note='PFAM: binding-protein-dependent transport systems inner membrane component; KEGG: eca:ECA3331 ABC transporter, permease protein' product='binding-protein-dependent transport systems inner membrane component' protein_id=YP_003003370.1 transl_table=…
NC_012912	GenBank	CDS	1176496	1177560	+	1	.	codon_start=1 db_xref=GI:251788650 db_xref=InterPro:IPR003439 db_xref=InterPro:IPR003593 db_xref=InterPro:IPR013611 db_xref=GeneID:8120292 inference='protein motif:PFAM:PF00005' locus_tag=Dd1591_1019 note='PFAM: ABC transporter related; Transport-associated OB domain protein; SMART: AAA ATPase; KEGG: eca:ECA3330 ATP transporter ATP-binding protein' product='ABC transporter' protein_id=YP_00300337…
NC_012912	GenBank	CDS	1177708	1178040	+	-1	.	codon_start=1 db_xref=GI:251788651 db_xref=GeneID:8120293 inference='ab initio prediction:Prodigal:1.4' locus_tag=Dd1591_1020 note='KEGG: asa:ASA_3604 hypothetical protein' product='hypothetical protein' protein_id=YP_003003372.1 transl_table=11
NC_012912	GenBank	CDS	1178195	1178647	+	-1	.	codon_start=1 db_xref=GI:251788652 db_xref=InterPro:IPR000182 db_xref=GeneID:8120294 inference='protein motif:PFAM:PF00583' locus_tag=Dd1591_1021 note='PFAM: GCN5-related N-acetyltransferase; KEGG: eca:ECA3329 putative acetyltransferase' product='GCN5-related N-acetyltransferase' protein_id=YP_003003373.1 transl_table=11
NC_012912	GenBank	CDS	1178782	1179315	+	1	.	EC_number=2.4.2.8 codon_start=1 db_xref=GI:251788653 db_xref=InterPro:IPR000836 db_xref=InterPro:IPR005904 db_xref=GeneID:8120295 inference='protein motif:TFAM:TIGR01203' locus_tag=Dd1591_1022 note='KEGG: eca:ECA3328 hypoxanthine-guanine phosphoribosyltransferase; TIGRFAM: hypoxanthine phosphoribosyltransferase; PFAM: phosphoribosyltransferase' product='hypoxanthine phosphoribosyltransferase' pro…
NC_012912	GenBank	CDS	1179444	1180085	+	-1	.	EC_number=4.2.1.1 codon_start=1 db_xref=GI:251788654 db_xref=InterPro:IPR001765 db_xref=InterPro:IPR015892 db_xref=GeneID:8120296 inference='protein motif:PRIAM:4.2.1.1' locus_tag=Dd1591_1023 note='catalyzes the interconversion of bicarbonate and carbon dioxide' product='carbonic anhydrase' protein_id=YP_003003375.1 transl_table=11
NC_012912	GenBank	CDS	1180213	1181136	+	1	.	codon_start=1 db_xref=GI:251788655 db_xref=InterPro:IPR003439 db_xref=InterPro:IPR003593 db_xref=InterPro:IPR017871 db_xref=GeneID:8120297 inference='protein motif:PFAM:PF00005' locus_tag=Dd1591_1024 note='PFAM: ABC transporter related; SMART: AAA ATPase; KEGG: spe:Spro_3996 ABC transporter-related protein' product='ABC transporter' protein_id=YP_003003376.1 transl_table=11
NC_012912	GenBank	CDS	1181133	1181903	+	1	.	codon_start=1 db_xref=GI:251788656 db_xref=InterPro:IPR000412 db_xref=InterPro:IPR013525 db_xref=InterPro:IPR013526 db_xref=GeneID:8120298 inference='protein motif:PFAM:PF01061' locus_tag=Dd1591_1025 note='PFAM: ABC-2 type transporter; KEGG: eca:ECA3324 ABC transporter integral membrane protein' product='ABC transporter' protein_id=YP_003003377.1 transl_table=11
[truncated: 3,270 more rows]
