# Supplementary material for: JContextExplorer: a tree-based approach to facilitate cross-species genomic context comparison
Source: BMC Bioinformatics. 2013 Jan 16;14:18. doi: 10.1186/1471-2105-14-18 (PMC3560190; doi:10.1186/1471-2105-14-18)
Supplement: Additional file 3 — Alpha and Gamma proteobacteria biological information. Annotated genomes of 22 alpha and gamma proteobacterial species, whole-species phylogenetic tree for 22 alpha and gamma proteobacterial species, and MCL-tribe determined homology clusters for 22 alpha and gamma proteobacterial species. [file 1471-2105-14-18-S3.zip › AlphaAndGammaProteobacteria/Annotations/Erwinia_billingiae_Eb661.gff]

FP236843	GenBank	CDS	462	905	+	-1	.	codon_start=1 db_xref=GI:299060425 db_xref=GOA:D8MK76 db_xref=InterPro:IPR001094 db_xref=InterPro:IPR008254 db_xref=InterPro:IPR015702 db_xref=UniProtKB/TrEMBL:D8MK76 gene=mioC locus_tag=EbC_00010 note=silverDB:661Eb00001 product='Protein MioC, involved in modulation of initiation at oriC' protein_id=CAX57532.1 transl_table=11
FP236843	GenBank	CDS	1118	1579	+	-1	.	codon_start=1 db_xref=GI:299060426 db_xref=GOA:D8MK77 db_xref=InterPro:IPR000485 db_xref=InterPro:IPR011008 db_xref=InterPro:IPR011991 db_xref=InterPro:IPR019885 db_xref=InterPro:IPR019887 db_xref=InterPro:IPR019888 db_xref=UniProtKB/TrEMBL:D8MK77 gene=asnC locus_tag=EbC_00020 note=silverDB:661Eb00002 product='AsnC-family transcriptional regulator' protein_id=CAX57533.1 transl_table=11
FP236843	GenBank	CDS	1699	3843	+	-1	.	codon_start=1 db_xref=GI:299060427 db_xref=GOA:D8MK78 db_xref=InterPro:IPR005532 db_xref=InterPro:IPR013216 db_xref=InterPro:IPR016187 db_xref=UniProtKB/TrEMBL:D8MK78 locus_tag=EbC_00030 note=silverDB:661Eb00003 product='conserved uncharacterized protein' protein_id=CAX57534.1 transl_table=11
FP236843	GenBank	CDS	3927	5387	+	-1	.	codon_start=1 db_xref=GI:299060428 db_xref=InterPro:IPR002035 db_xref=InterPro:IPR008912 db_xref=UniProtKB/TrEMBL:D8MK79 gene=viaA locus_tag=EbC_00040 note=silverDB:661Eb00004 product='Protein ViaA, VWA-domain protein interacting with AAA ATPase' protein_id=CAX57535.1 transl_table=11
FP236843	GenBank	CDS	5384	6880	+	-1	.	EC_number=3.6.3.- codon_start=1 db_xref=GI:299060429 db_xref=GOA:D8MK80 db_xref=InterPro:IPR003593 db_xref=InterPro:IPR011704 db_xref=InterPro:IPR022547 db_xref=UniProtKB/TrEMBL:D8MK80 gene=ravA locus_tag=EbC_00050 note=silverDB:661Eb00006 product='Regulatory ATPase variant A' protein_id=CAX57536.1 transl_table=11
FP236843	GenBank	CDS	7138	9006	+	1	.	codon_start=1 db_xref=GI:299060430 db_xref=GOA:D8MK81 db_xref=InterPro:IPR003855 db_xref=InterPro:IPR023051 db_xref=UniProtKB/TrEMBL:D8MK81 gene=kup locus_tag=EbC_00060 note=silverDB:661Eb00008 product='Kup system potassium uptake protein' protein_id=CAX57537.1 transl_table=11
FP236843	GenBank	CDS	9065	10411	+	-1	.	EC_number=2.7.13.3 codon_start=1 db_xref=GI:299060431 db_xref=GOA:D8MK82 db_xref=InterPro:IPR003594 db_xref=InterPro:IPR003660 db_xref=InterPro:IPR003661 db_xref=InterPro:IPR004358 db_xref=InterPro:IPR005467 db_xref=InterPro:IPR009082 db_xref=UniProtKB/TrEMBL:D8MK82 gene=qseC locus_tag=EbC_00070 note=silverDB:661Eb00009 product='Sensor protein' protein_id=CAX57538.1 transl_table=11
FP236843	GenBank	CDS	10408	11070	+	-1	.	codon_start=1 db_xref=GI:299060432 db_xref=GOA:D8MK83 db_xref=InterPro:IPR001789 db_xref=InterPro:IPR001867 db_xref=InterPro:IPR011006 db_xref=InterPro:IPR011991 db_xref=UniProtKB/TrEMBL:D8MK83 gene=qseB locus_tag=EbC_00080 note=silverDB:661Eb00010 product='Two-component system response regulator' protein_id=CAX57539.1 transl_table=11
FP236843	GenBank	CDS	11291	11689	+	1	.	codon_start=1 db_xref=GI:299060433 db_xref=InterPro:IPR005220 db_xref=InterPro:IPR016052 db_xref=UniProtKB/TrEMBL:D8MK84 locus_tag=EbC_00090 note=silverDB:661Eb00011 product='conserved uncharacterized protein' protein_id=CAX57540.1 transl_table=11
FP236843	GenBank	CDS	11729	13081	+	-1	.	codon_start=1 db_xref=GI:299060434 db_xref=GOA:D8MK85 db_xref=InterPro:IPR006680 db_xref=InterPro:IPR011059 db_xref=UniProtKB/TrEMBL:D8MK85 locus_tag=EbC_00100 note=silverDB:661Eb00012 product=Amidohydrolase protein_id=CAX57541.1 transl_table=11
FP236843	GenBank	CDS	13169	14542	+	-1	.	codon_start=1 db_xref=GI:299060435 db_xref=GOA:D8MK86 db_xref=InterPro:IPR006042 db_xref=InterPro:IPR006043 db_xref=InterPro:IPR017588 db_xref=UniProtKB/TrEMBL:D8MK86 gene=uubT locus_tag=EbC_00110 note=silverDB:661Eb00013 product='Purine permease' protein_id=CAX57542.1 transl_table=11
FP236843	GenBank	CDS	14742	15638	+	-1	.	codon_start=1 db_xref=GI:299060436 db_xref=GOA:D8MK87 db_xref=InterPro:IPR000847 db_xref=InterPro:IPR005119 db_xref=InterPro:IPR011991 db_xref=UniProtKB/TrEMBL:D8MK87 gene=budR locus_tag=EbC_00120 note=silverDB:661Eb00015 product='HTH-type transcriptional regulator BudR' protein_id=CAX57543.1 transl_table=11
FP236843	GenBank	CDS	15742	16524	+	1	.	EC_number=4.1.1.5 codon_start=1 db_xref=GI:299060437 db_xref=GOA:D8MK88 db_xref=InterPro:IPR005128 db_xref=UniProtKB/TrEMBL:D8MK88 gene=budA locus_tag=EbC_00130 note=silverDB:661Eb00017 product='Acetolactate decarboxylase' protein_id=CAX57544.1 transl_table=11
FP236843	GenBank	CDS	16543	18222	+	1	.	EC_number=2.2.1.6 codon_start=1 db_xref=GI:299060438 db_xref=GOA:D8MK89 db_xref=InterPro:IPR000399 db_xref=InterPro:IPR011766 db_xref=InterPro:IPR012000 db_xref=InterPro:IPR012001 db_xref=InterPro:IPR012782 db_xref=UniProtKB/TrEMBL:D8MK89 gene=budB locus_tag=EbC_00140 note=silverDB:661Eb00018 product='Acetolactate synthase' protein_id=CAX57545.1 transl_table=11
FP236843	GenBank	CDS	18374	18793	+	1	.	codon_start=1 db_xref=GI:299060439 db_xref=GOA:D8MK90 db_xref=InterPro:IPR007721 db_xref=InterPro:IPR023064 db_xref=UniProtKB/TrEMBL:D8MK90 gene=rbsD locus_tag=EbC_00150 note=silverDB:661Eb00019 product='Cytoplasmic D-ribose-binding protein RbsD' protein_id=CAX57546.1 transl_table=11
FP236843	GenBank	CDS	18801	20312	+	1	.	EC_number=4.1.1.39 codon_start=1 db_xref=GI:299060440 db_xref=GOA:D8MK91 db_xref=InterPro:IPR003439 db_xref=InterPro:IPR003593 db_xref=InterPro:IPR015861 db_xref=InterPro:IPR017871 db_xref=UniProtKB/TrEMBL:D8MK91 gene=rbcL locus_tag=EbC_00160 note=silverDB:661Eb00020 product='Ribulose bisphosphate carboxylase large chain' protein_id=CAX57547.1 transl_table=11
FP236843	GenBank	CDS	20309	21277	+	1	.	codon_start=1 db_xref=GI:299060441 db_xref=GOA:D8MK92 db_xref=InterPro:IPR001851 db_xref=UniProtKB/TrEMBL:D8MK92 gene=rbsC locus_tag=EbC_00170 note=silverDB:661Eb00021 product='Ribose transport permease system protein' protein_id=CAX57548.1 transl_table=11
FP236843	GenBank	CDS	21300	22178	+	1	.	codon_start=1 db_xref=GI:299060442 db_xref=InterPro:IPR001761 db_xref=UniProtKB/TrEMBL:D8MK93 gene=rbsB locus_tag=EbC_00180 note=silverDB:661Eb00023 product='D-ribose-binding periplasmic protein' protein_id=CAX57549.1 transl_table=11
FP236843	GenBank	CDS	22236	23165	+	1	.	EC_number=2.7.1.15 codon_start=1 db_xref=GI:299060443 db_xref=GOA:D8MK94 db_xref=InterPro:IPR002139 db_xref=InterPro:IPR002173 db_xref=InterPro:IPR011611 db_xref=InterPro:IPR011877 db_xref=UniProtKB/TrEMBL:D8MK94 gene=rbsK locus_tag=EbC_00190 note=silverDB:661Eb00025 product=Ribokinase protein_id=CAX57550.1 transl_table=11
FP236843	GenBank	CDS	23169	24170	+	1	.	codon_start=1 db_xref=GI:299060444 db_xref=GOA:D8MK95 db_xref=InterPro:IPR000843 db_xref=InterPro:IPR001761 db_xref=InterPro:IPR010982 db_xref=UniProtKB/TrEMBL:D8MK95 gene=rbsR locus_tag=EbC_00200 note=silverDB:661Eb00026 product='Transcriptional repressor for rbs operon' protein_id=CAX57551.1 transl_table=11
FP236843	GenBank	CDS	24167	25570	+	-1	.	codon_start=1 db_xref=GI:299060445 db_xref=GOA:D8MK96 db_xref=InterPro:IPR001411 db_xref=InterPro:IPR004638 db_xref=InterPro:IPR011701 db_xref=InterPro:IPR016196 db_xref=InterPro:IPR020846 db_xref=UniProtKB/TrEMBL:D8MK96 gene=mdtD locus_tag=EbC_00210 note=silverDB:661Eb00027 product='Putative MFS family transport protein' protein_id=CAX57552.1 transl_table=11
FP236843	GenBank	rRNA	26123	27657	+	1	.	product='small subunit ribosomal RNA'
FP236843	GenBank	gene	27732	27807	+	1	.	gene=tRNA-Glu
FP236843	GenBank	tRNA	27732	27807	+	1	.	gene=tRNA-Glu note='tRNAscan-SE-score 54.26' product=tRNA-Glu
FP236843	GenBank	rRNA	28037	30963	+	1	.	product='large subunit ribosomal RNA'
FP236843	GenBank	rRNA	31049	31168	+	1	.	product='5S RNA'
FP236843	GenBank	CDS	31359	31886	+	-1	.	codon_start=1 db_xref=GI:299060446 db_xref=GOA:D8MK97 db_xref=InterPro:IPR013482 db_xref=UniProtKB/TrEMBL:D8MK97 gene=mobA locus_tag=EbC_00220 note=silverDB:661Eb00028 product='Molybdopterin-guanine dinucleotide biosynthesis protein A' protein_id=CAX57553.1 transl_table=11
FP236843	GenBank	CDS	32037	32306	+	1	.	codon_start=1 db_xref=GI:299060447 db_xref=InterPro:IPR009383 db_xref=UniProtKB/TrEMBL:D8MK98 locus_tag=EbC_00230 note=silverDB:661Eb00029 product='conserved uncharacterized protein' protein_id=CAX57554.1 transl_table=11
FP236843	GenBank	CDS	32381	33367	+	1	.	codon_start=1 db_xref=GI:299060448 db_xref=InterPro:IPR002575 db_xref=InterPro:IPR011009 db_xref=UniProtKB/TrEMBL:D8MK99 gene=yihE locus_tag=EbC_00240 note=silverDB:661Eb00030 product='Putative uncharacterized protein YihE' protein_id=CAX57555.1 transl_table=11
FP236843	GenBank	CDS	33421	34050	+	1	.	codon_start=1 db_xref=GI:299060449 db_xref=GOA:D8MKA0 db_xref=InterPro:IPR001853 db_xref=InterPro:IPR012335 db_xref=InterPro:IPR012336 db_xref=InterPro:IPR017936 db_xref=InterPro:IPR017937 db_xref=InterPro:IPR023205 db_xref=UniProtKB/TrEMBL:D8MKA0 gene=dsbA locus_tag=EbC_00250 note=silverDB:661Eb00031 product='Thiol:disulfide interchange protein DsbA' protein_id=CAX57556.1 transl_table=11
FP236843	GenBank	CDS	34472	37258	+	1	.	EC_number=2.7.7.7 codon_start=1 db_xref=GI:299060450 db_xref=GOA:D8MKA1 db_xref=InterPro:IPR001098 db_xref=InterPro:IPR002298 db_xref=InterPro:IPR002421 db_xref=InterPro:IPR002562 db_xref=InterPro:IPR003583 db_xref=InterPro:IPR008918 db_xref=InterPro:IPR012337 db_xref=InterPro:IPR018320 db_xref=InterPro:IPR019760 db_xref=InterPro:IPR020045 db_xref=InterPro:IPR020046 db_xref=InterPro:IPR020047 db_…
FP236843	GenBank	CDS	37675	38319	+	-1	.	codon_start=1 db_xref=GI:299060451 db_xref=GOA:D8MKA2 db_xref=InterPro:IPR002917 db_xref=InterPro:IPR019987 db_xref=UniProtKB/TrEMBL:D8MKA2 gene=engB locus_tag=EbC_00270 note=silverDB:661Eb00034 product='Probable GTP-binding protein EngB' protein_id=CAX57558.1 transl_table=11
FP236843	GenBank	CDS	38877	39410	+	1	.	codon_start=1 db_xref=GI:299060452 db_xref=GOA:D8MKA3 db_xref=InterPro:IPR007336 db_xref=UniProtKB/TrEMBL:D8MKA3 locus_tag=EbC_00280 note=silverDB:661Eb00035 product='conserved uncharacterized protein' protein_id=CAX57559.1 transl_table=11
FP236843	GenBank	CDS	39666	41033	+	1	.	codon_start=1 db_xref=GI:299060453 db_xref=GOA:D8MKA4 db_xref=InterPro:IPR004558 db_xref=InterPro:IPR006638 db_xref=InterPro:IPR007197 db_xref=InterPro:IPR010723 db_xref=UniProtKB/TrEMBL:D8MKA4 gene=hemN locus_tag=EbC_00290 note=silverDB:661Eb00038 product='O2-independent coproporphyrinogen III oxidase' protein_id=CAX57560.1 transl_table=11
FP236843	GenBank	CDS	41106	42515	+	-1	.	codon_start=1 db_xref=GI:299060454 db_xref=GOA:D8MKA5 db_xref=InterPro:IPR001789 db_xref=InterPro:IPR002078 db_xref=InterPro:IPR002197 db_xref=InterPro:IPR003593 db_xref=InterPro:IPR009057 db_xref=InterPro:IPR010114 db_xref=InterPro:IPR011006 db_xref=InterPro:IPR020441 db_xref=UniProtKB/TrEMBL:D8MKA5 gene=ntrC locus_tag=EbC_00300 note=silverDB:661Eb00039 product='Nitrogen assimilation regulatory …
FP236843	GenBank	CDS	42523	43572	+	-1	.	codon_start=1 db_xref=GI:299060455 db_xref=GOA:D8MKA6 db_xref=InterPro:IPR000014 db_xref=InterPro:IPR003594 db_xref=InterPro:IPR003661 db_xref=InterPro:IPR004358 db_xref=InterPro:IPR005467 db_xref=InterPro:IPR009082 db_xref=UniProtKB/TrEMBL:D8MKA6 gene=ntrB locus_tag=EbC_00310 note=silverDB:661Eb00040 product='Two-component nitrogen regulation protein' protein_id=CAX57562.1 transl_table=11
FP236843	GenBank	CDS	43713	45122	+	-1	.	EC_number=6.3.1.2 codon_start=1 db_xref=GI:299060456 db_xref=GOA:D8MKA7 db_xref=InterPro:IPR001637 db_xref=InterPro:IPR004809 db_xref=InterPro:IPR008146 db_xref=InterPro:IPR008147 db_xref=InterPro:IPR014746 db_xref=UniProtKB/TrEMBL:D8MKA7 gene=glnA locus_tag=EbC_00320 note=silverDB:661Eb00041 product='Glutamine synthetase' protein_id=CAX57563.1 transl_table=11
FP236843	GenBank	CDS	45556	47379	+	1	.	codon_start=1 db_xref=GI:299060457 db_xref=GOA:D8MKA8 db_xref=InterPro:IPR000640 db_xref=InterPro:IPR000795 db_xref=InterPro:IPR004161 db_xref=InterPro:IPR005225 db_xref=InterPro:IPR006298 db_xref=InterPro:IPR009000 db_xref=InterPro:IPR009022 db_xref=UniProtKB/TrEMBL:D8MKA8 gene=typA locus_tag=EbC_00330 note=silverDB:661Eb00043 product='Tyrosine phosphorylated protein A' protein_id=CAX57564.1 tra…
FP236843	GenBank	CDS	47514	48110	+	1	.	codon_start=1 db_xref=GI:299060458 db_xref=GOA:D8MKA9 db_xref=InterPro:IPR005833 db_xref=InterPro:IPR005834 db_xref=InterPro:IPR006402 db_xref=UniProtKB/TrEMBL:D8MKA9 gene=yihX locus_tag=EbC_00340 note=silverDB:661Eb00044 product='Putative haloacid dehalogenase-like hydrolase' protein_id=CAX57565.1 transl_table=11
FP236843	GenBank	CDS	48111	48983	+	1	.	EC_number=3.1.-.- codon_start=1 db_xref=GI:299060459 db_xref=GOA:D8MKB0 db_xref=InterPro:IPR004664 db_xref=InterPro:IPR017039 db_xref=UniProtKB/TrEMBL:D8MKB0 locus_tag=EbC_00350 note=silverDB:661Eb00045 product='tRNA-processing ribonuclease BN' protein_id=CAX57566.1 transl_table=11
FP236843	GenBank	CDS	48980	49417	+	1	.	EC_number=3.1.-.- codon_start=1 db_xref=GI:299060460 db_xref=GOA:D8MKB1 db_xref=InterPro:IPR003732 db_xref=UniProtKB/TrEMBL:D8MKB1 gene=dtd locus_tag=EbC_00360 note=silverDB:661Eb00046 product='D-tyrosyl-tRNA (Tyr) deacylase' protein_id=CAX57567.1 transl_table=11
FP236843	GenBank	CDS	49414	50412	+	1	.	codon_start=1 db_xref=GI:299060461 db_xref=GOA:D8MKB2 db_xref=InterPro:IPR000182 db_xref=InterPro:IPR012660 db_xref=InterPro:IPR016181 db_xref=UniProtKB/TrEMBL:D8MKB2 locus_tag=EbC_00370 note=silverDB:661Eb00047 product='Putative acetyltransferase' protein_id=CAX57568.1 transl_table=11
FP236843	GenBank	CDS	50429	51307	+	-1	.	EC_number=5.4.99.- codon_start=1 db_xref=GI:299060462 db_xref=GOA:D8MKB3 db_xref=InterPro:IPR000748 db_xref=InterPro:IPR002942 db_xref=InterPro:IPR006145 db_xref=InterPro:IPR018496 db_xref=InterPro:IPR020103 db_xref=UniProtKB/TrEMBL:D8MKB3 locus_tag=EbC_00380 note=silverDB:661Eb00048 product='Pseudouridine synthase' protein_id=CAX57569.1 transl_table=11
FP236843	GenBank	CDS	51346	53049	+	-1	.	codon_start=1 db_xref=GI:299060463 db_xref=InterPro:IPR007844 db_xref=UniProtKB/TrEMBL:D8MKB4 gene=yicH locus_tag=EbC_00390 note=silverDB:661Eb00050 product='conserved uncharacterized protein YicH' protein_id=CAX57570.1 transl_table=11
FP236843	GenBank	CDS	53157	54545	+	-1	.	codon_start=1 db_xref=GI:299060464 db_xref=GOA:D8MKB5 db_xref=InterPro:IPR006042 db_xref=InterPro:IPR006043 db_xref=UniProtKB/TrEMBL:D8MKB5 gene=yicE locus_tag=EbC_00400 note=silverDB:661Eb00051 product='Putative purine/xanthine transport protein' protein_id=CAX57571.1 transl_table=11
FP236843	GenBank	CDS	54706	55368	+	1	.	codon_start=1 db_xref=GI:299060465 db_xref=GOA:D8MKB6 db_xref=InterPro:IPR008030 db_xref=InterPro:IPR016040 db_xref=UniProtKB/TrEMBL:D8MKB6 locus_tag=EbC_00410 note=silverDB:661Eb00053 product='conserved uncharacterized protein' protein_id=CAX57572.1 transl_table=11
FP236843	GenBank	CDS	55375	57456	+	-1	.	EC_number=3.6.1.- codon_start=1 db_xref=GI:299060466 db_xref=GOA:D8MKB7 db_xref=InterPro:IPR001650 db_xref=InterPro:IPR004365 db_xref=InterPro:IPR004609 db_xref=InterPro:IPR011545 db_xref=InterPro:IPR014001 db_xref=InterPro:IPR014021 db_xref=InterPro:IPR016027 db_xref=UniProtKB/TrEMBL:D8MKB7 gene=recG locus_tag=EbC_00420 note=silverDB:661Eb00054 product='ATP-dependent DNA helicase RecG' protein_i…
FP236843	GenBank	CDS	57453	58151	+	-1	.	codon_start=1 db_xref=GI:299060467 db_xref=GOA:D8MKB8 db_xref=InterPro:IPR001537 db_xref=InterPro:IPR022724 db_xref=UniProtKB/TrEMBL:D8MKB8 gene=spoU locus_tag=EbC_00430 note=silverDB:661Eb00055 product='Putative tRNA/rRNA methyltransferase' protein_id=CAX57574.1 transl_table=11
FP236843	GenBank	CDS	58155	60278	+	-1	.	EC_number=3.1.7.2 codon_start=1 db_xref=GI:299060468 db_xref=GOA:D8MKB9 db_xref=InterPro:IPR003607 db_xref=InterPro:IPR004095 db_xref=InterPro:IPR004811 db_xref=InterPro:IPR006674 db_xref=InterPro:IPR007685 db_xref=InterPro:IPR012675 db_xref=InterPro:IPR012676 db_xref=UniProtKB/TrEMBL:D8MKB9 gene=spoT locus_tag=EbC_00440 note=silverDB:661Eb00058 product='Guanosine-3\',5\'-bis(diphosphate) 3\'-pyr…
FP236843	GenBank	CDS	60300	60575	+	-1	.	EC_number=2.7.7.6 codon_start=1 db_xref=GI:299060469 db_xref=GOA:D8MKC0 db_xref=InterPro:IPR003716 db_xref=InterPro:IPR006110 db_xref=InterPro:IPR012293 db_xref=UniProtKB/TrEMBL:D8MKC0 gene=rpoZ locus_tag=EbC_00450 note=silverDB:661Eb00059 product='DNA-directed RNA polymerase omega chain' protein_id=CAX57576.1 transl_table=11
FP236843	GenBank	CDS	60629	61252	+	-1	.	EC_number=2.7.4.8 codon_start=1 db_xref=GI:299060470 db_xref=GOA:D8MKC1 db_xref=InterPro:IPR008144 db_xref=InterPro:IPR008145 db_xref=InterPro:IPR017665 db_xref=InterPro:IPR020590 db_xref=UniProtKB/TrEMBL:D8MKC1 gene=gmk locus_tag=EbC_00460 note=silverDB:661Eb00060 product='Guanylate kinase' protein_id=CAX57577.1 transl_table=11
FP236843	GenBank	CDS	61503	63194	+	1	.	codon_start=1 db_xref=GI:299060471 db_xref=GOA:D8MKC2 db_xref=InterPro:IPR004150 db_xref=InterPro:IPR010994 db_xref=InterPro:IPR012340 db_xref=InterPro:IPR013839 db_xref=InterPro:IPR013840 db_xref=InterPro:IPR016027 db_xref=InterPro:IPR018239 db_xref=UniProtKB/TrEMBL:D8MKC2 locus_tag=EbC_00470 note=silverDB:661Eb00062 product='Putative NAD-dependent DNA ligase' protein_id=CAX57578.1 transl_table=…
FP236843	GenBank	CDS	63169	63786	+	-1	.	codon_start=1 db_xref=GI:299060472 db_xref=InterPro:IPR005115 db_xref=UniProtKB/TrEMBL:D8MKC3 gene=yicG locus_tag=EbC_00480 note=silverDB:cbdbB1 product='conserved uncharacterized protein YicG' protein_id=CAX57579.1 transl_table=11
FP236843	GenBank	CDS	63891	64601	+	1	.	codon_start=1 db_xref=GI:299060473 db_xref=InterPro:IPR002818 db_xref=UniProtKB/TrEMBL:D8MKC4 locus_tag=EbC_00490 note=silverDB:661Eb00064 product='ThiJ/PfpI family protein' protein_id=CAX57580.1 transl_table=11
FP236843	GenBank	CDS	64686	65024	+	-1	.	codon_start=1 db_xref=GI:299060474 db_xref=GOA:D8MKC5 db_xref=InterPro:IPR004624 db_xref=InterPro:IPR013987 db_xref=InterPro:IPR013988 db_xref=UniProtKB/TrEMBL:D8MKC5 gene=phnA locus_tag=EbC_00500 note=silverDB:661Eb00065 product='Probable phosphonoacetate hydrolase' protein_id=CAX57581.1 transl_table=11
FP236843	GenBank	CDS	65308	66654	+	1	.	codon_start=1 db_xref=GI:299060475 db_xref=GOA:D8MKC6 db_xref=InterPro:IPR001927 db_xref=InterPro:IPR016196 db_xref=UniProtKB/TrEMBL:D8MKC6 locus_tag=EbC_00510 note=silverDB:661Eb00066 product='conserved uncharacterized protein' protein_id=CAX57582.1 transl_table=11
FP236843	GenBank	CDS	66667	68718	+	1	.	codon_start=1 db_xref=GI:299060476 db_xref=GOA:D8MKC7 db_xref=InterPro:IPR000322 db_xref=InterPro:IPR011013 db_xref=InterPro:IPR013785 db_xref=InterPro:IPR017853 db_xref=UniProtKB/TrEMBL:D8MKC7 locus_tag=EbC_00520 note=silverDB:661Eb00067 product='Glycoside hydrolase, family 31' protein_id=CAX57583.1 transl_table=11
FP236843	GenBank	CDS	68786	69649	+	-1	.	codon_start=1 db_xref=GI:299060477 db_xref=InterPro:IPR005229 db_xref=InterPro:IPR013527 db_xref=InterPro:IPR013551 db_xref=UniProtKB/TrEMBL:D8MKC8 locus_tag=EbC_00530 note=silverDB:661Eb00068 product='Predicted uncharacterized stress-induced protein' protein_id=CAX57584.1 transl_table=11
FP236843	GenBank	CDS	69808	70233	+	1	.	codon_start=1 db_xref=GI:299060478 db_xref=InterPro:IPR021957 db_xref=UniProtKB/TrEMBL:D8MKC9 locus_tag=EbC_00540 note=silverDB:661Eb00069 product='conserved uncharacterized protein' protein_id=CAX57585.1 transl_table=11
FP236843	GenBank	CDS	70269	71453	+	-1	.	codon_start=1 db_xref=GI:299060479 db_xref=GOA:D8MKD0 db_xref=InterPro:IPR002668 db_xref=InterPro:IPR008276 db_xref=InterPro:IPR011657 db_xref=UniProtKB/TrEMBL:D8MKD0 gene=nupC2 locus_tag=EbC_00550 note=silverDB:661Eb00070 product='Nucleoside permease' protein_id=CAX57586.1 transl_table=11
FP236843	GenBank	CDS	71666	72382	+	1	.	EC_number=2.7.7.56 codon_start=1 db_xref=GI:299060480 db_xref=GOA:D8MKD1 db_xref=InterPro:IPR001247 db_xref=InterPro:IPR002381 db_xref=InterPro:IPR015847 db_xref=InterPro:IPR018336 db_xref=InterPro:IPR020568 db_xref=UniProtKB/TrEMBL:D8MKD1 gene=rph locus_tag=EbC_00560 note=silverDB:661Eb00071 product='Ribonuclease PH' protein_id=CAX57587.1 transl_table=11
FP236843	GenBank	CDS	72437	73078	+	1	.	EC_number=2.4.2.10 codon_start=1 db_xref=GI:299060481 db_xref=GOA:D8MKD2 db_xref=InterPro:IPR000836 db_xref=InterPro:IPR004467 db_xref=InterPro:IPR023031 db_xref=UniProtKB/TrEMBL:D8MKD2 gene=pyrE locus_tag=EbC_00570 note=silverDB:661Eb00072 product='Orotate phosphoribosyltransferase' protein_id=CAX57588.1 transl_table=11
FP236843	GenBank	CDS	73117	73713	+	-1	.	codon_start=1 db_xref=GI:299060482 db_xref=GOA:D8MKD3 db_xref=InterPro:IPR001647 db_xref=InterPro:IPR009057 db_xref=InterPro:IPR011075 db_xref=InterPro:IPR015893 db_xref=UniProtKB/TrEMBL:D8MKD3 gene=ttk locus_tag=EbC_00580 note=silverDB:661Eb00073 product='Putative transcriptional regulator' protein_id=CAX57589.1 transl_table=11
FP236843	GenBank	CDS	73834	74289	+	-1	.	EC_number=3.6.1.23 codon_start=1 db_xref=GI:299060483 db_xref=GOA:D8MKD4 db_xref=InterPro:IPR008180 db_xref=InterPro:IPR008181 db_xref=UniProtKB/TrEMBL:D8MKD4 gene=dut locus_tag=EbC_00590 note=silverDB:661Eb00074 product='Deoxyuridine 5\'-triphosphate nucleotidohydrolase' protein_id=CAX57590.1 transl_table=11
FP236843	GenBank	CDS	74270	75484	+	-1	.	EC_number=4.1.1.36 codon_start=1 db_xref=GI:299060484 db_xref=GOA:D8MKD5 db_xref=InterPro:IPR003382 db_xref=InterPro:IPR005252 db_xref=InterPro:IPR007085 db_xref=UniProtKB/TrEMBL:D8MKD5 gene=dfp locus_tag=EbC_00600 note=silverDB:661Eb00075 product='Flavoprotein affecting synthesis of DNA and pantothenate metabolism' protein_id=CAX57591.1 transl_table=11
FP236843	GenBank	CDS	75683	76351	+	1	.	codon_start=1 db_xref=GI:299060485 db_xref=InterPro:IPR001405 db_xref=InterPro:IPR010994 db_xref=InterPro:IPR020891 db_xref=UniProtKB/TrEMBL:D8MKD6 gene=radC locus_tag=EbC_00610 note=silverDB:661Eb00076 product='DNA repair protein RadC' protein_id=CAX57592.1 transl_table=11
FP236843	GenBank	CDS	76634	76870	+	1	.	codon_start=1 db_xref=GI:299060486 db_xref=GOA:D8MKD7 db_xref=InterPro:IPR001383 db_xref=UniProtKB/TrEMBL:D8MKD7 gene=rpmB locus_tag=EbC_00620 note=silverDB:661Eb00077 product='50S ribosomal protein L28' protein_id=CAX57593.1 transl_table=11
FP236843	GenBank	CDS	76888	77055	+	1	.	codon_start=1 db_xref=GI:299060487 db_xref=GOA:D8MKD8 db_xref=InterPro:IPR001705 db_xref=InterPro:IPR011332 db_xref=InterPro:IPR018264 db_xref=UniProtKB/TrEMBL:D8MKD8 gene=rpmG locus_tag=EbC_00630 note=silverDB:661Eb00078 product='50S ribosomal protein L33' protein_id=CAX57594.1 transl_table=11
FP236843	GenBank	CDS	77141	77950	+	1	.	EC_number=3.2.2.23 codon_start=1 db_xref=GI:299060488 db_xref=GOA:D8MKD9 db_xref=InterPro:IPR000191 db_xref=InterPro:IPR000214 db_xref=InterPro:IPR010663 db_xref=InterPro:IPR010979 db_xref=InterPro:IPR012319 db_xref=InterPro:IPR015886 db_xref=InterPro:IPR015887 db_xref=InterPro:IPR020629 db_xref=UniProtKB/TrEMBL:D8MKD9 gene=mutM locus_tag=EbC_00640 note=silverDB:661Eb00079 product='Formamidopyrim…
FP236843	GenBank	CDS	77954	78430	+	-1	.	EC_number=2.7.7.3 codon_start=1 db_xref=GI:299060489 db_xref=GOA:D8MKE0 db_xref=InterPro:IPR001980 db_xref=InterPro:IPR004820 db_xref=InterPro:IPR004821 db_xref=InterPro:IPR014729 db_xref=UniProtKB/TrEMBL:D8MKE0 gene=coaD locus_tag=EbC_00650 note=silverDB:661Eb00080 product='Phosphopantetheine adenylyltransferase' protein_id=CAX57596.1 transl_table=11
FP236843	GenBank	CDS	78427	79215	+	-1	.	codon_start=1 db_xref=GI:299060490 db_xref=GOA:D8MKE1 db_xref=InterPro:IPR001173 db_xref=UniProtKB/TrEMBL:D8MKE1 locus_tag=EbC_00660 note=silverDB:661Eb00081 product='Lipopolysaccharide core biosynthesis glycosyl transferase' protein_id=CAX57597.1 transl_table=11
FP236843	GenBank	CDS	79216	80493	+	-1	.	codon_start=1 db_xref=GI:299060491 db_xref=GOA:D8MKE2 db_xref=InterPro:IPR001296 db_xref=InterPro:IPR007507 db_xref=UniProtKB/TrEMBL:D8MKE2 gene=kdtA locus_tag=EbC_00670 note=silverDB:661Eb00082 product='3-deoxy-D-manno-octulosonic-acid transferase' protein_id=CAX57598.1 transl_table=11
FP236843	GenBank	CDS	80593	81726	+	-1	.	codon_start=1 db_xref=GI:299060492 db_xref=GOA:D8MKE3 db_xref=InterPro:IPR001296 db_xref=UniProtKB/TrEMBL:D8MKE3 locus_tag=EbC_00680 note=silverDB:661Eb00083 product='Putative lipopolysaccharide glycosyltransferase' protein_id=CAX57599.1 transl_table=11
FP236843	GenBank	CDS	81719	82807	+	-1	.	codon_start=1 db_xref=GI:299060493 db_xref=GOA:D8MKE4 db_xref=InterPro:IPR002201 db_xref=InterPro:IPR011916 db_xref=UniProtKB/TrEMBL:D8MKE4 gene=waaQ locus_tag=EbC_00690 note=silverDB:661Eb00084 product='Putative heptosyl III transferase WaaQ' protein_id=CAX57600.1 transl_table=11
FP236843	GenBank	CDS	82878	83876	+	-1	.	codon_start=1 db_xref=GI:299060494 db_xref=GOA:D8MKE5 db_xref=InterPro:IPR001173 db_xref=UniProtKB/TrEMBL:D8MKE5 locus_tag=EbC_00700 note=silverDB:661Eb00086 product='Glycosyl transferase family 2' protein_id=CAX57601.1 transl_table=11
FP236843	GenBank	CDS	83882	84985	+	-1	.	codon_start=1 db_xref=GI:299060495 db_xref=GOA:D8MKE6 db_xref=InterPro:IPR002201 db_xref=UniProtKB/TrEMBL:D8MKE6 locus_tag=EbC_00710 note=silverDB:661Eb00087 product='Putative glycosyl transferase, family 9' protein_id=CAX57602.1 transl_table=11
FP236843	GenBank	CDS	85234	86340	+	-1	.	codon_start=1 db_xref=GI:299060496 db_xref=GOA:D8MKE7 db_xref=InterPro:IPR001296 db_xref=UniProtKB/TrEMBL:D8MKE7 locus_tag=EbC_00720 note=silverDB:661Eb00088 product='Glycosyl transferase, group 1' protein_id=CAX57603.1 transl_table=11
FP236843	GenBank	CDS	86653	87612	+	1	.	codon_start=1 db_xref=GI:299060497 db_xref=GOA:D8MKE8 db_xref=InterPro:IPR002509 db_xref=InterPro:IPR011330 db_xref=UniProtKB/TrEMBL:D8MKE8 gene=walW locus_tag=EbC_00730 note=silverDB:661Eb00089 product='Lipopolysaccharide biosynthesis protein' protein_id=CAX57604.1 transl_table=11
FP236843	GenBank	CDS	87631	88896	+	1	.	codon_start=1 db_xref=GI:299060498 db_xref=GOA:D8MKE9 db_xref=UniProtKB/TrEMBL:D8MKE9 gene=waaL locus_tag=EbC_00740 note=silverDB:661Eb00090 product='Lipid A core, surface polymer ligase WaaL' protein_id=CAX57605.1 transl_table=11
FP236843	GenBank	CDS	88914	89837	+	-1	.	codon_start=1 db_xref=GI:299060499 db_xref=GOA:D8MKF0 db_xref=InterPro:IPR001173 db_xref=UniProtKB/TrEMBL:D8MKF0 locus_tag=EbC_00750 note=silverDB:661Eb00092 product=Glucosyltransferase protein_id=CAX57606.1 transl_table=11
FP236843	GenBank	CDS	89834	90793	+	-1	.	codon_start=1 db_xref=GI:299060500 db_xref=GOA:D8MKF1 db_xref=InterPro:IPR002201 db_xref=InterPro:IPR011908 db_xref=UniProtKB/TrEMBL:D8MKF1 gene=waaC locus_tag=EbC_00760 note=silverDB:661Eb00094 product='Heptosyltransferase I WaaC' protein_id=CAX57607.1 transl_table=11
FP236843	GenBank	CDS	90811	91872	+	-1	.	codon_start=1 db_xref=GI:299060501 db_xref=GOA:D8MKF2 db_xref=InterPro:IPR002201 db_xref=InterPro:IPR011910 db_xref=UniProtKB/TrEMBL:D8MKF2 locus_tag=EbC_00770 note=silverDB:661Eb00096 product='Lipopolysaccharide heptosyltransferase' protein_id=CAX57608.1 transl_table=11
FP236843	GenBank	CDS	91889	92821	+	-1	.	EC_number=5.1.3.20 codon_start=1 db_xref=GI:299060502 db_xref=GOA:D8MKF3 db_xref=InterPro:IPR001509 db_xref=InterPro:IPR011912 db_xref=InterPro:IPR016040 db_xref=UniProtKB/TrEMBL:D8MKF3 gene=waaD locus_tag=EbC_00780 note=silverDB:661Eb00097 product=ADP-L-glycero-D-manno-heptose-6-epimerase protein_id=CAX57609.1 transl_table=11
FP236843	GenBank	CDS	93053	94255	+	1	.	EC_number=2.3.1.29 codon_start=1 db_xref=GI:299060503 db_xref=GOA:D8MKF4 db_xref=InterPro:IPR001917 db_xref=InterPro:IPR004839 db_xref=InterPro:IPR011282 db_xref=InterPro:IPR015421 db_xref=InterPro:IPR015422 db_xref=InterPro:IPR015424 db_xref=UniProtKB/TrEMBL:D8MKF4 locus_tag=EbC_00790 note=silverDB:661Eb00098 product='2-amino-3-ketobutyrate coenzyme A ligase' protein_id=CAX57610.1 transl_table=11
FP236843	GenBank	CDS	94255	95280	+	1	.	EC_number=1.1.1.103 codon_start=1 db_xref=GI:299060504 db_xref=GOA:D8MKF5 db_xref=InterPro:IPR002085 db_xref=InterPro:IPR002328 db_xref=InterPro:IPR004627 db_xref=InterPro:IPR011032 db_xref=InterPro:IPR013149 db_xref=InterPro:IPR013154 db_xref=InterPro:IPR016040 db_xref=UniProtKB/TrEMBL:D8MKF5 gene=tdh locus_tag=EbC_00800 note=silverDB:661Eb00099 product='L-threonine 3-dehydrogenase' protein_id=C…
FP236843	GenBank	CDS	95323	96231	+	-1	.	codon_start=1 db_xref=GI:299060505 db_xref=UniProtKB/TrEMBL:D8MKF6 locus_tag=EbC_00810 note=silverDB:661Eb00100 product='Uncharacterized protein' protein_id=CAX57612.1 transl_table=11
FP236843	GenBank	CDS	96224	97459	+	-1	.	codon_start=1 db_xref=GI:299060506 db_xref=GOA:D8MKF7 db_xref=InterPro:IPR001296 db_xref=UniProtKB/TrEMBL:D8MKF7 locus_tag=EbC_00820 note=silverDB:661Eb00101 product='Glycosyl transferase, group 1' protein_id=CAX57613.1 transl_table=11
FP236843	GenBank	CDS	97514	98422	+	-1	.	codon_start=1 db_xref=GI:299060507 db_xref=GOA:D8MKF8 db_xref=InterPro:IPR002509 db_xref=InterPro:IPR006837 db_xref=InterPro:IPR011330 db_xref=UniProtKB/TrEMBL:D8MKF8 gene=yigQ locus_tag=EbC_00830 note=silverDB:661Eb00102 product='conserved uncharacterized protein YigQ' protein_id=CAX57614.1 transl_table=11
FP236843	GenBank	CDS	98444	99751	+	-1	.	codon_start=1 db_xref=GI:299060508 db_xref=GOA:D8MKF9 db_xref=InterPro:IPR002886 db_xref=InterPro:IPR011055 db_xref=InterPro:IPR016047 db_xref=UniProtKB/TrEMBL:D8MKF9 locus_tag=EbC_00840 note=silverDB:661Eb00103 product='Putative exported peptidase' protein_id=CAX57615.1 transl_table=11
FP236843	GenBank	CDS	100079	100510	+	1	.	codon_start=1 db_xref=GI:299060509 db_xref=InterPro:IPR001763 db_xref=UniProtKB/TrEMBL:D8MKG0 locus_tag=EbC_00850 note=silverDB:661Eb00104 product='Putative membrane protein' protein_id=CAX57616.1 transl_table=11
FP236843	GenBank	CDS	100651	101115	+	1	.	codon_start=1 db_xref=GI:299060510 db_xref=GOA:D8MKG1 db_xref=InterPro:IPR003708 db_xref=UniProtKB/TrEMBL:D8MKG1 gene=secB locus_tag=EbC_00860 note=silverDB:661Eb00105 product='Protein-export protein SecB' protein_id=CAX57617.1 transl_table=11
FP236843	GenBank	CDS	101115	102134	+	1	.	EC_number=1.1.1.94 codon_start=1 db_xref=GI:299060511 db_xref=GOA:D8MKG2 db_xref=InterPro:IPR006109 db_xref=InterPro:IPR006168 db_xref=InterPro:IPR008927 db_xref=InterPro:IPR011128 db_xref=InterPro:IPR013328 db_xref=InterPro:IPR016040 db_xref=UniProtKB/TrEMBL:D8MKG2 gene=gpsA locus_tag=EbC_00870 note=silverDB:661Eb00106 product='NAD(P)H-dependent glycerol-3-phosphate dehydrogenase' protein_id=CAX…
FP236843	GenBank	CDS	102203	103024	+	1	.	codon_start=1 db_xref=GI:299060512 db_xref=GOA:D8MKG3 db_xref=InterPro:IPR005881 db_xref=InterPro:IPR010493 db_xref=InterPro:IPR011004 db_xref=InterPro:IPR018357 db_xref=UniProtKB/TrEMBL:D8MKG3 gene=cysE locus_tag=EbC_00880 note=silverDB:661Eb00107 product='Serine acetyltransferase' protein_id=CAX57619.1 transl_table=11
FP236843	GenBank	CDS	103028	103501	+	-1	.	codon_start=1 db_xref=GI:299060513 db_xref=GOA:D8MKG4 db_xref=InterPro:IPR001537 db_xref=InterPro:IPR004440 db_xref=InterPro:IPR016914 db_xref=UniProtKB/TrEMBL:D8MKG4 gene=cspR locus_tag=EbC_00890 note=silverDB:661Eb00108 product='rRNA methyltransferase CspR' protein_id=CAX57620.1 transl_table=11
FP236843	GenBank	CDS	103545	104921	+	-1	.	EC_number=2.7.3.- codon_start=1 db_xref=GI:299060514 db_xref=GOA:D8MKG5 db_xref=InterPro:IPR003594 db_xref=InterPro:IPR003660 db_xref=InterPro:IPR003661 db_xref=InterPro:IPR004358 db_xref=InterPro:IPR005467 db_xref=InterPro:IPR009082 db_xref=UniProtKB/TrEMBL:D8MKG5 gene=cpxA locus_tag=EbC_00900 note=silverDB:661Eb00109 product='Sensory kinase in two-component regulatory system with CpxR' protein_…
FP236843	GenBank	CDS	104918	105616	+	-1	.	codon_start=1 db_xref=GI:299060515 db_xref=GOA:D8MKG6 db_xref=InterPro:IPR001789 db_xref=InterPro:IPR001867 db_xref=InterPro:IPR011006 db_xref=InterPro:IPR011991 db_xref=UniProtKB/TrEMBL:D8MKG6 gene=cpxR locus_tag=EbC_00910 note=silverDB:661Eb00110 product='Two-component response regulator' protein_id=CAX57622.1 transl_table=11
FP236843	GenBank	CDS	105767	106276	+	1	.	codon_start=1 db_xref=GI:299060516 db_xref=GOA:D8MKG7 db_xref=InterPro:IPR012899 db_xref=UniProtKB/TrEMBL:D8MKG7 gene=cpxP locus_tag=EbC_00920 note=silverDB:661Eb00111 product='Periplasmic repressor of cpx regulon by interaction with CpxA' protein_id=CAX57623.1 transl_table=11
FP236843	GenBank	CDS	106494	107501	+	-1	.	codon_start=1 db_xref=GI:299060517 db_xref=GOA:D8MKG8 db_xref=InterPro:IPR002104 db_xref=InterPro:IPR011010 db_xref=InterPro:IPR013762 db_xref=UniProtKB/TrEMBL:D8MKG8 locus_tag=EbC_00930 note=silverDB:661Eb00112 product='Site-specific recombinase, phage integrase family' protein_id=CAX57624.1 transl_table=11
FP236843	GenBank	CDS	108343	108621	+	1	.	codon_start=1 db_xref=GI:299060518 db_xref=InterPro:IPR019679 db_xref=UniProtKB/TrEMBL:D8MKG9 locus_tag=EbC_00940 note=silverDB:661Eb00114 product='Cox protein' protein_id=CAX57625.1 transl_table=11
FP236843	GenBank	CDS	108630	108893	+	1	.	codon_start=1 db_xref=GI:299060519 db_xref=UniProtKB/TrEMBL:D8MKH0 locus_tag=EbC_00950 note=silverDB:661Eb00115 product='phage-like protein' protein_id=CAX57626.1 transl_table=11
FP236843	GenBank	CDS	109371	109817	+	1	.	codon_start=1 db_xref=GI:299060520 db_xref=UniProtKB/TrEMBL:D8MKH1 locus_tag=EbC_00960 note=silverDB:661Eb00116 product='conserved uncharacterized protein' protein_id=CAX57627.1 transl_table=11
FP236843	GenBank	CDS	109891	110121	+	1	.	codon_start=1 db_xref=GI:299060521 db_xref=UniProtKB/TrEMBL:D8MKH2 locus_tag=EbC_00970 note=silverDB:661Eb00117 product='conserved uncharacterized protein' protein_id=CAX57628.1 transl_table=11
FP236843	GenBank	CDS	110121	110348	+	1	.	codon_start=1 db_xref=GI:299060522 db_xref=GOA:D8MKH3 db_xref=InterPro:IPR000962 db_xref=InterPro:IPR012783 db_xref=UniProtKB/TrEMBL:D8MKH3 locus_tag=EbC_00980 note=silverDB:661Eb00119 product='Phage-related protein' protein_id=CAX57629.1 transl_table=11
FP236843	GenBank	CDS	110666	111157	+	1	.	codon_start=1 db_xref=GI:299060523 db_xref=GOA:D8MKH4 db_xref=InterPro:IPR012327 db_xref=InterPro:IPR023095 db_xref=UniProtKB/TrEMBL:D8MKH4 locus_tag=EbC_00990 note=silverDB:661Eb00120 product='Putative DNA adenine methylase' protein_id=CAX57630.1 transl_table=11
FP236843	GenBank	CDS	111348	111620	+	-1	.	codon_start=1 db_xref=GI:299060524 db_xref=UniProtKB/TrEMBL:D8MKH5 locus_tag=EbC_01000 note=silverDB:661Eb00121 product='uncharacterized protein' protein_id=CAX57631.1 transl_table=11
FP236843	GenBank	CDS	111848	114097	+	1	.	codon_start=1 db_xref=GI:299060525 db_xref=GOA:D8MKH6 db_xref=InterPro:IPR008766 db_xref=UniProtKB/TrEMBL:D8MKH6 gene=gpA locus_tag=EbC_01010 note=silverDB:661Eb00122 product='Phage replication protein' protein_id=CAX57632.1 transl_table=11
FP236843	GenBank	CDS	116413	117411	+	1	.	codon_start=1 db_xref=GI:299060526 db_xref=InterPro:IPR010359 db_xref=UniProtKB/TrEMBL:D8MKH7 locus_tag=EbC_01020 note=silverDB:661Eb00124 product='conserved uncharacterized protein' protein_id=CAX57633.1 transl_table=11
FP236843	GenBank	CDS	118451	119521	+	-1	.	codon_start=1 db_xref=GI:299060527 db_xref=InterPro:IPR006430 db_xref=InterPro:IPR006944 db_xref=UniProtKB/TrEMBL:D8MKH8 gene=gpQ locus_tag=EbC_01030 note=silverDB:661Eb00126 product='Putative portal vertex protein' protein_id=CAX57634.1 transl_table=11
FP236843	GenBank	CDS	119525	121063	+	-1	.	codon_start=1 db_xref=GI:299060528 db_xref=InterPro:IPR004921 db_xref=UniProtKB/TrEMBL:D8MKH9 gene=gpP locus_tag=EbC_01040 note=silverDB:661Eb00127 product='Probable terminase, ATPase subunit' protein_id=CAX57635.1 transl_table=11
FP236843	GenBank	CDS	121387	122223	+	1	.	codon_start=1 db_xref=GI:299060529 db_xref=GOA:D8MKI0 db_xref=InterPro:IPR009228 db_xref=UniProtKB/TrEMBL:D8MKI0 gene=gpO locus_tag=EbC_01050 note=silverDB:661Eb00128 product='Putative phage capsid scaffolding protein' protein_id=CAX57636.1 transl_table=11
FP236843	GenBank	CDS	122253	123302	+	1	.	codon_start=1 db_xref=GI:299060530 db_xref=GOA:D8MKI1 db_xref=InterPro:IPR006441 db_xref=UniProtKB/TrEMBL:D8MKI1 gene=gpN locus_tag=EbC_01060 note=silverDB:661Eb00129 product='Major phage capsid protein' protein_id=CAX57637.1 transl_table=11
FP236843	GenBank	CDS	123350	124300	+	1	.	codon_start=1 db_xref=GI:299060531 db_xref=GOA:D8MKI2 db_xref=InterPro:IPR010270 db_xref=UniProtKB/TrEMBL:D8MKI2 gene=gpM locus_tag=EbC_01070 note=silverDB:661Eb00130 product='Phage terminase/endonuclease subunit' protein_id=CAX57638.1 transl_table=11
FP236843	GenBank	CDS	124398	124892	+	1	.	codon_start=1 db_xref=GI:299060532 db_xref=GOA:D8MKI3 db_xref=InterPro:IPR009225 db_xref=UniProtKB/TrEMBL:D8MKI3 gene=gpL locus_tag=EbC_01080 note=silverDB:661Eb00131 product='Phage head completion/stabilization protein' protein_id=CAX57639.1 transl_table=11
FP236843	GenBank	CDS	124892	125095	+	1	.	codon_start=1 db_xref=GI:299060533 db_xref=InterPro:IPR008861 db_xref=UniProtKB/TrEMBL:D8MKI4 locus_tag=EbC_01090 note=silverDB:661Eb00132 product='Phage tail protein X' protein_id=CAX57640.1 transl_table=11
FP236843	GenBank	CDS	125086	125379	+	1	.	codon_start=1 db_xref=GI:299060534 db_xref=UniProtKB/TrEMBL:D8MKI5 locus_tag=EbC_01100 note=silverDB:661Eb00133 product='conserved uncharacterized protein' protein_id=CAX57641.1 transl_table=11
FP236843	GenBank	CDS	125376	125921	+	1	.	EC_number=3.2.1.17 codon_start=1 db_xref=GI:299060535 db_xref=GOA:D8MKI6 db_xref=InterPro:IPR002196 db_xref=UniProtKB/TrEMBL:D8MKI6 locus_tag=EbC_01110 note=silverDB:661Eb00134 product=Lysozyme protein_id=CAX57642.1 transl_table=11
FP236843	GenBank	CDS	125921	126340	+	1	.	codon_start=1 db_xref=GI:299060536 db_xref=UniProtKB/TrEMBL:D8MKI7 locus_tag=EbC_01120 note=silverDB:661Eb00136 product='conserved uncharacterized protein' protein_id=CAX57643.1 transl_table=11
FP236843	GenBank	CDS	126345	126473	+	1	.	codon_start=1 db_xref=GI:299060537 db_xref=UniProtKB/TrEMBL:D8MKI8 locus_tag=EbC_01130 note=silverDB:661Eb00137 product='conserved uncharacterized protein, probable fragment' protein_id=CAX57644.1 transl_table=11
FP236843	GenBank	CDS	126463	126948	+	1	.	codon_start=1 db_xref=GI:299060538 db_xref=InterPro:IPR009678 db_xref=UniProtKB/TrEMBL:D8MKI9 gene=gpR locus_tag=EbC_01140 note=silverDB:661Eb00139 product='Tail completion protein r' protein_id=CAX57645.1 transl_table=11
FP236843	GenBank	CDS	126948	127592	+	1	.	codon_start=1 db_xref=GI:299060539 db_xref=InterPro:IPR006522 db_xref=UniProtKB/TrEMBL:D8MKJ0 locus_tag=EbC_01150 note=silverDB:661Eb00140 product='conserved uncharacterized protein' protein_id=CAX57646.1 transl_table=11
FP236843	GenBank	CDS	127589	128143	+	1	.	codon_start=1 db_xref=GI:299060540 db_xref=InterPro:IPR006531 db_xref=InterPro:IPR013046 db_xref=UniProtKB/TrEMBL:D8MKJ1 locus_tag=EbC_01160 note=silverDB:661Eb00143 product='Putative phage baseplate assembly protein' protein_id=CAX57647.1 transl_table=11
FP236843	GenBank	CDS	128161	128484	+	1	.	codon_start=1 db_xref=GI:299060541 db_xref=GOA:D8MKJ2 db_xref=InterPro:IPR007048 db_xref=InterPro:IPR015801 db_xref=UniProtKB/TrEMBL:D8MKJ2 locus_tag=EbC_01170 note=silverDB:661Eb00144 product='Phage baseplate assembly protein' protein_id=CAX57648.1 transl_table=11
FP236843	GenBank	CDS	128481	129392	+	1	.	codon_start=1 db_xref=GI:299060542 db_xref=InterPro:IPR006949 db_xref=InterPro:IPR014507 db_xref=UniProtKB/TrEMBL:D8MKJ3 locus_tag=EbC_01180 note=silverDB:661Eb00145 product='Baseplate J family protein' protein_id=CAX57649.1 transl_table=11
FP236843	GenBank	CDS	129385	129990	+	1	.	codon_start=1 db_xref=GI:299060543 db_xref=InterPro:IPR006521 db_xref=UniProtKB/TrEMBL:D8MKJ4 locus_tag=EbC_01190 note=silverDB:661Eb00146 product='Phage tail protein I' protein_id=CAX57650.1 transl_table=11
FP236843	GenBank	CDS	129987	131102	+	1	.	codon_start=1 db_xref=GI:299060544 db_xref=InterPro:IPR011083 db_xref=UniProtKB/TrEMBL:D8MKJ5 locus_tag=EbC_01200 note=silverDB:661Eb00147 product='Phage Tail Collar domain protein' protein_id=CAX57651.1 transl_table=11
FP236843	GenBank	CDS	131102	131692	+	1	.	codon_start=1 db_xref=GI:299060545 db_xref=InterPro:IPR003458 db_xref=UniProtKB/TrEMBL:D8MKJ6 locus_tag=EbC_01210 note=silverDB:661Eb00148 product='Phage tail assembly chaperone gp38' protein_id=CAX57652.1 transl_table=11
FP236843	GenBank	CDS	131726	132157	+	-1	.	codon_start=1 db_xref=GI:299060546 db_xref=InterPro:IPR009734 db_xref=InterPro:IPR016912 db_xref=UniProtKB/TrEMBL:D8MKJ7 gene=gpU locus_tag=EbC_01220 note=silverDB:661Eb00149 product='Putative phage tail protein' protein_id=CAX57653.1 transl_table=11
FP236843	GenBank	CDS	132164	135355	+	-1	.	codon_start=1 db_xref=GI:299060547 db_xref=InterPro:IPR010090 db_xref=UniProtKB/TrEMBL:D8MKJ8 locus_tag=EbC_01230 note=silverDB:661Eb00151 product='Phage tail tape measure protein, TP901 family' protein_id=CAX57654.1 transl_table=11
FP236843	GenBank	CDS	135501	135800	+	-1	.	codon_start=1 db_xref=GI:299060548 db_xref=InterPro:IPR009322 db_xref=UniProtKB/TrEMBL:D8MKJ9 gene=gpE\' locus_tag=EbC_01240 note=silverDB:661Eb00152 product='Putative phage tail protein E\'' protein_id=CAX57655.1 transl_table=11
FP236843	GenBank	CDS	135862	136374	+	-1	.	codon_start=1 db_xref=GI:299060549 db_xref=InterPro:IPR006498 db_xref=UniProtKB/TrEMBL:D8MKK0 gene=fII locus_tag=EbC_01250 note=silverDB:661Eb00153 product='Major tail tube protein' protein_id=CAX57656.1 transl_table=11
FP236843	GenBank	CDS	136385	137572	+	-1	.	codon_start=1 db_xref=GI:299060550 db_xref=InterPro:IPR007067 db_xref=UniProtKB/TrEMBL:D8MKK1 gene=fI locus_tag=EbC_01260 note=silverDB:661Eb00155 product='Major tail sheath protein' protein_id=CAX57657.1 transl_table=11
FP236843	GenBank	CDS	137596	138831	+	1	.	codon_start=1 db_xref=GI:299060551 db_xref=InterPro:IPR010277 db_xref=UniProtKB/TrEMBL:D8MKK2 gene=gpD locus_tag=EbC_01270 note=silverDB:661Eb00156 product='Regulator of late gene expression' protein_id=CAX57658.1 transl_table=11
FP236843	GenBank	CDS	138892	139131	+	1	.	codon_start=1 db_xref=GI:299060552 db_xref=GOA:D8MKK3 db_xref=InterPro:IPR007684 db_xref=UniProtKB/TrEMBL:D8MKK3 locus_tag=EbC_01280 note=silverDB:cbdbB2 product='Phage transcriptional activator, Ogr/delta' protein_id=CAX57659.1 transl_table=11
FP236843	GenBank	CDS	139240	139539	+	1	.	codon_start=1 db_xref=GI:299060553 db_xref=InterPro:IPR007829 db_xref=UniProtKB/TrEMBL:D8MKK4 locus_tag=EbC_01290 note=silverDB:661Eb00158 product='conserved uncharacterized protein' protein_id=CAX57660.1 transl_table=11
FP236843	GenBank	CDS	139753	140655	+	1	.	codon_start=1 db_xref=GI:299060554 db_xref=GOA:D8MKK5 db_xref=InterPro:IPR002524 db_xref=UniProtKB/TrEMBL:D8MKK5 gene=fieF locus_tag=EbC_01300 note=silverDB:661Eb00159 product='Cation-efflux pump FieF' protein_id=CAX57661.1 transl_table=11
FP236843	GenBank	CDS	140863	141825	+	1	.	EC_number=2.7.1.11 codon_start=1 db_xref=GI:299060555 db_xref=GOA:D8MKK6 db_xref=InterPro:IPR000023 db_xref=InterPro:IPR012003 db_xref=InterPro:IPR012828 db_xref=InterPro:IPR015912 db_xref=InterPro:IPR022953 db_xref=UniProtKB/TrEMBL:D8MKK6 gene=pfkA locus_tag=EbC_01310 note=silverDB:661Eb00160 product='6-phosphofructokinase isozyme I' protein_id=CAX57662.1 transl_table=11
FP236843	GenBank	CDS	141970	142962	+	1	.	codon_start=1 db_xref=GI:299060556 db_xref=GOA:D8MKK7 db_xref=InterPro:IPR000957 db_xref=InterPro:IPR005669 db_xref=InterPro:IPR006059 db_xref=UniProtKB/TrEMBL:D8MKK7 gene=sbp locus_tag=EbC_01320 note=silverDB:661Eb00161 product='Periplasmic sulphate binding protein' protein_id=CAX57663.1 transl_table=11
FP236843	GenBank	CDS	143183	143941	+	1	.	EC_number=3.6.1.26 codon_start=1 db_xref=GI:299060557 db_xref=GOA:D8MKK8 db_xref=InterPro:IPR003763 db_xref=UniProtKB/TrEMBL:D8MKK8 gene=cdh locus_tag=EbC_01330 note=silverDB:661Eb00162 product='CDP-diacylglycerol pyrophosphatase' protein_id=CAX57664.1 transl_table=11
FP236843	GenBank	CDS	143973	144974	+	-1	.	codon_start=1 db_xref=GI:299060558 db_xref=GOA:D8MKK9 db_xref=InterPro:IPR004664 db_xref=InterPro:IPR005274 db_xref=UniProtKB/TrEMBL:D8MKK9 gene=rbn locus_tag=EbC_01340 note=silverDB:661Eb00163 product='Predicted membrane protein' protein_id=CAX57665.1 transl_table=11
FP236843	GenBank	CDS	145032	145931	+	-1	.	EC_number=4.2.1.- codon_start=1 db_xref=GI:299060559 db_xref=GOA:D8MKL0 db_xref=InterPro:IPR000847 db_xref=InterPro:IPR005119 db_xref=InterPro:IPR011991 db_xref=UniProtKB/TrEMBL:D8MKL0 locus_tag=EbC_01350 note=silverDB:661Eb00165 product='O-succinylbenzoate synthase' protein_id=CAX57666.1 transl_table=11
FP236843	GenBank	CDS	146046	146804	+	1	.	codon_start=1 db_xref=GI:299060560 db_xref=GOA:D8MKL1 db_xref=InterPro:IPR002198 db_xref=InterPro:IPR002347 db_xref=InterPro:IPR016040 db_xref=UniProtKB/TrEMBL:D8MKL1 locus_tag=EbC_01360 note=silverDB:661Eb00166 product='Short-chain dehydrogenase/reductase SDR' protein_id=CAX57667.1 transl_table=11
FP236843	GenBank	CDS	146864	147715	+	-1	.	codon_start=1 db_xref=GI:299060561 db_xref=GOA:D8MKL2 db_xref=InterPro:IPR003719 db_xref=UniProtKB/TrEMBL:D8MKL2 gene=pab locus_tag=EbC_01370 note=silverDB:661Eb00168 product='Putative antibiotic biosynthesis protein' protein_id=CAX57668.1 transl_table=11
FP236843	GenBank	CDS	147877	148500	+	1	.	codon_start=1 db_xref=GI:299060562 db_xref=GOA:D8MKL3 db_xref=InterPro:IPR004045 db_xref=InterPro:IPR010987 db_xref=InterPro:IPR012335 db_xref=InterPro:IPR012336 db_xref=InterPro:IPR017933 db_xref=UniProtKB/TrEMBL:D8MKL3 locus_tag=EbC_01380 note=silverDB:661Eb00169 product='Glutathione S-transferase family protein' protein_id=CAX57669.1 transl_table=11
FP236843	GenBank	CDS	148503	149960	+	-1	.	codon_start=1 db_xref=GI:299060563 db_xref=GOA:D8MKL4 db_xref=InterPro:IPR000524 db_xref=InterPro:IPR004839 db_xref=InterPro:IPR011991 db_xref=InterPro:IPR015421 db_xref=InterPro:IPR015422 db_xref=InterPro:IPR015424 db_xref=UniProtKB/TrEMBL:D8MKL4 locus_tag=EbC_01390 note=silverDB:661Eb00170 product='Putative aminotransferase' protein_id=CAX57670.1 transl_table=11
FP236843	GenBank	CDS	150097	150681	+	1	.	codon_start=1 db_xref=GI:299060564 db_xref=GOA:D8MKL5 db_xref=InterPro:IPR001123 db_xref=UniProtKB/TrEMBL:D8MKL5 locus_tag=EbC_01400 note=silverDB:661Eb00171 product='Lysine exporter protein (LYSE/YGGA)' protein_id=CAX57671.1 transl_table=11
FP236843	GenBank	CDS	150735	152354	+	-1	.	EC_number=1.1.5.4 codon_start=1 db_xref=GI:299060565 db_xref=GOA:D8MKL6 db_xref=InterPro:IPR006231 db_xref=UniProtKB/TrEMBL:D8MKL6 gene=mqo locus_tag=EbC_01410 note=silverDB:661Eb00172 product='Malate:quinone oxidoreductase' protein_id=CAX57672.1 transl_table=11
FP236843	GenBank	CDS	152763	153215	+	-1	.	codon_start=1 db_xref=GI:299060566 db_xref=InterPro:IPR003779 db_xref=InterPro:IPR004675 db_xref=UniProtKB/TrEMBL:D8MKL7 locus_tag=EbC_01420 note=silverDB:661Eb00173 product='conserved uncharacterized protein' protein_id=CAX57673.1 transl_table=11
FP236843	GenBank	CDS	153305	154735	+	1	.	codon_start=1 db_xref=GI:299060567 db_xref=GOA:D8MKL8 db_xref=InterPro:IPR000524 db_xref=InterPro:IPR004839 db_xref=InterPro:IPR011991 db_xref=InterPro:IPR015421 db_xref=InterPro:IPR015424 db_xref=UniProtKB/TrEMBL:D8MKL8 locus_tag=EbC_01430 note=silverDB:661Eb00174 product='Transcriptional regulator, GntR family' protein_id=CAX57674.1 transl_table=11
FP236843	GenBank	CDS	154780	155547	+	-1	.	EC_number=5.3.1.1 codon_start=1 db_xref=GI:299060568 db_xref=GOA:D8MKL9 db_xref=InterPro:IPR000652 db_xref=InterPro:IPR013785 db_xref=InterPro:IPR020861 db_xref=InterPro:IPR022896 db_xref=UniProtKB/TrEMBL:D8MKL9 gene=tpiA locus_tag=EbC_01440 note=silverDB:661Eb00176 product='Triosephosphate isomerase' protein_id=CAX57675.1 transl_table=11
FP236843	GenBank	CDS	155667	156260	+	-1	.	codon_start=1 db_xref=GI:299060569 db_xref=InterPro:IPR009918 db_xref=UniProtKB/TrEMBL:D8MKM0 gene=yiiQ locus_tag=EbC_01450 note=silverDB:661Eb00177 product='conserved uncharacterized protein YiiQ' protein_id=CAX57676.1 transl_table=11
FP236843	GenBank	CDS	156351	156794	+	1	.	codon_start=1 db_xref=GI:299060570 db_xref=GOA:D8MKM1 db_xref=InterPro:IPR008523 db_xref=UniProtKB/TrEMBL:D8MKM1 gene=yiiR locus_tag=EbC_01460 note=silverDB:661Eb00178 product='conserved uncharacterized protein YiiR' protein_id=CAX57677.1 transl_table=11
FP236843	GenBank	CDS	156785	157531	+	-1	.	EC_number=1.18.1.2 codon_start=1 db_xref=GI:299060571 db_xref=GOA:D8MKM2 db_xref=InterPro:IPR001433 db_xref=InterPro:IPR008333 db_xref=InterPro:IPR017927 db_xref=InterPro:IPR017938 db_xref=UniProtKB/TrEMBL:D8MKM2 gene=fpr locus_tag=EbC_01470 note=silverDB:661Eb00179 product='Ferredoxin-NADP reductase' protein_id=CAX57678.1 transl_table=11
FP236843	GenBank	CDS	157837	159015	+	1	.	codon_start=1 db_xref=GI:299060572 db_xref=GOA:D8MKM3 db_xref=InterPro:IPR011701 db_xref=InterPro:IPR016196 db_xref=InterPro:IPR020846 db_xref=UniProtKB/TrEMBL:D8MKM3 gene=emrD locus_tag=EbC_01480 note=silverDB:661Eb00180 product='Multidrug resistance protein D' protein_id=CAX57679.1 transl_table=11
FP236843	GenBank	CDS	159103	160113	+	-1	.	codon_start=1 db_xref=GI:299060573 db_xref=GOA:D8MKM4 db_xref=InterPro:IPR004464 db_xref=UniProtKB/TrEMBL:D8MKM4 gene=glpX locus_tag=EbC_01490 note=silverDB:661Eb00182 product='Putative glycerol metabolic protein' protein_id=CAX57680.1 transl_table=11
FP236843	GenBank	CDS	160214	161728	+	-1	.	EC_number=2.7.1.30 codon_start=1 db_xref=GI:299060574 db_xref=GOA:D8MKM5 db_xref=InterPro:IPR000577 db_xref=InterPro:IPR005999 db_xref=InterPro:IPR018483 db_xref=InterPro:IPR018484 db_xref=InterPro:IPR018485 db_xref=UniProtKB/TrEMBL:D8MKM5 gene=glpK locus_tag=EbC_01500 note=silverDB:661Eb00183 product='Glycerol kinase' protein_id=CAX57681.1 transl_table=11
FP236843	GenBank	CDS	161761	162609	+	-1	.	codon_start=1 db_xref=GI:299060575 db_xref=GOA:D8MKM6 db_xref=InterPro:IPR000425 db_xref=InterPro:IPR012269 db_xref=InterPro:IPR022357 db_xref=UniProtKB/TrEMBL:D8MKM6 locus_tag=EbC_01510 note=silverDB:661Eb00185 product='Glycerol uptake facilitator protein' protein_id=CAX57682.1 transl_table=11
FP236843	GenBank	CDS	163058	163297	+	1	.	codon_start=1 db_xref=GI:299060576 db_xref=GOA:D8MKM7 db_xref=InterPro:IPR009252 db_xref=UniProtKB/TrEMBL:D8MKM7 locus_tag=EbC_01520 note=silverDB:661Eb00186 product='conserved uncharacterized protein' protein_id=CAX57683.1 transl_table=11
FP236843	GenBank	CDS	163343	163828	+	-1	.	codon_start=1 db_xref=GI:299060577 db_xref=GOA:D8MKM8 db_xref=InterPro:IPR005493 db_xref=InterPro:IPR010203 db_xref=InterPro:IPR014339 db_xref=UniProtKB/TrEMBL:D8MKM8 gene=rraA locus_tag=EbC_01530 note=silverDB:661Eb00188 product='Regulator of ribonuclease activity A' protein_id=CAX57684.1 transl_table=11
FP236843	GenBank	CDS	163935	164864	+	-1	.	EC_number=2.5.1.- codon_start=1 db_xref=GI:299060578 db_xref=GOA:D8MKM9 db_xref=InterPro:IPR000537 db_xref=InterPro:IPR004657 db_xref=UniProtKB/TrEMBL:D8MKM9 gene=menA locus_tag=EbC_01540 note=silverDB:661Eb00189 product='1,4-dihydroxy-2-naphthoate octaprenyltransferase' protein_id=CAX57685.1 transl_table=11
FP236843	GenBank	CDS	165022	166353	+	-1	.	codon_start=1 db_xref=GI:299060579 db_xref=GOA:D8MKN0 db_xref=InterPro:IPR003593 db_xref=InterPro:IPR003959 db_xref=InterPro:IPR004491 db_xref=InterPro:IPR013093 db_xref=InterPro:IPR019489 db_xref=UniProtKB/TrEMBL:D8MKN0 gene=hslU locus_tag=EbC_01550 note=silverDB:661Eb00192 product='ATP-dependent hsl protease ATP-binding subunit HslU' protein_id=CAX57686.1 transl_table=11
FP236843	GenBank	CDS	166365	166895	+	-1	.	EC_number=3.4.25.- codon_start=1 db_xref=GI:299060580 db_xref=GOA:D8MKN1 db_xref=InterPro:IPR001353 db_xref=InterPro:IPR022281 db_xref=UniProtKB/TrEMBL:D8MKN1 gene=hslV locus_tag=EbC_01560 note=silverDB:661Eb00193 product='ATP-dependent protease HslV' protein_id=CAX57687.1 transl_table=11
FP236843	GenBank	CDS	166986	167801	+	-1	.	codon_start=1 db_xref=GI:299060581 db_xref=GOA:D8MKN2 db_xref=InterPro:IPR007730 db_xref=InterPro:IPR011930 db_xref=UniProtKB/TrEMBL:D8MKN2 gene=ftsN locus_tag=EbC_01570 note=silverDB:661Eb00194 product='Cell division protein' protein_id=CAX57688.1 transl_table=11
FP236843	GenBank	CDS	168081	169118	+	-1	.	codon_start=1 db_xref=GI:299060582 db_xref=GOA:D8MKN3 db_xref=InterPro:IPR000843 db_xref=InterPro:IPR001761 db_xref=InterPro:IPR010982 db_xref=UniProtKB/TrEMBL:D8MKN3 gene=cytR locus_tag=EbC_01580 note=silverDB:661Eb00195 product='HTH-type transcriptional repressor' protein_id=CAX57689.1 transl_table=11
FP236843	GenBank	CDS	169311	171509	+	-1	.	EC_number=3.6.1.- codon_start=1 db_xref=GI:299060583 db_xref=GOA:D8MKN4 db_xref=InterPro:IPR001650 db_xref=InterPro:IPR005259 db_xref=InterPro:IPR011545 db_xref=InterPro:IPR014001 db_xref=InterPro:IPR014021 db_xref=UniProtKB/TrEMBL:D8MKN4 gene=priA locus_tag=EbC_01590 note=silverDB:661Eb00197 product='Primosomal protein N\'' protein_id=CAX57690.1 transl_table=11
FP236843	GenBank	CDS	171727	171942	+	1	.	codon_start=1 db_xref=GI:299060584 db_xref=GOA:D8MKN5 db_xref=InterPro:IPR002150 db_xref=UniProtKB/TrEMBL:D8MKN5 gene=rpmE1 locus_tag=EbC_01600 note=silverDB:661Eb00198 product='50S ribosomal protein L31' protein_id=CAX57691.1 transl_table=11
FP236843	GenBank	CDS	172024	172926	+	-1	.	codon_start=1 db_xref=GI:299060585 db_xref=GOA:D8MKN6 db_xref=InterPro:IPR000847 db_xref=InterPro:IPR005119 db_xref=InterPro:IPR011991 db_xref=UniProtKB/TrEMBL:D8MKN6 locus_tag=EbC_01610 note=silverDB:661Eb00200 product='transcriptional regulator, LysR family' protein_id=CAX57692.1 transl_table=11
FP236843	GenBank	CDS	173026	174027	+	1	.	codon_start=1 db_xref=GI:299060586 db_xref=GOA:D8MKN7 db_xref=InterPro:IPR001395 db_xref=InterPro:IPR023210 db_xref=UniProtKB/TrEMBL:D8MKN7 locus_tag=EbC_01620 note=silverDB:661Eb00201 product='Oxidoreductase, aldo/keto reductase family' protein_id=CAX57693.1 transl_table=11
FP236843	GenBank	CDS	174132	174449	+	-1	.	codon_start=1 db_xref=GI:299060587 db_xref=GOA:D8MKN8 db_xref=InterPro:IPR002084 db_xref=InterPro:IPR010985 db_xref=UniProtKB/TrEMBL:D8MKN8 gene=metJ locus_tag=EbC_01630 note=silverDB:661Eb00203 product='Met regulon regulatory protein MetJ' protein_id=CAX57694.1 transl_table=11
FP236843	GenBank	CDS	174736	175896	+	1	.	EC_number=2.5.1.48 codon_start=1 db_xref=GI:299060588 db_xref=GOA:D8MKN9 db_xref=InterPro:IPR000277 db_xref=InterPro:IPR011821 db_xref=InterPro:IPR015421 db_xref=InterPro:IPR015422 db_xref=InterPro:IPR015424 db_xref=UniProtKB/TrEMBL:D8MKN9 gene=metB locus_tag=EbC_01640 note=silverDB:661Eb00204 product='Cystathionine gamma-synthase' protein_id=CAX57695.1 transl_table=11
FP236843	GenBank	CDS	175899	178328	+	1	.	EC_number=2.7.2.4 codon_start=1 db_xref=GI:299060589 db_xref=GOA:D8MKP0 db_xref=InterPro:IPR001048 db_xref=InterPro:IPR001341 db_xref=InterPro:IPR001342 db_xref=InterPro:IPR005106 db_xref=InterPro:IPR011147 db_xref=InterPro:IPR016040 db_xref=InterPro:IPR018042 db_xref=InterPro:IPR019811 db_xref=UniProtKB/TrEMBL:D8MKP0 gene=metL locus_tag=EbC_01650 note=silverDB:661Eb00205 product='Bifunctional as…
FP236843	GenBank	CDS	178552	179451	+	1	.	codon_start=1 db_xref=GI:299060590 db_xref=GOA:D8MKP1 db_xref=InterPro:IPR003171 db_xref=InterPro:IPR004620 db_xref=UniProtKB/TrEMBL:D8MKP1 gene=metF locus_tag=EbC_01660 note=silverDB:661Eb00207 product='5,10 methylenetetrahydrofolate reductase' protein_id=CAX57697.1 transl_table=11
FP236843	GenBank	CDS	179552	182203	+	-1	.	EC_number=4.1.1.31 codon_start=1 db_xref=GI:299060591 db_xref=GOA:D8MKP2 db_xref=InterPro:IPR015813 db_xref=InterPro:IPR018129 db_xref=InterPro:IPR021135 db_xref=InterPro:IPR022805 db_xref=UniProtKB/TrEMBL:D8MKP2 gene=ppc locus_tag=EbC_01670 note=silverDB:661Eb00208 product='Phosphoenolpyruvate carboxylase' protein_id=CAX57698.1 transl_table=11
FP236843	GenBank	CDS	182449	183600	+	-1	.	EC_number=3.5.1.16 codon_start=1 db_xref=GI:299060592 db_xref=GOA:D8MKP3 db_xref=InterPro:IPR001261 db_xref=InterPro:IPR002933 db_xref=InterPro:IPR010169 db_xref=InterPro:IPR011650 db_xref=UniProtKB/TrEMBL:D8MKP3 gene=argE locus_tag=EbC_01680 note=silverDB:661Eb00209 product='Acetylornithine deacetylase' protein_id=CAX57699.1 transl_table=11
FP236843	GenBank	CDS	183781	184785	+	1	.	EC_number=1.2.1.38 codon_start=1 db_xref=GI:299060593 db_xref=GOA:D8MKP4 db_xref=InterPro:IPR000534 db_xref=InterPro:IPR000706 db_xref=InterPro:IPR012280 db_xref=InterPro:IPR016040 db_xref=InterPro:IPR023013 db_xref=UniProtKB/TrEMBL:D8MKP4 gene=argC locus_tag=EbC_01690 note=silverDB:661Eb00210 product='N-acetyl-gamma-glutamyl-phosphate reductase' protein_id=CAX57700.1 transl_table=11
FP236843	GenBank	CDS	184801	185577	+	1	.	EC_number=2.7.2.8 codon_start=1 db_xref=GI:299060594 db_xref=GOA:D8MKP5 db_xref=InterPro:IPR001048 db_xref=InterPro:IPR004662 db_xref=UniProtKB/TrEMBL:D8MKP5 gene=argB locus_tag=EbC_01700 note=silverDB:661Eb00211 product='N-acetyl-L-glutamate 5-phosphotransferase' protein_id=CAX57701.1 transl_table=11
FP236843	GenBank	CDS	185604	186824	+	1	.	EC_number=6.3.4.5 codon_start=1 db_xref=GI:299060595 db_xref=GOA:D8MKP6 db_xref=InterPro:IPR001518 db_xref=InterPro:IPR014729 db_xref=InterPro:IPR018223 db_xref=UniProtKB/TrEMBL:D8MKP6 gene=argG locus_tag=EbC_01710 note=silverDB:661Eb00212 product='Argininosuccinate synthase' protein_id=CAX57702.1 transl_table=11
FP236843	GenBank	CDS	186909	188282	+	1	.	EC_number=4.3.2.1 codon_start=1 db_xref=GI:299060596 db_xref=GOA:D8MKP7 db_xref=InterPro:IPR000362 db_xref=InterPro:IPR003031 db_xref=InterPro:IPR008948 db_xref=InterPro:IPR009049 db_xref=InterPro:IPR020557 db_xref=InterPro:IPR022761 db_xref=UniProtKB/TrEMBL:D8MKP7 gene=argH locus_tag=EbC_01720 note=silverDB:661Eb00214 product='Argininosuccinate lyase' protein_id=CAX57703.1 transl_table=11
FP236843	GenBank	CDS	188424	189155	+	-1	.	codon_start=1 db_xref=GI:299060597 db_xref=GOA:D8MKP8 db_xref=InterPro:IPR002109 db_xref=InterPro:IPR011906 db_xref=InterPro:IPR012335 db_xref=InterPro:IPR012336 db_xref=InterPro:IPR013740 db_xref=InterPro:IPR014025 db_xref=UniProtKB/TrEMBL:D8MKP8 locus_tag=EbC_01730 note=silverDB:661Eb00216 product='Putative peroxiredoxin/glutaredoxin family protein' protein_id=CAX57704.1 transl_table=11
FP236843	GenBank	CDS	189291	190208	+	1	.	codon_start=1 db_xref=GI:299060598 db_xref=GOA:D8MKP9 db_xref=InterPro:IPR000847 db_xref=InterPro:IPR005119 db_xref=InterPro:IPR011991 db_xref=UniProtKB/TrEMBL:D8MKP9 locus_tag=EbC_01740 note=silverDB:cbdbB3 product='Transcriptional regulator, LysR family' protein_id=CAX57705.1 transl_table=11
FP236843	GenBank	CDS	190191	191591	+	-1	.	codon_start=1 db_xref=GI:299060599 db_xref=GOA:D8MKQ0 db_xref=InterPro:IPR000815 db_xref=InterPro:IPR001327 db_xref=InterPro:IPR004099 db_xref=InterPro:IPR013027 db_xref=InterPro:IPR016156 db_xref=InterPro:IPR022962 db_xref=UniProtKB/TrEMBL:D8MKQ0 gene=udhA locus_tag=EbC_01750 note=silverDB:661Eb00218 product='Soluble pyridine nucleotide transhydrogenase' protein_id=CAX57706.1 transl_table=11
FP236843	GenBank	CDS	191785	192435	+	1	.	codon_start=1 db_xref=GI:299060600 db_xref=GOA:D8MKQ1 db_xref=InterPro:IPR001647 db_xref=InterPro:IPR009057 db_xref=InterPro:IPR015893 db_xref=UniProtKB/TrEMBL:D8MKQ1 gene=fabR locus_tag=EbC_01760 note=silverDB:661Eb00219 product='Fatty acid biosynthesis regulator' protein_id=CAX57707.1 transl_table=11
FP236843	GenBank	CDS	192447	192803	+	1	.	codon_start=1 db_xref=GI:299060601 db_xref=InterPro:IPR009867 db_xref=UniProtKB/TrEMBL:D8MKQ2 gene=yijD locus_tag=EbC_01770 note=silverDB:661Eb00220 product='Putative inner membrane protein' protein_id=CAX57708.1 transl_table=11
FP236843	GenBank	CDS	192831	193931	+	-1	.	EC_number=2.1.1.35 codon_start=1 db_xref=GI:299060602 db_xref=GOA:D8MKQ3 db_xref=InterPro:IPR010280 db_xref=InterPro:IPR011869 db_xref=UniProtKB/TrEMBL:D8MKQ3 gene=trmA locus_tag=EbC_01780 note=silverDB:661Eb00221 product='tRNA (Uracil-5-)-methyltransferase' protein_id=CAX57709.1 transl_table=11
FP236843	GenBank	CDS	194308	196182	+	1	.	codon_start=1 db_xref=GI:299060603 db_xref=GOA:D8MKQ4 db_xref=InterPro:IPR000531 db_xref=InterPro:IPR010101 db_xref=InterPro:IPR010917 db_xref=InterPro:IPR012910 db_xref=UniProtKB/TrEMBL:D8MKQ4 locus_tag=EbC_01790 note=silverDB:661Eb00222 product='TonB-dependent vitamin B12 receptor' protein_id=CAX57710.1 transl_table=11
FP236843	GenBank	CDS	196196	196978	+	1	.	EC_number=5.1.1.3 codon_start=1 db_xref=GI:299060604 db_xref=GOA:D8MKQ5 db_xref=InterPro:IPR001920 db_xref=InterPro:IPR004391 db_xref=InterPro:IPR015942 db_xref=InterPro:IPR018187 db_xref=UniProtKB/TrEMBL:D8MKQ5 gene=murI locus_tag=EbC_01800 note=silverDB:661Eb00223 product='Glutamate racemase' protein_id=CAX57711.1 transl_table=11
FP236843	GenBank	rRNA	197359	198893	+	1	.	product='small subunit ribosomal RNA'
FP236843	GenBank	gene	198970	199046	+	1	.	gene=tRNA-Ile
FP236843	GenBank	tRNA	198970	199046	+	1	.	gene=tRNA-Ile note='tRNAscan-SE-score 88.37' product=tRNA-Ile
FP236843	GenBank	gene	199218	199293	+	1	.	gene=tRNA-Ala
FP236843	GenBank	tRNA	199218	199293	+	1	.	gene=tRNA-Ala note='tRNAscan-SE-score 93.97' product=tRNA-Ala
FP236843	GenBank	rRNA	199495	202422	+	1	.	product='large subunit ribosomal RNA'
FP236843	GenBank	rRNA	202508	202627	+	1	.	product='5S RNA'
FP236843	GenBank	gene	202727	202803	+	1	.	gene=tRNA-Asp
FP236843	GenBank	tRNA	202727	202803	+	1	.	gene=tRNA-Asp note='tRNAscan-SE-score 90.47' product=tRNA-Asp
FP236843	GenBank	gene	202811	202886	+	1	.	gene=tRNA-Trp
FP236843	GenBank	tRNA	202811	202886	+	1	.	gene=tRNA-Trp note='tRNAscan-SE-score 82.06' product=tRNA-Trp
FP236843	GenBank	CDS	203030	203860	+	-1	.	codon_start=1 db_xref=GI:299060605 db_xref=GOA:D8MKQ6 db_xref=InterPro:IPR000847 db_xref=InterPro:IPR005119 db_xref=InterPro:IPR011991 db_xref=UniProtKB/TrEMBL:D8MKQ6 gene=hdfR locus_tag=EbC_01810 note=silverDB:661Eb00224 product='HTH-type transcriptional regulator HdfR' protein_id=CAX57712.1 transl_table=11
FP236843	GenBank	CDS	203976	204314	+	1	.	codon_start=1 db_xref=GI:299060606 db_xref=InterPro:IPR007335 db_xref=UniProtKB/TrEMBL:D8MKQ7 gene=yifE locus_tag=EbC_01820 note=silverDB:661Eb00225 product='Putative uncharacterized protein YifE' protein_id=CAX57713.1 transl_table=11
FP236843	GenBank	CDS	204340	205860	+	-1	.	codon_start=1 db_xref=GI:299060607 db_xref=GOA:D8MKQ8 db_xref=InterPro:IPR000523 db_xref=InterPro:IPR001208 db_xref=InterPro:IPR002078 db_xref=InterPro:IPR003593 db_xref=InterPro:IPR004482 db_xref=InterPro:IPR020568 db_xref=UniProtKB/TrEMBL:D8MKQ8 locus_tag=EbC_01830 note=silverDB:661Eb00226 product='Probable magnesium-chelatase' protein_id=CAX57714.1 transl_table=11
FP236843	GenBank	CDS	206445	208091	+	1	.	codon_start=1 db_xref=GI:299060608 db_xref=GOA:D8MKQ9 db_xref=InterPro:IPR000399 db_xref=InterPro:IPR011766 db_xref=InterPro:IPR012000 db_xref=InterPro:IPR012001 db_xref=InterPro:IPR012846 db_xref=UniProtKB/TrEMBL:D8MKQ9 gene=ilvG locus_tag=EbC_01840 note=silverDB:661Eb00228 product='Acetolactate synthase large subunit' protein_id=CAX57715.1 transl_table=11
FP236843	GenBank	CDS	208365	209291	+	1	.	codon_start=1 db_xref=GI:299060609 db_xref=GOA:D8MKR0 db_xref=InterPro:IPR001544 db_xref=InterPro:IPR005785 db_xref=InterPro:IPR018300 db_xref=UniProtKB/TrEMBL:D8MKR0 gene=ilvE locus_tag=EbC_01850 note=silverDB:661Eb00232 product='Branched-chain amino-acid aminotransferase' protein_id=CAX57716.1 transl_table=11
FP236843	GenBank	CDS	209355	211205	+	1	.	EC_number=4.2.1.9 codon_start=1 db_xref=GI:299060610 db_xref=GOA:D8MKR1 db_xref=InterPro:IPR000581 db_xref=InterPro:IPR004404 db_xref=InterPro:IPR015928 db_xref=InterPro:IPR020558 db_xref=UniProtKB/TrEMBL:D8MKR1 gene=ilvD locus_tag=EbC_01860 note=silverDB:661Eb00234 product='Dihydroxy-acid dehydratase' protein_id=CAX57717.1 transl_table=11
FP236843	GenBank	CDS	211211	212755	+	1	.	codon_start=1 db_xref=GI:299060611 db_xref=GOA:D8MKR2 db_xref=InterPro:IPR000634 db_xref=InterPro:IPR001721 db_xref=InterPro:IPR001926 db_xref=InterPro:IPR005787 db_xref=UniProtKB/TrEMBL:D8MKR2 gene=ilvA locus_tag=EbC_01870 note=silverDB:661Eb00235 product='Threonine deaminase' protein_id=CAX57718.1 transl_table=11
FP236843	GenBank	CDS	212756	213637	+	-1	.	codon_start=1 db_xref=GI:299060612 db_xref=GOA:D8MKR3 db_xref=InterPro:IPR000847 db_xref=InterPro:IPR005119 db_xref=InterPro:IPR011991 db_xref=UniProtKB/TrEMBL:D8MKR3 gene=ilvY locus_tag=EbC_01880 note=silverDB:661Eb00236 product='Positive regulator for IlvC' protein_id=CAX57719.1 transl_table=11
FP236843	GenBank	CDS	213802	215280	+	1	.	EC_number=1.1.1.86 codon_start=1 db_xref=GI:299060613 db_xref=GOA:D8MKR4 db_xref=InterPro:IPR000506 db_xref=InterPro:IPR008927 db_xref=InterPro:IPR013023 db_xref=InterPro:IPR013116 db_xref=InterPro:IPR013328 db_xref=InterPro:IPR014359 db_xref=InterPro:IPR016040 db_xref=UniProtKB/TrEMBL:D8MKR4 gene=ilvC locus_tag=EbC_01890 note=silverDB:661Eb00237 product='Ketol-acid reductoisomerase' protein_id=C…
FP236843	GenBank	CDS	215366	215647	+	-1	.	EC_number=5.2.1.8 codon_start=1 db_xref=GI:299060614 db_xref=GOA:D8MKR5 db_xref=InterPro:IPR000297 db_xref=InterPro:IPR023058 db_xref=UniProtKB/TrEMBL:D8MKR5 gene=ppiC locus_tag=EbC_01900 note=silverDB:661Eb00238 product='Peptidyl-prolyl cis-trans isomerase C' protein_id=CAX57721.1 transl_table=11
FP236843	GenBank	CDS	215737	217758	+	1	.	EC_number=3.6.1.- codon_start=1 db_xref=GI:299060615 db_xref=GOA:D8MKR6 db_xref=InterPro:IPR000212 db_xref=InterPro:IPR005752 db_xref=InterPro:IPR013986 db_xref=InterPro:IPR014016 db_xref=InterPro:IPR014017 db_xref=UniProtKB/TrEMBL:D8MKR6 gene=rep locus_tag=EbC_01910 note=silverDB:661Eb00239 product='ATP-dependent DNA helicase rep' protein_id=CAX57722.1 transl_table=11
FP236843	GenBank	CDS	217820	219304	+	-1	.	EC_number=3.6.1.40 codon_start=1 db_xref=GI:299060616 db_xref=GOA:D8MKR7 db_xref=InterPro:IPR003695 db_xref=UniProtKB/TrEMBL:D8MKR7 gene=gppA locus_tag=EbC_01920 note=silverDB:661Eb00240 product='Guanosine-5\'-triphosphate,3\'-diphosphate pyrophosphatase' protein_id=CAX57723.1 transl_table=11
FP236843	GenBank	CDS	219312	220604	+	-1	.	EC_number=3.6.1.- codon_start=1 db_xref=GI:299060617 db_xref=GOA:D8MKR8 db_xref=InterPro:IPR000629 db_xref=InterPro:IPR001650 db_xref=InterPro:IPR011545 db_xref=InterPro:IPR014001 db_xref=InterPro:IPR014014 db_xref=InterPro:IPR014021 db_xref=UniProtKB/TrEMBL:D8MKR8 gene=rhlB locus_tag=EbC_01930 note=silverDB:661Eb00241 product='ATP-dependent RNA helicase' protein_id=CAX57724.1 transl_table=11
FP236843	GenBank	CDS	220722	221054	+	1	.	codon_start=1 db_xref=GI:299060618 db_xref=GOA:D8MKR9 db_xref=InterPro:IPR005746 db_xref=InterPro:IPR012335 db_xref=InterPro:IPR012336 db_xref=InterPro:IPR013766 db_xref=InterPro:IPR017936 db_xref=InterPro:IPR017937 db_xref=UniProtKB/TrEMBL:D8MKR9 gene=trxA locus_tag=EbC_01940 note=silverDB:661Eb00242 product='Thioredoxin 1' protein_id=CAX57725.1 transl_table=11
FP236843	GenBank	CDS	221442	222701	+	1	.	codon_start=1 db_xref=GI:299060619 db_xref=GOA:D8MKS0 db_xref=InterPro:IPR000194 db_xref=InterPro:IPR003593 db_xref=InterPro:IPR004665 db_xref=InterPro:IPR011112 db_xref=InterPro:IPR011113 db_xref=InterPro:IPR011129 db_xref=InterPro:IPR012340 db_xref=InterPro:IPR016027 db_xref=UniProtKB/TrEMBL:D8MKS0 gene=rho locus_tag=EbC_01950 note=silverDB:661Eb00243 product='Transcription termination factor R…
FP236843	GenBank	CDS	223021	224100	+	1	.	EC_number=2.7.8.- codon_start=1 db_xref=GI:299060620 db_xref=GOA:D8MKS1 db_xref=InterPro:IPR000715 db_xref=InterPro:IPR012750 db_xref=UniProtKB/TrEMBL:D8MKS1 gene=wecA locus_tag=EbC_01960 note=silverDB:661Eb00244 product='Undecaprenyl-phosphate alpha-N-acetylglucosaminyl 1-phosphate transferase' protein_id=CAX57727.1 transl_table=11
FP236843	GenBank	CDS	224151	225176	+	1	.	codon_start=1 db_xref=GI:299060621 db_xref=GOA:D8MKS2 db_xref=InterPro:IPR003856 db_xref=UniProtKB/TrEMBL:D8MKS2 gene=wzzE locus_tag=EbC_01970 note=silverDB:661Eb00245 product='Lipopolysaccharide biosynthesis protein WzzE' protein_id=CAX57728.1 transl_table=11
FP236843	GenBank	CDS	225225	226355	+	1	.	EC_number=5.1.3.14 codon_start=1 db_xref=GI:299060622 db_xref=GOA:D8MKS3 db_xref=InterPro:IPR003331 db_xref=UniProtKB/TrEMBL:D8MKS3 gene=wecB locus_tag=EbC_01980 note=silverDB:661Eb00246 product='UDP-N-acetylglucosamine 2-epimerase; EC=5.1.3.14' protein_id=CAX57729.1 transl_table=11
FP236843	GenBank	CDS	226352	227614	+	1	.	codon_start=1 db_xref=GI:299060623 db_xref=GOA:D8MKS4 db_xref=InterPro:IPR001732 db_xref=InterPro:IPR008927 db_xref=InterPro:IPR014026 db_xref=InterPro:IPR014027 db_xref=InterPro:IPR014028 db_xref=InterPro:IPR016040 db_xref=InterPro:IPR017476 db_xref=UniProtKB/TrEMBL:D8MKS4 locus_tag=EbC_01990 note=silverDB:661Eb00247 product='UDP-N-acetyl-D-mannosamine dehydrogenase' protein_id=CAX57730.1 transl…
FP236843	GenBank	CDS	227611	228330	+	1	.	EC_number=2.3.1.- codon_start=1 db_xref=GI:299060624 db_xref=GOA:D8MKS5 db_xref=InterPro:IPR000182 db_xref=InterPro:IPR012752 db_xref=InterPro:IPR016181 db_xref=UniProtKB/TrEMBL:D8MKS5 gene=wecD locus_tag=EbC_02000 note=silverDB:661Eb00248 product='Lipopolysaccharide biosynthesis protein' protein_id=CAX57731.1 transl_table=11
FP236843	GenBank	CDS	228335	229465	+	1	.	EC_number=2.6.1.- codon_start=1 db_xref=GI:299060625 db_xref=GOA:D8MKS6 db_xref=InterPro:IPR000653 db_xref=InterPro:IPR012749 db_xref=InterPro:IPR015421 db_xref=InterPro:IPR015422 db_xref=InterPro:IPR015424 db_xref=UniProtKB/TrEMBL:D8MKS6 gene=rffA locus_tag=EbC_02010 note=silverDB:661Eb00249 product='TDP-4-oxo-6-deoxy-D-glucose transaminase' protein_id=CAX57732.1 transl_table=11
FP236843	GenBank	CDS	229467	230717	+	1	.	codon_start=1 db_xref=GI:299060626 db_xref=GOA:D8MKS7 db_xref=InterPro:IPR002797 db_xref=UniProtKB/TrEMBL:D8MKS7 gene=wzxE locus_tag=EbC_02020 note=silverDB:661Eb00251 product='Lipopolysaccharide biosynthesis protein' protein_id=CAX57733.1 transl_table=11
FP236843	GenBank	CDS	230714	231784	+	1	.	EC_number=2.4.1.- codon_start=1 db_xref=GI:299060627 db_xref=GOA:D8MKS8 db_xref=InterPro:IPR009993 db_xref=UniProtKB/TrEMBL:D8MKS8 gene=wecF locus_tag=EbC_02030 note=silverDB:661Eb00253 product=4-alpha-L-fucosyltransferase protein_id=CAX57734.1 transl_table=11
FP236843	GenBank	CDS	231781	233121	+	1	.	codon_start=1 db_xref=GI:299060628 db_xref=GOA:D8MKS9 db_xref=InterPro:IPR010691 db_xref=UniProtKB/TrEMBL:D8MKS9 gene=wzyE locus_tag=EbC_02040 note=silverDB:661Eb00255 product='Putative ECA polymerase' protein_id=CAX57735.1 transl_table=11
FP236843	GenBank	CDS	233175	233906	+	1	.	EC_number=2.4.1.- codon_start=1 db_xref=GI:299060629 db_xref=GOA:D8MKT0 db_xref=InterPro:IPR004629 db_xref=UniProtKB/TrEMBL:D8MKT0 gene=wecG locus_tag=EbC_02050 note=silverDB:661Eb00256 product='Probable UDP-N-acetyl-D-mannosaminuronic acid transferase' protein_id=CAX57736.1 transl_table=11
FP236843	GenBank	gene	234087	234163	+	1	.	gene=tRNA-Arg
FP236843	GenBank	tRNA	234087	234163	+	1	.	gene=tRNA-Arg note='tRNAscan-SE-score 91.00' product=tRNA-Arg
FP236843	GenBank	gene	234252	234327	+	1	.	gene=tRNA-His
FP236843	GenBank	tRNA	234252	234327	+	1	.	gene=tRNA-His note='tRNAscan-SE-score 84.86' product=tRNA-His
FP236843	GenBank	gene	234343	234429	+	1	.	gene=tRNA-Leu
FP236843	GenBank	tRNA	234343	234429	+	1	.	gene=tRNA-Leu note='tRNAscan-SE-score 64.60' product=tRNA-Leu
FP236843	GenBank	gene	234467	234543	+	1	.	gene=tRNA-Pro
FP236843	GenBank	tRNA	234467	234543	+	1	.	gene=tRNA-Pro note='tRNAscan-SE-score 92.73' product=tRNA-Pro
FP236843	GenBank	gene	234634	234710	+	1	.	gene=tRNA-Pro
FP236843	GenBank	tRNA	234634	234710	+	1	.	gene=tRNA-Pro note='tRNAscan-SE-score 92.73' product=tRNA-Pro
FP236843	GenBank	CDS	235287	236477	+	-1	.	codon_start=1 db_xref=GI:299060630 db_xref=GOA:D8MKT1 db_xref=InterPro:IPR005254 db_xref=InterPro:IPR010817 db_xref=InterPro:IPR011990 db_xref=InterPro:IPR013026 db_xref=InterPro:IPR013105 db_xref=InterPro:IPR019734 db_xref=UniProtKB/TrEMBL:D8MKT1 gene=hemY locus_tag=EbC_02060 note=silverDB:661Eb00258 product='Protein HemY' protein_id=CAX57737.1 transl_table=11
FP236843	GenBank	CDS	236480	237610	+	-1	.	codon_start=1 db_xref=GI:299060631 db_xref=GOA:D8MKT2 db_xref=InterPro:IPR007470 db_xref=UniProtKB/TrEMBL:D8MKT2 gene=hemX locus_tag=EbC_02070 note=silverDB:661Eb00259 product='Uroporphyrinogen III methylase' protein_id=CAX57738.1 transl_table=11
FP236843	GenBank	CDS	237628	238374	+	-1	.	codon_start=1 db_xref=GI:299060632 db_xref=GOA:D8MKT3 db_xref=InterPro:IPR003754 db_xref=UniProtKB/TrEMBL:D8MKT3 gene=hemD locus_tag=EbC_02080 note=silverDB:661Eb00260 product='Uroporphyrinogen III synthase' protein_id=CAX57739.1 transl_table=11
FP236843	GenBank	CDS	238371	239312	+	-1	.	EC_number=2.5.1.61 codon_start=1 db_xref=GI:299060633 db_xref=GOA:D8MKT4 db_xref=InterPro:IPR000860 db_xref=InterPro:IPR022417 db_xref=InterPro:IPR022418 db_xref=InterPro:IPR022419 db_xref=UniProtKB/TrEMBL:D8MKT4 gene=hemC locus_tag=EbC_02090 note=silverDB:661Eb00261 product='Porphobilinogen deaminase' protein_id=CAX57740.1 transl_table=11
FP236843	GenBank	CDS	239599	242154	+	1	.	EC_number=4.6.1.1 codon_start=1 db_xref=GI:299060634 db_xref=GOA:D8MKT5 db_xref=InterPro:IPR000274 db_xref=UniProtKB/TrEMBL:D8MKT5 gene=cyaA locus_tag=EbC_02100 note=silverDB:661Eb00263 product='Adenylate cyclase' protein_id=CAX57741.1 transl_table=11
FP236843	GenBank	CDS	242224	242523	+	-1	.	codon_start=1 db_xref=GI:299060635 db_xref=UniProtKB/TrEMBL:D8MKT6 locus_tag=EbC_02110 note=silverDB:661Eb00265 product='uncharacterized protein' protein_id=CAX57742.1 transl_table=11
FP236843	GenBank	CDS	242539	243363	+	1	.	EC_number=5.1.1.7 codon_start=1 db_xref=GI:299060636 db_xref=GOA:D8MKT7 db_xref=InterPro:IPR001653 db_xref=InterPro:IPR018510 db_xref=UniProtKB/TrEMBL:D8MKT7 gene=dapF locus_tag=EbC_02120 note=silverDB:661Eb00266 product='Diaminopimelate epimerase' protein_id=CAX57743.1 transl_table=11
FP236843	GenBank	CDS	243360	244067	+	1	.	codon_start=1 db_xref=GI:299060637 db_xref=InterPro:IPR007435 db_xref=UniProtKB/TrEMBL:D8MKT8 locus_tag=EbC_02130 note=silverDB:661Eb00267 product='conserved uncharacterized protein' protein_id=CAX57744.1 transl_table=11
FP236843	GenBank	CDS	244064	244972	+	1	.	codon_start=1 db_xref=GI:299060638 db_xref=GOA:D8MKT9 db_xref=InterPro:IPR002104 db_xref=InterPro:IPR004107 db_xref=InterPro:IPR010998 db_xref=InterPro:IPR011010 db_xref=InterPro:IPR011931 db_xref=InterPro:IPR013762 db_xref=InterPro:IPR023109 db_xref=UniProtKB/TrEMBL:D8MKT9 gene=xerC locus_tag=EbC_02140 note=silverDB:661Eb00268 product='Tyrosine recombinase XerC' protein_id=CAX57745.1 transl_tabl…
FP236843	GenBank	CDS	244972	245688	+	1	.	codon_start=1 db_xref=GI:299060639 db_xref=GOA:D8MKU0 db_xref=InterPro:IPR005834 db_xref=InterPro:IPR006439 db_xref=UniProtKB/TrEMBL:D8MKU0 locus_tag=EbC_02150 note=silverDB:661Eb00269 product='Putative hydrolase' protein_id=CAX57746.1 transl_table=11
FP236843	GenBank	CDS	245746	247908	+	1	.	EC_number=3.6.1.- codon_start=1 db_xref=GI:299060640 db_xref=GOA:D8MKU1 db_xref=InterPro:IPR000212 db_xref=InterPro:IPR005753 db_xref=InterPro:IPR013986 db_xref=InterPro:IPR014016 db_xref=InterPro:IPR014017 db_xref=UniProtKB/TrEMBL:D8MKU1 gene=uvrD locus_tag=EbC_02160 note=silverDB:661Eb00271 product='DNA helicase II' protein_id=CAX57747.1 transl_table=11
FP236843	GenBank	CDS	248274	249227	+	1	.	codon_start=1 db_xref=GI:299060641 db_xref=GOA:D8MKU2 db_xref=InterPro:IPR002523 db_xref=InterPro:IPR004488 db_xref=UniProtKB/TrEMBL:D8MKU2 gene=corA locus_tag=EbC_02170 note=silverDB:661Eb00272 product='Magnesium transport protein CorA' protein_id=CAX57748.1 transl_table=11
FP236843	GenBank	CDS	249282	250184	+	-1	.	codon_start=1 db_xref=GI:299060642 db_xref=GOA:D8MKU3 db_xref=InterPro:IPR000620 db_xref=InterPro:IPR004626 db_xref=UniProtKB/TrEMBL:D8MKU3 locus_tag=EbC_02180 note=silverDB:661Eb00274 product='RarD family protein' protein_id=CAX57749.1 transl_table=11
FP236843	GenBank	CDS	250251	250724	+	-1	.	codon_start=1 db_xref=GI:299060643 db_xref=InterPro:IPR003736 db_xref=InterPro:IPR006683 db_xref=UniProtKB/TrEMBL:D8MKU4 locus_tag=EbC_02190 note=silverDB:661Eb00275 product='conserved uncharacterized protein' protein_id=CAX57750.1 transl_table=11
FP236843	GenBank	CDS	250899	251771	+	1	.	codon_start=1 db_xref=GI:299060644 db_xref=GOA:D8MKU5 db_xref=InterPro:IPR003187 db_xref=UniProtKB/TrEMBL:D8MKU5 gene=pldA locus_tag=EbC_02200 note=silverDB:661Eb00277 product='Outer membrane phospholipase A' protein_id=CAX57751.1 transl_table=11
FP236843	GenBank	CDS	251826	253652	+	1	.	codon_start=1 db_xref=GI:299060645 db_xref=GOA:D8MKU6 db_xref=InterPro:IPR001650 db_xref=InterPro:IPR002121 db_xref=InterPro:IPR004589 db_xref=InterPro:IPR006293 db_xref=InterPro:IPR010997 db_xref=InterPro:IPR011545 db_xref=InterPro:IPR014001 db_xref=InterPro:IPR014021 db_xref=InterPro:IPR018982 db_xref=UniProtKB/TrEMBL:D8MKU6 gene=recQ locus_tag=EbC_02210 note=silverDB:661Eb00278 product='ATP-de…
FP236843	GenBank	CDS	253699	254322	+	-1	.	codon_start=1 db_xref=GI:299060646 db_xref=GOA:D8MKU7 db_xref=InterPro:IPR001123 db_xref=UniProtKB/TrEMBL:D8MKU7 gene=rhtB locus_tag=EbC_02220 note=silverDB:661Eb00280 product='Homoserine/homoserine lactone efflux protein' protein_id=CAX57753.1 transl_table=11
FP236843	GenBank	CDS	254438	255430	+	1	.	EC_number=3.1.1.5 codon_start=1 db_xref=GI:299060647 db_xref=GOA:D8MKU8 db_xref=InterPro:IPR000073 db_xref=UniProtKB/TrEMBL:D8MKU8 gene=pldB locus_tag=EbC_02230 note=silverDB:661Eb00281 product='Lysophospholipase L2' protein_id=CAX57754.1 transl_table=11
FP236843	GenBank	CDS	255505	256305	+	1	.	codon_start=1 db_xref=GI:299060648 db_xref=GOA:D8MKU9 db_xref=InterPro:IPR000150 db_xref=InterPro:IPR006379 db_xref=InterPro:IPR013200 db_xref=UniProtKB/TrEMBL:D8MKU9 gene=yigL locus_tag=EbC_02240 note=silverDB:661Eb00282 product='Putative uncharacterized protein YigL' protein_id=CAX57755.1 transl_table=11
FP236843	GenBank	CDS	256343	257692	+	-1	.	codon_start=1 db_xref=GI:299060649 db_xref=GOA:D8MKV0 db_xref=InterPro:IPR000849 db_xref=InterPro:IPR005267 db_xref=InterPro:IPR011701 db_xref=InterPro:IPR016196 db_xref=InterPro:IPR020846 db_xref=InterPro:IPR021159 db_xref=UniProtKB/TrEMBL:D8MKV0 gene=glpT locus_tag=EbC_02250 note=silverDB:661Eb00284 product='MFS family, sn-glycerol-3-phosphate transport protein' protein_id=CAX57756.1 transl_tab…
FP236843	GenBank	CDS	257960	258814	+	1	.	codon_start=1 db_xref=GI:299060650 db_xref=GOA:D8MKV1 db_xref=InterPro:IPR000620 db_xref=InterPro:IPR004779 db_xref=UniProtKB/TrEMBL:D8MKV1 locus_tag=EbC_02260 note=silverDB:661Eb00285 product='Carboxylate/amino acid/amine transporter' protein_id=CAX57757.1 transl_table=11
FP236843	GenBank	CDS	258878	259360	+	-1	.	codon_start=1 db_xref=GI:299060651 db_xref=InterPro:IPR009921 db_xref=UniProtKB/TrEMBL:D8MKV2 locus_tag=EbC_02270 note=silverDB:661Eb00286 product='conserved uncharacterized protein' protein_id=CAX57758.1 transl_table=11
FP236843	GenBank	CDS	259459	260400	+	-1	.	codon_start=1 db_xref=GI:299060652 db_xref=GOA:D8MKV3 db_xref=InterPro:IPR000847 db_xref=InterPro:IPR005119 db_xref=InterPro:IPR011991 db_xref=UniProtKB/TrEMBL:D8MKV3 gene=metR locus_tag=EbC_02280 note=silverDB:661Eb00289 product='LysR-family transcriptional regulatory protein' protein_id=CAX57759.1 transl_table=11
FP236843	GenBank	CDS	260542	262818	+	1	.	EC_number=2.1.1.14 codon_start=1 db_xref=GI:299060653 db_xref=GOA:D8MKV4 db_xref=InterPro:IPR002629 db_xref=InterPro:IPR006276 db_xref=InterPro:IPR013215 db_xref=UniProtKB/TrEMBL:D8MKV4 gene=metE locus_tag=EbC_02290 note=silverDB:661Eb00290 product='5-methyltetrahydropteroyltriglutamate-- homocysteine methyltransferase' protein_id=CAX57760.1 transl_table=11
FP236843	GenBank	CDS	262867	263694	+	-1	.	EC_number=3.1.1.45 codon_start=1 db_xref=GI:299060654 db_xref=GOA:D8MKV5 db_xref=InterPro:IPR002925 db_xref=UniProtKB/TrEMBL:D8MKV5 locus_tag=EbC_02300 note=silverDB:661Eb00291 product='Putative carboxymethylenebutenolidase' protein_id=CAX57761.1 transl_table=11
FP236843	GenBank	CDS	263983	264744	+	1	.	EC_number=2.4.2.3 codon_start=1 db_xref=GI:299060655 db_xref=GOA:D8MKV6 db_xref=InterPro:IPR000845 db_xref=InterPro:IPR010058 db_xref=InterPro:IPR018016 db_xref=InterPro:IPR018017 db_xref=UniProtKB/TrEMBL:D8MKV6 gene=udp locus_tag=EbC_02310 note=silverDB:661Eb00292 product='Uridine phosphorylase' protein_id=CAX57762.1 transl_table=11
FP236843	GenBank	CDS	264818	266353	+	1	.	codon_start=1 db_xref=GI:299060656 db_xref=InterPro:IPR003798 db_xref=UniProtKB/TrEMBL:D8MKV7 locus_tag=EbC_02320 note=silverDB:661Eb00293 product='DNA recombination protein' protein_id=CAX57763.1 transl_table=11
FP236843	GenBank	CDS	266430	267185	+	1	.	EC_number=2.1.1.- codon_start=1 db_xref=GI:299060657 db_xref=GOA:D8MKV8 db_xref=InterPro:IPR004033 db_xref=UniProtKB/TrEMBL:D8MKV8 gene=ubiE locus_tag=EbC_02330 note=silverDB:661Eb00294 product='Ubiquinone/menaquinone biosynthesis methyltransferase' protein_id=CAX57764.1 transl_table=11
FP236843	GenBank	CDS	267198	267803	+	1	.	codon_start=1 db_xref=GI:299060658 db_xref=GOA:D8MKV9 db_xref=InterPro:IPR003033 db_xref=UniProtKB/TrEMBL:D8MKV9 gene=yigP locus_tag=EbC_02340 note=silverDB:661Eb00295 product='Putative uncharacterized protein YigP' protein_id=CAX57765.1 transl_table=11
FP236843	GenBank	CDS	267800	269437	+	1	.	codon_start=1 db_xref=GI:299060659 db_xref=GOA:D8MKW0 db_xref=InterPro:IPR004147 db_xref=InterPro:IPR010232 db_xref=InterPro:IPR011009 db_xref=UniProtKB/TrEMBL:D8MKW0 gene=ubiB locus_tag=EbC_02350 note=silverDB:661Eb00297 product='Probable ubiquinone biosynthesis protein UbiB' protein_id=CAX57766.1 transl_table=11
FP236843	GenBank	CDS	269558	269803	+	1	.	codon_start=1 db_xref=GI:299060660 db_xref=GOA:D8MKW1 db_xref=InterPro:IPR003369 db_xref=InterPro:IPR006312 db_xref=UniProtKB/TrEMBL:D8MKW1 gene=tatA locus_tag=EbC_02360 note=silverDB:661Eb00299 product='Sec-independent protein translocase protein TatA' protein_id=CAX57767.1 transl_table=11
FP236843	GenBank	CDS	269807	270454	+	1	.	codon_start=1 db_xref=GI:299060661 db_xref=GOA:D8MKW2 db_xref=InterPro:IPR003998 db_xref=InterPro:IPR018448 db_xref=UniProtKB/TrEMBL:D8MKW2 gene=tatB locus_tag=EbC_02370 note=silverDB:661Eb00300 product='Probable sec-independent protein translocase protein TatB' protein_id=CAX57768.1 transl_table=11
FP236843	GenBank	CDS	270457	271215	+	1	.	codon_start=1 db_xref=GI:299060662 db_xref=InterPro:IPR002033 db_xref=InterPro:IPR019820 db_xref=InterPro:IPR019822 db_xref=UniProtKB/TrEMBL:D8MKW3 gene=tatC locus_tag=EbC_02380 note=silverDB:661Eb00302 product='Sec-independent protein translocase protein TatC' protein_id=CAX57769.1 transl_table=11
FP236843	GenBank	CDS	271292	272077	+	1	.	EC_number=3.1.21.- codon_start=1 db_xref=GI:299060663 db_xref=GOA:D8MKW4 db_xref=InterPro:IPR001130 db_xref=InterPro:IPR012278 db_xref=InterPro:IPR015992 db_xref=InterPro:IPR018228 db_xref=UniProtKB/TrEMBL:D8MKW4 gene=tatD locus_tag=EbC_02390 note=silverDB:661Eb00303 product=Deoxyribonuclease protein_id=CAX57770.1 transl_table=11
FP236843	GenBank	CDS	272102	272590	+	-1	.	codon_start=1 db_xref=GI:299060664 db_xref=GOA:D8MKW5 db_xref=InterPro:IPR006645 db_xref=InterPro:IPR010215 db_xref=UniProtKB/TrEMBL:D8MKW5 locus_tag=EbC_02400 note=silverDB:661Eb00304 product='Transcriptional acivator RfaH' protein_id=CAX57771.1 transl_table=11
FP236843	GenBank	CDS	272778	274280	+	1	.	EC_number=4.1.1.- codon_start=1 db_xref=GI:299060665 db_xref=GOA:D8MKW6 db_xref=InterPro:IPR002830 db_xref=InterPro:IPR009002 db_xref=UniProtKB/TrEMBL:D8MKW6 gene=ubiD locus_tag=EbC_02410 note=silverDB:661Eb00305 product='3-octaprenyl-4-hydroxybenzoate carboxy-lyase' protein_id=CAX57772.1 transl_table=11
FP236843	GenBank	CDS	274308	275009	+	1	.	codon_start=1 db_xref=GI:299060666 db_xref=GOA:D8MKW7 db_xref=InterPro:IPR001221 db_xref=InterPro:IPR001433 db_xref=InterPro:IPR008333 db_xref=InterPro:IPR017927 db_xref=InterPro:IPR017938 db_xref=UniProtKB/TrEMBL:D8MKW7 gene=fre locus_tag=EbC_02420 note=silverDB:661Eb00306 product='NAD(P)H-flavin reductase' protein_id=CAX57773.1 transl_table=11
FP236843	GenBank	CDS	275110	276273	+	-1	.	EC_number=2.3.1.16 codon_start=1 db_xref=GI:299060667 db_xref=GOA:D8MKW8 db_xref=InterPro:IPR002155 db_xref=InterPro:IPR012805 db_xref=InterPro:IPR016038 db_xref=InterPro:IPR016039 db_xref=InterPro:IPR020610 db_xref=InterPro:IPR020613 db_xref=InterPro:IPR020615 db_xref=InterPro:IPR020616 db_xref=InterPro:IPR020617 db_xref=UniProtKB/TrEMBL:D8MKW8 gene=fadA locus_tag=EbC_02430 note=silverDB:661Eb00…
FP236843	GenBank	CDS	276284	278470	+	-1	.	codon_start=1 db_xref=GI:299060668 db_xref=GOA:D8MKW9 db_xref=InterPro:IPR001753 db_xref=InterPro:IPR006108 db_xref=InterPro:IPR006176 db_xref=InterPro:IPR006180 db_xref=InterPro:IPR008927 db_xref=InterPro:IPR012799 db_xref=InterPro:IPR013328 db_xref=InterPro:IPR016040 db_xref=InterPro:IPR018376 db_xref=UniProtKB/TrEMBL:D8MKW9 gene=fadB locus_tag=EbC_02440 note=silverDB:661Eb00309 product='Fatty …
FP236843	GenBank	CDS	278658	279989	+	1	.	EC_number=3.4.13.9 codon_start=1 db_xref=GI:299060669 db_xref=GOA:D8MKX0 db_xref=InterPro:IPR000994 db_xref=InterPro:IPR001131 db_xref=InterPro:IPR022846 db_xref=UniProtKB/TrEMBL:D8MKX0 gene=pepQ locus_tag=EbC_02450 note=silverDB:661Eb00310 product='Xaa-Pro dipeptidase' protein_id=CAX57776.1 transl_table=11
FP236843	GenBank	CDS	279989	280600	+	1	.	codon_start=1 db_xref=GI:299060670 db_xref=GOA:D8MKX1 db_xref=InterPro:IPR000640 db_xref=InterPro:IPR001498 db_xref=InterPro:IPR009022 db_xref=InterPro:IPR015269 db_xref=InterPro:IPR015796 db_xref=InterPro:IPR020568 db_xref=InterPro:IPR020569 db_xref=UniProtKB/TrEMBL:D8MKX1 gene=yigZ locus_tag=EbC_02460 note=silverDB:661Eb00311 product='Putative uncharacterized protein YigZ' protein_id=CAX57777.1…
FP236843	GenBank	CDS	280630	282081	+	1	.	codon_start=1 db_xref=GI:299060671 db_xref=GOA:D8MKX2 db_xref=InterPro:IPR003445 db_xref=InterPro:IPR004772 db_xref=UniProtKB/TrEMBL:D8MKX2 gene=trkH locus_tag=EbC_02470 note=silverDB:661Eb00312 product='Trk system potassium uptake protein TrkH' protein_id=CAX57778.1 transl_table=11
FP236843	GenBank	CDS	282100	282651	+	1	.	EC_number=1.3.3.4 codon_start=1 db_xref=GI:299060672 db_xref=GOA:D8MKX3 db_xref=InterPro:IPR001226 db_xref=InterPro:IPR008254 db_xref=UniProtKB/TrEMBL:D8MKX3 gene=hemG locus_tag=EbC_02480 note=silverDB:661Eb00313 product='Protoporphyrinogen oxidase' protein_id=CAX57779.1 transl_table=11
FP236843	GenBank	rRNA	283050	284584	+	1	.	product='small subunit ribosomal RNA'
FP236843	GenBank	gene	284659	284734	+	1	.	gene=tRNA-Glu
FP236843	GenBank	tRNA	284659	284734	+	1	.	gene=tRNA-Glu note='tRNAscan-SE-score 54.26' product=tRNA-Glu
FP236843	GenBank	rRNA	284963	287890	+	1	.	product='large subunit ribosomal RNA'
FP236843	GenBank	rRNA	287976	288095	+	1	.	product='5S RNA'
FP236843	GenBank	CDS	289189	290226	+	1	.	EC_number=1.1.1.158 codon_start=1 db_xref=GI:299060673 db_xref=GOA:D8MKX4 db_xref=InterPro:IPR003170 db_xref=InterPro:IPR006094 db_xref=InterPro:IPR011601 db_xref=InterPro:IPR016166 db_xref=InterPro:IPR016167 db_xref=InterPro:IPR016169 db_xref=UniProtKB/TrEMBL:D8MKX4 gene=murB locus_tag=EbC_02490 note=silverDB:661Eb00316 product='UDP-N-acetylenolpyruvoylglucosamine reductase' protein_id=CAX57780.…
FP236843	GenBank	CDS	290223	291185	+	1	.	codon_start=1 db_xref=GI:299060674 db_xref=GOA:D8MKX5 db_xref=InterPro:IPR003142 db_xref=InterPro:IPR004143 db_xref=InterPro:IPR004408 db_xref=InterPro:IPR004409 db_xref=InterPro:IPR008988 db_xref=InterPro:IPR011991 db_xref=InterPro:IPR013196 db_xref=UniProtKB/TrEMBL:D8MKX5 gene=birA locus_tag=EbC_02500 note=silverDB:661Eb00317 product='Bifunctional protein: biotin operon repressor and biotin-[ac…
FP236843	GenBank	CDS	291216	292166	+	-1	.	EC_number=2.7.1.33 codon_start=1 db_xref=GI:299060675 db_xref=GOA:D8MKX6 db_xref=InterPro:IPR004566 db_xref=InterPro:IPR006083 db_xref=UniProtKB/TrEMBL:D8MKX6 gene=coaA locus_tag=EbC_02510 note=silverDB:661Eb00318 product='Pantothenate kinase' protein_id=CAX57782.1 transl_table=11
FP236843	GenBank	gene	292734	292809	+	1	.	gene=tRNA-Thr
FP236843	GenBank	tRNA	292734	292809	+	1	.	gene=tRNA-Thr note='tRNAscan-SE-score 96.07' product=tRNA-Thr
FP236843	GenBank	gene	292830	292914	+	1	.	gene=tRNA-Tyr
FP236843	GenBank	tRNA	292830	292914	+	1	.	gene=tRNA-Tyr note='tRNAscan-SE-score 66.93' product=tRNA-Tyr
FP236843	GenBank	gene	293074	293148	+	1	.	gene=tRNA-Gly
FP236843	GenBank	tRNA	293074	293148	+	1	.	gene=tRNA-Gly note='tRNAscan-SE-score 64.85' product=tRNA-Gly
FP236843	GenBank	gene	293155	293230	+	1	.	gene=tRNA-Thr
FP236843	GenBank	tRNA	293155	293230	+	1	.	gene=tRNA-Thr note='tRNAscan-SE-score 88.70' product=tRNA-Thr
FP236843	GenBank	CDS	293345	294529	+	1	.	codon_start=1 db_xref=GI:299060676 db_xref=GOA:D8MKX7 db_xref=InterPro:IPR000795 db_xref=InterPro:IPR004160 db_xref=InterPro:IPR004161 db_xref=InterPro:IPR004541 db_xref=InterPro:IPR005225 db_xref=InterPro:IPR009000 db_xref=InterPro:IPR009001 db_xref=UniProtKB/TrEMBL:D8MKX7 gene=tufA locus_tag=EbC_02520 note=silverDB:661Eb00321 product='Elongation factor Tu-A' protein_id=CAX57783.1 transl_table=11
FP236843	GenBank	CDS	294758	295141	+	1	.	codon_start=1 db_xref=GI:299060677 db_xref=GOA:D8MKX8 db_xref=InterPro:IPR001901 db_xref=InterPro:IPR005807 db_xref=UniProtKB/TrEMBL:D8MKX8 gene=prlG locus_tag=EbC_02530 note=silverDB:661Eb00323 product='Preprotein translocase SecE subunit' protein_id=CAX57784.1 transl_table=11
FP236843	GenBank	CDS	295143	295688	+	1	.	codon_start=1 db_xref=GI:299060678 db_xref=GOA:D8MKX9 db_xref=InterPro:IPR001062 db_xref=InterPro:IPR005824 db_xref=InterPro:IPR006645 db_xref=InterPro:IPR008991 db_xref=InterPro:IPR014722 db_xref=InterPro:IPR015869 db_xref=UniProtKB/TrEMBL:D8MKX9 gene=nusG locus_tag=EbC_02540 note=silverDB:661Eb00324 product='Transcription antitermination protein' protein_id=CAX57785.1 transl_table=11
FP236843	GenBank	CDS	295890	296318	+	1	.	codon_start=1 db_xref=GI:299060679 db_xref=GOA:D8MKY0 db_xref=InterPro:IPR000911 db_xref=InterPro:IPR006519 db_xref=InterPro:IPR020783 db_xref=InterPro:IPR020784 db_xref=InterPro:IPR020785 db_xref=UniProtKB/TrEMBL:D8MKY0 gene=rplK locus_tag=EbC_02550 note=silverDB:661Eb00325 product='50S ribosomal protein L11' protein_id=CAX57786.1 transl_table=11
FP236843	GenBank	CDS	296322	297023	+	1	.	codon_start=1 db_xref=GI:299060680 db_xref=GOA:D8MKY1 db_xref=InterPro:IPR002143 db_xref=InterPro:IPR005878 db_xref=InterPro:IPR016094 db_xref=InterPro:IPR016095 db_xref=UniProtKB/TrEMBL:D8MKY1 gene=rplA locus_tag=EbC_02560 note=silverDB:661Eb00327 product='50S ribosomal protein L1' protein_id=CAX57787.1 transl_table=11
FP236843	GenBank	CDS	297315	297818	+	1	.	codon_start=1 db_xref=GI:299060681 db_xref=GOA:D8MKY2 db_xref=InterPro:IPR001790 db_xref=InterPro:IPR022973 db_xref=UniProtKB/TrEMBL:D8MKY2 gene=rplJ locus_tag=EbC_02570 note=silverDB:661Eb00328 product='50S ribosomal protein L10' protein_id=CAX57788.1 transl_table=11
FP236843	GenBank	CDS	297890	298255	+	1	.	codon_start=1 db_xref=GI:299060682 db_xref=GOA:D8MKY3 db_xref=InterPro:IPR000206 db_xref=InterPro:IPR008932 db_xref=InterPro:IPR013823 db_xref=InterPro:IPR014719 db_xref=UniProtKB/TrEMBL:D8MKY3 gene=rplL locus_tag=EbC_02580 note=silverDB:661Eb00330 product='50S ribosomal protein L7/L12' protein_id=CAX57789.1 transl_table=11
FP236843	GenBank	CDS	298582	302610	+	1	.	EC_number=2.7.7.6 codon_start=1 db_xref=GI:299060683 db_xref=GOA:D8MKY4 db_xref=InterPro:IPR007120 db_xref=InterPro:IPR007121 db_xref=InterPro:IPR007641 db_xref=InterPro:IPR007642 db_xref=InterPro:IPR007644 db_xref=InterPro:IPR007645 db_xref=InterPro:IPR010243 db_xref=InterPro:IPR014724 db_xref=InterPro:IPR015712 db_xref=InterPro:IPR019462 db_xref=UniProtKB/TrEMBL:D8MKY4 gene=rpoB locus_tag=EbC_0…
FP236843	GenBank	CDS	302744	306964	+	1	.	EC_number=2.7.7.6 codon_start=1 db_xref=GI:299060684 db_xref=GOA:D8MKY5 db_xref=InterPro:IPR000722 db_xref=InterPro:IPR006592 db_xref=InterPro:IPR007066 db_xref=InterPro:IPR007080 db_xref=InterPro:IPR007081 db_xref=InterPro:IPR007083 db_xref=InterPro:IPR012754 db_xref=UniProtKB/TrEMBL:D8MKY5 gene=rpoC locus_tag=EbC_02600 note=silverDB:661Eb00333 product='DNA-directed RNA polymerase beta\' chain' …
FP236843	GenBank	CDS	307100	307291	+	-1	.	codon_start=1 db_xref=GI:299060685 db_xref=InterPro:IPR009506 db_xref=UniProtKB/TrEMBL:D8MKY6 locus_tag=EbC_02610 note=silverDB:661Eb00334 product='conserved uncharacterized protein' protein_id=CAX57792.1 transl_table=11
FP236843	GenBank	CDS	307463	308947	+	1	.	codon_start=1 db_xref=GI:299060686 db_xref=GOA:D8MKY7 db_xref=InterPro:IPR000524 db_xref=InterPro:IPR004839 db_xref=InterPro:IPR011991 db_xref=InterPro:IPR015421 db_xref=InterPro:IPR015422 db_xref=InterPro:IPR015424 db_xref=UniProtKB/TrEMBL:D8MKY7 locus_tag=EbC_02620 note=silverDB:661Eb00335 product='Putative GntR-family transcriptional regulator' protein_id=CAX57793.1 transl_table=11
FP236843	GenBank	CDS	309084	310211	+	-1	.	codon_start=1 db_xref=GI:299060687 db_xref=GOA:D8MKY8 db_xref=InterPro:IPR007197 db_xref=InterPro:IPR010722 db_xref=InterPro:IPR012726 db_xref=InterPro:IPR013785 db_xref=UniProtKB/TrEMBL:D8MKY8 gene=thiH locus_tag=EbC_02630 note=silverDB:661Eb00336 product='Thiazole biosynthesis family protein, ThiH' protein_id=CAX57794.1 transl_table=11
FP236843	GenBank	CDS	310208	310984	+	-1	.	codon_start=1 db_xref=GI:299060688 db_xref=GOA:D8MKY9 db_xref=InterPro:IPR008867 db_xref=InterPro:IPR013785 db_xref=UniProtKB/TrEMBL:D8MKY9 gene=thiG locus_tag=EbC_02640 note=silverDB:661Eb00337 product='Thiazole biosynthesis protein ThiG' protein_id=CAX57795.1 transl_table=11
FP236843	GenBank	CDS	311170	311931	+	-1	.	codon_start=1 db_xref=GI:299060689 db_xref=GOA:D8MKZ0 db_xref=InterPro:IPR000594 db_xref=InterPro:IPR007901 db_xref=InterPro:IPR009036 db_xref=InterPro:IPR016040 db_xref=UniProtKB/TrEMBL:D8MKZ0 gene=thiF locus_tag=EbC_02650 note=silverDB:661Eb00340 product='ThiF protein' protein_id=CAX57796.1 transl_table=11
FP236843	GenBank	CDS	311921	312568	+	-1	.	EC_number=2.5.1.3 codon_start=1 db_xref=GI:299060690 db_xref=GOA:D8MKZ1 db_xref=InterPro:IPR003733 db_xref=InterPro:IPR013785 db_xref=InterPro:IPR022998 db_xref=UniProtKB/TrEMBL:D8MKZ1 gene=thiE locus_tag=EbC_02660 note=silverDB:661Eb00341 product='Thiamine-phosphate pyrophosphorylase' protein_id=CAX57797.1 transl_table=11
FP236843	GenBank	CDS	312565	314499	+	-1	.	codon_start=1 db_xref=GI:299060691 db_xref=GOA:D8MKZ2 db_xref=InterPro:IPR002817 db_xref=UniProtKB/TrEMBL:D8MKZ2 gene=thiC locus_tag=EbC_02670 note=silverDB:661Eb00343 product='Thiamine biosynthesis protein ThiC' protein_id=CAX57798.1 transl_table=11
FP236843	GenBank	CDS	314807	315313	+	-1	.	codon_start=1 db_xref=GI:299060692 db_xref=GOA:D8MKZ3 db_xref=InterPro:IPR007448 db_xref=UniProtKB/TrEMBL:D8MKZ3 gene=rsd locus_tag=EbC_02680 note=silverDB:661Eb00344 product='Regulator of sigma D, binding activity to the major sigma subunit of RNAP' protein_id=CAX57799.1 transl_table=11
FP236843	GenBank	CDS	315398	316171	+	1	.	EC_number=3.6.1.22 codon_start=1 db_xref=GI:299060693 db_xref=GOA:D8MKZ4 db_xref=InterPro:IPR000086 db_xref=InterPro:IPR015375 db_xref=InterPro:IPR015376 db_xref=InterPro:IPR015797 db_xref=InterPro:IPR020084 db_xref=InterPro:IPR022925 db_xref=UniProtKB/TrEMBL:D8MKZ4 gene=nudC locus_tag=EbC_02690 note=silverDB:661Eb00345 product='NADH pyrophosphatase' protein_id=CAX57800.1 transl_table=11
FP236843	GenBank	CDS	316537	317079	+	1	.	codon_start=1 db_xref=GI:299060694 db_xref=InterPro:IPR007607 db_xref=UniProtKB/TrEMBL:D8MKZ5 locus_tag=EbC_02700 note=silverDB:661Eb00348 product='Uncharacterized conserved protein' protein_id=CAX57801.1 transl_table=11
FP236843	GenBank	CDS	317263	318330	+	1	.	EC_number=4.1.1.37 codon_start=1 db_xref=GI:299060695 db_xref=GOA:D8MKZ6 db_xref=InterPro:IPR000257 db_xref=InterPro:IPR006361 db_xref=UniProtKB/TrEMBL:D8MKZ6 gene=hemE locus_tag=EbC_02710 note=silverDB:661Eb00350 product='Uroporphyrinogen decarboxylase' protein_id=CAX57802.1 transl_table=11
FP236843	GenBank	CDS	318333	319001	+	1	.	EC_number=3.1.21.7 codon_start=1 db_xref=GI:299060696 db_xref=GOA:D8MKZ7 db_xref=InterPro:IPR007581 db_xref=UniProtKB/TrEMBL:D8MKZ7 gene=nfi locus_tag=EbC_02720 note=silverDB:661Eb00352 product='Endonuclease V' protein_id=CAX57803.1 transl_table=11
FP236843	GenBank	CDS	319067	319657	+	1	.	codon_start=1 db_xref=GI:299060697 db_xref=InterPro:IPR007338 db_xref=UniProtKB/TrEMBL:D8MKZ8 gene=yjaG locus_tag=EbC_02730 note=silverDB:661Eb00353 product='conserved uncharacterized protein YjaG' protein_id=CAX57804.1 transl_table=11
FP236843	GenBank	CDS	319846	320121	+	1	.	codon_start=1 db_xref=GI:299060698 db_xref=GOA:D8MKZ9 db_xref=InterPro:IPR000119 db_xref=InterPro:IPR010992 db_xref=InterPro:IPR020816 db_xref=UniProtKB/TrEMBL:D8MKZ9 locus_tag=EbC_02740 note=silverDB:661Eb00354 product='Bacterial nucleoid protein HU alpha subunit' protein_id=CAX57805.1 transl_table=11
FP236843	GenBank	CDS	320229	320912	+	1	.	codon_start=1 db_xref=GI:299060699 db_xref=InterPro:IPR010858 db_xref=UniProtKB/TrEMBL:D8ML00 gene=yjaH locus_tag=EbC_02750 note=silverDB:661Eb00355 product='Putative uncharacterized protein YjaH' protein_id=CAX57806.1 transl_table=11
FP236843	GenBank	CDS	320951	322231	+	-1	.	EC_number=6.3.4.13 codon_start=1 db_xref=GI:299060700 db_xref=GOA:D8MLS3 db_xref=InterPro:IPR000115 db_xref=InterPro:IPR011054 db_xref=InterPro:IPR011761 db_xref=InterPro:IPR013815 db_xref=InterPro:IPR013816 db_xref=InterPro:IPR013817 db_xref=InterPro:IPR016185 db_xref=InterPro:IPR020559 db_xref=InterPro:IPR020560 db_xref=InterPro:IPR020561 db_xref=InterPro:IPR020562 db_xref=UniProtKB/TrEMBL:D8ML…
FP236843	GenBank	CDS	322251	323840	+	-1	.	codon_start=1 db_xref=GI:299060701 db_xref=GOA:D8MLS4 db_xref=InterPro:IPR002695 db_xref=InterPro:IPR011607 db_xref=InterPro:IPR013982 db_xref=InterPro:IPR016193 db_xref=UniProtKB/TrEMBL:D8MLS4 locus_tag=EbC_02770 note=silverDB:661Eb00358 product='bifunctional phosphoribosylaminoimidazolecarboxamide formyltransferase/IMP cyclohydrolase' protein_id=CAX57808.1 transl_table=11
FP236843	GenBank	rRNA	324474	326008	+	1	.	product='small subunit ribosomal RNA'
FP236843	GenBank	gene	326083	326158	+	1	.	gene=tRNA-Glu
FP236843	GenBank	tRNA	326083	326158	+	1	.	gene=tRNA-Glu note='tRNAscan-SE-score 54.26' product=tRNA-Glu
FP236843	GenBank	rRNA	326388	329315	+	1	.	product='large subunit ribosomal RNA'
FP236843	GenBank	rRNA	329400	329519	+	1	.	product='5S RNA'
FP236843	GenBank	CDS	329717	330511	+	-1	.	codon_start=1 db_xref=GI:299060702 db_xref=GOA:D8MLS5 db_xref=InterPro:IPR001638 db_xref=InterPro:IPR018313 db_xref=UniProtKB/TrEMBL:D8MLS5 locus_tag=EbC_02780 note=silverDB:661Eb00359 product='conserved uncharacterized protein' protein_id=CAX57809.1 transl_table=11
FP236843	GenBank	CDS	330508	331716	+	-1	.	codon_start=1 db_xref=GI:299060703 db_xref=GOA:D8MLS6 db_xref=InterPro:IPR002933 db_xref=InterPro:IPR010168 db_xref=InterPro:IPR011650 db_xref=InterPro:IPR017144 db_xref=UniProtKB/TrEMBL:D8MLS6 locus_tag=EbC_02790 note=silverDB:661Eb00361 product='Putative amidohydrolase' protein_id=CAX57810.1 transl_table=11
FP236843	GenBank	CDS	331877	332728	+	1	.	codon_start=1 db_xref=GI:299060704 db_xref=GOA:D8MLS7 db_xref=InterPro:IPR000847 db_xref=InterPro:IPR005119 db_xref=InterPro:IPR011991 db_xref=UniProtKB/TrEMBL:D8MLS7 locus_tag=EbC_02800 note=silverDB:661Eb00362 product='LysR family transcriptional regulator' protein_id=CAX57811.1 transl_table=11
FP236843	GenBank	CDS	332835	333764	+	1	.	EC_number=2.3.1.46 codon_start=1 db_xref=GI:299060705 db_xref=GOA:D8MLS8 db_xref=InterPro:IPR005697 db_xref=UniProtKB/TrEMBL:D8MLS8 gene=metA locus_tag=EbC_02810 note=silverDB:661Eb00363 product='Homoserine O-succinyltransferase' protein_id=CAX57812.1 transl_table=11
FP236843	GenBank	CDS	334092	335690	+	1	.	EC_number=2.3.3.9 codon_start=1 db_xref=GI:299060706 db_xref=GOA:D8MLS9 db_xref=InterPro:IPR001465 db_xref=InterPro:IPR006252 db_xref=InterPro:IPR011076 db_xref=InterPro:IPR019830 db_xref=UniProtKB/TrEMBL:D8MLS9 gene=aceB locus_tag=EbC_02820 note=silverDB:661Eb00365 product='Malate synthase A' protein_id=CAX57813.1 transl_table=11
FP236843	GenBank	CDS	335709	337013	+	1	.	EC_number=4.1.3.1 codon_start=1 db_xref=GI:299060707 db_xref=GOA:D8MLT0 db_xref=InterPro:IPR000918 db_xref=InterPro:IPR006254 db_xref=InterPro:IPR015813 db_xref=InterPro:IPR018523 db_xref=UniProtKB/TrEMBL:D8MLT0 gene=aceA locus_tag=EbC_02830 note=silverDB:661Eb00366 product='Isocitrate lyase' protein_id=CAX57814.1 transl_table=11
FP236843	GenBank	CDS	337033	338841	+	1	.	EC_number=2.7.11.5 codon_start=1 db_xref=GI:299060708 db_xref=GOA:D8MLT1 db_xref=InterPro:IPR010452 db_xref=UniProtKB/TrEMBL:D8MLT1 locus_tag=EbC_02840 note=silverDB:661Eb00367 product='Bifunctional isocitrate dehydrogenase kinase/phosphatase protein' protein_id=CAX57815.1 transl_table=11
FP236843	GenBank	CDS	339443	341263	+	-1	.	EC_number=4.2.1.12 codon_start=1 db_xref=GI:299060709 db_xref=GOA:D8MLT2 db_xref=InterPro:IPR000581 db_xref=InterPro:IPR004786 db_xref=InterPro:IPR015928 db_xref=InterPro:IPR020558 db_xref=UniProtKB/TrEMBL:D8MLT2 locus_tag=EbC_02850 note=silverDB:661Eb00369 product='6-phosphogluconate dehydratase' protein_id=CAX57816.1 transl_table=11
FP236843	GenBank	CDS	341260	341799	+	-1	.	EC_number=2.7.1.12 codon_start=1 db_xref=GI:299060710 db_xref=GOA:D8MLT3 db_xref=InterPro:IPR000623 db_xref=InterPro:IPR006001 db_xref=UniProtKB/TrEMBL:D8MLT3 locus_tag=EbC_02860 note=silverDB:661Eb00371 product='Carbohydrate kinase' protein_id=CAX57817.1 transl_table=11
FP236843	GenBank	CDS	341946	342779	+	-1	.	codon_start=1 db_xref=GI:299060711 db_xref=GOA:D8MLT4 db_xref=InterPro:IPR005471 db_xref=InterPro:IPR011991 db_xref=InterPro:IPR014757 db_xref=UniProtKB/TrEMBL:D8MLT4 locus_tag=EbC_02870 note=silverDB:661Eb00372 product='Putative IclR family transcriptional regulator' protein_id=CAX57818.1 transl_table=11
FP236843	GenBank	CDS	342977	346660	+	1	.	EC_number=2.1.1.13 codon_start=1 db_xref=GI:299060712 db_xref=GOA:D8MLT5 db_xref=InterPro:IPR000489 db_xref=InterPro:IPR003726 db_xref=InterPro:IPR003759 db_xref=InterPro:IPR004223 db_xref=InterPro:IPR006158 db_xref=InterPro:IPR011005 db_xref=InterPro:IPR011822 db_xref=UniProtKB/TrEMBL:D8MLT5 gene=metH locus_tag=EbC_02880 note=silverDB:661Eb00374 product='Methionine synthase' protein_id=CAX57819.…
FP236843	GenBank	CDS	346657	347409	+	-1	.	codon_start=1 db_xref=GI:299060713 db_xref=GOA:D8MLT6 db_xref=InterPro:IPR000524 db_xref=InterPro:IPR011663 db_xref=InterPro:IPR011991 db_xref=UniProtKB/TrEMBL:D8MLT6 locus_tag=EbC_02890 note=silverDB:661Eb00375 product='Transcriptional regulator, GntR family' protein_id=CAX57820.1 transl_table=11
FP236843	GenBank	CDS	347618	348679	+	1	.	codon_start=1 db_xref=GI:299060714 db_xref=GOA:D8MLT7 db_xref=InterPro:IPR006059 db_xref=UniProtKB/TrEMBL:D8MLT7 locus_tag=EbC_02900 note=silverDB:661Eb00376 product='ABC transporter, periplasmic binding protein' protein_id=CAX57821.1 transl_table=11
FP236843	GenBank	CDS	348689	349504	+	1	.	codon_start=1 db_xref=GI:299060715 db_xref=GOA:D8MLT8 db_xref=InterPro:IPR002591 db_xref=InterPro:IPR017849 db_xref=InterPro:IPR017850 db_xref=UniProtKB/TrEMBL:D8MLT8 locus_tag=EbC_02910 note=silverDB:661Eb00378 product='Thiazole biosynthesis ThiH' protein_id=CAX57822.1 transl_table=11
FP236843	GenBank	CDS	349504	350343	+	1	.	codon_start=1 db_xref=GI:299060716 db_xref=GOA:D8MLT9 db_xref=InterPro:IPR000515 db_xref=UniProtKB/TrEMBL:D8MLT9 locus_tag=EbC_02920 note=silverDB:661Eb00379 product='ABC transporter, permease component, putative' protein_id=CAX57823.1 transl_table=11
FP236843	GenBank	CDS	350356	351141	+	1	.	codon_start=1 db_xref=GI:299060717 db_xref=GOA:D8MLU0 db_xref=InterPro:IPR000515 db_xref=UniProtKB/TrEMBL:D8MLU0 locus_tag=EbC_02930 note=silverDB:661Eb00380 product='ABC transporter, permease component, putative' protein_id=CAX57824.1 transl_table=11
FP236843	GenBank	CDS	351144	352136	+	1	.	codon_start=1 db_xref=GI:299060718 db_xref=GOA:D8MLU1 db_xref=InterPro:IPR003439 db_xref=InterPro:IPR003593 db_xref=InterPro:IPR008995 db_xref=InterPro:IPR013611 db_xref=InterPro:IPR017871 db_xref=UniProtKB/TrEMBL:D8MLU1 locus_tag=EbC_02940 note=silverDB:661Eb00381 product='ABC transporter, ATP binding component' protein_id=CAX57825.1 transl_table=11
FP236843	GenBank	CDS	352263	353888	+	1	.	codon_start=1 db_xref=GI:299060719 db_xref=GOA:D8MLU2 db_xref=InterPro:IPR003841 db_xref=InterPro:IPR004633 db_xref=InterPro:IPR008170 db_xref=UniProtKB/TrEMBL:D8MLU2 locus_tag=EbC_02950 note=silverDB:661Eb00383 product='Putative sodium/phosphate cotransporter' protein_id=CAX57826.1 transl_table=11
FP236843	GenBank	CDS	353925	354842	+	-1	.	codon_start=1 db_xref=GI:299060720 db_xref=GOA:D8MLU3 db_xref=InterPro:IPR002657 db_xref=UniProtKB/TrEMBL:D8MLU3 locus_tag=EbC_02960 note=silverDB:661Eb00384 product='Putative Na+-dependent transporter' protein_id=CAX57827.1 transl_table=11
FP236843	GenBank	CDS	354902	356254	+	-1	.	EC_number=2.7.2.4 codon_start=1 db_xref=GI:299060721 db_xref=GOA:D8MLU4 db_xref=InterPro:IPR001048 db_xref=InterPro:IPR001341 db_xref=InterPro:IPR002912 db_xref=InterPro:IPR005260 db_xref=InterPro:IPR018042 db_xref=UniProtKB/TrEMBL:D8MLU4 gene=lysC locus_tag=EbC_02970 note=silverDB:661Eb00385 product='Lysine-sensitive aspartokinase III' protein_id=CAX57828.1 transl_table=11
FP236843	GenBank	CDS	356648	358453	+	-1	.	codon_start=1 db_xref=GI:299060722 db_xref=GOA:D8MLU5 db_xref=InterPro:IPR003148 db_xref=InterPro:IPR006153 db_xref=InterPro:IPR016040 db_xref=InterPro:IPR018422 db_xref=UniProtKB/TrEMBL:D8MLU5 locus_tag=EbC_02980 note=silverDB:661Eb00386 product='Sodium/hydrogen exchanger' protein_id=CAX57829.1 transl_table=11
FP236843	GenBank	CDS	358673	360322	+	1	.	EC_number=5.3.1.- codon_start=1 db_xref=GI:299060723 db_xref=GOA:D8MLU6 db_xref=InterPro:IPR001672 db_xref=InterPro:IPR018189 db_xref=InterPro:IPR023096 db_xref=UniProtKB/TrEMBL:D8MLU6 gene=pgi locus_tag=EbC_02990 note=silverDB:661Eb00387 product='Glucose-6-phosphate isomerase' protein_id=CAX57830.1 transl_table=11
FP236843	GenBank	CDS	361297	361944	+	1	.	codon_start=1 db_xref=GI:299060724 db_xref=InterPro:IPR021308 db_xref=UniProtKB/TrEMBL:D8MLU7 gene=ymcC locus_tag=EbC_03000 note=silverDB:661Eb00389 product='Putative lipoprotein YmcC' protein_id=CAX57831.1 transl_table=11
FP236843	GenBank	CDS	361941	362696	+	1	.	codon_start=1 db_xref=GI:299060725 db_xref=InterPro:IPR010425 db_xref=UniProtKB/TrEMBL:D8MLU8 gene=ymcB locus_tag=EbC_03010 note=silverDB:661Eb00390 product='conserved uncharacterized protein YmcB' protein_id=CAX57832.1 transl_table=11
FP236843	GenBank	CDS	362696	364792	+	1	.	codon_start=1 db_xref=GI:299060726 db_xref=InterPro:IPR010344 db_xref=UniProtKB/TrEMBL:D8MLU9 gene=ymcA locus_tag=EbC_03020 note=silverDB:661Eb00392 product='conserved uncharacterized protein' protein_id=CAX57833.1 transl_table=11
FP236843	GenBank	CDS	364946	365344	+	1	.	codon_start=1 db_xref=GI:299060727 db_xref=GOA:D8MLV0 db_xref=InterPro:IPR009315 db_xref=InterPro:IPR020948 db_xref=UniProtKB/TrEMBL:D8MLV0 gene=psiE locus_tag=EbC_03030 note=silverDB:661Eb00393 product='Phosphate-starvation-inducible E, protein PsiE' protein_id=CAX57834.1 transl_table=11
FP236843	GenBank	CDS	365484	366011	+	1	.	EC_number=4.1.3.- codon_start=1 db_xref=GI:299060728 db_xref=GOA:D8MLV1 db_xref=InterPro:IPR007440 db_xref=UniProtKB/TrEMBL:D8MLV1 gene=ubiC locus_tag=EbC_03040 note=silverDB:661Eb00395 product='Chorismate--pyruvate lyase' protein_id=CAX57835.1 transl_table=11
FP236843	GenBank	CDS	366031	366897	+	1	.	EC_number=2.5.1.- codon_start=1 db_xref=GI:299060729 db_xref=GOA:D8MLV2 db_xref=InterPro:IPR000537 db_xref=InterPro:IPR006370 db_xref=UniProtKB/TrEMBL:D8MLV2 gene=ubiA locus_tag=EbC_03050 note=silverDB:661Eb00396 product='4-hydroxybenzoate octaprenyltransferase' protein_id=CAX57836.1 transl_table=11
FP236843	GenBank	CDS	366958	369381	+	-1	.	EC_number=2.3.1.15 codon_start=1 db_xref=GI:299060730 db_xref=GOA:D8MLV3 db_xref=InterPro:IPR002123 db_xref=InterPro:IPR022284 db_xref=UniProtKB/TrEMBL:D8MLV3 gene=plsB locus_tag=EbC_03060 note=silverDB:661Eb00397 product='Glycerol-3-phosphate acyltransferase' protein_id=CAX57837.1 transl_table=11
FP236843	GenBank	CDS	369510	369869	+	1	.	EC_number=2.7.1.107 codon_start=1 db_xref=GI:299060731 db_xref=GOA:D8MLV4 db_xref=InterPro:IPR000829 db_xref=UniProtKB/TrEMBL:D8MLV4 locus_tag=EbC_03070 note=silverDB:661Eb00398 product='Diacylglycerol kinase' protein_id=CAX57838.1 transl_table=11
FP236843	GenBank	CDS	369986	370594	+	1	.	EC_number=3.4.21.88 codon_start=1 db_xref=GI:299060732 db_xref=GOA:D8MLV5 db_xref=InterPro:IPR006197 db_xref=InterPro:IPR006199 db_xref=InterPro:IPR006200 db_xref=InterPro:IPR011056 db_xref=InterPro:IPR011991 db_xref=InterPro:IPR015927 db_xref=InterPro:IPR019759 db_xref=UniProtKB/TrEMBL:D8MLV5 gene=lexA locus_tag=EbC_03080 note=silverDB:661Eb00399 product='LexA repressor' protein_id=CAX57839.1 tr…
FP236843	GenBank	CDS	370714	372036	+	1	.	codon_start=1 db_xref=GI:299060733 db_xref=GOA:D8MLV6 db_xref=InterPro:IPR002528 db_xref=UniProtKB/TrEMBL:D8MLV6 locus_tag=EbC_03090 note=silverDB:661Eb00400 product='DNA-damage-inducible protein F' protein_id=CAX57840.1 transl_table=11
FP236843	GenBank	CDS	372277	372486	+	1	.	codon_start=1 db_xref=GI:299060734 db_xref=InterPro:IPR008462 db_xref=UniProtKB/TrEMBL:D8MLV7 gene=yjbJ locus_tag=EbC_03100 note=silverDB:661Eb00401 product='Hypothetical protein YjbJ' protein_id=CAX57841.1 transl_table=11
FP236843	GenBank	CDS	372614	373129	+	-1	.	codon_start=1 db_xref=GI:299060735 db_xref=GOA:D8MLV8 db_xref=InterPro:IPR002481 db_xref=InterPro:IPR011991 db_xref=UniProtKB/TrEMBL:D8MLV8 gene=zur locus_tag=EbC_03110 note=silverDB:661Eb00402 product='Zinc uptake regulation protein' protein_id=CAX57842.1 transl_table=11
FP236843	GenBank	CDS	373606	374847	+	1	.	codon_start=1 db_xref=GI:299060736 db_xref=UniProtKB/TrEMBL:D8MLV9 gene=traF locus_tag=EbC_03120 note=silverDB:661Eb00404 product='Putative plasmid transfer protein TraF' protein_id=CAX57843.1 transl_table=11
FP236843	GenBank	CDS	375055	376050	+	1	.	codon_start=1 db_xref=GI:299060737 db_xref=GOA:D8MLW0 db_xref=InterPro:IPR001269 db_xref=InterPro:IPR004653 db_xref=InterPro:IPR013785 db_xref=InterPro:IPR018517 db_xref=UniProtKB/TrEMBL:D8MLW0 gene=dusA locus_tag=EbC_03130 note=silverDB:661Eb00405 product='tRNA-dihydrouridine synthase A' protein_id=CAX57844.1 transl_table=11
FP236843	GenBank	CDS	376262	376492	+	1	.	codon_start=1 db_xref=GI:299060738 db_xref=InterPro:IPR014318 db_xref=UniProtKB/TrEMBL:D8MLW1 gene=yjbO locus_tag=EbC_03140 note=silverDB:661Eb00406 product='Similar to conserved hypothetical protein YjbO' protein_id=CAX57845.1 transl_table=11
FP236843	GenBank	CDS	376741	377721	+	-1	.	EC_number=1.6.5.5 codon_start=1 db_xref=GI:299060739 db_xref=GOA:D8MLW2 db_xref=InterPro:IPR002085 db_xref=InterPro:IPR002364 db_xref=InterPro:IPR011032 db_xref=InterPro:IPR013149 db_xref=InterPro:IPR013154 db_xref=InterPro:IPR016040 db_xref=UniProtKB/TrEMBL:D8MLW2 gene=qor locus_tag=EbC_03150 note=silverDB:661Eb00408 product='Quinone oxidoreductase' protein_id=CAX57846.1 transl_table=11
FP236843	GenBank	CDS	377817	379232	+	1	.	EC_number=3.6.1.- codon_start=1 db_xref=GI:299060740 db_xref=GOA:D8MLW3 db_xref=InterPro:IPR007692 db_xref=InterPro:IPR007693 db_xref=InterPro:IPR007694 db_xref=InterPro:IPR016136 db_xref=UniProtKB/TrEMBL:D8MLW3 gene=dnaB locus_tag=EbC_03160 note=silverDB:661Eb00409 product='Replicative DNA helicase' protein_id=CAX57847.1 transl_table=11
FP236843	GenBank	CDS	379353	379817	+	1	.	codon_start=1 db_xref=GI:299060741 db_xref=GOA:D8MLW4 db_xref=InterPro:IPR000485 db_xref=InterPro:IPR011008 db_xref=InterPro:IPR011991 db_xref=InterPro:IPR019887 db_xref=InterPro:IPR019888 db_xref=UniProtKB/TrEMBL:D8MLW4 locus_tag=EbC_03170 note=silverDB:661Eb00410 product='Transcriptional regulator, AsnC family' protein_id=CAX57848.1 transl_table=11
FP236843	GenBank	CDS	380075	380689	+	1	.	codon_start=1 db_xref=GI:299060742 db_xref=InterPro:IPR003740 db_xref=UniProtKB/TrEMBL:D8MLW5 locus_tag=EbC_03180 note=silverDB:661Eb00411 product='Putative membrane protein' protein_id=CAX57849.1 transl_table=11
FP236843	GenBank	CDS	380737	381930	+	1	.	EC_number=2.6.1.57 codon_start=1 db_xref=GI:299060743 db_xref=GOA:D8MLW6 db_xref=InterPro:IPR000796 db_xref=InterPro:IPR004838 db_xref=InterPro:IPR004839 db_xref=InterPro:IPR015421 db_xref=InterPro:IPR015424 db_xref=UniProtKB/TrEMBL:D8MLW6 gene=tyrB locus_tag=EbC_03190 note=silverDB:661Eb00412 product='Aromatic-amino-acid aminotransferase' protein_id=CAX57850.1 transl_table=11
FP236843	GenBank	CDS	381969	382385	+	1	.	codon_start=1 db_xref=GI:299060744 db_xref=InterPro:IPR001602 db_xref=UniProtKB/TrEMBL:D8MLW7 gene=yjbQ locus_tag=EbC_03200 note=silverDB:661Eb00413 product='conserved uncharacterized protein YjbQ' protein_id=CAX57851.1 transl_table=11
FP236843	GenBank	CDS	382476	382808	+	1	.	codon_start=1 db_xref=GI:299060745 db_xref=InterPro:IPR007351 db_xref=UniProtKB/TrEMBL:D8MLW8 gene=yjbR locus_tag=EbC_03210 note=silverDB:661Eb00414 product='conserved uncharacterized protein YjbR' protein_id=CAX57852.1 transl_table=11
FP236843	GenBank	CDS	382805	383929	+	-1	.	codon_start=1 db_xref=GI:299060746 db_xref=GOA:D8MLW9 db_xref=InterPro:IPR001261 db_xref=InterPro:IPR002933 db_xref=InterPro:IPR011650 db_xref=UniProtKB/TrEMBL:D8MLW9 locus_tag=EbC_03220 note=silverDB:661Eb00415 product='Putative acetylornithine deacetylase' protein_id=CAX57853.1 transl_table=11
FP236843	GenBank	CDS	383973	384728	+	-1	.	codon_start=1 db_xref=GI:299060747 db_xref=InterPro:IPR010768 db_xref=InterPro:IPR017027 db_xref=UniProtKB/TrEMBL:D8MLX0 locus_tag=EbC_03230 note=silverDB:661Eb00417 product='conserved uncharacterized protein' protein_id=CAX57854.1 transl_table=11
FP236843	GenBank	CDS	384741	385820	+	-1	.	codon_start=1 db_xref=GI:299060748 db_xref=GOA:D8MLX1 db_xref=InterPro:IPR001559 db_xref=InterPro:IPR017947 db_xref=UniProtKB/TrEMBL:D8MLX1 locus_tag=EbC_03240 note=silverDB:661Eb00419 product='Putative Aryldialkylphosphatase' protein_id=CAX57855.1 transl_table=11
FP236843	GenBank	CDS	385824	386804	+	-1	.	codon_start=1 db_xref=GI:299060749 db_xref=GOA:D8MLX2 db_xref=InterPro:IPR001851 db_xref=UniProtKB/TrEMBL:D8MLX2 locus_tag=EbC_03250 note=silverDB:661Eb00422 product='Putative ribose/xylose/arabinose/galactoside ABC-type transport systems, permease components' protein_id=CAX57856.1 transl_table=11
FP236843	GenBank	CDS	386845	387627	+	-1	.	codon_start=1 db_xref=GI:299060750 db_xref=GOA:D8MLX3 db_xref=InterPro:IPR003439 db_xref=InterPro:IPR003593 db_xref=InterPro:IPR017871 db_xref=UniProtKB/TrEMBL:D8MLX3 locus_tag=EbC_03260 note=silverDB:661Eb00423 product='Putative ABC transporter' protein_id=CAX57857.1 transl_table=11
FP236843	GenBank	CDS	387998	389008	+	-1	.	codon_start=1 db_xref=GI:299060751 db_xref=GOA:D8MLX4 db_xref=InterPro:IPR000843 db_xref=InterPro:IPR001761 db_xref=InterPro:IPR010982 db_xref=UniProtKB/TrEMBL:D8MLX4 locus_tag=EbC_03270 note=silverDB:661Eb00424 product='Periplasmic binding protein/LacI transcriptional regulator' protein_id=CAX57858.1 transl_table=11
FP236843	GenBank	CDS	389366	390319	+	1	.	codon_start=1 db_xref=GI:299060752 db_xref=InterPro:IPR001761 db_xref=UniProtKB/TrEMBL:D8MLX5 locus_tag=EbC_03280 note=silverDB:661Eb00425 product='Sugar-binding domain protein, LacI family' protein_id=CAX57859.1 transl_table=11
FP236843	GenBank	CDS	390356	391216	+	-1	.	codon_start=1 db_xref=GI:299060753 db_xref=GOA:D8MLX6 db_xref=InterPro:IPR002139 db_xref=InterPro:IPR002173 db_xref=InterPro:IPR011611 db_xref=UniProtKB/TrEMBL:D8MLX6 locus_tag=EbC_03290 note=silverDB:661Eb00426 product='Carbohydrate/purine kinase' protein_id=CAX57860.1 transl_table=11
FP236843	GenBank	CDS	391244	392089	+	1	.	codon_start=1 db_xref=GI:299060754 db_xref=GOA:D8MLX7 db_xref=InterPro:IPR005137 db_xref=InterPro:IPR011060 db_xref=InterPro:IPR013785 db_xref=UniProtKB/TrEMBL:D8MLX7 locus_tag=EbC_03300 note=silverDB:661Eb00427 product='Photosystem I assembly famlily protein BtpA' protein_id=CAX57861.1 transl_table=11
FP236843	GenBank	CDS	392090	392731	+	1	.	codon_start=1 db_xref=GI:299060755 db_xref=InterPro:IPR004305 db_xref=InterPro:IPR016084 db_xref=UniProtKB/TrEMBL:D8MLX8 gene=tenA locus_tag=EbC_03310 note=silverDB:661Eb00429 product='Putative transcription activator' protein_id=CAX57862.1 transl_table=11
FP236843	GenBank	CDS	392849	393904	+	-1	.	codon_start=1 db_xref=GI:299060756 db_xref=GOA:D8MLX9 db_xref=InterPro:IPR002085 db_xref=InterPro:IPR006140 db_xref=InterPro:IPR011032 db_xref=InterPro:IPR013149 db_xref=InterPro:IPR013154 db_xref=InterPro:IPR016040 db_xref=UniProtKB/TrEMBL:D8MLX9 locus_tag=EbC_03320 note=silverDB:661Eb00430 product='Zinc-containing alcohol dehydrogenase superfamily' protein_id=CAX57863.1 transl_table=11
FP236843	GenBank	CDS	394279	397110	+	-1	.	codon_start=1 db_xref=GI:299060757 db_xref=GOA:D8MLY0 db_xref=InterPro:IPR003439 db_xref=InterPro:IPR004602 db_xref=InterPro:IPR013815 db_xref=InterPro:IPR017871 db_xref=UniProtKB/TrEMBL:D8MLY0 gene=uvrA locus_tag=EbC_03330 note=silverDB:661Eb00431 product='UvrABC system protein A' protein_id=CAX57864.1 transl_table=11
FP236843	GenBank	CDS	397415	397963	+	1	.	codon_start=1 db_xref=GI:299060758 db_xref=GOA:D8MLY1 db_xref=InterPro:IPR000424 db_xref=InterPro:IPR011344 db_xref=InterPro:IPR012340 db_xref=InterPro:IPR016027 db_xref=UniProtKB/TrEMBL:D8MLY1 gene=ssb locus_tag=EbC_03340 note=silverDB:661Eb00433 product='Single-stranded DNA-binding protein' protein_id=CAX57865.1 transl_table=11
FP236843	GenBank	CDS	398260	400500	+	1	.	codon_start=1 db_xref=GI:299060759 db_xref=GOA:D8MLY2 db_xref=InterPro:IPR000531 db_xref=InterPro:IPR010105 db_xref=InterPro:IPR010917 db_xref=InterPro:IPR012910 db_xref=UniProtKB/TrEMBL:D8MLY2 gene=fhuE locus_tag=EbC_03350 note=silverDB:661Eb00436 product='TonB-dependent receptor for Fe(III)-coprogen, Fe(III)-ferrioxamine B and Fe(III)-rhodotrulic acid' protein_id=CAX57866.1 transl_table=11
FP236843	GenBank	CDS	400490	401401	+	1	.	codon_start=1 db_xref=GI:299060760 db_xref=GOA:D8MLY3 db_xref=InterPro:IPR002491 db_xref=InterPro:IPR008091 db_xref=UniProtKB/TrEMBL:D8MLY3 gene=fhuD locus_tag=EbC_03360 note=silverDB:661Eb00438 product='Ferrichrome-binding periplasmic protein' protein_id=CAX57867.1 transl_table=11
FP236843	GenBank	CDS	401395	403410	+	1	.	codon_start=1 db_xref=GI:299060761 db_xref=GOA:D8MLY4 db_xref=InterPro:IPR000522 db_xref=UniProtKB/TrEMBL:D8MLY4 gene=fhuB locus_tag=EbC_03370 note=silverDB:661Eb00441 product='Ferrichrome transport system permease protein FhuB' protein_id=CAX57868.1 transl_table=11
FP236843	GenBank	CDS	403599	404135	+	1	.	codon_start=1 db_xref=GI:299060762 db_xref=GOA:D8MLY5 db_xref=InterPro:IPR001387 db_xref=InterPro:IPR010982 db_xref=UniProtKB/TrEMBL:D8MLY5 locus_tag=EbC_03380 note=silverDB:661Eb00442 product='transcriptional regulator' protein_id=CAX57869.1 transl_table=11
FP236843	GenBank	CDS	404138	405400	+	1	.	codon_start=1 db_xref=GI:299060763 db_xref=InterPro:IPR012893 db_xref=InterPro:IPR012894 db_xref=UniProtKB/TrEMBL:D8MLY6 locus_tag=EbC_03390 note=silverDB:661Eb00443 product='conserved uncharacterized protein' protein_id=CAX57870.1 transl_table=11
FP236843	GenBank	CDS	405488	406387	+	-1	.	codon_start=1 db_xref=GI:299060764 db_xref=GOA:D8MLY7 db_xref=InterPro:IPR002509 db_xref=InterPro:IPR011330 db_xref=UniProtKB/TrEMBL:D8MLY7 locus_tag=EbC_03400 note=silverDB:661Eb00445 product='Polysaccharide deacetylase' protein_id=CAX57871.1 transl_table=11
FP236843	GenBank	CDS	406392	407138	+	-1	.	codon_start=1 db_xref=GI:299060765 db_xref=GOA:D8MLY8 db_xref=InterPro:IPR002198 db_xref=InterPro:IPR002347 db_xref=InterPro:IPR016040 db_xref=UniProtKB/TrEMBL:D8MLY8 locus_tag=EbC_03410 note=silverDB:661Eb00446 product='Short-chain dehydrogenase' protein_id=CAX57872.1 transl_table=11
FP236843	GenBank	CDS	407135	408151	+	-1	.	EC_number=1.1.1.169 codon_start=1 db_xref=GI:299060766 db_xref=GOA:D8MLY9 db_xref=InterPro:IPR003710 db_xref=InterPro:IPR008927 db_xref=InterPro:IPR013328 db_xref=InterPro:IPR013332 db_xref=InterPro:IPR013752 db_xref=InterPro:IPR016040 db_xref=UniProtKB/TrEMBL:D8MLY9 locus_tag=EbC_03420 note=silverDB:661Eb00448 product='2-dehydropantoate 2-reductase' protein_id=CAX57873.1 transl_table=11
FP236843	GenBank	CDS	408165	409472	+	-1	.	codon_start=1 db_xref=GI:299060767 db_xref=GOA:D8MLZ0 db_xref=InterPro:IPR005828 db_xref=InterPro:IPR005829 db_xref=InterPro:IPR016196 db_xref=InterPro:IPR020846 db_xref=UniProtKB/TrEMBL:D8MLZ0 locus_tag=EbC_03430 note=silverDB:661Eb00450 product='Major facilitator superfamily protein' protein_id=CAX57874.1 transl_table=11
FP236843	GenBank	CDS	409812	410582	+	-1	.	codon_start=1 db_xref=GI:299060768 db_xref=GOA:D8MLZ1 db_xref=InterPro:IPR005471 db_xref=InterPro:IPR011991 db_xref=InterPro:IPR014757 db_xref=UniProtKB/TrEMBL:D8MLZ1 locus_tag=EbC_03440 note=silverDB:661Eb00451 product='Transcriptional regulator, IclR family' protein_id=CAX57875.1 transl_table=11
FP236843	GenBank	CDS	410723	411424	+	1	.	codon_start=1 db_xref=GI:299060769 db_xref=GOA:D8MLZ2 db_xref=InterPro:IPR000073 db_xref=UniProtKB/TrEMBL:D8MLZ2 locus_tag=EbC_03450 note=silverDB:661Eb00452 product=hydrolase protein_id=CAX57876.1 transl_table=11
FP236843	GenBank	CDS	411522	411968	+	1	.	codon_start=1 db_xref=GI:299060770 db_xref=UniProtKB/TrEMBL:D8MLZ3 locus_tag=EbC_03460 note=silverDB:661Eb00453 product='conserved uncharacterized protein' protein_id=CAX57877.1 transl_table=11
FP236843	GenBank	CDS	411998	412933	+	-1	.	codon_start=1 db_xref=GI:299060771 db_xref=InterPro:IPR007488 db_xref=UniProtKB/TrEMBL:D8MLZ4 gene=virK locus_tag=EbC_03470 note=silverDB:661Eb00454 product='Putative virulence protein' protein_id=CAX57878.1 transl_table=11
FP236843	GenBank	CDS	414013	414339	+	-1	.	codon_start=1 db_xref=GI:299060772 db_xref=GOA:D8MLZ5 db_xref=InterPro:IPR002514 db_xref=UniProtKB/TrEMBL:D8MLZ5 locus_tag=EbC_03480 note=silverDB:661Eb00456 product='transposase (IS3/IS911 family), fragment' protein_id=CAX57879.1 transl_table=11
FP236843	GenBank	CDS	414953	416209	+	1	.	codon_start=1 db_xref=GI:299060773 db_xref=GOA:D8MLZ6 db_xref=InterPro:IPR002797 db_xref=UniProtKB/TrEMBL:D8MLZ6 locus_tag=EbC_03490 note=silverDB:661Eb00457 product='Polysaccharide biosynthesis protein' protein_id=CAX57880.1 transl_table=11
FP236843	GenBank	CDS	416218	417171	+	1	.	codon_start=1 db_xref=GI:299060774 db_xref=UniProtKB/TrEMBL:D8MLZ7 locus_tag=EbC_03500 note=silverDB:661Eb00458 product='conserved uncharacterized protein' protein_id=CAX57881.1 transl_table=11
FP236843	GenBank	CDS	417228	417509	+	-1	.	codon_start=1 db_xref=GI:299060775 db_xref=UniProtKB/TrEMBL:D8MLZ8 locus_tag=EbC_03510 note=silverDB:661Eb00459 product='conserved uncharacterized protein' protein_id=CAX57882.1 transl_table=11
FP236843	GenBank	CDS	418397	419680	+	1	.	codon_start=1 db_xref=GI:299060776 db_xref=GOA:D8MLZ9 db_xref=InterPro:IPR000160 db_xref=InterPro:IPR001054 db_xref=InterPro:IPR003660 db_xref=UniProtKB/TrEMBL:D8MLZ9 locus_tag=EbC_03520 note=silverDB:661Eb00462 product='Diguanylate cyclase' protein_id=CAX57883.1 transl_table=11
FP236843	GenBank	CDS	419677	420105	+	-1	.	codon_start=1 db_xref=GI:299060777 db_xref=GOA:D8MM00 db_xref=InterPro:IPR000005 db_xref=InterPro:IPR009057 db_xref=InterPro:IPR012287 db_xref=InterPro:IPR018060 db_xref=InterPro:IPR018062 db_xref=InterPro:IPR020449 db_xref=UniProtKB/TrEMBL:D8MM00 gene=soxS locus_tag=EbC_03530 note=silverDB:661Eb00463 product='Regulatory protein SoxS' protein_id=CAX57884.1 transl_table=11
FP236843	GenBank	CDS	420197	420655	+	1	.	codon_start=1 db_xref=GI:299060778 db_xref=GOA:D8MM01 db_xref=InterPro:IPR000551 db_xref=InterPro:IPR009061 db_xref=InterPro:IPR010211 db_xref=InterPro:IPR015358 db_xref=UniProtKB/TrEMBL:D8MM01 gene=soxR locus_tag=EbC_03540 note=silverDB:661Eb00464 product='Redox-sensitive transcriptional activator SoxR' protein_id=CAX57885.1 transl_table=11
FP236843	GenBank	CDS	420728	421390	+	1	.	codon_start=1 db_xref=GI:299060779 db_xref=GOA:D8MM02 db_xref=InterPro:IPR004045 db_xref=InterPro:IPR004046 db_xref=InterPro:IPR010987 db_xref=InterPro:IPR012335 db_xref=InterPro:IPR012336 db_xref=InterPro:IPR017933 db_xref=UniProtKB/TrEMBL:D8MM02 locus_tag=EbC_03550 note=silverDB:661Eb00465 product='Putative glutathione S-transferase' protein_id=CAX57886.1 transl_table=11
FP236843	GenBank	CDS	421673	423022	+	1	.	codon_start=1 db_xref=GI:299060780 db_xref=GOA:D8MM03 db_xref=InterPro:IPR006043 db_xref=UniProtKB/TrEMBL:D8MM03 gene=yjcD locus_tag=EbC_03560 note=silverDB:661Eb00466 product='Inner membrane protein YjcD' protein_id=CAX57887.1 transl_table=11
FP236843	GenBank	CDS	423191	424840	+	1	.	codon_start=1 db_xref=GI:299060781 db_xref=GOA:D8MM04 db_xref=InterPro:IPR004705 db_xref=InterPro:IPR006153 db_xref=InterPro:IPR018422 db_xref=UniProtKB/TrEMBL:D8MM04 gene=yjcE locus_tag=EbC_03570 note=silverDB:661Eb00467 product='Putative Na(+)/H(+) exchanger YjcE' protein_id=CAX57888.1 transl_table=11
FP236843	GenBank	CDS	425274	426191	+	-1	.	codon_start=1 db_xref=GI:299060782 db_xref=GOA:D8MM05 db_xref=InterPro:IPR000847 db_xref=InterPro:IPR005119 db_xref=InterPro:IPR011991 db_xref=UniProtKB/TrEMBL:D8MM05 locus_tag=EbC_03580 note=silverDB:661Eb00469 product='transcriptional regulator, LysR family' protein_id=CAX57889.1 transl_table=11
FP236843	GenBank	CDS	426293	426721	+	1	.	codon_start=1 db_xref=GI:299060783 db_xref=GOA:D8MM06 db_xref=InterPro:IPR005538 db_xref=UniProtKB/TrEMBL:D8MM06 gene=lrgA locus_tag=EbC_03590 note=silverDB:661Eb00470 product='effector of murein hydrolase' protein_id=CAX57890.1 transl_table=11
FP236843	GenBank	CDS	426714	427412	+	1	.	codon_start=1 db_xref=GI:299060784 db_xref=GOA:D8MM07 db_xref=InterPro:IPR007300 db_xref=UniProtKB/TrEMBL:D8MM07 gene=lrgB locus_tag=EbC_03600 note=silverDB:661Eb00471 product='Putative effector of murein hydrolase' protein_id=CAX57891.1 transl_table=11
FP236843	GenBank	CDS	427558	428103	+	1	.	codon_start=1 db_xref=GI:299060785 db_xref=GOA:D8MM08 db_xref=InterPro:IPR001702 db_xref=InterPro:IPR009998 db_xref=UniProtKB/TrEMBL:D8MM08 locus_tag=EbC_03610 note=silverDB:661Eb00473 product='conserved uncharacterized protein' protein_id=CAX57892.1 transl_table=11
FP236843	GenBank	CDS	428145	429803	+	-1	.	codon_start=1 db_xref=GI:299060786 db_xref=GOA:D8MM09 db_xref=InterPro:IPR001734 db_xref=InterPro:IPR014083 db_xref=InterPro:IPR018212 db_xref=InterPro:IPR019900 db_xref=UniProtKB/TrEMBL:D8MM09 gene=actP locus_tag=EbC_03620 note=silverDB:661Eb00475 product='Cation/acetate symporter ActP (Acetate transporter actP)' protein_id=CAX57893.1 transl_table=11
FP236843	GenBank	CDS	429800	430111	+	-1	.	codon_start=1 db_xref=GI:299060787 db_xref=InterPro:IPR007436 db_xref=UniProtKB/TrEMBL:D8MM10 locus_tag=EbC_03630 note=silverDB:661Eb00476 product='Predicted membrane protein' protein_id=CAX57894.1 transl_table=11
FP236843	GenBank	CDS	430248	432203	+	-1	.	EC_number=6.2.1.1 codon_start=1 db_xref=GI:299060788 db_xref=GOA:D8MM11 db_xref=InterPro:IPR000873 db_xref=InterPro:IPR011904 db_xref=InterPro:IPR020845 db_xref=UniProtKB/TrEMBL:D8MM11 gene=acs locus_tag=EbC_03640 note=silverDB:661Eb00477 product='Acetyl-coenzyme A synthetase' protein_id=CAX57895.1 transl_table=11
FP236843	GenBank	CDS	432736	434037	+	1	.	codon_start=1 db_xref=GI:299060789 db_xref=GOA:D8MM12 db_xref=InterPro:IPR001991 db_xref=InterPro:IPR018107 db_xref=UniProtKB/TrEMBL:D8MM12 gene=gltP locus_tag=EbC_03650 note=silverDB:661Eb00479 product='Proton glutamate symport protein' protein_id=CAX57896.1 transl_table=11
FP236843	GenBank	CDS	434400	435944	+	1	.	codon_start=1 db_xref=GI:299060790 db_xref=GOA:D8MM13 db_xref=InterPro:IPR000014 db_xref=InterPro:IPR001610 db_xref=InterPro:IPR004089 db_xref=InterPro:IPR004090 db_xref=InterPro:IPR013655 db_xref=UniProtKB/TrEMBL:D8MM13 locus_tag=EbC_03660 note=silverDB:661Eb00480 product='Methyl-accepting chemotaxis sensory transducer' protein_id=CAX57897.1 transl_table=11
FP236843	GenBank	CDS	436139	436912	+	1	.	codon_start=1 db_xref=GI:299060791 db_xref=GOA:D8MM14 db_xref=InterPro:IPR000005 db_xref=InterPro:IPR003313 db_xref=InterPro:IPR009057 db_xref=InterPro:IPR011051 db_xref=InterPro:IPR012287 db_xref=InterPro:IPR014710 db_xref=InterPro:IPR018060 db_xref=InterPro:IPR018062 db_xref=InterPro:IPR020449 db_xref=UniProtKB/TrEMBL:D8MM14 locus_tag=EbC_03670 note=silverDB:cbdbB4 product='Transcriptional regu…
FP236843	GenBank	CDS	436885	438558	+	-1	.	codon_start=1 db_xref=GI:299060792 db_xref=GOA:D8MM15 db_xref=InterPro:IPR000891 db_xref=InterPro:IPR002034 db_xref=InterPro:IPR005668 db_xref=InterPro:IPR013709 db_xref=InterPro:IPR013785 db_xref=UniProtKB/TrEMBL:D8MM15 locus_tag=EbC_03680 note=silverDB:661Eb00484 product='2-isopropylmalate synthase' protein_id=CAX57899.1 transl_table=11
FP236843	GenBank	CDS	439247	440899	+	1	.	EC_number=2.7.1.29 codon_start=1 db_xref=GI:299060793 db_xref=GOA:D8MM16 db_xref=InterPro:IPR004006 db_xref=InterPro:IPR004007 db_xref=InterPro:IPR012734 db_xref=UniProtKB/TrEMBL:D8MM16 locus_tag=EbC_03690 note=silverDB:661Eb00487 product='Dihydroxyacetone kinase' protein_id=CAX57900.1 transl_table=11
FP236843	GenBank	CDS	441633	442283	+	-1	.	codon_start=1 db_xref=GI:299060794 db_xref=UniProtKB/TrEMBL:D8MM17 locus_tag=EbC_03700 note=silverDB:661Eb00489 product='conserved uncharacterized protein' protein_id=CAX57901.1 transl_table=11
FP236843	GenBank	CDS	442653	443882	+	-1	.	codon_start=1 db_xref=GI:299060795 db_xref=GOA:D8MM18 db_xref=InterPro:IPR009248 db_xref=InterPro:IPR011527 db_xref=UniProtKB/TrEMBL:D8MM18 gene=sbmA locus_tag=EbC_03710 note=silverDB:661Eb00490 product='Envelope protein SbmA' protein_id=CAX57902.1 transl_table=11
FP236843	GenBank	CDS	444218	447196	+	1	.	codon_start=1 db_xref=GI:299060796 db_xref=GOA:D8MM19 db_xref=InterPro:IPR000014 db_xref=InterPro:IPR000160 db_xref=InterPro:IPR000700 db_xref=InterPro:IPR001054 db_xref=InterPro:IPR001610 db_xref=InterPro:IPR001633 db_xref=InterPro:IPR013767 db_xref=UniProtKB/TrEMBL:D8MM19 locus_tag=EbC_03720 note=silverDB:661Eb00492 product='Putative sensory box protein' protein_id=CAX57903.1 transl_table=11
FP236843	GenBank	CDS	447250	448662	+	-1	.	codon_start=1 db_xref=GI:299060797 db_xref=GOA:D8MM20 db_xref=InterPro:IPR005828 db_xref=InterPro:IPR005829 db_xref=InterPro:IPR016196 db_xref=InterPro:IPR020846 db_xref=UniProtKB/TrEMBL:D8MM20 locus_tag=EbC_03730 note=silverDB:661Eb00493 product='Major facilitator superfamily protein' protein_id=CAX57904.1 transl_table=11
FP236843	GenBank	CDS	448934	449671	+	1	.	EC_number=1.1.99.3 codon_start=1 db_xref=GI:299060798 db_xref=GOA:D8MM21 db_xref=InterPro:IPR006311 db_xref=UniProtKB/TrEMBL:D8MM21 locus_tag=EbC_03740 note=silverDB:661Eb00494 product='Gluconate 2-dehydrogenase subunit 3' protein_id=CAX57905.1 transl_table=11
FP236843	GenBank	CDS	449674	451455	+	1	.	EC_number=1.1.99.3 codon_start=1 db_xref=GI:299060799 db_xref=GOA:D8MM22 db_xref=InterPro:IPR000172 db_xref=InterPro:IPR007867 db_xref=UniProtKB/TrEMBL:D8MM22 locus_tag=EbC_03750 note=silverDB:661Eb00495 product='Gluconate 2-dehydrogenase flavoprotein (GADH dehydrogenase subunit)' protein_id=CAX57906.1 transl_table=11
FP236843	GenBank	CDS	451475	452779	+	1	.	EC_number=1.1.99.3 codon_start=1 db_xref=GI:299060800 db_xref=GOA:D8MM23 db_xref=InterPro:IPR003088 db_xref=InterPro:IPR008168 db_xref=InterPro:IPR009056 db_xref=InterPro:IPR014353 db_xref=UniProtKB/TrEMBL:D8MM23 locus_tag=EbC_03760 note=silverDB:661Eb00496 product='Gluconate 2-dehydrogenase cytochrome c subunit' protein_id=CAX57907.1 transl_table=11
FP236843	GenBank	CDS	453098	453538	+	1	.	codon_start=1 db_xref=GI:299060801 db_xref=InterPro:IPR004360 db_xref=UniProtKB/TrEMBL:D8MM24 gene=phnB locus_tag=EbC_03770 note=silverDB:661Eb00498 product='conserved uncharacterized protein PhnB' protein_id=CAX57908.1 transl_table=11
FP236843	GenBank	CDS	453528	454436	+	-1	.	codon_start=1 db_xref=GI:299060802 db_xref=GOA:D8MM25 db_xref=InterPro:IPR000847 db_xref=InterPro:IPR005119 db_xref=InterPro:IPR011991 db_xref=UniProtKB/TrEMBL:D8MM25 locus_tag=EbC_03780 note=silverDB:661Eb00499 product='Transcriptional regulator, LysR family' protein_id=CAX57909.1 transl_table=11
FP236843	GenBank	CDS	454536	455603	+	1	.	codon_start=1 db_xref=GI:299060803 db_xref=GOA:D8MM26 db_xref=InterPro:IPR001509 db_xref=InterPro:IPR016040 db_xref=UniProtKB/TrEMBL:D8MM26 locus_tag=EbC_03790 note=silverDB:661Eb00500 product='Probable oxidoreductase/nucleoside-diphosphate-sugar epimerase' protein_id=CAX57910.1 transl_table=11
FP236843	GenBank	CDS	455787	456566	+	1	.	codon_start=1 db_xref=GI:299060804 db_xref=GOA:D8MM27 db_xref=InterPro:IPR006070 db_xref=InterPro:IPR017945 db_xref=UniProtKB/TrEMBL:D8MM27 locus_tag=EbC_03800 note=silverDB:661Eb00502 product='conserved uncharacterized protein' protein_id=CAX57911.1 transl_table=11
FP236843	GenBank	CDS	456597	457493	+	-1	.	codon_start=1 db_xref=GI:299060805 db_xref=GOA:D8MM28 db_xref=InterPro:IPR000847 db_xref=InterPro:IPR005119 db_xref=InterPro:IPR011991 db_xref=UniProtKB/TrEMBL:D8MM28 locus_tag=EbC_03810 note=silverDB:661Eb00503 product='Transcriptional regulator, LysR family' protein_id=CAX57912.1 transl_table=11
FP236843	GenBank	CDS	457653	458954	+	-1	.	codon_start=1 db_xref=GI:299060806 db_xref=GOA:D8MM29 db_xref=InterPro:IPR005829 db_xref=InterPro:IPR011701 db_xref=InterPro:IPR016196 db_xref=InterPro:IPR020846 db_xref=UniProtKB/TrEMBL:D8MM29 locus_tag=EbC_03820 note=silverDB:661Eb00504 product='Major facilitator superfamily protein' protein_id=CAX57913.1 transl_table=11
FP236843	GenBank	CDS	459393	461057	+	1	.	EC_number=3.2.1.28 codon_start=1 db_xref=GI:299060807 db_xref=GOA:D8MM30 db_xref=InterPro:IPR001661 db_xref=InterPro:IPR008928 db_xref=InterPro:IPR018232 db_xref=UniProtKB/TrEMBL:D8MM30 gene=treF locus_tag=EbC_03830 note=silverDB:661Eb00505 product='Cytoplasmic trehalase' protein_id=CAX57914.1 transl_table=11
FP236843	GenBank	CDS	461218	461997	+	1	.	codon_start=1 db_xref=GI:299060808 db_xref=GOA:D8MM31 db_xref=InterPro:IPR001638 db_xref=InterPro:IPR005768 db_xref=InterPro:IPR018313 db_xref=UniProtKB/TrEMBL:D8MM31 locus_tag=EbC_03840 note=silverDB:661Eb00507 product='Lysine-arginine-ornithine ABC transporter, periplasmic ligand binding protein' protein_id=CAX57915.1 transl_table=11
FP236843	GenBank	CDS	462003	463094	+	1	.	codon_start=1 db_xref=GI:299060809 db_xref=InterPro:IPR021259 db_xref=UniProtKB/TrEMBL:D8MM32 locus_tag=EbC_03850 note=silverDB:661Eb00508 product='conserved uncharacterized protein' protein_id=CAX57916.1 transl_table=11
FP236843	GenBank	CDS	463101	463793	+	-1	.	EC_number=3.4.13.21 codon_start=1 db_xref=GI:299060810 db_xref=GOA:D8MM33 db_xref=InterPro:IPR005320 db_xref=UniProtKB/TrEMBL:D8MM33 gene=pepE locus_tag=EbC_03860 note=silverDB:661Eb00511 product='Peptidase E' protein_id=CAX57917.1 transl_table=11
FP236843	GenBank	CDS	463805	464485	+	-1	.	codon_start=1 db_xref=GI:299060811 db_xref=InterPro:IPR010843 db_xref=UniProtKB/TrEMBL:D8MM34 gene=aroM locus_tag=EbC_03870 note=silverDB:661Eb00512 product='Protein of aro operon, regulated by aroR' protein_id=CAX57918.1 transl_table=11
FP236843	GenBank	CDS	464487	465425	+	-1	.	codon_start=1 db_xref=GI:299060812 db_xref=InterPro:IPR009561 db_xref=UniProtKB/TrEMBL:D8MM35 locus_tag=EbC_03880 note=silverDB:661Eb00513 product='uncharacterized protein' protein_id=CAX57919.1 transl_table=11
FP236843	GenBank	CDS	465447	467060	+	-1	.	codon_start=1 db_xref=GI:299060813 db_xref=GOA:D8MM36 db_xref=InterPro:IPR004813 db_xref=UniProtKB/TrEMBL:D8MM36 locus_tag=EbC_03890 note=silverDB:661Eb00514 product='Oligopeptide transporter OPT superfamily protein' protein_id=CAX57920.1 transl_table=11
FP236843	GenBank	CDS	467089	467853	+	-1	.	codon_start=1 db_xref=GI:299060814 db_xref=GOA:D8MM37 db_xref=InterPro:IPR005471 db_xref=InterPro:IPR011991 db_xref=InterPro:IPR014757 db_xref=UniProtKB/TrEMBL:D8MM37 locus_tag=EbC_03900 note=silverDB:661Eb00516 product='Transcriptional regulatory protein, IclR family' protein_id=CAX57921.1 transl_table=11
FP236843	GenBank	CDS	468055	468834	+	-1	.	codon_start=1 db_xref=GI:299060815 db_xref=GOA:D8MM38 db_xref=InterPro:IPR005123 db_xref=UniProtKB/TrEMBL:D8MM38 locus_tag=EbC_03910 note=silverDB:661Eb00518 product='conserved uncharacterized protein' protein_id=CAX57922.1 transl_table=11
FP236843	GenBank	CDS	468986	470011	+	1	.	codon_start=1 db_xref=GI:299060816 db_xref=GOA:D8MM39 db_xref=InterPro:IPR000683 db_xref=InterPro:IPR004104 db_xref=InterPro:IPR016040 db_xref=UniProtKB/TrEMBL:D8MM39 locus_tag=EbC_03920 note=silverDB:661Eb00519 product='Oxidoreductase family, NAD-binding Rossmann fold domain protein' protein_id=CAX57923.1 transl_table=11
FP236843	GenBank	CDS	470068	470484	+	-1	.	codon_start=1 db_xref=GI:299060817 db_xref=GOA:D8MM40 db_xref=InterPro:IPR000086 db_xref=InterPro:IPR015797 db_xref=InterPro:IPR020084 db_xref=InterPro:IPR020476 db_xref=UniProtKB/TrEMBL:D8MM40 locus_tag=EbC_03930 note=silverDB:661Eb00520 product='MutT/nudix family protein' protein_id=CAX57924.1 transl_table=11
FP236843	GenBank	CDS	470666	471187	+	1	.	codon_start=1 db_xref=GI:299060818 db_xref=InterPro:IPR006311 db_xref=UniProtKB/TrEMBL:D8MM41 locus_tag=EbC_03940 note=silverDB:661Eb00521 product='conserved uncharacterized protein' protein_id=CAX57925.1 transl_table=11
FP236843	GenBank	CDS	471214	472803	+	1	.	EC_number=1.1.1.215 codon_start=1 db_xref=GI:299060819 db_xref=GOA:D8MM42 db_xref=InterPro:IPR000172 db_xref=InterPro:IPR003953 db_xref=InterPro:IPR007867 db_xref=UniProtKB/TrEMBL:D8MM42 locus_tag=EbC_03950 note=silverDB:661Eb00522 product='Choline dehydrogenase' protein_id=CAX57926.1 transl_table=11
FP236843	GenBank	CDS	472806	474221	+	1	.	EC_number=1.1.99.21 codon_start=1 db_xref=GI:299060820 db_xref=GOA:D8MM43 db_xref=InterPro:IPR003088 db_xref=InterPro:IPR009056 db_xref=InterPro:IPR011031 db_xref=InterPro:IPR014353 db_xref=UniProtKB/TrEMBL:D8MM43 gene=sldC locus_tag=EbC_03960 note=silverDB:661Eb00523 product='Sorbitol dehydrogenase cytochrome c subunit' protein_id=CAX57927.1 transl_table=11
FP236843	GenBank	CDS	474260	474673	+	-1	.	codon_start=1 db_xref=GI:299060821 db_xref=InterPro:IPR002577 db_xref=InterPro:IPR011991 db_xref=UniProtKB/TrEMBL:D8MM44 locus_tag=EbC_03970 note=silverDB:661Eb00524 product='transcriptional regulator' protein_id=CAX57928.1 transl_table=11
FP236843	GenBank	CDS	474789	475646	+	1	.	codon_start=1 db_xref=GI:299060822 db_xref=GOA:D8MM45 db_xref=InterPro:IPR008030 db_xref=InterPro:IPR016040 db_xref=UniProtKB/TrEMBL:D8MM45 locus_tag=EbC_03980 note=silverDB:661Eb00525 product='conserved uncharacterized protein' protein_id=CAX57929.1 transl_table=11
FP236843	GenBank	CDS	475650	476810	+	-1	.	codon_start=1 db_xref=GI:299060823 db_xref=GOA:D8MM46 db_xref=InterPro:IPR011701 db_xref=InterPro:IPR016196 db_xref=InterPro:IPR020846 db_xref=UniProtKB/TrEMBL:D8MM46 locus_tag=EbC_03990 note=silverDB:661Eb00526 product='Permease, MFS family' protein_id=CAX57930.1 transl_table=11
FP236843	GenBank	CDS	476900	477667	+	1	.	codon_start=1 db_xref=GI:299060824 db_xref=GOA:D8MM47 db_xref=InterPro:IPR005471 db_xref=InterPro:IPR011991 db_xref=InterPro:IPR014757 db_xref=UniProtKB/TrEMBL:D8MM47 locus_tag=EbC_04000 note=silverDB:661Eb00527 product='Transcriptional regulator, IclR-type' protein_id=CAX57931.1 transl_table=11
FP236843	GenBank	CDS	477781	478365	+	1	.	codon_start=1 db_xref=GI:299060825 db_xref=GOA:D8MM48 db_xref=InterPro:IPR007372 db_xref=UniProtKB/TrEMBL:D8MM48 locus_tag=EbC_04010 note=silverDB:661Eb00528 product='conserved uncharacterized protein' protein_id=CAX57932.1 transl_table=11
FP236843	GenBank	CDS	478435	480129	+	-1	.	EC_number=1.1.1.28 codon_start=1 db_xref=GI:299060826 db_xref=GOA:D8MM49 db_xref=InterPro:IPR006094 db_xref=InterPro:IPR012256 db_xref=InterPro:IPR015409 db_xref=InterPro:IPR016164 db_xref=InterPro:IPR016166 db_xref=InterPro:IPR016167 db_xref=InterPro:IPR016168 db_xref=InterPro:IPR016172 db_xref=InterPro:IPR016173 db_xref=UniProtKB/TrEMBL:D8MM49 locus_tag=EbC_04020 note=silverDB:661Eb00529 produc…
FP236843	GenBank	CDS	480273	480656	+	-1	.	codon_start=1 db_xref=GI:299060827 db_xref=UniProtKB/TrEMBL:D8MM50 locus_tag=EbC_04030 note=silverDB:661Eb00530 product='conserved uncharacterized protein' protein_id=CAX57934.1 transl_table=11
FP236843	GenBank	CDS	480670	481089	+	-1	.	codon_start=1 db_xref=GI:299060828 db_xref=GOA:D8MM51 db_xref=InterPro:IPR006197 db_xref=InterPro:IPR011056 db_xref=InterPro:IPR015927 db_xref=InterPro:IPR019759 db_xref=UniProtKB/TrEMBL:D8MM51 gene=umuD locus_tag=EbC_04040 note=silverDB:661Eb00532 product='UmuD protein' protein_id=CAX57935.1 transl_table=11
FP236843	GenBank	CDS	481593	482090	+	1	.	codon_start=1 db_xref=GI:299060829 db_xref=InterPro:IPR008312 db_xref=UniProtKB/TrEMBL:D8MM52 locus_tag=EbC_04050 note=silverDB:661Eb00533 product='conserved uncharacterized protein' protein_id=CAX57936.1 transl_table=11
FP236843	GenBank	CDS	482119	483666	+	1	.	codon_start=1 db_xref=GI:299060830 db_xref=InterPro:IPR010269 db_xref=UniProtKB/TrEMBL:D8MM53 locus_tag=EbC_04060 note=silverDB:661Eb00535 product='conserved uncharacterized protein' protein_id=CAX57937.1 transl_table=11
FP236843	GenBank	CDS	483679	485013	+	1	.	codon_start=1 db_xref=GI:299060831 db_xref=InterPro:IPR010263 db_xref=UniProtKB/TrEMBL:D8MM54 locus_tag=EbC_04070 note=silverDB:661Eb00537 product='conserved uncharacterized protein' protein_id=CAX57938.1 transl_table=11
FP236843	GenBank	CDS	485010	485684	+	1	.	codon_start=1 db_xref=GI:299060832 db_xref=InterPro:IPR017732 db_xref=UniProtKB/TrEMBL:D8MM55 locus_tag=EbC_04080 note=silverDB:661Eb00538 product='conserved uncharacterized protein' protein_id=CAX57939.1 transl_table=11
FP236843	GenBank	CDS	485681	487375	+	1	.	codon_start=1 db_xref=GI:299060833 db_xref=GOA:D8MM56 db_xref=InterPro:IPR006664 db_xref=InterPro:IPR006665 db_xref=UniProtKB/TrEMBL:D8MM56 locus_tag=EbC_04090 note=silverDB:661Eb00539 product='Outer membrane protein' protein_id=CAX57940.1 transl_table=11
FP236843	GenBank	CDS	487379	487870	+	1	.	codon_start=1 db_xref=GI:299060834 db_xref=InterPro:IPR008514 db_xref=InterPro:IPR017728 db_xref=UniProtKB/TrEMBL:D8MM57 locus_tag=EbC_04100 note=silverDB:661Eb00541 product='conserved uncharacterized protein' protein_id=CAX57941.1 transl_table=11
FP236843	GenBank	CDS	488166	490832	+	1	.	codon_start=1 db_xref=GI:299060835 db_xref=GOA:D8MM58 db_xref=InterPro:IPR001270 db_xref=InterPro:IPR003593 db_xref=InterPro:IPR003959 db_xref=InterPro:IPR004176 db_xref=InterPro:IPR013093 db_xref=InterPro:IPR017729 db_xref=InterPro:IPR018368 db_xref=InterPro:IPR019489 db_xref=InterPro:IPR023150 db_xref=UniProtKB/TrEMBL:D8MM58 gene=clpA locus_tag=EbC_04110 note=silverDB:661Eb00544 product='Clp AT…
FP236843	GenBank	CDS	490829	493330	+	1	.	codon_start=1 db_xref=GI:299060836 db_xref=InterPro:IPR006531 db_xref=InterPro:IPR006533 db_xref=InterPro:IPR017847 db_xref=InterPro:IPR018769 db_xref=UniProtKB/TrEMBL:D8MM59 locus_tag=EbC_04120 note=silverDB:661Eb00546 product='Rhs element Vgr family protein' protein_id=CAX57943.1 transl_table=11
FP236843	GenBank	CDS	493390	495060	+	1	.	codon_start=1 db_xref=GI:299060837 db_xref=InterPro:IPR012908 db_xref=UniProtKB/TrEMBL:D8MM60 locus_tag=EbC_04130 note=silverDB:661Eb00547 product='conserved unknown protein' protein_id=CAX57944.1 transl_table=11
FP236843	GenBank	CDS	495057	496160	+	1	.	codon_start=1 db_xref=GI:299060838 db_xref=UniProtKB/TrEMBL:D8MM61 locus_tag=EbC_04140 note=silverDB:661Eb00548 product='conserved uncharacterized protein' protein_id=CAX57945.1 transl_table=11
FP236843	GenBank	CDS	496233	497315	+	1	.	codon_start=1 db_xref=GI:299060839 db_xref=UniProtKB/TrEMBL:D8MM62 locus_tag=EbC_04150 note=silverDB:661Eb00549 product='uncharacterized protein' protein_id=CAX57946.1 transl_table=11
FP236843	GenBank	CDS	497732	498856	+	1	.	codon_start=1 db_xref=GI:299060840 db_xref=UniProtKB/TrEMBL:D8MM63 locus_tag=EbC_04160 note=silverDB:661Eb00550 product='conserved uncharacterized protein' protein_id=CAX57947.1 transl_table=11
FP236843	GenBank	CDS	498853	502260	+	1	.	codon_start=1 db_xref=GI:299060841 db_xref=InterPro:IPR009612 db_xref=InterPro:IPR010623 db_xref=UniProtKB/TrEMBL:D8MM64 locus_tag=EbC_04170 note=silverDB:661Eb00551 product='conserved uncharacterized protein' protein_id=CAX57948.1 transl_table=11
FP236843	GenBank	CDS	502260	503855	+	1	.	codon_start=1 db_xref=GI:299060842 db_xref=InterPro:IPR010657 db_xref=InterPro:IPR017739 db_xref=UniProtKB/TrEMBL:D8MM65 locus_tag=EbC_04180 note=silverDB:661Eb00553 product='conserved uncharacterized protein' protein_id=CAX57949.1 transl_table=11
FP236843	GenBank	CDS	503893	505647	+	1	.	codon_start=1 db_xref=GI:299060843 db_xref=InterPro:IPR010272 db_xref=UniProtKB/TrEMBL:D8MM66 locus_tag=EbC_04190 note=silverDB:661Eb00554 product='conserved uncharacterized protein' protein_id=CAX57950.1 transl_table=11
FP236843	GenBank	CDS	505656	506696	+	1	.	codon_start=1 db_xref=GI:299060844 db_xref=InterPro:IPR010732 db_xref=UniProtKB/TrEMBL:D8MM67 locus_tag=EbC_04200 note=silverDB:661Eb00555 product='conserved uncharacterized protein' protein_id=CAX57951.1 transl_table=11
FP236843	GenBank	CDS	506701	507219	+	1	.	codon_start=1 db_xref=GI:299060845 db_xref=InterPro:IPR017734 db_xref=UniProtKB/TrEMBL:D8MM68 locus_tag=EbC_04210 note=silverDB:661Eb00556 product='Type VI secretion system family protein, lipoprotein VCA0113' protein_id=CAX57952.1 transl_table=11
FP236843	GenBank	CDS	507219	507692	+	1	.	codon_start=1 db_xref=GI:299060846 db_xref=GOA:D8MM69 db_xref=InterPro:IPR007048 db_xref=InterPro:IPR015801 db_xref=InterPro:IPR017737 db_xref=UniProtKB/TrEMBL:D8MM69 locus_tag=EbC_04220 note=silverDB:661Eb00557 product='Type VI secretion system, lysozyme-related family protein' protein_id=CAX57953.1 transl_table=11
FP236843	GenBank	CDS	507685	509085	+	1	.	codon_start=1 db_xref=GI:299060847 db_xref=InterPro:IPR010657 db_xref=InterPro:IPR021069 db_xref=UniProtKB/TrEMBL:D8MM70 locus_tag=EbC_04230 note=silverDB:661Eb00558 product='ImpA domain protein' protein_id=CAX57954.1 transl_table=11
FP236843	GenBank	gene	509303	509378	+	-1	.	gene=tRNA-Phe
FP236843	GenBank	tRNA	509303	509378	+	-1	.	gene=tRNA-Phe note='tRNAscan-SE-score 84.11' product=tRNA-Phe
FP236843	GenBank	CDS	509489	510067	+	-1	.	codon_start=1 db_xref=GI:299060848 db_xref=GOA:D8MM71 db_xref=InterPro:IPR001647 db_xref=InterPro:IPR009057 db_xref=InterPro:IPR011075 db_xref=InterPro:IPR015893 db_xref=UniProtKB/TrEMBL:D8MM71 locus_tag=EbC_04240 note=silverDB:661Eb00561 product='transcriptional regulator, TetR-like' protein_id=CAX57955.1 transl_table=11
FP236843	GenBank	CDS	510131	511855	+	-1	.	EC_number=1.8.1.8 codon_start=1 db_xref=GI:299060849 db_xref=GOA:D8MM72 db_xref=InterPro:IPR003834 db_xref=InterPro:IPR012335 db_xref=InterPro:IPR012336 db_xref=InterPro:IPR013766 db_xref=InterPro:IPR017936 db_xref=InterPro:IPR017937 db_xref=InterPro:IPR022910 db_xref=UniProtKB/TrEMBL:D8MM72 gene=dsbD locus_tag=EbC_04250 note=silverDB:661Eb00562 product='Thiol:disulfide interchange protein DsbD' …
FP236843	GenBank	CDS	512063	513364	+	-1	.	codon_start=1 db_xref=GI:299060850 db_xref=GOA:D8MM73 db_xref=InterPro:IPR004668 db_xref=UniProtKB/TrEMBL:D8MM73 gene=dcuA locus_tag=EbC_04260 note=silverDB:661Eb00563 product='Anaerobic C4-dicarboxylate transporter' protein_id=CAX57957.1 transl_table=11
FP236843	GenBank	CDS	513482	514918	+	-1	.	EC_number=4.3.1.1 codon_start=1 db_xref=GI:299060851 db_xref=GOA:D8MM74 db_xref=InterPro:IPR000362 db_xref=InterPro:IPR003031 db_xref=InterPro:IPR004708 db_xref=InterPro:IPR008948 db_xref=InterPro:IPR018951 db_xref=InterPro:IPR020557 db_xref=InterPro:IPR022761 db_xref=UniProtKB/TrEMBL:D8MM74 gene=aspA locus_tag=EbC_04270 note=silverDB:661Eb00564 product='Aspartate ammonia-lyase' protein_id=CAX579…
FP236843	GenBank	CDS	515280	515741	+	1	.	codon_start=1 db_xref=GI:299060852 db_xref=GOA:D8MM75 db_xref=InterPro:IPR007313 db_xref=UniProtKB/TrEMBL:D8MM75 gene=fxsA locus_tag=EbC_04280 note=silverDB:661Eb00565 product='Suppressor of F plasmid exlusion of phage T7' protein_id=CAX57959.1 transl_table=11
FP236843	GenBank	CDS	515954	516247	+	1	.	codon_start=1 db_xref=GI:299060853 db_xref=GOA:D8MM76 db_xref=InterPro:IPR011032 db_xref=InterPro:IPR018369 db_xref=InterPro:IPR020818 db_xref=UniProtKB/TrEMBL:D8MM76 gene=groS locus_tag=EbC_04290 note=silverDB:661Eb00566 product='10 kDa chaperonin (Protein Cpn10)' protein_id=CAX57960.1 transl_table=11
FP236843	GenBank	CDS	516293	517936	+	1	.	codon_start=1 db_xref=GI:299060854 db_xref=GOA:D8MM77 db_xref=InterPro:IPR001844 db_xref=InterPro:IPR002423 db_xref=InterPro:IPR018370 db_xref=UniProtKB/TrEMBL:D8MM77 gene=groL locus_tag=EbC_04300 note=silverDB:661Eb00568 product='60 kDa chaperonin (Protein Cpn60)' protein_id=CAX57961.1 transl_table=11
FP236843	GenBank	CDS	518173	518526	+	1	.	codon_start=1 db_xref=GI:299060855 db_xref=UniProtKB/TrEMBL:D8MM78 locus_tag=EbC_04310 note=silverDB:661Eb00570 product='Putative lipoprotein' protein_id=CAX57962.1 transl_table=11
FP236843	GenBank	CDS	518645	519673	+	-1	.	codon_start=1 db_xref=GI:299060856 db_xref=GOA:D8MM79 db_xref=InterPro:IPR003739 db_xref=InterPro:IPR007197 db_xref=InterPro:IPR013785 db_xref=InterPro:IPR022462 db_xref=UniProtKB/TrEMBL:D8MM79 locus_tag=EbC_04320 note=silverDB:661Eb00572 product='conserved uncharacterized protein' protein_id=CAX57963.1 transl_table=11
FP236843	GenBank	CDS	519715	520281	+	1	.	codon_start=1 db_xref=GI:299060857 db_xref=GOA:D8MM80 db_xref=InterPro:IPR001059 db_xref=InterPro:IPR008991 db_xref=InterPro:IPR011768 db_xref=InterPro:IPR012340 db_xref=InterPro:IPR013185 db_xref=InterPro:IPR013852 db_xref=InterPro:IPR014722 db_xref=InterPro:IPR015365 db_xref=InterPro:IPR016027 db_xref=InterPro:IPR020599 db_xref=UniProtKB/TrEMBL:D8MM80 gene=efp locus_tag=EbC_04330 note=silverDB:…
FP236843	GenBank	CDS	520344	520472	+	1	.	codon_start=1 db_xref=GI:299060858 db_xref=GOA:D8MM81 db_xref=InterPro:IPR012556 db_xref=UniProtKB/TrEMBL:D8MM81 locus_tag=EbC_04340 note=silverDB:661Eb00574 product='Entericidin EcnAB family protein' protein_id=CAX57965.1 transl_table=11
FP236843	GenBank	CDS	520581	520715	+	1	.	codon_start=1 db_xref=GI:299060859 db_xref=GOA:D8MM82 db_xref=InterPro:IPR012556 db_xref=UniProtKB/TrEMBL:D8MM82 gene=ecnB locus_tag=EbC_04350 note=silverDB:661Eb00575 product='Entericidin B' protein_id=CAX57966.1 transl_table=11
FP236843	GenBank	CDS	520751	521278	+	-1	.	codon_start=1 db_xref=GI:299060860 db_xref=GOA:D8MM83 db_xref=InterPro:IPR002446 db_xref=InterPro:IPR011038 db_xref=InterPro:IPR012674 db_xref=InterPro:IPR013208 db_xref=InterPro:IPR022271 db_xref=UniProtKB/TrEMBL:D8MM83 gene=blc locus_tag=EbC_04360 note=silverDB:661Eb00576 product='Outer membrane lipoprotein' protein_id=CAX57967.1 transl_table=11
FP236843	GenBank	CDS	521349	521705	+	-1	.	codon_start=1 db_xref=GI:299060861 db_xref=GOA:D8MM84 db_xref=InterPro:IPR003418 db_xref=UniProtKB/TrEMBL:D8MM84 locus_tag=EbC_04370 note=silverDB:661Eb00577 product='uncharacterized protein' protein_id=CAX57968.1 transl_table=11
FP236843	GenBank	CDS	521702	522109	+	-1	.	codon_start=1 db_xref=GI:299060862 db_xref=GOA:D8MM85 db_xref=InterPro:IPR003510 db_xref=UniProtKB/TrEMBL:D8MM85 gene=frdC locus_tag=EbC_04380 note=silverDB:661Eb00578 product='Fumarate reductase, cytochrome b subunit' protein_id=CAX57969.1 transl_table=11
FP236843	GenBank	CDS	522121	522855	+	-1	.	codon_start=1 db_xref=GI:299060863 db_xref=GOA:D8MM86 db_xref=InterPro:IPR001041 db_xref=InterPro:IPR004489 db_xref=InterPro:IPR006058 db_xref=InterPro:IPR009051 db_xref=InterPro:IPR012285 db_xref=InterPro:IPR012675 db_xref=InterPro:IPR017896 db_xref=InterPro:IPR017900 db_xref=UniProtKB/TrEMBL:D8MM86 gene=frdB locus_tag=EbC_04390 note=silverDB:661Eb00579 product='Succinate dehydrogenase' protein_…
FP236843	GenBank	CDS	522848	524629	+	-1	.	EC_number=1.3.99.1 codon_start=1 db_xref=GI:299060864 db_xref=GOA:D8MM87 db_xref=InterPro:IPR003952 db_xref=InterPro:IPR003953 db_xref=InterPro:IPR004112 db_xref=InterPro:IPR005884 db_xref=InterPro:IPR013027 db_xref=InterPro:IPR014006 db_xref=InterPro:IPR015939 db_xref=UniProtKB/TrEMBL:D8MM87 locus_tag=EbC_04400 note=silverDB:661Eb00580 product='Fumarate reductase, flavoprotein subunit' protein_i…
FP236843	GenBank	CDS	524914	525891	+	1	.	EC_number=6.1.1.6 codon_start=1 db_xref=GI:299060865 db_xref=GOA:D8MM88 db_xref=InterPro:IPR004364 db_xref=InterPro:IPR004525 db_xref=InterPro:IPR006195 db_xref=InterPro:IPR018149 db_xref=InterPro:IPR018150 db_xref=UniProtKB/TrEMBL:D8MM88 gene=poxA locus_tag=EbC_04410 note=silverDB:661Eb00583 product='lysyl-tRNA synthetase (Lysine-tRNA ligase)' protein_id=CAX57972.1 transl_table=11
FP236843	GenBank	CDS	525930	529265	+	-1	.	codon_start=1 db_xref=GI:299060866 db_xref=GOA:D8MM89 db_xref=InterPro:IPR006685 db_xref=InterPro:IPR010920 db_xref=InterPro:IPR011014 db_xref=InterPro:IPR011066 db_xref=UniProtKB/TrEMBL:D8MM89 gene=yjeP locus_tag=EbC_04420 note=silverDB:661Eb00584 product='Mechanosensitive ion channel' protein_id=CAX57973.1 transl_table=11
FP236843	GenBank	CDS	529275	530174	+	-1	.	EC_number=4.1.1.65 codon_start=1 db_xref=GI:299060867 db_xref=GOA:D8MM90 db_xref=InterPro:IPR003817 db_xref=InterPro:IPR005221 db_xref=UniProtKB/TrEMBL:D8MM90 gene=psd locus_tag=EbC_04430 note=silverDB:661Eb00585 product='Phosphatidylserine decarboxylase proenzyme' protein_id=CAX57974.1 transl_table=11
FP236843	GenBank	CDS	530281	531339	+	-1	.	EC_number=3.6.1.- codon_start=1 db_xref=GI:299060868 db_xref=GOA:D8MM91 db_xref=InterPro:IPR004881 db_xref=InterPro:IPR010914 db_xref=UniProtKB/TrEMBL:D8MM91 gene=engC locus_tag=EbC_04440 note=silverDB:661Eb00586 product='GTPase EngC' protein_id=CAX57975.1 transl_table=11
FP236843	GenBank	CDS	531436	531981	+	1	.	codon_start=1 db_xref=GI:299060869 db_xref=GOA:D8MM92 db_xref=InterPro:IPR006055 db_xref=InterPro:IPR012337 db_xref=InterPro:IPR013520 db_xref=InterPro:IPR022894 db_xref=UniProtKB/TrEMBL:D8MM92 gene=orn locus_tag=EbC_04450 note=silverDB:661Eb00587 product=Oligoribonuclease protein_id=CAX57976.1 transl_table=11
FP236843	GenBank	gene	532142	532217	+	1	.	gene=tRNA-Gly
FP236843	GenBank	tRNA	532142	532217	+	1	.	gene=tRNA-Gly note='tRNAscan-SE-score 93.74' product=tRNA-Gly
FP236843	GenBank	gene	532251	532326	+	1	.	gene=tRNA-Gly
FP236843	GenBank	tRNA	532251	532326	+	1	.	gene=tRNA-Gly note='tRNAscan-SE-score 93.74' product=tRNA-Gly
FP236843	GenBank	gene	532359	532434	+	1	.	gene=tRNA-Gly
FP236843	GenBank	tRNA	532359	532434	+	1	.	gene=tRNA-Gly note='tRNAscan-SE-score 93.74' product=tRNA-Gly
FP236843	GenBank	CDS	532752	533888	+	-1	.	codon_start=1 db_xref=GI:299060870 db_xref=GOA:D8MM93 db_xref=InterPro:IPR004453 db_xref=InterPro:IPR009051 db_xref=InterPro:IPR013542 db_xref=InterPro:IPR017896 db_xref=InterPro:IPR017900 db_xref=UniProtKB/TrEMBL:D8MM93 locus_tag=EbC_04460 note=silverDB:661Eb00589 product='Putative iron-sulfur cluster binding protein' protein_id=CAX57977.1 transl_table=11
FP236843	GenBank	CDS	533887	535410	+	1	.	codon_start=1 db_xref=GI:299060871 db_xref=GOA:D8MM94 db_xref=InterPro:IPR000631 db_xref=InterPro:IPR004443 db_xref=InterPro:IPR017953 db_xref=UniProtKB/TrEMBL:D8MM94 gene=yjeF locus_tag=EbC_04470 note=silverDB:661Eb00590 product='sugar kinase, YjeF' protein_id=CAX57978.1 transl_table=11
FP236843	GenBank	CDS	535407	535883	+	1	.	codon_start=1 db_xref=GI:299060872 db_xref=InterPro:IPR003442 db_xref=UniProtKB/TrEMBL:D8MM95 gene=yjeE locus_tag=EbC_04480 note=silverDB:661Eb00591 product='conserved uncharacterized protein YjeE' protein_id=CAX57979.1 transl_table=11
FP236843	GenBank	CDS	535892	537547	+	1	.	EC_number=3.5.1.28 codon_start=1 db_xref=GI:299060873 db_xref=GOA:D8MM96 db_xref=InterPro:IPR002482 db_xref=InterPro:IPR002508 db_xref=InterPro:IPR018392 db_xref=InterPro:IPR021731 db_xref=UniProtKB/TrEMBL:D8MM96 gene=amiB locus_tag=EbC_04490 note=silverDB:661Eb00593 product='N-acetylmuramoyl-L-alanine amidase' protein_id=CAX57980.1 transl_table=11
FP236843	GenBank	CDS	537565	539448	+	1	.	codon_start=1 db_xref=GI:299060874 db_xref=GOA:D8MM97 db_xref=InterPro:IPR002099 db_xref=InterPro:IPR003594 db_xref=InterPro:IPR013507 db_xref=InterPro:IPR014721 db_xref=InterPro:IPR014762 db_xref=InterPro:IPR014763 db_xref=InterPro:IPR014790 db_xref=InterPro:IPR020568 db_xref=InterPro:IPR020667 db_xref=UniProtKB/TrEMBL:D8MM97 gene=mutL locus_tag=EbC_04500 note=silverDB:661Eb00595 product='DNA mi…
FP236843	GenBank	CDS	539441	540391	+	1	.	EC_number=2.5.1.75 codon_start=1 db_xref=GI:299060875 db_xref=GOA:D8MM98 db_xref=InterPro:IPR002627 db_xref=InterPro:IPR018022 db_xref=UniProtKB/TrEMBL:D8MM98 gene=miaA locus_tag=EbC_04510 note=silverDB:661Eb00596 product='tRNA delta(2)-isopentenylpyrophosphate transferase' protein_id=CAX57982.1 transl_table=11
FP236843	GenBank	CDS	540494	540802	+	1	.	codon_start=1 db_xref=GI:299060876 db_xref=GOA:D8MM99 db_xref=InterPro:IPR001163 db_xref=InterPro:IPR005001 db_xref=InterPro:IPR010920 db_xref=UniProtKB/TrEMBL:D8MM99 gene=hfQ locus_tag=EbC_04520 note=silverDB:661Eb00597 product='Host factor-I protein' protein_id=CAX57983.1 transl_table=11
FP236843	GenBank	CDS	541012	542292	+	1	.	EC_number=3.1.5.- codon_start=1 db_xref=GI:299060877 db_xref=GOA:D8MMA0 db_xref=InterPro:IPR002917 db_xref=InterPro:IPR005225 db_xref=InterPro:IPR006073 db_xref=InterPro:IPR009022 db_xref=InterPro:IPR016496 db_xref=UniProtKB/TrEMBL:D8MMA0 gene=hflX locus_tag=EbC_04530 note=silverDB:661Eb00599 product='GTP-binding protein HflX' protein_id=CAX57984.1 transl_table=11
FP236843	GenBank	CDS	542363	543613	+	1	.	codon_start=1 db_xref=GI:299060878 db_xref=GOA:D8MMA1 db_xref=InterPro:IPR001107 db_xref=InterPro:IPR001972 db_xref=InterPro:IPR010201 db_xref=InterPro:IPR020980 db_xref=UniProtKB/TrEMBL:D8MMA1 gene=hflK locus_tag=EbC_04540 note=silverDB:661Eb00600 product='Protease specific for phage lambda cII repressor' protein_id=CAX57985.1 transl_table=11
FP236843	GenBank	CDS	543617	544621	+	1	.	codon_start=1 db_xref=GI:299060879 db_xref=GOA:D8MMA2 db_xref=InterPro:IPR001107 db_xref=InterPro:IPR001972 db_xref=InterPro:IPR010200 db_xref=UniProtKB/TrEMBL:D8MMA2 gene=hflC locus_tag=EbC_04550 note=silverDB:661Eb00601 product='HflC protein' protein_id=CAX57986.1 transl_table=11
FP236843	GenBank	CDS	544689	544889	+	1	.	codon_start=1 db_xref=GI:299060880 db_xref=InterPro:IPR019201 db_xref=UniProtKB/TrEMBL:D8MMA3 locus_tag=EbC_04560 note=silverDB:661Eb00602 product='membrane protein' protein_id=CAX57987.1 transl_table=11
FP236843	GenBank	CDS	544987	546285	+	1	.	EC_number=6.3.4.4 codon_start=1 db_xref=GI:299060881 db_xref=GOA:D8MMA4 db_xref=InterPro:IPR001114 db_xref=InterPro:IPR018220 db_xref=UniProtKB/TrEMBL:D8MMA4 gene=purA locus_tag=EbC_04570 note=silverDB:661Eb00603 product='Adenylosuccinate synthetase (IMP-aspartate ligase)' protein_id=CAX57988.1 transl_table=11
FP236843	GenBank	CDS	546479	546916	+	1	.	codon_start=1 db_xref=GI:299060882 db_xref=GOA:D8MMA5 db_xref=InterPro:IPR000944 db_xref=InterPro:IPR011991 db_xref=UniProtKB/TrEMBL:D8MMA5 locus_tag=EbC_04580 note=silverDB:661Eb00604 product='Transcriptional regulator, Rrf2 family' protein_id=CAX57989.1 transl_table=11
FP236843	GenBank	CDS	546936	549404	+	1	.	EC_number=3.1.-.- codon_start=1 db_xref=GI:299060883 db_xref=GOA:D8MMA6 db_xref=InterPro:IPR001900 db_xref=InterPro:IPR003029 db_xref=InterPro:IPR004476 db_xref=InterPro:IPR011129 db_xref=InterPro:IPR011805 db_xref=InterPro:IPR012340 db_xref=InterPro:IPR013223 db_xref=InterPro:IPR013668 db_xref=InterPro:IPR016027 db_xref=InterPro:IPR022966 db_xref=InterPro:IPR022967 db_xref=UniProtKB/TrEMBL:D8MMA…
FP236843	GenBank	CDS	549460	550197	+	1	.	EC_number=2.1.1.- codon_start=1 db_xref=GI:299060884 db_xref=GOA:D8MMA7 db_xref=InterPro:IPR001537 db_xref=InterPro:IPR004441 db_xref=InterPro:IPR013123 db_xref=UniProtKB/TrEMBL:D8MMA7 gene=rlmB locus_tag=EbC_04600 note=silverDB:661Eb00606 product='23S rRNA (Guanosine-2\'-O-)-methyltransferase' protein_id=CAX57991.1 transl_table=11
FP236843	GenBank	CDS	550299	551927	+	1	.	codon_start=1 db_xref=GI:299060885 db_xref=GOA:D8MMA8 db_xref=InterPro:IPR006089 db_xref=InterPro:IPR006090 db_xref=InterPro:IPR006091 db_xref=InterPro:IPR009075 db_xref=InterPro:IPR009100 db_xref=UniProtKB/TrEMBL:D8MMA8 locus_tag=EbC_04610 note=silverDB:661Eb00607 product='Acyl-CoA dehydrogenase domain protein' protein_id=CAX57992.1 transl_table=11
FP236843	GenBank	CDS	552282	554216	+	-1	.	codon_start=1 db_xref=GI:299060886 db_xref=GOA:D8MMA9 db_xref=InterPro:IPR003660 db_xref=InterPro:IPR004089 db_xref=InterPro:IPR004090 db_xref=UniProtKB/TrEMBL:D8MMA9 locus_tag=EbC_04620 note=silverDB:661Eb00610 product='methyl-accepting chemotaxis protein' protein_id=CAX57993.1 transl_table=11
FP236843	GenBank	CDS	554383	555132	+	1	.	codon_start=1 db_xref=GI:299060887 db_xref=InterPro:IPR001375 db_xref=UniProtKB/TrEMBL:D8MMB0 locus_tag=EbC_04630 note=silverDB:661Eb00611 product='conserved uncharacterized protein' protein_id=CAX57994.1 transl_table=11
FP236843	GenBank	CDS	555744	556139	+	1	.	codon_start=1 db_xref=GI:299060888 db_xref=GOA:D8MMB1 db_xref=InterPro:IPR000529 db_xref=InterPro:IPR014717 db_xref=InterPro:IPR020814 db_xref=InterPro:IPR020815 db_xref=UniProtKB/TrEMBL:D8MMB1 gene=rpsF locus_tag=EbC_04640 note=silverDB:661Eb00613 product='30S ribosomal protein S6' protein_id=CAX57995.1 transl_table=11
FP236843	GenBank	CDS	556468	556695	+	1	.	codon_start=1 db_xref=GI:299060889 db_xref=GOA:D8MMB2 db_xref=InterPro:IPR001648 db_xref=InterPro:IPR018275 db_xref=UniProtKB/TrEMBL:D8MMB2 gene=rpsR locus_tag=EbC_04650 note=silverDB:661Eb00616 product='30S ribosomal protein S18' protein_id=CAX57996.1 transl_table=11
FP236843	GenBank	CDS	556737	557189	+	1	.	codon_start=1 db_xref=GI:299060890 db_xref=GOA:D8MMB3 db_xref=InterPro:IPR000244 db_xref=InterPro:IPR009027 db_xref=InterPro:IPR020069 db_xref=InterPro:IPR020070 db_xref=InterPro:IPR020594 db_xref=UniProtKB/TrEMBL:D8MMB3 gene=rplI locus_tag=EbC_04660 note=silverDB:661Eb00617 product='50S ribosomal protein L9' protein_id=CAX57997.1 transl_table=11
FP236843	GenBank	CDS	557255	557809	+	-1	.	codon_start=1 db_xref=GI:299060891 db_xref=InterPro:IPR007340 db_xref=InterPro:IPR013731 db_xref=UniProtKB/TrEMBL:D8MMB4 locus_tag=EbC_04670 note=silverDB:661Eb00620 product='conserved uncharacterized protein' protein_id=CAX57998.1 transl_table=11
FP236843	GenBank	CDS	558110	558730	+	1	.	EC_number=5.2.1.8 codon_start=1 db_xref=GI:299060892 db_xref=GOA:D8MMB5 db_xref=InterPro:IPR000774 db_xref=InterPro:IPR001179 db_xref=UniProtKB/TrEMBL:D8MMB5 gene=fklB locus_tag=EbC_04680 note=silverDB:661Eb00622 product='FkbP-type peptidyl-prolyl cis-trans isomerase' protein_id=CAX57999.1 transl_table=11
FP236843	GenBank	CDS	558765	560705	+	-1	.	codon_start=1 db_xref=GI:299060893 db_xref=GOA:D8MMB6 db_xref=InterPro:IPR004843 db_xref=InterPro:IPR006146 db_xref=InterPro:IPR006179 db_xref=InterPro:IPR006294 db_xref=InterPro:IPR008334 db_xref=UniProtKB/TrEMBL:D8MMB6 gene=cpdB locus_tag=EbC_04690 note=silverDB:661Eb00624 product='2\',3\'-cyclic nucleotide 2\'-phosphodiesterase/3\'-nucleotidase bifunctional periplasmic protein' protein_id=CAX5…
FP236843	GenBank	CDS	561050	561790	+	1	.	codon_start=1 db_xref=GI:299060894 db_xref=GOA:D8MMB7 db_xref=InterPro:IPR000760 db_xref=InterPro:IPR006240 db_xref=InterPro:IPR020583 db_xref=UniProtKB/TrEMBL:D8MMB7 gene=cysQ locus_tag=EbC_04700 note=silverDB:661Eb00625 product='Protein CysQ' protein_id=CAX58001.1 transl_table=11
FP236843	GenBank	CDS	562320	562877	+	-1	.	codon_start=1 db_xref=GI:299060895 db_xref=InterPro:IPR006513 db_xref=InterPro:IPR012335 db_xref=UniProtKB/TrEMBL:D8MMB8 locus_tag=EbC_04710 note=silverDB:661Eb00626 product='conserved uncharacterized protein' protein_id=CAX58002.1 transl_table=11
FP236843	GenBank	CDS	563194	563400	+	1	.	codon_start=1 db_xref=GI:299060896 db_xref=InterPro:IPR009491 db_xref=UniProtKB/TrEMBL:D8MMB9 gene=ytfK locus_tag=EbC_04720 note=silverDB:661Eb00627 product='conserved uncharacterized protein YtfK' protein_id=CAX58003.1 transl_table=11
FP236843	GenBank	CDS	563446	564777	+	-1	.	codon_start=1 db_xref=GI:299060897 db_xref=GOA:D8MMC0 db_xref=InterPro:IPR000644 db_xref=InterPro:IPR002550 db_xref=InterPro:IPR005170 db_xref=InterPro:IPR016169 db_xref=UniProtKB/TrEMBL:D8MMC0 gene=ytfL locus_tag=EbC_04730 note=silverDB:661Eb00628 product='inner membrane protein YtfL' protein_id=CAX58004.1 transl_table=11
FP236843	GenBank	CDS	565314	567029	+	1	.	codon_start=1 db_xref=GI:299060898 db_xref=GOA:D8MMC1 db_xref=InterPro:IPR000184 db_xref=InterPro:IPR010827 db_xref=UniProtKB/TrEMBL:D8MMC1 locus_tag=EbC_04740 note=silverDB:661Eb00630 product='putative exported protein' protein_id=CAX58005.1 transl_table=11
FP236843	GenBank	CDS	567026	570799	+	1	.	codon_start=1 db_xref=GI:299060899 db_xref=InterPro:IPR007452 db_xref=UniProtKB/TrEMBL:D8MMC2 gene=ytfN locus_tag=EbC_04750 note=silverDB:661Eb00631 product='conserved uncharacterized protein YtfN' protein_id=CAX58006.1 transl_table=11
FP236843	GenBank	CDS	570802	571155	+	1	.	codon_start=1 db_xref=GI:299060900 db_xref=InterPro:IPR009288 db_xref=InterPro:IPR013024 db_xref=UniProtKB/TrEMBL:D8MMC3 locus_tag=EbC_04760 note=silverDB:661Eb00632 product='conserved uncharacterized protein' protein_id=CAX58007.1 transl_table=11
FP236843	GenBank	CDS	571218	571748	+	-1	.	codon_start=1 db_xref=GI:299060901 db_xref=GOA:D8MMC4 db_xref=InterPro:IPR008162 db_xref=UniProtKB/TrEMBL:D8MMC4 locus_tag=EbC_04770 note=silverDB:661Eb00633 product='uncharacterized protein' protein_id=CAX58008.1 transl_table=11
FP236843	GenBank	CDS	571903	572304	+	-1	.	codon_start=1 db_xref=GI:299060902 db_xref=InterPro:IPR009739 db_xref=UniProtKB/TrEMBL:D8MMC5 locus_tag=EbC_04780 note=silverDB:661Eb00634 product='conserved uncharacterized protein' protein_id=CAX58009.1 transl_table=11
FP236843	GenBank	CDS	572476	574038	+	1	.	codon_start=1 db_xref=GI:299060903 db_xref=GOA:D8MMC6 db_xref=InterPro:IPR003122 db_xref=InterPro:IPR003660 db_xref=InterPro:IPR004089 db_xref=InterPro:IPR004090 db_xref=UniProtKB/TrEMBL:D8MMC6 locus_tag=EbC_04790 note=silverDB:661Eb00635 product='Methyl-accepting chemotaxis protein' protein_id=CAX58010.1 transl_table=11
FP236843	GenBank	CDS	574113	575111	+	-1	.	EC_number=3.1.3.11 codon_start=1 db_xref=GI:299060904 db_xref=GOA:D8MMC7 db_xref=InterPro:IPR000146 db_xref=InterPro:IPR020548 db_xref=UniProtKB/TrEMBL:D8MMC7 gene=fbp locus_tag=EbC_04800 note=silverDB:661Eb00636 product=Fructose-1,6-bisphosphatase protein_id=CAX58011.1 transl_table=11
FP236843	GenBank	CDS	575281	576636	+	1	.	EC_number=6.3.2.- codon_start=1 db_xref=GI:299060905 db_xref=GOA:D8MMC8 db_xref=InterPro:IPR000713 db_xref=InterPro:IPR004101 db_xref=InterPro:IPR005757 db_xref=InterPro:IPR013221 db_xref=InterPro:IPR016040 db_xref=UniProtKB/TrEMBL:D8MMC8 gene=mpl locus_tag=EbC_04810 note=silverDB:661Eb00637 product='UDP-N-acetylmuramate:L-alanyl-gamma-D-glutamyl- meso-diaminopimelate ligase' protein_id=CAX58012.…
FP236843	GenBank	CDS	576716	577261	+	-1	.	codon_start=1 db_xref=GI:299060906 db_xref=InterPro:IPR006839 db_xref=InterPro:IPR023153 db_xref=UniProtKB/TrEMBL:D8MMC9 locus_tag=EbC_04820 note=silverDB:661Eb00639 product='conserved uncharacterized protein' protein_id=CAX58013.1 transl_table=11
FP236843	GenBank	CDS	577426	578766	+	1	.	codon_start=1 db_xref=GI:299060907 db_xref=GOA:D8MMD0 db_xref=InterPro:IPR002510 db_xref=UniProtKB/TrEMBL:D8MMD0 gene=pmbA locus_tag=EbC_04830 note=silverDB:661Eb00641 product='PmbA protease involved in Microcin B17 maturation and sensitivity to the DNA gyrase inhibitor LetD' protein_id=CAX58014.1 transl_table=11
FP236843	GenBank	CDS	578877	579260	+	1	.	codon_start=1 db_xref=GI:299060908 db_xref=GOA:D8MMD1 db_xref=InterPro:IPR009155 db_xref=InterPro:IPR010980 db_xref=UniProtKB/TrEMBL:D8MMD1 locus_tag=EbC_04840 note=silverDB:661Eb00643 product='Cytochrome b562' protein_id=CAX58015.1 transl_table=11
FP236843	GenBank	CDS	579705	580022	+	1	.	codon_start=1 db_xref=GI:299060909 db_xref=GOA:D8MMD2 db_xref=InterPro:IPR011608 db_xref=InterPro:IPR020044 db_xref=UniProtKB/TrEMBL:D8MMD2 locus_tag=EbC_04850 note=silverDB:661Eb00645 product='conserved uncharacterized protein' protein_id=CAX58016.1 transl_table=11
FP236843	GenBank	CDS	580078	580440	+	1	.	codon_start=1 db_xref=GI:299060910 db_xref=InterPro:IPR020034 db_xref=UniProtKB/TrEMBL:D8MMD3 locus_tag=EbC_04860 note=silverDB:661Eb00646 product='conserved uncharacterized protein' protein_id=CAX58017.1 transl_table=11
FP236843	GenBank	CDS	580444	580740	+	1	.	codon_start=1 db_xref=GI:299060911 db_xref=InterPro:IPR020037 db_xref=UniProtKB/TrEMBL:D8MMD4 locus_tag=EbC_04870 note=silverDB:661Eb00647 product='conserved uncharacterized protein' protein_id=CAX58018.1 transl_table=11
FP236843	GenBank	CDS	580808	581584	+	1	.	codon_start=1 db_xref=GI:299060912 db_xref=InterPro:IPR020042 db_xref=UniProtKB/TrEMBL:D8MMD5 locus_tag=EbC_04880 note=silverDB:661Eb00648 product='inner membrane protein' protein_id=CAX58019.1 transl_table=11
FP236843	GenBank	CDS	581597	582241	+	1	.	codon_start=1 db_xref=GI:299060913 db_xref=InterPro:IPR020041 db_xref=UniProtKB/TrEMBL:D8MMD6 locus_tag=EbC_04890 note=silverDB:661Eb00649 product='membrane protein' protein_id=CAX58020.1 transl_table=11
FP236843	GenBank	CDS	582318	583451	+	1	.	codon_start=1 db_xref=GI:299060914 db_xref=GOA:D8MMD7 db_xref=InterPro:IPR006680 db_xref=InterPro:IPR011059 db_xref=InterPro:IPR020043 db_xref=UniProtKB/TrEMBL:D8MMD7 locus_tag=EbC_04900 note=silverDB:661Eb00650 product=amidohydrolase protein_id=CAX58021.1 transl_table=11
FP236843	GenBank	CDS	583492	584550	+	1	.	codon_start=1 db_xref=GI:299060915 db_xref=GOA:D8MMD8 db_xref=InterPro:IPR006337 db_xref=InterPro:IPR015421 db_xref=InterPro:IPR015424 db_xref=InterPro:IPR018319 db_xref=UniProtKB/TrEMBL:D8MMD8 locus_tag=EbC_04910 note=silverDB:661Eb00652 product='selenocysteine synthase' protein_id=CAX58022.1 transl_table=11
FP236843	GenBank	CDS	584553	585293	+	1	.	codon_start=1 db_xref=GI:299060916 db_xref=GOA:D8MMD9 db_xref=InterPro:IPR010763 db_xref=InterPro:IPR013785 db_xref=UniProtKB/TrEMBL:D8MMD9 locus_tag=EbC_04920 note=silverDB:661Eb00653 product='conserved uncharacterized protein' protein_id=CAX58023.1 transl_table=11
FP236843	GenBank	CDS	585360	586505	+	1	.	codon_start=1 db_xref=GI:299060917 db_xref=InterPro:IPR011048 db_xref=InterPro:IPR015943 db_xref=InterPro:IPR019405 db_xref=UniProtKB/TrEMBL:D8MME0 locus_tag=EbC_04930 note=silverDB:661Eb00656 product='conserved uncharacterized protein' protein_id=CAX58024.1 transl_table=11
FP236843	GenBank	CDS	586566	588476	+	1	.	codon_start=1 db_xref=GI:299060918 db_xref=GOA:D8MME1 db_xref=InterPro:IPR002178 db_xref=InterPro:IPR007737 db_xref=InterPro:IPR011608 db_xref=InterPro:IPR011991 db_xref=InterPro:IPR013011 db_xref=InterPro:IPR013196 db_xref=InterPro:IPR016152 db_xref=UniProtKB/TrEMBL:D8MME1 gene=licR locus_tag=EbC_04940 note=silverDB:661Eb00658 product='phosphotransferase system mannitol/fructose-specific IIA dom…
FP236843	GenBank	CDS	588536	589108	+	-1	.	codon_start=1 db_xref=GI:299060919 db_xref=GOA:D8MME2 db_xref=InterPro:IPR007055 db_xref=InterPro:IPR014004 db_xref=UniProtKB/TrEMBL:D8MME2 locus_tag=EbC_04950 note=silverDB:661Eb00659 product='similar to toxin secretion ABC transporter ATP-binding protein, probably fragment' protein_id=CAX58026.1 transl_table=11
FP236843	GenBank	CDS	589119	589709	+	-1	.	codon_start=1 db_xref=GI:299060920 db_xref=GOA:D8MME3 db_xref=InterPro:IPR001347 db_xref=InterPro:IPR023070 db_xref=UniProtKB/TrEMBL:D8MME3 gene=diaA locus_tag=EbC_04960 note=silverDB:661Eb00660 product='DnaA initiator-associating protein DiaA' protein_id=CAX58027.1 transl_table=11
FP236843	GenBank	CDS	589742	590020	+	-1	.	codon_start=1 db_xref=GI:299060921 db_xref=GOA:D8MME4 db_xref=InterPro:IPR003509 db_xref=InterPro:IPR011335 db_xref=InterPro:IPR011856 db_xref=UniProtKB/TrEMBL:D8MME4 locus_tag=EbC_04970 note=silverDB:661Eb00661 product='conserved uncharacterized protein' protein_id=CAX58028.1 transl_table=11
FP236843	GenBank	CDS	590092	592128	+	-1	.	codon_start=1 db_xref=GI:299060922 db_xref=InterPro:IPR007443 db_xref=UniProtKB/TrEMBL:D8MME5 locus_tag=EbC_04980 note=silverDB:661Eb00662 product=lipoprotein protein_id=CAX58029.1 transl_table=11
FP236843	GenBank	CDS	592234	593091	+	1	.	codon_start=1 db_xref=GI:299060923 db_xref=GOA:D8MME6 db_xref=InterPro:IPR000878 db_xref=InterPro:IPR008189 db_xref=InterPro:IPR014777 db_xref=InterPro:IPR018063 db_xref=UniProtKB/TrEMBL:D8MME6 locus_tag=EbC_04990 note=silverDB:661Eb00663 product='tetrapyrrole methylase' protein_id=CAX58030.1 transl_table=11
FP236843	GenBank	CDS	594700	595509	+	1	.	codon_start=1 db_xref=GI:299060924 db_xref=GOA:D8MME7 db_xref=InterPro:IPR006151 db_xref=InterPro:IPR013708 db_xref=InterPro:IPR016040 db_xref=UniProtKB/TrEMBL:D8MME7 locus_tag=EbC_05000 note=silverDB:661Eb00665 product='shikimate 5-dehydrogenase' protein_id=CAX58031.1 transl_table=11
FP236843	GenBank	CDS	595581	596186	+	1	.	codon_start=1 db_xref=GI:299060925 db_xref=InterPro:IPR011978 db_xref=UniProtKB/TrEMBL:D8MME8 locus_tag=EbC_05010 note=silverDB:661Eb00666 product='conserved uncharacterized protein' protein_id=CAX58032.1 transl_table=11
FP236843	GenBank	CDS	596269	596973	+	-1	.	codon_start=1 db_xref=GI:299060926 db_xref=InterPro:IPR003829 db_xref=InterPro:IPR011051 db_xref=InterPro:IPR012093 db_xref=InterPro:IPR014710 db_xref=UniProtKB/TrEMBL:D8MME9 locus_tag=EbC_05020 note=silverDB:661Eb00667 product='Pirin family protein' protein_id=CAX58033.1 transl_table=11
FP236843	GenBank	CDS	597099	598001	+	1	.	codon_start=1 db_xref=GI:299060927 db_xref=GOA:D8MMF0 db_xref=InterPro:IPR000847 db_xref=InterPro:IPR005119 db_xref=InterPro:IPR011991 db_xref=UniProtKB/TrEMBL:D8MMF0 locus_tag=EbC_05030 note=silverDB:661Eb00668 product='transcriptional regulator, LysR-type' protein_id=CAX58034.1 transl_table=11
FP236843	GenBank	CDS	598084	599070	+	-1	.	EC_number=2.5.1.18 codon_start=1 db_xref=GI:299060928 db_xref=GOA:D8MMF1 db_xref=InterPro:IPR004046 db_xref=InterPro:IPR010987 db_xref=InterPro:IPR012335 db_xref=InterPro:IPR012336 db_xref=InterPro:IPR016639 db_xref=InterPro:IPR017933 db_xref=UniProtKB/TrEMBL:D8MMF1 gene=yqjG locus_tag=EbC_05040 note=silverDB:661Eb00669 product='transferase YqjG' protein_id=CAX58035.1 transl_table=11
FP236843	GenBank	CDS	599214	599606	+	-1	.	codon_start=1 db_xref=GI:299060929 db_xref=InterPro:IPR011637 db_xref=UniProtKB/TrEMBL:D8MMF2 gene=ygjF locus_tag=EbC_05050 note=silverDB:661Eb00670 product='similar to inner membrane protein YqjF' protein_id=CAX58036.1 transl_table=11
FP236843	GenBank	CDS	599854	600135	+	-1	.	codon_start=1 db_xref=GI:299060930 db_xref=UniProtKB/TrEMBL:D8MMF3 gene=yqjK locus_tag=EbC_05060 note=silverDB:661Eb00672 product='conserved uncharacterized protein YqjK' protein_id=CAX58037.1 transl_table=11
FP236843	GenBank	CDS	600135	600527	+	-1	.	codon_start=1 db_xref=GI:299060931 db_xref=InterPro:IPR009937 db_xref=UniProtKB/TrEMBL:D8MMF4 gene=yqjE locus_tag=EbC_05070 note=silverDB:661Eb00673 product='membrane protein YqjE' protein_id=CAX58038.1 transl_table=11
FP236843	GenBank	CDS	600530	600835	+	-1	.	codon_start=1 db_xref=GI:299060932 db_xref=InterPro:IPR010279 db_xref=InterPro:IPR013326 db_xref=UniProtKB/TrEMBL:D8MMF5 gene=yqjD locus_tag=EbC_05080 note=silverDB:661Eb00674 product='Conserved uncharacterized protein YqjD' protein_id=CAX58039.1 transl_table=11
FP236843	GenBank	CDS	600873	601247	+	-1	.	codon_start=1 db_xref=GI:299060933 db_xref=InterPro:IPR009468 db_xref=UniProtKB/TrEMBL:D8MMF6 gene=yqjC locus_tag=EbC_05090 note=silverDB:661Eb00675 product='exported protein YqjC' protein_id=CAX58040.1 transl_table=11
FP236843	GenBank	CDS	601405	601791	+	-1	.	codon_start=1 db_xref=GI:299060934 db_xref=UniProtKB/TrEMBL:D8MMF7 gene=yqjB locus_tag=EbC_05100 note=silverDB:661Eb00676 product='outer membrane protein YqjB' protein_id=CAX58041.1 transl_table=11
FP236843	GenBank	CDS	601791	602468	+	-1	.	codon_start=1 db_xref=GI:299060935 db_xref=InterPro:IPR015414 db_xref=UniProtKB/TrEMBL:D8MMF8 locus_tag=EbC_05110 note=silverDB:661Eb00677 product='DedA-family membrane protein' protein_id=CAX58042.1 transl_table=11
FP236843	GenBank	CDS	602927	604375	+	1	.	EC_number=1.1.1.58 codon_start=1 db_xref=GI:299060936 db_xref=GOA:D8MMF9 db_xref=InterPro:IPR008927 db_xref=InterPro:IPR013118 db_xref=InterPro:IPR013131 db_xref=InterPro:IPR013328 db_xref=InterPro:IPR016040 db_xref=UniProtKB/TrEMBL:D8MMF9 gene=uxaB locus_tag=EbC_05120 note=silverDB:661Eb00678 product='Altronate oxidoreductase' protein_id=CAX58043.1 transl_table=11
FP236843	GenBank	CDS	604387	605877	+	1	.	EC_number=4.2.1.7 codon_start=1 db_xref=GI:299060937 db_xref=GOA:D8MMG0 db_xref=InterPro:IPR007392 db_xref=InterPro:IPR013974 db_xref=UniProtKB/TrEMBL:D8MMG0 locus_tag=EbC_05130 note=silverDB:661Eb00679 product='Altronate dehydratase' protein_id=CAX58044.1 transl_table=11
FP236843	GenBank	CDS	605926	607215	+	-1	.	codon_start=1 db_xref=GI:299060938 db_xref=GOA:D8MMG1 db_xref=InterPro:IPR001991 db_xref=InterPro:IPR023025 db_xref=UniProtKB/TrEMBL:D8MMG1 gene=ygjU locus_tag=EbC_05140 note=silverDB:661Eb00681 product='inner membrane symporter YgjU' protein_id=CAX58045.1 transl_table=11
FP236843	GenBank	CDS	607399	608370	+	-1	.	codon_start=1 db_xref=GI:299060939 db_xref=GOA:D8MMG2 db_xref=InterPro:IPR005496 db_xref=InterPro:IPR022369 db_xref=UniProtKB/TrEMBL:D8MMG2 gene=alx locus_tag=EbC_05150 note=silverDB:661Eb00683 product='Membrane protein Alx' protein_id=CAX58046.1 transl_table=11
FP236843	GenBank	CDS	608624	609622	+	-1	.	codon_start=1 db_xref=GI:299060940 db_xref=GOA:D8MMG3 db_xref=InterPro:IPR000683 db_xref=InterPro:IPR016040 db_xref=UniProtKB/TrEMBL:D8MMG3 locus_tag=EbC_05160 note=silverDB:661Eb00684 product='Oxidoreductase domain protein' protein_id=CAX58047.1 transl_table=11
FP236843	GenBank	CDS	609791	611482	+	1	.	codon_start=1 db_xref=GI:299060941 db_xref=GOA:D8MMG4 db_xref=InterPro:IPR000644 db_xref=InterPro:IPR001807 db_xref=InterPro:IPR014743 db_xref=UniProtKB/TrEMBL:D8MMG4 gene=tsf locus_tag=EbC_05170 note=silverDB:661Eb00685 product='Elongation factor TS' protein_id=CAX58048.1 transl_table=11
FP236843	GenBank	CDS	611551	612402	+	-1	.	codon_start=1 db_xref=GI:299060942 db_xref=GOA:D8MMG5 db_xref=InterPro:IPR005137 db_xref=InterPro:IPR011060 db_xref=InterPro:IPR013785 db_xref=UniProtKB/TrEMBL:D8MMG5 locus_tag=EbC_05180 note=silverDB:661Eb00686 product='Photosystem I assembly BtpA' protein_id=CAX58049.1 transl_table=11
FP236843	GenBank	CDS	612442	613341	+	-1	.	codon_start=1 db_xref=GI:299060943 db_xref=GOA:D8MMG6 db_xref=InterPro:IPR002139 db_xref=InterPro:IPR011611 db_xref=UniProtKB/TrEMBL:D8MMG6 locus_tag=EbC_05190 note=silverDB:661Eb00687 product=ribokinase protein_id=CAX58050.1 transl_table=11
FP236843	GenBank	CDS	613341	614093	+	-1	.	codon_start=1 db_xref=GI:299060944 db_xref=GOA:D8MMG7 db_xref=InterPro:IPR000524 db_xref=InterPro:IPR011663 db_xref=InterPro:IPR011991 db_xref=UniProtKB/TrEMBL:D8MMG7 locus_tag=EbC_05200 note=silverDB:661Eb00688 product='Transcriptional regulator, GntR family protein' protein_id=CAX58051.1 transl_table=11
FP236843	GenBank	CDS	614366	615760	+	-1	.	codon_start=1 db_xref=GI:299060945 db_xref=GOA:D8MMG8 db_xref=InterPro:IPR000524 db_xref=InterPro:IPR004839 db_xref=InterPro:IPR011991 db_xref=InterPro:IPR015421 db_xref=InterPro:IPR015422 db_xref=InterPro:IPR015424 db_xref=UniProtKB/TrEMBL:D8MMG8 locus_tag=EbC_05210 note=silverDB:661Eb00691 product='Transcriptional regulator, GntR family with aminotransferase domain' protein_id=CAX58052.1 transl…
FP236843	GenBank	CDS	615888	616751	+	1	.	codon_start=1 db_xref=GI:299060946 db_xref=GOA:D8MMG9 db_xref=InterPro:IPR000620 db_xref=UniProtKB/TrEMBL:D8MMG9 locus_tag=EbC_05220 note=silverDB:661Eb00692 product='conserved uncharacterized protein' protein_id=CAX58053.1 transl_table=11
FP236843	GenBank	CDS	616762	617268	+	-1	.	codon_start=1 db_xref=GI:299060947 db_xref=InterPro:IPR002725 db_xref=UniProtKB/TrEMBL:D8MMH0 gene=ygjP locus_tag=EbC_05230 note=silverDB:661Eb00694 product='conserved uncharacterized protein YgjP' protein_id=CAX58054.1 transl_table=11
FP236843	GenBank	CDS	617351	618478	+	1	.	EC_number=2.1.1.171 codon_start=1 db_xref=GI:299060948 db_xref=GOA:D8MMH1 db_xref=InterPro:IPR002052 db_xref=InterPro:IPR007848 db_xref=InterPro:IPR017237 db_xref=UniProtKB/TrEMBL:D8MMH1 gene=rsmD locus_tag=EbC_05240 note=silverDB:661Eb00695 product='ribosomal RNA small subunit methyltransferase D' protein_id=CAX58055.1 transl_table=11
FP236843	GenBank	CDS	618537	619253	+	-1	.	codon_start=1 db_xref=GI:299060949 db_xref=InterPro:IPR003730 db_xref=InterPro:IPR011324 db_xref=UniProtKB/TrEMBL:D8MMH2 locus_tag=EbC_05250 note=silverDB:661Eb00697 product='conserved uncharacterized protein' protein_id=CAX58056.1 transl_table=11
FP236843	GenBank	CDS	619378	620190	+	1	.	codon_start=1 db_xref=GI:299060950 db_xref=GOA:D8MMH3 db_xref=InterPro:IPR005519 db_xref=InterPro:IPR006423 db_xref=UniProtKB/TrEMBL:D8MMH3 gene=phyA locus_tag=EbC_05260 note=silverDB:661Eb00698 product=Phytase protein_id=CAX58057.1 transl_table=11
FP236843	GenBank	CDS	620245	622254	+	-1	.	EC_number=1.3.1.34 codon_start=1 db_xref=GI:299060951 db_xref=GOA:D8MMH4 db_xref=InterPro:IPR001155 db_xref=InterPro:IPR013027 db_xref=InterPro:IPR013785 db_xref=UniProtKB/TrEMBL:D8MMH4 gene=fadH locus_tag=EbC_05270 note=silverDB:661Eb00699 product='2,4-dieonyl-coa reductase' protein_id=CAX58058.1 transl_table=11
FP236843	GenBank	CDS	622432	623751	+	1	.	codon_start=1 db_xref=GI:299060952 db_xref=GOA:D8MMH5 db_xref=InterPro:IPR003474 db_xref=UniProtKB/TrEMBL:D8MMH5 gene=idnT locus_tag=EbC_05280 note=silverDB:661Eb00702 product='GntP family, L-idonate transport protein' protein_id=CAX58059.1 transl_table=11
FP236843	GenBank	CDS	623799	625100	+	-1	.	EC_number=1.1.99.3 codon_start=1 db_xref=GI:299060953 db_xref=GOA:D8MMH6 db_xref=InterPro:IPR003088 db_xref=InterPro:IPR008168 db_xref=InterPro:IPR009056 db_xref=InterPro:IPR014353 db_xref=UniProtKB/TrEMBL:D8MMH6 locus_tag=EbC_05290 note=silverDB:661Eb00705 product='Gluconate 2-dehydrogenase (Acceptor)' protein_id=CAX58060.1 transl_table=11
FP236843	GenBank	CDS	625097	626710	+	-1	.	codon_start=1 db_xref=GI:299060954 db_xref=GOA:D8MMH7 db_xref=InterPro:IPR000172 db_xref=InterPro:IPR002218 db_xref=InterPro:IPR007867 db_xref=UniProtKB/TrEMBL:D8MMH7 locus_tag=EbC_05300 note=silverDB:661Eb00707 product='Glucose-methanol-choline oxidoreductase' protein_id=CAX58061.1 transl_table=11
FP236843	GenBank	CDS	626703	627221	+	-1	.	codon_start=1 db_xref=GI:299060955 db_xref=InterPro:IPR006311 db_xref=UniProtKB/TrEMBL:D8MMH8 locus_tag=EbC_05310 note=silverDB:661Eb00709 product='Twin-arginine translocation pathway signal' protein_id=CAX58062.1 transl_table=11
FP236843	GenBank	CDS	627248	627697	+	-1	.	codon_start=1 db_xref=GI:299060956 db_xref=InterPro:IPR005624 db_xref=UniProtKB/TrEMBL:D8MMH9 locus_tag=EbC_05320 note=silverDB:661Eb00710 product='similar to GlcG protein' protein_id=CAX58063.1 transl_table=11
FP236843	GenBank	CDS	627699	628583	+	-1	.	codon_start=1 db_xref=GI:299060957 db_xref=GOA:D8MMI0 db_xref=InterPro:IPR006115 db_xref=InterPro:IPR008927 db_xref=InterPro:IPR013328 db_xref=InterPro:IPR015814 db_xref=InterPro:IPR015815 db_xref=InterPro:IPR016040 db_xref=UniProtKB/TrEMBL:D8MMI0 locus_tag=EbC_05330 note=silverDB:661Eb00712 product='Phosphogluconate dehydrogenase, NAD-binding' protein_id=CAX58064.1 transl_table=11
FP236843	GenBank	CDS	628583	629683	+	-1	.	codon_start=1 db_xref=GI:299060958 db_xref=InterPro:IPR007400 db_xref=UniProtKB/TrEMBL:D8MMI1 locus_tag=EbC_05340 note=silverDB:661Eb00714 product='conserved uncharacterized protein' protein_id=CAX58065.1 transl_table=11
FP236843	GenBank	CDS	629685	630398	+	-1	.	codon_start=1 db_xref=GI:299060959 db_xref=InterPro:IPR005493 db_xref=InterPro:IPR014165 db_xref=UniProtKB/TrEMBL:D8MMI2 locus_tag=EbC_05350 note=silverDB:661Eb00716 product='4-carboxy-4-hydroxy-2-oxoadipate aldolase/oxaloacetate decarboxylase' protein_id=CAX58066.1 transl_table=11
FP236843	GenBank	CDS	630395	631138	+	-1	.	codon_start=1 db_xref=GI:299060960 db_xref=InterPro:IPR003737 db_xref=UniProtKB/TrEMBL:D8MMI3 locus_tag=EbC_05360 note=silverDB:661Eb00717 product='N-acetylglucosaminyl phosphatidylinositol deacetylase family protein' protein_id=CAX58067.1 transl_table=11
FP236843	GenBank	CDS	631266	632501	+	1	.	codon_start=1 db_xref=GI:299060961 db_xref=GOA:D8MMI4 db_xref=InterPro:IPR000847 db_xref=InterPro:IPR005119 db_xref=InterPro:IPR011991 db_xref=UniProtKB/TrEMBL:D8MMI4 locus_tag=EbC_05370 note=silverDB:661Eb00719 product='Transcriptional regulator, LysR family' protein_id=CAX58068.1 transl_table=11
FP236843	GenBank	CDS	632496	632927	+	-1	.	EC_number=4.2.1.10 codon_start=1 db_xref=GI:299060962 db_xref=GOA:D8MMI5 db_xref=InterPro:IPR001874 db_xref=InterPro:IPR018509 db_xref=UniProtKB/TrEMBL:D8MMI5 locus_tag=EbC_05380 note=silverDB:661Eb00720 product='3-dehydroquinate dehydratase, type II' protein_id=CAX58069.1 transl_table=11
FP236843	GenBank	CDS	632937	633761	+	-1	.	codon_start=1 db_xref=GI:299060963 db_xref=GOA:D8MMI6 db_xref=InterPro:IPR006992 db_xref=UniProtKB/TrEMBL:D8MMI6 locus_tag=EbC_05390 note=silverDB:661Eb00721 product='Amidohydrolase 2 family' protein_id=CAX58070.1 transl_table=11
FP236843	GenBank	CDS	633761	635020	+	-1	.	EC_number=1.13.11.8 codon_start=1 db_xref=GI:299060964 db_xref=GOA:D8MMI7 db_xref=InterPro:IPR004183 db_xref=InterPro:IPR011986 db_xref=UniProtKB/TrEMBL:D8MMI7 locus_tag=EbC_05400 note=silverDB:661Eb00722 product='Protocatechuate 4,5-dioxygenase' protein_id=CAX58071.1 transl_table=11
FP236843	GenBank	CDS	635037	636416	+	-1	.	codon_start=1 db_xref=GI:299060965 db_xref=GOA:D8MML5 db_xref=InterPro:IPR005829 db_xref=InterPro:IPR011701 db_xref=InterPro:IPR016196 db_xref=InterPro:IPR020846 db_xref=UniProtKB/TrEMBL:D8MML5 locus_tag=EbC_05410 note=silverDB:661Eb00723 product='Major facilitator superfamily transporter' protein_id=CAX58072.1 transl_table=11
FP236843	GenBank	CDS	637234	637860	+	1	.	EC_number=4.2.1.1 codon_start=1 db_xref=GI:299060966 db_xref=GOA:D8MML6 db_xref=InterPro:IPR001765 db_xref=InterPro:IPR015892 db_xref=UniProtKB/TrEMBL:D8MML6 locus_tag=EbC_05420 note=silverDB:661Eb00725 product='Carbonate dehydratase' protein_id=CAX58073.1 transl_table=11
FP236843	GenBank	CDS	637857	639335	+	1	.	codon_start=1 db_xref=GI:299060967 db_xref=GOA:D8MML7 db_xref=InterPro:IPR011547 db_xref=UniProtKB/TrEMBL:D8MML7 locus_tag=EbC_05430 note=silverDB:661Eb00727 product='Sulphate transporter' protein_id=CAX58074.1 transl_table=11
FP236843	GenBank	CDS	639431	640540	+	1	.	codon_start=1 db_xref=GI:299060968 db_xref=InterPro:IPR002549 db_xref=UniProtKB/TrEMBL:D8MML8 locus_tag=EbC_05440 note=silverDB:661Eb00728 product='conserved uncharacterized protein' protein_id=CAX58075.1 transl_table=11
FP236843	GenBank	CDS	640600	641379	+	-1	.	codon_start=1 db_xref=GI:299060969 db_xref=GOA:D8MML9 db_xref=InterPro:IPR003439 db_xref=InterPro:IPR003593 db_xref=UniProtKB/TrEMBL:D8MML9 locus_tag=EbC_05450 note=silverDB:661Eb00729 product='ABC transporter, ATP-binding protein' protein_id=CAX58076.1 transl_table=11
FP236843	GenBank	CDS	641376	642140	+	-1	.	codon_start=1 db_xref=GI:299060970 db_xref=GOA:D8MMM0 db_xref=InterPro:IPR000515 db_xref=UniProtKB/TrEMBL:D8MMM0 locus_tag=EbC_05460 note=silverDB:661Eb00731 product='ABC transporter protein, membrane protein' protein_id=CAX58077.1 transl_table=11
FP236843	GenBank	CDS	642152	643168	+	-1	.	codon_start=1 db_xref=GI:299060971 db_xref=InterPro:IPR006311 db_xref=InterPro:IPR015168 db_xref=UniProtKB/TrEMBL:D8MMM1 locus_tag=EbC_05470 note=silverDB:661Eb00732 product='ABC transporter, substrate binding protein' protein_id=CAX58078.1 transl_table=11
FP236843	GenBank	CDS	643962	645662	+	1	.	codon_start=1 db_xref=GI:299060972 db_xref=GOA:D8MMM2 db_xref=InterPro:IPR006037 db_xref=InterPro:IPR006512 db_xref=InterPro:IPR022457 db_xref=UniProtKB/TrEMBL:D8MMM2 locus_tag=EbC_05480 note=silverDB:661Eb00734 product='Alanine/aspartate exchanger' protein_id=CAX58079.1 transl_table=11
FP236843	GenBank	CDS	645701	647386	+	1	.	codon_start=1 db_xref=GI:299060973 db_xref=GOA:D8MMM3 db_xref=InterPro:IPR006037 db_xref=InterPro:IPR006512 db_xref=InterPro:IPR022457 db_xref=UniProtKB/TrEMBL:D8MMM3 locus_tag=EbC_05490 note=silverDB:661Eb00735 product='Alanine/aspartate exchanger, AAE family' protein_id=CAX58080.1 transl_table=11
FP236843	GenBank	CDS	647471	649144	+	1	.	EC_number=4.1.1.12 codon_start=1 db_xref=GI:299060974 db_xref=GOA:D8MMM4 db_xref=InterPro:IPR004838 db_xref=InterPro:IPR004839 db_xref=InterPro:IPR015421 db_xref=InterPro:IPR015422 db_xref=InterPro:IPR015424 db_xref=InterPro:IPR022518 db_xref=UniProtKB/TrEMBL:D8MMM4 gene=asdA locus_tag=EbC_05500 note=silverDB:661Eb00737 product='Aspartate decarboxylase' protein_id=CAX58081.1 transl_table=11
FP236843	GenBank	CDS	649195	649527	+	-1	.	codon_start=1 db_xref=GI:299060975 db_xref=UniProtKB/TrEMBL:D8MMM5 locus_tag=EbC_05510 note=silverDB:661Eb00738 product='uncharacterized protein' protein_id=CAX58082.1 transl_table=11
FP236843	GenBank	CDS	650001	650492	+	-1	.	codon_start=1 db_xref=GI:299060976 db_xref=InterPro:IPR008514 db_xref=InterPro:IPR017728 db_xref=UniProtKB/TrEMBL:D8MMM6 locus_tag=EbC_05520 note=silverDB:661Eb00739 product='Virulence factor for secretion apparatus' protein_id=CAX58083.1 transl_table=11
FP236843	GenBank	CDS	651315	651548	+	1	.	codon_start=1 db_xref=GI:299060977 db_xref=UniProtKB/TrEMBL:D8MMM7 locus_tag=EbC_05530 note=silverDB:661Eb00740 product='phage tail protein, probable fragment' protein_id=CAX58084.1 transl_table=11
FP236843	GenBank	CDS	652001	653086	+	1	.	codon_start=1 db_xref=GI:299060978 db_xref=InterPro:IPR004919 db_xref=UniProtKB/TrEMBL:D8MMM8 locus_tag=EbC_05540 note=silverDB:661Eb00741 product='conserved uncharacterized protein' protein_id=CAX58085.1 transl_table=11
FP236843	GenBank	gene	654559	654635	+	-1	.	gene=tRNA-Met
FP236843	GenBank	tRNA	654559	654635	+	-1	.	gene=tRNA-Met note='tRNAscan-SE-score 93.23' product=tRNA-Met
FP236843	GenBank	CDS	654830	655627	+	-1	.	codon_start=1 db_xref=GI:299060979 db_xref=GOA:D8MMM9 db_xref=InterPro:IPR002198 db_xref=InterPro:IPR002347 db_xref=InterPro:IPR016040 db_xref=UniProtKB/TrEMBL:D8MMM9 locus_tag=EbC_05550 note=silverDB:661Eb00744 product='Short-chain dehydrogenase/reductase' protein_id=CAX58086.1 transl_table=11
FP236843	GenBank	CDS	655932	656531	+	1	.	codon_start=1 db_xref=GI:299060980 db_xref=GOA:D8MMN0 db_xref=InterPro:IPR001647 db_xref=InterPro:IPR009057 db_xref=InterPro:IPR011075 db_xref=InterPro:IPR015893 db_xref=UniProtKB/TrEMBL:D8MMN0 locus_tag=EbC_05560 note=silverDB:661Eb00745 product='Transcriptional regulator, TetR family' protein_id=CAX58087.1 transl_table=11
FP236843	GenBank	CDS	656524	657459	+	1	.	codon_start=1 db_xref=GI:299060981 db_xref=GOA:D8MMN1 db_xref=InterPro:IPR000005 db_xref=InterPro:IPR009057 db_xref=InterPro:IPR009594 db_xref=InterPro:IPR012287 db_xref=InterPro:IPR018060 db_xref=UniProtKB/TrEMBL:D8MMN1 locus_tag=EbC_05570 note=silverDB:661Eb00747 product='Transcriptional regulator, AraC family' protein_id=CAX58088.1 transl_table=11
FP236843	GenBank	CDS	657501	658235	+	-1	.	codon_start=1 db_xref=GI:299060982 db_xref=GOA:D8MMN2 db_xref=InterPro:IPR002198 db_xref=InterPro:IPR002347 db_xref=InterPro:IPR016040 db_xref=InterPro:IPR020904 db_xref=UniProtKB/TrEMBL:D8MMN2 locus_tag=EbC_05580 note=silverDB:661Eb00748 product='Short-chain dehydrogenase/reductase SDR' protein_id=CAX58089.1 transl_table=11
FP236843	GenBank	CDS	658360	659175	+	-1	.	codon_start=1 db_xref=GI:299060983 db_xref=GOA:D8MMN3 db_xref=InterPro:IPR002198 db_xref=InterPro:IPR002347 db_xref=InterPro:IPR016040 db_xref=UniProtKB/TrEMBL:D8MMN3 locus_tag=EbC_05590 note=silverDB:661Eb00750 product='Short-chain dehydrogenase/reductase' protein_id=CAX58090.1 transl_table=11
FP236843	GenBank	CDS	659268	660179	+	1	.	codon_start=1 db_xref=GI:299060984 db_xref=GOA:D8MMN4 db_xref=InterPro:IPR000847 db_xref=InterPro:IPR005119 db_xref=InterPro:IPR011991 db_xref=UniProtKB/TrEMBL:D8MMN4 locus_tag=EbC_05600 note=silverDB:661Eb00751 product='Transcriptional regulator, LysR family' protein_id=CAX58091.1 transl_table=11
FP236843	GenBank	CDS	660157	660726	+	-1	.	codon_start=1 db_xref=GI:299060985 db_xref=InterPro:IPR013078 db_xref=UniProtKB/TrEMBL:D8MMN5 locus_tag=EbC_05610 note=silverDB:cbdbB5 product='conserved uncharacterized protein' protein_id=CAX58092.1 transl_table=11
FP236843	GenBank	CDS	661321	662715	+	1	.	codon_start=1 db_xref=GI:299060986 db_xref=GOA:D8MMN6 db_xref=InterPro:IPR005828 db_xref=InterPro:IPR016196 db_xref=InterPro:IPR020846 db_xref=UniProtKB/TrEMBL:D8MMN6 locus_tag=EbC_05620 note=silverDB:661Eb00753 product='Major facilitator family transporter' protein_id=CAX58093.1 transl_table=11
FP236843	GenBank	CDS	662773	663810	+	1	.	codon_start=1 db_xref=GI:299060987 db_xref=GOA:D8MMN7 db_xref=InterPro:IPR000843 db_xref=InterPro:IPR001761 db_xref=InterPro:IPR010982 db_xref=UniProtKB/TrEMBL:D8MMN7 locus_tag=EbC_05630 note=silverDB:661Eb00754 product='Transcriptional regulator' protein_id=CAX58094.1 transl_table=11
FP236843	GenBank	CDS	663821	664795	+	1	.	codon_start=1 db_xref=GI:299060988 db_xref=GOA:D8MMN8 db_xref=InterPro:IPR001910 db_xref=InterPro:IPR023186 db_xref=UniProtKB/TrEMBL:D8MMN8 locus_tag=EbC_05640 note=silverDB:661Eb00755 product='nucleoside hydrolase' protein_id=CAX58095.1 transl_table=11
FP236843	GenBank	CDS	664841	666355	+	-1	.	codon_start=1 db_xref=GI:299060989 db_xref=InterPro:IPR005625 db_xref=UniProtKB/TrEMBL:D8MMN9 locus_tag=EbC_05650 note=silverDB:661Eb00757 product='iron-regulated membrane protein' protein_id=CAX58096.1 transl_table=11
FP236843	GenBank	CDS	666438	666881	+	-1	.	codon_start=1 db_xref=GI:299060990 db_xref=InterPro:IPR021333 db_xref=UniProtKB/TrEMBL:D8MMP0 locus_tag=EbC_05660 note=silverDB:661Eb00758 product='conserved uncharacterized protein' protein_id=CAX58097.1 transl_table=11
FP236843	GenBank	CDS	667137	668366	+	1	.	codon_start=1 db_xref=GI:299060991 db_xref=GOA:D8MMP1 db_xref=InterPro:IPR005829 db_xref=InterPro:IPR011701 db_xref=InterPro:IPR016196 db_xref=InterPro:IPR020846 db_xref=UniProtKB/TrEMBL:D8MMP1 gene=jen locus_tag=EbC_05670 note=silverDB:661Eb00759 product='metabolite transport protein' protein_id=CAX58098.1 transl_table=11
FP236843	GenBank	CDS	668416	668910	+	-1	.	codon_start=1 db_xref=GI:299060992 db_xref=InterPro:IPR007214 db_xref=UniProtKB/TrEMBL:D8MMP2 locus_tag=EbC_05680 note=silverDB:661Eb00760 product='conserved uncharacterized protein' protein_id=CAX58099.1 transl_table=11
FP236843	GenBank	CDS	668956	669744	+	-1	.	codon_start=1 db_xref=GI:299060993 db_xref=InterPro:IPR008090 db_xref=InterPro:IPR022770 db_xref=UniProtKB/TrEMBL:D8MMP3 gene=fhuF locus_tag=EbC_05690 note=silverDB:661Eb00761 product='Ferric iron reductase protein FhuF' protein_id=CAX58100.1 transl_table=11
FP236843	GenBank	CDS	670231	671331	+	-1	.	codon_start=1 db_xref=GI:299060994 db_xref=GOA:D8MMP4 db_xref=InterPro:IPR000160 db_xref=InterPro:IPR001054 db_xref=UniProtKB/TrEMBL:D8MMP4 gene=hmsT locus_tag=EbC_05700 note=silverDB:661Eb00762 product='HmsT protein (Hemin storage system protein)' protein_id=CAX58101.1 transl_table=11
FP236843	GenBank	CDS	671641	671877	+	1	.	codon_start=1 db_xref=GI:299060995 db_xref=InterPro:IPR009885 db_xref=UniProtKB/TrEMBL:D8MMP5 locus_tag=EbC_05710 note=silverDB:661Eb00763 product='membrane protein' protein_id=CAX58102.1 transl_table=11
FP236843	GenBank	gene	672028	672114	+	-1	.	gene=tRNA-Leu
FP236843	GenBank	tRNA	672028	672114	+	-1	.	gene=tRNA-Leu note='tRNAscan-SE-score 66.71' product=tRNA-Leu
FP236843	GenBank	gene	672153	672239	+	-1	.	gene=tRNA-Leu
FP236843	GenBank	tRNA	672153	672239	+	-1	.	gene=tRNA-Leu note='tRNAscan-SE-score 64.60' product=tRNA-Leu
FP236843	GenBank	gene	672273	672359	+	-1	.	gene=tRNA-Leu
FP236843	GenBank	tRNA	672273	672359	+	-1	.	gene=tRNA-Leu note='tRNAscan-SE-score 68.09' product=tRNA-Leu
FP236843	GenBank	CDS	672546	673580	+	-1	.	EC_number=2.1.1.171 codon_start=1 db_xref=GI:299060996 db_xref=GOA:D8MMP6 db_xref=InterPro:IPR002052 db_xref=InterPro:IPR007848 db_xref=InterPro:IPR013675 db_xref=UniProtKB/TrEMBL:D8MMP6 gene=yjjT locus_tag=EbC_05720 note=silverDB:661Eb00764 product='Ribosomal RNA small subunit methyltransferase C' protein_id=CAX58103.1 transl_table=11
FP236843	GenBank	CDS	673760	674179	+	1	.	EC_number=2.7.7.7 codon_start=1 db_xref=GI:299060997 db_xref=GOA:D8MMP7 db_xref=InterPro:IPR004615 db_xref=UniProtKB/TrEMBL:D8MMP7 gene=holD locus_tag=EbC_05730 note=silverDB:661Eb00766 product='DNA polymerase III, psi subunit' protein_id=CAX58104.1 transl_table=11
FP236843	GenBank	CDS	674292	674582	+	1	.	codon_start=1 db_xref=GI:299060998 db_xref=GOA:D8MMP8 db_xref=InterPro:IPR000182 db_xref=InterPro:IPR006464 db_xref=InterPro:IPR016181 db_xref=UniProtKB/TrEMBL:D8MMP8 gene=rimI locus_tag=EbC_05740 note=silverDB:661Eb00767 product='similar to ribosomal-protein-alanine acetyltransferase' protein_id=CAX58105.1 transl_table=11
FP236843	GenBank	CDS	674597	675277	+	1	.	EC_number=3.1.3.5 codon_start=1 db_xref=GI:299060999 db_xref=GOA:D8MMP9 db_xref=InterPro:IPR005833 db_xref=InterPro:IPR005834 db_xref=InterPro:IPR006402 db_xref=InterPro:IPR006439 db_xref=InterPro:IPR011951 db_xref=UniProtKB/TrEMBL:D8MMP9 gene=yjjG locus_tag=EbC_05750 note=silverDB:661Eb00768 product='Nucleoside 5\'-monophosphate phosphohydrolase' protein_id=CAX58106.1 transl_table=11
FP236843	GenBank	CDS	676192	676731	+	1	.	codon_start=1 db_xref=GI:299061000 db_xref=UniProtKB/TrEMBL:D8MMQ0 locus_tag=EbC_05760 note=silverDB:661Eb00769 product='conserved uncharacterized protein' protein_id=CAX58107.1 transl_table=11
FP236843	GenBank	CDS	676756	677259	+	1	.	codon_start=1 db_xref=GI:299061001 db_xref=InterPro:IPR017734 db_xref=UniProtKB/TrEMBL:D8MMQ1 locus_tag=EbC_05770 note=silverDB:661Eb00770 product=lipoprotein protein_id=CAX58108.1 transl_table=11
FP236843	GenBank	CDS	677285	678628	+	1	.	codon_start=1 db_xref=GI:299061002 db_xref=InterPro:IPR010263 db_xref=UniProtKB/TrEMBL:D8MMQ2 locus_tag=EbC_05780 note=silverDB:661Eb00771 product='conserved uncharacterized protein' protein_id=CAX58109.1 transl_table=11
FP236843	GenBank	CDS	678646	679884	+	1	.	codon_start=1 db_xref=GI:299061003 db_xref=GOA:D8MMQ3 db_xref=InterPro:IPR006665 db_xref=InterPro:IPR017732 db_xref=InterPro:IPR017733 db_xref=UniProtKB/TrEMBL:D8MMQ3 locus_tag=EbC_05790 note=silverDB:661Eb00772 product='OmpA family protein' protein_id=CAX58110.1 transl_table=11
FP236843	GenBank	CDS	679888	683508	+	1	.	codon_start=1 db_xref=GI:299061004 db_xref=InterPro:IPR009612 db_xref=InterPro:IPR010623 db_xref=InterPro:IPR017731 db_xref=UniProtKB/TrEMBL:D8MMQ4 locus_tag=EbC_05800 note=silverDB:661Eb00773 product='Type VI secretion system, IcmF' protein_id=CAX58111.1 transl_table=11
FP236843	GenBank	CDS	683530	684240	+	1	.	codon_start=1 db_xref=GI:299061005 db_xref=InterPro:IPR014554 db_xref=InterPro:IPR017748 db_xref=UniProtKB/TrEMBL:D8MMQ5 locus_tag=EbC_05810 note=silverDB:661Eb00775 product='Type VI secretion system-associated protein' protein_id=CAX58112.1 transl_table=11
FP236843	GenBank	CDS	684258	685274	+	1	.	codon_start=1 db_xref=GI:299061006 db_xref=InterPro:IPR010657 db_xref=InterPro:IPR017740 db_xref=UniProtKB/TrEMBL:D8MMQ6 locus_tag=EbC_05820 note=silverDB:661Eb00776 product='conserved uncharacterized protein' protein_id=CAX58113.1 transl_table=11
FP236843	GenBank	CDS	685322	685849	+	1	.	codon_start=1 db_xref=GI:299061007 db_xref=InterPro:IPR008312 db_xref=UniProtKB/TrEMBL:D8MMQ7 locus_tag=EbC_05830 note=silverDB:661Eb00777 product='conserved uncharacterized protein' protein_id=CAX58114.1 transl_table=11
FP236843	GenBank	CDS	685853	687352	+	1	.	codon_start=1 db_xref=GI:299061008 db_xref=InterPro:IPR010269 db_xref=UniProtKB/TrEMBL:D8MMQ8 locus_tag=EbC_05840 note=silverDB:661Eb00778 product='conserved uncharacterized protein' protein_id=CAX58115.1 transl_table=11
FP236843	GenBank	CDS	687947	688429	+	1	.	codon_start=1 db_xref=GI:299061009 db_xref=InterPro:IPR008514 db_xref=InterPro:IPR017728 db_xref=UniProtKB/TrEMBL:D8MMQ9 locus_tag=EbC_05850 note=silverDB:661Eb00779 product='conserved uncharacterized protein' protein_id=CAX58116.1 transl_table=11
FP236843	GenBank	CDS	691018	691419	+	1	.	codon_start=1 db_xref=GI:299061010 db_xref=InterPro:IPR009739 db_xref=UniProtKB/TrEMBL:D8MMR0 locus_tag=EbC_05860 note=silverDB:661Eb00783 product='exported protein' protein_id=CAX58117.1 transl_table=11
FP236843	GenBank	CDS	691509	691874	+	1	.	codon_start=1 db_xref=GI:299061011 db_xref=UniProtKB/TrEMBL:D8MMR1 locus_tag=EbC_05870 note=silverDB:661Eb00784 product='conserved uncharacterized protein' protein_id=CAX58118.1 transl_table=11
FP236843	GenBank	CDS	692294	694342	+	1	.	codon_start=1 db_xref=GI:299061012 db_xref=InterPro:IPR000253 db_xref=InterPro:IPR008984 db_xref=InterPro:IPR017735 db_xref=UniProtKB/TrEMBL:D8MMR2 locus_tag=EbC_05880 note=silverDB:661Eb00787 product='Forkhead-associated (FHA) protein' protein_id=CAX58119.1 transl_table=11
FP236843	GenBank	CDS	694339	695136	+	1	.	codon_start=1 db_xref=GI:299061013 db_xref=GOA:D8MMR3 db_xref=InterPro:IPR001932 db_xref=InterPro:IPR014045 db_xref=UniProtKB/TrEMBL:D8MMR3 locus_tag=EbC_05890 note=silverDB:661Eb00788 product='Protein phosphatase 2C-like' protein_id=CAX58120.1 transl_table=11
FP236843	GenBank	CDS	695155	696147	+	1	.	codon_start=1 db_xref=GI:299061014 db_xref=UniProtKB/TrEMBL:D8MMR4 locus_tag=EbC_05900 note=silverDB:661Eb00790 product='conserved uncharacterized protein' protein_id=CAX58121.1 transl_table=11
FP236843	GenBank	CDS	696173	696991	+	1	.	codon_start=1 db_xref=GI:299061015 db_xref=InterPro:IPR009211 db_xref=UniProtKB/TrEMBL:D8MMR5 locus_tag=EbC_05910 note=silverDB:661Eb00791 product='Predicted virulence protein, SciE type family protein' protein_id=CAX58122.1 transl_table=11
FP236843	GenBank	CDS	696988	697569	+	1	.	codon_start=1 db_xref=GI:299061016 db_xref=InterPro:IPR007048 db_xref=InterPro:IPR017737 db_xref=UniProtKB/TrEMBL:D8MMR6 locus_tag=EbC_05920 note=silverDB:661Eb00792 product='Type VI secretion system, lysozyme-related family protein' protein_id=CAX58123.1 transl_table=11
FP236843	GenBank	CDS	697572	699449	+	1	.	codon_start=1 db_xref=GI:299061017 db_xref=InterPro:IPR010272 db_xref=UniProtKB/TrEMBL:D8MMR7 locus_tag=EbC_05930 note=silverDB:661Eb00794 product='Type VI secretion system, VCA0110 family' protein_id=CAX58124.1 transl_table=11
FP236843	GenBank	CDS	699446	700510	+	1	.	codon_start=1 db_xref=GI:299061018 db_xref=InterPro:IPR010732 db_xref=UniProtKB/TrEMBL:D8MMR8 locus_tag=EbC_05940 note=silverDB:661Eb00795 product='conserved uncharacterized protein' protein_id=CAX58125.1 transl_table=11
FP236843	GenBank	CDS	700567	703179	+	1	.	codon_start=1 db_xref=GI:299061019 db_xref=GOA:D8MMR9 db_xref=InterPro:IPR001270 db_xref=InterPro:IPR003593 db_xref=InterPro:IPR003959 db_xref=InterPro:IPR013093 db_xref=InterPro:IPR017729 db_xref=InterPro:IPR018368 db_xref=InterPro:IPR019489 db_xref=InterPro:IPR023150 db_xref=UniProtKB/TrEMBL:D8MMR9 locus_tag=EbC_05950 note=silverDB:661Eb00796 product='Type VI secretion system ATPase, ClpV1 fami…
FP236843	GenBank	CDS	703209	704678	+	1	.	codon_start=1 db_xref=GI:299061020 db_xref=GOA:D8MMS0 db_xref=InterPro:IPR000719 db_xref=InterPro:IPR011009 db_xref=InterPro:IPR017441 db_xref=InterPro:IPR017442 db_xref=UniProtKB/TrEMBL:D8MMS0 locus_tag=EbC_05960 note=silverDB:661Eb00798 product='Serine/threonine protein kinase' protein_id=CAX58127.1 transl_table=11
FP236843	GenBank	CDS	704738	706663	+	1	.	codon_start=1 db_xref=GI:299061021 db_xref=InterPro:IPR006531 db_xref=InterPro:IPR006533 db_xref=InterPro:IPR010277 db_xref=InterPro:IPR010609 db_xref=InterPro:IPR017847 db_xref=UniProtKB/TrEMBL:D8MMS1 locus_tag=EbC_05970 note=silverDB:661Eb00799 product='Rhs element Vgr family protein' protein_id=CAX58128.1 transl_table=11
FP236843	GenBank	CDS	706660	707094	+	1	.	codon_start=1 db_xref=GI:299061022 db_xref=InterPro:IPR014894 db_xref=InterPro:IPR016124 db_xref=UniProtKB/TrEMBL:D8MMS2 locus_tag=EbC_05980 note=silverDB:661Eb00801 product='conserved uncharacterized protein' protein_id=CAX58129.1 transl_table=11
FP236843	GenBank	CDS	707098	711696	+	1	.	codon_start=1 db_xref=GI:299061023 db_xref=InterPro:IPR001826 db_xref=InterPro:IPR006530 db_xref=InterPro:IPR008727 db_xref=InterPro:IPR022385 db_xref=UniProtKB/TrEMBL:D8MMS3 locus_tag=EbC_05990 note=silverDB:661Eb00804 product='RHS family protein' protein_id=CAX58130.1 transl_table=11
FP236843	GenBank	CDS	711874	712242	+	1	.	codon_start=1 db_xref=GI:299061024 db_xref=UniProtKB/TrEMBL:D8MMS4 locus_tag=EbC_06000 note=silverDB:661Eb00805 product='uncharacterized protein' protein_id=CAX58131.1 transl_table=11
FP236843	GenBank	CDS	713015	713881	+	-1	.	codon_start=1 db_xref=GI:299061025 db_xref=GOA:D8MMS5 db_xref=InterPro:IPR004045 db_xref=InterPro:IPR004046 db_xref=InterPro:IPR010987 db_xref=InterPro:IPR012335 db_xref=InterPro:IPR012336 db_xref=InterPro:IPR017933 db_xref=UniProtKB/TrEMBL:D8MMS5 locus_tag=EbC_06010 note=silverDB:661Eb00807 product='Glutathione S-transferase' protein_id=CAX58132.1 transl_table=11
FP236843	GenBank	CDS	714085	714732	+	1	.	codon_start=1 db_xref=GI:299061026 db_xref=GOA:D8MMS6 db_xref=InterPro:IPR005019 db_xref=InterPro:IPR011257 db_xref=UniProtKB/TrEMBL:D8MMS6 locus_tag=EbC_06020 note=silverDB:661Eb00808 product='uncharacterized protein' protein_id=CAX58133.1 transl_table=11
FP236843	GenBank	CDS	714987	716576	+	1	.	codon_start=1 db_xref=GI:299061027 db_xref=GOA:D8MMS7 db_xref=InterPro:IPR000795 db_xref=InterPro:IPR004161 db_xref=InterPro:IPR004548 db_xref=InterPro:IPR005225 db_xref=InterPro:IPR009000 db_xref=InterPro:IPR009022 db_xref=UniProtKB/TrEMBL:D8MMS7 gene=prfC locus_tag=EbC_06030 note=silverDB:661Eb00809 product='Peptide chain release factor 3 (RF-3)' protein_id=CAX58134.1 transl_table=11
FP236843	GenBank	CDS	716885	717499	+	1	.	codon_start=1 db_xref=GI:299061028 db_xref=InterPro:IPR007055 db_xref=InterPro:IPR014004 db_xref=UniProtKB/TrEMBL:D8MMS8 gene=osmY locus_tag=EbC_06040 note=silverDB:661Eb00810 product='Osmotically inducible protein Y' protein_id=CAX58135.1 transl_table=11
FP236843	GenBank	CDS	717635	717796	+	1	.	codon_start=1 db_xref=GI:299061029 db_xref=GOA:D8MMS9 db_xref=InterPro:IPR009760 db_xref=UniProtKB/TrEMBL:D8MMS9 locus_tag=EbC_06050 note=silverDB:661Eb00811 product='membrane protein' protein_id=CAX58136.1 transl_table=11
FP236843	GenBank	CDS	717944	718996	+	1	.	codon_start=1 db_xref=GI:299061030 db_xref=GOA:D8MMT0 db_xref=InterPro:IPR002641 db_xref=InterPro:IPR016035 db_xref=UniProtKB/TrEMBL:D8MMT0 gene=yjjU locus_tag=EbC_06060 note=silverDB:661Eb00812 product='conserved uncharacterized protein YjjU' protein_id=CAX58137.1 transl_table=11
FP236843	GenBank	CDS	718993	719769	+	1	.	codon_start=1 db_xref=GI:299061031 db_xref=GOA:D8MMT1 db_xref=InterPro:IPR001130 db_xref=InterPro:IPR012278 db_xref=InterPro:IPR015992 db_xref=InterPro:IPR018228 db_xref=UniProtKB/TrEMBL:D8MMT1 gene=yjjV locus_tag=EbC_06070 note=silverDB:661Eb00815 product='Mg-dependent DNase' protein_id=CAX58138.1 transl_table=11
FP236843	GenBank	CDS	720137	720916	+	1	.	EC_number=4.1.2.4 codon_start=1 db_xref=GI:299061032 db_xref=GOA:D8MMT2 db_xref=InterPro:IPR002915 db_xref=InterPro:IPR011343 db_xref=InterPro:IPR013785 db_xref=UniProtKB/TrEMBL:D8MMT2 gene=deoC locus_tag=EbC_06080 note=silverDB:661Eb00817 product='Deoxyribose-phosphate aldolase' protein_id=CAX58139.1 transl_table=11
FP236843	GenBank	CDS	720997	722319	+	1	.	EC_number=2.4.2.4 codon_start=1 db_xref=GI:299061033 db_xref=GOA:D8MMT3 db_xref=InterPro:IPR000053 db_xref=InterPro:IPR000312 db_xref=InterPro:IPR013102 db_xref=InterPro:IPR013465 db_xref=InterPro:IPR017459 db_xref=InterPro:IPR017872 db_xref=InterPro:IPR018090 db_xref=InterPro:IPR020072 db_xref=UniProtKB/TrEMBL:D8MMT3 locus_tag=EbC_06090 note=silverDB:661Eb00818 product='Thymidine phosphorylase' …
FP236843	GenBank	CDS	722382	723605	+	1	.	EC_number=5.4.2.7 codon_start=1 db_xref=GI:299061034 db_xref=GOA:D8MMT4 db_xref=InterPro:IPR006124 db_xref=InterPro:IPR010045 db_xref=InterPro:IPR017849 db_xref=InterPro:IPR017850 db_xref=UniProtKB/TrEMBL:D8MMT4 gene=deoB locus_tag=EbC_06100 note=silverDB:661Eb00820 product=Phosphopentomutase protein_id=CAX58141.1 transl_table=11
FP236843	GenBank	CDS	723665	724387	+	1	.	EC_number=2.4.2.1 codon_start=1 db_xref=GI:299061035 db_xref=GOA:D8MMT5 db_xref=InterPro:IPR000845 db_xref=InterPro:IPR004402 db_xref=InterPro:IPR018016 db_xref=InterPro:IPR018017 db_xref=UniProtKB/TrEMBL:D8MMT5 gene=deoD locus_tag=EbC_06110 note=silverDB:661Eb00821 product='Purine nucleoside phosphorylase deoD-type' protein_id=CAX58142.1 transl_table=11
FP236843	GenBank	CDS	724579	725898	+	1	.	codon_start=1 db_xref=GI:299061036 db_xref=InterPro:IPR012893 db_xref=InterPro:IPR012894 db_xref=UniProtKB/TrEMBL:D8MMT6 gene=yjjJ locus_tag=EbC_06120 note=silverDB:661Eb00824 product='Conserved uncharacterized protein YjjJ' protein_id=CAX58143.1 transl_table=11
FP236843	GenBank	CDS	725899	726564	+	-1	.	codon_start=1 db_xref=GI:299061037 db_xref=InterPro:IPR019305 db_xref=UniProtKB/TrEMBL:D8MMT7 gene=smp locus_tag=EbC_06130 note=silverDB:661Eb00825 product='membrane protein' protein_id=CAX58144.1 transl_table=11
FP236843	GenBank	CDS	726680	727657	+	1	.	EC_number=3.1.3.3 codon_start=1 db_xref=GI:299061038 db_xref=GOA:D8MMT8 db_xref=InterPro:IPR004469 db_xref=InterPro:IPR005834 db_xref=InterPro:IPR006383 db_xref=InterPro:IPR023190 db_xref=UniProtKB/TrEMBL:D8MMT8 gene=serB locus_tag=EbC_06140 note=silverDB:661Eb00826 product='Phosphoserine phosphatase' protein_id=CAX58145.1 transl_table=11
FP236843	GenBank	CDS	727667	729049	+	1	.	codon_start=1 db_xref=GI:299061039 db_xref=GOA:D8MMT9 db_xref=InterPro:IPR003593 db_xref=InterPro:IPR004504 db_xref=InterPro:IPR008269 db_xref=InterPro:IPR014774 db_xref=InterPro:IPR020568 db_xref=UniProtKB/TrEMBL:D8MMT9 gene=radA locus_tag=EbC_06150 note=silverDB:661Eb00827 product='DNA repair protein radA (DNA repair protein sms)' protein_id=CAX58146.1 transl_table=11
FP236843	GenBank	CDS	729064	730290	+	1	.	codon_start=1 db_xref=GI:299061040 db_xref=GOA:D8MMU0 db_xref=InterPro:IPR001387 db_xref=InterPro:IPR004821 db_xref=InterPro:IPR006417 db_xref=InterPro:IPR010982 db_xref=InterPro:IPR014729 db_xref=InterPro:IPR016429 db_xref=UniProtKB/TrEMBL:D8MMU0 gene=nadR locus_tag=EbC_06160 note=silverDB:661Eb00829 product='Transcriptional regulator NadR' protein_id=CAX58147.1 transl_table=11
FP236843	GenBank	CDS	730386	731387	+	-1	.	codon_start=1 db_xref=GI:299061041 db_xref=GOA:D8MMU1 db_xref=InterPro:IPR002085 db_xref=InterPro:IPR011032 db_xref=InterPro:IPR013149 db_xref=InterPro:IPR013154 db_xref=InterPro:IPR014182 db_xref=InterPro:IPR016040 db_xref=UniProtKB/TrEMBL:D8MMU1 locus_tag=EbC_06170 note=silverDB:661Eb00830 product='Zinc-containing alcohol dehydrogenase superfamily' protein_id=CAX58148.1 transl_table=11
FP236843	GenBank	CDS	731488	732381	+	1	.	codon_start=1 db_xref=GI:299061042 db_xref=GOA:D8MMU2 db_xref=InterPro:IPR000847 db_xref=InterPro:IPR005119 db_xref=InterPro:IPR011991 db_xref=UniProtKB/TrEMBL:D8MMU2 locus_tag=EbC_06180 note=silverDB:661Eb00832 product='transcriptional activator, LysR-family' protein_id=CAX58149.1 transl_table=11
FP236843	GenBank	CDS	732458	734125	+	-1	.	codon_start=1 db_xref=GI:299061043 db_xref=GOA:D8MMU3 db_xref=InterPro:IPR003439 db_xref=InterPro:IPR003593 db_xref=InterPro:IPR017871 db_xref=InterPro:IPR022374 db_xref=UniProtKB/TrEMBL:D8MMU3 gene=yjjK locus_tag=EbC_06190 note=silverDB:661Eb00833 product='ATP-binding component of a transport system' protein_id=CAX58150.1 transl_table=11
FP236843	GenBank	CDS	734387	735334	+	1	.	codon_start=1 db_xref=GI:299061044 db_xref=GOA:D8MMU4 db_xref=InterPro:IPR006139 db_xref=InterPro:IPR006140 db_xref=InterPro:IPR016040 db_xref=UniProtKB/TrEMBL:D8MMU4 locus_tag=EbC_06200 note=silverDB:661Eb00835 product='D-isomer specific 2-hydroxyacid dehydrogenase, NAD-binding' protein_id=CAX58151.1 transl_table=11
FP236843	GenBank	CDS	735344	736120	+	-1	.	codon_start=1 db_xref=GI:299061045 db_xref=GOA:D8MMU5 db_xref=InterPro:IPR001034 db_xref=InterPro:IPR011991 db_xref=InterPro:IPR014036 db_xref=InterPro:IPR018356 db_xref=UniProtKB/TrEMBL:D8MMU5 gene=deoR locus_tag=EbC_06210 note=silverDB:661Eb00836 product='Deoxyribose operon repressor' protein_id=CAX58152.1 transl_table=11
FP236843	GenBank	CDS	736145	736816	+	-1	.	EC_number=4.1.2.4 codon_start=1 db_xref=GI:299061046 db_xref=GOA:D8MMU6 db_xref=InterPro:IPR002915 db_xref=InterPro:IPR011343 db_xref=InterPro:IPR013785 db_xref=InterPro:IPR022979 db_xref=UniProtKB/TrEMBL:D8MMU6 gene=deoC locus_tag=EbC_06220 note=silverDB:661Eb00837 product='Deoxyribose-phosphate aldolase' protein_id=CAX58153.1 transl_table=11
FP236843	GenBank	CDS	737005	737919	+	1	.	codon_start=1 db_xref=GI:299061047 db_xref=GOA:D8MMU7 db_xref=InterPro:IPR002139 db_xref=InterPro:IPR011611 db_xref=InterPro:IPR011877 db_xref=UniProtKB/TrEMBL:D8MMU7 locus_tag=EbC_06230 note=silverDB:661Eb00838 product='Sugar kinase, ribokinase family' protein_id=CAX58154.1 transl_table=11
FP236843	GenBank	CDS	737933	739258	+	1	.	codon_start=1 db_xref=GI:299061048 db_xref=GOA:D8MMU8 db_xref=InterPro:IPR005275 db_xref=InterPro:IPR011701 db_xref=InterPro:IPR016196 db_xref=UniProtKB/TrEMBL:D8MMU8 gene=fucP locus_tag=EbC_06240 note=silverDB:661Eb00841 product='L-fucose permease' protein_id=CAX58155.1 transl_table=11
FP236843	GenBank	CDS	739255	740277	+	1	.	codon_start=1 db_xref=GI:299061049 db_xref=UniProtKB/TrEMBL:D8MMU9 locus_tag=EbC_06250 note=silverDB:661Eb00842 product='conserved uncharacterized protein' protein_id=CAX58156.1 transl_table=11
FP236843	GenBank	CDS	741347	742783	+	1	.	EC_number=1.4.4.2 codon_start=1 db_xref=GI:299061050 db_xref=GOA:D8MMV0 db_xref=InterPro:IPR001030 db_xref=InterPro:IPR004430 db_xref=InterPro:IPR015931 db_xref=InterPro:IPR015932 db_xref=InterPro:IPR015936 db_xref=InterPro:IPR015937 db_xref=InterPro:IPR018136 db_xref=UniProtKB/TrEMBL:D8MMV0 gene=gcvP locus_tag=EbC_06260 note=silverDB:661Eb00844 product='Glycine dehydrogenase' protein_id=CAX58157…
FP236843	GenBank	CDS	742842	743411	+	1	.	EC_number=4.2.1.33 codon_start=1 db_xref=GI:299061051 db_xref=GOA:D8MMV1 db_xref=InterPro:IPR000573 db_xref=InterPro:IPR004431 db_xref=InterPro:IPR012305 db_xref=InterPro:IPR015928 db_xref=InterPro:IPR015937 db_xref=UniProtKB/TrEMBL:D8MMV1 gene=leuD locus_tag=EbC_06270 note=silverDB:661Eb00845 product='3-isopropylmalate dehydratase, small subunit' protein_id=CAX58158.1 transl_table=11
FP236843	GenBank	CDS	743408	744322	+	1	.	codon_start=1 db_xref=GI:299061052 db_xref=GOA:D8MMV2 db_xref=InterPro:IPR000073 db_xref=UniProtKB/TrEMBL:D8MMV2 locus_tag=EbC_06280 note=silverDB:661Eb00847 product='Alpha/beta hydrolase' protein_id=CAX58159.1 transl_table=11
FP236843	GenBank	CDS	744354	745304	+	1	.	codon_start=1 db_xref=GI:299061053 db_xref=GOA:D8MMV3 db_xref=InterPro:IPR000847 db_xref=InterPro:IPR005119 db_xref=InterPro:IPR011991 db_xref=UniProtKB/TrEMBL:D8MMV3 locus_tag=EbC_06290 note=silverDB:661Eb00848 product='Transcriptional regulator, LysR family' protein_id=CAX58160.1 transl_table=11
FP236843	GenBank	CDS	745345	746268	+	-1	.	codon_start=1 db_xref=GI:299061054 db_xref=InterPro:IPR001761 db_xref=UniProtKB/TrEMBL:D8MMV4 locus_tag=EbC_06300 note=silverDB:661Eb00850 product='Periplasmic binding protein/LacI transcriptional regulator' protein_id=CAX58161.1 transl_table=11
FP236843	GenBank	CDS	746321	747100	+	-1	.	codon_start=1 db_xref=GI:299061055 db_xref=GOA:D8MMV5 db_xref=InterPro:IPR012307 db_xref=InterPro:IPR013022 db_xref=UniProtKB/TrEMBL:D8MMV5 locus_tag=EbC_06310 note=silverDB:661Eb00851 product='Xylose isomerase domain protein, TIM barrel' protein_id=CAX58162.1 transl_table=11
FP236843	GenBank	CDS	749230	753177	+	-1	.	codon_start=1 db_xref=GI:299061056 db_xref=GOA:D8MMV6 db_xref=InterPro:IPR000873 db_xref=InterPro:IPR001031 db_xref=InterPro:IPR001242 db_xref=InterPro:IPR006163 db_xref=InterPro:IPR009081 db_xref=InterPro:IPR010071 db_xref=InterPro:IPR020845 db_xref=UniProtKB/TrEMBL:D8MMV6 locus_tag=EbC_06320 note=silverDB:661Eb00854 product='similar to non-ribosomal peptide synthase' protein_id=CAX58163.1 trans…
FP236843	GenBank	CDS	753499	754197	+	-1	.	codon_start=1 db_xref=GI:299061057 db_xref=GOA:D8MMV7 db_xref=InterPro:IPR003439 db_xref=InterPro:IPR003593 db_xref=InterPro:IPR017780 db_xref=UniProtKB/TrEMBL:D8MMV7 locus_tag=EbC_06330 note=silverDB:661Eb00855 product='ABC transporter subunit, ATP-binding subunit' protein_id=CAX58164.1 transl_table=11
FP236843	GenBank	CDS	754199	754990	+	-1	.	codon_start=1 db_xref=GI:299061058 db_xref=GOA:D8MMV8 db_xref=InterPro:IPR003439 db_xref=InterPro:IPR017781 db_xref=UniProtKB/TrEMBL:D8MMV8 locus_tag=EbC_06340 note=silverDB:661Eb00856 product='ABC transporter subunit, ATP-binding subunit' protein_id=CAX58165.1 transl_table=11
FP236843	GenBank	CDS	754983	756059	+	-1	.	codon_start=1 db_xref=GI:299061059 db_xref=GOA:D8MMV9 db_xref=InterPro:IPR001851 db_xref=InterPro:IPR017778 db_xref=UniProtKB/TrEMBL:D8MMV9 locus_tag=EbC_06350 note=silverDB:661Eb00858 product='ABC transporter, permease protein (UrtC-related)' protein_id=CAX58166.1 transl_table=11
FP236843	GenBank	CDS	756059	757633	+	-1	.	codon_start=1 db_xref=GI:299061060 db_xref=GOA:D8MMW0 db_xref=InterPro:IPR001851 db_xref=InterPro:IPR011989 db_xref=InterPro:IPR016024 db_xref=InterPro:IPR017779 db_xref=UniProtKB/TrEMBL:D8MMW0 locus_tag=EbC_06360 note=silverDB:661Eb00861 product='ABC transporter, permease protein (UrtB-like)' protein_id=CAX58167.1 transl_table=11
FP236843	GenBank	CDS	757731	758999	+	-1	.	codon_start=1 db_xref=GI:299061061 db_xref=GOA:D8MMW1 db_xref=InterPro:IPR000709 db_xref=InterPro:IPR017777 db_xref=UniProtKB/TrEMBL:D8MMW1 locus_tag=EbC_06370 note=silverDB:661Eb00863 product='ABC transporter subunit, substrate-binding (UrtA-like)' protein_id=CAX58168.1 transl_table=11
FP236843	GenBank	CDS	759027	759737	+	-1	.	codon_start=1 db_xref=GI:299061062 db_xref=GOA:D8MMW2 db_xref=InterPro:IPR000524 db_xref=InterPro:IPR011711 db_xref=InterPro:IPR011991 db_xref=UniProtKB/TrEMBL:D8MMW2 locus_tag=EbC_06380 note=silverDB:661Eb00864 product='transcriptional regulator, GntR-type' protein_id=CAX58169.1 transl_table=11
FP236843	GenBank	CDS	759747	763364	+	-1	.	EC_number=6.3.4.6 codon_start=1 db_xref=GI:299061063 db_xref=GOA:D8MMW3 db_xref=InterPro:IPR000089 db_xref=InterPro:IPR001882 db_xref=InterPro:IPR002130 db_xref=InterPro:IPR003778 db_xref=InterPro:IPR003833 db_xref=InterPro:IPR005479 db_xref=InterPro:IPR005481 db_xref=InterPro:IPR005482 db_xref=InterPro:IPR011053 db_xref=InterPro:IPR011054 db_xref=InterPro:IPR011761 db_xref=InterPro:IPR011764 db_…
FP236843	GenBank	CDS	763357	765162	+	-1	.	EC_number=3.5.1.4 codon_start=1 db_xref=GI:299061064 db_xref=GOA:D8MMW4 db_xref=InterPro:IPR000120 db_xref=InterPro:IPR013024 db_xref=InterPro:IPR014085 db_xref=UniProtKB/TrEMBL:D8MMW4 locus_tag=EbC_06400 note=silverDB:661Eb00867 product=amidase protein_id=CAX58171.1 transl_table=11
FP236843	GenBank	CDS	765324	766211	+	-1	.	codon_start=1 db_xref=GI:299061065 db_xref=GOA:D8MMW5 db_xref=InterPro:IPR000847 db_xref=InterPro:IPR005119 db_xref=InterPro:IPR011991 db_xref=UniProtKB/TrEMBL:D8MMW5 locus_tag=EbC_06410 note=silverDB:661Eb00869 product='Transcriptional regulator, LysR-type' protein_id=CAX58172.1 transl_table=11
FP236843	GenBank	CDS	766343	767068	+	1	.	codon_start=1 db_xref=GI:299061066 db_xref=InterPro:IPR003829 db_xref=InterPro:IPR011051 db_xref=InterPro:IPR012093 db_xref=InterPro:IPR014710 db_xref=UniProtKB/TrEMBL:D8MMW6 locus_tag=EbC_06420 note=silverDB:661Eb00871 product='Pirin domain protein' protein_id=CAX58173.1 transl_table=11
FP236843	GenBank	CDS	767130	767951	+	-1	.	codon_start=1 db_xref=GI:299061067 db_xref=GOA:D8MMW7 db_xref=InterPro:IPR000073 db_xref=InterPro:IPR000639 db_xref=UniProtKB/TrEMBL:D8MMW7 locus_tag=EbC_06430 note=silverDB:661Eb00872 product='Alpha/beta hydrolase fold' protein_id=CAX58174.1 transl_table=11
FP236843	GenBank	CDS	767997	769625	+	-1	.	codon_start=1 db_xref=GI:299061068 db_xref=InterPro:IPR010290 db_xref=InterPro:IPR016196 db_xref=InterPro:IPR020846 db_xref=UniProtKB/TrEMBL:D8MMW8 locus_tag=EbC_06440 note=silverDB:661Eb00874 product='Major facilitator superfamily protein' protein_id=CAX58175.1 transl_table=11
FP236843	GenBank	CDS	769668	771545	+	-1	.	codon_start=1 db_xref=GI:299061069 db_xref=GOA:D8MMW9 db_xref=InterPro:IPR011059 db_xref=InterPro:IPR013108 db_xref=UniProtKB/TrEMBL:D8MMW9 locus_tag=EbC_06450 note=silverDB:661Eb00876 product=Amidohydrolase protein_id=CAX58176.1 transl_table=11
FP236843	GenBank	CDS	771812	772498	+	1	.	codon_start=1 db_xref=GI:299061070 db_xref=GOA:D8MMX0 db_xref=InterPro:IPR000868 db_xref=UniProtKB/TrEMBL:D8MMX0 locus_tag=EbC_06460 note=silverDB:661Eb00877 product=Amidase protein_id=CAX58177.1 transl_table=11
FP236843	GenBank	CDS	772582	772965	+	1	.	codon_start=1 db_xref=GI:299061071 db_xref=GOA:D8MMX1 db_xref=InterPro:IPR001789 db_xref=InterPro:IPR011006 db_xref=UniProtKB/TrEMBL:D8MMX1 locus_tag=EbC_06470 note=silverDB:661Eb00878 product='Response regulator receiver protein' protein_id=CAX58178.1 transl_table=11
FP236843	GenBank	CDS	772962	778049	+	1	.	codon_start=1 db_xref=GI:299061072 db_xref=GOA:D8MMX2 db_xref=InterPro:IPR000700 db_xref=InterPro:IPR000719 db_xref=InterPro:IPR001610 db_xref=InterPro:IPR003018 db_xref=InterPro:IPR003594 db_xref=InterPro:IPR003661 db_xref=InterPro:IPR004358 db_xref=InterPro:IPR005467 db_xref=InterPro:IPR008271 db_xref=InterPro:IPR009082 db_xref=InterPro:IPR011009 db_xref=InterPro:IPR013655 db_xref=InterPro:IPR0…
FP236843	GenBank	CDS	778067	778687	+	-1	.	codon_start=1 db_xref=GI:299061073 db_xref=GOA:D8MMX3 db_xref=InterPro:IPR000792 db_xref=InterPro:IPR001789 db_xref=InterPro:IPR011006 db_xref=InterPro:IPR011991 db_xref=UniProtKB/TrEMBL:D8MMX3 locus_tag=EbC_06490 note=silverDB:661Eb00881 product='Two component transcriptional regulator, LuxR family' protein_id=CAX58180.1 transl_table=11
FP236843	GenBank	CDS	779155	781002	+	1	.	codon_start=1 db_xref=GI:299061074 db_xref=GOA:D8MMX4 db_xref=InterPro:IPR001127 db_xref=InterPro:IPR001996 db_xref=InterPro:IPR003352 db_xref=InterPro:IPR011055 db_xref=InterPro:IPR011297 db_xref=InterPro:IPR013013 db_xref=InterPro:IPR018113 db_xref=UniProtKB/TrEMBL:D8MMX4 gene=arbF locus_tag=EbC_06500 note=silverDB:661Eb00883 product='PTS system beta-glucoside-specific EIIBCA component' protein…
FP236843	GenBank	CDS	781016	782410	+	1	.	codon_start=1 db_xref=GI:299061075 db_xref=GOA:D8MMX5 db_xref=InterPro:IPR001360 db_xref=InterPro:IPR013781 db_xref=InterPro:IPR017853 db_xref=InterPro:IPR018120 db_xref=UniProtKB/TrEMBL:D8MMX5 gene=arbB locus_tag=EbC_06510 note=silverDB:661Eb00884 product='6-phospho-beta-glucosidase-like protein' protein_id=CAX58182.1 transl_table=11
FP236843	GenBank	CDS	782439	783302	+	-1	.	codon_start=1 db_xref=GI:299061076 db_xref=GOA:D8MMX6 db_xref=InterPro:IPR001550 db_xref=InterPro:IPR004341 db_xref=InterPro:IPR011608 db_xref=UniProtKB/TrEMBL:D8MMX6 gene=arbG locus_tag=EbC_06520 note=silverDB:661Eb00885 product='Beta-glucoside operon antiterminator' protein_id=CAX58183.1 transl_table=11
FP236843	GenBank	CDS	783638	785503	+	1	.	EC_number=3.2.1.- codon_start=1 db_xref=GI:299061077 db_xref=GOA:D8MMX7 db_xref=InterPro:IPR000189 db_xref=InterPro:IPR008258 db_xref=InterPro:IPR008939 db_xref=InterPro:IPR012289 db_xref=InterPro:IPR016026 db_xref=UniProtKB/TrEMBL:D8MMX7 gene=slt locus_tag=EbC_06530 note=silverDB:661Eb00886 product='Soluble lytic murein transglycosylase' protein_id=CAX58184.1 transl_table=11
FP236843	GenBank	CDS	785872	786423	+	-1	.	codon_start=1 db_xref=GI:299061078 db_xref=InterPro:IPR002786 db_xref=UniProtKB/TrEMBL:D8MMX8 locus_tag=EbC_06540 note=silverDB:661Eb00888 product='conserved uncharacterized protein' protein_id=CAX58185.1 transl_table=11
FP236843	GenBank	CDS	786474	787121	+	1	.	EC_number=5.4.2.1 codon_start=1 db_xref=GI:299061079 db_xref=GOA:D8MMX9 db_xref=InterPro:IPR001345 db_xref=InterPro:IPR013078 db_xref=InterPro:IPR023086 db_xref=UniProtKB/TrEMBL:D8MMX9 gene=gpmB locus_tag=EbC_06550 note=silverDB:661Eb00890 product='phosphoglycerate mutase' protein_id=CAX58186.1 transl_table=11
FP236843	GenBank	CDS	787204	788094	+	-1	.	codon_start=1 db_xref=GI:299061080 db_xref=GOA:D8MMY0 db_xref=InterPro:IPR000005 db_xref=InterPro:IPR009057 db_xref=InterPro:IPR010499 db_xref=InterPro:IPR011256 db_xref=InterPro:IPR012287 db_xref=InterPro:IPR018060 db_xref=InterPro:IPR018062 db_xref=InterPro:IPR020449 db_xref=UniProtKB/TrEMBL:D8MMY0 gene=rob locus_tag=EbC_06560 note=silverDB:661Eb00892 product='Right origin-binding protein' prot…
FP236843	GenBank	CDS	788287	788757	+	1	.	codon_start=1 db_xref=GI:299061081 db_xref=InterPro:IPR010292 db_xref=UniProtKB/TrEMBL:D8MMY1 gene=creA locus_tag=EbC_06570 note=silverDB:661Eb00893 product='conserved uncharacterized protein' protein_id=CAX58188.1 transl_table=11
FP236843	GenBank	CDS	788815	789531	+	-1	.	codon_start=1 db_xref=GI:299061082 db_xref=GOA:D8MMY2 db_xref=InterPro:IPR001789 db_xref=InterPro:IPR001867 db_xref=InterPro:IPR011006 db_xref=InterPro:IPR011991 db_xref=InterPro:IPR016032 db_xref=UniProtKB/TrEMBL:D8MMY2 gene=arcA locus_tag=EbC_06580 note=silverDB:661Eb00894 product='Response regulator (OmpR family) in two-component regulatory system with ArcB (Or CpxA), regulates genes in aerobi…
FP236843	GenBank	CDS	790133	790834	+	1	.	codon_start=1 db_xref=GI:299061083 db_xref=GOA:D8MMY3 db_xref=InterPro:IPR001537 db_xref=InterPro:IPR004384 db_xref=UniProtKB/TrEMBL:D8MMY3 locus_tag=EbC_06590 note=silverDB:661Eb00895 product='RNA methyltransferase' protein_id=CAX58190.1 transl_table=11
FP236843	GenBank	CDS	791178	793640	+	1	.	codon_start=1 db_xref=GI:299061084 db_xref=GOA:D8MMY4 db_xref=InterPro:IPR001048 db_xref=InterPro:IPR001341 db_xref=InterPro:IPR001342 db_xref=InterPro:IPR002912 db_xref=InterPro:IPR005106 db_xref=InterPro:IPR011147 db_xref=InterPro:IPR016040 db_xref=InterPro:IPR018042 db_xref=InterPro:IPR019811 db_xref=UniProtKB/TrEMBL:D8MMY4 gene=thrA locus_tag=EbC_06600 note=silverDB:661Eb00898 product='Bifunc…
FP236843	GenBank	CDS	793643	794572	+	1	.	EC_number=2.7.1.39 codon_start=1 db_xref=GI:299061085 db_xref=GOA:D8MMY5 db_xref=InterPro:IPR000870 db_xref=InterPro:IPR006203 db_xref=InterPro:IPR006204 db_xref=InterPro:IPR013750 db_xref=InterPro:IPR014721 db_xref=InterPro:IPR020568 db_xref=UniProtKB/TrEMBL:D8MMY5 gene=thrB locus_tag=EbC_06610 note=silverDB:661Eb00899 product='Homoserine kinase' protein_id=CAX58192.1 transl_table=11
FP236843	GenBank	CDS	794576	795862	+	1	.	codon_start=1 db_xref=GI:299061086 db_xref=GOA:D8MMY6 db_xref=InterPro:IPR000634 db_xref=InterPro:IPR001926 db_xref=InterPro:IPR004450 db_xref=UniProtKB/TrEMBL:D8MMY6 gene=thrC locus_tag=EbC_06620 note=silverDB:661Eb00901 product='Threonine synthase' protein_id=CAX58193.1 transl_table=11
FP236843	GenBank	CDS	795945	796721	+	-1	.	codon_start=1 db_xref=GI:299061087 db_xref=InterPro:IPR005583 db_xref=UniProtKB/TrEMBL:D8MMY7 gene=yaaA locus_tag=EbC_06630 note=silverDB:661Eb00904 product='conserved uncharacterized protein YaaA' protein_id=CAX58194.1 transl_table=11
FP236843	GenBank	CDS	796975	797928	+	1	.	EC_number=2.2.1.2 codon_start=1 db_xref=GI:299061088 db_xref=GOA:D8MMY8 db_xref=InterPro:IPR001585 db_xref=InterPro:IPR004730 db_xref=InterPro:IPR013785 db_xref=InterPro:IPR018225 db_xref=UniProtKB/TrEMBL:D8MMY8 gene=talB locus_tag=EbC_06640 note=silverDB:661Eb00906 product='Transaldolase B' protein_id=CAX58195.1 transl_table=11
FP236843	GenBank	CDS	798061	798648	+	1	.	codon_start=1 db_xref=GI:299061089 db_xref=GOA:D8MMY9 db_xref=InterPro:IPR001453 db_xref=InterPro:IPR008284 db_xref=InterPro:IPR020817 db_xref=UniProtKB/TrEMBL:D8MMY9 gene=mog locus_tag=EbC_06650 note=silverDB:661Eb00907 product='Molybdopterin biosynthesis mog protein' protein_id=CAX58196.1 transl_table=11
FP236843	GenBank	CDS	798771	800072	+	1	.	codon_start=1 db_xref=GI:299061090 db_xref=GOA:D8MMZ0 db_xref=InterPro:IPR011701 db_xref=InterPro:IPR016196 db_xref=InterPro:IPR020846 db_xref=UniProtKB/TrEMBL:D8MMZ0 locus_tag=EbC_06660 note=silverDB:661Eb00908 product='Major facilitator superfamily transporter' protein_id=CAX58197.1 transl_table=11
FP236843	GenBank	CDS	800125	800697	+	-1	.	codon_start=1 db_xref=GI:299061091 db_xref=GOA:D8MMZ1 db_xref=InterPro:IPR000791 db_xref=UniProtKB/TrEMBL:D8MMZ1 gene=yaaH locus_tag=EbC_06670 note=silverDB:661Eb00909 product='membrane protein YaaH' protein_id=CAX58198.1 transl_table=11
FP236843	GenBank	CDS	801028	802944	+	1	.	codon_start=1 db_xref=GI:299061092 db_xref=GOA:D8MMZ2 db_xref=InterPro:IPR001023 db_xref=InterPro:IPR012725 db_xref=InterPro:IPR013126 db_xref=InterPro:IPR018181 db_xref=UniProtKB/TrEMBL:D8MMZ2 gene=dnaK locus_tag=EbC_06680 note=silverDB:661Eb00911 product='Chaperone protein DnaK (Heat shock 70 kDa protein)' protein_id=CAX58199.1 transl_table=11
FP236843	GenBank	CDS	803053	804192	+	1	.	codon_start=1 db_xref=GI:299061093 db_xref=GOA:D8MMZ3 db_xref=InterPro:IPR001305 db_xref=InterPro:IPR001623 db_xref=InterPro:IPR002939 db_xref=InterPro:IPR003095 db_xref=InterPro:IPR008971 db_xref=InterPro:IPR012724 db_xref=InterPro:IPR015609 db_xref=InterPro:IPR018253 db_xref=UniProtKB/TrEMBL:D8MMZ3 gene=dnaJ locus_tag=EbC_06690 note=silverDB:661Eb00912 product='Chaperone protein DnaJ' protein_i…
FP236843	GenBank	CDS	804376	805536	+	1	.	codon_start=1 db_xref=GI:299061094 db_xref=GOA:D8MMZ4 db_xref=InterPro:IPR004670 db_xref=InterPro:IPR023171 db_xref=UniProtKB/TrEMBL:D8MMZ4 gene=nhaA locus_tag=EbC_06700 note=silverDB:661Eb00914 product='Na(+)/H(+) antiporter 1' protein_id=CAX58201.1 transl_table=11
FP236843	GenBank	CDS	805594	806481	+	1	.	codon_start=1 db_xref=GI:299061095 db_xref=GOA:D8MMZ5 db_xref=InterPro:IPR000847 db_xref=InterPro:IPR005119 db_xref=InterPro:IPR011991 db_xref=UniProtKB/TrEMBL:D8MMZ5 locus_tag=EbC_06710 note=silverDB:661Eb00915 product='Transcriptional regulator, LysR family' protein_id=CAX58202.1 transl_table=11
FP236843	GenBank	CDS	806546	806809	+	-1	.	codon_start=1 db_xref=GI:299061096 db_xref=GOA:D8MMZ6 db_xref=InterPro:IPR002583 db_xref=UniProtKB/TrEMBL:D8MMZ6 gene=rpsT locus_tag=EbC_06720 note=silverDB:661Eb00917 product='30S ribosomal protein S20' protein_id=CAX58203.1 transl_table=11
FP236843	GenBank	CDS	807125	808063	+	1	.	codon_start=1 db_xref=GI:299061097 db_xref=GOA:D8MMZ7 db_xref=InterPro:IPR002606 db_xref=InterPro:IPR014729 db_xref=InterPro:IPR015864 db_xref=InterPro:IPR015865 db_xref=UniProtKB/TrEMBL:D8MMZ7 gene=ribF locus_tag=EbC_06730 note=silverDB:661Eb00919 product='Riboflavin biosynthesis protein' protein_id=CAX58204.1 transl_table=11
FP236843	GenBank	CDS	808094	810910	+	1	.	EC_number=6.1.1.5 codon_start=1 db_xref=GI:299061098 db_xref=GOA:D8MMZ8 db_xref=InterPro:IPR001412 db_xref=InterPro:IPR002300 db_xref=InterPro:IPR002301 db_xref=InterPro:IPR009008 db_xref=InterPro:IPR009080 db_xref=InterPro:IPR010663 db_xref=InterPro:IPR013155 db_xref=InterPro:IPR014729 db_xref=UniProtKB/TrEMBL:D8MMZ8 gene=ileS locus_tag=EbC_06740 note=silverDB:661Eb00920 product='Isoleucyl-tRNA …
FP236843	GenBank	CDS	810910	811410	+	1	.	codon_start=1 db_xref=GI:299061099 db_xref=GOA:D8MMZ9 db_xref=InterPro:IPR001872 db_xref=UniProtKB/TrEMBL:D8MMZ9 gene=lspA locus_tag=EbC_06750 note=silverDB:661Eb00922 product='Lipoprotein signal peptidase' protein_id=CAX58206.1 transl_table=11
FP236843	GenBank	CDS	811420	811890	+	1	.	EC_number=5.2.1.8 codon_start=1 db_xref=GI:299061100 db_xref=GOA:D8MN00 db_xref=InterPro:IPR001179 db_xref=UniProtKB/TrEMBL:D8MN00 gene=slpA locus_tag=EbC_06760 note=silverDB:661Eb00924 product='Probable FKBX-type 16kD peptidyl-prolyl cis-trans isomerase (A rotamase)' protein_id=CAX58207.1 transl_table=11
FP236843	GenBank	CDS	811883	812824	+	1	.	EC_number=1.17.1.2 codon_start=1 db_xref=GI:299061101 db_xref=GOA:D8MN01 db_xref=InterPro:IPR003451 db_xref=UniProtKB/TrEMBL:D8MN01 gene=ispH locus_tag=EbC_06770 note=silverDB:661Eb00925 product='4-hydroxy-3-methylbut-2-enyl diphosphate reductase' protein_id=CAX58208.1 transl_table=11
FP236843	GenBank	CDS	813036	813857	+	1	.	EC_number=1.3.1.26 codon_start=1 db_xref=GI:299061102 db_xref=GOA:D8MN02 db_xref=InterPro:IPR000846 db_xref=InterPro:IPR011770 db_xref=InterPro:IPR016040 db_xref=InterPro:IPR022663 db_xref=InterPro:IPR022664 db_xref=UniProtKB/TrEMBL:D8MN02 gene=dapB locus_tag=EbC_06780 note=silverDB:661Eb00926 product='Dihydrodipicolinate reductase' protein_id=CAX58209.1 transl_table=11
FP236843	GenBank	CDS	814298	815470	+	1	.	EC_number=6.3.5.5 codon_start=1 db_xref=GI:299061103 db_xref=GOA:D8MN03 db_xref=InterPro:IPR000991 db_xref=InterPro:IPR001317 db_xref=InterPro:IPR002474 db_xref=InterPro:IPR006220 db_xref=InterPro:IPR006274 db_xref=InterPro:IPR011702 db_xref=InterPro:IPR017926 db_xref=UniProtKB/TrEMBL:D8MN03 gene=carA locus_tag=EbC_06790 note=silverDB:661Eb00928 product='Carbamoyl-phosphate synthase small chain' …
FP236843	GenBank	CDS	815485	818709	+	1	.	EC_number=6.3.5.5 codon_start=1 db_xref=GI:299061104 db_xref=GOA:D8MN04 db_xref=InterPro:IPR005479 db_xref=InterPro:IPR005480 db_xref=InterPro:IPR005481 db_xref=InterPro:IPR005483 db_xref=InterPro:IPR006275 db_xref=InterPro:IPR011607 db_xref=InterPro:IPR011761 db_xref=InterPro:IPR013815 db_xref=InterPro:IPR013816 db_xref=InterPro:IPR013817 db_xref=InterPro:IPR016185 db_xref=UniProtKB/TrEMBL:D8MN0…
FP236843	GenBank	CDS	818955	819665	+	1	.	codon_start=1 db_xref=GI:299061105 db_xref=GOA:D8MN05 db_xref=InterPro:IPR000524 db_xref=InterPro:IPR011711 db_xref=InterPro:IPR011991 db_xref=UniProtKB/TrEMBL:D8MN05 locus_tag=EbC_06810 note=silverDB:661Eb00932 product='transcription regulator, GntR family' protein_id=CAX58212.1 transl_table=11
FP236843	GenBank	CDS	819655	820818	+	1	.	codon_start=1 db_xref=GI:299061106 db_xref=GOA:D8MN06 db_xref=InterPro:IPR000277 db_xref=InterPro:IPR015421 db_xref=InterPro:IPR015422 db_xref=InterPro:IPR015424 db_xref=UniProtKB/TrEMBL:D8MN06 gene=mdeAa locus_tag=EbC_06820 note=silverDB:661Eb00933 product='Cystathionine gamma-synthase protein' protein_id=CAX58213.1 transl_table=11
FP236843	GenBank	CDS	820911	822140	+	1	.	codon_start=1 db_xref=GI:299061107 db_xref=GOA:D8MN07 db_xref=InterPro:IPR006059 db_xref=UniProtKB/TrEMBL:D8MN07 locus_tag=EbC_06830 note=silverDB:661Eb00934 product='Extracellular solute-binding protein, family 1' protein_id=CAX58214.1 transl_table=11
FP236843	GenBank	CDS	822186	823109	+	1	.	codon_start=1 db_xref=GI:299061108 db_xref=GOA:D8MN08 db_xref=InterPro:IPR000515 db_xref=UniProtKB/TrEMBL:D8MN08 gene=ugpA locus_tag=EbC_06840 note=silverDB:661Eb00936 product='ABC-type sugar transport systems, permease component' protein_id=CAX58215.1 transl_table=11
FP236843	GenBank	CDS	823120	823947	+	1	.	codon_start=1 db_xref=GI:299061109 db_xref=GOA:D8MN09 db_xref=InterPro:IPR000515 db_xref=UniProtKB/TrEMBL:D8MN09 gene=ugpE locus_tag=EbC_06850 note=silverDB:661Eb00938 product='ABC-type sugar transport system, permease component' protein_id=CAX58216.1 transl_table=11
FP236843	GenBank	CDS	823953	825035	+	1	.	codon_start=1 db_xref=GI:299061110 db_xref=GOA:D8MN10 db_xref=InterPro:IPR003439 db_xref=InterPro:IPR003593 db_xref=InterPro:IPR008995 db_xref=InterPro:IPR017871 db_xref=UniProtKB/TrEMBL:D8MN10 gene=malK locus_tag=EbC_06860 note=silverDB:661Eb00939 product='ABC-type sugar transport systems, ATPase component' protein_id=CAX58217.1 transl_table=11
FP236843	GenBank	CDS	825093	825707	+	-1	.	codon_start=1 db_xref=GI:299061111 db_xref=GOA:D8MN11 db_xref=InterPro:IPR001123 db_xref=UniProtKB/TrEMBL:D8MN11 locus_tag=EbC_06870 note=silverDB:661Eb00941 product='Lysine exporter family protein' protein_id=CAX58218.1 transl_table=11
FP236843	GenBank	CDS	825897	826379	+	1	.	EC_number=1.5.1.3 codon_start=1 db_xref=GI:299061112 db_xref=GOA:D8MN12 db_xref=InterPro:IPR001796 db_xref=InterPro:IPR012259 db_xref=InterPro:IPR017925 db_xref=UniProtKB/TrEMBL:D8MN12 gene=folA locus_tag=EbC_06880 note=silverDB:661Eb00942 product='Dihydrofolate reductase' protein_id=CAX58219.1 transl_table=11
FP236843	GenBank	CDS	826445	827275	+	-1	.	EC_number=3.6.1.41 codon_start=1 db_xref=GI:299061113 db_xref=GOA:D8MN13 db_xref=InterPro:IPR004617 db_xref=InterPro:IPR004843 db_xref=UniProtKB/TrEMBL:D8MN13 gene=apaH locus_tag=EbC_06890 note=silverDB:661Eb00943 product='Bis(5\'-nucleosyl)-tetraphosphatase, symmetrical' protein_id=CAX58220.1 transl_table=11
FP236843	GenBank	CDS	827343	827720	+	-1	.	codon_start=1 db_xref=GI:299061114 db_xref=InterPro:IPR007474 db_xref=InterPro:IPR023065 db_xref=UniProtKB/TrEMBL:D8MN14 gene=apaG locus_tag=EbC_06900 note=silverDB:661Eb00945 product='Protein ApaG' protein_id=CAX58221.1 transl_table=11
FP236843	GenBank	CDS	827725	828564	+	-1	.	EC_number=2.1.1.- codon_start=1 db_xref=GI:299061115 db_xref=GOA:D8MN15 db_xref=InterPro:IPR001737 db_xref=InterPro:IPR011530 db_xref=InterPro:IPR020596 db_xref=InterPro:IPR020598 db_xref=InterPro:IPR023165 db_xref=UniProtKB/TrEMBL:D8MN15 gene=ksgA locus_tag=EbC_06910 note=silverDB:661Eb00946 product='Dimethyladenosine transferase' protein_id=CAX58222.1 transl_table=11
FP236843	GenBank	CDS	828557	829549	+	-1	.	EC_number=1.1.1.262 codon_start=1 db_xref=GI:299061116 db_xref=GOA:D8MN16 db_xref=InterPro:IPR005255 db_xref=UniProtKB/TrEMBL:D8MN16 gene=pdxA locus_tag=EbC_06920 note=silverDB:661Eb00948 product='4-hydroxythreonine-4-phosphate dehydrogenase' protein_id=CAX58223.1 transl_table=11
FP236843	GenBank	CDS	829539	830834	+	-1	.	codon_start=1 db_xref=GI:299061117 db_xref=GOA:D8MN17 db_xref=InterPro:IPR000297 db_xref=InterPro:IPR008880 db_xref=InterPro:IPR015391 db_xref=InterPro:IPR023034 db_xref=UniProtKB/TrEMBL:D8MN17 locus_tag=EbC_06930 note=silverDB:661Eb00949 product='uncharacterized protein' protein_id=CAX58224.1 transl_table=11
FP236843	GenBank	CDS	830889	833252	+	-1	.	codon_start=1 db_xref=GI:299061118 db_xref=GOA:D8MN18 db_xref=InterPro:IPR005653 db_xref=InterPro:IPR007543 db_xref=InterPro:IPR020889 db_xref=UniProtKB/TrEMBL:D8MN18 locus_tag=EbC_06940 note=silverDB:661Eb00950 product='Organic solvent tolerance protein' protein_id=CAX58225.1 transl_table=11
FP236843	GenBank	CDS	833437	834270	+	1	.	codon_start=1 db_xref=GI:299061119 db_xref=GOA:D8MN19 db_xref=InterPro:IPR001623 db_xref=InterPro:IPR007791 db_xref=InterPro:IPR015609 db_xref=UniProtKB/TrEMBL:D8MN19 gene=djlA locus_tag=EbC_06950 note=silverDB:661Eb00951 product='DnaJ like chaperone protein' protein_id=CAX58226.1 transl_table=11
FP236843	GenBank	CDS	834337	834990	+	-1	.	EC_number=5.4.99.- codon_start=1 db_xref=GI:299061120 db_xref=GOA:D8MN20 db_xref=InterPro:IPR006145 db_xref=InterPro:IPR006224 db_xref=InterPro:IPR020103 db_xref=UniProtKB/TrEMBL:D8MN20 gene=rluA locus_tag=EbC_06960 note=silverDB:661Eb00952 product='Ribosomal large subunit pseudouridine synthase A' protein_id=CAX58227.1 transl_table=11
FP236843	GenBank	CDS	835033	837939	+	-1	.	EC_number=3.6.1.- codon_start=1 db_xref=GI:299061121 db_xref=GOA:D8MN21 db_xref=InterPro:IPR000330 db_xref=InterPro:IPR001650 db_xref=InterPro:IPR014001 db_xref=InterPro:IPR014021 db_xref=InterPro:IPR022737 db_xref=UniProtKB/TrEMBL:D8MN21 gene=rapA locus_tag=EbC_06970 note=silverDB:661Eb00954 product='RNA polymerase-associated protein' protein_id=CAX58228.1 transl_table=11
FP236843	GenBank	CDS	838072	840432	+	-1	.	EC_number=2.7.7.7 codon_start=1 db_xref=GI:299061122 db_xref=GOA:D8MN22 db_xref=InterPro:IPR006133 db_xref=InterPro:IPR006134 db_xref=InterPro:IPR006172 db_xref=InterPro:IPR012337 db_xref=InterPro:IPR017964 db_xref=UniProtKB/TrEMBL:D8MN22 gene=polB locus_tag=EbC_06980 note=silverDB:661Eb00955 product='DNA polymerase II' protein_id=CAX58229.1 transl_table=11
FP236843	GenBank	CDS	840661	841428	+	1	.	codon_start=1 db_xref=GI:299061123 db_xref=InterPro:IPR015414 db_xref=UniProtKB/TrEMBL:D8MN23 gene=yabI locus_tag=EbC_06990 note=silverDB:661Eb00956 product='conserved uncharacterized protein YabI' protein_id=CAX58230.1 transl_table=11
FP236843	GenBank	CDS	842100	843671	+	-1	.	codon_start=1 db_xref=GI:299061124 db_xref=GOA:D8MN24 db_xref=InterPro:IPR000515 db_xref=InterPro:IPR005947 db_xref=UniProtKB/TrEMBL:D8MN24 gene=thiP locus_tag=EbC_07000 note=silverDB:661Eb00959 product='Thiamine/thiamine pyrophosphate ABC transporter, permease protein' protein_id=CAX58231.1 transl_table=11
FP236843	GenBank	CDS	843686	844672	+	-1	.	codon_start=1 db_xref=GI:299061125 db_xref=GOA:D8MN25 db_xref=InterPro:IPR005948 db_xref=InterPro:IPR005967 db_xref=InterPro:IPR006059 db_xref=UniProtKB/TrEMBL:D8MN25 gene=tbpA locus_tag=EbC_07010 note=silverDB:661Eb00961 product='Thiamine-binding periplasmic protein' protein_id=CAX58232.1 transl_table=11
FP236843	GenBank	CDS	844856	846517	+	-1	.	codon_start=1 db_xref=GI:299061126 db_xref=GOA:D8MN26 db_xref=InterPro:IPR000914 db_xref=UniProtKB/TrEMBL:D8MN26 gene=sgrR locus_tag=EbC_07020 note=silverDB:661Eb00963 product='Sugar transport-related sRNA regulator SgrR' protein_id=CAX58233.1 transl_table=11
FP236843	GenBank	CDS	846763	847941	+	1	.	codon_start=1 db_xref=GI:299061127 db_xref=GOA:D8MN27 db_xref=InterPro:IPR004750 db_xref=InterPro:IPR011701 db_xref=InterPro:IPR016196 db_xref=InterPro:IPR020846 db_xref=UniProtKB/TrEMBL:D8MN27 gene=sotA locus_tag=EbC_07030 note=silverDB:661Eb00964 product='Sugar efflux transporter' protein_id=CAX58234.1 transl_table=11
FP236843	GenBank	CDS	847981	848586	+	-1	.	EC_number=4.2.1.33 codon_start=1 db_xref=GI:299061128 db_xref=GOA:D8MN28 db_xref=InterPro:IPR000573 db_xref=InterPro:IPR004431 db_xref=InterPro:IPR012305 db_xref=InterPro:IPR015928 db_xref=InterPro:IPR015937 db_xref=UniProtKB/TrEMBL:D8MN28 gene=leuD locus_tag=EbC_07040 note=silverDB:661Eb00965 product='3-isopropylmalate dehydratase small subunit' protein_id=CAX58235.1 transl_table=11
FP236843	GenBank	CDS	848596	849993	+	-1	.	EC_number=4.2.1.33 codon_start=1 db_xref=GI:299061129 db_xref=GOA:D8MN29 db_xref=InterPro:IPR001030 db_xref=InterPro:IPR004430 db_xref=InterPro:IPR015931 db_xref=InterPro:IPR015932 db_xref=InterPro:IPR015936 db_xref=InterPro:IPR015937 db_xref=InterPro:IPR018136 db_xref=UniProtKB/TrEMBL:D8MN29 gene=leuC locus_tag=EbC_07050 note=silverDB:661Eb00967 product='3-isopropylmalate dehydratase large subun…
FP236843	GenBank	CDS	849996	851084	+	-1	.	EC_number=1.1.1.85 codon_start=1 db_xref=GI:299061130 db_xref=GOA:D8MN30 db_xref=InterPro:IPR001804 db_xref=InterPro:IPR004429 db_xref=InterPro:IPR019818 db_xref=UniProtKB/TrEMBL:D8MN30 gene=leuB locus_tag=EbC_07060 note=silverDB:661Eb00968 product='3-isopropylmalate dehydrogenase' protein_id=CAX58237.1 transl_table=11
FP236843	GenBank	CDS	851087	852655	+	-1	.	codon_start=1 db_xref=GI:299061131 db_xref=GOA:D8MN31 db_xref=InterPro:IPR000891 db_xref=InterPro:IPR002034 db_xref=InterPro:IPR005671 db_xref=InterPro:IPR013709 db_xref=InterPro:IPR013785 db_xref=UniProtKB/TrEMBL:D8MN31 gene=leuA locus_tag=EbC_07070 note=silverDB:661Eb00970 product='2-isopropylmalate synthase' protein_id=CAX58238.1 transl_table=11
FP236843	GenBank	CDS	853541	855265	+	1	.	EC_number=2.2.1.6 codon_start=1 db_xref=GI:299061132 db_xref=GOA:D8MN32 db_xref=InterPro:IPR000399 db_xref=InterPro:IPR011766 db_xref=InterPro:IPR012000 db_xref=InterPro:IPR012001 db_xref=InterPro:IPR012846 db_xref=UniProtKB/TrEMBL:D8MN32 gene=ilvI locus_tag=EbC_07080 note=silverDB:661Eb00972 product='Acetolactate synthase isozyme III large subunit' protein_id=CAX58239.1 transl_table=11
FP236843	GenBank	CDS	855268	855759	+	1	.	EC_number=2.2.1.6 codon_start=1 db_xref=GI:299061133 db_xref=GOA:D8MN33 db_xref=InterPro:IPR002912 db_xref=InterPro:IPR004789 db_xref=InterPro:IPR019455 db_xref=UniProtKB/TrEMBL:D8MN33 gene=ilvH locus_tag=EbC_07090 note=silverDB:661Eb00973 product='Acetolactate synthase III, valine sensitive, small subunit' protein_id=CAX58240.1 transl_table=11
FP236843	GenBank	CDS	855956	856966	+	1	.	codon_start=1 db_xref=GI:299061134 db_xref=GOA:D8MN34 db_xref=InterPro:IPR000843 db_xref=InterPro:IPR001761 db_xref=InterPro:IPR010982 db_xref=InterPro:IPR012781 db_xref=UniProtKB/TrEMBL:D8MN34 gene=fruR locus_tag=EbC_07100 note=silverDB:661Eb00974 product='Fructose repressor' protein_id=CAX58241.1 transl_table=11
FP236843	GenBank	CDS	857514	857972	+	1	.	codon_start=1 db_xref=GI:299061135 db_xref=InterPro:IPR003444 db_xref=InterPro:IPR020603 db_xref=UniProtKB/TrEMBL:D8MN35 gene=mraZ locus_tag=EbC_07110 note=silverDB:661Eb00975 product='Protein MraZ' protein_id=CAX58242.1 transl_table=11
FP236843	GenBank	CDS	857975	858916	+	1	.	EC_number=2.1.1.- codon_start=1 db_xref=GI:299061136 db_xref=GOA:D8MN36 db_xref=InterPro:IPR002903 db_xref=UniProtKB/TrEMBL:D8MN36 gene=mraW locus_tag=EbC_07120 note=silverDB:661Eb00976 product='S-adenosyl-methyltransferase MraW' protein_id=CAX58243.1 transl_table=11
FP236843	GenBank	CDS	858913	859233	+	1	.	codon_start=1 db_xref=GI:299061137 db_xref=GOA:D8MN37 db_xref=InterPro:IPR007082 db_xref=InterPro:IPR011922 db_xref=UniProtKB/TrEMBL:D8MN37 gene=ftsL locus_tag=EbC_07130 note=silverDB:661Eb00977 product='Cell division protein FtsL' protein_id=CAX58244.1 transl_table=11
FP236843	GenBank	CDS	859242	861011	+	1	.	EC_number=2.4.1.129 codon_start=1 db_xref=GI:299061138 db_xref=GOA:D8MN38 db_xref=InterPro:IPR001460 db_xref=InterPro:IPR005311 db_xref=InterPro:IPR012338 db_xref=UniProtKB/TrEMBL:D8MN38 gene=ftsI locus_tag=EbC_07140 note=silverDB:661Eb00978 product='Peptidoglycan synthetase' protein_id=CAX58245.1 transl_table=11
FP236843	GenBank	CDS	861070	862485	+	1	.	EC_number=6.3.2.13 codon_start=1 db_xref=GI:299061139 db_xref=GOA:D8MN39 db_xref=InterPro:IPR000713 db_xref=InterPro:IPR004101 db_xref=InterPro:IPR005761 db_xref=InterPro:IPR013221 db_xref=UniProtKB/TrEMBL:D8MN39 gene=murE locus_tag=EbC_07150 note=silverDB:661Eb00979 product='UDP-N-acetylmuramoylalanyl-D-glutamate-2, 6-diaminopimelate ligase' protein_id=CAX58246.1 transl_table=11
FP236843	GenBank	CDS	862482	863843	+	1	.	EC_number=6.3.2.10 codon_start=1 db_xref=GI:299061140 db_xref=GOA:D8MN40 db_xref=InterPro:IPR000713 db_xref=InterPro:IPR004101 db_xref=InterPro:IPR005863 db_xref=InterPro:IPR013221 db_xref=UniProtKB/TrEMBL:D8MN40 gene=mra locus_tag=EbC_07160 note=silverDB:661Eb00980 product='UDP-N-acetylmuramoyl-tripeptide--D-alanyl-D- alanine ligase' protein_id=CAX58247.1 transl_table=11
FP236843	GenBank	CDS	863837	864919	+	1	.	EC_number=2.7.8.13 codon_start=1 db_xref=GI:299061141 db_xref=GOA:D8MN41 db_xref=InterPro:IPR000715 db_xref=InterPro:IPR003524 db_xref=InterPro:IPR018480 db_xref=UniProtKB/TrEMBL:D8MN41 gene=mraY locus_tag=EbC_07170 note=silverDB:661Eb00981 product='Phospho-N-acetylmuramoyl-pentapeptide- transferase' protein_id=CAX58248.1 transl_table=11
FP236843	GenBank	CDS	864922	866238	+	1	.	EC_number=6.3.2.9 codon_start=1 db_xref=GI:299061142 db_xref=GOA:D8MN42 db_xref=InterPro:IPR004101 db_xref=InterPro:IPR005762 db_xref=InterPro:IPR013221 db_xref=InterPro:IPR016040 db_xref=UniProtKB/TrEMBL:D8MN42 gene=murD locus_tag=EbC_07180 note=silverDB:661Eb00983 product='UDP-N-acetylmuramoylalanine-D-glutamate ligase' protein_id=CAX58249.1 transl_table=11
FP236843	GenBank	CDS	866238	867452	+	1	.	codon_start=1 db_xref=GI:299061143 db_xref=GOA:D8MN43 db_xref=InterPro:IPR001182 db_xref=InterPro:IPR013437 db_xref=InterPro:IPR018365 db_xref=UniProtKB/TrEMBL:D8MN43 gene=ftsW locus_tag=EbC_07190 note=silverDB:661Eb00984 product='Cell division protein FtsW' protein_id=CAX58250.1 transl_table=11
FP236843	GenBank	CDS	867449	868507	+	1	.	EC_number=2.4.1.227 codon_start=1 db_xref=GI:299061144 db_xref=GOA:D8MN44 db_xref=InterPro:IPR004276 db_xref=InterPro:IPR006009 db_xref=InterPro:IPR007235 db_xref=UniProtKB/TrEMBL:D8MN44 gene=murG locus_tag=EbC_07200 note=silverDB:661Eb00985 product='UDP-N-acetylglucosamine-N-acetylmuramyl- (Pentapeptide) pyrophosphoryl-undecaprenol N-acetylglucosamine transferase' protein_id=CAX58251.1 transl_ta…
FP236843	GenBank	CDS	868575	870050	+	1	.	codon_start=1 db_xref=GI:299061145 db_xref=GOA:D8MN45 db_xref=InterPro:IPR000713 db_xref=InterPro:IPR004101 db_xref=InterPro:IPR005758 db_xref=InterPro:IPR013221 db_xref=InterPro:IPR016040 db_xref=UniProtKB/TrEMBL:D8MN45 gene=murC locus_tag=EbC_07210 note=silverDB:661Eb00988 product='UDP-N-acetylmuramate-alanine ligase' protein_id=CAX58252.1 transl_table=11
FP236843	GenBank	CDS	870043	870963	+	1	.	EC_number=6.3.2.4 codon_start=1 db_xref=GI:299061146 db_xref=GOA:D8MN46 db_xref=InterPro:IPR000291 db_xref=InterPro:IPR005905 db_xref=InterPro:IPR011095 db_xref=InterPro:IPR011127 db_xref=InterPro:IPR011761 db_xref=InterPro:IPR013815 db_xref=InterPro:IPR013816 db_xref=InterPro:IPR013817 db_xref=InterPro:IPR016185 db_xref=UniProtKB/TrEMBL:D8MN46 gene=ddl locus_tag=EbC_07220 note=silverDB:661Eb0098…
FP236843	GenBank	CDS	870965	871804	+	1	.	codon_start=1 db_xref=GI:299061147 db_xref=GOA:D8MN47 db_xref=InterPro:IPR005548 db_xref=InterPro:IPR013685 db_xref=UniProtKB/TrEMBL:D8MN47 gene=ftsQ locus_tag=EbC_07230 note=silverDB:661Eb00990 product='Cell division protein FtsQ' protein_id=CAX58254.1 transl_table=11
FP236843	GenBank	CDS	871801	873057	+	1	.	codon_start=1 db_xref=GI:299061148 db_xref=GOA:D8MN48 db_xref=InterPro:IPR003494 db_xref=InterPro:IPR020823 db_xref=UniProtKB/TrEMBL:D8MN48 gene=ftsA locus_tag=EbC_07240 note=silverDB:661Eb00991 product='Cell division protein FtsA' protein_id=CAX58255.1 transl_table=11
FP236843	GenBank	CDS	873128	874285	+	1	.	codon_start=1 db_xref=GI:299061149 db_xref=GOA:D8MN49 db_xref=InterPro:IPR000158 db_xref=InterPro:IPR003008 db_xref=InterPro:IPR008280 db_xref=InterPro:IPR018316 db_xref=InterPro:IPR020805 db_xref=UniProtKB/TrEMBL:D8MN49 gene=ftsZ locus_tag=EbC_07250 note=silverDB:661Eb00992 product='Cell division protein FtsZ' protein_id=CAX58256.1 transl_table=11
FP236843	GenBank	CDS	874387	875304	+	1	.	EC_number=3.5.1.- codon_start=1 db_xref=GI:299061150 db_xref=GOA:D8MN50 db_xref=InterPro:IPR004463 db_xref=InterPro:IPR011334 db_xref=InterPro:IPR015870 db_xref=InterPro:IPR020568 db_xref=UniProtKB/TrEMBL:D8MN50 gene=lpxC locus_tag=EbC_07260 note=silverDB:661Eb00993 product='UDP-3-O-[3-hydroxymyristoyl] N-acetylglucosamine deacetylase' protein_id=CAX58257.1 transl_table=11
FP236843	GenBank	CDS	875313	875828	+	-1	.	codon_start=1 db_xref=GI:299061151 db_xref=InterPro:IPR007922 db_xref=UniProtKB/TrEMBL:D8MN51 locus_tag=EbC_07270 note=silverDB:661Eb00994 product='conserved uncharacterized protein' protein_id=CAX58258.1 transl_table=11
FP236843	GenBank	CDS	875849	876349	+	1	.	codon_start=1 db_xref=GI:299061152 db_xref=GOA:D8MN52 db_xref=InterPro:IPR009502 db_xref=UniProtKB/TrEMBL:D8MN52 locus_tag=EbC_07280 note=silverDB:661Eb00995 product='Secretion monitor family protein' protein_id=CAX58259.1 transl_table=11
FP236843	GenBank	CDS	876426	879131	+	1	.	codon_start=1 db_xref=GI:299061153 db_xref=GOA:D8MN53 db_xref=InterPro:IPR000185 db_xref=InterPro:IPR004027 db_xref=InterPro:IPR011115 db_xref=InterPro:IPR011116 db_xref=InterPro:IPR011130 db_xref=InterPro:IPR014018 db_xref=InterPro:IPR020937 db_xref=UniProtKB/TrEMBL:D8MN53 gene=secA locus_tag=EbC_07290 note=silverDB:661Eb00996 product='Protein translocase subunit SecA' protein_id=CAX58260.1 tran…
FP236843	GenBank	CDS	879182	879874	+	-1	.	EC_number=3.4.23.43 codon_start=1 db_xref=GI:299061154 db_xref=GOA:D8MN54 db_xref=InterPro:IPR000045 db_xref=InterPro:IPR014032 db_xref=UniProtKB/TrEMBL:D8MN54 locus_tag=EbC_07300 note=silverDB:661Eb00997 product='similar to type 4 prepilin peptidase 1' protein_id=CAX58261.1 transl_table=11
FP236843	GenBank	CDS	880079	880474	+	1	.	EC_number=3.6.1.- codon_start=1 db_xref=GI:299061155 db_xref=GOA:D8MN55 db_xref=InterPro:IPR000086 db_xref=InterPro:IPR003561 db_xref=InterPro:IPR015797 db_xref=InterPro:IPR020084 db_xref=InterPro:IPR020476 db_xref=UniProtKB/TrEMBL:D8MN55 gene=mutT locus_tag=EbC_07310 note=silverDB:661Eb00998 product='Mutator protein MutT (7,8-dihydro-8-oxoguanine-triphosphatase)' protein_id=CAX58262.1 transl_tab…
FP236843	GenBank	CDS	880506	880715	+	-1	.	codon_start=1 db_xref=GI:299061156 db_xref=GOA:D8MN56 db_xref=InterPro:IPR005584 db_xref=InterPro:IPR013088 db_xref=UniProtKB/TrEMBL:D8MN56 locus_tag=EbC_07320 note=silverDB:661Eb00999 product='conserved uncharacterized protein, zinc-binding protein' protein_id=CAX58263.1 transl_table=11
FP236843	GenBank	CDS	880727	881470	+	-1	.	codon_start=1 db_xref=GI:299061157 db_xref=InterPro:IPR009777 db_xref=UniProtKB/TrEMBL:D8MN57 gene=yacF locus_tag=EbC_07330 note=silverDB:661Eb01000 product='conserved uncharacterized protein YacF' protein_id=CAX58264.1 transl_table=11
FP236843	GenBank	CDS	881475	882086	+	-1	.	EC_number=2.7.1.24 codon_start=1 db_xref=GI:299061158 db_xref=GOA:D8MN58 db_xref=InterPro:IPR001977 db_xref=UniProtKB/TrEMBL:D8MN58 gene=coaE locus_tag=EbC_07340 note=silverDB:661Eb01002 product='Dephospho-CoA kinase' protein_id=CAX58265.1 transl_table=11
FP236843	GenBank	CDS	882323	883363	+	1	.	EC_number=1.7.1.7 codon_start=1 db_xref=GI:299061159 db_xref=GOA:D8MN59 db_xref=InterPro:IPR001093 db_xref=InterPro:IPR005993 db_xref=InterPro:IPR013785 db_xref=InterPro:IPR015875 db_xref=UniProtKB/TrEMBL:D8MN59 gene=guaC locus_tag=EbC_07350 note=silverDB:661Eb01003 product='Guanosine 5\'-monophosphate oxidoreductase' protein_id=CAX58266.1 transl_table=11
FP236843	GenBank	CDS	883506	884705	+	-1	.	codon_start=1 db_xref=GI:299061160 db_xref=GOA:D8MN60 db_xref=InterPro:IPR001992 db_xref=InterPro:IPR003004 db_xref=InterPro:IPR018076 db_xref=UniProtKB/TrEMBL:D8MN60 gene=hofC locus_tag=EbC_07360 note=silverDB:661Eb01005 product='outer membrane protein export (MTB) system (Type II secretion system)' protein_id=CAX58267.1 transl_table=11
FP236843	GenBank	CDS	884698	886095	+	-1	.	codon_start=1 db_xref=GI:299061161 db_xref=GOA:D8MN61 db_xref=InterPro:IPR001482 db_xref=UniProtKB/TrEMBL:D8MN61 gene=hofB locus_tag=EbC_07370 note=silverDB:661Eb01006 product='Transport protein HofB (Type II secretion system)' protein_id=CAX58268.1 transl_table=11
FP236843	GenBank	CDS	886092	886544	+	-1	.	codon_start=1 db_xref=GI:299061162 db_xref=InterPro:IPR001120 db_xref=InterPro:IPR012902 db_xref=UniProtKB/TrEMBL:D8MN62 gene=ppdD locus_tag=EbC_07380 note=silverDB:661Eb01008 product='Prelipin peptidase dependent protein' protein_id=CAX58269.1 transl_table=11
FP236843	GenBank	CDS	886753	887643	+	-1	.	codon_start=1 db_xref=GI:299061163 db_xref=GOA:D8MN63 db_xref=InterPro:IPR002638 db_xref=InterPro:IPR004393 db_xref=InterPro:IPR013785 db_xref=InterPro:IPR022412 db_xref=UniProtKB/TrEMBL:D8MN63 gene=nadC locus_tag=EbC_07390 note=silverDB:661Eb01009 product='Nicotinate-nucleotide pyrophosphorylase' protein_id=CAX58270.1 transl_table=11
FP236843	GenBank	CDS	887737	888399	+	-1	.	codon_start=1 db_xref=GI:299061164 db_xref=GOA:D8MN64 db_xref=InterPro:IPR018764 db_xref=UniProtKB/TrEMBL:D8MN64 locus_tag=EbC_07400 note=silverDB:661Eb01010 product='conserved uncharacterized protein' protein_id=CAX58271.1 transl_table=11
FP236843	GenBank	CDS	888396	888965	+	-1	.	codon_start=1 db_xref=PSEUDO:CAX58272.1 locus_tag=EbC_07410 note=silverDB:661Eb01011 product='RNA polymerase, fragment' pseudo=_no_value transl_table=11
FP236843	GenBank	CDS	889036	889596	+	-1	.	codon_start=1 db_xref=GI:299061165 db_xref=InterPro:IPR000782 db_xref=UniProtKB/TrEMBL:D8MN66 locus_tag=EbC_07420 note=silverDB:661Eb01013 product='Beta-Ig-H3/fasciclin repeat containing protein' protein_id=CAX58273.1 transl_table=11
FP236843	GenBank	CDS	889785	890351	+	1	.	codon_start=1 db_xref=GI:299061166 db_xref=GOA:D8MN67 db_xref=InterPro:IPR002502 db_xref=UniProtKB/TrEMBL:D8MN67 gene=ampD locus_tag=EbC_07430 note=silverDB:661Eb01014 product='N-acetylmuramyl L-alanine amydase' protein_id=CAX58274.1 transl_table=11
FP236843	GenBank	CDS	890357	891211	+	1	.	codon_start=1 db_xref=GI:299061167 db_xref=GOA:D8MN68 db_xref=InterPro:IPR004485 db_xref=UniProtKB/TrEMBL:D8MN68 gene=ampE locus_tag=EbC_07440 note=silverDB:661Eb01015 product='AmpE protein (putative transmembrane protein)' protein_id=CAX58275.1 transl_table=11
FP236843	GenBank	CDS	892162	893568	+	-1	.	codon_start=1 db_xref=GI:299061168 db_xref=GOA:D8MN69 db_xref=InterPro:IPR001927 db_xref=InterPro:IPR011701 db_xref=InterPro:IPR016196 db_xref=UniProtKB/TrEMBL:D8MN69 locus_tag=EbC_07450 note=silverDB:661Eb01017 product='Sodium:galactoside symporter' protein_id=CAX58276.1 transl_table=11
FP236843	GenBank	CDS	893790	895145	+	-1	.	codon_start=1 db_xref=GI:299061169 db_xref=GOA:D8MN70 db_xref=InterPro:IPR002293 db_xref=InterPro:IPR004840 db_xref=InterPro:IPR004841 db_xref=UniProtKB/TrEMBL:D8MN70 gene=aroP locus_tag=EbC_07460 note=silverDB:661Eb01018 product='Aromatic amino acid transport protein' protein_id=CAX58277.1 transl_table=11
FP236843	GenBank	CDS	895651	896415	+	1	.	codon_start=1 db_xref=GI:299061170 db_xref=GOA:D8MN71 db_xref=InterPro:IPR000524 db_xref=InterPro:IPR011711 db_xref=InterPro:IPR011991 db_xref=UniProtKB/TrEMBL:D8MN71 gene=pdhR locus_tag=EbC_07470 note=silverDB:661Eb01020 product='Pyruvate dehydrogenase complex repressor' protein_id=CAX58278.1 transl_table=11
FP236843	GenBank	CDS	896559	899222	+	1	.	EC_number=1.2.4.1 codon_start=1 db_xref=GI:299061171 db_xref=GOA:D8MN72 db_xref=InterPro:IPR004660 db_xref=InterPro:IPR005474 db_xref=InterPro:IPR009014 db_xref=InterPro:IPR015941 db_xref=UniProtKB/TrEMBL:D8MN72 gene=aceE locus_tag=EbC_07480 note=silverDB:661Eb01021 product='Pyruvate dehydrogenase E1 component' protein_id=CAX58279.1 transl_table=11
FP236843	GenBank	CDS	899236	901140	+	1	.	codon_start=1 db_xref=GI:299061172 db_xref=GOA:D8MN73 db_xref=InterPro:IPR000089 db_xref=InterPro:IPR001078 db_xref=InterPro:IPR003016 db_xref=InterPro:IPR004167 db_xref=InterPro:IPR006256 db_xref=InterPro:IPR011053 db_xref=UniProtKB/TrEMBL:D8MN73 gene=aceF locus_tag=EbC_07490 note=silverDB:661Eb01024 product='Pyruvate dehydrogenase dihydrolipoamide acetyltransferase component' protein_id=CAX5828…
FP236843	GenBank	CDS	901324	902748	+	1	.	EC_number=1.8.1.4 codon_start=1 db_xref=GI:299061173 db_xref=GOA:D8MN74 db_xref=InterPro:IPR000815 db_xref=InterPro:IPR001327 db_xref=InterPro:IPR004099 db_xref=InterPro:IPR006258 db_xref=InterPro:IPR012999 db_xref=InterPro:IPR013027 db_xref=InterPro:IPR016156 db_xref=UniProtKB/TrEMBL:D8MN74 gene=lpdA locus_tag=EbC_07500 note=silverDB:661Eb01025 product='Dihydrolipoyl dehydrogenase' protein_id=CA…
FP236843	GenBank	CDS	903015	905612	+	1	.	EC_number=4.2.1.3 codon_start=1 db_xref=GI:299061174 db_xref=GOA:D8MN75 db_xref=InterPro:IPR001030 db_xref=InterPro:IPR004406 db_xref=InterPro:IPR015928 db_xref=InterPro:IPR015929 db_xref=InterPro:IPR015930 db_xref=InterPro:IPR015931 db_xref=InterPro:IPR015933 db_xref=InterPro:IPR015937 db_xref=InterPro:IPR018136 db_xref=UniProtKB/TrEMBL:D8MN75 gene=acnB locus_tag=EbC_07510 note=silverDB:661Eb010…
FP236843	GenBank	CDS	905669	906979	+	-1	.	codon_start=1 db_xref=GI:299061175 db_xref=GOA:D8MN76 db_xref=InterPro:IPR005656 db_xref=UniProtKB/TrEMBL:D8MN76 locus_tag=EbC_07520 note=silverDB:661Eb01028 product='MmgE/PrpD family protein' protein_id=CAX58283.1 transl_table=11
FP236843	GenBank	CDS	907038	907796	+	-1	.	codon_start=1 db_xref=GI:299061176 db_xref=GOA:D8MN77 db_xref=InterPro:IPR003439 db_xref=InterPro:IPR003593 db_xref=InterPro:IPR017871 db_xref=UniProtKB/TrEMBL:D8MN77 locus_tag=EbC_07530 note=silverDB:661Eb01029 product='ABC transporter related protein' protein_id=CAX58284.1 transl_table=11
FP236843	GenBank	CDS	907793	908659	+	-1	.	codon_start=1 db_xref=GI:299061177 db_xref=GOA:D8MN78 db_xref=InterPro:IPR003439 db_xref=InterPro:IPR003593 db_xref=InterPro:IPR013563 db_xref=UniProtKB/TrEMBL:D8MN78 gene=oppD locus_tag=EbC_07540 note=silverDB:661Eb01030 product='Oligopeptide transport ATP-binding protein' protein_id=CAX58285.1 transl_table=11
FP236843	GenBank	CDS	908652	909587	+	-1	.	codon_start=1 db_xref=GI:299061178 db_xref=GOA:D8MN79 db_xref=InterPro:IPR000515 db_xref=UniProtKB/TrEMBL:D8MN79 locus_tag=EbC_07550 note=silverDB:661Eb01033 product='ABC transporter, permease protein' protein_id=CAX58286.1 transl_table=11
FP236843	GenBank	CDS	909584	910648	+	-1	.	codon_start=1 db_xref=GI:299061179 db_xref=GOA:D8MN80 db_xref=InterPro:IPR000515 db_xref=UniProtKB/TrEMBL:D8MN80 locus_tag=EbC_07560 note=silverDB:661Eb01034 product='ABC transporter permease protein' protein_id=CAX58287.1 transl_table=11
FP236843	GenBank	CDS	910659	912254	+	-1	.	codon_start=1 db_xref=GI:299061180 db_xref=GOA:D8MN81 db_xref=InterPro:IPR000914 db_xref=UniProtKB/TrEMBL:D8MN81 locus_tag=EbC_07570 note=silverDB:661Eb01035 product='ABC transporter, periplasmic oligopeptide-binding protein' protein_id=CAX58288.1 transl_table=11
FP236843	GenBank	CDS	912283	913710	+	-1	.	codon_start=1 db_xref=GI:299061181 db_xref=GOA:D8MN82 db_xref=InterPro:IPR002933 db_xref=InterPro:IPR010168 db_xref=InterPro:IPR011650 db_xref=InterPro:IPR017145 db_xref=UniProtKB/TrEMBL:D8MN82 locus_tag=EbC_07580 note=silverDB:661Eb01036 product='Aminobenzoyl-glutamate utilization family protein' protein_id=CAX58289.1 transl_table=11
FP236843	GenBank	CDS	913934	914851	+	-1	.	codon_start=1 db_xref=GI:299061182 db_xref=GOA:D8MN83 db_xref=InterPro:IPR000847 db_xref=InterPro:IPR005119 db_xref=InterPro:IPR011991 db_xref=UniProtKB/TrEMBL:D8MN83 locus_tag=EbC_07590 note=silverDB:661Eb01038 product='Transcriptional regulator, LysR family' protein_id=CAX58290.1 transl_table=11
FP236843	GenBank	CDS	915059	915421	+	1	.	codon_start=1 db_xref=GI:299061183 db_xref=InterPro:IPR008249 db_xref=UniProtKB/TrEMBL:D8MN84 gene=yacL locus_tag=EbC_07600 note=silverDB:661Eb01039 product='conserved uncharacterized protein, putative cytoplasmic protein' protein_id=CAX58291.1 transl_table=11
FP236843	GenBank	CDS	915478	916719	+	-1	.	codon_start=1 db_xref=GI:299061184 db_xref=GOA:D8MN85 db_xref=InterPro:IPR001046 db_xref=UniProtKB/TrEMBL:D8MN85 locus_tag=EbC_07610 note=silverDB:661Eb01040 product='Mn2+/Fe2+ transporter, NRAMP family' protein_id=CAX58292.1 transl_table=11
FP236843	GenBank	CDS	916904	917953	+	-1	.	codon_start=1 db_xref=GI:299061185 db_xref=InterPro:IPR007325 db_xref=UniProtKB/TrEMBL:D8MN86 locus_tag=EbC_07620 note=silverDB:661Eb01041 product='conserved uncharacterized protein' protein_id=CAX58293.1 transl_table=11
FP236843	GenBank	CDS	917950	919275	+	-1	.	codon_start=1 db_xref=GI:299061186 db_xref=GOA:D8MN87 db_xref=InterPro:IPR011701 db_xref=InterPro:IPR016196 db_xref=InterPro:IPR020846 db_xref=UniProtKB/TrEMBL:D8MN87 gene=gudP locus_tag=EbC_07630 note=silverDB:661Eb01042 product='MFS transporter, phthalate permease family' protein_id=CAX58294.1 transl_table=11
FP236843	GenBank	CDS	919365	920633	+	-1	.	codon_start=1 db_xref=GI:299061187 db_xref=GOA:D8MN88 db_xref=InterPro:IPR011701 db_xref=InterPro:IPR016196 db_xref=InterPro:IPR020846 db_xref=UniProtKB/TrEMBL:D8MN88 locus_tag=EbC_07640 note=silverDB:661Eb01043 product='Major facilitator superfamily transporter' protein_id=CAX58295.1 transl_table=11
FP236843	GenBank	CDS	920769	921719	+	-1	.	codon_start=1 db_xref=GI:299061188 db_xref=GOA:D8MN89 db_xref=InterPro:IPR006139 db_xref=InterPro:IPR006140 db_xref=InterPro:IPR016040 db_xref=UniProtKB/TrEMBL:D8MN89 locus_tag=EbC_07650 note=silverDB:661Eb01044 product='D-isomer specific 2-hydroxyacid dehydrogenase, NAD binding domain' protein_id=CAX58296.1 transl_table=11
FP236843	GenBank	CDS	921772	922656	+	-1	.	codon_start=1 db_xref=GI:299061189 db_xref=GOA:D8MN90 db_xref=InterPro:IPR002220 db_xref=InterPro:IPR013785 db_xref=InterPro:IPR020625 db_xref=UniProtKB/TrEMBL:D8MN90 locus_tag=EbC_07660 note=silverDB:661Eb01046 product='Dihydrodipicolinate synthase' protein_id=CAX58297.1 transl_table=11
FP236843	GenBank	CDS	922674	923822	+	-1	.	codon_start=1 db_xref=GI:299061190 db_xref=GOA:D8MN91 db_xref=InterPro:IPR001670 db_xref=UniProtKB/TrEMBL:D8MN91 locus_tag=EbC_07670 note=silverDB:661Eb01048 product='Iron-containing alcohol dehydrogenase' protein_id=CAX58298.1 transl_table=11
FP236843	GenBank	CDS	924027	925334	+	1	.	codon_start=1 db_xref=GI:299061191 db_xref=InterPro:IPR010737 db_xref=UniProtKB/TrEMBL:D8MN92 locus_tag=EbC_07680 note=silverDB:661Eb01049 product='Type III effector family protein, Hrp-dependent outers' protein_id=CAX58299.1 transl_table=11
FP236843	GenBank	CDS	925327	926307	+	1	.	codon_start=1 db_xref=GI:299061192 db_xref=GOA:D8MN93 db_xref=InterPro:IPR005255 db_xref=UniProtKB/TrEMBL:D8MN93 locus_tag=EbC_07690 note=silverDB:661Eb01050 product='Pyridoxal phosphate family protein' protein_id=CAX58300.1 transl_table=11
FP236843	GenBank	CDS	926314	927078	+	1	.	codon_start=1 db_xref=GI:299061193 db_xref=GOA:D8MN94 db_xref=InterPro:IPR001034 db_xref=InterPro:IPR011991 db_xref=InterPro:IPR014036 db_xref=InterPro:IPR018356 db_xref=UniProtKB/TrEMBL:D8MN94 locus_tag=EbC_07700 note=silverDB:661Eb01051 product='transcriptional regulator, DeoR-type' protein_id=CAX58301.1 transl_table=11
FP236843	GenBank	CDS	927132	927941	+	-1	.	EC_number=4.1.1.50 codon_start=1 db_xref=GI:299061194 db_xref=GOA:D8MN95 db_xref=InterPro:IPR003826 db_xref=InterPro:IPR009165 db_xref=InterPro:IPR016067 db_xref=UniProtKB/TrEMBL:D8MN95 gene=speD locus_tag=EbC_07710 note=silverDB:661Eb01053 product='S-adenosylmethionine decarboxylase proenzyme' protein_id=CAX58302.1 transl_table=11
FP236843	GenBank	CDS	927956	928825	+	-1	.	EC_number=2.5.1.16 codon_start=1 db_xref=GI:299061195 db_xref=GOA:D8MN96 db_xref=InterPro:IPR001045 db_xref=UniProtKB/TrEMBL:D8MN96 gene=speE locus_tag=EbC_07720 note=silverDB:661Eb01054 product='Spermidine synthase (Putrescine aminopropyltransferase)' protein_id=CAX58303.1 transl_table=11
FP236843	GenBank	CDS	928935	929282	+	-1	.	codon_start=1 db_xref=GI:299061196 db_xref=InterPro:IPR019114 db_xref=UniProtKB/TrEMBL:D8MN97 gene=yacC locus_tag=EbC_07730 note=silverDB:661Eb01055 product='conserved uncharacterized protein YacC' protein_id=CAX58304.1 transl_table=11
FP236843	GenBank	CDS	929469	931136	+	1	.	codon_start=1 db_xref=GI:299061197 db_xref=GOA:D8MN98 db_xref=InterPro:IPR001117 db_xref=InterPro:IPR002355 db_xref=InterPro:IPR006311 db_xref=InterPro:IPR008972 db_xref=InterPro:IPR011706 db_xref=InterPro:IPR011707 db_xref=UniProtKB/TrEMBL:D8MN98 gene=cueO locus_tag=EbC_07740 note=silverDB:661Eb01056 product='Blue copper oxidase CueO' protein_id=CAX58305.1 transl_table=11
FP236843	GenBank	CDS	931541	932509	+	1	.	codon_start=1 db_xref=GI:299061198 db_xref=GOA:D8MN99 db_xref=InterPro:IPR002495 db_xref=UniProtKB/TrEMBL:D8MN99 gene=waaO locus_tag=EbC_07750 note=silverDB:661Eb01057 product='UDP-glucose:(Glucosyl) LPS alpha1,3-glucosyltransferase' protein_id=CAX58306.1 transl_table=11
FP236843	GenBank	CDS	932506	933789	+	-1	.	EC_number=4.4.1.11 codon_start=1 db_xref=GI:299061199 db_xref=GOA:D8MNA0 db_xref=InterPro:IPR000277 db_xref=InterPro:IPR015421 db_xref=InterPro:IPR015422 db_xref=InterPro:IPR015424 db_xref=UniProtKB/TrEMBL:D8MNA0 gene=mdeA locus_tag=EbC_07760 note=silverDB:661Eb01058 product='Methionine gamma-lyase' protein_id=CAX58307.1 transl_table=11
FP236843	GenBank	CDS	934045	934581	+	1	.	codon_start=1 db_xref=GI:299061200 db_xref=GOA:D8MNA1 db_xref=InterPro:IPR000836 db_xref=InterPro:IPR005904 db_xref=UniProtKB/TrEMBL:D8MNA1 gene=hpt locus_tag=EbC_07770 note=silverDB:661Eb01059 product='Hypoxanthine phosphoribosyltransferase' protein_id=CAX58308.1 transl_table=11
FP236843	GenBank	CDS	934652	935314	+	-1	.	EC_number=4.2.1.1 codon_start=1 db_xref=GI:299061201 db_xref=GOA:D8MNA2 db_xref=InterPro:IPR001765 db_xref=InterPro:IPR015892 db_xref=UniProtKB/TrEMBL:D8MNA2 gene=yadF locus_tag=EbC_07780 note=silverDB:661Eb01060 product='carbonic anhydrase' protein_id=CAX58309.1 transl_table=11
FP236843	GenBank	CDS	935422	936348	+	1	.	codon_start=1 db_xref=GI:299061202 db_xref=GOA:D8MNA3 db_xref=InterPro:IPR003439 db_xref=InterPro:IPR003593 db_xref=InterPro:IPR017871 db_xref=UniProtKB/TrEMBL:D8MNA3 gene=yadG locus_tag=EbC_07790 note=silverDB:661Eb01061 product='ABC-type multidrug transport system, ATPase component' protein_id=CAX58310.1 transl_table=11
FP236843	GenBank	CDS	936345	937115	+	1	.	codon_start=1 db_xref=GI:299061203 db_xref=GOA:D8MNA4 db_xref=InterPro:IPR000412 db_xref=InterPro:IPR013525 db_xref=InterPro:IPR013526 db_xref=UniProtKB/TrEMBL:D8MNA4 gene=yadH locus_tag=EbC_07800 note=silverDB:661Eb01062 product='ABC transporter integral membrane protein' protein_id=CAX58311.1 transl_table=11
FP236843	GenBank	CDS	937559	938572	+	1	.	codon_start=1 db_xref=GI:299061204 db_xref=GOA:D8MNA5 db_xref=InterPro:IPR002656 db_xref=UniProtKB/TrEMBL:D8MNA5 locus_tag=EbC_07810 note=silverDB:661Eb01063 product='Predicted acyltransferase 3' protein_id=CAX58312.1 transl_table=11
FP236843	GenBank	CDS	938653	939033	+	-1	.	EC_number=4.1.1.11 codon_start=1 db_xref=GI:299061205 db_xref=GOA:D8MNA6 db_xref=InterPro:IPR003190 db_xref=InterPro:IPR009010 db_xref=UniProtKB/TrEMBL:D8MNA6 gene=panD locus_tag=EbC_07820 note=silverDB:661Eb01064 product='Aspartate 1-decarboxylase' protein_id=CAX58313.1 transl_table=11
FP236843	GenBank	CDS	939099	939953	+	-1	.	EC_number=6.3.2.1 codon_start=1 db_xref=GI:299061206 db_xref=GOA:D8MNA7 db_xref=InterPro:IPR003721 db_xref=InterPro:IPR004821 db_xref=InterPro:IPR014729 db_xref=UniProtKB/TrEMBL:D8MNA7 gene=panC locus_tag=EbC_07830 note=silverDB:661Eb01065 product='Pantoate-beta-alanine ligase' protein_id=CAX58314.1 transl_table=11
FP236843	GenBank	CDS	939969	940763	+	-1	.	EC_number=2.1.2.11 codon_start=1 db_xref=GI:299061207 db_xref=GOA:D8MNA8 db_xref=InterPro:IPR003700 db_xref=InterPro:IPR015813 db_xref=UniProtKB/TrEMBL:D8MNA8 gene=panB locus_tag=EbC_07840 note=silverDB:661Eb01067 product='3-methyl-2-oxobutanoate hydroxymethyltransferase' protein_id=CAX58315.1 transl_table=11
FP236843	GenBank	CDS	940824	941300	+	-1	.	codon_start=1 db_xref=GI:299061208 db_xref=GOA:D8MNA9 db_xref=InterPro:IPR000550 db_xref=UniProtKB/TrEMBL:D8MNA9 gene=folK locus_tag=EbC_07850 note=silverDB:661Eb01068 product='7, 8-dihydro-6-hydroxymethylpterin-pyrophosphokinase' protein_id=CAX58316.1 transl_table=11
FP236843	GenBank	CDS	941300	942742	+	-1	.	EC_number=2.7.7.19 codon_start=1 db_xref=GI:299061209 db_xref=GOA:D8MNB0 db_xref=InterPro:IPR002646 db_xref=InterPro:IPR010206 db_xref=UniProtKB/TrEMBL:D8MNB0 gene=pcnB locus_tag=EbC_07860 note=silverDB:661Eb01069 product=Poly(A)polymerase protein_id=CAX58317.1 transl_table=11
FP236843	GenBank	CDS	942850	943734	+	-1	.	EC_number=6.1.1.- codon_start=1 db_xref=GI:299061210 db_xref=GOA:D8MNB1 db_xref=InterPro:IPR000924 db_xref=InterPro:IPR014729 db_xref=InterPro:IPR020058 db_xref=InterPro:IPR022380 db_xref=UniProtKB/TrEMBL:D8MNB1 gene=gluQ locus_tag=EbC_07870 note=silverDB:661Eb01070 product='Glutamyl-Q tRNA(Asp) synthetase' protein_id=CAX58318.1 transl_table=11
FP236843	GenBank	CDS	943797	944252	+	-1	.	codon_start=1 db_xref=GI:299061211 db_xref=GOA:D8MNB2 db_xref=InterPro:IPR000962 db_xref=InterPro:IPR012784 db_xref=InterPro:IPR020458 db_xref=UniProtKB/TrEMBL:D8MNB2 gene=dksA locus_tag=EbC_07880 note=silverDB:661Eb01072 product='RNA polymerase-binding protein DksA' protein_id=CAX58319.1 transl_table=11
FP236843	GenBank	CDS	944434	945138	+	-1	.	codon_start=1 db_xref=GI:299061212 db_xref=InterPro:IPR005224 db_xref=UniProtKB/TrEMBL:D8MNB3 gene=sfsA locus_tag=EbC_07890 note=silverDB:661Eb01074 product='Sugar fermentation stimulation protein' protein_id=CAX58320.1 transl_table=11
FP236843	GenBank	CDS	945135	945674	+	-1	.	codon_start=1 db_xref=GI:299061213 db_xref=GOA:D8MNB4 db_xref=InterPro:IPR004175 db_xref=InterPro:IPR009097 db_xref=InterPro:IPR014051 db_xref=UniProtKB/TrEMBL:D8MNB4 gene=yadP locus_tag=EbC_07900 note=silverDB:661Eb01075 product='2\'-5\' RNA ligase' protein_id=CAX58321.1 transl_table=11
FP236843	GenBank	CDS	945731	948193	+	1	.	codon_start=1 db_xref=GI:299061214 db_xref=GOA:D8MNB5 db_xref=InterPro:IPR001650 db_xref=InterPro:IPR007502 db_xref=InterPro:IPR010225 db_xref=InterPro:IPR011545 db_xref=InterPro:IPR013689 db_xref=InterPro:IPR014001 db_xref=InterPro:IPR014021 db_xref=UniProtKB/TrEMBL:D8MNB5 gene=hrpB locus_tag=EbC_07910 note=silverDB:661Eb01076 product='ATP-dependent helicase' protein_id=CAX58322.1 transl_table=11
FP236843	GenBank	CDS	948301	950802	+	1	.	EC_number=2.4.1.129 codon_start=1 db_xref=GI:299061215 db_xref=GOA:D8MNB6 db_xref=InterPro:IPR001264 db_xref=InterPro:IPR001460 db_xref=InterPro:IPR011813 db_xref=InterPro:IPR012338 db_xref=UniProtKB/TrEMBL:D8MNB6 gene=mrcB locus_tag=EbC_07920 note=silverDB:661Eb01077 product='Penicillin-binding protein 1B' protein_id=CAX58323.1 transl_table=11
FP236843	GenBank	CDS	951096	953291	+	1	.	codon_start=1 db_xref=GI:299061216 db_xref=GOA:D8MNB7 db_xref=InterPro:IPR000531 db_xref=InterPro:IPR010105 db_xref=InterPro:IPR012910 db_xref=UniProtKB/TrEMBL:D8MNB7 gene=fhuA locus_tag=EbC_07930 note=silverDB:661Eb01078 product='Ferrichrome iron receptor' protein_id=CAX58324.1 transl_table=11
FP236843	GenBank	CDS	953340	954134	+	1	.	codon_start=1 db_xref=GI:299061217 db_xref=GOA:D8MNB8 db_xref=InterPro:IPR003439 db_xref=InterPro:IPR003593 db_xref=InterPro:IPR017871 db_xref=UniProtKB/TrEMBL:D8MNB8 gene=fhuC locus_tag=EbC_07940 note=silverDB:661Eb01079 product='Ferrichrome transport ATP-binding protein' protein_id=CAX58325.1 transl_table=11
FP236843	GenBank	CDS	954143	955027	+	1	.	codon_start=1 db_xref=GI:299061218 db_xref=GOA:D8MNB9 db_xref=InterPro:IPR002491 db_xref=InterPro:IPR008091 db_xref=UniProtKB/TrEMBL:D8MNB9 gene=fhuD locus_tag=EbC_07950 note=silverDB:661Eb01080 product='Ferrichrome-binding periplasmic protein' protein_id=CAX58326.1 transl_table=11
FP236843	GenBank	CDS	955024	957003	+	1	.	codon_start=1 db_xref=GI:299061219 db_xref=GOA:D8MNC0 db_xref=InterPro:IPR000522 db_xref=UniProtKB/TrEMBL:D8MNC0 gene=fhuB locus_tag=EbC_07960 note=silverDB:661Eb01082 product='Ferrichrome transport protein FhuB' protein_id=CAX58327.1 transl_table=11
FP236843	GenBank	CDS	957114	958397	+	-1	.	EC_number=5.4.3.8 codon_start=1 db_xref=GI:299061220 db_xref=GOA:D8MNC1 db_xref=InterPro:IPR004639 db_xref=InterPro:IPR005814 db_xref=InterPro:IPR015421 db_xref=InterPro:IPR015422 db_xref=InterPro:IPR015424 db_xref=UniProtKB/TrEMBL:D8MNC1 gene=hemL locus_tag=EbC_07970 note=silverDB:661Eb01084 product='Glutamate-1-semialdehyde 2,1-aminomutase' protein_id=CAX58328.1 transl_table=11
FP236843	GenBank	CDS	958569	960008	+	1	.	codon_start=1 db_xref=GI:299061221 db_xref=GOA:D8MNC2 db_xref=InterPro:IPR001807 db_xref=InterPro:IPR014743 db_xref=UniProtKB/TrEMBL:D8MNC2 gene=clcA locus_tag=EbC_07980 note=silverDB:661Eb01085 product='H(+)/Cl(-) exchange transporter ClcA' protein_id=CAX58329.1 transl_table=11
FP236843	GenBank	CDS	960098	960442	+	1	.	codon_start=1 db_xref=PSEUDO:CAX58330.1 locus_tag=EbC_07990 note=silverDB:661Eb01086 product='Malate dehydrogenase, fragment' pseudo=_no_value transl_table=11
FP236843	GenBank	CDS	960475	960729	+	-1	.	codon_start=1 db_xref=GI:299061222 db_xref=UniProtKB/TrEMBL:D8MNC4 locus_tag=EbC_08000 note=silverDB:cbdbB6 product='conserved uncharacterized protein' protein_id=CAX58331.1 transl_table=11
FP236843	GenBank	CDS	960873	961670	+	-1	.	codon_start=1 db_xref=GI:299061223 db_xref=GOA:D8MNC5 db_xref=InterPro:IPR002491 db_xref=UniProtKB/TrEMBL:D8MNC5 gene=btuF locus_tag=EbC_08010 note=silverDB:661Eb01088 product='Cobalamin ABC transporter, periplasmic cobalamin-binding protein' protein_id=CAX58332.1 transl_table=11
FP236843	GenBank	CDS	961663	962361	+	-1	.	codon_start=1 db_xref=GI:299061224 db_xref=GOA:D8MNC6 db_xref=InterPro:IPR000845 db_xref=InterPro:IPR010049 db_xref=InterPro:IPR018017 db_xref=UniProtKB/TrEMBL:D8MNC6 gene=mtn locus_tag=EbC_08020 note=silverDB:661Eb01089 product='Mta/Sah nucleosidase (P46)' protein_id=CAX58333.1 transl_table=11
FP236843	GenBank	CDS	962482	963987	+	1	.	EC_number=3.1.5.1 codon_start=1 db_xref=GI:299061225 db_xref=GOA:D8MNC7 db_xref=InterPro:IPR003607 db_xref=InterPro:IPR006261 db_xref=InterPro:IPR006674 db_xref=UniProtKB/TrEMBL:D8MNC7 gene=dgt locus_tag=EbC_08030 note=silverDB:661Eb01090 product='Deoxyguanosinetriphosphate triphosphohydrolase' protein_id=CAX58334.1 transl_table=11
FP236843	GenBank	CDS	964133	965590	+	1	.	codon_start=1 db_xref=GI:299061226 db_xref=GOA:D8MNC8 db_xref=InterPro:IPR001254 db_xref=InterPro:IPR001478 db_xref=InterPro:IPR001940 db_xref=InterPro:IPR009003 db_xref=InterPro:IPR011782 db_xref=UniProtKB/TrEMBL:D8MNC8 gene=gsrA locus_tag=EbC_08040 note=silverDB:661Eb01091 product='Global stress requirement protein GsrA' protein_id=CAX58335.1 transl_table=11
FP236843	GenBank	CDS	965764	966921	+	1	.	codon_start=1 db_xref=GI:299061227 db_xref=InterPro:IPR008599 db_xref=UniProtKB/TrEMBL:D8MNC9 locus_tag=EbC_08050 note=silverDB:661Eb01093 product='conserved uncharacterized protein' protein_id=CAX58336.1 transl_table=11
FP236843	GenBank	CDS	967053	967445	+	-1	.	codon_start=1 db_xref=GI:299061228 db_xref=InterPro:IPR020911 db_xref=UniProtKB/TrEMBL:D8MND0 locus_tag=EbC_08060 note=silverDB:661Eb01094 product='conserved uncharacterized protein' protein_id=CAX58337.1 transl_table=11
FP236843	GenBank	CDS	967771	968595	+	-1	.	codon_start=1 db_xref=GI:299061229 db_xref=GOA:D8MND1 db_xref=InterPro:IPR005664 db_xref=InterPro:IPR011004 db_xref=InterPro:IPR018357 db_xref=InterPro:IPR023180 db_xref=UniProtKB/TrEMBL:D8MND1 gene=dapD locus_tag=EbC_08070 note=silverDB:661Eb01095 product='2,3,4,5-tetrahydropyridine-2-carboxylate N-succinyltransferase' protein_id=CAX58338.1 transl_table=11
FP236843	GenBank	CDS	968710	971355	+	-1	.	EC_number=2.7.7.59 codon_start=1 db_xref=GI:299061230 db_xref=GOA:D8MND2 db_xref=InterPro:IPR002912 db_xref=InterPro:IPR002934 db_xref=InterPro:IPR003607 db_xref=InterPro:IPR006674 db_xref=InterPro:IPR010043 db_xref=InterPro:IPR013546 db_xref=UniProtKB/TrEMBL:D8MND2 gene=glnD locus_tag=EbC_08080 note=silverDB:661Eb01096 product='[Protein-PII] uridylyltransferase' protein_id=CAX58339.1 transl_tabl…
FP236843	GenBank	CDS	971479	972273	+	-1	.	codon_start=1 db_xref=GI:299061231 db_xref=GOA:D8MND3 db_xref=InterPro:IPR000994 db_xref=InterPro:IPR001714 db_xref=InterPro:IPR002467 db_xref=UniProtKB/TrEMBL:D8MND3 gene=map locus_tag=EbC_08090 note=silverDB:661Eb01097 product='Methionine aminopeptidase' protein_id=CAX58340.1 transl_table=11
FP236843	GenBank	CDS	972606	973331	+	1	.	codon_start=1 db_xref=GI:299061232 db_xref=GOA:D8MND4 db_xref=InterPro:IPR001865 db_xref=InterPro:IPR005706 db_xref=InterPro:IPR018130 db_xref=InterPro:IPR020589 db_xref=UniProtKB/TrEMBL:D8MND4 gene=rpsB locus_tag=EbC_08100 note=silverDB:661Eb01099 product='30S ribosomal protein S2' protein_id=CAX58341.1 transl_table=11
FP236843	GenBank	CDS	973528	974379	+	1	.	codon_start=1 db_xref=GI:299061233 db_xref=GOA:D8MND5 db_xref=InterPro:IPR000449 db_xref=InterPro:IPR001816 db_xref=InterPro:IPR009060 db_xref=InterPro:IPR014039 db_xref=InterPro:IPR018101 db_xref=UniProtKB/TrEMBL:D8MND5 gene=tsf locus_tag=EbC_08110 note=silverDB:661Eb01100 product='Elongation factor Ts' protein_id=CAX58342.1 transl_table=11
FP236843	GenBank	CDS	974534	975259	+	1	.	EC_number=2.7.4.22 codon_start=1 db_xref=GI:299061234 db_xref=GOA:D8MND6 db_xref=InterPro:IPR001048 db_xref=InterPro:IPR011817 db_xref=InterPro:IPR015963 db_xref=UniProtKB/TrEMBL:D8MND6 gene=pyrH locus_tag=EbC_08120 note=silverDB:661Eb01102 product='Uridylate kinase' protein_id=CAX58343.1 transl_table=11
FP236843	GenBank	CDS	975397	975954	+	1	.	codon_start=1 db_xref=GI:299061235 db_xref=GOA:D8MND7 db_xref=InterPro:IPR002661 db_xref=InterPro:IPR015998 db_xref=UniProtKB/TrEMBL:D8MND7 gene=frr locus_tag=EbC_08130 note=silverDB:661Eb01103 product='Ribosome recycling factor' protein_id=CAX58344.1 transl_table=11
FP236843	GenBank	CDS	976095	977297	+	1	.	EC_number=1.1.1.267 codon_start=1 db_xref=GI:299061236 db_xref=GOA:D8MND8 db_xref=InterPro:IPR003821 db_xref=InterPro:IPR013512 db_xref=InterPro:IPR013644 db_xref=InterPro:IPR016040 db_xref=UniProtKB/TrEMBL:D8MND8 gene=dxr locus_tag=EbC_08140 note=silverDB:661Eb01104 product='1-deoxy-D-xylulose 5-phosphate reductoisomerase' protein_id=CAX58345.1 transl_table=11
FP236843	GenBank	CDS	977486	978241	+	1	.	EC_number=2.5.1.31 codon_start=1 db_xref=GI:299061237 db_xref=GOA:D8MND9 db_xref=InterPro:IPR001441 db_xref=InterPro:IPR018520 db_xref=UniProtKB/TrEMBL:D8MND9 gene=uppS locus_tag=EbC_08150 note=silverDB:661Eb01105 product='Undecaprenyl pyrophosphate synthetase' protein_id=CAX58346.1 transl_table=11
FP236843	GenBank	CDS	978260	979117	+	1	.	EC_number=2.7.7.41 codon_start=1 db_xref=GI:299061238 db_xref=GOA:D8MNE0 db_xref=InterPro:IPR000374 db_xref=UniProtKB/TrEMBL:D8MNE0 gene=cdsA locus_tag=EbC_08160 note=silverDB:661Eb01107 product='Phosphatidate cytidylyltransferase' protein_id=CAX58347.1 transl_table=11
FP236843	GenBank	CDS	979126	980475	+	1	.	EC_number=3.4.24.- codon_start=1 db_xref=GI:299061239 db_xref=GOA:D8MNE1 db_xref=InterPro:IPR001478 db_xref=InterPro:IPR004387 db_xref=InterPro:IPR008915 db_xref=UniProtKB/TrEMBL:D8MNE1 gene=ecfE locus_tag=EbC_08170 note=silverDB:661Eb01108 product='Protease EcfE' protein_id=CAX58348.1 transl_table=11
FP236843	GenBank	CDS	980531	982933	+	1	.	codon_start=1 db_xref=GI:299061240 db_xref=GOA:D8MNE2 db_xref=InterPro:IPR000184 db_xref=InterPro:IPR010827 db_xref=InterPro:IPR016474 db_xref=UniProtKB/TrEMBL:D8MNE2 gene=yaeT locus_tag=EbC_08180 note=silverDB:661Eb01109 product='Outer membrane protein assembly factor YaeT' protein_id=CAX58349.1 transl_table=11
FP236843	GenBank	CDS	983054	983551	+	1	.	codon_start=1 db_xref=GI:299061241 db_xref=GOA:D8MNE3 db_xref=InterPro:IPR005632 db_xref=UniProtKB/TrEMBL:D8MNE3 locus_tag=EbC_08190 note=silverDB:661Eb01110 product='Outer membrane protein' protein_id=CAX58350.1 transl_table=11
FP236843	GenBank	CDS	983555	984577	+	1	.	codon_start=1 db_xref=GI:299061242 db_xref=GOA:D8MNE4 db_xref=InterPro:IPR001451 db_xref=InterPro:IPR007691 db_xref=InterPro:IPR011004 db_xref=InterPro:IPR018357 db_xref=InterPro:IPR020573 db_xref=UniProtKB/TrEMBL:D8MNE4 gene=lpxD locus_tag=EbC_08200 note=silverDB:661Eb01112 product='UDP-3-O-(3-hydroxymyristoyl)-glucosamine N-acyltransferase' protein_id=CAX58351.1 transl_table=11
FP236843	GenBank	CDS	984740	985195	+	1	.	EC_number=4.2.1.- codon_start=1 db_xref=GI:299061243 db_xref=GOA:D8MNE5 db_xref=InterPro:IPR010084 db_xref=InterPro:IPR013114 db_xref=UniProtKB/TrEMBL:D8MNE5 gene=fabZ locus_tag=EbC_08210 note=silverDB:661Eb01113 product='(3R)-hydroxymyristol acyl carrier protein dehydratase' protein_id=CAX58352.1 transl_table=11
FP236843	GenBank	CDS	985199	985987	+	1	.	codon_start=1 db_xref=GI:299061244 db_xref=GOA:D8MNE6 db_xref=InterPro:IPR001451 db_xref=InterPro:IPR010137 db_xref=InterPro:IPR011004 db_xref=InterPro:IPR018357 db_xref=UniProtKB/TrEMBL:D8MNE6 locus_tag=EbC_08220 note=silverDB:661Eb01115 product='Acyl-[acyl carrier protein' protein_id=CAX58353.1 transl_table=11
FP236843	GenBank	CDS	985991	987136	+	1	.	EC_number=2.4.1.182 codon_start=1 db_xref=GI:299061245 db_xref=GOA:D8MNE7 db_xref=InterPro:IPR003835 db_xref=UniProtKB/TrEMBL:D8MNE7 gene=lpxB locus_tag=EbC_08230 note=silverDB:661Eb01117 product='Lipid-A-disaccharide synthase' protein_id=CAX58354.1 transl_table=11
FP236843	GenBank	CDS	987133	987756	+	1	.	EC_number=3.1.26.4 codon_start=1 db_xref=GI:299061246 db_xref=GOA:D8MNE8 db_xref=InterPro:IPR001352 db_xref=InterPro:IPR012337 db_xref=InterPro:IPR022898 db_xref=UniProtKB/TrEMBL:D8MNE8 gene=rnhB locus_tag=EbC_08240 note=silverDB:661Eb01118 product='Ribonuclease HII' protein_id=CAX58355.1 transl_table=11
FP236843	GenBank	CDS	987789	991271	+	1	.	EC_number=2.7.7.7 codon_start=1 db_xref=GI:299061247 db_xref=GOA:D8MNE9 db_xref=InterPro:IPR003141 db_xref=InterPro:IPR004013 db_xref=InterPro:IPR004365 db_xref=InterPro:IPR004805 db_xref=InterPro:IPR011708 db_xref=InterPro:IPR016195 db_xref=UniProtKB/TrEMBL:D8MNE9 gene=dnaE locus_tag=EbC_08250 note=silverDB:661Eb01120 product='DNA polymerase III subunit alpha' protein_id=CAX58356.1 transl_table=…
FP236843	GenBank	CDS	991284	992243	+	1	.	codon_start=1 db_xref=GI:299061248 db_xref=GOA:D8MNF0 db_xref=InterPro:IPR001095 db_xref=InterPro:IPR011763 db_xref=UniProtKB/TrEMBL:D8MNF0 gene=accA locus_tag=EbC_08260 note=silverDB:661Eb01121 product='Acetyl-coenzyme A carboxylase carboxyl transferase alpha subunit' protein_id=CAX58357.1 transl_table=11
FP236843	GenBank	CDS	992360	994507	+	1	.	EC_number=4.1.1.18 codon_start=1 db_xref=GI:299061249 db_xref=GOA:D8MNF1 db_xref=InterPro:IPR000310 db_xref=InterPro:IPR005308 db_xref=InterPro:IPR008286 db_xref=InterPro:IPR011193 db_xref=InterPro:IPR015421 db_xref=InterPro:IPR015422 db_xref=InterPro:IPR015424 db_xref=UniProtKB/TrEMBL:D8MNF1 locus_tag=EbC_08270 note=silverDB:661Eb01123 product='Lysine decarboxylase' protein_id=CAX58358.1 transl_…
FP236843	GenBank	CDS	994584	994973	+	1	.	codon_start=1 db_xref=GI:299061250 db_xref=InterPro:IPR004360 db_xref=UniProtKB/TrEMBL:D8MNF2 gene=yaeR locus_tag=EbC_08280 note=silverDB:661Eb01124 product='conserved uncharacterized protein YaeR' protein_id=CAX58359.1 transl_table=11
FP236843	GenBank	CDS	995036	996337	+	1	.	EC_number=6.3.4.- codon_start=1 db_xref=GI:299061251 db_xref=GOA:D8MNF3 db_xref=InterPro:IPR011063 db_xref=InterPro:IPR012094 db_xref=InterPro:IPR012795 db_xref=InterPro:IPR012796 db_xref=InterPro:IPR014729 db_xref=InterPro:IPR015262 db_xref=InterPro:IPR020825 db_xref=UniProtKB/TrEMBL:D8MNF3 gene=tilS locus_tag=EbC_08290 note=silverDB:661Eb01126 product='tRNA(Ile)-lysidine synthase' protein_id=CA…
FP236843	GenBank	CDS	996377	996640	+	-1	.	codon_start=1 db_xref=GI:299061252 db_xref=GOA:D8MNF4 db_xref=InterPro:IPR002730 db_xref=InterPro:IPR009778 db_xref=UniProtKB/TrEMBL:D8MNF4 gene=rof locus_tag=EbC_08300 note=silverDB:661Eb01127 product='Rho-binding antiterminator protein' protein_id=CAX58361.1 transl_table=11
FP236843	GenBank	CDS	996960	997514	+	1	.	codon_start=1 db_xref=GI:299061253 db_xref=InterPro:IPR009822 db_xref=UniProtKB/TrEMBL:D8MNF5 gene=yaeQ locus_tag=EbC_08310 note=silverDB:661Eb01128 product='conserved uncharacterized protein YaeQ' protein_id=CAX58362.1 transl_table=11
FP236843	GenBank	CDS	997511	997930	+	1	.	codon_start=1 db_xref=GI:299061254 db_xref=GOA:D8MNF6 db_xref=InterPro:IPR000352 db_xref=UniProtKB/TrEMBL:D8MNF6 gene=yaeJ locus_tag=EbC_08320 note=silverDB:661Eb01129 product='conserved uncharacterized protein YaeJ' protein_id=CAX58363.1 transl_table=11
FP236843	GenBank	CDS	998031	999749	+	-1	.	EC_number=6.1.1.15 codon_start=1 db_xref=GI:299061255 db_xref=GOA:D8MNF7 db_xref=InterPro:IPR002314 db_xref=InterPro:IPR002316 db_xref=InterPro:IPR004154 db_xref=InterPro:IPR004500 db_xref=InterPro:IPR006195 db_xref=InterPro:IPR007214 db_xref=UniProtKB/TrEMBL:D8MNF7 gene=proS locus_tag=EbC_08330 note=silverDB:661Eb01131 product='Prolyl-tRNA synthetase' protein_id=CAX58364.1 transl_table=11
FP236843	GenBank	CDS	999860	1000567	+	-1	.	codon_start=1 db_xref=GI:299061256 db_xref=InterPro:IPR001378 db_xref=UniProtKB/TrEMBL:D8MNF8 locus_tag=EbC_08340 note=silverDB:661Eb01133 product='conserved uncharacterized protein' protein_id=CAX58365.1 transl_table=11
FP236843	GenBank	CDS	1000564	1000968	+	-1	.	codon_start=1 db_xref=GI:299061257 db_xref=UniProtKB/TrEMBL:D8MNF9 gene=rcsF locus_tag=EbC_08350 note=silverDB:661Eb01134 product='Regulator in colanic acid synthesis; overexpression confers mucoid phenotype, increases capsule synthesis' protein_id=CAX58366.1 transl_table=11
FP236843	GenBank	CDS	1001115	1001930	+	-1	.	codon_start=1 db_xref=GI:299061258 db_xref=InterPro:IPR004478 db_xref=InterPro:IPR004872 db_xref=UniProtKB/TrEMBL:D8MNG0 gene=metQ locus_tag=EbC_08360 note=silverDB:661Eb01136 product='D-methionine-binding lipoprotein MetQ' protein_id=CAX58367.1 transl_table=11
FP236843	GenBank	CDS	1001959	1002612	+	-1	.	codon_start=1 db_xref=GI:299061259 db_xref=GOA:D8MNG1 db_xref=InterPro:IPR000515 db_xref=UniProtKB/TrEMBL:D8MNG1 gene=metI locus_tag=EbC_08370 note=silverDB:661Eb01138 product='D-methionine ABC transporter, permease protein' protein_id=CAX58368.1 transl_table=11
FP236843	GenBank	CDS	1002605	1003636	+	-1	.	codon_start=1 db_xref=GI:299061260 db_xref=GOA:D8MNG2 db_xref=InterPro:IPR003439 db_xref=InterPro:IPR003593 db_xref=InterPro:IPR012692 db_xref=InterPro:IPR017871 db_xref=InterPro:IPR017908 db_xref=InterPro:IPR018449 db_xref=UniProtKB/TrEMBL:D8MNG2 gene=metN locus_tag=EbC_08380 note=silverDB:661Eb01139 product='D-methionine transport ATP-binding protein' protein_id=CAX58369.1 transl_table=11
FP236843	GenBank	CDS	1003816	1004376	+	1	.	codon_start=1 db_xref=GI:299061261 db_xref=GOA:D8MNG3 db_xref=InterPro:IPR004446 db_xref=InterPro:IPR005834 db_xref=InterPro:IPR006543 db_xref=InterPro:IPR006549 db_xref=UniProtKB/TrEMBL:D8MNG3 gene=hisB locus_tag=EbC_08390 note=silverDB:661Eb01140 product='Histidinol phosphatase' protein_id=CAX58370.1 transl_table=11
FP236843	GenBank	rRNA	1004772	1006306	+	1	.	product='small subunit ribosomal RNA'
FP236843	GenBank	gene	1006383	1006459	+	1	.	gene=tRNA-Ile
FP236843	GenBank	tRNA	1006383	1006459	+	1	.	gene=tRNA-Ile note='tRNAscan-SE-score 88.37' product=tRNA-Ile
FP236843	GenBank	gene	1006615	1006690	+	1	.	gene=tRNA-Ala
FP236843	GenBank	tRNA	1006615	1006690	+	1	.	gene=tRNA-Ala note='tRNAscan-SE-score 93.97' product=tRNA-Ala
FP236843	GenBank	rRNA	1006893	1009819	+	1	.	product='large subunit ribosomal RNA'
FP236843	GenBank	rRNA	1010026	1010145	+	1	.	product='5S RNA'
FP236843	GenBank	gene	1010244	1010320	+	1	.	gene=tRNA-Asp
FP236843	GenBank	tRNA	1010244	1010320	+	1	.	gene=tRNA-Asp note='tRNAscan-SE-score 90.47' product=tRNA-Asp
FP236843	GenBank	CDS	1010489	1011292	+	1	.	EC_number=1.1.1.274 codon_start=1 db_xref=GI:299061262 db_xref=GOA:D8MNG4 db_xref=InterPro:IPR001395 db_xref=InterPro:IPR018170 db_xref=InterPro:IPR020471 db_xref=InterPro:IPR023210 db_xref=UniProtKB/TrEMBL:D8MNG4 gene=dkgB locus_tag=EbC_08400 note=silverDB:661Eb01141 product='2,5-didehydrogluconate reductase B' protein_id=CAX58371.1 transl_table=11
FP236843	GenBank	CDS	1011308	1012222	+	-1	.	codon_start=1 db_xref=GI:299061263 db_xref=GOA:D8MNG5 db_xref=InterPro:IPR000847 db_xref=InterPro:IPR005119 db_xref=InterPro:IPR011991 db_xref=UniProtKB/TrEMBL:D8MNG5 locus_tag=EbC_08410 note=silverDB:661Eb01142 product='Transcriptional regulator, LysR family' protein_id=CAX58372.1 transl_table=11
FP236843	GenBank	CDS	1012465	1013268	+	1	.	codon_start=1 db_xref=GI:299061264 db_xref=GOA:D8MNG6 db_xref=InterPro:IPR005135 db_xref=InterPro:IPR022958 db_xref=UniProtKB/TrEMBL:D8MNG6 gene=yafD locus_tag=EbC_08420 note=silverDB:661Eb01143 product='Endonuclease/exonuclease/phosphatase family protein' protein_id=CAX58373.1 transl_table=11
FP236843	GenBank	CDS	1013352	1014116	+	1	.	codon_start=1 db_xref=GI:299061265 db_xref=GOA:D8MNG7 db_xref=InterPro:IPR013216 db_xref=UniProtKB/TrEMBL:D8MNG7 locus_tag=EbC_08430 note=silverDB:661Eb01144 product='Methyltransferase type 11' protein_id=CAX58374.1 transl_table=11
FP236843	GenBank	CDS	1014142	1014837	+	-1	.	codon_start=1 db_xref=GI:299061266 db_xref=InterPro:IPR007325 db_xref=UniProtKB/TrEMBL:D8MNG8 locus_tag=EbC_08440 note=silverDB:661Eb01145 product='Cyclase family protein' protein_id=CAX58375.1 transl_table=11
FP236843	GenBank	CDS	1014839	1016191	+	-1	.	codon_start=1 db_xref=GI:299061267 db_xref=GOA:D8MNG9 db_xref=InterPro:IPR011701 db_xref=InterPro:IPR016196 db_xref=InterPro:IPR020846 db_xref=UniProtKB/TrEMBL:D8MNG9 locus_tag=EbC_08450 note=silverDB:661Eb01146 product='Permease of the major facilitator superfamily' protein_id=CAX58376.1 transl_table=11
FP236843	GenBank	CDS	1016497	1017876	+	-1	.	EC_number=3.2.1.- codon_start=1 db_xref=GI:299061268 db_xref=GOA:D8MNH0 db_xref=InterPro:IPR000189 db_xref=InterPro:IPR002482 db_xref=InterPro:IPR008258 db_xref=InterPro:IPR010511 db_xref=InterPro:IPR018392 db_xref=UniProtKB/TrEMBL:D8MNH0 gene=mltD locus_tag=EbC_08460 note=silverDB:661Eb01147 product='Membrane-bound lytic murein transglycosylase D' protein_id=CAX58377.1 transl_table=11
FP236843	GenBank	CDS	1017947	1018702	+	-1	.	EC_number=3.1.2.6 codon_start=1 db_xref=GI:299061269 db_xref=GOA:D8MNH1 db_xref=InterPro:IPR001279 db_xref=InterPro:IPR017782 db_xref=UniProtKB/TrEMBL:D8MNH1 gene=gloB locus_tag=EbC_08470 note=silverDB:661Eb01148 product='hydroxyacylglutathione hydrolase' protein_id=CAX58378.1 transl_table=11
FP236843	GenBank	CDS	1018747	1019487	+	1	.	codon_start=1 db_xref=GI:299061270 db_xref=GOA:D8MNH2 db_xref=InterPro:IPR013216 db_xref=UniProtKB/TrEMBL:D8MNH2 locus_tag=EbC_08480 note=silverDB:661Eb01149 product='Methyltransferase type 11' protein_id=CAX58379.1 transl_table=11
FP236843	GenBank	CDS	1019988	1020722	+	1	.	EC_number=2.7.7.7 codon_start=1 db_xref=GI:299061271 db_xref=GOA:D8MNH3 db_xref=InterPro:IPR006054 db_xref=InterPro:IPR006055 db_xref=InterPro:IPR006309 db_xref=InterPro:IPR012337 db_xref=InterPro:IPR013520 db_xref=UniProtKB/TrEMBL:D8MNH3 gene=dnaQ locus_tag=EbC_08490 note=silverDB:661Eb01151 product='DNA polymerase III epsilon subunit' protein_id=CAX58380.1 transl_table=11
FP236843	GenBank	gene	1020856	1020932	+	1	.	gene=tRNA-Asp
FP236843	GenBank	tRNA	1020856	1020932	+	1	.	gene=tRNA-Asp note='tRNAscan-SE-score 90.47' product=tRNA-Asp
FP236843	GenBank	CDS	1021012	1022505	+	-1	.	codon_start=1 db_xref=GI:299061272 db_xref=GOA:D8MNH4 db_xref=InterPro:IPR001248 db_xref=UniProtKB/TrEMBL:D8MNH4 gene=uucT locus_tag=EbC_08500 note=silverDB:661Eb01152 product='putative allantoin permease' protein_id=CAX58381.1 transl_table=11
FP236843	GenBank	CDS	1022650	1023369	+	1	.	codon_start=1 db_xref=GI:299061273 db_xref=GOA:D8MNH5 db_xref=InterPro:IPR000524 db_xref=InterPro:IPR011711 db_xref=InterPro:IPR011991 db_xref=UniProtKB/TrEMBL:D8MNH5 locus_tag=EbC_08510 note=silverDB:661Eb01153 product='Transcriptional regulator, GntR family' protein_id=CAX58382.1 transl_table=11
FP236843	GenBank	CDS	1023366	1024112	+	1	.	codon_start=1 db_xref=GI:299061274 db_xref=InterPro:IPR015942 db_xref=UniProtKB/TrEMBL:D8MNH6 locus_tag=EbC_08520 note=silverDB:661Eb01154 product='Asp/Glu racemase' protein_id=CAX58383.1 transl_table=11
FP236843	GenBank	CDS	1024139	1025098	+	1	.	codon_start=1 db_xref=GI:299061275 db_xref=GOA:D8MNH7 db_xref=InterPro:IPR002509 db_xref=InterPro:IPR011330 db_xref=InterPro:IPR017625 db_xref=UniProtKB/TrEMBL:D8MNH7 locus_tag=EbC_08530 note=silverDB:661Eb01155 product='polysaccharide deacetylase' protein_id=CAX58384.1 transl_table=11
FP236843	GenBank	CDS	1025185	1025568	+	-1	.	codon_start=1 db_xref=GI:299061276 db_xref=UniProtKB/TrEMBL:D8MNH8 locus_tag=EbC_08540 note=silverDB:661Eb01157 product='conserved uncharacterized protein' protein_id=CAX58385.1 transl_table=11
FP236843	GenBank	CDS	1025568	1026968	+	-1	.	codon_start=1 db_xref=GI:299061277 db_xref=GOA:D8MNH9 db_xref=InterPro:IPR000120 db_xref=InterPro:IPR014087 db_xref=UniProtKB/TrEMBL:D8MNH9 locus_tag=EbC_08550 note=silverDB:661Eb01159 product=Amidase protein_id=CAX58386.1 transl_table=11
FP236843	GenBank	CDS	1026965	1027153	+	-1	.	codon_start=1 db_xref=GI:299061278 db_xref=UniProtKB/TrEMBL:D8MNI0 locus_tag=EbC_08560 note=silverDB:661Eb01160 product='conserved uncharacterized protein' protein_id=CAX58387.1 transl_table=11
FP236843	GenBank	CDS	1027166	1028752	+	-1	.	EC_number=2.3.2.2 codon_start=1 db_xref=GI:299061279 db_xref=GOA:D8MNI1 db_xref=InterPro:IPR000101 db_xref=UniProtKB/TrEMBL:D8MNI1 gene=ggt locus_tag=EbC_08570 note=silverDB:661Eb01161 product=Gamma-glutamyltranspeptidase protein_id=CAX58388.1 transl_table=11
FP236843	GenBank	CDS	1028961	1029800	+	1	.	codon_start=1 db_xref=GI:299061280 db_xref=GOA:D8MNI2 db_xref=InterPro:IPR000281 db_xref=InterPro:IPR001347 db_xref=InterPro:IPR011991 db_xref=UniProtKB/TrEMBL:D8MNI2 locus_tag=EbC_08580 note=silverDB:661Eb01162 product='transcriptional regulator' protein_id=CAX58389.1 transl_table=11
FP236843	GenBank	CDS	1030106	1030891	+	1	.	codon_start=1 db_xref=GI:299061281 db_xref=GOA:D8MNI3 db_xref=InterPro:IPR001638 db_xref=InterPro:IPR018313 db_xref=UniProtKB/TrEMBL:D8MNI3 locus_tag=EbC_08590 note=silverDB:661Eb01166 product='Cysteine transport protein' protein_id=CAX58390.1 transl_table=11
FP236843	GenBank	CDS	1030901	1031569	+	1	.	codon_start=1 db_xref=GI:299061282 db_xref=GOA:D8MNI4 db_xref=InterPro:IPR000515 db_xref=InterPro:IPR010065 db_xref=UniProtKB/TrEMBL:D8MNI4 locus_tag=EbC_08600 note=silverDB:661Eb01167 product='amino acid ABC transporter, permease protein' protein_id=CAX58391.1 transl_table=11
FP236843	GenBank	CDS	1031566	1032222	+	1	.	codon_start=1 db_xref=GI:299061283 db_xref=GOA:D8MNI5 db_xref=InterPro:IPR000515 db_xref=InterPro:IPR010065 db_xref=UniProtKB/TrEMBL:D8MNI5 locus_tag=EbC_08610 note=silverDB:661Eb01168 product='amino acid ABC transporter, permease protein' protein_id=CAX58392.1 transl_table=11
FP236843	GenBank	CDS	1032227	1032940	+	1	.	codon_start=1 db_xref=GI:299061284 db_xref=GOA:D8MNI6 db_xref=InterPro:IPR003439 db_xref=InterPro:IPR003593 db_xref=InterPro:IPR017871 db_xref=UniProtKB/TrEMBL:D8MNI6 locus_tag=EbC_08620 note=silverDB:661Eb01169 product='amino acid ABC transporter, ATP-binding protein' protein_id=CAX58393.1 transl_table=11
FP236843	GenBank	CDS	1032974	1034212	+	1	.	codon_start=1 db_xref=GI:299061285 db_xref=GOA:D8MNI7 db_xref=InterPro:IPR000192 db_xref=InterPro:IPR015421 db_xref=InterPro:IPR015422 db_xref=InterPro:IPR015424 db_xref=UniProtKB/TrEMBL:D8MNI7 gene=pucG locus_tag=EbC_08630 note=silverDB:661Eb01170 product='Purine catabolism protein' protein_id=CAX58394.1 transl_table=11
FP236843	GenBank	CDS	1034212	1035480	+	1	.	EC_number=3.5.1.87 codon_start=1 db_xref=GI:299061286 db_xref=GOA:D8MNI8 db_xref=InterPro:IPR002933 db_xref=InterPro:IPR010158 db_xref=InterPro:IPR011650 db_xref=UniProtKB/TrEMBL:D8MNI8 gene=amaB locus_tag=EbC_08640 note=silverDB:661Eb01171 product='N-carbamoyl-L-amino acid hydrolase' protein_id=CAX58395.1 transl_table=11
FP236843	GenBank	CDS	1035477	1035971	+	1	.	codon_start=1 db_xref=GI:299061287 db_xref=InterPro:IPR017595 db_xref=InterPro:IPR018020 db_xref=UniProtKB/TrEMBL:D8MNI9 locus_tag=EbC_08650 note=silverDB:661Eb01172 product='conserved uncharacterized protein' protein_id=CAX58396.1 transl_table=11
FP236843	GenBank	CDS	1035968	1036303	+	1	.	codon_start=1 db_xref=GI:299061288 db_xref=GOA:D8MNJ0 db_xref=InterPro:IPR000895 db_xref=InterPro:IPR014306 db_xref=UniProtKB/TrEMBL:D8MNJ0 locus_tag=EbC_08660 note=silverDB:661Eb01173 product='Transthyretin family protein' protein_id=CAX58397.1 transl_table=11
FP236843	GenBank	CDS	1036330	1037052	+	-1	.	codon_start=1 db_xref=GI:299061289 db_xref=GOA:D8MNJ1 db_xref=InterPro:IPR001110 db_xref=InterPro:IPR003010 db_xref=UniProtKB/TrEMBL:D8MNJ1 locus_tag=EbC_08670 note=silverDB:661Eb01174 product='Possible hydrolase' protein_id=CAX58398.1 transl_table=11
FP236843	GenBank	CDS	1037085	1038245	+	-1	.	codon_start=1 db_xref=GI:299061290 db_xref=GOA:D8MNJ2 db_xref=InterPro:IPR004839 db_xref=InterPro:IPR015421 db_xref=InterPro:IPR015422 db_xref=InterPro:IPR015424 db_xref=UniProtKB/TrEMBL:D8MNJ2 locus_tag=EbC_08680 note=silverDB:661Eb01175 product='Putative aminotransferase' protein_id=CAX58399.1 transl_table=11
FP236843	GenBank	CDS	1038396	1039010	+	1	.	codon_start=1 db_xref=GI:299061291 db_xref=GOA:D8MNJ3 db_xref=InterPro:IPR001303 db_xref=InterPro:IPR017714 db_xref=UniProtKB/TrEMBL:D8MNJ3 locus_tag=EbC_08690 note=silverDB:661Eb01176 product='Probable aldolase' protein_id=CAX58400.1 transl_table=11
FP236843	GenBank	CDS	1039007	1039696	+	1	.	codon_start=1 db_xref=GI:299061292 db_xref=GOA:D8MNJ4 db_xref=InterPro:IPR005834 db_xref=InterPro:IPR010041 db_xref=UniProtKB/TrEMBL:D8MNJ4 locus_tag=EbC_08700 note=silverDB:661Eb01177 product='uncharacterized protein' protein_id=CAX58401.1 transl_table=11
FP236843	GenBank	CDS	1039693	1040235	+	1	.	codon_start=1 db_xref=GI:299061293 db_xref=GOA:D8MNJ5 db_xref=InterPro:IPR004313 db_xref=InterPro:IPR011051 db_xref=InterPro:IPR014710 db_xref=UniProtKB/TrEMBL:D8MNJ5 locus_tag=EbC_08710 note=silverDB:661Eb01178 product='Strongly similar to methionine salvage pathway enzyme E-2/E-2' protein_id=CAX58402.1 transl_table=11
FP236843	GenBank	CDS	1040301	1040642	+	-1	.	codon_start=1 db_xref=GI:299061294 db_xref=GOA:D8MNJ6 db_xref=InterPro:IPR001387 db_xref=InterPro:IPR010982 db_xref=UniProtKB/TrEMBL:D8MNJ6 locus_tag=EbC_08720 note=silverDB:661Eb01179 product='Helix-turn-helix DNA-binding domain protein' protein_id=CAX58403.1 transl_table=11
FP236843	GenBank	CDS	1041291	1042196	+	1	.	EC_number=2.7.1.66 codon_start=1 db_xref=GI:299061295 db_xref=GOA:D8MNJ7 db_xref=InterPro:IPR003824 db_xref=UniProtKB/TrEMBL:D8MNJ7 locus_tag=EbC_08730 note=silverDB:661Eb01181 product='Bacitracin resistance protein (putative undecaprenol kinase)' protein_id=CAX58404.1 transl_table=11
FP236843	GenBank	CDS	1042249	1043283	+	-1	.	codon_start=1 db_xref=GI:299061296 db_xref=GOA:D8MNJ8 db_xref=InterPro:IPR000649 db_xref=InterPro:IPR005251 db_xref=InterPro:IPR011559 db_xref=UniProtKB/TrEMBL:D8MNJ8 gene=eif locus_tag=EbC_08740 note=silverDB:661Eb01184 product='translation initiation factor EIF-2B' protein_id=CAX58405.1 transl_table=11
FP236843	GenBank	CDS	1043438	1044637	+	1	.	EC_number=2.7.1.100 codon_start=1 db_xref=GI:299061297 db_xref=GOA:D8MNJ9 db_xref=InterPro:IPR002575 db_xref=InterPro:IPR009212 db_xref=InterPro:IPR011009 db_xref=UniProtKB/TrEMBL:D8MNJ9 gene=mtrK locus_tag=EbC_08750 note=silverDB:661Eb01185 product='5-methylthioribose kinase' protein_id=CAX58406.1 transl_table=11
FP236843	GenBank	CDS	1044730	1047198	+	-1	.	EC_number=1.3.99.- codon_start=1 db_xref=GI:299061298 db_xref=GOA:D8MNK0 db_xref=InterPro:IPR006090 db_xref=InterPro:IPR006091 db_xref=InterPro:IPR006092 db_xref=InterPro:IPR009075 db_xref=InterPro:IPR009100 db_xref=InterPro:IPR013786 db_xref=InterPro:IPR015396 db_xref=UniProtKB/TrEMBL:D8MNK0 gene=fadE locus_tag=EbC_08760 note=silverDB:661Eb01186 product='Acyl-coenzyme A dehydrogenase' protein_id…
FP236843	GenBank	CDS	1047414	1047992	+	1	.	EC_number=5.3.1.- codon_start=1 db_xref=GI:299061299 db_xref=GOA:D8MNK1 db_xref=InterPro:IPR001347 db_xref=InterPro:IPR004515 db_xref=InterPro:IPR020620 db_xref=UniProtKB/TrEMBL:D8MNK1 gene=gmhA locus_tag=EbC_08770 note=silverDB:661Eb01187 product='Phosphoheptose isomerase (Sedoheptulose 7-phosphate isomerase)' protein_id=CAX58408.1 transl_table=11
FP236843	GenBank	CDS	1048036	1048803	+	1	.	codon_start=1 db_xref=GI:299061300 db_xref=GOA:D8MNK2 db_xref=InterPro:IPR000583 db_xref=InterPro:IPR017932 db_xref=UniProtKB/TrEMBL:D8MNK2 locus_tag=EbC_08780 note=silverDB:661Eb01189 product='Predicted glutamine amidotransferase' protein_id=CAX58409.1 transl_table=11
FP236843	GenBank	CDS	1048774	1049514	+	-1	.	codon_start=1 db_xref=GI:299061301 db_xref=InterPro:IPR005490 db_xref=UniProtKB/TrEMBL:D8MNK3 locus_tag=EbC_08790 note=silverDB:cbdbB7 product='Putative exported protein' protein_id=CAX58410.1 transl_table=11
FP236843	GenBank	CDS	1049756	1050811	+	1	.	EC_number=2.7.7.7 codon_start=1 db_xref=GI:299061302 db_xref=GOA:D8MNK4 db_xref=InterPro:IPR001126 db_xref=InterPro:IPR003583 db_xref=InterPro:IPR017961 db_xref=InterPro:IPR017962 db_xref=InterPro:IPR017963 db_xref=InterPro:IPR022880 db_xref=UniProtKB/TrEMBL:D8MNK4 gene=dinP locus_tag=EbC_08800 note=silverDB:661Eb01192 product='Damage inducible protein P (DNA polymerase IV)' protein_id=CAX58411.1…
FP236843	GenBank	CDS	1050890	1052350	+	-1	.	EC_number=3.4.13.3 codon_start=1 db_xref=GI:299061303 db_xref=GOA:D8MNK5 db_xref=InterPro:IPR001160 db_xref=InterPro:IPR002933 db_xref=UniProtKB/TrEMBL:D8MNK5 gene=pepD locus_tag=EbC_08810 note=silverDB:661Eb01193 product='Aminoacyl-histidine dipeptidase (Peptidase D)' protein_id=CAX58412.1 transl_table=11
FP236843	GenBank	CDS	1052601	1053059	+	1	.	EC_number=2.4.2.22 codon_start=1 db_xref=GI:299061304 db_xref=GOA:D8MNK6 db_xref=InterPro:IPR000836 db_xref=UniProtKB/TrEMBL:D8MNK6 gene=gpt locus_tag=EbC_08820 note=silverDB:661Eb01195 product='Xanthine phosphoribosyltransferase' protein_id=CAX58413.1 transl_table=11
FP236843	GenBank	CDS	1053174	1054424	+	1	.	codon_start=1 db_xref=GI:299061305 db_xref=InterPro:IPR010520 db_xref=UniProtKB/TrEMBL:D8MNK7 locus_tag=EbC_08830 note=silverDB:661Eb01198 product='putative esterase' protein_id=CAX58414.1 transl_table=11
FP236843	GenBank	CDS	1054535	1054936	+	1	.	codon_start=1 db_xref=GI:299061306 db_xref=GOA:D8MNK8 db_xref=InterPro:IPR009986 db_xref=UniProtKB/TrEMBL:D8MNK8 gene=crl locus_tag=EbC_08840 note=silverDB:661Eb01199 product='Curlin genes transcriptional activatory protein' protein_id=CAX58415.1 transl_table=11
FP236843	GenBank	CDS	1055059	1056174	+	-1	.	codon_start=1 db_xref=GI:299061307 db_xref=GOA:D8MNK9 db_xref=InterPro:IPR001702 db_xref=InterPro:IPR001897 db_xref=InterPro:IPR013793 db_xref=UniProtKB/TrEMBL:D8MNK9 locus_tag=EbC_08850 note=silverDB:661Eb01200 product='Outer membrane protein C2' protein_id=CAX58416.1 transl_table=11
FP236843	GenBank	CDS	1056420	1057523	+	1	.	EC_number=2.7.2.11 codon_start=1 db_xref=GI:299061308 db_xref=GOA:D8MNL0 db_xref=InterPro:IPR001048 db_xref=InterPro:IPR001057 db_xref=InterPro:IPR002478 db_xref=InterPro:IPR005715 db_xref=InterPro:IPR011529 db_xref=InterPro:IPR015947 db_xref=InterPro:IPR019797 db_xref=UniProtKB/TrEMBL:D8MNL0 gene=proB locus_tag=EbC_08860 note=silverDB:661Eb01201 product='Glutamate 5-kinase (Gamma-glutamyl kinase…
FP236843	GenBank	CDS	1057534	1058787	+	1	.	EC_number=1.2.1.41 codon_start=1 db_xref=GI:299061309 db_xref=GOA:D8MNL1 db_xref=InterPro:IPR000965 db_xref=InterPro:IPR012134 db_xref=InterPro:IPR015590 db_xref=InterPro:IPR016161 db_xref=InterPro:IPR016162 db_xref=InterPro:IPR016163 db_xref=InterPro:IPR020593 db_xref=UniProtKB/TrEMBL:D8MNL1 gene=proA locus_tag=EbC_08870 note=silverDB:661Eb01203 product='Gamma-glutamyl phosphate reductase (Gluta…
FP236843	GenBank	CDS	1058909	1059538	+	1	.	codon_start=1 db_xref=GI:299061310 db_xref=GOA:D8MNL2 db_xref=InterPro:IPR001123 db_xref=UniProtKB/TrEMBL:D8MNL2 locus_tag=EbC_08880 note=silverDB:661Eb01204 product='Lysine exporter family protein (LYSE/YGGA)' protein_id=CAX58419.1 transl_table=11
FP236843	GenBank	CDS	1059575	1060075	+	-1	.	codon_start=1 db_xref=GI:299061311 db_xref=GOA:D8MNL3 db_xref=InterPro:IPR000835 db_xref=InterPro:IPR011991 db_xref=InterPro:IPR023187 db_xref=UniProtKB/TrEMBL:D8MNL3 locus_tag=EbC_08890 note=silverDB:661Eb01206 product='transcriptional regulator, MarR family' protein_id=CAX58420.1 transl_table=11
FP236843	GenBank	CDS	1060221	1061366	+	1	.	codon_start=1 db_xref=GI:299061312 db_xref=GOA:D8MNL4 db_xref=InterPro:IPR011701 db_xref=InterPro:IPR016196 db_xref=InterPro:IPR020846 db_xref=UniProtKB/TrEMBL:D8MNL4 locus_tag=EbC_08900 note=silverDB:661Eb01207 product='Major facilitator superfamily transporter' protein_id=CAX58421.1 transl_table=11
FP236843	GenBank	CDS	1061415	1062272	+	-1	.	codon_start=1 db_xref=GI:299061313 db_xref=GOA:D8MNL5 db_xref=InterPro:IPR000005 db_xref=InterPro:IPR003313 db_xref=InterPro:IPR009057 db_xref=InterPro:IPR012287 db_xref=InterPro:IPR018060 db_xref=InterPro:IPR020449 db_xref=UniProtKB/TrEMBL:D8MNL5 locus_tag=EbC_08910 note=silverDB:661Eb01209 product='AraC-type DNA-binding domain-containing protein' protein_id=CAX58422.1 transl_table=11
FP236843	GenBank	CDS	1062388	1063788	+	-1	.	codon_start=1 db_xref=GI:299061314 db_xref=GOA:D8MNL6 db_xref=InterPro:IPR001927 db_xref=InterPro:IPR016196 db_xref=UniProtKB/TrEMBL:D8MNL6 gene=gph locus_tag=EbC_08920 note=silverDB:661Eb01210 product='Sugar (Glycoside-Pentoside-Hexuronide) transporter' protein_id=CAX58423.1 transl_table=11
FP236843	GenBank	CDS	1063785	1065824	+	-1	.	EC_number=3.2.1.23 codon_start=1 db_xref=GI:299061315 db_xref=GOA:D8MNL7 db_xref=InterPro:IPR013529 db_xref=InterPro:IPR013738 db_xref=InterPro:IPR013781 db_xref=InterPro:IPR017853 db_xref=UniProtKB/TrEMBL:D8MNL7 locus_tag=EbC_08930 note=silverDB:661Eb01211 product=Beta-galactosidase protein_id=CAX58424.1 transl_table=11
FP236843	GenBank	CDS	1066051	1066599	+	-1	.	codon_start=1 db_xref=GI:299061316 db_xref=GOA:D8MNL8 db_xref=InterPro:IPR001387 db_xref=InterPro:IPR010982 db_xref=InterPro:IPR011051 db_xref=InterPro:IPR013096 db_xref=InterPro:IPR014710 db_xref=UniProtKB/TrEMBL:D8MNL8 locus_tag=EbC_08940 note=silverDB:661Eb01212 product='transcriptional regulator' protein_id=CAX58425.1 transl_table=11
FP236843	GenBank	CDS	1066707	1067363	+	1	.	codon_start=1 db_xref=GI:299061317 db_xref=InterPro:IPR011606 db_xref=UniProtKB/TrEMBL:D8MNL9 locus_tag=EbC_08950 note=silverDB:661Eb01214 product='exported protein, ABC transporter-like' protein_id=CAX58426.1 transl_table=11
FP236843	GenBank	CDS	1067363	1067686	+	1	.	codon_start=1 db_xref=GI:299061318 db_xref=InterPro:IPR008407 db_xref=UniProtKB/TrEMBL:D8MNM0 locus_tag=EbC_08960 note=silverDB:661Eb01215 product='Branched-chain amino acid transport family protein' protein_id=CAX58427.1 transl_table=11
FP236843	GenBank	CDS	1067981	1068892	+	1	.	codon_start=1 db_xref=GI:299061319 db_xref=GOA:D8MNM1 db_xref=InterPro:IPR000847 db_xref=InterPro:IPR005119 db_xref=InterPro:IPR011991 db_xref=UniProtKB/TrEMBL:D8MNM1 gene=lysR locus_tag=EbC_08970 note=silverDB:661Eb01216 product='Transcriptional regulator, LysR-type' protein_id=CAX58428.1 transl_table=11
FP236843	GenBank	CDS	1069060	1070019	+	1	.	codon_start=1 db_xref=GI:299061320 db_xref=GOA:D8MNM2 db_xref=InterPro:IPR004046 db_xref=InterPro:IPR010987 db_xref=InterPro:IPR012335 db_xref=InterPro:IPR012336 db_xref=InterPro:IPR016639 db_xref=InterPro:IPR017933 db_xref=UniProtKB/TrEMBL:D8MNM2 locus_tag=EbC_08980 note=silverDB:661Eb01218 product='Glutathione S-transferase' protein_id=CAX58429.1 transl_table=11
FP236843	GenBank	CDS	1070167	1070940	+	1	.	codon_start=1 db_xref=GI:299061321 db_xref=UniProtKB/TrEMBL:D8MNM3 locus_tag=EbC_08990 note=silverDB:661Eb01220 product='uncharacterized protein' protein_id=CAX58430.1 transl_table=11
FP236843	GenBank	CDS	1070976	1071650	+	1	.	codon_start=1 db_xref=GI:299061322 db_xref=GOA:D8MNM4 db_xref=InterPro:IPR001789 db_xref=InterPro:IPR001867 db_xref=InterPro:IPR006291 db_xref=InterPro:IPR011006 db_xref=InterPro:IPR011991 db_xref=UniProtKB/TrEMBL:D8MNM4 locus_tag=EbC_09000 note=silverDB:661Eb01221 product='Two component heavy metal response transcriptional regulator' protein_id=CAX58431.1 transl_table=11
FP236843	GenBank	CDS	1071644	1073062	+	1	.	codon_start=1 db_xref=GI:299061323 db_xref=GOA:D8MNM5 db_xref=InterPro:IPR003594 db_xref=InterPro:IPR003660 db_xref=InterPro:IPR003661 db_xref=InterPro:IPR004358 db_xref=InterPro:IPR005467 db_xref=InterPro:IPR006290 db_xref=InterPro:IPR009082 db_xref=UniProtKB/TrEMBL:D8MNM5 locus_tag=EbC_09010 note=silverDB:661Eb01222 product='Sensor protein' protein_id=CAX58432.1 transl_table=11
FP236843	GenBank	CDS	1073148	1074479	+	1	.	codon_start=1 db_xref=GI:299061324 db_xref=GOA:D8MNM6 db_xref=InterPro:IPR011701 db_xref=InterPro:IPR016196 db_xref=InterPro:IPR020846 db_xref=UniProtKB/TrEMBL:D8MNM6 locus_tag=EbC_09020 note=silverDB:661Eb01223 product='Major facilitator superfamily transporter' protein_id=CAX58433.1 transl_table=11
FP236843	GenBank	CDS	1074810	1075325	+	-1	.	codon_start=1 db_xref=GI:299061325 db_xref=GOA:D8MNM7 db_xref=InterPro:IPR000182 db_xref=InterPro:IPR016181 db_xref=UniProtKB/TrEMBL:D8MNM7 locus_tag=EbC_09030 note=silverDB:661Eb01225 product='GCN5-related N-acetyltransferase' protein_id=CAX58434.1 transl_table=11
FP236843	GenBank	CDS	1075553	1076194	+	1	.	codon_start=1 db_xref=GI:299061326 db_xref=GOA:D8MNM8 db_xref=InterPro:IPR011004 db_xref=InterPro:IPR017694 db_xref=InterPro:IPR018357 db_xref=UniProtKB/TrEMBL:D8MNM8 locus_tag=EbC_09040 note=silverDB:661Eb01226 product='Phosphonate metabolim protein, transferase hexapeptide repeat family' protein_id=CAX58435.1 transl_table=11
FP236843	GenBank	CDS	1076198	1077241	+	-1	.	codon_start=1 db_xref=GI:299061327 db_xref=UniProtKB/TrEMBL:D8MNM9 locus_tag=EbC_09050 note=silverDB:661Eb01228 product='uncharacterized protein' protein_id=CAX58436.1 transl_table=11
FP236843	GenBank	CDS	1077407	1077784	+	1	.	codon_start=1 db_xref=GI:299061328 db_xref=GOA:D8MNN0 db_xref=InterPro:IPR003691 db_xref=UniProtKB/TrEMBL:D8MNN0 gene=crcB locus_tag=EbC_09060 note=silverDB:661Eb01229 product='Camphor resistance CrcB protein' protein_id=CAX58437.1 transl_table=11
FP236843	GenBank	CDS	1077834	1078604	+	-1	.	codon_start=1 db_xref=GI:299061329 db_xref=UniProtKB/TrEMBL:D8MNN1 locus_tag=EbC_09070 note=silverDB:661Eb01231 product='conserved uncharacterized protein' protein_id=CAX58438.1 transl_table=11
FP236843	GenBank	CDS	1078606	1078803	+	-1	.	codon_start=1 db_xref=GI:299061330 db_xref=UniProtKB/TrEMBL:D8MNN2 locus_tag=EbC_09080 note=silverDB:661Eb01233 product='conserved uncharacterized protein' protein_id=CAX58439.1 transl_table=11
FP236843	GenBank	CDS	1078918	1080366	+	-1	.	codon_start=1 db_xref=GI:299061331 db_xref=GOA:D8MNN3 db_xref=InterPro:IPR003663 db_xref=InterPro:IPR005828 db_xref=InterPro:IPR005829 db_xref=InterPro:IPR016196 db_xref=InterPro:IPR020846 db_xref=UniProtKB/TrEMBL:D8MNN3 gene=csbC locus_tag=EbC_09090 note=silverDB:661Eb01234 product='Probable metabolite transport protein' protein_id=CAX58440.1 transl_table=11
FP236843	GenBank	CDS	1080556	1080933	+	-1	.	codon_start=1 db_xref=GI:299061332 db_xref=UniProtKB/TrEMBL:D8MNN4 locus_tag=EbC_09100 note=silverDB:661Eb01235 product='uncharacterized protein' protein_id=CAX58441.1 transl_table=11
FP236843	GenBank	CDS	1081286	1081582	+	1	.	codon_start=1 db_xref=GI:299061333 db_xref=GOA:D8MNN5 db_xref=InterPro:IPR019732 db_xref=UniProtKB/TrEMBL:D8MNN5 locus_tag=EbC_09110 note=silverDB:661Eb01236 product='conserved uncharacterized protein' protein_id=CAX58442.1 transl_table=11
FP236843	GenBank	CDS	1081641	1082456	+	-1	.	codon_start=1 db_xref=GI:299061334 db_xref=GOA:D8MNN6 db_xref=InterPro:IPR000515 db_xref=UniProtKB/TrEMBL:D8MNN6 locus_tag=EbC_09120 note=silverDB:661Eb01238 product='Probable sugar ABC transporter, permease protein' protein_id=CAX58443.1 transl_table=11
FP236843	GenBank	CDS	1082456	1083328	+	-1	.	codon_start=1 db_xref=GI:299061335 db_xref=GOA:D8MNN7 db_xref=InterPro:IPR000515 db_xref=UniProtKB/TrEMBL:D8MNN7 locus_tag=EbC_09130 note=silverDB:661Eb01239 product='Probable sugar ABC transporter, permease protein' protein_id=CAX58444.1 transl_table=11
FP236843	GenBank	CDS	1083392	1084738	+	-1	.	codon_start=1 db_xref=GI:299061336 db_xref=GOA:D8MNN8 db_xref=InterPro:IPR006059 db_xref=UniProtKB/TrEMBL:D8MNN8 locus_tag=EbC_09140 note=silverDB:661Eb01240 product='substrate binding component of ABC transporter' protein_id=CAX58445.1 transl_table=11
FP236843	GenBank	CDS	1085296	1085901	+	1	.	codon_start=1 db_xref=GI:299061337 db_xref=GOA:D8MNN9 db_xref=InterPro:IPR000182 db_xref=InterPro:IPR016181 db_xref=UniProtKB/TrEMBL:D8MNN9 locus_tag=EbC_09150 note=silverDB:661Eb01244 product='GCN5-related N-acetyltransferase' protein_id=CAX58446.1 transl_table=11
FP236843	GenBank	CDS	1085909	1087000	+	1	.	codon_start=1 db_xref=GI:299061338 db_xref=GOA:D8MNP0 db_xref=InterPro:IPR003439 db_xref=InterPro:IPR003593 db_xref=InterPro:IPR008995 db_xref=InterPro:IPR013611 db_xref=InterPro:IPR017871 db_xref=UniProtKB/TrEMBL:D8MNP0 locus_tag=EbC_09160 note=silverDB:661Eb01246 product='ABC transporter related protein' protein_id=CAX58447.1 transl_table=11
FP236843	GenBank	CDS	1087053	1088165	+	-1	.	codon_start=1 db_xref=GI:299061339 db_xref=InterPro:IPR000600 db_xref=InterPro:IPR011991 db_xref=UniProtKB/TrEMBL:D8MNP1 locus_tag=EbC_09170 note=silverDB:661Eb01247 product='ROK family protein' protein_id=CAX58448.1 transl_table=11
FP236843	GenBank	CDS	1088218	1089081	+	-1	.	codon_start=1 db_xref=GI:299061340 db_xref=GOA:D8MNP2 db_xref=InterPro:IPR002731 db_xref=UniProtKB/TrEMBL:D8MNP2 locus_tag=EbC_09180 note=silverDB:661Eb01248 product='Predicted N-acetylglucosamine kinase' protein_id=CAX58449.1 transl_table=11
FP236843	GenBank	CDS	1089385	1090533	+	1	.	codon_start=1 db_xref=GI:299061341 db_xref=GOA:D8MNP3 db_xref=InterPro:IPR000683 db_xref=InterPro:IPR004104 db_xref=InterPro:IPR016040 db_xref=UniProtKB/TrEMBL:D8MNP3 locus_tag=EbC_09190 note=silverDB:661Eb01249 product=Oxidoreductase protein_id=CAX58450.1 transl_table=11
FP236843	GenBank	CDS	1090630	1090839	+	-1	.	codon_start=1 db_xref=GI:299061342 db_xref=UniProtKB/TrEMBL:D8MNP4 locus_tag=EbC_09200 note=silverDB:661Eb01250 product='conserved uncharacterized protein' protein_id=CAX58451.1 transl_table=11
FP236843	GenBank	CDS	1090971	1091858	+	1	.	EC_number=4.2.1.52 codon_start=1 db_xref=GI:299061343 db_xref=GOA:D8MNP5 db_xref=InterPro:IPR002220 db_xref=InterPro:IPR013785 db_xref=UniProtKB/TrEMBL:D8MNP5 gene=dapA3 locus_tag=EbC_09210 note=silverDB:661Eb01251 product='dihydrodipicolinate synthetase protein' protein_id=CAX58452.1 transl_table=11
FP236843	GenBank	CDS	1091940	1092194	+	-1	.	codon_start=1 db_xref=GI:299061344 db_xref=UniProtKB/TrEMBL:D8MNP6 locus_tag=EbC_09220 note=silverDB:661Eb01253 product='uncharacterized protein' protein_id=CAX58453.1 transl_table=11
FP236843	GenBank	CDS	1092742	1093335	+	1	.	codon_start=1 db_xref=GI:299061345 db_xref=UniProtKB/TrEMBL:D8MNP7 locus_tag=EbC_09230 note=silverDB:661Eb01254 product='conserved uncharacterized protein' protein_id=CAX58454.1 transl_table=11
FP236843	GenBank	CDS	1093414	1093644	+	1	.	codon_start=1 db_xref=GI:299061346 db_xref=UniProtKB/TrEMBL:D8MNP8 locus_tag=EbC_09240 note=silverDB:661Eb01255 product='conserved uncharacterized protein' protein_id=CAX58455.1 transl_table=11
FP236843	GenBank	CDS	1093715	1094695	+	-1	.	codon_start=1 db_xref=GI:299061347 db_xref=GOA:D8MNP9 db_xref=InterPro:IPR002656 db_xref=UniProtKB/TrEMBL:D8MNP9 locus_tag=EbC_09250 note=silverDB:661Eb01257 product='conserved uncharacterized protein' protein_id=CAX58456.1 transl_table=11
FP236843	GenBank	CDS	1094851	1095075	+	-1	.	codon_start=1 db_xref=GI:299061348 db_xref=UniProtKB/TrEMBL:D8MNQ0 locus_tag=EbC_09260 note=silverDB:661Eb01258 product='uncharacterized protein' protein_id=CAX58457.1 transl_table=11
FP236843	GenBank	CDS	1095518	1095712	+	1	.	codon_start=1 db_xref=GI:299061349 db_xref=UniProtKB/TrEMBL:D8MNQ1 locus_tag=EbC_09270 note=silverDB:661Eb01260 product='uncharacterized protein' protein_id=CAX58458.1 transl_table=11
FP236843	GenBank	CDS	1095747	1097321	+	-1	.	codon_start=1 db_xref=GI:299061350 db_xref=GOA:D8MNQ2 db_xref=InterPro:IPR000914 db_xref=UniProtKB/TrEMBL:D8MNQ2 locus_tag=EbC_09280 note=silverDB:661Eb01261 product='ABC transporter, periplasmic oligopeptide-binding protein' protein_id=CAX58459.1 transl_table=11
FP236843	GenBank	CDS	1097466	1098131	+	-1	.	codon_start=1 db_xref=GI:299061351 db_xref=GOA:D8MNQ3 db_xref=InterPro:IPR003439 db_xref=InterPro:IPR003593 db_xref=InterPro:IPR017871 db_xref=UniProtKB/TrEMBL:D8MNQ3 locus_tag=EbC_09290 note=silverDB:661Eb01262 product='oligopeptide ABC transporter, ATP binding protein' protein_id=CAX58460.1 transl_table=11
FP236843	GenBank	CDS	1098124	1098972	+	-1	.	codon_start=1 db_xref=GI:299061352 db_xref=GOA:D8MNQ4 db_xref=InterPro:IPR003439 db_xref=InterPro:IPR003593 db_xref=UniProtKB/TrEMBL:D8MNQ4 locus_tag=EbC_09300 note=silverDB:661Eb01264 product='Putative oligopeptide ABC transporter, ATPase component' protein_id=CAX58461.1 transl_table=11
FP236843	GenBank	CDS	1098962	1099822	+	-1	.	codon_start=1 db_xref=GI:299061353 db_xref=GOA:D8MNQ5 db_xref=InterPro:IPR000515 db_xref=UniProtKB/TrEMBL:D8MNQ5 gene=yddQ locus_tag=EbC_09310 note=silverDB:661Eb01266 product='Putative ABC transporter permease protein' protein_id=CAX58462.1 transl_table=11
FP236843	GenBank	CDS	1099819	1100871	+	-1	.	codon_start=1 db_xref=GI:299061354 db_xref=GOA:D8MNQ6 db_xref=InterPro:IPR000515 db_xref=UniProtKB/TrEMBL:D8MNQ6 locus_tag=EbC_09320 note=silverDB:661Eb01267 product='Putative ABC transporter permease protein' protein_id=CAX58463.1 transl_table=11
FP236843	GenBank	CDS	1100871	1102439	+	-1	.	codon_start=1 db_xref=GI:299061355 db_xref=GOA:D8MNQ7 db_xref=InterPro:IPR000914 db_xref=UniProtKB/TrEMBL:D8MNQ7 locus_tag=EbC_09330 note=silverDB:661Eb01268 product='Putative ABC transporter, substrate binding protein' protein_id=CAX58464.1 transl_table=11
FP236843	GenBank	CDS	1102568	1103224	+	-1	.	codon_start=1 db_xref=GI:299061356 db_xref=GOA:D8MNQ8 db_xref=InterPro:IPR003675 db_xref=UniProtKB/TrEMBL:D8MNQ8 gene=tir locus_tag=EbC_09340 note=silverDB:661Eb01269 product='Transfer inhibition protein Tir' protein_id=CAX58465.1 transl_table=11
FP236843	GenBank	CDS	1103524	1106043	+	1	.	codon_start=1 db_xref=GI:299061357 db_xref=GOA:D8MNQ9 db_xref=InterPro:IPR000014 db_xref=InterPro:IPR000160 db_xref=InterPro:IPR001054 db_xref=InterPro:IPR001633 db_xref=InterPro:IPR007892 db_xref=InterPro:IPR013767 db_xref=UniProtKB/TrEMBL:D8MNQ9 locus_tag=EbC_09350 note=silverDB:661Eb01270 product='Sensory box-containing diguanylate cyclase' protein_id=CAX58466.1 transl_table=11
FP236843	GenBank	CDS	1106339	1106635	+	1	.	codon_start=1 db_xref=GI:299061358 db_xref=InterPro:IPR021719 db_xref=UniProtKB/TrEMBL:D8MNR0 locus_tag=EbC_09360 note=silverDB:661Eb01272 product='conserved uncharacterized protein' protein_id=CAX58467.1 transl_table=11
FP236843	GenBank	CDS	1106668	1107174	+	-1	.	codon_start=1 db_xref=GI:299061359 db_xref=GOA:D8MNR1 db_xref=InterPro:IPR005746 db_xref=InterPro:IPR012335 db_xref=InterPro:IPR012336 db_xref=InterPro:IPR013740 db_xref=InterPro:IPR017936 db_xref=UniProtKB/TrEMBL:D8MNR1 gene=scsD locus_tag=EbC_09370 note=silverDB:661Eb01273 product='Suppressor for copper-sensitivity D' protein_id=CAX58468.1 transl_table=11
FP236843	GenBank	CDS	1107174	1107893	+	-1	.	codon_start=1 db_xref=GI:299061360 db_xref=GOA:D8MNR2 db_xref=InterPro:IPR001853 db_xref=InterPro:IPR012335 db_xref=InterPro:IPR012336 db_xref=InterPro:IPR017936 db_xref=InterPro:IPR017937 db_xref=UniProtKB/TrEMBL:D8MNR2 gene=scsC locus_tag=EbC_09380 note=silverDB:661Eb01275 product='Secreted protein, suppressor for copper-sensitivity C' protein_id=CAX58469.1 transl_table=11
FP236843	GenBank	CDS	1107890	1109770	+	-1	.	codon_start=1 db_xref=GI:299061361 db_xref=GOA:D8MNR3 db_xref=InterPro:IPR003834 db_xref=InterPro:IPR004879 db_xref=InterPro:IPR012335 db_xref=InterPro:IPR012336 db_xref=UniProtKB/TrEMBL:D8MNR3 gene=scsB locus_tag=EbC_09390 note=silverDB:661Eb01276 product='Membrane protein, suppressor for copper-sensitivity B' protein_id=CAX58470.1 transl_table=11
FP236843	GenBank	CDS	1109819	1110172	+	-1	.	codon_start=1 db_xref=GI:299061362 db_xref=UniProtKB/TrEMBL:D8MNR4 gene=scsA locus_tag=EbC_09400 note=silverDB:661Eb01277 product='Membrane protein, suppressor for copper-sensitivity A' protein_id=CAX58471.1 transl_table=11
FP236843	GenBank	CDS	1110465	1110713	+	-1	.	codon_start=1 db_xref=GI:299061363 db_xref=UniProtKB/TrEMBL:D8MNR5 locus_tag=EbC_09410 note=silverDB:661Eb01278 product='conserved uncharacterized protein' protein_id=CAX58472.1 transl_table=11
FP236843	GenBank	CDS	1111285	1111497	+	1	.	codon_start=1 db_xref=GI:299061364 db_xref=GOA:D8MNR6 db_xref=InterPro:IPR002059 db_xref=InterPro:IPR011129 db_xref=InterPro:IPR012156 db_xref=InterPro:IPR012340 db_xref=InterPro:IPR016027 db_xref=InterPro:IPR019844 db_xref=UniProtKB/TrEMBL:D8MNR6 gene=cspG locus_tag=EbC_09420 note=silverDB:661Eb01280 product='Cold shock protein' protein_id=CAX58473.1 transl_table=11
FP236843	GenBank	CDS	1111827	1113035	+	1	.	codon_start=1 db_xref=GI:299061365 db_xref=GOA:D8MNR7 db_xref=InterPro:IPR001958 db_xref=InterPro:IPR011701 db_xref=InterPro:IPR016196 db_xref=InterPro:IPR020846 db_xref=UniProtKB/TrEMBL:D8MNR7 locus_tag=EbC_09430 note=silverDB:661Eb01282 product='Major facilitator superfamily protein' protein_id=CAX58474.1 transl_table=11
FP236843	GenBank	CDS	1113065	1116145	+	-1	.	EC_number=3.2.1.23 codon_start=1 db_xref=GI:299061366 db_xref=GOA:D8MNR8 db_xref=InterPro:IPR004199 db_xref=InterPro:IPR006101 db_xref=InterPro:IPR006102 db_xref=InterPro:IPR006103 db_xref=InterPro:IPR006104 db_xref=InterPro:IPR008979 db_xref=InterPro:IPR011013 db_xref=InterPro:IPR013781 db_xref=InterPro:IPR013812 db_xref=InterPro:IPR014718 db_xref=InterPro:IPR017853 db_xref=UniProtKB/TrEMBL:D8MN…
FP236843	GenBank	CDS	1116807	1117067	+	1	.	codon_start=1 db_xref=GI:299061367 db_xref=GOA:D8MNR9 db_xref=InterPro:IPR019732 db_xref=UniProtKB/TrEMBL:D8MNR9 gene=iraP locus_tag=EbC_09450 note=silverDB:661Eb01286 product='Anti-adapter protein IraP' protein_id=CAX58476.1 transl_table=11
FP236843	GenBank	CDS	1117219	1117524	+	1	.	codon_start=1 db_xref=GI:299061368 db_xref=InterPro:IPR011690 db_xref=UniProtKB/TrEMBL:D8MNS0 gene=psiF locus_tag=EbC_09460 note=silverDB:661Eb01287 product='Phosphate starvation-inducible protein' protein_id=CAX58477.1 transl_table=11
FP236843	GenBank	CDS	1117733	1119262	+	1	.	codon_start=1 db_xref=GI:299061369 db_xref=GOA:D8MNS1 db_xref=InterPro:IPR001327 db_xref=InterPro:IPR004099 db_xref=InterPro:IPR013027 db_xref=InterPro:IPR016156 db_xref=InterPro:IPR017941 db_xref=UniProtKB/TrEMBL:D8MNS1 locus_tag=EbC_09470 note=silverDB:661Eb01288 product='FAD-dependent pyridine nucleotide-disulphide oxidoreductase' protein_id=CAX58478.1 transl_table=11
FP236843	GenBank	CDS	1119296	1120105	+	-1	.	codon_start=1 db_xref=GI:299061370 db_xref=GOA:D8MNS2 db_xref=InterPro:IPR000304 db_xref=InterPro:IPR004455 db_xref=InterPro:IPR008927 db_xref=InterPro:IPR016040 db_xref=UniProtKB/TrEMBL:D8MNS2 locus_tag=EbC_09480 note=silverDB:661Eb01289 product='uncharacterized protein' protein_id=CAX58479.1 transl_table=11
FP236843	GenBank	CDS	1120278	1120730	+	1	.	codon_start=1 db_xref=GI:299061371 db_xref=InterPro:IPR003791 db_xref=UniProtKB/TrEMBL:D8MNS3 locus_tag=EbC_09490 note=silverDB:661Eb01290 product='conserved uncharacterized protein' protein_id=CAX58480.1 transl_table=11
FP236843	GenBank	CDS	1120768	1121496	+	-1	.	codon_start=1 db_xref=GI:299061372 db_xref=InterPro:IPR018648 db_xref=UniProtKB/TrEMBL:D8MNS4 locus_tag=EbC_09500 note=silverDB:661Eb01292 product='conserved uncharacterized protein' protein_id=CAX58481.1 transl_table=11
FP236843	GenBank	CDS	1121802	1122326	+	1	.	EC_number=2.7.1.71 codon_start=1 db_xref=GI:299061373 db_xref=GOA:D8MNS5 db_xref=InterPro:IPR000623 db_xref=InterPro:IPR023000 db_xref=UniProtKB/TrEMBL:D8MNS5 gene=aroL locus_tag=EbC_09510 note=silverDB:661Eb01293 product='Shikimate kinase 2 (SK 2)' protein_id=CAX58482.1 transl_table=11
FP236843	GenBank	CDS	1122430	1122621	+	1	.	codon_start=1 db_xref=GI:299061374 db_xref=UniProtKB/TrEMBL:D8MNS6 locus_tag=EbC_09520 note=silverDB:661Eb01294 product='conserved uncharacterized protein' protein_id=CAX58483.1 transl_table=11
FP236843	GenBank	CDS	1122920	1123597	+	1	.	codon_start=1 db_xref=GI:299061375 db_xref=InterPro:IPR010843 db_xref=UniProtKB/TrEMBL:D8MNS7 gene=aroM locus_tag=EbC_09530 note=silverDB:661Eb01295 product='Protein of aro operon, regulated by aroR' protein_id=CAX58484.1 transl_table=11
FP236843	GenBank	CDS	1123658	1123948	+	1	.	codon_start=1 db_xref=GI:299061376 db_xref=InterPro:IPR009664 db_xref=InterPro:IPR014710 db_xref=UniProtKB/TrEMBL:D8MNS8 locus_tag=EbC_09540 note=silverDB:661Eb01296 product='conserved uncharacterized protein' protein_id=CAX58485.1 transl_table=11
FP236843	GenBank	CDS	1124023	1124934	+	-1	.	codon_start=1 db_xref=GI:299061377 db_xref=GOA:D8MNS9 db_xref=InterPro:IPR007476 db_xref=UniProtKB/TrEMBL:D8MNS9 gene=rdgC locus_tag=EbC_09550 note=silverDB:661Eb01297 product='Recombination associated protein' protein_id=CAX58486.1 transl_table=11
FP236843	GenBank	CDS	1125079	1125984	+	1	.	codon_start=1 db_xref=GI:299061378 db_xref=InterPro:IPR000600 db_xref=UniProtKB/TrEMBL:D8MNT0 gene=yajF locus_tag=EbC_09560 note=silverDB:661Eb01298 product='NAGC-like transcriptional regulator' protein_id=CAX58487.1 transl_table=11
FP236843	GenBank	CDS	1126019	1127383	+	-1	.	codon_start=1 db_xref=GI:299061379 db_xref=GOA:D8MNT1 db_xref=InterPro:IPR002293 db_xref=InterPro:IPR004757 db_xref=InterPro:IPR004841 db_xref=UniProtKB/TrEMBL:D8MNT1 locus_tag=EbC_09570 note=silverDB:661Eb01300 product='Putative ethanolamin permease' protein_id=CAX58488.1 transl_table=11
FP236843	GenBank	CDS	1127622	1128626	+	1	.	codon_start=1 db_xref=GI:299061380 db_xref=InterPro:IPR002575 db_xref=InterPro:IPR011009 db_xref=UniProtKB/TrEMBL:D8MNT2 locus_tag=EbC_09580 note=silverDB:661Eb01301 product='conserved uncharacterized protein' protein_id=CAX58489.1 transl_table=11
FP236843	GenBank	CDS	1128774	1129841	+	1	.	codon_start=1 db_xref=GI:299061381 db_xref=GOA:D8MNT3 db_xref=InterPro:IPR000005 db_xref=InterPro:IPR009057 db_xref=InterPro:IPR012287 db_xref=InterPro:IPR018060 db_xref=InterPro:IPR020449 db_xref=UniProtKB/TrEMBL:D8MNT3 locus_tag=EbC_09590 note=silverDB:661Eb01302 product='AraC family transcriptional regulator' protein_id=CAX58490.1 transl_table=11
FP236843	GenBank	CDS	1129838	1130245	+	-1	.	codon_start=1 db_xref=PSEUDO:CAX58491.1 gene=tolA locus_tag=EbC_09600 note=silverDB:661Eb01303 product='TolA protein, fragment' pseudo=_no_value transl_table=11
FP236843	GenBank	CDS	1130575	1131252	+	1	.	codon_start=1 db_xref=GI:299061382 db_xref=GOA:D8MNT5 db_xref=InterPro:IPR005534 db_xref=InterPro:IPR007195 db_xref=UniProtKB/TrEMBL:D8MNT5 gene=csgG locus_tag=EbC_09610 note=silverDB:661Eb01305 product='Curli production assembly/transport component CsgG' protein_id=CAX58492.1 transl_table=11
FP236843	GenBank	CDS	1131271	1131624	+	1	.	codon_start=1 db_xref=GI:299061383 db_xref=InterPro:IPR014508 db_xref=UniProtKB/TrEMBL:D8MNT6 locus_tag=EbC_09620 note=silverDB:661Eb01307 product='Putative lipoprotein' protein_id=CAX58493.1 transl_table=11
FP236843	GenBank	CDS	1131624	1132268	+	1	.	codon_start=1 db_xref=GI:299061384 db_xref=InterPro:IPR008517 db_xref=UniProtKB/TrEMBL:D8MNT7 locus_tag=EbC_09630 note=silverDB:661Eb01308 product='putative lipoprotein' protein_id=CAX58494.1 transl_table=11
FP236843	GenBank	CDS	1132300	1135974	+	-1	.	codon_start=1 db_xref=GI:299061385 db_xref=GOA:D8MNT8 db_xref=InterPro:IPR004592 db_xref=UniProtKB/TrEMBL:D8MNT8 gene=sbcC locus_tag=EbC_09640 note=silverDB:661Eb01309 product=Exonuclease protein_id=CAX58495.1 transl_table=11
FP236843	GenBank	CDS	1135971	1137194	+	-1	.	codon_start=1 db_xref=GI:299061386 db_xref=GOA:D8MNT9 db_xref=InterPro:IPR004593 db_xref=InterPro:IPR004843 db_xref=UniProtKB/TrEMBL:D8MNT9 gene=sbcD locus_tag=EbC_09650 note=silverDB:661Eb01311 product='Exonuclease subunit D' protein_id=CAX58496.1 transl_table=11
FP236843	GenBank	CDS	1137394	1138083	+	1	.	codon_start=1 db_xref=GI:299061387 db_xref=GOA:D8MNU0 db_xref=InterPro:IPR001789 db_xref=InterPro:IPR001867 db_xref=InterPro:IPR011006 db_xref=InterPro:IPR011879 db_xref=InterPro:IPR011991 db_xref=UniProtKB/TrEMBL:D8MNU0 gene=phoB locus_tag=EbC_09660 note=silverDB:661Eb01312 product='Response regulator in two-component regulatory system with PhoR' protein_id=CAX58497.1 transl_table=11
FP236843	GenBank	CDS	1138107	1139420	+	1	.	EC_number=2.7.3.- codon_start=1 db_xref=GI:299061388 db_xref=GOA:D8MNU1 db_xref=InterPro:IPR000014 db_xref=InterPro:IPR003594 db_xref=InterPro:IPR003661 db_xref=InterPro:IPR004358 db_xref=InterPro:IPR005467 db_xref=InterPro:IPR009082 db_xref=InterPro:IPR013767 db_xref=InterPro:IPR014310 db_xref=InterPro:IPR021766 db_xref=UniProtKB/TrEMBL:D8MNU1 gene=phoR locus_tag=EbC_09670 note=silverDB:661Eb013…
FP236843	GenBank	CDS	1139439	1140365	+	1	.	codon_start=1 db_xref=GI:299061389 db_xref=GOA:D8MNU2 db_xref=InterPro:IPR011862 db_xref=UniProtKB/TrEMBL:D8MNU2 locus_tag=EbC_09680 note=silverDB:661Eb01315 product='phosphate binding protein' protein_id=CAX58499.1 transl_table=11
FP236843	GenBank	CDS	1140541	1141644	+	1	.	codon_start=1 db_xref=GI:299061390 db_xref=GOA:D8MNU3 db_xref=InterPro:IPR002629 db_xref=UniProtKB/TrEMBL:D8MNU3 locus_tag=EbC_09690 note=silverDB:661Eb01316 product='Methionine synthase, vitamin-B12 independent' protein_id=CAX58500.1 transl_table=11
FP236843	GenBank	CDS	1142051	1143376	+	1	.	codon_start=1 db_xref=GI:299061391 db_xref=GOA:D8MNU4 db_xref=InterPro:IPR004685 db_xref=UniProtKB/TrEMBL:D8MNU4 gene=brnQ locus_tag=EbC_09700 note=silverDB:661Eb01318 product='Branched-chain amino acid transport system II carrier protein' protein_id=CAX58501.1 transl_table=11
FP236843	GenBank	CDS	1143447	1144814	+	1	.	codon_start=1 db_xref=GI:299061392 db_xref=GOA:D8MNU5 db_xref=InterPro:IPR002293 db_xref=InterPro:IPR004840 db_xref=InterPro:IPR004841 db_xref=UniProtKB/TrEMBL:D8MNU5 gene=proY locus_tag=EbC_09710 note=silverDB:661Eb01319 product='Probable proline-specific permease' protein_id=CAX58502.1 transl_table=11
FP236843	GenBank	CDS	1144858	1146147	+	-1	.	EC_number=3.1.3.8 codon_start=1 db_xref=GI:299061393 db_xref=GOA:D8MNU6 db_xref=InterPro:IPR000560 db_xref=UniProtKB/TrEMBL:D8MNU6 gene=appa locus_tag=EbC_09720 note=silverDB:661Eb01321 product=Phytase protein_id=CAX58503.1 transl_table=11
FP236843	GenBank	CDS	1146242	1148194	+	-1	.	codon_start=1 db_xref=GI:299061394 db_xref=GOA:D8MNU7 db_xref=InterPro:IPR002656 db_xref=UniProtKB/TrEMBL:D8MNU7 locus_tag=EbC_09730 note=silverDB:661Eb01322 product='Acyltransferase family protein' protein_id=CAX58504.1 transl_table=11
FP236843	GenBank	CDS	1148525	1149127	+	-1	.	codon_start=1 db_xref=GI:299061395 db_xref=GOA:D8MNU8 db_xref=InterPro:IPR000866 db_xref=InterPro:IPR012335 db_xref=InterPro:IPR012336 db_xref=InterPro:IPR017936 db_xref=InterPro:IPR019479 db_xref=UniProtKB/TrEMBL:D8MNU8 gene=ahpC locus_tag=EbC_09740 note=silverDB:661Eb01323 product='alkyl hydroperoxide reductase subunit C' protein_id=CAX58505.1 transl_table=11
FP236843	GenBank	CDS	1149323	1149904	+	-1	.	EC_number=3.1.4.14 codon_start=1 db_xref=GI:299061396 db_xref=GOA:D8MNU9 db_xref=InterPro:IPR007431 db_xref=UniProtKB/TrEMBL:D8MNU9 gene=acpH locus_tag=EbC_09750 note=silverDB:661Eb01325 product='Acyl carrier protein phosphodiesterase' protein_id=CAX58506.1 transl_table=11
FP236843	GenBank	CDS	1150086	1151156	+	1	.	codon_start=1 db_xref=GI:299061397 db_xref=GOA:D8MNV0 db_xref=InterPro:IPR003699 db_xref=UniProtKB/TrEMBL:D8MNV0 gene=queA locus_tag=EbC_09760 note=silverDB:661Eb01327 product='S-adenosylmethionine:tRNA ribosyltransferase-isomerase (Queuosine biosynthesis protein QueA)' protein_id=CAX58507.1 transl_table=11
FP236843	GenBank	CDS	1151240	1152364	+	1	.	EC_number=2.4.2.29 codon_start=1 db_xref=GI:299061398 db_xref=GOA:D8MNV1 db_xref=InterPro:IPR002616 db_xref=InterPro:IPR004803 db_xref=UniProtKB/TrEMBL:D8MNV1 gene=tgt locus_tag=EbC_09770 note=silverDB:661Eb01329 product='Queuine tRNA-ribosyltransferase (TRNA-guanine transglycosylase)' protein_id=CAX58508.1 transl_table=11
FP236843	GenBank	CDS	1152389	1152721	+	1	.	codon_start=1 db_xref=GI:299061399 db_xref=InterPro:IPR003849 db_xref=UniProtKB/TrEMBL:D8MNV2 locus_tag=EbC_09780 note=silverDB:661Eb01330 product='membrane subunit of preprotein translocase' protein_id=CAX58509.1 transl_table=11
FP236843	GenBank	CDS	1152749	1154596	+	1	.	codon_start=1 db_xref=GI:299061400 db_xref=GOA:D8MNV3 db_xref=InterPro:IPR005791 db_xref=InterPro:IPR022645 db_xref=InterPro:IPR022646 db_xref=InterPro:IPR022813 db_xref=UniProtKB/TrEMBL:D8MNV3 gene=secD locus_tag=EbC_09790 note=silverDB:661Eb01331 product='Protein-export membrane protein' protein_id=CAX58510.1 transl_table=11
FP236843	GenBank	CDS	1154607	1155575	+	1	.	codon_start=1 db_xref=GI:299061401 db_xref=GOA:D8MNV4 db_xref=InterPro:IPR005665 db_xref=InterPro:IPR022645 db_xref=InterPro:IPR022646 db_xref=InterPro:IPR022813 db_xref=UniProtKB/TrEMBL:D8MNV4 gene=secA locus_tag=EbC_09800 note=silverDB:661Eb01332 product='similar to protein translocase subunit SecA' protein_id=CAX58511.1 transl_table=11
FP236843	GenBank	CDS	1155621	1156193	+	-1	.	codon_start=1 db_xref=GI:299061402 db_xref=InterPro:IPR021658 db_xref=UniProtKB/TrEMBL:D8MNV5 locus_tag=EbC_09810 note=silverDB:661Eb01333 product='Putative lipoprotein' protein_id=CAX58512.1 transl_table=11
FP236843	GenBank	CDS	1156221	1156658	+	-1	.	codon_start=1 db_xref=GI:299061403 db_xref=GOA:D8MNV6 db_xref=InterPro:IPR002482 db_xref=InterPro:IPR007055 db_xref=InterPro:IPR018392 db_xref=UniProtKB/TrEMBL:D8MNV6 locus_tag=EbC_09820 note=silverDB:661Eb01334 product='Phospholipid-binding protein' protein_id=CAX58513.1 transl_table=11
FP236843	GenBank	CDS	1156872	1157321	+	1	.	codon_start=1 db_xref=GI:299061404 db_xref=GOA:D8MNV7 db_xref=InterPro:IPR003796 db_xref=InterPro:IPR005144 db_xref=UniProtKB/TrEMBL:D8MNV7 gene=nrdR locus_tag=EbC_09830 note=silverDB:661Eb01335 product='Transcriptional repressor NrdR' protein_id=CAX58514.1 transl_table=11
FP236843	GenBank	CDS	1157325	1158431	+	1	.	codon_start=1 db_xref=GI:299061405 db_xref=GOA:D8MNV8 db_xref=InterPro:IPR002125 db_xref=InterPro:IPR002734 db_xref=InterPro:IPR004794 db_xref=InterPro:IPR011549 db_xref=InterPro:IPR016192 db_xref=InterPro:IPR016193 db_xref=UniProtKB/TrEMBL:D8MNV8 gene=ribD locus_tag=EbC_09840 note=silverDB:661Eb01337 product='Riboflavin biosynthesis protein RibD' protein_id=CAX58515.1 transl_table=11
FP236843	GenBank	CDS	1158516	1158986	+	1	.	EC_number=2.5.1.9 codon_start=1 db_xref=GI:299061406 db_xref=GOA:D8MNV9 db_xref=InterPro:IPR002180 db_xref=UniProtKB/TrEMBL:D8MNV9 gene=ribH locus_tag=EbC_09850 note=silverDB:661Eb01338 product='6,7-dimethyl-8-ribityllumazine synthase (Riboflavin synthase)' protein_id=CAX58516.1 transl_table=11
FP236843	GenBank	CDS	1159003	1159422	+	1	.	codon_start=1 db_xref=GI:299061407 db_xref=GOA:D8MNW0 db_xref=InterPro:IPR006027 db_xref=InterPro:IPR011605 db_xref=UniProtKB/TrEMBL:D8MNW0 gene=nusB locus_tag=EbC_09860 note=silverDB:661Eb01339 product='N utilization substance protein B' protein_id=CAX58517.1 transl_table=11
FP236843	GenBank	CDS	1159479	1160456	+	1	.	EC_number=2.7.4.16 codon_start=1 db_xref=GI:299061408 db_xref=GOA:D8MNW1 db_xref=InterPro:IPR000728 db_xref=InterPro:IPR006283 db_xref=InterPro:IPR010918 db_xref=InterPro:IPR016188 db_xref=UniProtKB/TrEMBL:D8MNW1 gene=thiL locus_tag=EbC_09870 note=silverDB:661Eb01340 product='Thiamine-monophosphate kinase' protein_id=CAX58518.1 transl_table=11
FP236843	GenBank	CDS	1160461	1160940	+	1	.	EC_number=3.1.3.27 codon_start=1 db_xref=GI:299061409 db_xref=GOA:D8MNW2 db_xref=InterPro:IPR007686 db_xref=UniProtKB/TrEMBL:D8MNW2 gene=pgpA locus_tag=EbC_09880 note=silverDB:661Eb01341 product='phosphatidylglycerophosphatase A' protein_id=CAX58519.1 transl_table=11
FP236843	GenBank	CDS	1160999	1161214	+	-1	.	codon_start=1 db_xref=PSEUDO:CAX58520.1 locus_tag=EbC_09890 note=silverDB:661Eb01343 product='Aldo/keto reductase, fragment' pseudo=_no_value transl_table=11
FP236843	GenBank	CDS	1161276	1161965	+	-1	.	codon_start=1 db_xref=PSEUDO:CAX58521.1 locus_tag=EbC_09900 note=silverDB:661Eb01345 product='Aldo/keto reductase, fragment' pseudo=_no_value transl_table=11
FP236843	GenBank	CDS	1162063	1163928	+	-1	.	EC_number=2.2.1.7 codon_start=1 db_xref=GI:299061410 db_xref=GOA:D8MNW5 db_xref=InterPro:IPR001017 db_xref=InterPro:IPR005474 db_xref=InterPro:IPR005475 db_xref=InterPro:IPR005476 db_xref=InterPro:IPR005477 db_xref=InterPro:IPR009014 db_xref=InterPro:IPR015941 db_xref=InterPro:IPR020826 db_xref=UniProtKB/TrEMBL:D8MNW5 gene=dxs locus_tag=EbC_09910 note=silverDB:661Eb01346 product='1-deoxy-D-xylulo…
FP236843	GenBank	CDS	1163948	1164847	+	-1	.	EC_number=2.5.1.10 codon_start=1 db_xref=GI:299061411 db_xref=GOA:D8MNW6 db_xref=InterPro:IPR000092 db_xref=InterPro:IPR008949 db_xref=InterPro:IPR017446 db_xref=UniProtKB/TrEMBL:D8MNW6 gene=ispA locus_tag=EbC_09920 note=silverDB:661Eb01347 product=Geranyltranstransferase protein_id=CAX58523.1 transl_table=11
FP236843	GenBank	CDS	1164847	1165089	+	-1	.	EC_number=3.1.11.6 codon_start=1 db_xref=GI:299061412 db_xref=GOA:D8MNW7 db_xref=InterPro:IPR003761 db_xref=UniProtKB/TrEMBL:D8MNW7 gene=xseB locus_tag=EbC_09930 note=silverDB:661Eb01348 product='Exodeoxyribonuclease 7 small subunit' protein_id=CAX58524.1 transl_table=11
FP236843	GenBank	CDS	1165320	1166768	+	1	.	codon_start=1 db_xref=GI:299061413 db_xref=GOA:D8MNW8 db_xref=InterPro:IPR001763 db_xref=InterPro:IPR003720 db_xref=InterPro:IPR004114 db_xref=InterPro:IPR014729 db_xref=InterPro:IPR020536 db_xref=UniProtKB/TrEMBL:D8MNW8 gene=thiI locus_tag=EbC_09940 note=silverDB:661Eb01349 product='Thiamine biosynthesis protein ThiI' protein_id=CAX58525.1 transl_table=11
FP236843	GenBank	CDS	1166864	1167388	+	-1	.	EC_number=2.5.1.2 codon_start=1 db_xref=GI:299061414 db_xref=GOA:D8MNW9 db_xref=InterPro:IPR002818 db_xref=InterPro:IPR006287 db_xref=UniProtKB/TrEMBL:D8MNW9 gene=thiJ locus_tag=EbC_09950 note=silverDB:661Eb01351 product='4-methyl-5(B-hydroxyethyl)-thiazole monophosphate biosynthesis enzyme' protein_id=CAX58526.1 transl_table=11
FP236843	GenBank	CDS	1167423	1168343	+	-1	.	codon_start=1 db_xref=GI:299061415 db_xref=GOA:D8MNX0 db_xref=InterPro:IPR003710 db_xref=InterPro:IPR008927 db_xref=InterPro:IPR013328 db_xref=InterPro:IPR013332 db_xref=InterPro:IPR013752 db_xref=InterPro:IPR016040 db_xref=UniProtKB/TrEMBL:D8MNX0 gene=panE locus_tag=EbC_09960 note=silverDB:661Eb01353 product='2-dehydropantoate 2-reductase (KPA reductase)' protein_id=CAX58527.1 transl_table=11
FP236843	GenBank	CDS	1168506	1168997	+	1	.	codon_start=1 db_xref=GI:299061416 db_xref=InterPro:IPR007551 db_xref=UniProtKB/TrEMBL:D8MNX1 gene=yajQ locus_tag=EbC_09970 note=silverDB:661Eb01354 product='conserved uncharacterized protein YajQ' protein_id=CAX58528.1 transl_table=11
FP236843	GenBank	CDS	1169053	1170420	+	-1	.	codon_start=1 db_xref=GI:299061417 db_xref=GOA:D8MNX2 db_xref=InterPro:IPR011701 db_xref=InterPro:IPR016196 db_xref=InterPro:IPR020846 db_xref=UniProtKB/TrEMBL:D8MNX2 locus_tag=EbC_09980 note=silverDB:661Eb01355 product='Major facilitator superfamily transporter' protein_id=CAX58529.1 transl_table=11
FP236843	GenBank	CDS	1170548	1171435	+	-1	.	codon_start=1 db_xref=GI:299061418 db_xref=GOA:D8MNX3 db_xref=InterPro:IPR000537 db_xref=InterPro:IPR006369 db_xref=UniProtKB/TrEMBL:D8MNX3 gene=cyoE locus_tag=EbC_09990 note=silverDB:661Eb01356 product='Cytochrome o ubiquinol oxidase C subunit' protein_id=CAX58530.1 transl_table=11
FP236843	GenBank	CDS	1171450	1171779	+	-1	.	codon_start=1 db_xref=GI:299061419 db_xref=GOA:D8MNX4 db_xref=InterPro:IPR005171 db_xref=InterPro:IPR014210 db_xref=UniProtKB/TrEMBL:D8MNX4 gene=cyoD locus_tag=EbC_10000 note=silverDB:661Eb01357 product='Cytochrome o ubiquinol oxidase protein CyoD (Ubiquinol oxidase chain D)' protein_id=CAX58531.1 transl_table=11
FP236843	GenBank	CDS	1171779	1172393	+	-1	.	codon_start=1 db_xref=GI:299061420 db_xref=GOA:D8MNX5 db_xref=InterPro:IPR000298 db_xref=InterPro:IPR013833 db_xref=InterPro:IPR014206 db_xref=UniProtKB/TrEMBL:D8MNX5 gene=cyoC locus_tag=EbC_10010 note=silverDB:661Eb01358 product='Cytochrome o ubiquinol oxidase subunit III' protein_id=CAX58532.1 transl_table=11
FP236843	GenBank	CDS	1172383	1174374	+	-1	.	EC_number=1.10.3.- codon_start=1 db_xref=GI:299061421 db_xref=GOA:D8MNX6 db_xref=InterPro:IPR000883 db_xref=InterPro:IPR014207 db_xref=UniProtKB/TrEMBL:D8MNX6 gene=cyoB locus_tag=EbC_10020 note=silverDB:661Eb01359 product='Ubiquinol oxidase subunit 1' protein_id=CAX58533.1 transl_table=11
FP236843	GenBank	CDS	1174379	1175305	+	-1	.	codon_start=1 db_xref=GI:299061422 db_xref=GOA:D8MNX7 db_xref=InterPro:IPR002429 db_xref=InterPro:IPR006333 db_xref=InterPro:IPR008972 db_xref=InterPro:IPR010514 db_xref=InterPro:IPR011759 db_xref=InterPro:IPR012141 db_xref=InterPro:IPR015964 db_xref=UniProtKB/TrEMBL:D8MNX7 gene=cyoA locus_tag=EbC_10030 note=silverDB:661Eb01360 product='Cytochrome o ubiquinol oxidase subunit II' protein_id=CAX585…
FP236843	GenBank	CDS	1175825	1177306	+	-1	.	codon_start=1 db_xref=GI:299061423 db_xref=GOA:D8MNX8 db_xref=InterPro:IPR004752 db_xref=InterPro:IPR011701 db_xref=InterPro:IPR016196 db_xref=InterPro:IPR020846 db_xref=UniProtKB/TrEMBL:D8MNX8 gene=ampG locus_tag=EbC_10040 note=silverDB:661Eb01362 product='AmpG protein (Beta-lactamase induction signal transducer AmpG)' protein_id=CAX58535.1 transl_table=11
FP236843	GenBank	CDS	1177355	1177933	+	-1	.	codon_start=1 db_xref=GI:299061424 db_xref=InterPro:IPR005619 db_xref=InterPro:IPR012640 db_xref=UniProtKB/TrEMBL:D8MNX9 locus_tag=EbC_10050 note=silverDB:661Eb01363 product='Putative lipoprotein' protein_id=CAX58536.1 transl_table=11
FP236843	GenBank	CDS	1178228	1178542	+	1	.	codon_start=1 db_xref=GI:299061425 db_xref=InterPro:IPR002634 db_xref=UniProtKB/TrEMBL:D8MNY0 locus_tag=EbC_10060 note=silverDB:661Eb01364 product='Transcriptional regulator BolA' protein_id=CAX58537.1 transl_table=11
FP236843	GenBank	CDS	1178865	1180169	+	1	.	codon_start=1 db_xref=GI:299061426 db_xref=GOA:D8MNY1 db_xref=InterPro:IPR001179 db_xref=InterPro:IPR005215 db_xref=InterPro:IPR008880 db_xref=InterPro:IPR008881 db_xref=UniProtKB/TrEMBL:D8MNY1 locus_tag=EbC_10070 note=silverDB:661Eb01365 product='uncharacterized protein' protein_id=CAX58538.1 transl_table=11
FP236843	GenBank	CDS	1180483	1181130	+	1	.	EC_number=3.4.21.92 codon_start=1 db_xref=GI:299061427 db_xref=GOA:D8MNY2 db_xref=InterPro:IPR001907 db_xref=InterPro:IPR018215 db_xref=UniProtKB/TrEMBL:D8MNY2 locus_tag=EbC_10080 note=silverDB:661Eb01366 product='ATP-dependent Clp protease proteolytic subunit' protein_id=CAX58539.1 transl_table=11
FP236843	GenBank	CDS	1181250	1182524	+	1	.	codon_start=1 db_xref=GI:299061428 db_xref=GOA:D8MNY3 db_xref=InterPro:IPR003593 db_xref=InterPro:IPR004487 db_xref=InterPro:IPR010603 db_xref=InterPro:IPR013093 db_xref=InterPro:IPR019489 db_xref=UniProtKB/TrEMBL:D8MNY3 gene=clpX locus_tag=EbC_10090 note=silverDB:661Eb01368 product='ATP-dependent Clp protease ATP-binding subunit ClpX' protein_id=CAX58540.1 transl_table=11
FP236843	GenBank	CDS	1182716	1185070	+	1	.	EC_number=3.4.21.53 codon_start=1 db_xref=GI:299061429 db_xref=GOA:D8MNY4 db_xref=InterPro:IPR001984 db_xref=InterPro:IPR003111 db_xref=InterPro:IPR003593 db_xref=InterPro:IPR003959 db_xref=InterPro:IPR004815 db_xref=InterPro:IPR008268 db_xref=InterPro:IPR008269 db_xref=InterPro:IPR015947 db_xref=InterPro:IPR020568 db_xref=UniProtKB/TrEMBL:D8MNY4 gene=lon locus_tag=EbC_10100 note=silverDB:661Eb01…
FP236843	GenBank	CDS	1185285	1185557	+	1	.	codon_start=1 db_xref=GI:299061430 db_xref=GOA:D8MNY5 db_xref=InterPro:IPR000119 db_xref=InterPro:IPR010992 db_xref=InterPro:IPR020816 db_xref=UniProtKB/TrEMBL:D8MNY5 gene=hopD locus_tag=EbC_10110 note=silverDB:661Eb01370 product='DNA-binding protein HU-beta' protein_id=CAX58542.1 transl_table=11
FP236843	GenBank	CDS	1185803	1187674	+	1	.	EC_number=5.2.1.8 codon_start=1 db_xref=GI:299061431 db_xref=GOA:D8MNY6 db_xref=InterPro:IPR000297 db_xref=InterPro:IPR008880 db_xref=InterPro:IPR023058 db_xref=UniProtKB/TrEMBL:D8MNY6 gene=ppiD locus_tag=EbC_10120 note=silverDB:661Eb01371 product='Peptidyl-prolyl cis-trans isomerase D' protein_id=CAX58543.1 transl_table=11
FP236843	GenBank	CDS	1187799	1188146	+	1	.	codon_start=1 db_xref=GI:299061432 db_xref=GOA:D8MNY7 db_xref=InterPro:IPR003583 db_xref=InterPro:IPR004509 db_xref=UniProtKB/TrEMBL:D8MNY7 gene=ybaV locus_tag=EbC_10130 note=silverDB:661Eb01372 product='conserved uncharacterized protein YbaV' protein_id=CAX58544.1 transl_table=11
FP236843	GenBank	CDS	1188257	1188658	+	1	.	codon_start=1 db_xref=GI:299061433 db_xref=GOA:D8MNY8 db_xref=InterPro:IPR006683 db_xref=InterPro:IPR006684 db_xref=UniProtKB/TrEMBL:D8MNY8 gene=ybaW locus_tag=EbC_10140 note=silverDB:661Eb01373 product='conserved uncharacterized protein YbaW' protein_id=CAX58545.1 transl_table=11
FP236843	GenBank	CDS	1188650	1189345	+	-1	.	EC_number=3.5.-.- codon_start=1 db_xref=GI:299061434 db_xref=GOA:D8MNY9 db_xref=InterPro:IPR014729 db_xref=InterPro:IPR018317 db_xref=UniProtKB/TrEMBL:D8MNY9 gene=queC locus_tag=EbC_10150 note=silverDB:661Eb01374 product='Queuosine biosynthesis protein QueC' protein_id=CAX58546.1 transl_table=11
FP236843	GenBank	CDS	1189412	1191112	+	-1	.	codon_start=1 db_xref=GI:299061435 db_xref=GOA:D8MNZ0 db_xref=InterPro:IPR000914 db_xref=UniProtKB/TrEMBL:D8MNZ0 gene=ybaE locus_tag=EbC_10160 note=silverDB:661Eb01375 product='ABC superfamily transporter, permease' protein_id=CAX58547.1 transl_table=11
FP236843	GenBank	CDS	1191214	1192035	+	1	.	EC_number=3.6.1.- codon_start=1 db_xref=GI:299061436 db_xref=GOA:D8MNZ1 db_xref=InterPro:IPR000150 db_xref=InterPro:IPR006379 db_xref=InterPro:IPR013200 db_xref=UniProtKB/TrEMBL:D8MNZ1 gene=cof locus_tag=EbC_10170 note=silverDB:661Eb01376 product='HMP-PP phosphatase' protein_id=CAX58548.1 transl_table=11
FP236843	GenBank	CDS	1192105	1193139	+	-1	.	codon_start=1 db_xref=GI:299061437 db_xref=GOA:D8MNZ2 db_xref=InterPro:IPR001926 db_xref=UniProtKB/TrEMBL:D8MNZ2 locus_tag=EbC_10180 note=silverDB:661Eb01377 product='Putative cysteine synthase/cystathionine beta-synthase' protein_id=CAX58549.1 transl_table=11
FP236843	GenBank	CDS	1193252	1193710	+	1	.	codon_start=1 db_xref=GI:299061438 db_xref=GOA:D8MNZ3 db_xref=InterPro:IPR000485 db_xref=InterPro:IPR011008 db_xref=InterPro:IPR011991 db_xref=InterPro:IPR019887 db_xref=InterPro:IPR019888 db_xref=UniProtKB/TrEMBL:D8MNZ3 locus_tag=EbC_10190 note=silverDB:661Eb01378 product='AsnC-family regulatory protein' protein_id=CAX58550.1 transl_table=11
FP236843	GenBank	CDS	1193758	1195527	+	1	.	codon_start=1 db_xref=GI:299061439 db_xref=GOA:D8MNZ4 db_xref=InterPro:IPR001140 db_xref=InterPro:IPR003439 db_xref=InterPro:IPR003593 db_xref=InterPro:IPR011527 db_xref=InterPro:IPR017871 db_xref=InterPro:IPR017940 db_xref=UniProtKB/TrEMBL:D8MNZ4 gene=mdlA locus_tag=EbC_10200 note=silverDB:661Eb01379 product='Multidrug resistance-like ATP-binding protein' protein_id=CAX58551.1 transl_table=11
FP236843	GenBank	CDS	1195520	1197283	+	1	.	codon_start=1 db_xref=GI:299061440 db_xref=GOA:D8MNZ5 db_xref=InterPro:IPR001140 db_xref=InterPro:IPR003439 db_xref=InterPro:IPR003593 db_xref=InterPro:IPR011527 db_xref=InterPro:IPR017871 db_xref=InterPro:IPR017940 db_xref=UniProtKB/TrEMBL:D8MNZ5 gene=mdlB locus_tag=EbC_10210 note=silverDB:661Eb01381 product='ABC transporter ATP-binding membrane protein' protein_id=CAX58552.1 transl_table=11
FP236843	GenBank	CDS	1197556	1197894	+	1	.	codon_start=1 db_xref=GI:299061441 db_xref=GOA:D8MNZ6 db_xref=InterPro:IPR002187 db_xref=InterPro:IPR002332 db_xref=InterPro:IPR011322 db_xref=InterPro:IPR015867 db_xref=InterPro:IPR017918 db_xref=UniProtKB/TrEMBL:D8MNZ6 gene=glnK locus_tag=EbC_10220 note=silverDB:661Eb01383 product='Nitrogen regulatory protein P-II 2' protein_id=CAX58553.1 transl_table=11
FP236843	GenBank	CDS	1197915	1199219	+	1	.	codon_start=1 db_xref=GI:299061442 db_xref=GOA:D8MNZ7 db_xref=InterPro:IPR001905 db_xref=InterPro:IPR018047 db_xref=UniProtKB/TrEMBL:D8MNZ7 gene=amtB locus_tag=EbC_10230 note=silverDB:661Eb01384 product='Ammonia channel (Ammonia transporter)' protein_id=CAX58554.1 transl_table=11
FP236843	GenBank	CDS	1199308	1200174	+	-1	.	codon_start=1 db_xref=GI:299061443 db_xref=GOA:D8MNZ8 db_xref=InterPro:IPR003703 db_xref=UniProtKB/TrEMBL:D8MNZ8 gene=tesB locus_tag=EbC_10240 note=silverDB:661Eb01385 product='Acyl-CoA thioesterase II' protein_id=CAX58555.1 transl_table=11
FP236843	GenBank	CDS	1200396	1200953	+	1	.	codon_start=1 db_xref=GI:299061444 db_xref=UniProtKB/TrEMBL:D8MNZ9 gene=ybaY locus_tag=EbC_10250 note=silverDB:661Eb01386 product='Probable glycoprotein involved in polysaccharide metabolism' protein_id=CAX58556.1 transl_table=11
FP236843	GenBank	CDS	1200978	1201289	+	-1	.	codon_start=1 db_xref=GI:299061445 db_xref=GOA:D8MP00 db_xref=InterPro:IPR011991 db_xref=InterPro:IPR014048 db_xref=UniProtKB/TrEMBL:D8MP00 locus_tag=EbC_10260 note=silverDB:661Eb01387 product='Putative 6-O-methylguanine DNA methyltransferase' protein_id=CAX58557.1 transl_table=11
FP236843	GenBank	CDS	1201681	1201899	+	-1	.	codon_start=1 db_xref=GI:299061446 db_xref=InterPro:IPR007985 db_xref=UniProtKB/TrEMBL:D8MP01 gene=ymoA locus_tag=EbC_10270 note=silverDB:cbdbB8 product='Putative YmoA, negative regulator of invasin expression' protein_id=CAX58558.1 transl_table=11
FP236843	GenBank	CDS	1201929	1202309	+	-1	.	codon_start=1 db_xref=GI:299061447 db_xref=InterPro:IPR019693 db_xref=UniProtKB/TrEMBL:D8MP02 gene=ymoB locus_tag=EbC_10280 note=silverDB:cbdbB9 product='Putative YmoB (Similar to YbaJ) associated to the expression of invasin' protein_id=CAX58559.1 transl_table=11
FP236843	GenBank	CDS	1202454	1202807	+	-1	.	codon_start=1 db_xref=GI:299061448 db_xref=UniProtKB/TrEMBL:D8MP03 locus_tag=EbC_10290 note=silverDB:661Eb01390 product='conserved uncharacterized protein' protein_id=CAX58560.1 transl_table=11
FP236843	GenBank	CDS	1203223	1203909	+	1	.	codon_start=1 db_xref=GI:299061449 db_xref=GOA:D8MP04 db_xref=InterPro:IPR003439 db_xref=InterPro:IPR003593 db_xref=InterPro:IPR017871 db_xref=UniProtKB/TrEMBL:D8MP04 locus_tag=EbC_10300 note=silverDB:661Eb01392 product='ABC transporter, ATP-binding protein' protein_id=CAX58561.1 transl_table=11
FP236843	GenBank	CDS	1203909	1204778	+	1	.	codon_start=1 db_xref=GI:299061450 db_xref=GOA:D8MP05 db_xref=InterPro:IPR001626 db_xref=UniProtKB/TrEMBL:D8MP05 locus_tag=EbC_10310 note=silverDB:661Eb01393 product='ABC transporter, membrane protein' protein_id=CAX58562.1 transl_table=11
FP236843	GenBank	CDS	1204775	1205050	+	1	.	codon_start=1 db_xref=PSEUDO:CAX58563.1 locus_tag=EbC_10320 note=silverDB:661Eb01395 product='ABC transporter substrate-binding protein, fragment' pseudo=_no_value transl_table=11
FP236843	GenBank	CDS	1205073	1205654	+	1	.	codon_start=1 db_xref=PSEUDO:CAX58564.1 locus_tag=EbC_10330 note=silverDB:661Eb01396 product='ABC transporter, substrate-binding protein, fragment' pseudo=_no_value transl_table=11
FP236843	GenBank	CDS	1205747	1205887	+	-1	.	codon_start=1 db_xref=GI:299061451 db_xref=GOA:D8MP08 db_xref=InterPro:IPR000473 db_xref=UniProtKB/TrEMBL:D8MP08 gene=rpmJ locus_tag=EbC_10340 note=silverDB:661Eb01399 product='50S ribosomal protein L36' protein_id=CAX58565.1 transl_table=11
FP236843	GenBank	CDS	1205897	1206160	+	-1	.	codon_start=1 db_xref=GI:299061452 db_xref=GOA:D8MP09 db_xref=InterPro:IPR002150 db_xref=UniProtKB/TrEMBL:D8MP09 gene=rpmE locus_tag=EbC_10350 note=silverDB:661Eb01400 product='50S ribosomal protein L31 type B' protein_id=CAX58566.1 transl_table=11
FP236843	GenBank	CDS	1206309	1209461	+	-1	.	codon_start=1 db_xref=GI:299061453 db_xref=GOA:D8MP10 db_xref=InterPro:IPR001036 db_xref=InterPro:IPR004764 db_xref=UniProtKB/TrEMBL:D8MP10 gene=acrB locus_tag=EbC_10360 note=silverDB:661Eb01401 product='Acriflavine resistance protein B' protein_id=CAX58567.1 transl_table=11
FP236843	GenBank	CDS	1209479	1210663	+	-1	.	codon_start=1 db_xref=GI:299061454 db_xref=GOA:D8MP11 db_xref=InterPro:IPR006143 db_xref=UniProtKB/TrEMBL:D8MP11 gene=acrA locus_tag=EbC_10370 note=silverDB:661Eb01402 product='Membrane-fusion protein' protein_id=CAX58568.1 transl_table=11
FP236843	GenBank	CDS	1210804	1211445	+	1	.	codon_start=1 db_xref=GI:299061455 db_xref=GOA:D8MP12 db_xref=InterPro:IPR001647 db_xref=InterPro:IPR009057 db_xref=InterPro:IPR011075 db_xref=InterPro:IPR012287 db_xref=InterPro:IPR013572 db_xref=InterPro:IPR015893 db_xref=UniProtKB/TrEMBL:D8MP12 gene=acrR locus_tag=EbC_10380 note=silverDB:661Eb01403 product='Putative repressor for the acrAB genes' protein_id=CAX58569.1 transl_table=11
FP236843	GenBank	CDS	1211442	1211606	+	-1	.	codon_start=1 db_xref=GI:299061456 db_xref=InterPro:IPR019630 db_xref=UniProtKB/TrEMBL:D8MP13 locus_tag=EbC_10390 note=silverDB:661Eb01404 product='conserved uncharacterized protein' protein_id=CAX58570.1 transl_table=11
FP236843	GenBank	CDS	1211637	1211882	+	-1	.	codon_start=1 db_xref=GI:299061457 db_xref=UniProtKB/TrEMBL:D8MP14 locus_tag=EbC_10400 note=silverDB:661Eb01405 product='Putative membrane protein' protein_id=CAX58571.1 transl_table=11
FP236843	GenBank	CDS	1211919	1212449	+	-1	.	codon_start=1 db_xref=GI:299061458 db_xref=InterPro:IPR010890 db_xref=UniProtKB/TrEMBL:D8MP15 gene=priC locus_tag=EbC_10410 note=silverDB:661Eb01406 product='Primosomal replication protein N\'\'' protein_id=CAX58572.1 transl_table=11
FP236843	GenBank	CDS	1212516	1212893	+	1	.	codon_start=1 db_xref=GI:299061459 db_xref=InterPro:IPR007401 db_xref=UniProtKB/TrEMBL:D8MP16 locus_tag=EbC_10420 note=silverDB:661Eb01407 product='conserved uncharacterized protein' protein_id=CAX58573.1 transl_table=11
FP236843	GenBank	CDS	1213048	1213599	+	1	.	EC_number=2.4.2.7 codon_start=1 db_xref=GI:299061460 db_xref=GOA:D8MP17 db_xref=InterPro:IPR000836 db_xref=InterPro:IPR005764 db_xref=UniProtKB/TrEMBL:D8MP17 gene=apt locus_tag=EbC_10430 note=silverDB:661Eb01408 product='Adenine phosphoribosyltransferase' protein_id=CAX58574.1 transl_table=11
FP236843	GenBank	CDS	1213681	1215615	+	1	.	EC_number=2.7.7.7 codon_start=1 db_xref=GI:299061461 db_xref=GOA:D8MP18 db_xref=InterPro:IPR001270 db_xref=InterPro:IPR003593 db_xref=InterPro:IPR003959 db_xref=InterPro:IPR008921 db_xref=InterPro:IPR012763 db_xref=InterPro:IPR021029 db_xref=InterPro:IPR022001 db_xref=InterPro:IPR022754 db_xref=UniProtKB/TrEMBL:D8MP18 gene=dnaX locus_tag=EbC_10440 note=silverDB:661Eb01409 product='DNA polymerase …
FP236843	GenBank	CDS	1215669	1215998	+	1	.	codon_start=1 db_xref=GI:299061462 db_xref=InterPro:IPR004401 db_xref=UniProtKB/TrEMBL:D8MP19 locus_tag=EbC_10450 note=silverDB:661Eb01410 product='conserved uncharacterized protein' protein_id=CAX58576.1 transl_table=11
FP236843	GenBank	CDS	1215998	1216603	+	1	.	codon_start=1 db_xref=GI:299061463 db_xref=GOA:D8MP20 db_xref=InterPro:IPR000093 db_xref=InterPro:IPR003583 db_xref=InterPro:IPR006171 db_xref=InterPro:IPR015967 db_xref=UniProtKB/TrEMBL:D8MP20 gene=recR locus_tag=EbC_10460 note=silverDB:661Eb01411 product='Recombination protein RecR' protein_id=CAX58577.1 transl_table=11
FP236843	GenBank	CDS	1216702	1218576	+	1	.	codon_start=1 db_xref=GI:299061464 db_xref=GOA:D8MP21 db_xref=InterPro:IPR001404 db_xref=InterPro:IPR003594 db_xref=InterPro:IPR019805 db_xref=InterPro:IPR020568 db_xref=InterPro:IPR020575 db_xref=InterPro:IPR020576 db_xref=UniProtKB/TrEMBL:D8MP21 gene=Hspa4 locus_tag=EbC_10470 note=silverDB:661Eb01412 product='Heat shock protein Hsp90 family protein' protein_id=CAX58578.1 transl_table=11
FP236843	GenBank	CDS	1218643	1219518	+	-1	.	codon_start=1 db_xref=GI:299061465 db_xref=GOA:D8MP22 db_xref=InterPro:IPR000847 db_xref=InterPro:IPR005119 db_xref=InterPro:IPR011991 db_xref=UniProtKB/TrEMBL:D8MP22 locus_tag=EbC_10480 note=silverDB:661Eb01414 product='LysR-family transcriptional regulator' protein_id=CAX58579.1 transl_table=11
FP236843	GenBank	CDS	1219707	1220432	+	1	.	codon_start=1 db_xref=GI:299061466 db_xref=InterPro:IPR014729 db_xref=UniProtKB/TrEMBL:D8MP23 gene=ycfA locus_tag=EbC_10490 note=silverDB:661Eb01415 product='conserded uncharacterized protein YcfA' protein_id=CAX58580.1 transl_table=11
FP236843	GenBank	CDS	1220488	1220886	+	1	.	codon_start=1 db_xref=GI:299061467 db_xref=GOA:D8MP24 db_xref=InterPro:IPR000086 db_xref=InterPro:IPR015797 db_xref=InterPro:IPR020084 db_xref=UniProtKB/TrEMBL:D8MP24 gene=ycfB locus_tag=EbC_10500 note=silverDB:661Eb01417 product='conserved uncharacterized protein YcfB' protein_id=CAX58581.1 transl_table=11
FP236843	GenBank	CDS	1220886	1221761	+	1	.	codon_start=1 db_xref=GI:299061468 db_xref=UniProtKB/TrEMBL:D8MP25 locus_tag=EbC_10510 note=silverDB:661Eb01418 product='conserved uncharacterized protein' protein_id=CAX58582.1 transl_table=11
FP236843	GenBank	CDS	1221762	1222664	+	1	.	codon_start=1 db_xref=GI:299061469 db_xref=GOA:D8MP26 db_xref=InterPro:IPR000620 db_xref=UniProtKB/TrEMBL:D8MP26 locus_tag=EbC_10520 note=silverDB:661Eb01419 product='conserved uncharacterized protein' protein_id=CAX58583.1 transl_table=11
FP236843	GenBank	CDS	1222758	1223402	+	1	.	EC_number=2.7.4.3 codon_start=1 db_xref=GI:299061470 db_xref=GOA:D8MP27 db_xref=InterPro:IPR000850 db_xref=InterPro:IPR006259 db_xref=InterPro:IPR007862 db_xref=UniProtKB/TrEMBL:D8MP27 gene=adk locus_tag=EbC_10530 note=silverDB:661Eb01420 product='Adenylate kinase (ATP-AMP transphosphorylase)' protein_id=CAX58584.1 transl_table=11
FP236843	GenBank	CDS	1223520	1224479	+	1	.	EC_number=4.99.1.1 codon_start=1 db_xref=GI:299061471 db_xref=GOA:D8MP28 db_xref=InterPro:IPR001015 db_xref=InterPro:IPR019772 db_xref=UniProtKB/TrEMBL:D8MP28 gene=hemH locus_tag=EbC_10540 note=silverDB:661Eb01421 product='Ferrochelatase (Protoheme ferro-lyase; Heme synthetase)' protein_id=CAX58585.1 transl_table=11
FP236843	GenBank	CDS	1224484	1225788	+	1	.	EC_number=2.7.1.73 codon_start=1 db_xref=GI:299061472 db_xref=GOA:D8MP29 db_xref=InterPro:IPR011611 db_xref=UniProtKB/TrEMBL:D8MP29 gene=gsk locus_tag=EbC_10550 note=silverDB:661Eb01422 product='Inosine-guanosine kinase' protein_id=CAX58586.1 transl_table=11
FP236843	GenBank	CDS	1225830	1227512	+	-1	.	codon_start=1 db_xref=GI:299061473 db_xref=GOA:D8MP30 db_xref=InterPro:IPR003148 db_xref=InterPro:IPR004771 db_xref=InterPro:IPR006153 db_xref=InterPro:IPR016040 db_xref=UniProtKB/TrEMBL:D8MP30 locus_tag=EbC_10560 note=silverDB:661Eb01423 product='Potassium antiporter' protein_id=CAX58587.1 transl_table=11
FP236843	GenBank	CDS	1227727	1228929	+	-1	.	codon_start=1 db_xref=GI:299061474 db_xref=GOA:D8MP31 db_xref=InterPro:IPR011701 db_xref=InterPro:IPR016196 db_xref=InterPro:IPR020846 db_xref=UniProtKB/TrEMBL:D8MP31 gene=fsr locus_tag=EbC_10570 note=silverDB:661Eb01425 product='Fosmidomycin resistance protein' protein_id=CAX58588.1 transl_table=11
FP236843	GenBank	CDS	1229153	1230856	+	1	.	EC_number=3.1.3.5 codon_start=1 db_xref=GI:299061475 db_xref=GOA:D8MP32 db_xref=InterPro:IPR004843 db_xref=InterPro:IPR006146 db_xref=InterPro:IPR006179 db_xref=InterPro:IPR008334 db_xref=UniProtKB/TrEMBL:D8MP32 gene=ushA locus_tag=EbC_10580 note=silverDB:661Eb01426 product='UshA protein (UDP-sugar hydrolase and 5\'-nucleotidase)' protein_id=CAX58589.1 transl_table=11
FP236843	GenBank	CDS	1230908	1231339	+	-1	.	codon_start=1 db_xref=GI:299061476 db_xref=InterPro:IPR007896 db_xref=UniProtKB/TrEMBL:D8MP33 locus_tag=EbC_10590 note=silverDB:661Eb01427 product='Putative membrane protein' protein_id=CAX58590.1 transl_table=11
FP236843	GenBank	CDS	1231428	1232297	+	1	.	codon_start=1 db_xref=GI:299061477 db_xref=GOA:D8MP34 db_xref=InterPro:IPR000847 db_xref=InterPro:IPR005119 db_xref=InterPro:IPR011991 db_xref=UniProtKB/TrEMBL:D8MP34 locus_tag=EbC_10600 note=silverDB:661Eb01428 product='LysR-family transcriptional regulator' protein_id=CAX58591.1 transl_table=11
FP236843	GenBank	CDS	1232305	1232784	+	-1	.	codon_start=1 db_xref=GI:299061478 db_xref=GOA:D8MP35 db_xref=InterPro:IPR004369 db_xref=InterPro:IPR007214 db_xref=UniProtKB/TrEMBL:D8MP35 gene=ybaK locus_tag=EbC_10610 note=silverDB:661Eb01429 product='conserved uncharacterized protein YbaK' protein_id=CAX58592.1 transl_table=11
FP236843	GenBank	CDS	1232958	1233758	+	-1	.	codon_start=1 db_xref=GI:299061479 db_xref=InterPro:IPR010891 db_xref=UniProtKB/TrEMBL:D8MP36 locus_tag=EbC_10620 note=silverDB:661Eb01430 product='conserved uncharacterized protein' protein_id=CAX58593.1 transl_table=11
FP236843	GenBank	CDS	1233850	1236423	+	-1	.	EC_number=3.6.3.1 codon_start=1 db_xref=GI:299061480 db_xref=GOA:D8MP37 db_xref=InterPro:IPR001366 db_xref=InterPro:IPR001757 db_xref=InterPro:IPR005834 db_xref=InterPro:IPR006121 db_xref=InterPro:IPR006403 db_xref=InterPro:IPR006416 db_xref=InterPro:IPR008250 db_xref=InterPro:IPR017969 db_xref=InterPro:IPR018303 db_xref=UniProtKB/TrEMBL:D8MP37 gene=copA locus_tag=EbC_10630 note=silverDB:661Eb014…
FP236843	GenBank	CDS	1236520	1236930	+	1	.	codon_start=1 db_xref=GI:299061481 db_xref=GOA:D8MP38 db_xref=InterPro:IPR000551 db_xref=InterPro:IPR009061 db_xref=InterPro:IPR011789 db_xref=InterPro:IPR015358 db_xref=UniProtKB/TrEMBL:D8MP38 gene=cueR locus_tag=EbC_10640 note=silverDB:661Eb01433 product='Copper efflux regulator' protein_id=CAX58595.1 transl_table=11
FP236843	GenBank	CDS	1236946	1237953	+	-1	.	codon_start=1 db_xref=GI:299061482 db_xref=GOA:D8MP39 db_xref=InterPro:IPR000524 db_xref=InterPro:IPR011711 db_xref=InterPro:IPR011991 db_xref=UniProtKB/TrEMBL:D8MP39 locus_tag=EbC_10650 note=silverDB:661Eb01434 product='Transcriptional regulator, GntR family' protein_id=CAX58596.1 transl_table=11
FP236843	GenBank	CDS	1238335	1239216	+	1	.	codon_start=1 db_xref=GI:299061483 db_xref=GOA:D8MP40 db_xref=InterPro:IPR002509 db_xref=InterPro:IPR011330 db_xref=UniProtKB/TrEMBL:D8MP40 locus_tag=EbC_10660 note=silverDB:661Eb01435 product='Polysaccharide deacetylase family protein' protein_id=CAX58597.1 transl_table=11
FP236843	GenBank	CDS	1239247	1240629	+	1	.	codon_start=1 db_xref=GI:299061484 db_xref=GOA:D8MP41 db_xref=InterPro:IPR005828 db_xref=InterPro:IPR005829 db_xref=InterPro:IPR016196 db_xref=InterPro:IPR020846 db_xref=UniProtKB/TrEMBL:D8MP41 locus_tag=EbC_10670 note=silverDB:661Eb01437 product='Sugar transporter' protein_id=CAX58598.1 transl_table=11
FP236843	GenBank	CDS	1240633	1241406	+	1	.	codon_start=1 db_xref=GI:299061485 db_xref=GOA:D8MP42 db_xref=InterPro:IPR002198 db_xref=InterPro:IPR002347 db_xref=InterPro:IPR016040 db_xref=InterPro:IPR020904 db_xref=UniProtKB/TrEMBL:D8MP42 locus_tag=EbC_10680 note=silverDB:661Eb01438 product='Glucose 1-dehydrogenase' protein_id=CAX58599.1 transl_table=11
FP236843	GenBank	CDS	1241418	1242164	+	1	.	EC_number=1.1.1.100 codon_start=1 db_xref=GI:299061486 db_xref=GOA:D8MP43 db_xref=InterPro:IPR002198 db_xref=InterPro:IPR002347 db_xref=InterPro:IPR016040 db_xref=InterPro:IPR020904 db_xref=UniProtKB/TrEMBL:D8MP43 locus_tag=EbC_10690 note=silverDB:661Eb01439 product='3-oxoacyl-[acyl-carrier-protein] reductase' protein_id=CAX58600.1 transl_table=11
FP236843	GenBank	CDS	1242180	1242476	+	1	.	codon_start=1 db_xref=GI:299061487 db_xref=UniProtKB/TrEMBL:D8MP44 locus_tag=EbC_10700 note=silverDB:661Eb01440 product='conserved uncharacterized protein' protein_id=CAX58601.1 transl_table=11
FP236843	GenBank	CDS	1242480	1243559	+	1	.	codon_start=1 db_xref=GI:299061488 db_xref=InterPro:IPR003495 db_xref=InterPro:IPR011629 db_xref=UniProtKB/TrEMBL:D8MP45 locus_tag=EbC_10710 note=silverDB:661Eb01442 product='Cobalamin synthesis protein/P47K family protein' protein_id=CAX58602.1 transl_table=11
FP236843	GenBank	CDS	1243559	1244752	+	1	.	codon_start=1 db_xref=GI:299061489 db_xref=UniProtKB/TrEMBL:D8MP46 locus_tag=EbC_10720 note=silverDB:661Eb01443 product='conserved uncharacterized protein' protein_id=CAX58603.1 transl_table=11
FP236843	GenBank	CDS	1244721	1245188	+	-1	.	codon_start=1 db_xref=GI:299061490 db_xref=InterPro:IPR002810 db_xref=InterPro:IPR012340 db_xref=UniProtKB/TrEMBL:D8MP47 locus_tag=EbC_10730 note=silverDB:cbdbB10 product='Putative membrane protein' protein_id=CAX58604.1 transl_table=11
FP236843	GenBank	CDS	1245185	1246102	+	-1	.	codon_start=1 db_xref=GI:299061491 db_xref=GOA:D8MP48 db_xref=InterPro:IPR001107 db_xref=InterPro:IPR001972 db_xref=InterPro:IPR018080 db_xref=UniProtKB/TrEMBL:D8MP48 locus_tag=EbC_10740 note=silverDB:661Eb01446 product='Putative inner membrane protein' protein_id=CAX58605.1 transl_table=11
FP236843	GenBank	CDS	1246200	1247057	+	-1	.	codon_start=1 db_xref=GI:299061492 db_xref=GOA:D8MP49 db_xref=InterPro:IPR005746 db_xref=InterPro:IPR011990 db_xref=InterPro:IPR012335 db_xref=InterPro:IPR012336 db_xref=InterPro:IPR013766 db_xref=InterPro:IPR017936 db_xref=UniProtKB/TrEMBL:D8MP49 locus_tag=EbC_10750 note=silverDB:661Eb01447 product='thioredoxin-like protein' protein_id=CAX58606.1 transl_table=11
FP236843	GenBank	CDS	1247135	1247908	+	-1	.	codon_start=1 db_xref=GI:299061493 db_xref=GOA:D8MP50 db_xref=InterPro:IPR002198 db_xref=InterPro:IPR002347 db_xref=InterPro:IPR016040 db_xref=InterPro:IPR020904 db_xref=UniProtKB/TrEMBL:D8MP50 locus_tag=EbC_10760 note=silverDB:661Eb01448 product='Probable short chain dehydrogenase' protein_id=CAX58607.1 transl_table=11
FP236843	GenBank	CDS	1248024	1249064	+	-1	.	codon_start=1 db_xref=GI:299061494 db_xref=GOA:D8MP51 db_xref=InterPro:IPR002104 db_xref=InterPro:IPR011010 db_xref=InterPro:IPR013762 db_xref=UniProtKB/TrEMBL:D8MP51 locus_tag=EbC_10770 note=silverDB:661Eb01450 product='Phage integrase' protein_id=CAX58608.1 transl_table=11
FP236843	GenBank	CDS	1249073	1249669	+	-1	.	codon_start=1 db_xref=GI:299061495 db_xref=GOA:D8MP52 db_xref=InterPro:IPR010744 db_xref=UniProtKB/TrEMBL:D8MP52 locus_tag=EbC_10780 note=silverDB:661Eb01451 product='Bacteriophage CI repressor' protein_id=CAX58609.1 transl_table=11
FP236843	GenBank	CDS	1249765	1250019	+	1	.	codon_start=1 db_xref=GI:299061496 db_xref=UniProtKB/TrEMBL:D8MP53 locus_tag=EbC_10790 note=silverDB:cbdbB11 product='Phage regulatory protein' protein_id=CAX58610.1 transl_table=11
FP236843	GenBank	CDS	1250032	1250541	+	1	.	codon_start=1 db_xref=GI:299061497 db_xref=InterPro:IPR009679 db_xref=UniProtKB/TrEMBL:D8MP54 locus_tag=EbC_10800 note=silverDB:661Eb01452 product='Phage regulatory CII family protein' protein_id=CAX58611.1 transl_table=11
FP236843	GenBank	CDS	1250704	1251045	+	1	.	codon_start=1 db_xref=GI:299061498 db_xref=UniProtKB/TrEMBL:D8MP55 locus_tag=EbC_10810 note=silverDB:661Eb01454 product='prophage protein' protein_id=CAX58612.1 transl_table=11
FP236843	GenBank	CDS	1251113	1251340	+	1	.	codon_start=1 db_xref=GI:299061499 db_xref=UniProtKB/TrEMBL:D8MP56 locus_tag=EbC_10820 note=silverDB:661Eb01455 product='prophage protein' protein_id=CAX58613.1 transl_table=11
FP236843	GenBank	CDS	1251340	1251567	+	1	.	codon_start=1 db_xref=GI:299061500 db_xref=GOA:D8MP57 db_xref=InterPro:IPR000962 db_xref=InterPro:IPR012783 db_xref=UniProtKB/TrEMBL:D8MP57 locus_tag=EbC_10830 note=silverDB:661Eb01457 product='Phage-related protein' protein_id=CAX58614.1 transl_table=11
FP236843	GenBank	CDS	1251564	1252418	+	1	.	EC_number=2.1.1.72 codon_start=1 db_xref=GI:299061501 db_xref=GOA:D8MP58 db_xref=InterPro:IPR002052 db_xref=InterPro:IPR012327 db_xref=InterPro:IPR023095 db_xref=UniProtKB/TrEMBL:D8MP58 locus_tag=EbC_10840 note=silverDB:661Eb01458 product='DNA adenine methylase' protein_id=CAX58615.1 transl_table=11
FP236843	GenBank	CDS	1252415	1253167	+	1	.	codon_start=1 db_xref=GI:299061502 db_xref=UniProtKB/TrEMBL:D8MP59 locus_tag=EbC_10850 note=silverDB:cbdbB12 product='conserved uncharacterized protein' protein_id=CAX58616.1 transl_table=11
FP236843	GenBank	CDS	1253164	1255425	+	1	.	codon_start=1 db_xref=GI:299061503 db_xref=GOA:D8MP60 db_xref=InterPro:IPR008766 db_xref=UniProtKB/TrEMBL:D8MP60 locus_tag=EbC_10860 note=silverDB:661Eb01461 product='Bacteriophage replication gene A' protein_id=CAX58617.1 transl_table=11
FP236843	GenBank	CDS	1255530	1255721	+	1	.	codon_start=1 db_xref=GI:299061504 db_xref=UniProtKB/TrEMBL:D8MP61 locus_tag=EbC_10870 note=silverDB:661Eb01462 product='uncharacterized protein' protein_id=CAX58618.1 transl_table=11
FP236843	GenBank	CDS	1256249	1256980	+	1	.	codon_start=1 db_xref=GI:299061505 db_xref=UniProtKB/TrEMBL:D8MP62 locus_tag=EbC_10880 note=silverDB:cbdbB13 product='conserved uncharacterized protein' protein_id=CAX58619.1 transl_table=11
FP236843	GenBank	CDS	1257023	1258060	+	-1	.	codon_start=1 db_xref=GI:299061506 db_xref=InterPro:IPR006430 db_xref=InterPro:IPR006944 db_xref=UniProtKB/TrEMBL:D8MP63 locus_tag=EbC_10890 note=silverDB:661Eb01463 product='Phage portal protein' protein_id=CAX58620.1 transl_table=11
FP236843	GenBank	CDS	1258060	1259826	+	-1	.	codon_start=1 db_xref=GI:299061507 db_xref=GOA:D8MP64 db_xref=InterPro:IPR004921 db_xref=InterPro:IPR010332 db_xref=UniProtKB/TrEMBL:D8MP64 locus_tag=EbC_10900 note=silverDB:661Eb01464 product='Terminase, ATPase subunit' protein_id=CAX58621.1 transl_table=11
FP236843	GenBank	CDS	1259970	1260824	+	1	.	codon_start=1 db_xref=GI:299061508 db_xref=GOA:D8MP65 db_xref=InterPro:IPR009228 db_xref=UniProtKB/TrEMBL:D8MP65 locus_tag=EbC_10910 note=silverDB:661Eb01465 product='capsid scaffolding protein' protein_id=CAX58622.1 transl_table=11
FP236843	GenBank	CDS	1260841	1261902	+	1	.	codon_start=1 db_xref=GI:299061509 db_xref=GOA:D8MP66 db_xref=InterPro:IPR006441 db_xref=UniProtKB/TrEMBL:D8MP66 locus_tag=EbC_10920 note=silverDB:661Eb01466 product='major capsid protein' protein_id=CAX58623.1 transl_table=11
FP236843	GenBank	CDS	1261906	1262556	+	1	.	codon_start=1 db_xref=GI:299061510 db_xref=GOA:D8MP67 db_xref=InterPro:IPR010270 db_xref=UniProtKB/TrEMBL:D8MP67 locus_tag=EbC_10930 note=silverDB:661Eb01468 product='Terminase, endonuclease subunit' protein_id=CAX58624.1 transl_table=11
FP236843	GenBank	CDS	1262657	1263127	+	1	.	codon_start=1 db_xref=GI:299061511 db_xref=GOA:D8MP68 db_xref=InterPro:IPR009225 db_xref=UniProtKB/TrEMBL:D8MP68 locus_tag=EbC_10940 note=silverDB:661Eb01470 product='capsid completion protein' protein_id=CAX58625.1 transl_table=11
FP236843	GenBank	CDS	1263127	1263330	+	1	.	codon_start=1 db_xref=GI:299061512 db_xref=InterPro:IPR008861 db_xref=UniProtKB/TrEMBL:D8MP69 locus_tag=EbC_10950 note=silverDB:661Eb01471 product='phage tail protein' protein_id=CAX58626.1 transl_table=11
FP236843	GenBank	CDS	1263337	1263546	+	1	.	codon_start=1 db_xref=GI:299061513 db_xref=UniProtKB/TrEMBL:D8MP70 locus_tag=EbC_10960 note=silverDB:661Eb01473 product='Holin family protein' protein_id=CAX58627.1 transl_table=11
FP236843	GenBank	CDS	1263566	1264042	+	1	.	EC_number=3.2.1.17 codon_start=1 db_xref=GI:299061514 db_xref=GOA:D8MP71 db_xref=InterPro:IPR002196 db_xref=UniProtKB/TrEMBL:D8MP71 locus_tag=EbC_10970 note=silverDB:661Eb01474 product='Phage lysozyme' protein_id=CAX58628.1 transl_table=11
FP236843	GenBank	CDS	1264042	1264467	+	1	.	codon_start=1 db_xref=GI:299061515 db_xref=InterPro:IPR020000 db_xref=UniProtKB/TrEMBL:D8MP72 gene=dnaB locus_tag=EbC_10980 note=silverDB:661Eb01475 product='uncharacterized protein' protein_id=CAX58629.1 transl_table=11
FP236843	GenBank	CDS	1264563	1264997	+	1	.	codon_start=1 db_xref=GI:299061516 db_xref=InterPro:IPR009678 db_xref=UniProtKB/TrEMBL:D8MP73 locus_tag=EbC_10990 note=silverDB:661Eb01478 product='phage tail completion R family protein' protein_id=CAX58630.1 transl_table=11
FP236843	GenBank	CDS	1264990	1265445	+	1	.	codon_start=1 db_xref=GI:299061517 db_xref=InterPro:IPR006522 db_xref=UniProtKB/TrEMBL:D8MP74 locus_tag=EbC_11000 note=silverDB:661Eb01479 product='phage tail protein' protein_id=CAX58631.1 transl_table=11
FP236843	GenBank	CDS	1265803	1266795	+	-1	.	codon_start=1 db_xref=GI:299061518 db_xref=UniProtKB/TrEMBL:D8MP75 locus_tag=EbC_11010 note=silverDB:661Eb01480 product='conserved uncharacterized protein' protein_id=CAX58632.1 transl_table=11
FP236843	GenBank	CDS	1266788	1267843	+	-1	.	codon_start=1 db_xref=GI:299061519 db_xref=GOA:D8MP76 db_xref=InterPro:IPR007406 db_xref=UniProtKB/TrEMBL:D8MP76 locus_tag=EbC_11020 note=silverDB:661Eb01481 product='conserved uncharacterized protein' protein_id=CAX58633.1 transl_table=11
FP236843	GenBank	CDS	1268250	1268828	+	1	.	codon_start=1 db_xref=GI:299061520 db_xref=InterPro:IPR006531 db_xref=InterPro:IPR013046 db_xref=UniProtKB/TrEMBL:D8MP77 locus_tag=EbC_11030 note=silverDB:661Eb01482 product='phage baseplate assembly protein' protein_id=CAX58634.1 transl_table=11
FP236843	GenBank	CDS	1268828	1269184	+	1	.	codon_start=1 db_xref=GI:299061521 db_xref=GOA:D8MP78 db_xref=InterPro:IPR007048 db_xref=InterPro:IPR015801 db_xref=UniProtKB/TrEMBL:D8MP78 locus_tag=EbC_11040 note=silverDB:661Eb01483 product='Phage baseplate assembly protein' protein_id=CAX58635.1 transl_table=11
FP236843	GenBank	CDS	1269171	1270085	+	1	.	codon_start=1 db_xref=GI:299061522 db_xref=InterPro:IPR006949 db_xref=InterPro:IPR014507 db_xref=UniProtKB/TrEMBL:D8MP79 locus_tag=EbC_11050 note=silverDB:661Eb01484 product='phage baseplate assembly protein' protein_id=CAX58636.1 transl_table=11
FP236843	GenBank	CDS	1270082	1270696	+	1	.	codon_start=1 db_xref=GI:299061523 db_xref=InterPro:IPR006521 db_xref=UniProtKB/TrEMBL:D8MP80 locus_tag=EbC_11060 note=silverDB:661Eb01485 product='phage tail protein' protein_id=CAX58637.1 transl_table=11
FP236843	GenBank	CDS	1270693	1271808	+	1	.	codon_start=1 db_xref=GI:299061524 db_xref=InterPro:IPR011083 db_xref=UniProtKB/TrEMBL:D8MP81 locus_tag=EbC_11070 note=silverDB:661Eb01486 product='Phage tail collar domain protein' protein_id=CAX58638.1 transl_table=11
FP236843	GenBank	CDS	1271808	1272398	+	1	.	codon_start=1 db_xref=GI:299061525 db_xref=InterPro:IPR003458 db_xref=UniProtKB/TrEMBL:D8MP82 locus_tag=EbC_11080 note=silverDB:661Eb01487 product='Phage tail assembly chaperone' protein_id=CAX58639.1 transl_table=11
FP236843	GenBank	CDS	1272518	1273690	+	1	.	codon_start=1 db_xref=GI:299061526 db_xref=InterPro:IPR007067 db_xref=UniProtKB/TrEMBL:D8MP83 locus_tag=EbC_11090 note=silverDB:661Eb01488 product='major tail sheath protein' protein_id=CAX58640.1 transl_table=11
FP236843	GenBank	CDS	1273703	1274218	+	1	.	codon_start=1 db_xref=GI:299061527 db_xref=InterPro:IPR006498 db_xref=UniProtKB/TrEMBL:D8MP84 locus_tag=EbC_11100 note=silverDB:661Eb01489 product='major tail tube protein' protein_id=CAX58641.1 transl_table=11
FP236843	GenBank	CDS	1274277	1274600	+	1	.	codon_start=1 db_xref=GI:299061528 db_xref=InterPro:IPR009322 db_xref=UniProtKB/TrEMBL:D8MP85 locus_tag=EbC_11110 note=silverDB:661Eb01490 product='phage tail protein' protein_id=CAX58642.1 transl_table=11
FP236843	GenBank	CDS	1274730	1277375	+	1	.	codon_start=1 db_xref=GI:299061529 db_xref=InterPro:IPR010090 db_xref=UniProtKB/TrEMBL:D8MP86 locus_tag=EbC_11120 note=silverDB:661Eb01494 product='Phage tail tape measure protein' protein_id=CAX58643.1 transl_table=11
FP236843	GenBank	CDS	1277372	1277857	+	1	.	codon_start=1 db_xref=GI:299061530 db_xref=InterPro:IPR009734 db_xref=InterPro:IPR016912 db_xref=UniProtKB/TrEMBL:D8MP87 locus_tag=EbC_11130 note=silverDB:661Eb01495 product='phage tail protein' protein_id=CAX58644.1 transl_table=11
FP236843	GenBank	CDS	1277854	1278948	+	1	.	codon_start=1 db_xref=GI:299061531 db_xref=InterPro:IPR010277 db_xref=UniProtKB/TrEMBL:D8MP88 locus_tag=EbC_11140 note=silverDB:661Eb01496 product='Phage late control D family protein' protein_id=CAX58645.1 transl_table=11
FP236843	GenBank	CDS	1279028	1279246	+	1	.	codon_start=1 db_xref=GI:299061532 db_xref=GOA:D8MP89 db_xref=InterPro:IPR007684 db_xref=UniProtKB/TrEMBL:D8MP89 gene=pag locus_tag=EbC_11150 note=silverDB:cbdbB14 product='Late gene activator Pag (Pag), phage associated' protein_id=CAX58646.1 transl_table=11
FP236843	GenBank	CDS	1279512	1280135	+	-1	.	EC_number=3.1.1.5 codon_start=1 db_xref=GI:299061533 db_xref=GOA:D8MP90 db_xref=InterPro:IPR001087 db_xref=InterPro:IPR008265 db_xref=InterPro:IPR013830 db_xref=InterPro:IPR013831 db_xref=UniProtKB/TrEMBL:D8MP90 gene=tesA locus_tag=EbC_11160 note=silverDB:661Eb01497 product='Acyl-CoA thioesterase I' protein_id=CAX58647.1 transl_table=11
FP236843	GenBank	CDS	1280106	1280792	+	1	.	codon_start=1 db_xref=GI:299061534 db_xref=GOA:D8MP91 db_xref=InterPro:IPR003439 db_xref=InterPro:IPR003593 db_xref=InterPro:IPR017871 db_xref=UniProtKB/TrEMBL:D8MP91 locus_tag=EbC_11170 note=silverDB:661Eb01498 product='ABC transporter ATP-binding protein' protein_id=CAX58648.1 transl_table=11
FP236843	GenBank	CDS	1280789	1283206	+	1	.	codon_start=1 db_xref=GI:299061535 db_xref=GOA:D8MP92 db_xref=InterPro:IPR003838 db_xref=UniProtKB/TrEMBL:D8MP92 locus_tag=EbC_11180 note=silverDB:661Eb01499 product='similar to ABC-type transport system involved in lysophospholipase L1 biosynthesis, permease component' protein_id=CAX58649.1 transl_table=11
FP236843	GenBank	CDS	1283363	1284016	+	1	.	codon_start=1 db_xref=GI:299061536 db_xref=GOA:D8MP93 db_xref=InterPro:IPR001690 db_xref=InterPro:IPR016181 db_xref=InterPro:IPR018311 db_xref=UniProtKB/TrEMBL:D8MP93 locus_tag=EbC_11190 note=silverDB:cbdbB15 product='Autoinducer synthesis family protein' protein_id=CAX58650.1 transl_table=11
FP236843	GenBank	CDS	1283984	1284727	+	-1	.	codon_start=1 db_xref=GI:299061537 db_xref=GOA:D8MP94 db_xref=InterPro:IPR000792 db_xref=InterPro:IPR005143 db_xref=InterPro:IPR011991 db_xref=InterPro:IPR016032 db_xref=UniProtKB/TrEMBL:D8MP94 gene=smaR locus_tag=EbC_11200 note=silverDB:661Eb01502 product='Quorum-sensing transcriptional regulator' protein_id=CAX58651.1 transl_table=11
FP236843	GenBank	CDS	1285181	1286251	+	-1	.	codon_start=1 db_xref=GI:299061538 db_xref=GOA:D8MP95 db_xref=InterPro:IPR003135 db_xref=InterPro:IPR005875 db_xref=InterPro:IPR011054 db_xref=InterPro:IPR011761 db_xref=InterPro:IPR013816 db_xref=InterPro:IPR013817 db_xref=InterPro:IPR016185 db_xref=UniProtKB/TrEMBL:D8MP95 gene=purK locus_tag=EbC_11210 note=silverDB:661Eb01503 product='Phosphoribosylaminoimidazole carboxylase ATPase subunit' pro…
FP236843	GenBank	CDS	1286248	1286757	+	-1	.	EC_number=4.1.1.21 codon_start=1 db_xref=GI:299061539 db_xref=GOA:D8MP96 db_xref=InterPro:IPR000031 db_xref=UniProtKB/TrEMBL:D8MP96 gene=purE locus_tag=EbC_11220 note=silverDB:661Eb01504 product='Phosphoribosylaminoimidazole carboxylase catalytic subunit' protein_id=CAX58653.1 transl_table=11
FP236843	GenBank	CDS	1286905	1287630	+	-1	.	EC_number=3.6.1.- codon_start=1 db_xref=GI:299061540 db_xref=GOA:D8MP97 db_xref=InterPro:IPR004843 db_xref=InterPro:IPR010138 db_xref=UniProtKB/TrEMBL:D8MP97 gene=lpxH locus_tag=EbC_11230 note=silverDB:661Eb01505 product='UDP-2,3-diacylglucosamine hydrolase' protein_id=CAX58654.1 transl_table=11
FP236843	GenBank	CDS	1287630	1288124	+	-1	.	EC_number=5.2.1.8 codon_start=1 db_xref=GI:299061541 db_xref=GOA:D8MP98 db_xref=InterPro:IPR002130 db_xref=InterPro:IPR015891 db_xref=InterPro:IPR020892 db_xref=UniProtKB/TrEMBL:D8MP98 gene=ppiB locus_tag=EbC_11240 note=silverDB:661Eb01506 product='Peptidyl-prolyl cis-trans isomerase B (Rotamase B)' protein_id=CAX58655.1 transl_table=11
FP236843	GenBank	CDS	1288358	1289746	+	1	.	EC_number=6.1.1.16 codon_start=1 db_xref=GI:299061542 db_xref=GOA:D8MP99 db_xref=InterPro:IPR009080 db_xref=InterPro:IPR014729 db_xref=InterPro:IPR015273 db_xref=InterPro:IPR015803 db_xref=UniProtKB/TrEMBL:D8MP99 gene=cysS locus_tag=EbC_11250 note=silverDB:661Eb01507 product='Cysteinyl-tRNA synthetase' protein_id=CAX58656.1 transl_table=11
FP236843	GenBank	CDS	1289814	1290902	+	1	.	codon_start=1 db_xref=GI:299061543 db_xref=InterPro:IPR014555 db_xref=UniProtKB/TrEMBL:D8MPA0 gene=recF locus_tag=EbC_11260 note=silverDB:661Eb01508 product='Putative RecF protein' protein_id=CAX58657.1 transl_table=11
FP236843	GenBank	CDS	1290940	1291152	+	-1	.	codon_start=1 db_xref=GI:299061544 db_xref=GOA:D8MPA1 db_xref=InterPro:IPR002942 db_xref=UniProtKB/TrEMBL:D8MPA1 locus_tag=EbC_11270 note=silverDB:661Eb01509 product='conserved uncharacterized protein' protein_id=CAX58658.1 transl_table=11
FP236843	GenBank	CDS	1291152	1292018	+	-1	.	EC_number=1.5.1.5 codon_start=1 db_xref=GI:299061545 db_xref=GOA:D8MPA2 db_xref=InterPro:IPR000672 db_xref=InterPro:IPR016040 db_xref=InterPro:IPR020630 db_xref=InterPro:IPR020631 db_xref=InterPro:IPR020867 db_xref=UniProtKB/TrEMBL:D8MPA2 gene=folD locus_tag=EbC_11280 note=silverDB:661Eb01511 product='Bifunctional protein [includes: methylenetetrahydrofolate dehydrogenase; methenyltetrahydrofolat…
FP236843	GenBank	gene	1292202	1292278	+	1	.	gene=tRNA-Arg
FP236843	GenBank	tRNA	1292202	1292278	+	1	.	gene=tRNA-Arg note='tRNAscan-SE-score 92.71' product=tRNA-Arg
FP236843	GenBank	CDS	1292303	1293148	+	-1	.	codon_start=1 db_xref=GI:299061546 db_xref=GOA:D8MPA3 db_xref=InterPro:IPR002104 db_xref=InterPro:IPR011010 db_xref=InterPro:IPR013762 db_xref=UniProtKB/TrEMBL:D8MPA3 locus_tag=EbC_11290 note=silverDB:661Eb01512 product='similar to prophage integrase' protein_id=CAX58660.1 transl_table=11
FP236843	GenBank	CDS	1293428	1293835	+	-1	.	codon_start=1 db_xref=GI:299061547 db_xref=UniProtKB/TrEMBL:D8MPA4 locus_tag=EbC_11300 note=silverDB:661Eb01513 product='uncharacterized protein' protein_id=CAX58661.1 transl_table=11
FP236843	GenBank	CDS	1296894	1297490	+	1	.	codon_start=1 db_xref=GI:299061548 db_xref=GOA:D8MPA5 db_xref=InterPro:IPR000259 db_xref=InterPro:IPR008966 db_xref=InterPro:IPR014779 db_xref=UniProtKB/TrEMBL:D8MPA5 locus_tag=EbC_11310 note=silverDB:661Eb01516 product='Fimbrial major subunit' protein_id=CAX58662.1 transl_table=11
FP236843	GenBank	CDS	1297708	1298268	+	1	.	codon_start=1 db_xref=GI:299061549 db_xref=GOA:D8MPA6 db_xref=InterPro:IPR001829 db_xref=InterPro:IPR008962 db_xref=InterPro:IPR016147 db_xref=InterPro:IPR016148 db_xref=UniProtKB/TrEMBL:D8MPA6 gene=bcfB locus_tag=EbC_11320 note=silverDB:661Eb01517 product='Fimbrial chaperone protein' protein_id=CAX58663.1 transl_table=11
FP236843	GenBank	CDS	1298316	1300928	+	1	.	codon_start=1 db_xref=GI:299061550 db_xref=GOA:D8MPA7 db_xref=InterPro:IPR000015 db_xref=InterPro:IPR018030 db_xref=UniProtKB/TrEMBL:D8MPA7 locus_tag=EbC_11330 note=silverDB:661Eb01519 product='Outer membrane usher protein, fimbrial-like' protein_id=CAX58664.1 transl_table=11
FP236843	GenBank	CDS	1300997	1301557	+	1	.	codon_start=1 db_xref=GI:299061551 db_xref=GOA:D8MPA8 db_xref=InterPro:IPR000259 db_xref=InterPro:IPR008966 db_xref=InterPro:IPR014779 db_xref=UniProtKB/TrEMBL:D8MPA8 gene=bcfE locus_tag=EbC_11340 note=silverDB:661Eb01520 product='Putative fimbrial subunit BcfE' protein_id=CAX58665.1 transl_table=11
FP236843	GenBank	CDS	1301675	1302577	+	1	.	codon_start=1 db_xref=GI:299061552 db_xref=UniProtKB/TrEMBL:D8MPA9 locus_tag=EbC_11350 note=silverDB:661Eb01521 product='uncharacterized protein' protein_id=CAX58666.1 transl_table=11
FP236843	GenBank	CDS	1302819	1303424	+	1	.	codon_start=1 db_xref=GI:299061553 db_xref=UniProtKB/TrEMBL:D8MPB0 locus_tag=EbC_11360 note=silverDB:661Eb01522 product='putative transcriptional regulator' protein_id=CAX58667.1 transl_table=11
FP236843	GenBank	CDS	1303761	1304192	+	-1	.	EC_number=2.7.1.69 codon_start=1 db_xref=GI:299061554 db_xref=GOA:D8MPB1 db_xref=InterPro:IPR002178 db_xref=InterPro:IPR016152 db_xref=UniProtKB/TrEMBL:D8MPB1 locus_tag=EbC_11370 note=silverDB:661Eb01524 product='phosphoenolpyruvate-dependent sugar phosphotransferase system, IIa component' protein_id=CAX58668.1 transl_table=11
FP236843	GenBank	CDS	1304229	1305626	+	-1	.	codon_start=1 db_xref=GI:299061555 db_xref=GOA:D8MPB2 db_xref=InterPro:IPR003663 db_xref=InterPro:IPR005828 db_xref=InterPro:IPR005829 db_xref=InterPro:IPR016196 db_xref=InterPro:IPR020846 db_xref=UniProtKB/TrEMBL:D8MPB2 locus_tag=EbC_11380 note=silverDB:661Eb01525 product='Sugar transporter, MFS superfamily protein' protein_id=CAX58669.1 transl_table=11
FP236843	GenBank	CDS	1306159	1306386	+	-1	.	codon_start=1 db_xref=GI:299061556 db_xref=UniProtKB/TrEMBL:D8MPB3 locus_tag=EbC_11390 note=silverDB:661Eb01527 product='uncharacterized protein' protein_id=CAX58670.1 transl_table=11
FP236843	GenBank	CDS	1306488	1308599	+	-1	.	codon_start=1 db_xref=GI:299061557 db_xref=GOA:D8MPB4 db_xref=InterPro:IPR000531 db_xref=InterPro:IPR010105 db_xref=InterPro:IPR010917 db_xref=InterPro:IPR012910 db_xref=UniProtKB/TrEMBL:D8MPB4 gene=fhuE locus_tag=EbC_11400 note=silverDB:661Eb01529 product='FhuE receptor' protein_id=CAX58671.1 transl_table=11
FP236843	GenBank	CDS	1308849	1309376	+	-1	.	codon_start=1 db_xref=GI:299061558 db_xref=UniProtKB/TrEMBL:D8MPB5 locus_tag=EbC_11410 note=silverDB:661Eb01532 product='conserved uncharacterized protein' protein_id=CAX58672.1 transl_table=11
FP236843	GenBank	CDS	1309462	1310028	+	-1	.	codon_start=1 db_xref=GI:299061559 db_xref=GOA:D8MPB6 db_xref=InterPro:IPR007627 db_xref=InterPro:IPR011991 db_xref=InterPro:IPR013249 db_xref=InterPro:IPR013324 db_xref=InterPro:IPR013325 db_xref=InterPro:IPR014284 db_xref=UniProtKB/TrEMBL:D8MPB6 locus_tag=EbC_11420 note=silverDB:661Eb01533 product='Probable RNA polymerase ECF-type sigma factor' protein_id=CAX58673.1 transl_table=11
FP236843	GenBank	CDS	1310059	1311291	+	-1	.	codon_start=1 db_xref=GI:299061560 db_xref=GOA:D8MPB7 db_xref=InterPro:IPR003834 db_xref=InterPro:IPR012335 db_xref=InterPro:IPR012336 db_xref=InterPro:IPR017936 db_xref=UniProtKB/TrEMBL:D8MPB7 locus_tag=EbC_11430 note=silverDB:661Eb01534 product='thio:disulfide interchange protein' protein_id=CAX58674.1 transl_table=11
FP236843	GenBank	CDS	1311334	1311897	+	-1	.	codon_start=1 db_xref=GI:299061561 db_xref=GOA:D8MPB8 db_xref=InterPro:IPR000866 db_xref=InterPro:IPR012335 db_xref=InterPro:IPR012336 db_xref=InterPro:IPR017936 db_xref=UniProtKB/TrEMBL:D8MPB8 locus_tag=EbC_11440 note=silverDB:661Eb01535 product='Alkyl hydroperoxide reductase/ Thiol specific antioxidant/ Mal allergen' protein_id=CAX58675.1 transl_table=11
FP236843	GenBank	CDS	1312073	1313392	+	-1	.	codon_start=1 db_xref=GI:299061562 db_xref=GOA:D8MPB9 db_xref=InterPro:IPR005829 db_xref=InterPro:IPR011701 db_xref=InterPro:IPR016196 db_xref=InterPro:IPR020846 db_xref=UniProtKB/TrEMBL:D8MPB9 locus_tag=EbC_11450 note=silverDB:661Eb01536 product='Major facilitator superfamily transporter' protein_id=CAX58676.1 transl_table=11
FP236843	GenBank	CDS	1313389	1314036	+	-1	.	codon_start=1 db_xref=GI:299061563 db_xref=UniProtKB/TrEMBL:D8MPC0 locus_tag=EbC_11460 note=silverDB:661Eb01537 product='conserved uncharacterized protein' protein_id=CAX58677.1 transl_table=11
FP236843	GenBank	CDS	1314096	1315457	+	-1	.	codon_start=1 db_xref=GI:299061564 db_xref=GOA:D8MPC1 db_xref=InterPro:IPR000120 db_xref=InterPro:IPR020556 db_xref=UniProtKB/TrEMBL:D8MPC1 locus_tag=EbC_11470 note=silverDB:661Eb01538 product=Amidase protein_id=CAX58678.1 transl_table=11
FP236843	GenBank	CDS	1315500	1316210	+	-1	.	codon_start=1 db_xref=GI:299061565 db_xref=InterPro:IPR021269 db_xref=UniProtKB/TrEMBL:D8MPC2 locus_tag=EbC_11480 note=silverDB:661Eb01539 product='conserved uncharacterized protein' protein_id=CAX58679.1 transl_table=11
FP236843	GenBank	CDS	1316343	1317020	+	1	.	codon_start=1 db_xref=GI:299061566 db_xref=GOA:D8MPC3 db_xref=InterPro:IPR000524 db_xref=InterPro:IPR011711 db_xref=InterPro:IPR011991 db_xref=UniProtKB/TrEMBL:D8MPC3 locus_tag=EbC_11490 note=silverDB:661Eb01540 product='Transcriptional regulator, GntR family' protein_id=CAX58680.1 transl_table=11
FP236843	GenBank	CDS	1317165	1317515	+	1	.	codon_start=1 db_xref=GI:299061567 db_xref=GOA:D8MPC4 db_xref=InterPro:IPR019732 db_xref=UniProtKB/TrEMBL:D8MPC4 locus_tag=EbC_11500 note=silverDB:661Eb01541 product='conserved uncharacterized protein' protein_id=CAX58681.1 transl_table=11
FP236843	GenBank	CDS	1318036	1318686	+	1	.	codon_start=1 db_xref=GI:299061568 db_xref=GOA:D8MPC5 db_xref=InterPro:IPR011038 db_xref=InterPro:IPR012674 db_xref=InterPro:IPR015304 db_xref=UniProtKB/TrEMBL:D8MPC5 gene=yodA locus_tag=EbC_11510 note=silverDB:661Eb01545 product='Metal-binding protein YodA' protein_id=CAX58682.1 transl_table=11
FP236843	GenBank	CDS	1319217	1319636	+	1	.	codon_start=1 db_xref=GI:299061569 db_xref=InterPro:IPR006175 db_xref=InterPro:IPR013813 db_xref=UniProtKB/TrEMBL:D8MPC6 locus_tag=EbC_11520 note=silverDB:661Eb01546 product='Putative endoribonuclease L-PSP' protein_id=CAX58683.1 transl_table=11
FP236843	GenBank	CDS	1319719	1320276	+	-1	.	EC_number=1.14.13.3 codon_start=1 db_xref=GI:299061570 db_xref=GOA:D8MPC7 db_xref=InterPro:IPR002563 db_xref=InterPro:IPR009002 db_xref=InterPro:IPR012349 db_xref=UniProtKB/TrEMBL:D8MPC7 locus_tag=EbC_11530 note=silverDB:661Eb01547 product='Flavoprotein oxidoreductase' protein_id=CAX58684.1 transl_table=11
FP236843	GenBank	CDS	1320322	1321329	+	-1	.	EC_number=1.1.1.91 codon_start=1 db_xref=GI:299061571 db_xref=GOA:D8MPC8 db_xref=InterPro:IPR001395 db_xref=InterPro:IPR023210 db_xref=UniProtKB/TrEMBL:D8MPC8 locus_tag=EbC_11540 note=silverDB:661Eb01548 product='Putative oxidoreductase (Aldo/keto reductase)' protein_id=CAX58685.1 transl_table=11
FP236843	GenBank	CDS	1321397	1321798	+	-1	.	codon_start=1 db_xref=GI:299061572 db_xref=InterPro:IPR006175 db_xref=InterPro:IPR013813 db_xref=UniProtKB/TrEMBL:D8MPC9 locus_tag=EbC_11550 note=silverDB:661Eb01549 product='Endoribonuclease L-PSP' protein_id=CAX58686.1 transl_table=11
FP236843	GenBank	CDS	1321840	1322715	+	-1	.	codon_start=1 db_xref=GI:299061573 db_xref=GOA:D8MPD0 db_xref=InterPro:IPR001851 db_xref=UniProtKB/TrEMBL:D8MPD0 locus_tag=EbC_11560 note=silverDB:661Eb01550 product='Inner-membrane translocator' protein_id=CAX58687.1 transl_table=11
FP236843	GenBank	CDS	1322763	1323860	+	-1	.	codon_start=1 db_xref=GI:299061574 db_xref=GOA:D8MPD1 db_xref=InterPro:IPR001851 db_xref=UniProtKB/TrEMBL:D8MPD1 locus_tag=EbC_11570 note=silverDB:661Eb01551 product='Inner-membrane translocator' protein_id=CAX58688.1 transl_table=11
FP236843	GenBank	CDS	1323853	1325361	+	-1	.	codon_start=1 db_xref=GI:299061575 db_xref=GOA:D8MPD2 db_xref=InterPro:IPR003439 db_xref=InterPro:IPR003593 db_xref=InterPro:IPR017871 db_xref=UniProtKB/TrEMBL:D8MPD2 locus_tag=EbC_11580 note=silverDB:661Eb01553 product='ABC transporter-like' protein_id=CAX58689.1 transl_table=11
FP236843	GenBank	CDS	1325366	1326331	+	-1	.	codon_start=1 db_xref=GI:299061576 db_xref=GOA:D8MPD3 db_xref=InterPro:IPR003760 db_xref=UniProtKB/TrEMBL:D8MPD3 locus_tag=EbC_11590 note=silverDB:661Eb01555 product='Basic membrane lipoprotein' protein_id=CAX58690.1 transl_table=11
FP236843	GenBank	CDS	1326414	1327409	+	-1	.	codon_start=1 db_xref=GI:299061577 db_xref=GOA:D8MPD4 db_xref=InterPro:IPR011251 db_xref=InterPro:IPR016048 db_xref=UniProtKB/TrEMBL:D8MPD4 locus_tag=EbC_11600 note=silverDB:661Eb01556 product='Luciferase family protein' protein_id=CAX58691.1 transl_table=11
FP236843	GenBank	CDS	1327513	1328349	+	-1	.	codon_start=1 db_xref=GI:299061578 db_xref=GOA:D8MPD5 db_xref=InterPro:IPR000073 db_xref=UniProtKB/TrEMBL:D8MPD5 locus_tag=EbC_11610 note=silverDB:661Eb01557 product='Hydrolase, alpha/beta fold family protein' protein_id=CAX58692.1 transl_table=11
FP236843	GenBank	CDS	1328500	1329387	+	-1	.	codon_start=1 db_xref=GI:299061579 db_xref=GOA:D8MPD6 db_xref=InterPro:IPR000847 db_xref=InterPro:IPR005119 db_xref=InterPro:IPR011991 db_xref=UniProtKB/TrEMBL:D8MPD6 locus_tag=EbC_11620 note=silverDB:661Eb01559 product='Transcriptional regulator, LysR family' protein_id=CAX58693.1 transl_table=11
FP236843	GenBank	CDS	1330118	1331272	+	-1	.	codon_start=1 db_xref=GI:299061580 db_xref=GOA:D8MPD7 db_xref=InterPro:IPR000014 db_xref=InterPro:IPR000160 db_xref=InterPro:IPR001054 db_xref=InterPro:IPR001610 db_xref=InterPro:IPR013656 db_xref=UniProtKB/TrEMBL:D8MPD7 locus_tag=EbC_11630 note=silverDB:661Eb01562 product='uncharacterized protein' protein_id=CAX58694.1 transl_table=11
FP236843	GenBank	CDS	1331554	1332306	+	-1	.	codon_start=1 db_xref=GI:299061581 db_xref=GOA:D8MPD8 db_xref=InterPro:IPR001509 db_xref=InterPro:IPR016040 db_xref=UniProtKB/TrEMBL:D8MPD8 locus_tag=EbC_11640 note=silverDB:661Eb01564 product='TDP-glucose-4,6-dehydratase-related protein' protein_id=CAX58695.1 transl_table=11
FP236843	GenBank	CDS	1332450	1333334	+	-1	.	codon_start=1 db_xref=GI:299061582 db_xref=GOA:D8MPD9 db_xref=InterPro:IPR000847 db_xref=InterPro:IPR005119 db_xref=InterPro:IPR011991 db_xref=UniProtKB/TrEMBL:D8MPD9 locus_tag=EbC_11650 note=silverDB:661Eb01565 product='transcriptional regulator protein, LysR family' protein_id=CAX58696.1 transl_table=11
FP236843	GenBank	CDS	1333431	1333736	+	1	.	codon_start=1 db_xref=GI:299061583 db_xref=InterPro:IPR003779 db_xref=UniProtKB/TrEMBL:D8MPE0 locus_tag=EbC_11660 note=silverDB:661Eb01567 product='carboxymuconolactone decarboxylase' protein_id=CAX58697.1 transl_table=11
FP236843	GenBank	CDS	1333742	1334128	+	1	.	codon_start=1 db_xref=GI:299061584 db_xref=InterPro:IPR014347 db_xref=UniProtKB/TrEMBL:D8MPE1 locus_tag=EbC_11670 note=silverDB:661Eb01569 product='Probable tautomerase' protein_id=CAX58698.1 transl_table=11
FP236843	GenBank	CDS	1334244	1334999	+	-1	.	codon_start=1 db_xref=GI:299061585 db_xref=GOA:D8MPE2 db_xref=InterPro:IPR001034 db_xref=InterPro:IPR011991 db_xref=InterPro:IPR014036 db_xref=InterPro:IPR018356 db_xref=UniProtKB/TrEMBL:D8MPE2 locus_tag=EbC_11680 note=silverDB:661Eb01571 product='Transcriptional regulator, DeoR family' protein_id=CAX58699.1 transl_table=11
FP236843	GenBank	CDS	1335086	1335685	+	1	.	EC_number=3.6.1.13 codon_start=1 db_xref=GI:299061586 db_xref=GOA:D8MPE3 db_xref=InterPro:IPR000086 db_xref=InterPro:IPR004385 db_xref=InterPro:IPR015797 db_xref=UniProtKB/TrEMBL:D8MPE3 gene=nudF locus_tag=EbC_11690 note=silverDB:661Eb01572 product='NUDIX hydrolase (ADP-ribose pyrophosphatase)' protein_id=CAX58700.1 transl_table=11
FP236843	GenBank	CDS	1335678	1336040	+	1	.	codon_start=1 db_xref=GI:299061587 db_xref=UniProtKB/TrEMBL:D8MPE4 locus_tag=EbC_11700 note=silverDB:661Eb01573 product='conserved uncharacterized protein' protein_id=CAX58701.1 transl_table=11
FP236843	GenBank	CDS	1336148	1336696	+	-1	.	codon_start=1 db_xref=GI:299061588 db_xref=UniProtKB/TrEMBL:D8MPE5 locus_tag=EbC_11710 note=silverDB:661Eb01574 product='conserved uncharacterized protein' protein_id=CAX58702.1 transl_table=11
FP236843	GenBank	CDS	1336879	1337289	+	-1	.	codon_start=1 db_xref=GI:299061589 db_xref=InterPro:IPR007374 db_xref=InterPro:IPR009326 db_xref=InterPro:IPR015947 db_xref=UniProtKB/TrEMBL:D8MPE6 locus_tag=EbC_11720 note=silverDB:661Eb01575 product='conserved uncharacterized protein' protein_id=CAX58703.1 transl_table=11
FP236843	GenBank	CDS	1337662	1337853	+	-1	.	codon_start=1 db_xref=PSEUDO:CAX58704.1 locus_tag=EbC_11730 note=silverDB:661Eb01579 product='acyltransferase, fragment' pseudo=_no_value transl_table=11
FP236843	GenBank	CDS	1337915	1338703	+	-1	.	codon_start=1 db_xref=GI:299061590 db_xref=GOA:D8MPE8 db_xref=InterPro:IPR002781 db_xref=UniProtKB/TrEMBL:D8MPE8 locus_tag=EbC_11740 note=silverDB:661Eb01580 product='conserved uncharacterized protein' protein_id=CAX58705.1 transl_table=11
FP236843	GenBank	CDS	1338811	1339578	+	1	.	codon_start=1 db_xref=GI:299061591 db_xref=GOA:D8MPE9 db_xref=InterPro:IPR000005 db_xref=InterPro:IPR003313 db_xref=InterPro:IPR009057 db_xref=InterPro:IPR011051 db_xref=InterPro:IPR012287 db_xref=InterPro:IPR014710 db_xref=InterPro:IPR018060 db_xref=InterPro:IPR018062 db_xref=UniProtKB/TrEMBL:D8MPE9 locus_tag=EbC_11750 note=silverDB:661Eb01582 product='Transcriptional regulator, AraC family' pro…
FP236843	GenBank	CDS	1339601	1339990	+	-1	.	codon_start=1 db_xref=GI:299061592 db_xref=GOA:D8MPF0 db_xref=InterPro:IPR000182 db_xref=InterPro:IPR016181 db_xref=UniProtKB/TrEMBL:D8MPF0 locus_tag=EbC_11760 note=silverDB:661Eb01583 product='GCN5-related N-acetyltransferase' protein_id=CAX58707.1 transl_table=11
FP236843	GenBank	CDS	1340193	1340834	+	-1	.	codon_start=1 db_xref=GI:299061593 db_xref=GOA:D8MPF1 db_xref=InterPro:IPR000524 db_xref=InterPro:IPR011711 db_xref=InterPro:IPR011991 db_xref=UniProtKB/TrEMBL:D8MPF1 locus_tag=EbC_11770 note=silverDB:661Eb01584 product='Transcriptional regulator, GntR family' protein_id=CAX58708.1 transl_table=11
FP236843	GenBank	CDS	1340904	1341389	+	1	.	codon_start=1 db_xref=GI:299061594 db_xref=GOA:D8MPF2 db_xref=InterPro:IPR003718 db_xref=InterPro:IPR015946 db_xref=UniProtKB/TrEMBL:D8MPF2 locus_tag=EbC_11780 note=silverDB:661Eb01585 product='conserved uncharacterized protein' protein_id=CAX58709.1 transl_table=11
FP236843	GenBank	CDS	1341691	1342371	+	1	.	codon_start=1 db_xref=GI:299061595 db_xref=InterPro:IPR002818 db_xref=UniProtKB/TrEMBL:D8MPF3 locus_tag=EbC_11790 note=silverDB:661Eb01586 product='ThiJ/PfpI domain protein' protein_id=CAX58710.1 transl_table=11
FP236843	GenBank	CDS	1342508	1343263	+	1	.	codon_start=1 db_xref=GI:299061596 db_xref=UniProtKB/TrEMBL:D8MPF4 locus_tag=EbC_11800 note=silverDB:661Eb01587 product='conserved uncharacterized protein' protein_id=CAX58711.1 transl_table=11
[truncated: 3,518 more rows]
