# Supplementary material for: JContextExplorer: a tree-based approach to facilitate cross-species genomic context comparison
Source: BMC Bioinformatics. 2013 Jan 16;14:18. doi: 10.1186/1471-2105-14-18 (PMC3560190; doi:10.1186/1471-2105-14-18)
Supplement: Additional file 3 — Alpha and Gamma proteobacteria biological information. Annotated genomes of 22 alpha and gamma proteobacterial species, whole-species phylogenetic tree for 22 alpha and gamma proteobacterial species, and MCL-tribe determined homology clusters for 22 alpha and gamma proteobacterial species. [file 1471-2105-14-18-S3.zip › AlphaAndGammaProteobacteria/Annotations/Erwinia_pyrifoliae_Ep196.gff]

NC_012214	GenBank	CDS	1	441	+	-1	.	codon_start=1 db_xref=GI:259906683 db_xref=UniProtKB/TrEMBL:D0FME3 db_xref=GeneID:8538055 gene=mioC locus_tag=EpC_00010 note='An electron-transfer protein; flavodoxin binds one FMN molecule, which serves as a redox-active prosthetic group' product=flavodoxin protein_id=YP_002647039.1 transl_table=11
NC_012214	GenBank	CDS	634	1095	+	-1	.	codon_start=1 db_xref=GI:259906684 db_xref=UniProtKB/TrEMBL:D0FME4 db_xref=GeneID:8539971 gene=asnC locus_tag=EpC_00020 note='transcriptional repressor of asnA which codes for aspartate-ammonia ligase' product='AsnC family transcriptional regulator' protein_id=YP_002647040.1 transl_table=11
NC_012214	GenBank	CDS	1213	3372	+	-1	.	codon_start=1 db_xref=GI:259906685 db_xref=UniProtKB/TrEMBL:D0FME5 db_xref=GeneID:8541661 locus_tag=EpC_00030 note=silverDB:cEP00003 product='hypothetical protein' protein_id=YP_002647041.1 transl_table=11
NC_012214	GenBank	CDS	3436	4896	+	-1	.	codon_start=1 db_xref=GI:259906686 db_xref=UniProtKB/TrEMBL:D0FME6 db_xref=GeneID:8540443 gene=yieM locus_tag=EpC_00040 note='contains a von Willibrand factor type A domain; stimulates the ATPase activity of RavA' product='hypothetical protein' protein_id=YP_002647042.1 transl_table=11
NC_012214	GenBank	CDS	4893	6386	+	-1	.	EC_number=3.6.3.- codon_start=1 db_xref=GI:259906687 db_xref=UniProtKB/TrEMBL:D0FME7 db_xref=GeneID:8540671 gene=ravA locus_tag=EpC_00050 note='interacts with LdcI, lysine decarboxylase; may be active in late log/ early stationary phase' product='regulatory ATPase RavA' protein_id=YP_002647043.1 transl_table=11
NC_012214	GenBank	CDS	6644	8512	+	1	.	codon_start=1 db_xref=GI:259906688 db_xref=UniProtKB/TrEMBL:D0FME8 db_xref=GeneID:8541373 gene=trkD locus_tag=EpC_00060 note='Responsible for the low-affinity transport of potassium into the cell; involved in potassium ion uptake under hyper-osmotic stress at a low pH' product='potassium transport protein Kup' protein_id=YP_002647044.1 transl_table=11
NC_012214	GenBank	CDS	8616	14888	+	-1	.	codon_start=1 db_xref=GI:259906689 db_xref=UniProtKB/TrEMBL:D0FME9 db_xref=GeneID:8539461 locus_tag=EpC_00070 note=silverDB:cEP00007 product='hypothetical protein' protein_id=YP_002647045.1 transl_table=11
NC_012214	GenBank	CDS	15051	20996	+	-1	.	codon_start=1 db_xref=GI:259906690 db_xref=UniProtKB/TrEMBL:D0FMF0 db_xref=GeneID:8541288 locus_tag=EpC_00080 note=silverDB:cEP00008 product='hypothetical protein' protein_id=YP_002647046.1 transl_table=11
NC_012214	GenBank	CDS	21292	21690	+	1	.	codon_start=1 db_xref=GI:259906691 db_xref=UniProtKB/TrEMBL:D0FMF1 db_xref=GeneID:8540444 locus_tag=EpC_00090 note=silverDB:cEP00009 product='hypothetical protein' protein_id=YP_002647047.1 transl_table=11
NC_012214	GenBank	CDS	21697	22578	+	-1	.	codon_start=1 db_xref=GI:259906692 db_xref=UniProtKB/TrEMBL:D0FMF2 db_xref=GeneID:8541757 gene=budR locus_tag=EpC_00100 note=silverDB:cEP00010 product='HTH-type transcriptional regulator BudR' protein_id=YP_002647048.1 transl_table=11
NC_012214	GenBank	CDS	22683	23465	+	1	.	EC_number=4.1.1.5 codon_start=1 db_xref=GI:259906693 db_xref=UniProtKB/TrEMBL:D0FMF3 db_xref=GeneID:8541623 gene=budA locus_tag=EpC_00110 note=silverDB:cEP00011 product='Acetolactate decarboxylase' protein_id=YP_002647049.1 transl_table=11
NC_012214	GenBank	CDS	23485	25164	+	1	.	EC_number=2.2.1.6 codon_start=1 db_xref=GI:259906694 db_xref=UniProtKB/TrEMBL:D0FMF4 db_xref=GeneID:8539643 gene=budB locus_tag=EpC_00120 note='catalyzes the formation of 2-acetolactate from pyruvate in stationary phase' product='acetolactate synthase' protein_id=YP_002647050.1 transl_table=11
NC_012214	GenBank	CDS	25383	25802	+	1	.	codon_start=1 db_xref=GI:259906695 db_xref=UniProtKB/TrEMBL:D0FMF5 db_xref=GeneID:8539644 gene=rbsD locus_tag=EpC_00130 note=silverDB:cEP00013 product='D-ribose high-affinity transport system' protein_id=YP_002647051.1 transl_table=11
NC_012214	GenBank	CDS	25810	27315	+	1	.	codon_start=1 db_xref=GI:259906696 db_xref=UniProtKB/TrEMBL:D0FMF6 db_xref=GeneID:8540891 gene=rbsA locus_tag=EpC_00140 note='with RbsBCD acts to import ribose into the cell; RbsA contains 2 ATP-binding domain' product='D-ribose transporter ATP-binding protein' protein_id=YP_002647052.1 transl_table=11
NC_012214	GenBank	CDS	27318	28286	+	1	.	codon_start=1 db_xref=GI:259906697 db_xref=UniProtKB/TrEMBL:D0FMF7 db_xref=GeneID:8538136 gene=rbsC locus_tag=EpC_00150 note='functions to transport ribose at high affinity; forms a complex with RbsA2C2B' product='ribose ABC transporter permease' protein_id=YP_002647053.1 transl_table=11
NC_012214	GenBank	CDS	28436	29317	+	1	.	codon_start=1 db_xref=GI:259906698 db_xref=UniProtKB/TrEMBL:D0FMF8 db_xref=GeneID:8538137 gene=rbsB locus_tag=EpC_00160 note='periplasmic substrate-binding component of the ATP-dependent ribose transport system' product='D-ribose transporter subunit RbsB' protein_id=YP_002647054.1 transl_table=11
NC_012214	GenBank	CDS	29379	30308	+	1	.	EC_number=2.7.1.15 codon_start=1 db_xref=GI:259906699 db_xref=UniProtKB/TrEMBL:D0FMF9 db_xref=GeneID:8540890 gene=rbsK locus_tag=EpC_00170 note='catalyzes the formation of D-ribose 5-phosphate from ribose' product=ribokinase protein_id=YP_002647055.1 transl_table=11
NC_012214	GenBank	CDS	30320	31312	+	1	.	codon_start=1 db_xref=GI:259906700 db_xref=UniProtKB/TrEMBL:D0FMG0 db_xref=GeneID:8540892 gene=rbsR locus_tag=EpC_00180 note='DNA-binding transcriptional repressor of ribose metabolism' product='transcriptional repressor RbsR' protein_id=YP_002647056.1 transl_table=11
NC_012214	GenBank	CDS	31309	32706	+	-1	.	codon_start=1 db_xref=GI:259906701 db_xref=UniProtKB/TrEMBL:D0FMG1 db_xref=GeneID:8538138 gene=mdtD locus_tag=EpC_00190 note=silverDB:cEP00019 product='MFS family transport protein' protein_id=YP_002647057.1 transl_table=11
NC_012214	GenBank	rRNA	33276	34808	+	1	.	db_xref=GeneID:8888002 locus_tag=EpC_r01 product='16S ribosomal RNA'
NC_012214	GenBank	gene	34880	34955	+	1	.	db_xref=GeneID:8539949 gene=tRNA-Glu locus_tag=EpC_t23
NC_012214	GenBank	tRNA	34880	34955	+	1	.	db_xref=GeneID:8539949 gene=tRNA-Glu locus_tag=EpC_t23 note='tRNAscan-SE-score 54.26' product=tRNA-Glu
NC_012214	GenBank	rRNA	35181	38194	+	1	.	db_xref=GeneID:8888000 locus_tag=EpC_r02 product='23S ribosomal RNA'
NC_012214	GenBank	rRNA	38408	38527	+	1	.	db_xref=GeneID:8888012 locus_tag=EpC_r03 product='5S ribosomal RNA'
NC_012214	GenBank	CDS	38614	39177	+	-1	.	codon_start=1 db_xref=GI:259906702 db_xref=UniProtKB/TrEMBL:D0FMG2 db_xref=GeneID:8540916 gene=mobA locus_tag=EpC_00200 note=silverDB:cEP00020 product='molybdopterin-guanine dinucleotide biosynthesis protein A' protein_id=YP_002647058.1 transl_table=11
NC_012214	GenBank	CDS	39557	40549	+	1	.	codon_start=1 db_xref=GI:259906703 db_xref=UniProtKB/TrEMBL:D0FMG3 db_xref=GeneID:8539411 gene=yihE locus_tag=EpC_00220 note='catalyzes the phosphorylation of protein substrates at serine and threonine residues in vitro; specific substrate in vivo has not been identified yet; plays a role in long-term cell survival and expression of surface appendages' product='serine/threonine protein kinase' pr…
NC_012214	GenBank	CDS	40599	41228	+	1	.	codon_start=1 db_xref=GI:259906704 db_xref=UniProtKB/TrEMBL:D0FMG4 db_xref=GeneID:8539412 gene=dsbA locus_tag=EpC_00230 note=silverDB:cEP00023 product='protein disulfide isomerase I' protein_id=YP_002647060.1 transl_table=11
NC_012214	GenBank	CDS	41357	41575	+	-1	.	codon_start=1 db_xref=GI:259906705 db_xref=UniProtKB/TrEMBL:D0FMG5 db_xref=GeneID:8541151 locus_tag=EpC_00240 note=silverDB:cEP00024 product='hypothetical protein' protein_id=YP_002647061.1 transl_table=11
NC_012214	GenBank	CDS	41638	44427	+	1	.	EC_number=2.7.7.7 codon_start=1 db_xref=GI:259906706 db_xref=UniProtKB/TrEMBL:D0FMG6 db_xref=GeneID:8540445 gene=polA locus_tag=EpC_00250 note='has 3'-5' exonuclease, 5'-3' exonuclease and 5'-3'polymerase activities, primarily functions to fill gaps during DNA replication and repair' product='DNA polymerase I' protein_id=YP_002647062.1 transl_table=11
NC_012214	GenBank	CDS	44916	45545	+	-1	.	codon_start=1 db_xref=GI:259906707 db_xref=UniProtKB/TrEMBL:D0FMG7 db_xref=GeneID:8538360 gene=engB locus_tag=EpC_00260 note='binds guanine nucleotides; in Escherichia coli depletion results in defective cell division and filamentation; in Bacillus subtilis this gene is essential' product='ribosome biogenesis GTP-binding protein YsxC' protein_id=YP_002647063.1 transl_table=11
NC_012214	GenBank	CDS	46107	46631	+	1	.	codon_start=1 db_xref=GI:259906708 db_xref=UniProtKB/TrEMBL:D0FMG8 db_xref=GeneID:8539997 gene=yihI locus_tag=EpC_00270 note=silverDB:cEP00027 product='hypothetical protein' protein_id=YP_002647064.1 transl_table=11
NC_012214	GenBank	CDS	46887	48260	+	1	.	codon_start=1 db_xref=GI:259906709 db_xref=UniProtKB/TrEMBL:D0FMG9 db_xref=GeneID:8539413 gene=hemN locus_tag=EpC_00280 note='catalyzes the oxygen-independent formation of protoporphyrinogen-IX from coproporphyrinogen-III' product='coproporphyrinogen III oxidase' protein_id=YP_002647065.1 transl_table=11
NC_012214	GenBank	CDS	48324	49733	+	-1	.	codon_start=1 db_xref=GI:259906710 db_xref=UniProtKB/TrEMBL:D0FMH0 db_xref=GeneID:8539530 gene=glnG locus_tag=EpC_00290 note='response regulator of a two-component regulatory system involved in the activation of nitrogen assimilation genes; interacts with sigma-54' product='nitrogen regulation protein NR(I)' protein_id=YP_002647066.1 transl_table=11
NC_012214	GenBank	CDS	49741	50790	+	-1	.	codon_start=1 db_xref=GI:259906711 db_xref=UniProtKB/TrEMBL:D0FMH1 db_xref=GeneID:8540385 gene=glnL locus_tag=EpC_00300 note='sensory histidine kinase in two-component regulatory system with GlnG; acts as a signal transducer which responds to the nitrogen level of cell and modulates the activity of ntrC by phosphorylation/dephosphorylation' product='nitrogen regulation protein NR(II)' protein_id=…
NC_012214	GenBank	CDS	50981	52390	+	-1	.	EC_number=6.3.1.2 codon_start=1 db_xref=GI:259906712 db_xref=UniProtKB/TrEMBL:D0FMH2 db_xref=GeneID:8541751 gene=glnA locus_tag=EpC_00310 note='forms a homododecamer; forms glutamine from ammonia and glutamate with the conversion of ATP to ADP and phosphate; also functions in the assimilation of ammonia; highly regulated protein controlled by the addition/removal of adenylyl groups by adenylyltra…
NC_012214	GenBank	CDS	52826	54649	+	1	.	codon_start=1 db_xref=GI:259906713 db_xref=UniProtKB/TrEMBL:D0FMH3 db_xref=GeneID:8539281 gene=typA locus_tag=EpC_00320 note=silverDB:cEP00032 product='Tyrosine phosphorylated protein A' protein_id=YP_002647069.1 transl_table=11
NC_012214	GenBank	CDS	54850	55461	+	1	.	codon_start=1 db_xref=GI:259906714 db_xref=UniProtKB/TrEMBL:D0FMH4 db_xref=GeneID:8540639 gene=yihX locus_tag=EpC_00330 note=silverDB:cEP00033 product=phosphatase protein_id=YP_002647070.1 transl_table=11
NC_012214	GenBank	CDS	55465	56337	+	1	.	codon_start=1 db_xref=GI:259906715 db_xref=UniProtKB/TrEMBL:D0FMH5 db_xref=GeneID:8539414 gene=rbn locus_tag=EpC_00340 note='RNase BN; required for 3' maturation of certain phage T4-encoded tRNAs; forms a dimer; specific for immature tRNA substrates containing incorrect residues within the universal CCA sequence; 3' to 5' exoribonuclease' product='ribonuclease BN' protein_id=YP_002647071.1 transl…
NC_012214	GenBank	CDS	56334	56771	+	1	.	codon_start=1 db_xref=GI:259906716 db_xref=UniProtKB/TrEMBL:D0FMH6 db_xref=GeneID:8540446 gene=dtd locus_tag=EpC_00350 note='hydrolyzes D-tyrosyl-tRNA(Tyr) into D-tyrosine and free tRNA(Tyr); possible defense mechanism against a harmful effect of D-tyrosine' product='D-tyrosyl-tRNA(Tyr) deacylase' protein_id=YP_002647072.1 transl_table=11
NC_012214	GenBank	CDS	56768	57769	+	1	.	codon_start=1 db_xref=GI:259906717 db_xref=UniProtKB/TrEMBL:D0FMH7 db_xref=GeneID:8539625 locus_tag=EpC_00360 note=silverDB:cEP00036 product=acetyltransferase protein_id=YP_002647073.1 transl_table=11
NC_012214	GenBank	CDS	57777	58655	+	-1	.	EC_number=5.4.99.- codon_start=1 db_xref=GI:259906718 db_xref=UniProtKB/TrEMBL:D0FMH8 db_xref=GeneID:8541289 gene=rluF locus_tag=EpC_00370 note='catalyzes the synthesis of pseudouridine from U-2604 in the 23S ribosomal RNA' product='23S rRNA pseudouridine synthase F' protein_id=YP_002647074.1 transl_table=11
NC_012214	GenBank	CDS	58739	60430	+	-1	.	codon_start=1 db_xref=GI:259906719 db_xref=UniProtKB/TrEMBL:D0FMH9 db_xref=GeneID:8538967 gene=yicH locus_tag=EpC_00380 note=silverDB:cEP00038 product='hypothetical protein' protein_id=YP_002647075.1 transl_table=11
NC_012214	GenBank	CDS	60544	61932	+	-1	.	codon_start=1 db_xref=GI:259906720 db_xref=UniProtKB/TrEMBL:D0FMI0 db_xref=GeneID:8539404 gene=yicE locus_tag=EpC_00390 note=silverDB:cEP00039 product='purine/xanthine transport protein' protein_id=YP_002647076.1 transl_table=11
NC_012214	GenBank	CDS	62175	64256	+	-1	.	EC_number=3.6.1.- codon_start=1 db_xref=GI:259906721 db_xref=UniProtKB/TrEMBL:D0FMI1 db_xref=GeneID:8539402 gene=recG locus_tag=EpC_00400 note='catalyzes branch migration in Holliday junction intermediates' product='ATP-dependent DNA helicase RecG' protein_id=YP_002647077.1 transl_table=11
NC_012214	GenBank	CDS	64256	64951	+	-1	.	codon_start=1 db_xref=GI:259906722 db_xref=UniProtKB/TrEMBL:D0FMI2 db_xref=GeneID:8538147 gene=spoU locus_tag=EpC_00410 note='specifically modifies tRNA at position G18' product='tRNA guanosine-2'-O-methyltransferase' protein_id=YP_002647078.1 transl_table=11
NC_012214	GenBank	CDS	65048	67171	+	-1	.	EC_number=3.1.7.2 codon_start=1 db_xref=GI:259906723 db_xref=UniProtKB/TrEMBL:D0FMI3 db_xref=GeneID:8538450 gene=spoT locus_tag=EpC_00420 note=silverDB:cEP00042 product='bifunctional (p)ppGpp synthetase II/ guanosine-3',5'-bis pyrophosphate 3'-pyrophosphohydrolase' protein_id=YP_002647079.1 transl_table=11
NC_012214	GenBank	CDS	67191	67466	+	-1	.	EC_number=2.7.7.6 codon_start=1 db_xref=GI:259906724 db_xref=UniProtKB/TrEMBL:D0FMI4 db_xref=GeneID:8540942 gene=rpoZ locus_tag=EpC_00430 note=silverDB:cEP00043 product='DNA-directed RNA polymerase subunit omega' protein_id=YP_002647080.1 transl_table=11
NC_012214	GenBank	CDS	67523	68146	+	-1	.	EC_number=2.7.4.8 codon_start=1 db_xref=GI:259906725 db_xref=UniProtKB/TrEMBL:D0FMI5 db_xref=GeneID:8539015 gene=gmk locus_tag=EpC_00440 note='Essential for recycling GMP and indirectly, cGMP' product='guanylate kinase' protein_id=YP_002647081.1 transl_table=11
NC_012214	GenBank	CDS	68406	70088	+	1	.	codon_start=1 db_xref=GI:259906726 db_xref=UniProtKB/TrEMBL:D0FMI6 db_xref=GeneID:8539304 gene=ligB locus_tag=EpC_00450 note='this ligase is LigA but it lacks the C-terminal BRCT domain; catalyzes strand joining of nicked DNA in the presence of a divalent cation and NAD+' product='NAD-dependent DNA ligase LigB' protein_id=YP_002647082.1 transl_table=11
NC_012214	GenBank	CDS	70089	70706	+	-1	.	codon_start=1 db_xref=GI:259906727 db_xref=UniProtKB/TrEMBL:D0FMI7 db_xref=GeneID:8540447 gene=yicG locus_tag=EpC_00460 note=silverDB:cEP00046 product='hypothetical protein' protein_id=YP_002647083.1 transl_table=11
NC_012214	GenBank	CDS	71173	71817	+	1	.	codon_start=1 db_xref=GI:259906728 db_xref=UniProtKB/TrEMBL:D0FMI8 db_xref=GeneID:8539403 locus_tag=EpC_00470 note=silverDB:cEP00047 product='LuxR family transcriptional regulator' protein_id=YP_002647084.1 transl_table=11
NC_012214	GenBank	CDS	72169	73533	+	-1	.	codon_start=1 db_xref=GI:259906729 db_xref=UniProtKB/TrEMBL:D0FMI9 db_xref=GeneID:8540448 locus_tag=EpC_00480 note=silverDB:cEP00048 product='Major facilitator superfamily transporter' protein_id=YP_002647085.1 transl_table=11
NC_012214	GenBank	CDS	73696	74034	+	-1	.	codon_start=1 db_xref=GI:259906730 db_xref=UniProtKB/TrEMBL:D0FMJ0 db_xref=GeneID:8540449 gene=phnA locus_tag=EpC_00490 note=silverDB:cEP00049 product='phosphonoacetate hydrolase' protein_id=YP_002647086.1 transl_table=11
NC_012214	GenBank	CDS	74478	74852	+	1	.	codon_start=1 db_xref=GI:259906731 db_xref=UniProtKB/TrEMBL:D0FMJ1 db_xref=GeneID:8538333 locus_tag=EpC_00500 note=silverDB:cEP00050 product='hypothetical protein' protein_id=YP_002647087.1 transl_table=11
NC_012214	GenBank	CDS	74918	75349	+	1	.	codon_start=1 db_xref=GI:259906732 db_xref=UniProtKB/TrEMBL:D0FMJ2 db_xref=GeneID:8540450 locus_tag=EpC_00510 note=silverDB:cEP00051 product='hypothetical protein' protein_id=YP_002647088.1 transl_table=11
NC_012214	GenBank	CDS	75427	75615	+	-1	.	codon_start=1 db_xref=GI:259906733 db_xref=UniProtKB/TrEMBL:D0FMJ3 db_xref=GeneID:8540451 locus_tag=EpC_00520 note=silverDB:cEP00052 product='hypothetical protein' protein_id=YP_002647089.1 transl_table=11
NC_012214	GenBank	CDS	75764	76354	+	-1	.	codon_start=1 db_xref=GI:259906734 db_xref=UniProtKB/TrEMBL:D0FMJ4 db_xref=GeneID:8540452 locus_tag=EpC_00530 note=silverDB:cEP00053 product='hypothetical protein' protein_id=YP_002647090.1 transl_table=11
NC_012214	GenBank	CDS	76406	78730	+	-1	.	codon_start=1 db_xref=GI:259906735 db_xref=UniProtKB/TrEMBL:D0FMJ5 db_xref=GeneID:8540453 locus_tag=EpC_00540 note=silverDB:cEP00054 product='hypothetical protein' protein_id=YP_002647091.1 transl_table=11
NC_012214	GenBank	CDS	78740	79069	+	-1	.	codon_start=1 db_xref=GI:259906736 db_xref=UniProtKB/TrEMBL:D0FMJ6 db_xref=GeneID:8540454 locus_tag=EpC_00550 note=silverDB:cEP00055 product='hypothetical protein' protein_id=YP_002647092.1 transl_table=11
NC_012214	GenBank	CDS	79069	79317	+	-1	.	codon_start=1 db_xref=GI:259906737 db_xref=UniProtKB/TrEMBL:D0FMJ7 db_xref=GeneID:8541758 locus_tag=EpC_00560 note=silverDB:cEP00056 product='hypothetical protein' protein_id=YP_002647093.1 transl_table=11
NC_012214	GenBank	CDS	79464	79685	+	1	.	codon_start=1 db_xref=GI:259906738 db_xref=UniProtKB/TrEMBL:D0FMJ8 db_xref=GeneID:8540455 locus_tag=EpC_00570 note=silverDB:cEP00057 product='hypothetical protein' protein_id=YP_002647094.1 transl_table=11
NC_012214	GenBank	CDS	79749	82577	+	-1	.	codon_start=1 db_xref=GI:259906739 db_xref=UniProtKB/TrEMBL:D0FMJ9 db_xref=GeneID:8540456 locus_tag=EpC_00580 note=silverDB:cEP00058 product='prophage primase' protein_id=YP_002647095.1 transl_table=11
NC_012214	GenBank	CDS	82587	83198	+	-1	.	codon_start=1 db_xref=GI:259906740 db_xref=UniProtKB/TrEMBL:D0FMK0 db_xref=GeneID:8541290 locus_tag=EpC_00590 note=silverDB:cEP00059 product='hypothetical protein' protein_id=YP_002647096.1 transl_table=11
NC_012214	GenBank	CDS	83195	83404	+	-1	.	codon_start=1 db_xref=GI:259906741 db_xref=UniProtKB/TrEMBL:D0FMK1 db_xref=GeneID:8540457 locus_tag=EpC_00600 note=silverDB:cEP00060 product='hypothetical protein' protein_id=YP_002647097.1 transl_table=11
NC_012214	GenBank	CDS	83574	83819	+	-1	.	codon_start=1 db_xref=GI:259906742 db_xref=UniProtKB/TrEMBL:D0FMK2 db_xref=GeneID:8541759 locus_tag=EpC_00610 note=silverDB:cEP00061 product='hypothetical protein' protein_id=YP_002647098.1 transl_table=11
NC_012214	GenBank	CDS	83812	84759	+	-1	.	codon_start=1 db_xref=GI:259906743 db_xref=UniProtKB/TrEMBL:D0FMK3 db_xref=GeneID:8540458 locus_tag=EpC_00620 note=silverDB:cEP00062 product='phage immunity repressor protein' protein_id=YP_002647099.1 transl_table=11
NC_012214	GenBank	CDS	84750	84923	+	-1	.	codon_start=1 db_xref=GI:259906744 db_xref=UniProtKB/TrEMBL:D0FMK4 db_xref=GeneID:8540459 locus_tag=EpC_00630 note=silverDB:cEP00063 product='hypothetical protein' protein_id=YP_002647100.1 transl_table=11
NC_012214	GenBank	CDS	84923	85510	+	-1	.	codon_start=1 db_xref=GI:259906745 db_xref=UniProtKB/TrEMBL:D0FMK5 db_xref=GeneID:8541291 locus_tag=EpC_00640 note=silverDB:cEP00064 product='antirepressor protein encoded by prophage CP-933N' protein_id=YP_002647101.1 transl_table=11
NC_012214	GenBank	CDS	85526	85942	+	-1	.	codon_start=1 db_xref=GI:259906746 db_xref=UniProtKB/TrEMBL:D0FMK6 db_xref=GeneID:8540460 locus_tag=EpC_00650 note=silverDB:cEP00065 product='hypothetical protein' protein_id=YP_002647102.1 transl_table=11
NC_012214	GenBank	CDS	85942	86166	+	-1	.	codon_start=1 db_xref=GI:259906747 db_xref=UniProtKB/TrEMBL:D0FMK7 db_xref=GeneID:8540461 locus_tag=EpC_00660 note=silverDB:cEP00066 product='Prophage CP4-57 transcriptional regulator protein, AlpA family' protein_id=YP_002647103.1 transl_table=11
NC_012214	GenBank	CDS	86270	87154	+	-1	.	codon_start=1 db_xref=GI:259906748 db_xref=UniProtKB/TrEMBL:D0FMK8 db_xref=GeneID:8540462 locus_tag=EpC_00670 note=silverDB:cEP00067 product='hypothetical protein' protein_id=YP_002647104.1 transl_table=11
NC_012214	GenBank	CDS	87283	88248	+	-1	.	codon_start=1 db_xref=GI:259906749 db_xref=UniProtKB/TrEMBL:D0FMK9 db_xref=GeneID:8540463 locus_tag=EpC_00680 note=silverDB:cEP00068 product='phage integrase, probably fragment' protein_id=YP_002647105.1 transl_table=11
NC_012214	GenBank	CDS	88424	89464	+	1	.	codon_start=1 db_xref=GI:259906750 db_xref=UniProtKB/TrEMBL:D0FML0 db_xref=GeneID:8541292 locus_tag=EpC_00690 note=silverDB:cEP00069 product=integrase protein_id=YP_002647106.1 transl_table=11
NC_012214	GenBank	CDS	89888	90751	+	-1	.	codon_start=1 db_xref=GI:259906751 db_xref=UniProtKB/TrEMBL:D0FML1 db_xref=GeneID:8540464 locus_tag=EpC_00700 note=silverDB:cEP00070 product='hypothetical protein' protein_id=YP_002647107.1 transl_table=11
NC_012214	GenBank	CDS	90902	91330	+	1	.	codon_start=1 db_xref=GI:259906752 db_xref=UniProtKB/TrEMBL:D0FML2 db_xref=GeneID:8540465 locus_tag=EpC_00710 note=silverDB:cEP00071 product='hypothetical protein' protein_id=YP_002647108.1 transl_table=11
NC_012214	GenBank	CDS	91365	92549	+	-1	.	codon_start=1 db_xref=GI:259906753 db_xref=UniProtKB/TrEMBL:D0FML3 db_xref=GeneID:8541760 gene=nupC locus_tag=EpC_00720 note=silverDB:cEP00072 product='Nucleoside permease' protein_id=YP_002647109.1 transl_table=11
NC_012214	GenBank	CDS	92761	93477	+	1	.	EC_number=2.7.7.56 codon_start=1 db_xref=GI:259906754 db_xref=UniProtKB/TrEMBL:D0FML4 db_xref=GeneID:8540400 gene=rph locus_tag=EpC_00730 note='RNase PH; tRNA nucleotidyltransferase; forms hexamers in Bacillus subtilis; phosphoroltic 3'-5' exoribonuclease; involved in maturation of tRNA precursors and removes terminal nucleotides near CCA acceptor arms of mature tRNAs' product='ribonuclease PH' p…
NC_012214	GenBank	CDS	93534	94175	+	1	.	EC_number=2.4.2.10 codon_start=1 db_xref=GI:259906755 db_xref=UniProtKB/TrEMBL:D0FML5 db_xref=GeneID:8538983 gene=pyrE locus_tag=EpC_00740 note='involved in fifth step of pyrimidine biosynthesis; converts orotidine 5'-phosphate and diphosphate to orotate and 5-phospho-alpha-D-ribose 1-diphosphate' product='orotate phosphoribosyltransferase' protein_id=YP_002647111.1 transl_table=11
NC_012214	GenBank	CDS	94248	94844	+	-1	.	codon_start=1 db_xref=GI:259906756 db_xref=UniProtKB/TrEMBL:D0FML6 db_xref=GeneID:8541370 gene=slmA locus_tag=EpC_00750 note='FtsZ binding protein; synthetically lethal with a defect in the Min system; this protein is the first identified nucleoid occlusion factor which works along with the Min system to properly position the FtsZ ring assembly' product='nucleoid occlusion protein' protein_id=YP_…
NC_012214	GenBank	CDS	94959	95393	+	-1	.	EC_number=3.6.1.23 codon_start=1 db_xref=GI:259906757 db_xref=UniProtKB/TrEMBL:D0FML7 db_xref=GeneID:8540634 gene=dut locus_tag=EpC_00760 note=silverDB:cEP00076 product='Deoxyuridine 5\'-triphosphate nucleotidohydrolase (DUTP pyrophosphatase)' protein_id=YP_002647113.1 transl_table=11
NC_012214	GenBank	CDS	95395	96609	+	-1	.	EC_number=4.1.1.36 codon_start=1 db_xref=GI:259906758 db_xref=UniProtKB/TrEMBL:D0FML8 db_xref=GeneID:8541620 gene=dfp locus_tag=EpC_00770 note=silverDB:cEP00077 product='Flavoprotein affecting synthesis of DNA and pantothenate metabolism' protein_id=YP_002647114.1 transl_table=11
NC_012214	GenBank	CDS	96804	97475	+	1	.	codon_start=1 db_xref=GI:259906759 db_xref=UniProtKB/TrEMBL:D0FML9 db_xref=GeneID:8539595 gene=radC locus_tag=EpC_00780 note=silverDB:cEP00078 product='DNA repair protein RadC' protein_id=YP_002647115.1 transl_table=11
NC_012214	GenBank	CDS	97770	98006	+	1	.	codon_start=1 db_xref=GI:259906760 db_xref=UniProtKB/TrEMBL:D0FMM0 db_xref=GeneID:8538132 gene=rpmB locus_tag=EpC_00790 note='required for 70S ribosome assembly' product='50S ribosomal protein L28' protein_id=YP_002647116.1 transl_table=11
NC_012214	GenBank	CDS	98023	98190	+	1	.	codon_start=1 db_xref=GI:259906761 db_xref=UniProtKB/TrEMBL:D0FMM1 db_xref=GeneID:8541043 gene=rpmG locus_tag=EpC_00800 note='in Escherichia coli BM108, a mutation that results in lack of L33 synthesis had no effect on ribosome synthesis or function; there are paralogous genes in several bacterial genomes, and a CXXC motif for zinc binding and an upstream regulation region of the paralog lacking …
NC_012214	GenBank	CDS	98298	99107	+	1	.	EC_number=3.2.2.23 codon_start=1 db_xref=GI:259906762 db_xref=UniProtKB/TrEMBL:D0FMM2 db_xref=GeneID:8541521 gene=mutM locus_tag=EpC_00810 note='Involved in base excision repair of DNA damaged by oxidation or by mutagenic agents. Acts as DNA glycosylase that recognizes and removes damaged bases' product='formamidopyrimidine-DNA glycosylase' protein_id=YP_002647118.1 transl_table=11
NC_012214	GenBank	CDS	99117	99593	+	-1	.	EC_number=2.7.7.3 codon_start=1 db_xref=GI:259906763 db_xref=UniProtKB/TrEMBL:D0FMM3 db_xref=GeneID:8539166 gene=coaD locus_tag=EpC_00820 note=silverDB:cEP00082 product='phosphopantetheine adenylyltransferase' protein_id=YP_002647119.1 transl_table=11
NC_012214	GenBank	CDS	99590	100366	+	-1	.	codon_start=1 db_xref=GI:259906764 db_xref=UniProtKB/TrEMBL:D0FMM4 db_xref=GeneID:8539689 locus_tag=EpC_00830 note=silverDB:cEP00083 product='Lipopolysaccharide core biosynthesis glycosyl transferase' protein_id=YP_002647120.1 transl_table=11
NC_012214	GenBank	CDS	100367	101641	+	-1	.	codon_start=1 db_xref=GI:259906765 db_xref=UniProtKB/TrEMBL:D0FMM5 db_xref=GeneID:8540466 gene=kdtA locus_tag=EpC_00840 note='catalyzes the transfer of 2-keto-3-deoxy-D-manno-octulosonic acid to lipid A' product='3-deoxy-D-manno-octulosonic-acid transferase' protein_id=YP_002647121.1 transl_table=11
NC_012214	GenBank	CDS	102010	103023	+	1	.	codon_start=1 db_xref=GI:259906766 db_xref=UniProtKB/TrEMBL:D0FMM6 db_xref=GeneID:8539458 locus_tag=EpC_00850 note=silverDB:cEP00085 product='glycosyl transferase, family 9' protein_id=YP_002647122.1 transl_table=11
NC_012214	GenBank	CDS	103020	104117	+	-1	.	codon_start=1 db_xref=GI:259906767 db_xref=UniProtKB/TrEMBL:D0FMM7 db_xref=GeneID:8540467 locus_tag=EpC_00860 note=silverDB:cEP00086 product='group 1 glycosyl transferase' protein_id=YP_002647123.1 transl_table=11
NC_012214	GenBank	CDS	104121	105248	+	-1	.	codon_start=1 db_xref=GI:259906768 db_xref=UniProtKB/TrEMBL:D0FMM8 db_xref=GeneID:8541761 locus_tag=EpC_00870 note=silverDB:cEP00087 product='group 1 glycosyl transferase' protein_id=YP_002647124.1 transl_table=11
NC_012214	GenBank	CDS	105245	106318	+	-1	.	codon_start=1 db_xref=GI:259906769 db_xref=UniProtKB/TrEMBL:D0FMM9 db_xref=GeneID:8540468 gene=waaQ locus_tag=EpC_00880 note=silverDB:cEP00088 product='heptosyl III transferase WaaQ (glycosyl transferase, family 9)' protein_id=YP_002647125.1 transl_table=11
NC_012214	GenBank	CDS	106479	107435	+	1	.	codon_start=1 db_xref=GI:259906770 db_xref=UniProtKB/TrEMBL:D0FMN0 db_xref=GeneID:8541323 gene=walW locus_tag=EpC_00890 note=silverDB:cEP00089 product='Lipopolysaccharide biosynthesis protein' protein_id=YP_002647126.1 transl_table=11
NC_012214	GenBank	CDS	107437	108540	+	1	.	codon_start=1 db_xref=GI:259906771 db_xref=UniProtKB/TrEMBL:D0FMN1 db_xref=GeneID:8540816 locus_tag=EpC_00900 note=silverDB:cEP00090 product='glycosyl transferase, family 9' protein_id=YP_002647127.1 transl_table=11
NC_012214	GenBank	CDS	108553	109533	+	-1	.	codon_start=1 db_xref=GI:259906772 db_xref=UniProtKB/TrEMBL:D0FMN2 db_xref=GeneID:8540469 locus_tag=EpC_00910 note=silverDB:cEP00091 product='family 2 glycosyl transferase' protein_id=YP_002647128.1 transl_table=11
NC_012214	GenBank	CDS	109527	110771	+	-1	.	codon_start=1 db_xref=GI:259906773 db_xref=UniProtKB/TrEMBL:D0FMN3 db_xref=GeneID:8540470 gene=waaL locus_tag=EpC_00920 note=silverDB:cEP00092 product='Lipid A core--surface polymer ligase WaaL' protein_id=YP_002647129.1 transl_table=11
NC_012214	GenBank	CDS	110792	111958	+	-1	.	codon_start=1 db_xref=GI:259906774 db_xref=UniProtKB/TrEMBL:D0FMN4 db_xref=GeneID:8540676 locus_tag=EpC_00930 note=silverDB:cEP00093 product='group 1 glycosyl transferase' protein_id=YP_002647130.1 transl_table=11
NC_012214	GenBank	CDS	111955	112920	+	-1	.	codon_start=1 db_xref=GI:259906775 db_xref=UniProtKB/TrEMBL:D0FMN5 db_xref=GeneID:8540471 gene=waaC locus_tag=EpC_00940 note=silverDB:cEP00094 product='ADP-heptose--LPS heptosyltransferase' protein_id=YP_002647131.1 transl_table=11
NC_012214	GenBank	CDS	112921	113967	+	-1	.	codon_start=1 db_xref=GI:259906776 db_xref=UniProtKB/TrEMBL:D0FMN6 db_xref=GeneID:8541795 gene=waaF locus_tag=EpC_00950 note='catalyzes the transfer of the second heptose to the heptosyl-KDO2 moiety of the lipopolysaccharide inner core' product='ADP-heptose--LPS heptosyltransferase' protein_id=YP_002647132.1 transl_table=11
NC_012214	GenBank	CDS	113982	114914	+	-1	.	EC_number=5.1.3.20 codon_start=1 db_xref=GI:259906777 db_xref=UniProtKB/TrEMBL:D0FMN7 db_xref=GeneID:8540675 gene=rfaD locus_tag=EpC_00960 note='catalyzes the interconversion between ADP-D-glycero-beta-D-manno-heptose and ADP-L-glycero-beta-D-manno-heptose' product=ADP-L-glycero-D-manno-heptose-6-epimerase protein_id=YP_002647133.1 transl_table=11
NC_012214	GenBank	CDS	115107	116021	+	-1	.	codon_start=1 db_xref=GI:259906778 db_xref=UniProtKB/TrEMBL:D0FMN8 db_xref=GeneID:8541322 gene=yigQ locus_tag=EpC_00970 note=silverDB:cEP00097 product='hypothetical protein' protein_id=YP_002647134.1 transl_table=11
NC_012214	GenBank	CDS	116028	117335	+	-1	.	codon_start=1 db_xref=GI:259906779 db_xref=UniProtKB/TrEMBL:D0FMN9 db_xref=GeneID:8539410 locus_tag=EpC_00980 note=silverDB:cEP00098 product='hypothetical protein' protein_id=YP_002647135.1 transl_table=11
NC_012214	GenBank	CDS	117686	118117	+	1	.	codon_start=1 db_xref=GI:259906780 db_xref=UniProtKB/TrEMBL:D0FMP0 db_xref=GeneID:8540472 locus_tag=EpC_00990 note=silverDB:cEP00099 product='hypothetical protein' protein_id=YP_002647136.1 transl_table=11
NC_012214	GenBank	CDS	118157	118408	+	1	.	EC_number=1.20.4.1 codon_start=1 db_xref=GI:259906781 db_xref=UniProtKB/TrEMBL:D0FMP1 db_xref=GeneID:8541293 gene=grxC locus_tag=EpC_01000 note=silverDB:cEP00100 product='glutaredoxin 3' protein_id=YP_002647137.1 transl_table=11
NC_012214	GenBank	CDS	118491	118952	+	1	.	codon_start=1 db_xref=GI:259906782 db_xref=UniProtKB/TrEMBL:D0FMP2 db_xref=GeneID:8541601 gene=secB locus_tag=EpC_01010 note='molecular chaperone that is required for the normal export of envelope proteins out of the cell cytoplasm; in Escherichia coli this proteins forms a homotetramer in the cytoplasm and delivers proteins to be exported to SecA' product='preprotein translocase subunit SecB' pr…
NC_012214	GenBank	CDS	118952	119971	+	1	.	EC_number=1.1.1.94 codon_start=1 db_xref=GI:259906783 db_xref=UniProtKB/TrEMBL:D0FMP3 db_xref=GeneID:8540606 gene=gpsA locus_tag=EpC_01020 note='catalyzes the NAD(P)H-dependent reduction of glycerol 3-phosphate to glycerone phosphate' product='NAD(P)H-dependent glycerol-3-phosphate dehydrogenase' protein_id=YP_002647139.1 transl_table=11
NC_012214	GenBank	CDS	120036	120854	+	1	.	codon_start=1 db_xref=GI:259906784 db_xref=UniProtKB/TrEMBL:D0FMP4 db_xref=GeneID:8539506 gene=cysE locus_tag=EpC_01030 note='catalyzes the O-acetylation of serine' product='serine acetyltransferase' protein_id=YP_002647140.1 transl_table=11
NC_012214	GenBank	CDS	120953	121423	+	-1	.	codon_start=1 db_xref=GI:259906785 db_xref=UniProtKB/TrEMBL:D0FMP5 db_xref=GeneID:8540321 gene=cspR locus_tag=EpC_01040 note='member of the SPOUT superfamily of RNA methyltransferases; no methyltransferase activity observed with certain tRNA substrates' product='tRNA/rRNA methyltransferase YibK' protein_id=YP_002647141.1 transl_table=11
NC_012214	GenBank	CDS	121462	122841	+	-1	.	EC_number=2.7.3.- codon_start=1 db_xref=GI:259906786 db_xref=UniProtKB/TrEMBL:D0FMP6 db_xref=GeneID:8541261 gene=cpxA locus_tag=EpC_01050 note='part of two-component CpxA/CpxR system; senses envelope stress; upregulates a number of periplasmic folding and trafficking factors' product='two-component sensor protein' protein_id=YP_002647142.1 transl_table=11
NC_012214	GenBank	CDS	122838	123539	+	-1	.	codon_start=1 db_xref=GI:259906787 db_xref=UniProtKB/TrEMBL:D0FMP7 db_xref=GeneID:8540286 gene=cpxR locus_tag=EpC_01060 note='response regulator in two-component regulatory system with CpxA; part of the envelope stress response system' product='DNA-binding transcriptional regulator CpxR' protein_id=YP_002647143.1 transl_table=11
NC_012214	GenBank	CDS	123692	124201	+	1	.	codon_start=1 db_xref=GI:259906788 db_xref=UniProtKB/TrEMBL:D0FMP8 db_xref=GeneID:8540288 gene=cpxP locus_tag=EpC_01070 note=silverDB:cEP00107 product='Periplasmic repressor of cpx regulon by interaction with CpxA' protein_id=YP_002647144.1 transl_table=11
NC_012214	GenBank	CDS	124337	125239	+	1	.	codon_start=1 db_xref=GI:259906789 db_xref=UniProtKB/TrEMBL:D0FMP9 db_xref=GeneID:8540287 gene=fieF locus_tag=EpC_01080 note='member of cation diffusion facilitator family; CDF; membrane-bound; induced by both zinc and iron, but does not induce resistance to zinc; can transport zinc(II) in a proton-dependent manner; instead this protein induces iron resistance; forms dimers' product='ferrous iron…
NC_012214	GenBank	CDS	125446	126408	+	1	.	EC_number=2.7.1.11 codon_start=1 db_xref=GI:259906790 db_xref=UniProtKB/TrEMBL:D0FMQ0 db_xref=GeneID:8541686 gene=pfkA locus_tag=EpC_01090 note=silverDB:cEP00109 product=6-phosphofructokinase protein_id=YP_002647146.1 transl_table=11
NC_012214	GenBank	CDS	126552	127541	+	1	.	codon_start=1 db_xref=GI:259906791 db_xref=UniProtKB/TrEMBL:D0FMQ1 db_xref=GeneID:8540923 gene=sbp locus_tag=EpC_01100 note=silverDB:cEP00110 product='sulfate transporter subunit' protein_id=YP_002647147.1 transl_table=11
NC_012214	GenBank	CDS	127728	128507	+	1	.	EC_number=3.6.1.26 codon_start=1 db_xref=GI:259906792 db_xref=UniProtKB/TrEMBL:D0FMQ2 db_xref=GeneID:8541054 gene=cdh locus_tag=EpC_01110 note=silverDB:cEP00111 product='CDP-diacylglycerol pyrophosphatase' protein_id=YP_002647148.1 transl_table=11
NC_012214	GenBank	CDS	128571	129593	+	-1	.	codon_start=1 db_xref=GI:259906793 db_xref=UniProtKB/TrEMBL:D0FMQ3 db_xref=GeneID:8541157 gene=rbn locus_tag=EpC_01120 note=silverDB:cEP00112 product='membrane protein' protein_id=YP_002647149.1 transl_table=11
NC_012214	GenBank	CDS	130464	130859	+	1	.	EC_number=4.1.1.50 codon_start=1 db_xref=GI:259906794 db_xref=UniProtKB/TrEMBL:D0FMQ4 db_xref=GeneID:8538135 locus_tag=EpC_01130 note=silverDB:cEP00113 product='S-adenosylmethionine decarboxylase' protein_id=YP_002647150.1 transl_table=11
NC_012214	GenBank	CDS	130885	131697	+	1	.	codon_start=1 db_xref=GI:259906795 db_xref=UniProtKB/TrEMBL:D0FMQ5 db_xref=GeneID:8540473 locus_tag=EpC_01140 note=silverDB:cEP00114 product='S-adenosylmethionine decarboxylase' protein_id=YP_002647151.1 transl_table=11
NC_012214	GenBank	CDS	131714	132814	+	1	.	codon_start=1 db_xref=GI:259906796 db_xref=UniProtKB/TrEMBL:D0FMQ6 db_xref=GeneID:8540474 gene=hsvA locus_tag=EpC_01150 note=silverDB:cEP00115 product='HsvA protein' protein_id=YP_002647152.1 transl_table=11
NC_012214	GenBank	CDS	132807	134189	+	1	.	codon_start=1 db_xref=GI:259906797 db_xref=UniProtKB/TrEMBL:D0FMQ7 db_xref=GeneID:8541385 locus_tag=EpC_01160 note=silverDB:cEP00116 product='CapK protein' protein_id=YP_002647153.1 transl_table=11
NC_012214	GenBank	CDS	134197	135420	+	1	.	codon_start=1 db_xref=GI:259906798 db_xref=UniProtKB/TrEMBL:D0FMQ8 db_xref=GeneID:8540475 gene=hsvC locus_tag=EpC_01170 note=silverDB:cEP00117 product='HsvC protein' protein_id=YP_002647154.1 transl_table=11
NC_012214	GenBank	CDS	135417	136436	+	1	.	codon_start=1 db_xref=GI:259906799 db_xref=UniProtKB/TrEMBL:D0FMQ9 db_xref=GeneID:8538205 locus_tag=EpC_01180 note=silverDB:cEP00118 product='ABC transporter ATP-binding protein' protein_id=YP_002647155.1 transl_table=11
NC_012214	GenBank	CDS	136501	137244	+	1	.	codon_start=1 db_xref=GI:259906800 db_xref=UniProtKB/TrEMBL:D0FMR0 db_xref=GeneID:8540476 locus_tag=EpC_01190 note=silverDB:cEP00119 product='ABC transporter permease' protein_id=YP_002647156.1 transl_table=11
NC_012214	GenBank	CDS	137246	138016	+	1	.	codon_start=1 db_xref=GI:259906801 db_xref=UniProtKB/TrEMBL:D0FMR1 db_xref=GeneID:8541294 locus_tag=EpC_01200 note=silverDB:cEP00120 product='hypothetical protein' protein_id=YP_002647157.1 transl_table=11
NC_012214	GenBank	CDS	138018	138911	+	1	.	codon_start=1 db_xref=GI:259906802 db_xref=UniProtKB/TrEMBL:D0FMR2 db_xref=GeneID:8540477 locus_tag=EpC_01210 note=silverDB:cEP00121 product='Fatty acid desaturase family protein' protein_id=YP_002647158.1 transl_table=11
NC_012214	GenBank	CDS	138901	140205	+	1	.	codon_start=1 db_xref=GI:259906803 db_xref=UniProtKB/TrEMBL:D0FMR3 db_xref=GeneID:8540478 locus_tag=EpC_01220 note=silverDB:cEP00122 product='hypothetical protein' protein_id=YP_002647159.1 transl_table=11
NC_012214	GenBank	CDS	140449	140958	+	1	.	codon_start=1 db_xref=GI:259906804 db_xref=UniProtKB/TrEMBL:D0FMR4 db_xref=GeneID:8540479 locus_tag=EpC_01230 note=silverDB:cEP00123 product='hypothetical protein' protein_id=YP_002647160.1 transl_table=11
NC_012214	GenBank	CDS	141039	141890	+	-1	.	codon_start=1 db_xref=GI:259906805 db_xref=UniProtKB/TrEMBL:D0FMR5 db_xref=GeneID:8540480 gene=pab locus_tag=EpC_01240 note=silverDB:cEP00124 product='antibiotic biosynthesis protein' protein_id=YP_002647161.1 transl_table=11
NC_012214	GenBank	CDS	142241	143803	+	-1	.	EC_number=1.1.5.4 codon_start=1 db_xref=GI:259906806 db_xref=UniProtKB/TrEMBL:D0FMR6 db_xref=GeneID:8540436 gene=mqo locus_tag=EpC_01250 note='malate dehydrogenase; catalyzes the oxidation of malate to oxaloacetate' product='malate:quinone oxidoreductase' protein_id=YP_002647162.1 transl_table=11
NC_012214	GenBank	CDS	144183	144950	+	-1	.	EC_number=5.3.1.1 codon_start=1 db_xref=GI:259906807 db_xref=UniProtKB/TrEMBL:D0FMR7 db_xref=GeneID:8541539 gene=tpiA locus_tag=EpC_01260 note='Reversibly isomerizes the ketone sugar dihydroxyacetone phosphate to the aldehyde sugar glyceraldehyde-3-phosphate' product='triosephosphate isomerase' protein_id=YP_002647163.1 transl_table=11
NC_012214	GenBank	CDS	145069	145662	+	-1	.	codon_start=1 db_xref=GI:259906808 db_xref=UniProtKB/TrEMBL:D0FMR8 db_xref=GeneID:8538267 gene=yiiQ locus_tag=EpC_01270 note=silverDB:cEP00127 product='hypothetical protein' protein_id=YP_002647164.1 transl_table=11
NC_012214	GenBank	CDS	145753	146196	+	1	.	codon_start=1 db_xref=GI:259906809 db_xref=UniProtKB/TrEMBL:D0FMR9 db_xref=GeneID:8541582 gene=yiiR locus_tag=EpC_01280 note=silverDB:cEP00128 product='hypothetical protein' protein_id=YP_002647165.1 transl_table=11
NC_012214	GenBank	CDS	146187	146933	+	-1	.	EC_number=1.18.1.2 codon_start=1 db_xref=GI:259906810 db_xref=UniProtKB/TrEMBL:D0FMS0 db_xref=GeneID:8541583 gene=fpr locus_tag=EpC_01290 note=silverDB:cEP00129 product='ferredoxin-NADP reductase' protein_id=YP_002647166.1 transl_table=11
NC_012214	GenBank	CDS	146960	147175	+	1	.	codon_start=1 db_xref=GI:259906811 db_xref=UniProtKB/TrEMBL:D0FMS1 db_xref=GeneID:8538423 locus_tag=EpC_01300 note=silverDB:cEP00130 product='hypothetical protein' protein_id=YP_002647167.1 transl_table=11
NC_012214	GenBank	CDS	147243	148421	+	1	.	codon_start=1 db_xref=GI:259906812 db_xref=UniProtKB/TrEMBL:D0FMS2 db_xref=GeneID:8540481 gene=emrD locus_tag=EpC_01310 note='multidrug efflux protein involved in adaptation to low energy shock' product='multidrug resistance protein D' protein_id=YP_002647168.1 transl_table=11
NC_012214	GenBank	CDS	148468	149478	+	-1	.	codon_start=1 db_xref=GI:259906813 db_xref=UniProtKB/TrEMBL:D0FMS3 db_xref=GeneID:8539994 gene=glpX locus_tag=EpC_01320 note='type II fructose 1,6-bisphosphatae; in Escherichia coli this protein forms a dimer and binds manganese' product='fructose 1,6-bisphosphatase II' protein_id=YP_002647169.1 transl_table=11
NC_012214	GenBank	CDS	149692	150684	+	1	.	codon_start=1 db_xref=GI:259906814 db_xref=UniProtKB/TrEMBL:D0FMS4 db_xref=GeneID:8539293 locus_tag=EpC_01330 note=silverDB:cEP00133 product='Bile acid:sodium symporter family protein' protein_id=YP_002647170.1 transl_table=11
NC_012214	GenBank	CDS	150740	152254	+	-1	.	EC_number=2.7.1.30 codon_start=1 db_xref=GI:259906815 db_xref=UniProtKB/TrEMBL:D0FMS5 db_xref=GeneID:8541295 gene=glpK locus_tag=EpC_01340 note=silverDB:cEP00134 product='glycerol kinase' protein_id=YP_002647171.1 transl_table=11
NC_012214	GenBank	CDS	152298	153131	+	-1	.	codon_start=1 db_xref=GI:259906816 db_xref=UniProtKB/TrEMBL:D0FMS6 db_xref=GeneID:8539291 gene=glpF locus_tag=EpC_01350 note=silverDB:cEP00135 product='glycerol uptake facilitator protein' protein_id=YP_002647172.1 transl_table=11
NC_012214	GenBank	CDS	153571	153810	+	1	.	codon_start=1 db_xref=GI:259906817 db_xref=UniProtKB/TrEMBL:D0FMS7 db_xref=GeneID:8539290 locus_tag=EpC_01360 note=silverDB:cEP00136 product='hypothetical protein' protein_id=YP_002647173.1 transl_table=11
NC_012214	GenBank	CDS	153906	154391	+	-1	.	codon_start=1 db_xref=GI:259906818 db_xref=UniProtKB/TrEMBL:D0FMS8 db_xref=GeneID:8540482 gene=rraA locus_tag=EpC_01370 note='regulator of RNase E; increases half-life and abundance of RNAs; interacts with RNase E possibly inhibiting catalytic activity' product='ribonuclease activity regulator protein RraA' protein_id=YP_002647174.1 transl_table=11
NC_012214	GenBank	CDS	154575	155906	+	-1	.	codon_start=1 db_xref=GI:259906819 db_xref=UniProtKB/TrEMBL:D0FMS9 db_xref=GeneID:8539030 gene=hslU locus_tag=EpC_01380 note='heat shock protein involved in degradation of misfolded proteins' product='ATP-dependent protease ATP-binding subunit HslU' protein_id=YP_002647175.1 transl_table=11
NC_012214	GenBank	CDS	155919	156449	+	-1	.	EC_number=3.4.25.- codon_start=1 db_xref=GI:259906820 db_xref=UniProtKB/TrEMBL:D0FMT0 db_xref=GeneID:8538201 gene=hslV locus_tag=EpC_01390 note='heat shock protein involved in degradation of misfolded proteins' product='ATP-dependent protease peptidase subunit' protein_id=YP_002647176.1 transl_table=11
NC_012214	GenBank	CDS	156541	157428	+	-1	.	codon_start=1 db_xref=GI:259906821 db_xref=UniProtKB/TrEMBL:D0FMT1 db_xref=GeneID:8541384 gene=ftsN locus_tag=EpC_01400 note=silverDB:cEP00140 product='cell division protein FtsN' protein_id=YP_002647177.1 transl_table=11
NC_012214	GenBank	CDS	157599	158636	+	-1	.	codon_start=1 db_xref=GI:259906822 db_xref=UniProtKB/TrEMBL:D0FMT2 db_xref=GeneID:8541424 gene=cytR locus_tag=EpC_01410 note='negatively controls the transcription initiation of genes such as deoCABD, udp, and cdd encoding catabolizing enzymes and nupC, nupG, and tsx encoding transporting and pore-forming proteins' product='DNA-binding transcriptional regulator CytR' protein_id=YP_002647178.1 tra…
NC_012214	GenBank	CDS	158846	161044	+	-1	.	codon_start=1 db_xref=GI:259906823 db_xref=UniProtKB/TrEMBL:D0FMT3 db_xref=GeneID:8539566 gene=priA locus_tag=EpC_01420 note='binding of PriA to forked DNA starts the assembly of the primosome, also possesses 3'-5' helicase activity' product='primosome assembly protein PriA' protein_id=YP_002647179.1 transl_table=11
NC_012214	GenBank	CDS	161261	161473	+	1	.	codon_start=1 db_xref=GI:259906824 db_xref=UniProtKB/TrEMBL:D0FMT4 db_xref=GeneID:8538510 gene=rpmE locus_tag=EpC_01430 note=silverDB:cEP00143 product='50S ribosomal protein L31' protein_id=YP_002647180.1 transl_table=11
NC_012214	GenBank	CDS	161889	162110	+	1	.	codon_start=1 db_xref=GI:259906825 db_xref=UniProtKB/TrEMBL:D0FMT5 db_xref=GeneID:8541044 locus_tag=EpC_01440 note=silverDB:cEP00144 product='hypothetical protein' protein_id=YP_002647181.1 transl_table=11
NC_012214	GenBank	CDS	162518	163288	+	1	.	codon_start=1 db_xref=GI:259906826 db_xref=UniProtKB/TrEMBL:D0FMT6 db_xref=GeneID:8540483 locus_tag=EpC_01450 note=silverDB:cEP00145 product='O-antigen export system, permease' protein_id=YP_002647182.1 transl_table=11
NC_012214	GenBank	CDS	163292	163999	+	1	.	codon_start=1 db_xref=GI:259906827 db_xref=UniProtKB/TrEMBL:D0FMT7 db_xref=GeneID:8540484 locus_tag=EpC_01460 note=silverDB:cEP00146 product='ABC transporter' protein_id=YP_002647183.1 transl_table=11
NC_012214	GenBank	CDS	164036	165097	+	1	.	codon_start=1 db_xref=GI:259906828 db_xref=UniProtKB/TrEMBL:D0FMT8 db_xref=GeneID:8541762 gene=wbcK locus_tag=EpC_01470 note=silverDB:cEP00147 product='exopolysaccharide biosynthesis protein, sugar transferase' protein_id=YP_002647184.1 transl_table=11
NC_012214	GenBank	CDS	165141	166211	+	1	.	codon_start=1 db_xref=GI:259906829 db_xref=UniProtKB/TrEMBL:D0FMT9 db_xref=GeneID:8541816 locus_tag=EpC_01480 note=silverDB:cEP00148 product='exopolysaccharide biosynthesis protein' protein_id=YP_002647185.1 transl_table=11
NC_012214	GenBank	CDS	166636	166953	+	-1	.	codon_start=1 db_xref=GI:259906830 db_xref=UniProtKB/TrEMBL:D0FMU0 db_xref=GeneID:8540485 gene=metJ locus_tag=EpC_01490 note='when combined with S-adenosylmethionine represses the expression of the methionine regulon and of proteins involved in S-adenosylmethionine synthesis' product='transcriptional repressor protein MetJ' protein_id=YP_002647186.1 transl_table=11
NC_012214	GenBank	CDS	167197	168357	+	1	.	EC_number=2.5.1.48 codon_start=1 db_xref=GI:259906831 db_xref=UniProtKB/TrEMBL:D0FMU1 db_xref=GeneID:8539958 gene=metB locus_tag=EpC_01500 note=silverDB:cEP00150 product='cystathionine gamma-synthase' protein_id=YP_002647187.1 transl_table=11
NC_012214	GenBank	CDS	168360	170795	+	1	.	codon_start=1 db_xref=GI:259906832 db_xref=UniProtKB/TrEMBL:D0FMU2 db_xref=GeneID:8539953 gene=metL locus_tag=EpC_01510 note='multifunctional homodimeric enzyme that catalyzes the phosphorylation of aspartate to form aspartyl-4-phosphate as well as conversion of aspartate semialdehyde to homoserine; functions in a number of amino acid biosynthetic pathways' product='bifunctional aspartate kinase …
NC_012214	GenBank	CDS	171054	171965	+	1	.	codon_start=1 db_xref=GI:259906833 db_xref=UniProtKB/TrEMBL:D0FMU3 db_xref=GeneID:8541674 gene=metF locus_tag=EpC_01520 note='MTHFR; catalyzes NADH-linked reduction of 5,10-methylenetetrahydrofolate to 5-methyltetrahydrofolate using FAD as a cofactor' product='5,10-methylenetetrahydrofolate reductase' protein_id=YP_002647189.1 transl_table=11
NC_012214	GenBank	CDS	172092	172229	+	-1	.	codon_start=1 db_xref=GI:259906834 db_xref=UniProtKB/TrEMBL:D0FMU4 db_xref=GeneID:8541673 locus_tag=EpC_01530 note=silverDB:cEP00153 product='virulence-associated protein MvpT' protein_id=YP_002647190.1 transl_table=11
NC_012214	GenBank	CDS	172226	172408	+	-1	.	codon_start=1 db_xref=GI:259906835 db_xref=UniProtKB/TrEMBL:D0FMU5 db_xref=GeneID:8540486 locus_tag=EpC_01540 note=silverDB:cEP00154 product='hypothetical protein' protein_id=YP_002647191.1 transl_table=11
NC_012214	GenBank	CDS	172485	175136	+	-1	.	EC_number=4.1.1.31 codon_start=1 db_xref=GI:259906836 db_xref=UniProtKB/TrEMBL:D0FMU6 db_xref=GeneID:8541763 gene=ppc locus_tag=EpC_01550 note='catalyzes the formation of oxaloacetate from phosphoenolpyruvate' product='phosphoenolpyruvate carboxylase' protein_id=YP_002647192.1 transl_table=11
NC_012214	GenBank	CDS	175371	176522	+	-1	.	EC_number=3.5.1.16 codon_start=1 db_xref=GI:259906837 db_xref=UniProtKB/TrEMBL:D0FMU7 db_xref=GeneID:8540929 gene=argE locus_tag=EpC_01560 note='catalyzes the formation of L-ornithine from N(2)-acetyl-L-ornithine in arginine biosynthesis' product='acetylornithine deacetylase' protein_id=YP_002647193.1 transl_table=11
NC_012214	GenBank	CDS	176694	177470	+	1	.	EC_number=2.7.2.8 codon_start=1 db_xref=GI:259906838 db_xref=UniProtKB/TrEMBL:D0FMU8 db_xref=GeneID:8539865 gene=argB locus_tag=EpC_01570 note='catalyzes the phosphorylation of N-acetyl-L-glutamate to form N-acetyl-L-glutamate 5-phosphate' product='acetylglutamate kinase' protein_id=YP_002647194.1 transl_table=11
NC_012214	GenBank	CDS	177502	178716	+	1	.	EC_number=6.3.4.5 codon_start=1 db_xref=GI:259906839 db_xref=UniProtKB/TrEMBL:D0FMU9 db_xref=GeneID:8539862 gene=argG locus_tag=EpC_01580 note='catalyzes the formation of 2-N(omega)-(L-arginino)succinate from L-citrulline and L-aspartate in arginine biosynthesis, AMP-forming' product='argininosuccinate synthase' protein_id=YP_002647195.1 transl_table=11
NC_012214	GenBank	CDS	178809	180182	+	1	.	EC_number=4.3.2.1 codon_start=1 db_xref=GI:259906840 db_xref=UniProtKB/TrEMBL:D0FMV0 db_xref=GeneID:8539866 gene=argH locus_tag=EpC_01590 note='catalyzes the formation of arginine from (N-L-arginino)succinate' product='argininosuccinate lyase' protein_id=YP_002647196.1 transl_table=11
NC_012214	GenBank	CDS	180234	180965	+	-1	.	codon_start=1 db_xref=GI:259906841 db_xref=UniProtKB/TrEMBL:D0FMV1 db_xref=GeneID:8539867 locus_tag=EpC_01600 note=silverDB:cEP00160 product='peroxiredoxin/glutaredoxin family protein' protein_id=YP_002647197.1 transl_table=11
NC_012214	GenBank	CDS	181101	182024	+	1	.	codon_start=1 db_xref=GI:259906842 db_xref=UniProtKB/TrEMBL:D0FMV2 db_xref=GeneID:8540487 gene=oxyR locus_tag=EpC_01610 note='Activates the expression of a regulon of hydrogen peroxide-inducible genes such as katG, gor, ahpC, ahpF, oxyS, dps, fur and grxA' product='DNA-binding transcriptional regulator OxyR' protein_id=YP_002647198.1 transl_table=11
NC_012214	GenBank	CDS	181998	183398	+	-1	.	codon_start=1 db_xref=GI:259906843 db_xref=UniProtKB/TrEMBL:D0FMV3 db_xref=GeneID:8540434 gene=udhA locus_tag=EpC_01620 note='catalyzes the conversion of NADPH to NADH' product='soluble pyridine nucleotide transhydrogenase' protein_id=YP_002647199.1 transl_table=11
NC_012214	GenBank	CDS	183591	184247	+	1	.	codon_start=1 db_xref=GI:259906844 db_xref=UniProtKB/TrEMBL:D0FMV4 db_xref=GeneID:8540648 locus_tag=EpC_01630 note='negatively controls the expression of fabA and fabB, genes involved in the unsaturated fatty acid biosynthesis' product='DNA-binding transcriptional repressor FabR' protein_id=YP_002647200.1 transl_table=11
NC_012214	GenBank	CDS	184244	184597	+	1	.	codon_start=1 db_xref=GI:259906845 db_xref=UniProtKB/TrEMBL:D0FMV5 db_xref=GeneID:8541764 gene=yijD locus_tag=EpC_01640 note=silverDB:cEP00164 product='hypothetical protein' protein_id=YP_002647201.1 transl_table=11
NC_012214	GenBank	CDS	184697	185800	+	-1	.	EC_number=2.1.1.35 codon_start=1 db_xref=GI:259906846 db_xref=UniProtKB/TrEMBL:D0FMV6 db_xref=GeneID:8539415 gene=trmA locus_tag=EpC_01650 note='catalyzes the formation of 5-methyl-uridine at position 54 in all tRNAs' product='tRNA (uracil-5-)-methyltransferase' protein_id=YP_002647202.1 transl_table=11
NC_012214	GenBank	CDS	186002	186853	+	1	.	EC_number=5.1.1.3 codon_start=1 db_xref=GI:259906847 db_xref=UniProtKB/TrEMBL:D0FMV7 db_xref=GeneID:8538273 gene=murI locus_tag=EpC_01660 note='converts L-glutamate to D-glutamate, a component of peptidoglycan' product='glutamate racemase' protein_id=YP_002647203.1 transl_table=11
NC_012214	GenBank	rRNA	187269	188801	+	1	.	db_xref=GeneID:8888008 locus_tag=EpC_r04 product='16S ribosomal RNA'
NC_012214	GenBank	gene	188873	188948	+	1	.	db_xref=GeneID:8539163 gene=tRNA-Glu locus_tag=EpC_t24
NC_012214	GenBank	tRNA	188873	188948	+	1	.	db_xref=GeneID:8539163 gene=tRNA-Glu locus_tag=EpC_t24 note='tRNAscan-SE-score 54.26' product=tRNA-Glu
NC_012214	GenBank	rRNA	189171	192184	+	1	.	db_xref=GeneID:8888001 locus_tag=EpC_r05 product='23S ribosomal RNA'
NC_012214	GenBank	rRNA	192374	192493	+	1	.	db_xref=GeneID:8888013 locus_tag=EpC_r06 product='5S ribosomal RNA'
NC_012214	GenBank	gene	192592	192668	+	1	.	db_xref=GeneID:8538294 gene=tRNA-Asp locus_tag=EpC_t16
NC_012214	GenBank	tRNA	192592	192668	+	1	.	db_xref=GeneID:8538294 gene=tRNA-Asp locus_tag=EpC_t16 note='tRNAscan-SE-score 90.47' product=tRNA-Asp
NC_012214	GenBank	gene	192676	192751	+	1	.	db_xref=GeneID:8538288 gene=tRNA-Trp locus_tag=EpC_t68
NC_012214	GenBank	tRNA	192676	192751	+	1	.	db_xref=GeneID:8538288 gene=tRNA-Trp locus_tag=EpC_t68 note='tRNAscan-SE-score 82.06' product=tRNA-Trp
NC_012214	GenBank	CDS	192866	193693	+	-1	.	codon_start=1 db_xref=GI:259906848 db_xref=UniProtKB/TrEMBL:D0FMV8 db_xref=GeneID:8539938 gene=hdfR locus_tag=EpC_01670 note='Negatively regulates the transcription of the flagellar master operon flhDC by binding to the upstream region of the operon' product='transcriptional regulator HdfR' protein_id=YP_002647204.1 transl_table=11
NC_012214	GenBank	CDS	193814	194152	+	1	.	codon_start=1 db_xref=GI:259906849 db_xref=UniProtKB/TrEMBL:D0FMV9 db_xref=GeneID:8539522 gene=yifE locus_tag=EpC_01680 note=silverDB:cEP00168 product='hypothetical protein' protein_id=YP_002647205.1 transl_table=11
NC_012214	GenBank	CDS	194187	195707	+	-1	.	codon_start=1 db_xref=GI:259906850 db_xref=UniProtKB/TrEMBL:D0FMW0 db_xref=GeneID:8539408 locus_tag=EpC_01690 note=silverDB:cEP00169 product=magnesium-chelatase protein_id=YP_002647206.1 transl_table=11
NC_012214	GenBank	CDS	196281	197927	+	1	.	codon_start=1 db_xref=GI:259906851 db_xref=UniProtKB/TrEMBL:D0FMW1 db_xref=GeneID:8540488 gene=ilvG locus_tag=EpC_01700 note='catalyzes the formation of 2-acetolactate from pyruvate; also known as acetolactate synthase large subunit' product='acetolactate synthase 2 catalytic subunit' protein_id=YP_002647207.1 transl_table=11
NC_012214	GenBank	CDS	197924	198181	+	1	.	codon_start=1 db_xref=GI:259906852 db_xref=UniProtKB/TrEMBL:D0FMW2 db_xref=GeneID:8538222 gene=ilvM locus_tag=EpC_01710 note=silverDB:cEP00171 product='acetolactate synthase 2 regulatory subunit' protein_id=YP_002647208.1 transl_table=11
NC_012214	GenBank	CDS	198200	199126	+	1	.	codon_start=1 db_xref=GI:259906853 db_xref=UniProtKB/TrEMBL:D0FMW3 db_xref=GeneID:8538224 gene=ilvE locus_tag=EpC_01720 note='catalyzes the transamination of the branched-chain amino acids to their respective alpha-keto acids' product='branched-chain amino acid aminotransferase' protein_id=YP_002647209.1 transl_table=11
NC_012214	GenBank	CDS	199193	201043	+	1	.	EC_number=4.2.1.9 codon_start=1 db_xref=GI:259906854 db_xref=UniProtKB/TrEMBL:D0FMW4 db_xref=GeneID:8538221 gene=ilvD locus_tag=EpC_01730 note='catalyzes the dehydration of 2,3-dihydroxy-3-methylbutanoate to 3-methyl-2-oxobutanoate in valine and isoleucine biosynthesis' product='dihydroxy-acid dehydratase' protein_id=YP_002647210.1 transl_table=11
NC_012214	GenBank	CDS	201049	202599	+	1	.	codon_start=1 db_xref=GI:259906855 db_xref=UniProtKB/TrEMBL:D0FMW5 db_xref=GeneID:8538220 gene=ilvA locus_tag=EpC_01740 note='threonine deaminase; threonine dehydratase; in Escherichia coli, IlvA is part of the isoleucine biosynthetic pathway' product='threonine dehydratase' protein_id=YP_002647211.1 transl_table=11
NC_012214	GenBank	CDS	202596	203477	+	-1	.	codon_start=1 db_xref=GI:259906856 db_xref=UniProtKB/TrEMBL:D0FMW6 db_xref=GeneID:8538219 gene=ilvY locus_tag=EpC_01750 note='participates in controlling several genes involved in isoleucine and valine biosynthesis; activates the transcription of the ilvC gene in the presence of acetolactate or acetohydroxybutyrate' product='DNA-binding transcriptional regulator IlvY' protein_id=YP_002647212.1 tr…
NC_012214	GenBank	CDS	203643	205121	+	1	.	EC_number=1.1.1.86 codon_start=1 db_xref=GI:259906857 db_xref=UniProtKB/TrEMBL:D0FMW7 db_xref=GeneID:8538225 gene=ilvC locus_tag=EpC_01760 note='catalyzes the formation of (R)-2,3-dihydroxy-3-methylbutanoate from (S)-2-hydroxy-2-methyl-3-oxobutanoate in valine and isoleucine biosynthesis' product='ketol-acid reductoisomerase' protein_id=YP_002647213.1 transl_table=11
NC_012214	GenBank	CDS	205180	205461	+	-1	.	EC_number=5.2.1.8 codon_start=1 db_xref=GI:259906858 db_xref=UniProtKB/TrEMBL:D0FMW8 db_xref=GeneID:8540905 gene=ppiC locus_tag=EpC_01770 note=silverDB:cEP00177 product='Peptidyl-prolyl cis-trans isomerase C' protein_id=YP_002647214.1 transl_table=11
NC_012214	GenBank	CDS	205550	207571	+	1	.	EC_number=3.6.1.- codon_start=1 db_xref=GI:259906859 db_xref=UniProtKB/TrEMBL:D0FMW9 db_xref=GeneID:8538494 gene=rep locus_tag=EpC_01780 note='single-stranded DNA-dependent ATPase; initiates unwinding at a nick in the DNA; involved in DNA replication' product='ATP-dependent DNA helicase Rep' protein_id=YP_002647215.1 transl_table=11
NC_012214	GenBank	CDS	207956	208348	+	1	.	codon_start=1 db_xref=GI:259906860 db_xref=UniProtKB/TrEMBL:D0FMX0 db_xref=GeneID:8538155 locus_tag=EpC_01790 note=silverDB:cEP00179 product='hypothetical protein' protein_id=YP_002647216.1 transl_table=11
NC_012214	GenBank	CDS	208426	209121	+	1	.	codon_start=1 db_xref=GI:259906861 db_xref=UniProtKB/TrEMBL:D0FMX1 db_xref=GeneID:8540489 locus_tag=EpC_01800 note=silverDB:cEP00180 product='hypothetical protein' protein_id=YP_002647217.1 transl_table=11
NC_012214	GenBank	CDS	209177	210661	+	-1	.	EC_number=3.6.1.40 codon_start=1 db_xref=GI:259906862 db_xref=UniProtKB/TrEMBL:D0FMX2 db_xref=GeneID:8540490 gene=gppA locus_tag=EpC_01810 note='catalyzes the conversion of guanosine 5'-triphosphate,3'-diphosphate (pppGpp) to guanosine 5'-diphosphate,3'-diphosphate (ppGpp); pppGpp and ppGpp control the stringent response during amino acid starvation' product='guanosine pentaphosphate phosphohydro…
NC_012214	GenBank	CDS	210668	211960	+	-1	.	EC_number=3.6.1.- codon_start=1 db_xref=GI:259906863 db_xref=UniProtKB/TrEMBL:D0FMX3 db_xref=GeneID:8541132 gene=rhlB locus_tag=EpC_01820 note='enables ATP-dependent unwinding of double stranded RNA as a component of the RNA degradosome, a multi-enzyme complex important in RNA processing and messenger RNA degradation' product='ATP-dependent RNA helicase RhlB' protein_id=YP_002647219.1 transl_tabl…
NC_012214	GenBank	CDS	212090	212419	+	1	.	codon_start=1 db_xref=GI:259906864 db_xref=UniProtKB/TrEMBL:D0FMX4 db_xref=GeneID:8541375 gene=trxA locus_tag=EpC_01830 note=silverDB:cEP00183 product='Thioredoxin 1' protein_id=YP_002647220.1 transl_table=11
NC_012214	GenBank	CDS	212788	214047	+	1	.	codon_start=1 db_xref=GI:259906865 db_xref=UniProtKB/TrEMBL:D0FMX5 db_xref=GeneID:8540628 gene=rho locus_tag=EpC_01840 note='An RNA-DNA helicase that actively releases nascent mRNAs from paused transcription complexes' product='transcription termination factor Rho' protein_id=YP_002647221.1 transl_table=11
NC_012214	GenBank	CDS	214339	215445	+	1	.	EC_number=2.7.8.- codon_start=1 db_xref=GI:259906866 db_xref=UniProtKB/TrEMBL:D0FMX6 db_xref=GeneID:8538161 gene=wecA locus_tag=EpC_01850 note=silverDB:cEP00185 product='Undecaprenyl-phosphate alpha-N-acetylglucosaminyl 1-phosphate transferase' protein_id=YP_002647222.1 transl_table=11
NC_012214	GenBank	CDS	215472	216500	+	1	.	codon_start=1 db_xref=GI:259906867 db_xref=UniProtKB/TrEMBL:D0FMX7 db_xref=GeneID:8541349 gene=wzzE locus_tag=EpC_01860 note='Enterobacterial Common Antigen (ECA) polysaccharide chain length modulation protein' product='lipopolysaccharide biosynthesis protein WzzE' protein_id=YP_002647223.1 transl_table=11
NC_012214	GenBank	CDS	216551	217672	+	1	.	EC_number=5.1.3.14 codon_start=1 db_xref=GI:259906868 db_xref=UniProtKB/TrEMBL:D0FMX8 db_xref=GeneID:8541819 gene=wecB locus_tag=EpC_01870 note=silverDB:cEP00187 product='UDP-N-acetylglucosamine 2-epimerase' protein_id=YP_002647224.1 transl_table=11
NC_012214	GenBank	CDS	217677	218939	+	1	.	codon_start=1 db_xref=GI:259906869 db_xref=UniProtKB/TrEMBL:D0FMX9 db_xref=GeneID:8540828 gene=wecC locus_tag=EpC_01880 note='catalyzes the oxidation of UDP-N-acetyl-D-mannosamine to UDP-N-acetylmannosaminuronic acid' product='UDP-N-acetyl-D-mannosamine dehydrogenase' protein_id=YP_002647225.1 transl_table=11
NC_012214	GenBank	CDS	218936	220003	+	1	.	EC_number=4.2.1.46 codon_start=1 db_xref=GI:259906870 db_xref=UniProtKB/TrEMBL:D0FMY0 db_xref=GeneID:8541350 gene=rmlB locus_tag=EpC_01890 note=silverDB:cEP00189 product='DTDP-glucose 4,6-dehydratase' protein_id=YP_002647226.1 transl_table=11
NC_012214	GenBank	CDS	220023	220904	+	1	.	codon_start=1 db_xref=GI:259906871 db_xref=UniProtKB/TrEMBL:D0FMY1 db_xref=GeneID:8538969 gene=rmlA locus_tag=EpC_01900 note=silverDB:cEP00190 product='glucose-1-phosphate thymidylyltransferase' protein_id=YP_002647227.1 transl_table=11
NC_012214	GenBank	CDS	220882	221583	+	1	.	EC_number=2.3.1.- codon_start=1 db_xref=GI:259906872 db_xref=UniProtKB/TrEMBL:D0FMY2 db_xref=GeneID:8538968 gene=wecD locus_tag=EpC_01910 note=silverDB:cEP00191 product='TDP-fucosamine acetyltransferase' protein_id=YP_002647228.1 transl_table=11
NC_012214	GenBank	CDS	221580	222710	+	1	.	codon_start=1 db_xref=GI:259906873 db_xref=UniProtKB/TrEMBL:D0FMY3 db_xref=GeneID:8541351 gene=wecE locus_tag=EpC_01920 note='catalyzes the formation of dTDP-D-fucosamine from dTDP-4-oxo-6-deoxy-D-glucose in enterobacterial common antigen biosynthesis' product='TDP-4-oxo-6-deoxy-D-glucose transaminase' protein_id=YP_002647229.1 transl_table=11
NC_012214	GenBank	CDS	222712	223962	+	1	.	codon_start=1 db_xref=GI:259906874 db_xref=UniProtKB/TrEMBL:D0FMY4 db_xref=GeneID:8540829 gene=wzxE locus_tag=EpC_01930 note=silverDB:cEP00193 product='Lipopolysaccharide biosynthesis protein' protein_id=YP_002647230.1 transl_table=11
NC_012214	GenBank	CDS	223959	225035	+	1	.	EC_number=2.4.1.- codon_start=1 db_xref=GI:259906875 db_xref=UniProtKB/TrEMBL:D0FMY5 db_xref=GeneID:8540836 gene=wecF locus_tag=EpC_01940 note='catalyzes the synthesis of a lipid-linked intermediate involved in ECA synthesis' product=4-alpha-L-fucosyltransferase protein_id=YP_002647231.1 transl_table=11
NC_012214	GenBank	CDS	225032	226390	+	1	.	codon_start=1 db_xref=GI:259906876 db_xref=UniProtKB/TrEMBL:D0FMY6 db_xref=GeneID:8540830 gene=wzyE locus_tag=EpC_01950 note='enterobacterial common antigen polymerase' product='common antigen polymerase' protein_id=YP_002647232.1 transl_table=11
NC_012214	GenBank	CDS	226403	227143	+	1	.	EC_number=2.4.1.- codon_start=1 db_xref=GI:259906877 db_xref=UniProtKB/TrEMBL:D0FMY7 db_xref=GeneID:8540837 gene=wecG locus_tag=EpC_01960 note=silverDB:cEP00196 product='UDP-N-acetyl-D-mannosaminuronic acid transferase' protein_id=YP_002647233.1 transl_table=11
NC_012214	GenBank	gene	227321	227397	+	1	.	db_xref=GeneID:8540831 gene=tRNA-Arg locus_tag=EpC_t06
NC_012214	GenBank	tRNA	227321	227397	+	1	.	db_xref=GeneID:8540831 gene=tRNA-Arg locus_tag=EpC_t06 note='tRNAscan-SE-score 89.49' product=tRNA-Arg
NC_012214	GenBank	gene	227461	227536	+	1	.	db_xref=GeneID:8541396 gene=tRNA-His locus_tag=EpC_t33
NC_012214	GenBank	tRNA	227461	227536	+	1	.	db_xref=GeneID:8541396 gene=tRNA-His locus_tag=EpC_t33 note='tRNAscan-SE-score 84.86' product=tRNA-His
NC_012214	GenBank	gene	227550	227636	+	1	.	db_xref=GeneID:8538301 gene=tRNA-Leu locus_tag=EpC_t37
NC_012214	GenBank	tRNA	227550	227636	+	1	.	db_xref=GeneID:8538301 gene=tRNA-Leu locus_tag=EpC_t37 note='tRNAscan-SE-score 65.09' product=tRNA-Leu
NC_012214	GenBank	gene	227665	227741	+	1	.	db_xref=GeneID:8538304 gene=tRNA-Pro locus_tag=EpC_t57
NC_012214	GenBank	tRNA	227665	227741	+	1	.	db_xref=GeneID:8538304 gene=tRNA-Pro locus_tag=EpC_t57 note='tRNAscan-SE-score 91.61' product=tRNA-Pro
NC_012214	GenBank	gene	227868	227944	+	1	.	db_xref=GeneID:8541199 gene=tRNA-Pro locus_tag=EpC_t58
NC_012214	GenBank	tRNA	227868	227944	+	1	.	db_xref=GeneID:8541199 gene=tRNA-Pro locus_tag=EpC_t58 note='tRNAscan-SE-score 91.61' product=tRNA-Pro
NC_012214	GenBank	CDS	228386	229576	+	-1	.	codon_start=1 db_xref=GI:259906878 db_xref=UniProtKB/TrEMBL:D0FMY8 db_xref=GeneID:8539930 gene=hemY locus_tag=EpC_01970 note=silverDB:cEP00197 product='protoheme IX biogenesis protein' protein_id=YP_002647234.1 transl_table=11
NC_012214	GenBank	CDS	229579	230718	+	-1	.	codon_start=1 db_xref=GI:259906879 db_xref=UniProtKB/TrEMBL:D0FMY9 db_xref=GeneID:8539532 gene=hemX locus_tag=EpC_01980 note=silverDB:cEP00198 product='uroporphyrinogen III C-methyltransferase' protein_id=YP_002647235.1 transl_table=11
NC_012214	GenBank	CDS	230856	231605	+	-1	.	codon_start=1 db_xref=GI:259906880 db_xref=UniProtKB/TrEMBL:D0FMZ0 db_xref=GeneID:8541136 gene=hemD locus_tag=EpC_01990 note=silverDB:cEP00199 product='Uroporphyrinogen III synthase' protein_id=YP_002647236.1 transl_table=11
NC_012214	GenBank	CDS	231602	232543	+	-1	.	EC_number=2.5.1.61 codon_start=1 db_xref=GI:259906881 db_xref=UniProtKB/TrEMBL:D0FMZ1 db_xref=GeneID:8541603 gene=hemC locus_tag=EpC_02000 note='transformation of porphobilinogen to hydroxymethylbilane in porphyrin biosynthesis' product='porphobilinogen deaminase' protein_id=YP_002647237.1 transl_table=11
NC_012214	GenBank	CDS	232837	235392	+	1	.	EC_number=4.6.1.1 codon_start=1 db_xref=GI:259906882 db_xref=UniProtKB/TrEMBL:D0FMZ2 db_xref=GeneID:8539525 gene=cyaA locus_tag=EpC_02010 note='catalyzes transfer of adenylyl group of ATP from pyrophosphate to the 3'-hydroxyl group to form cyclic AMP' product='adenylate cyclase' protein_id=YP_002647238.1 transl_table=11
NC_012214	GenBank	CDS	235497	235697	+	1	.	codon_start=1 db_xref=GI:259906883 db_xref=UniProtKB/TrEMBL:D0FMZ3 db_xref=GeneID:8540311 locus_tag=EpC_02020 note=silverDB:cEP00202 product='small periplasmic lipoprotein' protein_id=YP_002647239.1 transl_table=11
NC_012214	GenBank	CDS	235725	236549	+	1	.	EC_number=5.1.1.7 codon_start=1 db_xref=GI:259906884 db_xref=UniProtKB/TrEMBL:D0FMZ4 db_xref=GeneID:8541296 gene=dapF locus_tag=EpC_02030 note='involved in lysine biosynthesis; DAP epimerase; produces DL-diaminopimelate from LL-diaminopimelate' product='diaminopimelate epimerase' protein_id=YP_002647240.1 transl_table=11
NC_012214	GenBank	CDS	236546	237256	+	1	.	codon_start=1 db_xref=GI:259906885 db_xref=UniProtKB/TrEMBL:D0FMZ5 db_xref=GeneID:8541145 locus_tag=EpC_02040 note=silverDB:cEP00204 product='hypothetical protein' protein_id=YP_002647241.1 transl_table=11
NC_012214	GenBank	CDS	237253	238161	+	1	.	codon_start=1 db_xref=GI:259906886 db_xref=UniProtKB/TrEMBL:D0FMZ6 db_xref=GeneID:8540491 gene=xerC locus_tag=EpC_02050 note='site-specific tyrosine recombinase which cuts and rejoins DNA molecules; binds cooperatively to specific DNA consensus sites; forms a heterotetrameric complex with XerC; XerCD exhibit similar sequences; essential to convert chromosome dimers to monomers during cell divisio…
NC_012214	GenBank	CDS	238161	238877	+	1	.	codon_start=1 db_xref=GI:259906887 db_xref=UniProtKB/TrEMBL:D0FMZ7 db_xref=GeneID:8540838 locus_tag=EpC_02060 note=silverDB:cEP00206 product=hydrolase protein_id=YP_002647243.1 transl_table=11
NC_012214	GenBank	CDS	238935	241097	+	1	.	EC_number=3.6.1.- codon_start=1 db_xref=GI:259906888 db_xref=UniProtKB/TrEMBL:D0FMZ8 db_xref=GeneID:8540492 gene=uvrD locus_tag=EpC_02070 note='unwinds DNA duplexes with 3' to 5' polarity with respect to the bound strand and initiates unwinding most effectively when a single-stranded region is present; involved in the post-incision events of nucleotide excision repair and methyl-directed mismatch…
NC_012214	GenBank	CDS	241398	242357	+	1	.	codon_start=1 db_xref=GI:259906889 db_xref=UniProtKB/TrEMBL:D0FMZ9 db_xref=GeneID:8540664 gene=corA locus_tag=EpC_02080 note='responsible for the influx of magnesium ions' product='magnesium/nickel/cobalt transporter CorA' protein_id=YP_002647245.1 transl_table=11
NC_012214	GenBank	CDS	242377	242847	+	-1	.	codon_start=1 db_xref=GI:259906890 db_xref=UniProtKB/TrEMBL:D0FN00 db_xref=GeneID:8540282 locus_tag=EpC_02090 note=silverDB:cEP00209 product='hypothetical protein' protein_id=YP_002647246.1 transl_table=11
NC_012214	GenBank	CDS	243020	243898	+	1	.	codon_start=1 db_xref=GI:259906891 db_xref=UniProtKB/TrEMBL:D0FN01 db_xref=GeneID:8540493 gene=pldA locus_tag=EpC_02100 note='catalyzes the hydrolysis of phosphatidylcholine' product='phospholipase A' protein_id=YP_002647247.1 transl_table=11
NC_012214	GenBank	CDS	243961	245793	+	1	.	codon_start=1 db_xref=GI:259906892 db_xref=UniProtKB/TrEMBL:D0FN02 db_xref=GeneID:8538349 gene=recQ locus_tag=EpC_02110 note='functions in blocking illegitimate recombination, enhancing topoisomerase activity, initiating SOS signaling and clearing blocked replication forks; component of the RecF recombinational pathway' product='ATP-dependent DNA helicase RecQ' protein_id=YP_002647248.1 transl_ta…
NC_012214	GenBank	CDS	245852	246475	+	-1	.	codon_start=1 db_xref=GI:259906893 db_xref=UniProtKB/TrEMBL:D0FN03 db_xref=GeneID:8540895 gene=rhtB locus_tag=EpC_02120 note=silverDB:cEP00212 product='homoserine/homoserine lactone efflux protein' protein_id=YP_002647249.1 transl_table=11
NC_012214	GenBank	CDS	246587	247579	+	1	.	EC_number=3.1.1.5 codon_start=1 db_xref=GI:259906894 db_xref=UniProtKB/TrEMBL:D0FN04 db_xref=GeneID:8541376 gene=pldB locus_tag=EpC_02130 note='lecithinase B; catalyzes the conversion of 1-lysophosphatidylcholine to glycerophosphocholine; can also hydrolyze 2-acyl glycerophosphoethanolamine and other substrates' product='lysophospholipase L2' protein_id=YP_002647250.1 transl_table=11
NC_012214	GenBank	CDS	247640	248440	+	1	.	codon_start=1 db_xref=GI:259906895 db_xref=UniProtKB/TrEMBL:D0FN05 db_xref=GeneID:8538350 gene=yigL locus_tag=EpC_02140 note='purine and pyrimidine nucleotides are secondary substrates; yigL expression is regulated by heat shock, osmotic shock and starvation of glucose, phosphate or ammonium' product='sugar phosphatase' protein_id=YP_002647251.1 transl_table=11
NC_012214	GenBank	CDS	248539	249885	+	-1	.	codon_start=1 db_xref=GI:259906896 db_xref=UniProtKB/TrEMBL:D0FN06 db_xref=GeneID:8539409 gene=glpT locus_tag=EpC_02150 note='catalyzes the uptake of glycerol-3-phosphate into the cell with the simultaneous export of inorganic phosphate from the cell' product='sn-glycerol-3-phosphate transporter' protein_id=YP_002647252.1 transl_table=11
NC_012214	GenBank	CDS	250256	250726	+	-1	.	codon_start=1 db_xref=GI:259906897 db_xref=UniProtKB/TrEMBL:D0FN07 db_xref=GeneID:8539292 locus_tag=EpC_02160 note=silverDB:cEP00216 product='hypothetical protein' protein_id=YP_002647253.1 transl_table=11
NC_012214	GenBank	CDS	250830	251768	+	-1	.	codon_start=1 db_xref=GI:259906898 db_xref=UniProtKB/TrEMBL:D0FN08 db_xref=GeneID:8540494 gene=metR locus_tag=EpC_02170 note=silverDB:cEP00217 product='LysR family transcriptional regulator' protein_id=YP_002647254.1 transl_table=11
NC_012214	GenBank	CDS	251919	254192	+	1	.	EC_number=2.1.1.14 codon_start=1 db_xref=GI:259906899 db_xref=UniProtKB/TrEMBL:D0FN09 db_xref=GeneID:8539962 gene=metE locus_tag=EpC_02180 note='catalyzes the transfer of a methyl group from 5-methyltetrahydrofolate to homocysteine to form methionine' product='5- methyltetrahydropteroyltriglutamate/homocysteine S-methyltransferase' protein_id=YP_002647255.1 transl_table=11
NC_012214	GenBank	CDS	254252	255070	+	-1	.	EC_number=3.1.1.45 codon_start=1 db_xref=GI:259906900 db_xref=UniProtKB/TrEMBL:D0FN10 db_xref=GeneID:8539955 locus_tag=EpC_02190 note=silverDB:cEP00219 product=carboxymethylenebutenolidase protein_id=YP_002647256.1 transl_table=11
NC_012214	GenBank	CDS	255377	256141	+	1	.	EC_number=2.4.2.3 codon_start=1 db_xref=GI:259906901 db_xref=UniProtKB/TrEMBL:D0FN11 db_xref=GeneID:8541297 gene=udp locus_tag=EpC_02200 note='catalyzes the reversible phosphorylytic cleavage of uridine and deoxyuridine to uracil and ribose- or deoxyribose-1-phosphate; involved in the pyrimidine salvage pathway' product='uridine phosphorylase' protein_id=YP_002647257.1 transl_table=11
NC_012214	GenBank	CDS	256316	257851	+	1	.	codon_start=1 db_xref=GI:259906902 db_xref=UniProtKB/TrEMBL:D0FN12 db_xref=GeneID:8540650 locus_tag=EpC_02210 note=silverDB:cEP00221 product='DNA recombination protein' protein_id=YP_002647258.1 transl_table=11
NC_012214	GenBank	CDS	257926	258681	+	1	.	EC_number=2.1.1.- codon_start=1 db_xref=GI:259906903 db_xref=UniProtKB/TrEMBL:D0FN13 db_xref=GeneID:8540495 gene=ubiE locus_tag=EpC_02220 note=silverDB:cEP00222 product='Ubiquinone/menaquinone biosynthesis methyltransferase' protein_id=YP_002647259.1 transl_table=11
NC_012214	GenBank	CDS	258694	259299	+	1	.	codon_start=1 db_xref=GI:259906904 db_xref=UniProtKB/TrEMBL:D0FN14 db_xref=GeneID:8540646 gene=yigP locus_tag=EpC_02230 note=silverDB:cEP00223 product='hypothetical protein' protein_id=YP_002647260.1 transl_table=11
NC_012214	GenBank	CDS	259296	260933	+	1	.	codon_start=1 db_xref=GI:259906905 db_xref=UniProtKB/TrEMBL:D0FN15 db_xref=GeneID:8541114 gene=ubiB locus_tag=EpC_02240 note='an Escherichia coli mutant results in accumulation of octaprenylphenol and no ubiquinone; functions in the formation of 2-octaprenyl-6-hydroxy-phenol from 2-octaprenylphenol in ubiquinone (coenzyme Q) biosynthesis; eukaryotic proteins that exhibit kinase functions' product…
NC_012214	GenBank	CDS	261053	261310	+	1	.	codon_start=1 db_xref=GI:259906906 db_xref=UniProtKB/TrEMBL:D0FN16 db_xref=GeneID:8540644 gene=tatA locus_tag=EpC_02250 note=silverDB:cEP00225 product='sec-independent twin-arginine translocase subunit TatA' protein_id=YP_002647262.1 transl_table=11
NC_012214	GenBank	CDS	261314	261853	+	1	.	codon_start=1 db_xref=GI:259906907 db_xref=UniProtKB/TrEMBL:D0FN17 db_xref=GeneID:8538485 gene=tatB locus_tag=EpC_02260 note=silverDB:cEP00226 product='sec-independent protein translocase protein TatB' protein_id=YP_002647263.1 transl_table=11
NC_012214	GenBank	CDS	261856	262617	+	1	.	codon_start=1 db_xref=GI:259906908 db_xref=UniProtKB/TrEMBL:D0FN18 db_xref=GeneID:8540948 gene=tatC locus_tag=EpC_02270 note='with TatABE forms the twin-arginine translocation complex which is involved in the transport of proteins across the cytoplasmic membrane' product='twin-arginine protein translocation system subunit TatC' protein_id=YP_002647264.1 transl_table=11
NC_012214	GenBank	CDS	262681	263472	+	1	.	EC_number=3.1.21.- codon_start=1 db_xref=GI:259906909 db_xref=UniProtKB/TrEMBL:D0FN19 db_xref=GeneID:8541435 gene=tatD locus_tag=EpC_02280 note='magnesium dependent; not involved in the Sec-independent protein export system' product='DNase TatD' protein_id=YP_002647265.1 transl_table=11
NC_012214	GenBank	CDS	263501	264001	+	-1	.	codon_start=1 db_xref=GI:259906910 db_xref=UniProtKB/TrEMBL:D0FN20 db_xref=GeneID:8538486 gene=rfaH locus_tag=EpC_02290 note=silverDB:cEP00229 product='transcriptional activator RfaH' protein_id=YP_002647266.1 transl_table=11
NC_012214	GenBank	CDS	264250	265734	+	1	.	EC_number=4.1.1.- codon_start=1 db_xref=GI:259906911 db_xref=UniProtKB/TrEMBL:D0FN21 db_xref=GeneID:8540896 gene=ubiD locus_tag=EpC_02300 note='catalyzes the decarboxylation of 3-octaprenyl-4-hydroxy benzoate to 2-octaprenylphenol' product='3-octaprenyl-4-hydroxybenzoate carboxy-lyase' protein_id=YP_002647267.1 transl_table=11
NC_012214	GenBank	CDS	265779	266480	+	1	.	codon_start=1 db_xref=GI:259906912 db_xref=UniProtKB/TrEMBL:D0FN22 db_xref=GeneID:8540645 gene=fre locus_tag=EpC_02310 note='NAD(P)H-flavin reductase; catalyzes the reversible oxidation/reduction of NAD(P) and flavine mononucleotide; in Salmonella and E. coli this protein also reduces aquacob(III)alamin to cob(II)alamin' product='FMN reductase' protein_id=YP_002647268.1 transl_table=11
NC_012214	GenBank	CDS	266585	267748	+	-1	.	EC_number=2.3.1.16 codon_start=1 db_xref=GI:259906913 db_xref=UniProtKB/TrEMBL:D0FN23 db_xref=GeneID:8538424 gene=fadA locus_tag=EpC_02320 note='FadA; fatty acid oxidation complex component beta; functions in a heterotetramer with FadB; FadI2J2 complex; functions in beta-oxidation of fatty acids' product='3-ketoacyl-CoA thiolase' protein_id=YP_002647269.1 transl_table=11
NC_012214	GenBank	CDS	267759	269945	+	-1	.	codon_start=1 db_xref=GI:259906914 db_xref=UniProtKB/TrEMBL:D0FN24 db_xref=GeneID:8540010 gene=fadB locus_tag=EpC_02330 note='includes enoyl-CoA hydratase, delta(3)-cis-delta(2)-trans-enoyl-CoA isomerase, 3-hydroxyacyl-CoA dehydrogenase, and 3-hydroxybutyryl-CoA epimerase; catalyzes the formation of an hydroxyacyl-CoA by addition of water on enoyl-CoA; also exhibits 3-hydroxyacyl-CoA epimerase an…
NC_012214	GenBank	CDS	270131	271462	+	1	.	EC_number=3.4.13.9 codon_start=1 db_xref=GI:259906915 db_xref=UniProtKB/TrEMBL:D0FN25 db_xref=GeneID:8540011 gene=pepQ locus_tag=EpC_02340 note='catalyzes the hydrolysis of dipeptides with a proline at the C-terminal; also catalyzes the low efficiency hydrolysis of organophosphate di- and tri-esters' product='proline dipeptidase' protein_id=YP_002647271.1 transl_table=11
NC_012214	GenBank	CDS	271462	272073	+	1	.	codon_start=1 db_xref=GI:259906916 db_xref=UniProtKB/TrEMBL:D0FN26 db_xref=GeneID:8538324 gene=yigZ locus_tag=EpC_02350 note=silverDB:cEP00235 product='hypothetical protein' protein_id=YP_002647272.1 transl_table=11
NC_012214	GenBank	CDS	272102	273553	+	1	.	codon_start=1 db_xref=GI:259906917 db_xref=UniProtKB/TrEMBL:D0FN27 db_xref=GeneID:8541581 gene=trkH locus_tag=EpC_02360 note=silverDB:cEP00236 product='potassium transporter' protein_id=YP_002647273.1 transl_table=11
NC_012214	GenBank	CDS	273568	274104	+	1	.	EC_number=1.3.3.4 codon_start=1 db_xref=GI:259906918 db_xref=UniProtKB/TrEMBL:D0FN28 db_xref=GeneID:8538272 gene=hemG locus_tag=EpC_02370 note=silverDB:cEP00237 product='Protoporphyrinogen oxidase' protein_id=YP_002647274.1 transl_table=11
NC_012214	GenBank	rRNA	274534	276066	+	1	.	db_xref=GeneID:8888009 locus_tag=EpC_r07 product='16S ribosomal RNA'
NC_012214	GenBank	gene	276140	276216	+	1	.	db_xref=GeneID:8541604 gene=tRNA-Ile locus_tag=EpC_t34
NC_012214	GenBank	tRNA	276140	276216	+	1	.	db_xref=GeneID:8541604 gene=tRNA-Ile locus_tag=EpC_t34 note='tRNAscan-SE-score 88.37' product=tRNA-Ile
NC_012214	GenBank	gene	276368	276443	+	1	.	db_xref=GeneID:8540919 gene=tRNA-Ala locus_tag=EpC_t01
NC_012214	GenBank	tRNA	276368	276443	+	1	.	db_xref=GeneID:8540919 gene=tRNA-Ala locus_tag=EpC_t01 note='tRNAscan-SE-score 93.97' product=tRNA-Ala
NC_012214	GenBank	rRNA	276650	279664	+	1	.	db_xref=GeneID:8887998 locus_tag=EpC_r08 product='23S ribosomal RNA'
NC_012214	GenBank	rRNA	279877	279996	+	1	.	db_xref=GeneID:8888014 locus_tag=EpC_r09 product='5S ribosomal RNA'
NC_012214	GenBank	CDS	280253	281290	+	1	.	EC_number=1.1.1.158 codon_start=1 db_xref=GI:259906919 db_xref=UniProtKB/TrEMBL:D0FN29 db_xref=GeneID:8541395 gene=murB locus_tag=EpC_02380 note=silverDB:cEP00238 product='UDP-N-acetylenolpyruvoylglucosamine reductase' protein_id=YP_002647275.1 transl_table=11
NC_012214	GenBank	CDS	281287	282249	+	1	.	codon_start=1 db_xref=GI:259906920 db_xref=UniProtKB/TrEMBL:D0FN30 db_xref=GeneID:8539159 gene=birA locus_tag=EpC_02390 note='catalyzes the formation of biotinyl-5'-AMP, also acts as a transcriptional repressor of the biotin operon' product='biotin--protein ligase' protein_id=YP_002647276.1 transl_table=11
NC_012214	GenBank	CDS	282276	283226	+	-1	.	EC_number=2.7.1.33 codon_start=1 db_xref=GI:259906921 db_xref=UniProtKB/TrEMBL:D0FN31 db_xref=GeneID:8539635 gene=coaA locus_tag=EpC_02400 note='catalyzes the formation of (R)-4'-phosphopantothenate in coenzyme A biosynthesis' product='pantothenate kinase' protein_id=YP_002647277.1 transl_table=11
NC_012214	GenBank	gene	283714	283789	+	1	.	db_xref=GeneID:8539688 gene=tRNA-Thr locus_tag=EpC_t65
NC_012214	GenBank	tRNA	283714	283789	+	1	.	db_xref=GeneID:8539688 gene=tRNA-Thr locus_tag=EpC_t65 note='tRNAscan-SE-score 96.07' product=tRNA-Thr
NC_012214	GenBank	gene	283802	283886	+	1	.	db_xref=GeneID:8539935 gene=tRNA-Tyr locus_tag=EpC_t69
NC_012214	GenBank	tRNA	283802	283886	+	1	.	db_xref=GeneID:8539935 gene=tRNA-Tyr locus_tag=EpC_t69 note='tRNAscan-SE-score 66.14' product=tRNA-Tyr
NC_012214	GenBank	gene	284103	284177	+	1	.	db_xref=GeneID:8541671 gene=tRNA-Gly locus_tag=EpC_t27
NC_012214	GenBank	tRNA	284103	284177	+	1	.	db_xref=GeneID:8541671 gene=tRNA-Gly locus_tag=EpC_t27 note='tRNAscan-SE-score 64.85' product=tRNA-Gly
NC_012214	GenBank	gene	284184	284259	+	1	.	db_xref=GeneID:8538297 gene=tRNA-Thr locus_tag=EpC_t66
NC_012214	GenBank	tRNA	284184	284259	+	1	.	db_xref=GeneID:8538297 gene=tRNA-Thr locus_tag=EpC_t66 note='tRNAscan-SE-score 88.70' product=tRNA-Thr
NC_012214	GenBank	CDS	284371	285555	+	1	.	codon_start=1 db_xref=GI:259906922 db_xref=UniProtKB/TrEMBL:D0FN32 db_xref=GeneID:8539936 gene=tufA locus_tag=EpC_02410 note='EF-Tu; promotes GTP-dependent binding of aminoacyl-tRNA to the A-site of ribosomes during protein biosynthesis; when the tRNA anticodon matches the mRNA codon, GTP hydrolysis results; the inactive EF-Tu-GDP leaves the ribosome and release of GDP is promoted by elongation f…
NC_012214	GenBank	CDS	285810	286208	+	1	.	codon_start=1 db_xref=GI:259906923 db_xref=UniProtKB/TrEMBL:D0FN33 db_xref=GeneID:8540635 gene=secE locus_tag=EpC_02420 note='forms a complex with SecY and SecG; SecYEG forms a protein-conducting channel to which secA binds and translocates targeted polypeptides across the cytoplasmic membrane, a process driven by ATP and a proton-motive force' product='preprotein translocase subunit SecE' protei…
NC_012214	GenBank	CDS	286210	286755	+	1	.	codon_start=1 db_xref=GI:259906924 db_xref=UniProtKB/TrEMBL:D0FN34 db_xref=GeneID:8540608 gene=nusG locus_tag=EpC_02430 note='Modulates Rho-dependent transcription termination' product='transcription antitermination protein NusG' protein_id=YP_002647280.1 transl_table=11
NC_012214	GenBank	CDS	286939	287367	+	1	.	codon_start=1 db_xref=GI:259906925 db_xref=UniProtKB/TrEMBL:D0FN35 db_xref=GeneID:8540402 gene=rplK locus_tag=EpC_02440 note=silverDB:cEP00244 product='50S ribosomal protein L11' protein_id=YP_002647281.1 transl_table=11
NC_012214	GenBank	CDS	287371	288075	+	1	.	codon_start=1 db_xref=GI:259906926 db_xref=UniProtKB/TrEMBL:D0FN36 db_xref=GeneID:8538990 gene=rplA locus_tag=EpC_02450 note=silverDB:cEP00245 product='50S ribosomal protein L1' protein_id=YP_002647282.1 transl_table=11
NC_012214	GenBank	CDS	288435	288938	+	1	.	codon_start=1 db_xref=GI:259906927 db_xref=UniProtKB/TrEMBL:D0FN37 db_xref=GeneID:8538985 gene=rplJ locus_tag=EpC_02460 note='binds the two ribosomal protein L7/L12 dimers and anchors them to the large ribosomal subunit' product='50S ribosomal protein L10' protein_id=YP_002647283.1 transl_table=11
NC_012214	GenBank	CDS	289006	289371	+	1	.	codon_start=1 db_xref=GI:259906928 db_xref=UniProtKB/TrEMBL:D0FN38 db_xref=GeneID:8541041 gene=rplL locus_tag=EpC_02470 note='present in two forms; L12 is normal, while L7 is aminoacylated at the N-terminal serine; the only multicopy ribosomal protein; 4:1 ratio of L7/L12 per ribosome; two L12 dimers bind L10; critically important for translation efficiency and fidelity; stimulates GTPase activit…
NC_012214	GenBank	CDS	289706	293734	+	1	.	EC_number=2.7.7.6 codon_start=1 db_xref=GI:259906929 db_xref=UniProtKB/TrEMBL:D0FN39 db_xref=GeneID:8538991 gene=rpoB locus_tag=EpC_02480 note='DNA-dependent RNA polymerase catalyzes the transcription of DNA into RNA using the four ribonucleoside triphosphates as substrates; beta subunit is part of the catalytic core which binds with a sigma factor to produce the holoenzyme' product='DNA-directed…
NC_012214	GenBank	CDS	293820	298043	+	1	.	EC_number=2.7.7.6 codon_start=1 db_xref=GI:259906930 db_xref=UniProtKB/TrEMBL:D0FN40 db_xref=GeneID:8541522 gene=rpoC locus_tag=EpC_02490 note='DNA-dependent RNA polymerase catalyzes the transcription of DNA into RNA using the four ribonucleoside triphosphates as substrates. Subunit beta' binds to sigma factor allowing it to bind to the -10 region of the promoter' product='DNA-directed RNA polyme…
NC_012214	GenBank	CDS	298246	298845	+	-1	.	codon_start=1 db_xref=GI:259906931 db_xref=UniProtKB/TrEMBL:D0FN41 db_xref=GeneID:8539010 locus_tag=EpC_02500 note=silverDB:cEP00250 product='Pentapeptide repeat protein' protein_id=YP_002647287.1 transl_table=11
NC_012214	GenBank	CDS	299779	300333	+	1	.	codon_start=1 db_xref=GI:259906932 db_xref=UniProtKB/TrEMBL:D0FN42 db_xref=GeneID:8540496 gene=faeC locus_tag=EpC_02510 note=silverDB:cEP00251 product='K88 fimbrial protein A' protein_id=YP_002647288.1 transl_table=11
NC_012214	GenBank	CDS	300348	302771	+	1	.	codon_start=1 db_xref=GI:259906933 db_xref=UniProtKB/TrEMBL:D0FN43 db_xref=GeneID:8540018 gene=faeD locus_tag=EpC_02520 note=silverDB:cEP00252 product='fimbrial outer membrane usher protein' protein_id=YP_002647289.1 transl_table=11
NC_012214	GenBank	CDS	302764	303534	+	1	.	codon_start=1 db_xref=GI:259906934 db_xref=UniProtKB/TrEMBL:D0FN44 db_xref=GeneID:8540019 gene=faeE locus_tag=EpC_02530 note=silverDB:cEP00253 product='chaperone protein FaeE' protein_id=YP_002647290.1 transl_table=11
NC_012214	GenBank	CDS	303546	304058	+	1	.	codon_start=1 db_xref=GI:259906935 db_xref=UniProtKB/TrEMBL:D0FN45 db_xref=GeneID:8541684 gene=faeF locus_tag=EpC_02540 note=silverDB:cEP00254 product='K88 minor fimbrial subunit FaeF' protein_id=YP_002647291.1 transl_table=11
NC_012214	GenBank	CDS	304254	305033	+	1	.	codon_start=1 db_xref=GI:259906936 db_xref=UniProtKB/TrEMBL:D0FN46 db_xref=GeneID:8540020 gene=faeG locus_tag=EpC_02550 note=silverDB:cEP00255 product='K88 fimbrial protein AB' protein_id=YP_002647292.1 transl_table=11
NC_012214	GenBank	CDS	305441	306226	+	1	.	codon_start=1 db_xref=GI:259906937 db_xref=UniProtKB/TrEMBL:D0FN47 db_xref=GeneID:8540021 gene=faeG2 locus_tag=EpC_02560 note=silverDB:cEP00256 product='K88 fimbrial protein AB' protein_id=YP_002647293.1 transl_table=11
NC_012214	GenBank	CDS	306471	307259	+	1	.	codon_start=1 db_xref=GI:259906938 db_xref=UniProtKB/TrEMBL:D0FN48 db_xref=GeneID:8540022 gene=faeH locus_tag=EpC_02570 note=silverDB:cEP00257 product='K88 minor fimbrial subunit FaeH' protein_id=YP_002647294.1 transl_table=11
NC_012214	GenBank	CDS	307284	308045	+	1	.	codon_start=1 db_xref=GI:259906939 db_xref=UniProtKB/TrEMBL:D0FN49 db_xref=GeneID:8540023 gene=faeI locus_tag=EpC_02580 note=silverDB:cEP00258 product='K88 minor fimbrial subunit FaeI' protein_id=YP_002647295.1 transl_table=11
NC_012214	GenBank	CDS	308195	309136	+	-1	.	codon_start=1 db_xref=GI:259906940 db_xref=UniProtKB/TrEMBL:D0FN50 db_xref=GeneID:8540024 gene=ompT locus_tag=EpC_02590 note='outer membrane protease; involved in virulence in many organisms; OmpT; IcsP; SopA; Pla; PgtE; omptin; in Escherichia coli OmpT can degrade antimicrobial peptides; in Yersinia Pla activates plasminogen during infection; in Shigella flexneria SopA cleaves the autotransporte…
NC_012214	GenBank	CDS	309923	310567	+	-1	.	EC_number=2.5.1.3 codon_start=1 db_xref=GI:259906941 db_xref=UniProtKB/TrEMBL:D0FN51 db_xref=GeneID:8540406 gene=thiE locus_tag=EpC_02600 note='catalyzes the formation of thiamine monophosphate from 4-methyl-5-(beta-hydroxyethyl)-thiazole monophosphate and 4-amino-5-hydroxymethyl pyrimidine pyrophosphate' product='thiamine-phosphate pyrophosphorylase' protein_id=YP_002647297.1 transl_table=11
NC_012214	GenBank	CDS	310564	312498	+	-1	.	codon_start=1 db_xref=GI:259906942 db_xref=UniProtKB/TrEMBL:D0FN52 db_xref=GeneID:8539247 gene=thiC locus_tag=EpC_02610 note='required for the synthesis of the hydromethylpyrimidine moiety of thiamine' product='thiamine biosynthesis protein ThiC' protein_id=YP_002647298.1 transl_table=11
NC_012214	GenBank	CDS	312813	313319	+	-1	.	codon_start=1 db_xref=GI:259906943 db_xref=UniProtKB/TrEMBL:D0FN53 db_xref=GeneID:8539246 gene=rsd locus_tag=EpC_02620 note='binds specifically to the major sigma factor sigma 70; active in stationary phase' product='anti-RNA polymerase sigma 70 factor' protein_id=YP_002647299.1 transl_table=11
NC_012214	GenBank	CDS	313392	314165	+	1	.	EC_number=3.6.1.22 codon_start=1 db_xref=GI:259906944 db_xref=UniProtKB/TrEMBL:D0FN54 db_xref=GeneID:8539033 gene=nudC locus_tag=EpC_02630 note='can catalyze hydrolysis of broad range of dinucleotide pyrophosphates but prefers reduced form of NADH; requires divalent metal ions such as magnesium and manganese and produces two mononucleoside 5'-phosphates' product='NADH pyrophosphatase' protein_id=…
NC_012214	GenBank	CDS	314387	315454	+	1	.	EC_number=4.1.1.37 codon_start=1 db_xref=GI:259906945 db_xref=UniProtKB/TrEMBL:D0FN55 db_xref=GeneID:8540387 gene=hemE locus_tag=EpC_02640 note='catalyzes the formation of coproporphyrinogen from uroporphyrinogen III' product='uroporphyrinogen decarboxylase' protein_id=YP_002647301.1 transl_table=11
NC_012214	GenBank	CDS	315491	316156	+	1	.	EC_number=3.1.21.7 codon_start=1 db_xref=GI:259906946 db_xref=UniProtKB/TrEMBL:D0FN56 db_xref=GeneID:8539526 gene=nfi locus_tag=EpC_02650 note='Selectively cleaves double-stranded DNA at the second phosphodiester bond 3' to a deoxyinosine leaving behind the intact lesion on the nicked DNA; cleaves DNA containing urea residues, AP sites, base mismatches, insertion/deletion mismatches, flaps, and p…
NC_012214	GenBank	CDS	316223	316813	+	1	.	codon_start=1 db_xref=GI:259906947 db_xref=UniProtKB/TrEMBL:D0FN57 db_xref=GeneID:8539184 gene=yjaG locus_tag=EpC_02660 note=silverDB:cEP00266 product='hypothetical protein' protein_id=YP_002647303.1 transl_table=11
NC_012214	GenBank	CDS	317002	317274	+	1	.	codon_start=1 db_xref=GI:259906948 db_xref=UniProtKB/TrEMBL:D0FN58 db_xref=GeneID:8539416 gene=hupA locus_tag=EpC_02670 note=silverDB:cEP00267 product='DNA-binding protein HU-alpha' protein_id=YP_002647304.1 transl_table=11
NC_012214	GenBank	CDS	317411	318076	+	1	.	codon_start=1 db_xref=GI:259906949 db_xref=UniProtKB/TrEMBL:D0FN59 db_xref=GeneID:8540903 gene=yjaH locus_tag=EpC_02680 note=silverDB:cEP00268 product='hypothetical protein' protein_id=YP_002647305.1 transl_table=11
NC_012214	GenBank	CDS	318152	319432	+	-1	.	EC_number=6.3.4.13 codon_start=1 db_xref=GI:259906950 db_xref=UniProtKB/TrEMBL:D0FN60 db_xref=GeneID:8539417 gene=purD locus_tag=EpC_02690 note=silverDB:cEP00269 product='phosphoribosylamine-glycine ligase' protein_id=YP_002647306.1 transl_table=11
NC_012214	GenBank	CDS	319447	321036	+	-1	.	codon_start=1 db_xref=GI:259906951 db_xref=UniProtKB/TrEMBL:D0FN61 db_xref=GeneID:8538545 gene=purH locus_tag=EpC_02700 note='involved in de novo purine biosynthesis' product='bifunctional phosphoribosylaminoimidazolecarboxamide formyltransferase/IMP cyclohydrolase' protein_id=YP_002647307.1 transl_table=11
NC_012214	GenBank	rRNA	321678	323210	+	1	.	db_xref=GeneID:8888011 locus_tag=EpC_r10 product='16S ribosomal RNA'
NC_012214	GenBank	gene	323284	323360	+	1	.	db_xref=GeneID:8538547 gene=tRNA-Ile locus_tag=EpC_t35
NC_012214	GenBank	tRNA	323284	323360	+	1	.	db_xref=GeneID:8538547 gene=tRNA-Ile locus_tag=EpC_t35 note='tRNAscan-SE-score 88.37' product=tRNA-Ile
NC_012214	GenBank	gene	323512	323587	+	1	.	db_xref=GeneID:8538302 gene=tRNA-Ala locus_tag=EpC_t02
NC_012214	GenBank	tRNA	323512	323587	+	1	.	db_xref=GeneID:8538302 gene=tRNA-Ala locus_tag=EpC_t02 note='tRNAscan-SE-score 93.97' product=tRNA-Ala
NC_012214	GenBank	rRNA	323794	326807	+	1	.	db_xref=GeneID:8888010 locus_tag=EpC_r11 product='23S ribosomal RNA'
NC_012214	GenBank	rRNA	327019	327138	+	1	.	db_xref=GeneID:8888015 locus_tag=EpC_r12 product='5S ribosomal RNA'
NC_012214	GenBank	gene	327185	327260	+	1	.	db_xref=GeneID:8538276 gene=tRNA-Thr locus_tag=EpC_t67
NC_012214	GenBank	tRNA	327185	327260	+	1	.	db_xref=GeneID:8538276 gene=tRNA-Thr locus_tag=EpC_t67 note='tRNAscan-SE-score 88.70' product=tRNA-Thr
NC_012214	GenBank	rRNA	327294	327413	+	1	.	db_xref=GeneID:8887999 locus_tag=EpC_r13 product='5S ribosomal RNA'
NC_012214	GenBank	CDS	327592	328341	+	-1	.	codon_start=1 db_xref=GI:259906952 db_xref=UniProtKB/TrEMBL:D0FN62 db_xref=GeneID:8539937 gene=aapP locus_tag=EpC_02710 note=silverDB:cEP00271 product='L-amino acid ABC transporter ATP-binding protein' protein_id=YP_002647308.1 transl_table=11
NC_012214	GenBank	CDS	328365	329465	+	-1	.	codon_start=1 db_xref=GI:259906953 db_xref=UniProtKB/TrEMBL:D0FN63 db_xref=GeneID:8538631 gene=yhdY locus_tag=EpC_02720 note=silverDB:cEP00272 product='transport system permease' protein_id=YP_002647309.1 transl_table=11
NC_012214	GenBank	CDS	329479	330657	+	-1	.	codon_start=1 db_xref=GI:259906954 db_xref=UniProtKB/TrEMBL:D0FN64 db_xref=GeneID:8541036 gene=yhdX locus_tag=EpC_02730 note=silverDB:cEP00273 product='amino-acid ABC transporter permease' protein_id=YP_002647310.1 transl_table=11
NC_012214	GenBank	CDS	330725	331750	+	-1	.	codon_start=1 db_xref=GI:259906955 db_xref=UniProtKB/TrEMBL:D0FN65 db_xref=GeneID:8538962 gene=aapJ locus_tag=EpC_02740 note=silverDB:cEP00274 product='general L-amino ABC transporter binding protein' protein_id=YP_002647311.1 transl_table=11
NC_012214	GenBank	CDS	332092	333012	+	-1	.	codon_start=1 db_xref=GI:259906956 db_xref=UniProtKB/TrEMBL:D0FN66 db_xref=GeneID:8538630 gene=ddg locus_tag=EpC_02750 note='acylates the intermediate (KDO)2-lipid IVA to form (KDO)2-(palmitoleoyl)-lipid IVA in cells subjected to cold shock' product='lipid A biosynthesis palmitoleoyl acyltransferase' protein_id=YP_002647312.1 transl_table=11
NC_012214	GenBank	CDS	333403	333699	+	-1	.	codon_start=1 db_xref=GI:259906957 db_xref=UniProtKB/TrEMBL:D0FN67 db_xref=GeneID:8541146 gene=fis locus_tag=EpC_02760 note='Stimulates excision of phage lambda; affects Mu development; acts as an activator of rRNA and iRNA transcription' product='DNA-binding protein Fis' protein_id=YP_002647313.1 transl_table=11
NC_012214	GenBank	CDS	333725	334585	+	-1	.	codon_start=1 db_xref=GI:259906958 db_xref=UniProtKB/TrEMBL:D0FN68 db_xref=GeneID:8540031 gene=dusB locus_tag=EpC_02770 note=silverDB:cEP00277 product='tRNA-dihydrouridine synthase B' protein_id=YP_002647314.1 transl_table=11
NC_012214	GenBank	CDS	334668	334859	+	1	.	codon_start=1 db_xref=GI:259906959 db_xref=UniProtKB/TrEMBL:D0FN69 db_xref=GeneID:8539627 locus_tag=EpC_02780 note=silverDB:cEP00278 product='hypothetical protein' protein_id=YP_002647315.1 transl_table=11
NC_012214	GenBank	CDS	334992	335873	+	-1	.	EC_number=2.1.1.- codon_start=1 db_xref=GI:259906960 db_xref=UniProtKB/TrEMBL:D0FN70 db_xref=GeneID:8541765 gene=prmA locus_tag=EpC_02790 note='methylates ribosomal protein L11 at multiple amino acid positions; mutations of these genes in Escherichia coli or Thermus thermophilus has no apparent phenotype' product='50S ribosomal protein L11 methyltransferase' protein_id=YP_002647316.1 transl_table…
NC_012214	GenBank	CDS	335885	337339	+	-1	.	codon_start=1 db_xref=GI:259906961 db_xref=UniProtKB/TrEMBL:D0FN71 db_xref=GeneID:8538515 gene=panF locus_tag=EpC_02800 note='mediates high affinitiy panthothenate transport which is stimulated by the presence of sodium ions; member of SSS family of sodium/solute symporters; the imported panthothenate is phosphorylated by panthothenate kinase' product='sodium/panthothenate symporter' protein_id=Y…
NC_012214	GenBank	CDS	337329	337571	+	-1	.	codon_start=1 db_xref=GI:259906962 db_xref=UniProtKB/TrEMBL:D0FN72 db_xref=GeneID:8540497 gene=yhdT locus_tag=EpC_02810 note=silverDB:cEP00281 product='hypothetical protein' protein_id=YP_002647318.1 transl_table=11
NC_012214	GenBank	CDS	337654	339003	+	-1	.	codon_start=1 db_xref=GI:259906963 db_xref=UniProtKB/TrEMBL:D0FN73 db_xref=GeneID:8538961 gene=accC locus_tag=EpC_02820 note='an AccC homodimer forms the biotin carboxylase subunit of the acetyl CoA carboxylase, an enzyme that catalyzes the formation of malonyl-CoA, which in turn controls the rate of fatty acid metabolism' product='acetyl-CoA carboxylase biotin carboxylase subunit' protein_id=YP_…
NC_012214	GenBank	CDS	339015	339485	+	-1	.	codon_start=1 db_xref=GI:259906964 db_xref=UniProtKB/TrEMBL:D0FN74 db_xref=GeneID:8538635 gene=accB locus_tag=EpC_02830 note='composes the biotin carboxyl carrier protein subunit of the acetyl-CoA carboxylase complex, the enzyme that catalyzes the carboxylation of acetyl-CoA to malonyl-CoA, which in turn controls the rate of fatty acid metabolism' product='acetyl-CoA carboxylase biotin carboxyl c…
NC_012214	GenBank	CDS	339507	339959	+	-1	.	EC_number=4.2.1.10 codon_start=1 db_xref=GI:259906965 db_xref=UniProtKB/TrEMBL:D0FN75 db_xref=GeneID:8538634 gene=aroQ locus_tag=EpC_02840 note='catalyzes the formation of 3-dehydroshikimate from 3-dehydroquinate in chorismate biosynthesis' product='3-dehydroquinate dehydratase' protein_id=YP_002647321.1 transl_table=11
NC_012214	GenBank	CDS	340182	340787	+	-1	.	codon_start=1 db_xref=GI:259906966 db_xref=UniProtKB/TrEMBL:D0FN76 db_xref=GeneID:8539882 gene=yedZ locus_tag=EpC_02850 note='in Escherichia coli this inner membrane protein was found to anchor the periplasmic catalytic oxidoreductase YedY; sulfite oxidase activity not demonstrated; contains heme' product='sulfite oxidase subunit YedZ' protein_id=YP_002647322.1 transl_table=11
NC_012214	GenBank	CDS	340789	341793	+	-1	.	codon_start=1 db_xref=GI:259906967 db_xref=UniProtKB/TrEMBL:D0FN77 db_xref=GeneID:8538912 gene=yedY locus_tag=EpC_02860 note='in Escherichia coli this periplasmic enzyme was found to encode the periplasmic catalytic subunit of an oxidoreductase; sulfite oxidase activity not demonstrated; requires inner membrane anchor protein YedZ' product='sulfite oxidase subunit YedY' protein_id=YP_002647323.1 …
NC_012214	GenBank	CDS	341845	342822	+	-1	.	codon_start=1 db_xref=GI:259906968 db_xref=UniProtKB/TrEMBL:D0FN78 db_xref=GeneID:8541027 gene=yhdH locus_tag=EpC_02870 note=silverDB:cEP00287 product=dehydrogenase protein_id=YP_002647324.1 transl_table=11
NC_012214	GenBank	CDS	343047	344996	+	1	.	codon_start=1 db_xref=GI:259906969 db_xref=UniProtKB/TrEMBL:D0FN79 db_xref=GeneID:8538959 gene=yhdA locus_tag=EpC_02880 note='regulates the degradation of the small RNAs CsrB and CsrC; may function to targate RNase E to specific RNA molecules' product='regulatory protein CsrD' protein_id=YP_002647325.1 transl_table=11
NC_012214	GenBank	CDS	345311	346354	+	1	.	codon_start=1 db_xref=GI:259906970 db_xref=UniProtKB/TrEMBL:D0FN80 db_xref=GeneID:8541034 gene=mreB locus_tag=EpC_02890 note='functions in MreBCD complex in some organisms' product='rod shape-determining protein MreB' protein_id=YP_002647326.1 transl_table=11
NC_012214	GenBank	CDS	346424	347446	+	1	.	codon_start=1 db_xref=GI:259906971 db_xref=UniProtKB/TrEMBL:D0FN81 db_xref=GeneID:8541541 gene=mreC locus_tag=EpC_02900 note='in some organisms this protein is a transmembrane protein while in others it is periplasmic; involved in some organisms with other components of the MreBCD complex and with penicillin binding proteins in the periplasm or cell wall' product='rod shape-determining protein Mr…
NC_012214	GenBank	CDS	347443	347931	+	1	.	codon_start=1 db_xref=GI:259906972 db_xref=UniProtKB/TrEMBL:D0FN82 db_xref=GeneID:8539140 gene=mreD locus_tag=EpC_02910 note='part of cell wall structural complex MreBCD; transmembrane component' product='rod shape-determining protein MreD' protein_id=YP_002647328.1 transl_table=11
NC_012214	GenBank	CDS	347941	348522	+	1	.	codon_start=1 db_xref=GI:259906973 db_xref=UniProtKB/TrEMBL:D0FN83 db_xref=GeneID:8541069 gene=yhdE locus_tag=EpC_02920 note='Maf; overexpression in Bacillus subtilis inhibits septation in the dividing cell' product='Maf-like protein' protein_id=YP_002647329.1 transl_table=11
NC_012214	GenBank	CDS	348524	349993	+	1	.	EC_number=3.1.4.- codon_start=1 db_xref=GI:259906974 db_xref=UniProtKB/TrEMBL:D0FN84 db_xref=GeneID:8538958 gene=cafA locus_tag=EpC_02930 note='involved in the processing of the 5'end of 16S rRNA' product='ribonuclease G' protein_id=YP_002647330.1 transl_table=11
NC_012214	GenBank	CDS	350113	353856	+	1	.	codon_start=1 db_xref=GI:259906975 db_xref=UniProtKB/TrEMBL:D0FN85 db_xref=GeneID:8539645 gene=yhdP locus_tag=EpC_02940 note=silverDB:cEP00294 product='hypothetical protein' protein_id=YP_002647331.1 transl_table=11
NC_012214	GenBank	CDS	353965	355410	+	1	.	codon_start=1 db_xref=GI:259906976 db_xref=UniProtKB/TrEMBL:D0FN86 db_xref=GeneID:8538960 gene=tldD locus_tag=EpC_02950 note='responsible for the proteolytic maturation of the E. coli pMccB17 plasmid-encoded microcin B17, an exported protein that targets the essential topoisomerase II DNA gyrase; degrades the E. coli plasmid F-encoded CcdA' product='protease TldD' protein_id=YP_002647332.1 transl…
NC_012214	GenBank	CDS	355691	356197	+	-1	.	codon_start=1 db_xref=GI:259906977 db_xref=UniProtKB/TrEMBL:D0FN87 db_xref=GeneID:8540498 locus_tag=EpC_02960 note=silverDB:cEP00296 product='hypothetical protein' protein_id=YP_002647333.1 transl_table=11
NC_012214	GenBank	CDS	356243	356530	+	-1	.	codon_start=1 db_xref=GI:259906978 db_xref=UniProtKB/TrEMBL:D0FN88 db_xref=GeneID:8540499 locus_tag=EpC_02970 note=silverDB:cEP00297 product='hypothetical protein' protein_id=YP_002647334.1 transl_table=11
NC_012214	GenBank	CDS	356543	357214	+	-1	.	codon_start=1 db_xref=GI:259906979 db_xref=UniProtKB/TrEMBL:D0FN89 db_xref=GeneID:8540500 locus_tag=EpC_02980 note=silverDB:cEP00298 product='hypothetical protein' protein_id=YP_002647335.1 transl_table=11
NC_012214	GenBank	CDS	357311	357499	+	-1	.	codon_start=1 db_xref=GI:259906980 db_xref=UniProtKB/TrEMBL:D0FN90 db_xref=GeneID:8540501 locus_tag=EpC_02990 note=silverDB:cEP00299 product='hypothetical protein' protein_id=YP_002647336.1 transl_table=11
NC_012214	GenBank	CDS	357756	357959	+	1	.	codon_start=1 db_xref=GI:259906981 db_xref=UniProtKB/TrEMBL:D0FN91 db_xref=GeneID:8540502 gene=aaeX locus_tag=EpC_03000 note='membrane protein AaeX; the gene is a member of the aaeXAB operon' product='hypothetical protein' protein_id=YP_002647337.1 transl_table=11
NC_012214	GenBank	CDS	357967	358899	+	1	.	codon_start=1 db_xref=GI:259906982 db_xref=UniProtKB/TrEMBL:D0FN92 db_xref=GeneID:8538629 gene=aaeA locus_tag=EpC_03010 note='with AaeB forms an efflux pump whose substrates are p-hydroxybenzoic acid, 6-hydroxy-2-naphthoic and 2-hydroxycinnamate' product='p-hydroxybenzoic acid efflux subunit AaeA' protein_id=YP_002647338.1 transl_table=11
NC_012214	GenBank	CDS	358913	360871	+	1	.	codon_start=1 db_xref=GI:259906983 db_xref=UniProtKB/TrEMBL:D0FN93 db_xref=GeneID:8538628 gene=aaeB locus_tag=EpC_03020 note='with AaeA forms an efflux pump whose substrates are p-hydroxybenzoic acid 6-hydroxy-2-naphthoic and 2-hydroxycinnamate' product='p-hydroxybenzoic acid efflux subunit AaeB' protein_id=YP_002647339.1 transl_table=11
NC_012214	GenBank	CDS	361079	361348	+	-1	.	codon_start=1 db_xref=GI:259906984 db_xref=UniProtKB/TrEMBL:D0FN94 db_xref=GeneID:8541460 locus_tag=EpC_03030 note=silverDB:cEP00303 product='hypothetical protein' protein_id=YP_002647340.1 transl_table=11
NC_012214	GenBank	CDS	361460	361723	+	-1	.	codon_start=1 db_xref=GI:259906985 db_xref=UniProtKB/TrEMBL:D0FN95 db_xref=GeneID:8540503 gene=yhcN locus_tag=EpC_03040 note=silverDB:cEP00304 product='hypothetical protein' protein_id=YP_002647341.1 transl_table=11
NC_012214	GenBank	CDS	362219	362689	+	-1	.	codon_start=1 db_xref=GI:259906986 db_xref=UniProtKB/TrEMBL:D0FN96 db_xref=GeneID:8538957 gene=argR locus_tag=EpC_03050 note='regulates arginine biosynthesis when complexed with arginine by binding at site that overlap the promotors of the arginine biosynthesis genes' product='arginine repressor' protein_id=YP_002647342.1 transl_table=11
NC_012214	GenBank	CDS	363131	364066	+	1	.	EC_number=1.1.1.37 codon_start=1 db_xref=GI:259906987 db_xref=UniProtKB/TrEMBL:D0FN97 db_xref=GeneID:8539870 gene=mdh locus_tag=EpC_03060 note='oxidizes malate to oxaloacetate' product='malate dehydrogenase' protein_id=YP_002647343.1 transl_table=11
NC_012214	GenBank	CDS	364105	365166	+	-1	.	EC_number=3.4.21.- codon_start=1 db_xref=GI:259906988 db_xref=UniProtKB/TrEMBL:D0FN98 db_xref=GeneID:8541131 gene=degS locus_tag=EpC_03070 note=silverDB:cEP00307 product='serine endoprotease' protein_id=YP_002647344.1 transl_table=11
NC_012214	GenBank	CDS	365245	366633	+	-1	.	EC_number=3.4.21.- codon_start=1 db_xref=GI:259906989 db_xref=UniProtKB/TrEMBL:D0FN99 db_xref=GeneID:8539591 gene=degQ locus_tag=EpC_03080 note=silverDB:cEP00308 product='Exported protease' protein_id=YP_002647345.1 transl_table=11
NC_012214	GenBank	CDS	366747	367145	+	-1	.	codon_start=1 db_xref=GI:259906990 db_xref=UniProtKB/TrEMBL:D0FNA0 db_xref=GeneID:8539590 gene=yhcB locus_tag=EpC_03090 note=silverDB:cEP00309 product='cytochrome d ubiquinol oxidase subunit III' protein_id=YP_002647346.1 transl_table=11
NC_012214	GenBank	CDS	367323	368450	+	1	.	codon_start=1 db_xref=GI:259906991 db_xref=UniProtKB/TrEMBL:D0FNA1 db_xref=GeneID:8538955 gene=yhcM locus_tag=EpC_03100 note=silverDB:cEP00310 product='hypothetical protein' protein_id=YP_002647347.1 transl_table=11
NC_012214	GenBank	CDS	368695	369123	+	1	.	codon_start=1 db_xref=GI:259906992 db_xref=UniProtKB/TrEMBL:D0FNA2 db_xref=GeneID:8538956 gene=rplM locus_tag=EpC_03110 note=silverDB:cEP00311 product='50S ribosomal protein L13' protein_id=YP_002647348.1 transl_table=11
NC_012214	GenBank	CDS	369139	369531	+	1	.	codon_start=1 db_xref=GI:259906993 db_xref=UniProtKB/TrEMBL:D0FNA3 db_xref=GeneID:8541519 gene=rpsI locus_tag=EpC_03120 note='forms a direct contact with the tRNA during translation' product='30S ribosomal protein S9' protein_id=YP_002647349.1 transl_table=11
NC_012214	GenBank	CDS	369571	369813	+	1	.	codon_start=1 db_xref=GI:259906994 db_xref=UniProtKB/TrEMBL:D0FNA4 db_xref=GeneID:8539022 locus_tag=EpC_03130 note=silverDB:cEP00313 product='hypothetical protein' protein_id=YP_002647350.1 transl_table=11
NC_012214	GenBank	CDS	369840	370481	+	1	.	codon_start=1 db_xref=GI:259906995 db_xref=UniProtKB/TrEMBL:D0FNA5 db_xref=GeneID:8540504 gene=sspA locus_tag=EpC_03140 note='transcriptional activator; required for activation of bacteriophage P1 late promoter; induced by starvation' product='stringent starvation protein A' protein_id=YP_002647351.1 transl_table=11
NC_012214	GenBank	CDS	370486	370983	+	1	.	codon_start=1 db_xref=GI:259906996 db_xref=UniProtKB/TrEMBL:D0FNA6 db_xref=GeneID:8538463 gene=sspB locus_tag=EpC_03150 note=silverDB:cEP00315 product='stringent starvation protein B' protein_id=YP_002647352.1 transl_table=11
NC_012214	GenBank	CDS	371152	371364	+	1	.	codon_start=1 db_xref=GI:259906997 db_xref=UniProtKB/TrEMBL:D0FNA7 db_xref=GeneID:8538464 locus_tag=EpC_03160 note=silverDB:cEP00316 product='hypothetical protein' protein_id=YP_002647353.1 transl_table=11
NC_012214	GenBank	CDS	372089	375373	+	1	.	codon_start=1 db_xref=GI:259906998 db_xref=UniProtKB/TrEMBL:D0FNA8 db_xref=GeneID:8541298 gene=tcaA locus_tag=EpC_03170 note=silverDB:cEP00317 product='Insecticidal toxin complex protein TcaA (Toxin complex protein)' protein_id=YP_002647354.1 transl_table=11
NC_012214	GenBank	CDS	375415	379047	+	1	.	codon_start=1 db_xref=GI:259906999 db_xref=UniProtKB/TrEMBL:D0FNA9 db_xref=GeneID:8538491 gene=tcaB locus_tag=EpC_03180 note=silverDB:cEP00318 product='Insecticidal toxin complex protein TcaB (Toxin complex protein)' protein_id=YP_002647355.1 transl_table=11
NC_012214	GenBank	CDS	379102	383172	+	1	.	codon_start=1 db_xref=GI:259907000 db_xref=UniProtKB/TrEMBL:D0FNB0 db_xref=GeneID:8540949 locus_tag=EpC_03190 note=silverDB:cEP00319 product='Insecticidal toxin complex protein' protein_id=YP_002647356.1 transl_table=11
NC_012214	GenBank	CDS	383459	386107	+	1	.	codon_start=1 db_xref=GI:259907001 db_xref=UniProtKB/TrEMBL:D0FNB1 db_xref=GeneID:8538781 locus_tag=EpC_03200 note=silverDB:cEP00320 product='insecticidal toxin complex protein' protein_id=YP_002647357.1 transl_table=11
NC_012214	GenBank	CDS	386291	386842	+	1	.	codon_start=1 db_xref=GI:259907002 db_xref=UniProtKB/TrEMBL:D0FNB2 db_xref=GeneID:8538783 locus_tag=EpC_03210 note=silverDB:cEP00321 product='hypothetical protein' protein_id=YP_002647358.1 transl_table=11
NC_012214	GenBank	CDS	386940	388697	+	-1	.	codon_start=1 db_xref=GI:259907003 db_xref=UniProtKB/TrEMBL:D0FNB3 db_xref=GeneID:8538784 locus_tag=EpC_03220 note=silverDB:cEP00322 product='Sulfite reductase' protein_id=YP_002647359.1 transl_table=11
NC_012214	GenBank	CDS	388749	394283	+	-1	.	EC_number=1.4.1.13 codon_start=1 db_xref=GI:259907004 db_xref=UniProtKB/TrEMBL:D0FNB4 db_xref=GeneID:8541485 locus_tag=EpC_03230 note=silverDB:cEP00323 product='glutamate synthase' protein_id=YP_002647360.1 transl_table=11
NC_012214	GenBank	CDS	395267	397606	+	1	.	EC_number=2.7.13.3 codon_start=1 db_xref=GI:259907005 db_xref=UniProtKB/TrEMBL:D0FNB5 db_xref=GeneID:8538785 gene=arcB locus_tag=EpC_03240 note='sensor-regulator protein which regulates the expression of many genes in response to respiratory growth conditions including anaerobic repression of the arc modulon; hybrid sensory histidine kinase in two-component regulatory system with ArcA' product='a…
NC_012214	GenBank	CDS	398396	399121	+	1	.	EC_number=2.4.2.- codon_start=1 db_xref=GI:259907006 db_xref=UniProtKB/TrEMBL:D0FNB6 db_xref=GeneID:8539861 gene=mtgA locus_tag=EpC_03250 note='glycosyltransferase; polymerizes glycan strands in the peptidoglycan' product='monofunctional biosynthetic peptidoglycan transglycosylase' protein_id=YP_002647362.1 transl_table=11
NC_012214	GenBank	CDS	399196	399468	+	-1	.	codon_start=1 db_xref=GI:259907007 db_xref=UniProtKB/TrEMBL:D0FNB7 db_xref=GeneID:8541072 locus_tag=EpC_03260 note=silverDB:cEP00326 product='phosphohistidinoprotein-hexose phosphotransferase component of N-regulated PTS system (Npr)' protein_id=YP_002647363.1 transl_table=11
NC_012214	GenBank	CDS	399465	400319	+	-1	.	codon_start=1 db_xref=GI:259907008 db_xref=UniProtKB/TrEMBL:D0FNB8 db_xref=GeneID:8538786 gene=yhbJ locus_tag=EpC_03270 note=silverDB:cEP00327 product='hypothetical protein' protein_id=YP_002647364.1 transl_table=11
NC_012214	GenBank	CDS	400514	400993	+	-1	.	EC_number=2.7.1.69 codon_start=1 db_xref=GI:259907009 db_xref=UniProtKB/TrEMBL:D0FNB9 db_xref=GeneID:8538952 gene=ptsN locus_tag=EpC_03280 note=silverDB:cEP00328 product='PTS system transporter subunit IIA-like nitrogen-regulatory protein PtsN' protein_id=YP_002647365.1 transl_table=11
NC_012214	GenBank	CDS	401175	401462	+	-1	.	codon_start=1 db_xref=GI:259907010 db_xref=UniProtKB/TrEMBL:D0FNC0 db_xref=GeneID:8538541 gene=YhbH locus_tag=EpC_03290 note='YhbH; resting ribosome-binding protein involved in ribosome stabilization and preservation in stationary phase; binds specifically 100S ribosomes (an inactive ribosome product of a 70S ribosome dimerization); seems to be involved in modulation of the sigma(54) (RpoN) activ…
NC_012214	GenBank	CDS	401485	402876	+	-1	.	codon_start=1 db_xref=GI:259907011 db_xref=UniProtKB/TrEMBL:D0FNC1 db_xref=GeneID:8538951 gene=rpoN locus_tag=EpC_03300 note='sigma factors are initiation factors that promote the attachment of RNA polymerase to specific initiation sites and are then released; sigma 54 factor is responsible for the expression of enzymes involved in nitrogen assimilation and metabolism; the rhizobia often have 2 c…
NC_012214	GenBank	CDS	402967	403692	+	-1	.	codon_start=1 db_xref=GI:259907012 db_xref=UniProtKB/TrEMBL:D0FNC2 db_xref=GeneID:8539013 gene=yhbG locus_tag=EpC_03310 note=silverDB:cEP00331 product='ABC transporter ATP-binding protein' protein_id=YP_002647368.1 transl_table=11
NC_012214	GenBank	CDS	403698	404237	+	-1	.	codon_start=1 db_xref=GI:259907013 db_xref=UniProtKB/TrEMBL:D0FNC3 db_xref=GeneID:8541512 gene=yhbN locus_tag=EpC_03320 note='LptA; periplasmic binding protein part of a ABC superfamily of uptake transporters; interacts with LptB protein, the ATP binding component of the uptake system' product='lipopolysaccharide transport periplasmic protein LptA' protein_id=YP_002647369.1 transl_table=11
NC_012214	GenBank	CDS	404227	404796	+	-1	.	codon_start=1 db_xref=GI:259907014 db_xref=UniProtKB/TrEMBL:D0FNC4 db_xref=GeneID:8541513 gene=yrbK locus_tag=EpC_03330 note=silverDB:cEP00333 product='hypothetical protein' protein_id=YP_002647370.1 transl_table=11
NC_012214	GenBank	CDS	404793	405359	+	-1	.	EC_number=3.1.3.45 codon_start=1 db_xref=GI:259907015 db_xref=UniProtKB/TrEMBL:D0FNC5 db_xref=GeneID:8540806 gene=kdsC locus_tag=EpC_03340 note='forms homotetramers; catalyzes hydrolysis of KDO 8-P to KDO and inorganic phosphate; functions in lipopolysaccharide biosynthesis' product='3-deoxy-D-manno-octulosonate 8-phosphate phosphatase' protein_id=YP_002647371.1 transl_table=11
NC_012214	GenBank	CDS	405376	406362	+	-1	.	EC_number=1.1.1.205 codon_start=1 db_xref=GI:259907016 db_xref=UniProtKB/TrEMBL:D0FNC6 db_xref=GeneID:8539457 gene=yrbH locus_tag=EpC_03350 note=silverDB:cEP00335 product='D-arabinose 5-phosphate isomerase' protein_id=YP_002647372.1 transl_table=11
NC_012214	GenBank	CDS	406378	407358	+	-1	.	codon_start=1 db_xref=GI:259907017 db_xref=UniProtKB/TrEMBL:D0FNC7 db_xref=GeneID:8541345 locus_tag=EpC_03360 note='YrbG; inner membrane protein involved in cell envelope integrity; sodium ion/calcium ion exchanger; in E. coli it is non essential for cell viability; member of the YRBG family of cation/Ca2+ exchangers' product='calcium/sodium:proton antiporter' protein_id=YP_002647373.1 transl_tab…
NC_012214	GenBank	CDS	407582	408394	+	1	.	codon_start=1 db_xref=GI:259907018 db_xref=UniProtKB/TrEMBL:D0FNC8 db_xref=GeneID:8538787 locus_tag=EpC_03370 note='ATP-binding subunit of a ABC toluene efflux transporter' product='ABC transporter ATP-binding protein' protein_id=YP_002647374.1 transl_table=11
NC_012214	GenBank	CDS	408402	409184	+	1	.	codon_start=1 db_xref=GI:259907019 db_xref=UniProtKB/TrEMBL:D0FNC9 db_xref=GeneID:8538788 gene=yrbE locus_tag=EpC_03380 note=silverDB:cEP00338 product='ABC transporter permease, toluene tolerance protein' protein_id=YP_002647375.1 transl_table=11
NC_012214	GenBank	CDS	409189	409737	+	1	.	codon_start=1 db_xref=GI:259907020 db_xref=UniProtKB/TrEMBL:D0FND0 db_xref=GeneID:8541344 locus_tag=EpC_03390 note=silverDB:cEP00339 product='hypothetical protein' protein_id=YP_002647376.1 transl_table=11
NC_012214	GenBank	CDS	409749	410384	+	1	.	codon_start=1 db_xref=GI:259907021 db_xref=UniProtKB/TrEMBL:D0FND1 db_xref=GeneID:8541005 gene=yrbC locus_tag=EpC_03400 note=silverDB:cEP00340 product='ABC superfamily transport protein' protein_id=YP_002647377.1 transl_table=11
NC_012214	GenBank	CDS	410384	410680	+	1	.	codon_start=1 db_xref=GI:259907022 db_xref=UniProtKB/TrEMBL:D0FND2 db_xref=GeneID:8540805 locus_tag=EpC_03410 note=silverDB:cEP00341 product='Anti-sigma B factor antagonist' protein_id=YP_002647378.1 transl_table=11
NC_012214	GenBank	CDS	410907	411161	+	1	.	codon_start=1 db_xref=GI:259907023 db_xref=UniProtKB/TrEMBL:D0FND3 db_xref=GeneID:8538789 gene=yrbA locus_tag=EpC_03420 note=silverDB:cEP00342 product='BolA family transcriptional regulator' protein_id=YP_002647379.1 transl_table=11
NC_012214	GenBank	CDS	411238	412500	+	1	.	EC_number=2.5.1.7 codon_start=1 db_xref=GI:259907024 db_xref=UniProtKB/TrEMBL:D0FND4 db_xref=GeneID:8540804 gene=murA locus_tag=EpC_03430 note='adds enolpyruvyl to UDP-N-acetylglucosamine as a component of cell wall formation; gram-positive bacteria have 2 copies of MurA which are active' product='UDP-N-acetylglucosamine 1-carboxyvinyltransferase' protein_id=YP_002647380.1 transl_table=11
NC_012214	GenBank	CDS	412551	412811	+	-1	.	codon_start=1 db_xref=GI:259907025 db_xref=UniProtKB/TrEMBL:D0FND5 db_xref=GeneID:8539158 locus_tag=EpC_03440 note=silverDB:cEP00344 product='regulator for maltose metabolism' protein_id=YP_002647381.1 transl_table=11
NC_012214	GenBank	CDS	413122	414096	+	-1	.	codon_start=1 db_xref=GI:259907026 db_xref=UniProtKB/TrEMBL:D0FND6 db_xref=GeneID:8538790 gene=ispB locus_tag=EpC_03450 note=silverDB:cEP00345 product='Octaprenyl diphosphate synthase' protein_id=YP_002647382.1 transl_table=11
NC_012214	GenBank	CDS	414354	414665	+	1	.	codon_start=1 db_xref=GI:259907027 db_xref=UniProtKB/TrEMBL:D0FND7 db_xref=GeneID:8541121 gene=rplU locus_tag=EpC_03460 note=silverDB:cEP00346 product='50S ribosomal protein L21' protein_id=YP_002647383.1 transl_table=11
NC_012214	GenBank	CDS	414681	414938	+	1	.	codon_start=1 db_xref=GI:259907028 db_xref=UniProtKB/TrEMBL:D0FND8 db_xref=GeneID:8538998 gene=rpmA locus_tag=EpC_03470 note='involved in the peptidyltransferase reaction during translation' product='50S ribosomal protein L27' protein_id=YP_002647384.1 transl_table=11
NC_012214	GenBank	CDS	415710	416888	+	1	.	codon_start=1 db_xref=GI:259907029 db_xref=UniProtKB/TrEMBL:D0FND9 db_xref=GeneID:8539002 gene=obgE locus_tag=EpC_03480 note='essential GTPase; exhibits high exchange rate for GTP/GDP; associates with 50S ribosomal subunit; involved in regulation of chromosomal replication' product='GTPase ObgE' protein_id=YP_002647385.1 transl_table=11
NC_012214	GenBank	CDS	417034	417333	+	-1	.	codon_start=1 db_xref=GI:259907030 db_xref=UniProtKB/TrEMBL:D0FNE0 db_xref=GeneID:8538791 gene=pmrA\' locus_tag=EpC_03490 note=silverDB:cEP00349 product='two-component system response regulator, fragment' protein_id=YP_002647386.1 transl_table=11
NC_012214	GenBank	CDS	417327	417560	+	-1	.	codon_start=1 db_xref=GI:259907031 db_xref=UniProtKB/TrEMBL:D0FNE1 db_xref=GeneID:8538354 gene=pmrA\' locus_tag=EpC_03500 note=silverDB:cEP00350 product='Two-component system response regulator PmrA, fragment' protein_id=YP_002647387.1 transl_table=11
NC_012214	GenBank	CDS	417565	418998	+	-1	.	EC_number=3.4.16.4 codon_start=1 db_xref=GI:259907032 db_xref=UniProtKB/TrEMBL:D0FNE2 db_xref=GeneID:8538355 locus_tag=EpC_03510 note='penicillin binding protein 4; penicillin sensitive; catalyzes the formation of D-alanine from D-alanyl-D-alanine; one of four, DD-carboxypeptidase low-molecular weight penicillin-binding proteins that remove terminal D-alanine from pentapeptide side chains' produc…
NC_012214	GenBank	CDS	419248	419730	+	1	.	codon_start=1 db_xref=GI:259907033 db_xref=UniProtKB/TrEMBL:D0FNE3 db_xref=GeneID:8541006 gene=greA locus_tag=EpC_03520 note=silverDB:cEP00352 product='transcription elongation factor GreA' protein_id=YP_002647389.1 transl_table=11
NC_012214	GenBank	CDS	420055	420348	+	-1	.	codon_start=1 db_xref=GI:259907034 db_xref=UniProtKB/TrEMBL:D0FNE4 db_xref=GeneID:8539508 locus_tag=EpC_03530 note=silverDB:cEP00353 product='hypothetical protein' protein_id=YP_002647390.1 transl_table=11
NC_012214	GenBank	CDS	420476	421105	+	1	.	EC_number=2.1.1.- codon_start=1 db_xref=GI:259907035 db_xref=UniProtKB/TrEMBL:D0FNE5 db_xref=GeneID:8538792 gene=rrmJ locus_tag=EpC_03540 note='Specifically methylates the uridine in position 2552 of 23S rRNA in the fully assembled 50S ribosomal subunit' product='23S rRNA methyltransferase J' protein_id=YP_002647391.1 transl_table=11
NC_012214	GenBank	CDS	421220	423154	+	1	.	EC_number=3.4.24.- codon_start=1 db_xref=GI:259907036 db_xref=UniProtKB/TrEMBL:D0FNE6 db_xref=GeneID:8539032 gene=hflB locus_tag=EpC_03550 note='inner membrane metalloprotease; may be involved in degradation of aberrant cytoplasmic and membrane proteins' product='ATP-dependent metalloprotease' protein_id=YP_002647392.1 transl_table=11
NC_012214	GenBank	CDS	423240	424076	+	1	.	codon_start=1 db_xref=GI:259907037 db_xref=UniProtKB/TrEMBL:D0FNE7 db_xref=GeneID:8541137 gene=folP locus_tag=EpC_03560 note='catalyzes the formation of dihydropteroate from 2-amino-4-hydroxy-6-hydroxymethyl-7,8-dihydropteridine diphosphate and 4-aminobenzoate' product='dihydropteroate synthase' protein_id=YP_002647393.1 transl_table=11
NC_012214	GenBank	CDS	424081	425415	+	1	.	EC_number=5.4.2.10 codon_start=1 db_xref=GI:259907038 db_xref=UniProtKB/TrEMBL:D0FNE8 db_xref=GeneID:8538421 gene=glmM locus_tag=EpC_03570 note='catalyzes the conversion of glucosamine-6-phosphate to glucosamine-1-phosphate' product='phosphoglucosamine mutase' protein_id=YP_002647394.1 transl_table=11
NC_012214	GenBank	CDS	425725	426057	+	1	.	codon_start=1 db_xref=GI:259907039 db_xref=UniProtKB/TrEMBL:D0FNE9 db_xref=GeneID:8539279 gene=secG locus_tag=EpC_03580 note=silverDB:cEP00358 product='preprotein translocase subunit SecG' protein_id=YP_002647395.1 transl_table=11
NC_012214	GenBank	gene	426115	426201	+	1	.	db_xref=GeneID:8540610 gene=tRNA-Leu locus_tag=EpC_t38
NC_012214	GenBank	tRNA	426115	426201	+	1	.	db_xref=GeneID:8540610 gene=tRNA-Leu locus_tag=EpC_t38 note='tRNAscan-SE-score 63.96' product=tRNA-Leu
NC_012214	GenBank	gene	426250	426326	+	1	.	db_xref=GeneID:8538305 gene=tRNA-Met locus_tag=EpC_t48
NC_012214	GenBank	tRNA	426250	426326	+	1	.	db_xref=GeneID:8538305 gene=tRNA-Met locus_tag=EpC_t48 note='tRNAscan-SE-score 86.07' product=tRNA-Met
NC_012214	GenBank	CDS	426532	426990	+	1	.	codon_start=1 db_xref=GI:259907040 db_xref=UniProtKB/TrEMBL:D0FNF0 db_xref=GeneID:8539923 locus_tag=EpC_03590 note=silverDB:cEP00359 product='YhbC-like protein' protein_id=YP_002647396.1 transl_table=11
NC_012214	GenBank	CDS	427015	428520	+	1	.	codon_start=1 db_xref=GI:259907041 db_xref=UniProtKB/TrEMBL:D0FNF1 db_xref=GeneID:8538793 gene=nusA locus_tag=EpC_03600 note='modifies transcription through interactions with RNA polymerase affecting elongation, readthrough, termination, and antitermination' product='transcription elongation factor NusA' protein_id=YP_002647397.1 transl_table=11
NC_012214	GenBank	CDS	428545	431235	+	1	.	codon_start=1 db_xref=GI:259907042 db_xref=UniProtKB/TrEMBL:D0FNF2 db_xref=GeneID:8541279 gene=infB locus_tag=EpC_03610 note='Protects formylmethionyl-tRNA from spontaneous hydrolysis and promotes its binding to the 30S ribosomal subunits during initiation of protein synthesis. Also involved in the hydrolysis of GTP during the formation of the 70S ribosomal complex' product='translation initiatio…
NC_012214	GenBank	CDS	431416	431829	+	1	.	codon_start=1 db_xref=GI:259907043 db_xref=UniProtKB/TrEMBL:D0FNF3 db_xref=GeneID:8538228 gene=rbfA locus_tag=EpC_03620 note='associates with free 30S ribosomal subunits; essential for efficient processing of 16S rRNA; in Escherichia coli rbfA is induced by cold shock' product='ribosome-binding factor A' protein_id=YP_002647399.1 transl_table=11
NC_012214	GenBank	CDS	431829	432773	+	1	.	EC_number=5.4.99.- codon_start=1 db_xref=GI:259907044 db_xref=UniProtKB/TrEMBL:D0FNF4 db_xref=GeneID:8538134 gene=truB locus_tag=EpC_03630 note='catalyzes isomerization of specific uridines in RNA to pseudouridine; responsible for residues in T loops of many tRNAs' product='tRNA pseudouridine synthase B' protein_id=YP_002647400.1 transl_table=11
NC_012214	GenBank	CDS	432881	433150	+	1	.	codon_start=1 db_xref=GI:259907045 db_xref=UniProtKB/TrEMBL:D0FNF5 db_xref=GeneID:8540625 gene=rpsO locus_tag=EpC_03640 note='primary rRNA binding protein; helps nucleate assembly of 30S; binds directly to the 16S rRNA and an intersubunit bridge to the 23S rRNA; autoregulates translation through interactions with the mRNA leader sequence' product='30S ribosomal protein S15' protein_id=YP_00264740…
NC_012214	GenBank	CDS	433387	435585	+	1	.	EC_number=2.7.7.8 codon_start=1 db_xref=GI:259907046 db_xref=UniProtKB/TrEMBL:D0FNF6 db_xref=GeneID:8539026 gene=pnp locus_tag=EpC_03650 note=silverDB:cEP00365 product='polynucleotide phosphorylase/polyadenylase' protein_id=YP_002647402.1 transl_table=11
NC_012214	GenBank	CDS	435714	436598	+	1	.	codon_start=1 db_xref=GI:259907047 db_xref=UniProtKB/TrEMBL:D0FNF7 db_xref=GeneID:8538358 gene=nlpI locus_tag=EpC_03660 note='lipoprotein that appears to be involved in cell division; interacts with the periplasmic protease Prc and may be activated by protease processing' product='lipoprotein NlpI' protein_id=YP_002647403.1 transl_table=11
NC_012214	GenBank	CDS	436775	438691	+	1	.	EC_number=2.7.7.- codon_start=1 db_xref=GI:259907048 db_xref=UniProtKB/TrEMBL:D0FNF8 db_xref=GeneID:8540693 gene=deaD locus_tag=EpC_03670 note='participates in the assembly of the large subunit of the ribosome; plays a key role in optimal cell growth at low temperature and is required for normal cell division' product='ATP-dependent RNA helicase DeaD' protein_id=YP_002647404.1 transl_table=11
NC_012214	GenBank	CDS	438768	439775	+	-1	.	codon_start=1 db_xref=GI:259907049 db_xref=UniProtKB/TrEMBL:D0FNF9 db_xref=GeneID:8539587 gene=yhbW locus_tag=EpC_03680 note=silverDB:cEP00368 product='hypothetical protein' protein_id=YP_002647405.1 transl_table=11
NC_012214	GenBank	CDS	440220	440723	+	1	.	EC_number=2.3.1.- codon_start=1 db_xref=GI:259907050 db_xref=UniProtKB/TrEMBL:D0FNG0 db_xref=GeneID:8541514 gene=yhbS locus_tag=EpC_03690 note=silverDB:cEP00369 product='acetyltransferase YhbS' protein_id=YP_002647406.1 transl_table=11
NC_012214	GenBank	CDS	440648	441013	+	-1	.	codon_start=1 db_xref=GI:259907051 db_xref=UniProtKB/TrEMBL:D0FNG1 db_xref=GeneID:8538954 gene=yhbQ locus_tag=EpC_03700 note=silverDB:cEP00370 product='hypothetical protein' protein_id=YP_002647407.1 transl_table=11
NC_012214	GenBank	CDS	441139	441537	+	1	.	codon_start=1 db_xref=GI:259907052 db_xref=UniProtKB/TrEMBL:D0FNG2 db_xref=GeneID:8538953 locus_tag=EpC_03710 note=silverDB:cEP00371 product='hypothetical protein' protein_id=YP_002647408.1 transl_table=11
NC_012214	GenBank	CDS	441550	442014	+	-1	.	codon_start=1 db_xref=GI:259907053 db_xref=UniProtKB/TrEMBL:D0FNG3 db_xref=GeneID:8538794 gene=nrdG locus_tag=EpC_03720 note=silverDB:cEP00372 product='Anaerobic ribonucleoside-triphosphate reductase activating protein' protein_id=YP_002647409.1 transl_table=11
NC_012214	GenBank	CDS	442011	444149	+	-1	.	EC_number=1.17.4.2 codon_start=1 db_xref=GI:259907054 db_xref=UniProtKB/TrEMBL:D0FNG4 db_xref=GeneID:8540382 gene=nrdD locus_tag=EpC_03730 note='Catalyzes the reduction of nucleoside 5'-triphosphates to 2'-deoxynucleoside 5'-triphosphates' product='anaerobic ribonucleoside triphosphate reductase' protein_id=YP_002647410.1 transl_table=11
NC_012214	GenBank	CDS	444349	447000	+	1	.	codon_start=1 db_xref=GI:259907055 db_xref=UniProtKB/TrEMBL:D0FNG5 db_xref=GeneID:8540698 locus_tag=EpC_03740 note=silverDB:cEP00374 product=helicase protein_id=YP_002647411.1 transl_table=11
NC_012214	GenBank	CDS	447094	449466	+	1	.	EC_number=3.2.1.52 codon_start=1 db_xref=GI:259907056 db_xref=UniProtKB/TrEMBL:D0FNG6 db_xref=GeneID:8538795 locus_tag=EpC_03750 note=silverDB:cEP00375 product=beta-N-acetylhexosaminidase protein_id=YP_002647412.1 transl_table=11
NC_012214	GenBank	CDS	449556	450017	+	-1	.	codon_start=1 db_xref=GI:259907057 db_xref=UniProtKB/TrEMBL:D0FNG7 db_xref=GeneID:8541007 locus_tag=EpC_03760 note=silverDB:cEP00376 product=endoribonuclease protein_id=YP_002647413.1 transl_table=11
NC_012214	GenBank	CDS	450017	450547	+	-1	.	codon_start=1 db_xref=GI:259907058 db_xref=UniProtKB/TrEMBL:D0FNG8 db_xref=GeneID:8538796 gene=pyrI locus_tag=EpC_03770 note='involved in the allosteric regulation of aspartate carbamoyltransferase' product='aspartate carbamoyltransferase regulatory subunit' protein_id=YP_002647414.1 transl_table=11
NC_012214	GenBank	CDS	450560	451495	+	-1	.	EC_number=2.1.3.2 codon_start=1 db_xref=GI:259907059 db_xref=UniProtKB/TrEMBL:D0FNG9 db_xref=GeneID:8538126 gene=pyrB locus_tag=EpC_03780 note='catalyzes the transfer of the carbamoyl moiety from carbamoyl phosphate to L- aspartate in pyrimidine biosynthesis' product='aspartate carbamoyltransferase catalytic subunit' protein_id=YP_002647415.1 transl_table=11
NC_012214	GenBank	CDS	451790	452800	+	-1	.	EC_number=2.1.3.3 codon_start=1 db_xref=GI:259907060 db_xref=UniProtKB/TrEMBL:D0FNH0 db_xref=GeneID:8538121 gene=argI locus_tag=EpC_03790 note='catalyzes the formation of L-citrulline from carbamoyl phosphate and L-ornithine in arginine biosynthesis and degradation; E. coli K12 has two genes, argF and argI, capable of producing functional ornithine carbamoyltransferase. When both are active in th…
NC_012214	GenBank	CDS	452957	453379	+	1	.	codon_start=1 db_xref=GI:259907061 db_xref=UniProtKB/TrEMBL:D0FNH1 db_xref=GeneID:8539868 gene=yjgD locus_tag=EpC_03800 note=silverDB:cEP00380 product='hypothetical protein' protein_id=YP_002647417.1 transl_table=11
NC_012214	GenBank	CDS	453624	454127	+	-1	.	codon_start=1 db_xref=GI:259907062 db_xref=UniProtKB/TrEMBL:D0FNH2 db_xref=GeneID:8540764 locus_tag=EpC_03810 note=silverDB:cEP00381 product=acetyltransferase protein_id=YP_002647418.1 transl_table=11
NC_012214	GenBank	CDS	454342	457197	+	-1	.	EC_number=6.1.1.9 codon_start=1 db_xref=GI:259907063 db_xref=UniProtKB/TrEMBL:D0FNH3 db_xref=GeneID:8538797 gene=valS locus_tag=EpC_03820 note='valine--tRNA ligase; ValRS; converts valine ATP and tRNA(Val) to AMP PPi and valyl-tRNA(Val); class-I aminoacyl-tRNA synthetase type 1 subfamily; has a posttransfer editing process to hydrolyze mischarged Thr-tRNA(Val) which is done by the editing domain'…
NC_012214	GenBank	CDS	457203	457658	+	-1	.	EC_number=2.7.7.7 codon_start=1 db_xref=GI:259907064 db_xref=UniProtKB/TrEMBL:D0FNH4 db_xref=GeneID:8540665 gene=holC locus_tag=EpC_03830 note='binds to single-strand binding (SSB) protein and acts as a bridge between the DnaX clamp loader complex and the SSB' product='DNA polymerase III subunit chi' protein_id=YP_002647420.1 transl_table=11
NC_012214	GenBank	CDS	457781	459292	+	-1	.	EC_number=3.4.11.1 codon_start=1 db_xref=GI:259907065 db_xref=UniProtKB/TrEMBL:D0FNH5 db_xref=GeneID:8541609 gene=pepA locus_tag=EpC_03840 note='catalyzes the removal of N-terminal amino acids preferably leucine from various peptides' product='leucyl aminopeptidase' protein_id=YP_002647421.1 transl_table=11
NC_012214	GenBank	CDS	459547	460647	+	1	.	codon_start=1 db_xref=GI:259907066 db_xref=UniProtKB/TrEMBL:D0FNH6 db_xref=GeneID:8541399 locus_tag=EpC_03850 note=silverDB:cEP00385 product=permease protein_id=YP_002647422.1 transl_table=11
NC_012214	GenBank	CDS	460647	461723	+	1	.	codon_start=1 db_xref=GI:259907067 db_xref=UniProtKB/TrEMBL:D0FNH7 db_xref=GeneID:8538798 gene=yjgQ locus_tag=EpC_03860 note=silverDB:cEP00386 product='Inner membrane protein' protein_id=YP_002647423.1 transl_table=11
NC_012214	GenBank	CDS	462109	463386	+	-1	.	codon_start=1 db_xref=GI:259907068 db_xref=UniProtKB/TrEMBL:D0FNH8 db_xref=GeneID:8540765 gene=yjiN locus_tag=EpC_03870 note=silverDB:cEP00387 product='hypothetical protein' protein_id=YP_002647424.1 transl_table=11
NC_012214	GenBank	CDS	463388	464887	+	-1	.	codon_start=1 db_xref=GI:259907069 db_xref=UniProtKB/TrEMBL:D0FNH9 db_xref=GeneID:8540767 gene=yjgR locus_tag=EpC_03880 note=silverDB:cEP00388 product='hypothetical protein' protein_id=YP_002647425.1 transl_table=11
NC_012214	GenBank	CDS	465060	465569	+	-1	.	codon_start=1 db_xref=GI:259907070 db_xref=UniProtKB/TrEMBL:D0FNI0 db_xref=GeneID:8540766 gene=yjjA locus_tag=EpC_03890 note=silverDB:cEP00389 product='glycoprotein/receptor YjjA' protein_id=YP_002647426.1 transl_table=11
NC_012214	GenBank	gene	465919	466003	+	1	.	db_xref=GeneID:8540768 gene=tRNA-Leu locus_tag=EpC_t39
NC_012214	GenBank	tRNA	465919	466003	+	1	.	db_xref=GeneID:8540768 gene=tRNA-Leu locus_tag=EpC_t39 note='tRNAscan-SE-score 80.38' product=tRNA-Leu
NC_012214	GenBank	CDS	466491	467138	+	-1	.	codon_start=1 db_xref=GI:259907071 db_xref=UniProtKB/TrEMBL:D0FNI1 db_xref=GeneID:8539915 locus_tag=EpC_03900 note=silverDB:cEP00390 product='transposase, fragment' protein_id=YP_002647427.1 transl_table=11
NC_012214	GenBank	CDS	467486	467926	+	-1	.	codon_start=1 db_xref=GI:259907072 db_xref=UniProtKB/TrEMBL:D0FNI2 db_xref=GeneID:8538799 locus_tag=EpC_03910 note=silverDB:cEP00391 product='N-acetyltransferase GCN5' protein_id=YP_002647428.1 transl_table=11
NC_012214	GenBank	CDS	468086	469393	+	-1	.	codon_start=1 db_xref=GI:259907073 db_xref=UniProtKB/TrEMBL:D0FNI3 db_xref=GeneID:8541486 locus_tag=EpC_03920 note=silverDB:cEP00392 product='hypothetical protein' protein_id=YP_002647429.1 transl_table=11
NC_012214	GenBank	CDS	469459	470739	+	-1	.	codon_start=1 db_xref=GI:259907074 db_xref=UniProtKB/TrEMBL:D0FNI4 db_xref=GeneID:8538800 locus_tag=EpC_03930 note=silverDB:cEP00393 product='phosphoribosylglycinamide synthetase' protein_id=YP_002647430.1 transl_table=11
NC_012214	GenBank	CDS	470767	471567	+	-1	.	codon_start=1 db_xref=GI:259907075 db_xref=UniProtKB/TrEMBL:D0FNI5 db_xref=GeneID:8538801 locus_tag=EpC_03940 note=silverDB:cEP00394 product='hypothetical protein' protein_id=YP_002647431.1 transl_table=11
NC_012214	GenBank	CDS	471617	473083	+	-1	.	codon_start=1 db_xref=GI:259907076 db_xref=UniProtKB/TrEMBL:D0FNI6 db_xref=GeneID:8541487 locus_tag=EpC_03950 note=silverDB:cEP00395 product='secreted FAD-linked oxidase' protein_id=YP_002647432.1 transl_table=11
NC_012214	GenBank	CDS	473175	474362	+	-1	.	codon_start=1 db_xref=GI:259907077 db_xref=UniProtKB/TrEMBL:D0FNI7 db_xref=GeneID:8538802 locus_tag=EpC_03960 note=silverDB:cEP00396 product='Major facilitator superfamily transporter' protein_id=YP_002647433.1 transl_table=11
NC_012214	GenBank	CDS	474359	474940	+	-1	.	codon_start=1 db_xref=GI:259907078 db_xref=UniProtKB/TrEMBL:D0FNI8 db_xref=GeneID:8541488 locus_tag=EpC_03970 note=silverDB:cEP00397 product='methionine salvage pathway enzyme E-2/E-2\'' protein_id=YP_002647434.1 transl_table=11
NC_012214	GenBank	CDS	474977	476815	+	-1	.	codon_start=1 db_xref=GI:259907079 db_xref=UniProtKB/TrEMBL:D0FNI9 db_xref=GeneID:8538803 gene=asn locus_tag=EpC_03980 note=silverDB:cEP00398 product='Asparagine synthase' protein_id=YP_002647435.1 transl_table=11
NC_012214	GenBank	CDS	476873	477598	+	-1	.	codon_start=1 db_xref=GI:259907080 db_xref=UniProtKB/TrEMBL:D0FNJ0 db_xref=GeneID:8539890 locus_tag=EpC_03990 note=silverDB:cEP00399 product='short-chain dehydrogenase' protein_id=YP_002647436.1 transl_table=11
NC_012214	GenBank	CDS	477651	479627	+	-1	.	EC_number=6.1.1.10 codon_start=1 db_xref=GI:259907081 db_xref=UniProtKB/TrEMBL:D0FNJ1 db_xref=GeneID:8538804 locus_tag=EpC_04000 note=silverDB:cEP00400 product='methionine-tRNA ligase' protein_id=YP_002647437.1 transl_table=11
NC_012214	GenBank	CDS	479624	480295	+	-1	.	codon_start=1 db_xref=GI:259907082 db_xref=UniProtKB/TrEMBL:D0FNJ2 db_xref=GeneID:8538805 locus_tag=EpC_04010 note=silverDB:cEP00401 product='Hydrolase, haloacid dehalogenase-like family protein' protein_id=YP_002647438.1 transl_table=11
NC_012214	GenBank	CDS	480285	481286	+	-1	.	codon_start=1 db_xref=GI:259907083 db_xref=UniProtKB/TrEMBL:D0FNJ3 db_xref=GeneID:8538806 locus_tag=EpC_04020 note=silverDB:cEP00402 product='hypothetical protein' protein_id=YP_002647439.1 transl_table=11
NC_012214	GenBank	CDS	481373	481744	+	-1	.	codon_start=1 db_xref=GI:259907084 db_xref=UniProtKB/TrEMBL:D0FNJ4 db_xref=GeneID:8541008 locus_tag=EpC_04030 note=silverDB:cEP00403 product='hypothetical protein' protein_id=YP_002647440.1 transl_table=11
NC_012214	GenBank	CDS	481757	482665	+	-1	.	EC_number=4.2.1.52 codon_start=1 db_xref=GI:259907085 db_xref=UniProtKB/TrEMBL:D0FNJ5 db_xref=GeneID:8538807 locus_tag=EpC_04040 note=silverDB:cEP00404 product='Dihydrodipicolinate synthase' protein_id=YP_002647441.1 transl_table=11
NC_012214	GenBank	CDS	482668	483729	+	-1	.	codon_start=1 db_xref=GI:259907086 db_xref=UniProtKB/TrEMBL:D0FNJ6 db_xref=GeneID:8538808 locus_tag=EpC_04050 note=silverDB:cEP00405 product='FAD dependent oxidoreductase' protein_id=YP_002647442.1 transl_table=11
NC_012214	GenBank	CDS	483719	485047	+	-1	.	EC_number=1.14.13.59 codon_start=1 db_xref=GI:259907087 db_xref=UniProtKB/TrEMBL:D0FNJ7 db_xref=GeneID:8538809 locus_tag=EpC_04060 note=silverDB:cEP00406 product='L-lysine 6-monooxygenase' protein_id=YP_002647443.1 transl_table=11
NC_012214	GenBank	CDS	485754	486050	+	1	.	codon_start=1 db_xref=GI:259907088 db_xref=UniProtKB/TrEMBL:D0FNJ8 db_xref=GeneID:8538810 locus_tag=EpC_04070 note=silverDB:cEP00407 product='transposase, fragment' protein_id=YP_002647444.1 transl_table=11
NC_012214	GenBank	CDS	486415	489753	+	-1	.	codon_start=1 db_xref=GI:259907089 db_xref=UniProtKB/TrEMBL:D0FNJ9 db_xref=GeneID:8541009 locus_tag=EpC_04080 note=silverDB:cEP00408 product='hypothetical protein' protein_id=YP_002647445.1 transl_table=11
NC_012214	GenBank	CDS	489869	490069	+	-1	.	codon_start=1 db_xref=GI:259907090 db_xref=UniProtKB/TrEMBL:D0FNK0 db_xref=GeneID:8538811 locus_tag=EpC_04090 note=silverDB:cEP00409 product='hypothetical protein' protein_id=YP_002647446.1 transl_table=11
NC_012214	GenBank	CDS	490333	490890	+	1	.	codon_start=1 db_xref=GI:259907091 db_xref=UniProtKB/TrEMBL:D0FNK1 db_xref=GeneID:8538812 gene=yecA locus_tag=EpC_04100 note=silverDB:cEP00410 product='hypothetical protein' protein_id=YP_002647447.1 transl_table=11
NC_012214	GenBank	CDS	490940	491755	+	-1	.	codon_start=1 db_xref=GI:259907092 db_xref=UniProtKB/TrEMBL:D0FNK2 db_xref=GeneID:8538782 gene=nlpA locus_tag=EpC_04110 note=silverDB:cEP00411 product='Lipoprotein 28' protein_id=YP_002647448.1 transl_table=11
NC_012214	GenBank	CDS	491886	492143	+	-1	.	codon_start=1 db_xref=GI:259907093 db_xref=UniProtKB/TrEMBL:D0FNK3 db_xref=GeneID:8540691 locus_tag=EpC_04120 note=silverDB:cEP00412 product='transcriptional regulator' protein_id=YP_002647449.1 transl_table=11
NC_012214	GenBank	CDS	492274	492603	+	1	.	codon_start=1 db_xref=GI:259907094 db_xref=UniProtKB/TrEMBL:D0FNK4 db_xref=GeneID:8538813 gene=nlp locus_tag=EpC_04130 note=silverDB:cEP00413 product='sugar fermentation stimulation protein B' protein_id=YP_002647450.1 transl_table=11
NC_012214	GenBank	CDS	492622	493797	+	-1	.	codon_start=1 db_xref=GI:259907095 db_xref=UniProtKB/TrEMBL:D0FNK5 db_xref=GeneID:8540690 gene=ampH locus_tag=EpC_04140 note='this protein has no known enzymatic function' product='beta-lactam binding protein AmpH' protein_id=YP_002647451.1 transl_table=11
NC_012214	GenBank	CDS	493891	496185	+	-1	.	EC_number=2.7.8.20 codon_start=1 db_xref=GI:259907096 db_xref=UniProtKB/TrEMBL:D0FNK6 db_xref=GeneID:8540985 gene=mdoB locus_tag=EpC_04150 note='catalyzes the transfer of phosphoglycerol to the glucan backbone' product='phosphoglycerol transferase I' protein_id=YP_002647452.1 transl_table=11
NC_012214	GenBank	CDS	496758	497909	+	1	.	codon_start=1 db_xref=GI:259907097 db_xref=UniProtKB/TrEMBL:D0FNK7 db_xref=GeneID:8539943 gene=omp locus_tag=EpC_04160 note=silverDB:cEP00416 product='outer membrane protein' protein_id=YP_002647453.1 transl_table=11
NC_012214	GenBank	CDS	498097	498603	+	1	.	EC_number=3.2.2.- codon_start=1 db_xref=GI:259907098 db_xref=UniProtKB/TrEMBL:D0FNK8 db_xref=GeneID:8541280 gene=mug locus_tag=EpC_04170 note=silverDB:cEP00417 product='G/U mismatch-specific DNA glycosylase' protein_id=YP_002647454.1 transl_table=11
NC_012214	GenBank	CDS	498778	500424	+	1	.	codon_start=1 db_xref=GI:259907099 db_xref=UniProtKB/TrEMBL:D0FNK9 db_xref=GeneID:8539155 locus_tag=EpC_04180 note=silverDB:cEP00418 product='methyl-accepting chemotaxis sensory transducer' protein_id=YP_002647455.1 transl_table=11
NC_012214	GenBank	CDS	500582	502423	+	-1	.	codon_start=1 db_xref=GI:259907100 db_xref=UniProtKB/TrEMBL:D0FNL0 db_xref=GeneID:8538814 gene=rpoD locus_tag=EpC_04190 note='sigma factors are initiation factors that promote the attachment of RNA polymerase to specific initiation sites and are then released; this is the primary sigma factor of bacteria' product='RNA polymerase sigma factor RpoD' protein_id=YP_002647456.1 transl_table=11
NC_012214	GenBank	CDS	502747	504492	+	-1	.	EC_number=2.7.7.- codon_start=1 db_xref=GI:259907101 db_xref=UniProtKB/TrEMBL:D0FNL1 db_xref=GeneID:8539011 gene=dnaG locus_tag=EpC_04200 note='synthesizes RNA primers at the replication forks' product='DNA primase' protein_id=YP_002647457.1 transl_table=11
NC_012214	GenBank	CDS	504786	505001	+	-1	.	codon_start=1 db_xref=GI:259907102 db_xref=UniProtKB/TrEMBL:D0FNL2 db_xref=GeneID:8541618 gene=rpsU locus_tag=EpC_04210 note='a small basic protein that is one of the last in the subunit assembly; omission does not prevent assembly but the subunit is inactive; binds central domain of 16S rRNA' product='30S ribosomal protein S21' protein_id=YP_002647458.1 transl_table=11
NC_012214	GenBank	CDS	505305	506318	+	1	.	EC_number=3.4.24.57 codon_start=1 db_xref=GI:259907103 db_xref=UniProtKB/TrEMBL:D0FNL3 db_xref=GeneID:8539029 gene=gcp locus_tag=EpC_04220 note='in most organisms, only the N-terminal domain is present in a single polypeptide; in some archaea this domain is fused to a kinase domain; this gene is essential for growth in Escherichia coli and Bacillus subtilis; the secreted glycoprotease from Pasteu…
NC_012214	GenBank	CDS	506328	506942	+	-1	.	codon_start=1 db_xref=GI:259907104 db_xref=UniProtKB/TrEMBL:D0FNL4 db_xref=GeneID:8541561 locus_tag=EpC_04230 note='involved in acylation of glycerol-3-phosphate to form 1-acyl-glycerol-3 phosphate for use in phospholipid biosynthesis; functions with PlsX' product='glycerol-3-phosphate acyltransferase PlsY' protein_id=YP_002647460.1 transl_table=11
NC_012214	GenBank	CDS	507050	507409	+	1	.	codon_start=1 db_xref=GI:259907105 db_xref=UniProtKB/TrEMBL:D0FNL5 db_xref=GeneID:8538815 gene=folB locus_tag=EpC_04240 note='catalyzes the conversion of 7,8-dihydroneopterin to 6-hydroxymethyl-7,8-dihydropterin and can also catalyze the epimerization of carbon 2' of dihydroneopterin and dihydromonapterin' product='bifunctional dihydroneopterin aldolase/dihydroneopterin triphosphate 2'-epimerase'…
NC_012214	GenBank	CDS	507547	508368	+	1	.	EC_number=3.6.1.27 codon_start=1 db_xref=GI:259907106 db_xref=UniProtKB/TrEMBL:D0FNL6 db_xref=GeneID:8541489 gene=uppP locus_tag=EpC_04250 note='BacA; phosphatase activity in Escherichia coli not kinase; involved in bacitracin resistance as bacitracin supposedly sequesters undecaprenyl disphosphate which reduces the pool of lipid carrier available to the cell' product='undecaprenyl pyrophosphate …
NC_012214	GenBank	CDS	508439	509662	+	-1	.	codon_start=1 db_xref=GI:259907107 db_xref=UniProtKB/TrEMBL:D0FNL7 db_xref=GeneID:8540656 gene=cca locus_tag=EpC_04260 note=silverDB:cEP00426 product='tRNA nucleotidyl transferase' protein_id=YP_002647463.1 transl_table=11
NC_012214	GenBank	CDS	509800	510420	+	-1	.	codon_start=1 db_xref=GI:259907108 db_xref=UniProtKB/TrEMBL:D0FNL8 db_xref=GeneID:8539652 gene=ygiM locus_tag=EpC_04270 note=silverDB:cEP00427 product='signal transduction protein' protein_id=YP_002647464.1 transl_table=11
NC_012214	GenBank	CDS	510670	511974	+	1	.	codon_start=1 db_xref=GI:259907109 db_xref=UniProtKB/TrEMBL:D0FNL9 db_xref=GeneID:8538947 locus_tag=EpC_04280 note=silverDB:cEP00428 product='hypothetical protein' protein_id=YP_002647465.1 transl_table=11
NC_012214	GenBank	CDS	512017	514851	+	1	.	EC_number=2.7.7.42 codon_start=1 db_xref=GI:259907110 db_xref=UniProtKB/TrEMBL:D0FNM0 db_xref=GeneID:8538816 gene=glnE locus_tag=EpC_04290 note=silverDB:cEP00429 product='glutamate-ammonia-ligase adenylyltransferase' protein_id=YP_002647466.1 transl_table=11
NC_012214	GenBank	CDS	514939	516375	+	1	.	codon_start=1 db_xref=GI:259907111 db_xref=UniProtKB/TrEMBL:D0FNM1 db_xref=GeneID:8539283 gene=hldE locus_tag=EpC_04300 note='catalyzes the phosphorylation of D-glycero-D-manno-heptose 7-phosphate to form D,D-heptose-1,7-bisphosphate and catalyzes transfer of ADP to D-glycero-D-manno-heptose 1-phosphate forming ADP-D,D-heptose' product='bifunctional heptose 7-phosphate kinase/heptose 1-phosphate …
NC_012214	GenBank	CDS	516420	516704	+	-1	.	codon_start=1 db_xref=GI:259907112 db_xref=UniProtKB/TrEMBL:D0FNM2 db_xref=GeneID:8539550 locus_tag=EpC_04310 note=silverDB:cEP00431 product='hypothetical protein' protein_id=YP_002647468.1 transl_table=11
NC_012214	GenBank	CDS	517109	517765	+	1	.	codon_start=1 db_xref=GI:259907113 db_xref=UniProtKB/TrEMBL:D0FNM3 db_xref=GeneID:8538817 gene=ribB locus_tag=EpC_04320 note=silverDB:cEP00432 product='3,4-dihydroxy-2-butanone 4-phosphate synthase' protein_id=YP_002647469.1 transl_table=11
NC_012214	GenBank	CDS	517922	518746	+	1	.	codon_start=1 db_xref=GI:259907114 db_xref=UniProtKB/TrEMBL:D0FNM4 db_xref=GeneID:8538163 gene=ygiD locus_tag=EpC_04330 note='seems to be involved in biofilm formation; in asymptomatic bacteriuria E. coli strains 83972 and VR50, the ygiD gene is upregulated during biofilm formation in urine' product='hypothetical protein' protein_id=YP_002647470.1 transl_table=11
NC_012214	GenBank	CDS	518864	520024	+	-1	.	codon_start=1 db_xref=GI:259907115 db_xref=UniProtKB/TrEMBL:D0FNM5 db_xref=GeneID:8538946 locus_tag=EpC_04340 note=silverDB:cEP00434 product='glutathionylspermidine synthase' protein_id=YP_002647471.1 transl_table=11
NC_012214	GenBank	CDS	520031	520711	+	-1	.	codon_start=1 db_xref=GI:259907116 db_xref=UniProtKB/TrEMBL:D0FNM6 db_xref=GeneID:8538818 gene=ygiB locus_tag=EpC_04350 note=silverDB:cEP00435 product='hypothetical protein' protein_id=YP_002647472.1 transl_table=11
NC_012214	GenBank	CDS	520876	522342	+	-1	.	codon_start=1 db_xref=GI:259907117 db_xref=UniProtKB/TrEMBL:D0FNM7 db_xref=GeneID:8541033 gene=tolC locus_tag=EpC_04360 note='trimeric outer membrane protein involved in efflux of hydrophobic/amphipathic molecules; functions with a number of efflux systems in the inner membrane to transport molecules out of the cell' product='outer membrane channel protein' protein_id=YP_002647473.1 transl_table=…
NC_012214	GenBank	CDS	522559	523194	+	1	.	EC_number=3.6.1.13 codon_start=1 db_xref=GI:259907118 db_xref=UniProtKB/TrEMBL:D0FNM8 db_xref=GeneID:8538261 gene=nudF locus_tag=EpC_04370 note='ADP-sugar pyrophosphatase; catalyzes the formation of D-ribose 5-phosphate from ADP-ribose; can also act on ADP-mannose and ADP-glucose' product='ADP-ribose pyrophosphatase NudF' protein_id=YP_002647474.1 transl_table=11
NC_012214	GenBank	CDS	523194	523616	+	1	.	codon_start=1 db_xref=GI:259907119 db_xref=UniProtKB/TrEMBL:D0FNM9 db_xref=GeneID:8540798 gene=yqiB locus_tag=EpC_04380 note=silverDB:cEP00438 product='hypothetical protein' protein_id=YP_002647475.1 transl_table=11
NC_012214	GenBank	CDS	523718	524545	+	1	.	codon_start=1 db_xref=GI:259907120 db_xref=UniProtKB/TrEMBL:D0FNN0 db_xref=GeneID:8540797 gene=icc locus_tag=EpC_04390 note=silverDB:cEP00439 product='Icc protein' protein_id=YP_002647476.1 transl_table=11
NC_012214	GenBank	CDS	524549	525127	+	1	.	codon_start=1 db_xref=GI:259907121 db_xref=UniProtKB/TrEMBL:D0FNN1 db_xref=GeneID:8538213 gene=yqiA locus_tag=EpC_04400 note='Displays esterase activity toward palmitoyl-CoA and pNP-butyrate' product='esterase YqiA' protein_id=YP_002647477.1 transl_table=11
NC_012214	GenBank	CDS	525182	527077	+	1	.	EC_number=5.99.1.- codon_start=1 db_xref=GI:259907122 db_xref=UniProtKB/TrEMBL:D0FNN2 db_xref=GeneID:8541812 gene=parE locus_tag=EpC_04410 note='decatenates newly replicated chromosomal DNA and relaxes positive and negative DNA supercoiling' product='DNA topoisomerase IV subunit B' protein_id=YP_002647478.1 transl_table=11
NC_012214	GenBank	CDS	527790	528416	+	1	.	codon_start=1 db_xref=GI:259907123 db_xref=UniProtKB/TrEMBL:D0FNN3 db_xref=GeneID:8540920 locus_tag=EpC_04420 note=silverDB:cEP00442 product='hypothetical protein' protein_id=YP_002647479.1 transl_table=11
NC_012214	GenBank	CDS	528582	528893	+	-1	.	codon_start=1 db_xref=GI:259907124 db_xref=UniProtKB/TrEMBL:D0FNN4 db_xref=GeneID:8538819 gene=ygiN locus_tag=EpC_04430 note=silverDB:cEP00443 product='hypothetical protein' protein_id=YP_002647480.1 transl_table=11
NC_012214	GenBank	CDS	529205	529972	+	1	.	EC_number=4.2.1.91 codon_start=1 db_xref=GI:259907125 db_xref=UniProtKB/TrEMBL:D0FNN5 db_xref=GeneID:8541510 locus_tag=EpC_04440 note=silverDB:cEP00444 product='arogenate dehydratase' protein_id=YP_002647481.1 transl_table=11
NC_012214	GenBank	CDS	530233	532509	+	1	.	EC_number=5.99.1.- codon_start=1 db_xref=GI:259907126 db_xref=UniProtKB/TrEMBL:D0FNN6 db_xref=GeneID:8541490 gene=parC locus_tag=EpC_04450 note='decatenates newly replicated chromosomal DNA and relaxes positive and negative DNA supercoiling' product='DNA topoisomerase IV subunit A' protein_id=YP_002647482.1 transl_table=11
NC_012214	GenBank	CDS	532653	533420	+	1	.	EC_number=2.3.1.51 codon_start=1 db_xref=GI:259907127 db_xref=UniProtKB/TrEMBL:D0FNN7 db_xref=GeneID:8538308 gene=plsC locus_tag=EpC_04460 note=silverDB:cEP00446 product='1-acyl-sn-glycerol-3-phosphate acyltransferase' protein_id=YP_002647483.1 transl_table=11
NC_012214	GenBank	CDS	533517	534941	+	1	.	codon_start=1 db_xref=GI:259907128 db_xref=UniProtKB/TrEMBL:D0FNN8 db_xref=GeneID:8538351 gene=sufI locus_tag=EpC_04470 note=silverDB:cEP00447 product='repressor protein for FtsI' protein_id=YP_002647484.1 transl_table=11
NC_012214	GenBank	CDS	534992	535816	+	-1	.	EC_number=1.1.1.274 codon_start=1 db_xref=GI:259907129 db_xref=UniProtKB/TrEMBL:D0FNN9 db_xref=GeneID:8538474 gene=dkgA locus_tag=EpC_04480 note='methylglyoxal reductase/#-keto ester reductase; catalyzes the reduction of 2,5-diketo-D-gluconic acid to 2-keto-L-gulonic acid; also catalyzes the reduction of methylglyoxal, ethyl-2-methylacetoacetate and ethyl-acetoacetate' product='2,5-diketo-D-gluco…
NC_012214	GenBank	CDS	536066	536953	+	1	.	codon_start=1 db_xref=GI:259907130 db_xref=UniProtKB/TrEMBL:D0FNP0 db_xref=GeneID:8539601 gene=yqhC locus_tag=EpC_04490 note=silverDB:cEP00449 product='AraC family transcriptional regulator' protein_id=YP_002647486.1 transl_table=11
NC_012214	GenBank	CDS	537159	538550	+	1	.	EC_number=2.6.1.76 codon_start=1 db_xref=GI:259907131 db_xref=UniProtKB/TrEMBL:D0FNP1 db_xref=GeneID:8541811 gene=dat locus_tag=EpC_04500 note='catalyzes the reversible formation of diaminobutyrate and 2-oxoglutarate from glutamate and L-aspartic beta-semialdehyde' product='diaminobutyrate--2-oxoglutarate aminotransferase' protein_id=YP_002647487.1 transl_table=11
NC_012214	GenBank	CDS	538555	540027	+	1	.	EC_number=4.1.1.- codon_start=1 db_xref=GI:259907132 db_xref=UniProtKB/TrEMBL:D0FNP2 db_xref=GeneID:8539575 gene=ddc locus_tag=EpC_04510 note=silverDB:cEP00451 product='L-2,4-diaminobutyrate decarboxylase' protein_id=YP_002647488.1 transl_table=11
NC_012214	GenBank	CDS	540195	540377	+	1	.	codon_start=1 db_xref=GI:259907133 db_xref=UniProtKB/TrEMBL:D0FNP3 db_xref=GeneID:8539584 locus_tag=EpC_04520 note=silverDB:cEP00452 product='hypothetical protein' protein_id=YP_002647489.1 transl_table=11
NC_012214	GenBank	CDS	540441	540944	+	-1	.	codon_start=1 db_xref=GI:259907134 db_xref=UniProtKB/TrEMBL:D0FNP4 db_xref=GeneID:8538820 locus_tag=EpC_04530 note=silverDB:cEP00453 product='hypothetical protein' protein_id=YP_002647490.1 transl_table=11
NC_012214	GenBank	CDS	541045	542085	+	-1	.	codon_start=1 db_xref=GI:259907135 db_xref=UniProtKB/TrEMBL:D0FML0 db_xref=GeneID:8541010 locus_tag=EpC_04540 note=silverDB:cEP00454 product=transposase protein_id=YP_002647491.1 transl_table=11
NC_012214	GenBank	CDS	542633	543694	+	-1	.	codon_start=1 db_xref=GI:259907136 db_xref=UniProtKB/TrEMBL:D0FNP6 db_xref=GeneID:8538821 locus_tag=EpC_04550 note=silverDB:cEP00455 product='hypothetical protein' protein_id=YP_002647492.1 transl_table=11
NC_012214	GenBank	CDS	543894	544658	+	-1	.	codon_start=1 db_xref=GI:259907137 db_xref=UniProtKB/TrEMBL:D0FNP7 db_xref=GeneID:8538822 locus_tag=EpC_04560 note=silverDB:cEP00456 product='hypothetical protein' protein_id=YP_002647493.1 transl_table=11
NC_012214	GenBank	CDS	544746	545954	+	-1	.	codon_start=1 db_xref=GI:259907138 db_xref=UniProtKB/TrEMBL:D0FNP8 db_xref=GeneID:8541011 locus_tag=EpC_04570 note=silverDB:cEP00457 product=transposase protein_id=YP_002647494.1 transl_table=11
NC_012214	GenBank	CDS	546416	546709	+	-1	.	codon_start=1 db_xref=GI:259907139 db_xref=UniProtKB/TrEMBL:D0FNP9 db_xref=GeneID:8538823 locus_tag=EpC_04580 note=silverDB:cEP00458 product='hypothetical protein' protein_id=YP_002647495.1 transl_table=11
NC_012214	GenBank	CDS	547085	547699	+	1	.	codon_start=1 db_xref=GI:259907140 db_xref=UniProtKB/TrEMBL:D0FNQ0 db_xref=GeneID:8538824 locus_tag=EpC_04590 note=silverDB:cEP00459 product='hypothetical protein' protein_id=YP_002647496.1 transl_table=11
NC_012214	GenBank	CDS	548114	548485	+	-1	.	codon_start=1 db_xref=GI:259907141 db_xref=UniProtKB/TrEMBL:D0FNQ1 db_xref=GeneID:8538825 locus_tag=EpC_04600 note=silverDB:cEP00460 product='hypothetical protein' protein_id=YP_002647497.1 transl_table=11
NC_012214	GenBank	CDS	548805	549689	+	1	.	codon_start=1 db_xref=GI:259907142 db_xref=UniProtKB/TrEMBL:D0FNQ2 db_xref=GeneID:8538826 locus_tag=EpC_04610 note=silverDB:cEP00462 product=integrase protein_id=YP_002647498.1 transl_table=11
NC_012214	GenBank	CDS	550032	550376	+	1	.	codon_start=1 db_xref=GI:259907143 db_xref=UniProtKB/TrEMBL:D0FNQ3 db_xref=GeneID:8541491 locus_tag=EpC_04620 note=silverDB:cEP00463 product='hypothetical protein' protein_id=YP_002647499.1 transl_table=11
NC_012214	GenBank	CDS	550511	550897	+	1	.	codon_start=1 db_xref=GI:259907144 db_xref=UniProtKB/TrEMBL:D0FNQ4 db_xref=GeneID:8538827 locus_tag=EpC_04630 note=silverDB:cEP00464 product='hypothetical protein' protein_id=YP_002647500.1 transl_table=11
NC_012214	GenBank	CDS	550989	551297	+	1	.	codon_start=1 db_xref=GI:259907145 db_xref=UniProtKB/TrEMBL:D0FNQ5 db_xref=GeneID:8538828 locus_tag=EpC_04640 note=silverDB:cEP00465 product='hypothetical protein' protein_id=YP_002647501.1 transl_table=11
NC_012214	GenBank	CDS	551376	551984	+	1	.	codon_start=1 db_xref=GI:259907146 db_xref=UniProtKB/TrEMBL:D0FNQ6 db_xref=GeneID:8538829 locus_tag=EpC_04650 note=silverDB:cEP00466 product='hypothetical protein' protein_id=YP_002647502.1 transl_table=11
NC_012214	GenBank	CDS	552064	553044	+	1	.	codon_start=1 db_xref=GI:259907147 db_xref=UniProtKB/TrEMBL:D0FNQ7 db_xref=GeneID:8538830 locus_tag=EpC_04660 note=silverDB:cEP00467 product='hypothetical protein' protein_id=YP_002647503.1 transl_table=11
NC_012214	GenBank	CDS	553141	554082	+	1	.	codon_start=1 db_xref=GI:259907148 db_xref=UniProtKB/TrEMBL:D0FNQ8 db_xref=GeneID:8541492 locus_tag=EpC_04670 note=silverDB:cEP00468 product='hypothetical protein' protein_id=YP_002647504.1 transl_table=11
NC_012214	GenBank	CDS	554178	554903	+	1	.	codon_start=1 db_xref=GI:259907149 db_xref=UniProtKB/TrEMBL:D0FNQ9 db_xref=GeneID:8538831 locus_tag=EpC_04680 note=silverDB:cEP00469 product='hypothetical protein' protein_id=YP_002647505.1 transl_table=11
NC_012214	GenBank	CDS	555024	555584	+	-1	.	codon_start=1 db_xref=GI:259907150 db_xref=UniProtKB/TrEMBL:D0FNR0 db_xref=GeneID:8538832 locus_tag=EpC_04690 note=silverDB:cEP00470 product='hypothetical protein' protein_id=YP_002647506.1 transl_table=11
NC_012214	GenBank	CDS	555852	557354	+	1	.	codon_start=1 db_xref=GI:259907151 db_xref=UniProtKB/TrEMBL:D0FNR1 db_xref=GeneID:8538833 locus_tag=EpC_04700 note=silverDB:cEP00471 product='hypothetical protein' protein_id=YP_002647507.1 transl_table=11
NC_012214	GenBank	CDS	557388	558347	+	1	.	codon_start=1 db_xref=GI:259907152 db_xref=UniProtKB/TrEMBL:D0FNR2 db_xref=GeneID:8538834 locus_tag=EpC_04710 note=silverDB:cEP00472 product=integrase protein_id=YP_002647508.1 transl_table=11
NC_012214	GenBank	gene	558624	558699	+	-1	.	db_xref=GeneID:8541493 gene=tRNA-Phe locus_tag=EpC_t56
NC_012214	GenBank	tRNA	558624	558699	+	-1	.	db_xref=GeneID:8541493 gene=tRNA-Phe locus_tag=EpC_t56 note='tRNAscan-SE-score 84.11' product=tRNA-Phe
NC_012214	GenBank	CDS	558810	559388	+	-1	.	codon_start=1 db_xref=GI:259907153 db_xref=UniProtKB/TrEMBL:D0FNR3 db_xref=GeneID:8539929 locus_tag=EpC_04720 note=silverDB:cEP00473 product='transcriptional regulator' protein_id=YP_002647509.1 transl_table=11
NC_012214	GenBank	CDS	559428	561143	+	-1	.	EC_number=1.8.1.8 codon_start=1 db_xref=GI:259907154 db_xref=UniProtKB/TrEMBL:D0FNR4 db_xref=GeneID:8538835 gene=dipZ locus_tag=EpC_04730 note='two electrons are transferred from cytoplasmic NADPH to thioredoxin and then to the inner membrane protein DsbD which keeps the disulfide isomerase DsbC in a reduced state in the oxidizing periplasm; DsbC in turns rearranges incorrectly made disulfide bon…
NC_012214	GenBank	CDS	561351	562652	+	-1	.	codon_start=1 db_xref=GI:259907155 db_xref=UniProtKB/TrEMBL:D0FNR5 db_xref=GeneID:8539623 gene=dcuA locus_tag=EpC_04740 note='functions in anaerobic transport of C4-dicarboxylate compounds such as fumarate; dcuB' product='anaerobic C4-dicarboxylate transporter' protein_id=YP_002647511.1 transl_table=11
NC_012214	GenBank	CDS	562890	564326	+	-1	.	EC_number=4.3.1.1 codon_start=1 db_xref=GI:259907156 db_xref=UniProtKB/TrEMBL:D0FNR6 db_xref=GeneID:8541611 gene=aspA locus_tag=EpC_04750 note='catalyzes the formation of fumarate from aspartate' product='aspartate ammonia-lyase' protein_id=YP_002647512.1 transl_table=11
NC_012214	GenBank	CDS	564694	565158	+	1	.	codon_start=1 db_xref=GI:259907157 db_xref=UniProtKB/TrEMBL:D0FNR7 db_xref=GeneID:8539893 gene=fxsA locus_tag=EpC_04760 note=silverDB:cEP00477 product='Suppressor of F plasmid exlusion of phage T7' protein_id=YP_002647513.1 transl_table=11
NC_012214	GenBank	CDS	565379	565672	+	1	.	codon_start=1 db_xref=GI:259907158 db_xref=UniProtKB/TrEMBL:D0FNR8 db_xref=GeneID:8539256 gene=groS locus_tag=EpC_04770 note=silverDB:cEP00478 product='molecular chaperone GroES' protein_id=YP_002647514.1 transl_table=11
NC_012214	GenBank	CDS	565709	567358	+	1	.	codon_start=1 db_xref=GI:259907159 db_xref=UniProtKB/TrEMBL:D0FNR9 db_xref=GeneID:8539510 gene=groL locus_tag=EpC_04780 note=silverDB:cEP00479 product='molecular chaperone GroEL' protein_id=YP_002647515.1 transl_table=11
NC_012214	GenBank	CDS	567496	567894	+	1	.	codon_start=1 db_xref=GI:259907160 db_xref=UniProtKB/TrEMBL:D0FNS0 db_xref=GeneID:8539509 locus_tag=EpC_04790 note=silverDB:cEP00480 product=lipoprotein protein_id=YP_002647516.1 transl_table=11
NC_012214	GenBank	CDS	567959	568987	+	-1	.	codon_start=1 db_xref=GI:259907161 db_xref=UniProtKB/TrEMBL:D0FNS1 db_xref=GeneID:8541012 locus_tag=EpC_04800 note=silverDB:cEP00481 product='hypothetical protein' protein_id=YP_002647517.1 transl_table=11
NC_012214	GenBank	CDS	569029	569595	+	1	.	codon_start=1 db_xref=GI:259907162 db_xref=UniProtKB/TrEMBL:D0FNS2 db_xref=GeneID:8538836 gene=efp locus_tag=EpC_04810 note='Involved in peptide bond synthesis; alters the affinity of the ribosome for aminoacyl-tRNA' product='elongation factor P' protein_id=YP_002647518.1 transl_table=11
NC_012214	GenBank	CDS	569810	569941	+	1	.	codon_start=1 db_xref=GI:259907163 db_xref=UniProtKB/TrEMBL:D0FNS3 db_xref=GeneID:8541679 gene=ecnB locus_tag=EpC_04820 note=silverDB:cEP00483 product='Entericidin B' protein_id=YP_002647519.1 transl_table=11
NC_012214	GenBank	CDS	569994	570518	+	-1	.	codon_start=1 db_xref=GI:259907164 db_xref=UniProtKB/TrEMBL:D0FNS4 db_xref=GeneID:8539989 gene=blc locus_tag=EpC_04830 note='lipocalin; globomycin-sensitive outer membrane lipoprotein' product='outer membrane lipoprotein Blc' protein_id=YP_002647520.1 transl_table=11
NC_012214	GenBank	CDS	570690	571667	+	1	.	EC_number=6.1.1.6 codon_start=1 db_xref=GI:259907165 db_xref=UniProtKB/TrEMBL:D0FNS5 db_xref=GeneID:8541621 gene=poxA locus_tag=EpC_04840 note='lysine--tRNA ligase beta chain; poxA; class II aminoacyl tRNA synthetase; catalyzes a two-step reaction; first charging a lysine molecule by linking the carboxyl group to the alpha-phosphate of ATP; second by transfer of the aminoacyl-adenylate to its tRN…
NC_012214	GenBank	CDS	571768	575103	+	-1	.	codon_start=1 db_xref=GI:259907166 db_xref=UniProtKB/TrEMBL:D0FNS6 db_xref=GeneID:8540928 gene=yjeP locus_tag=EpC_04850 note=silverDB:cEP00486 product='hypothetical protein' protein_id=YP_002647522.1 transl_table=11
NC_012214	GenBank	CDS	575114	576013	+	-1	.	EC_number=4.1.1.65 codon_start=1 db_xref=GI:259907167 db_xref=UniProtKB/TrEMBL:D0FNS7 db_xref=GeneID:8541338 gene=psd locus_tag=EpC_04860 note='catalyzes the decarboxylation of phosphatidyl-L-serine to phosphatidylethanoleamine' product='phosphatidylserine decarboxylase' protein_id=YP_002647523.1 transl_table=11
NC_012214	GenBank	CDS	576111	577172	+	-1	.	EC_number=3.6.1.- codon_start=1 db_xref=GI:259907168 db_xref=UniProtKB/TrEMBL:D0FNS8 db_xref=GeneID:8540953 gene=engC locus_tag=EpC_04870 note='EngC; RsgA; CpgA; circularly permuted GTPase; ribosome small subunit-dependent GTPase A; has the pattern G4-G1-G3 as opposed to other GTPases; interacts strongly with 30S ribosome which stimulates GTPase activity' product='ribosome-associated GTPase' prot…
NC_012214	GenBank	CDS	577246	577827	+	1	.	codon_start=1 db_xref=GI:259907169 db_xref=UniProtKB/TrEMBL:D0FNS9 db_xref=GeneID:8541209 gene=orn locus_tag=EpC_04880 note=silverDB:cEP00489 product=oligoribonuclease protein_id=YP_002647525.1 transl_table=11
NC_012214	GenBank	gene	578005	578080	+	1	.	db_xref=GeneID:8540417 gene=tRNA-Gly locus_tag=EpC_t28
NC_012214	GenBank	tRNA	578005	578080	+	1	.	db_xref=GeneID:8540417 gene=tRNA-Gly locus_tag=EpC_t28 note='tRNAscan-SE-score 93.74' product=tRNA-Gly
NC_012214	GenBank	CDS	578558	578725	+	1	.	codon_start=1 db_xref=GI:259907170 db_xref=UniProtKB/TrEMBL:D0FNT0 db_xref=GeneID:8538837 locus_tag=EpC_04900 note=silverDB:cEP00491 product='hypothetical protein' protein_id=YP_002647526.1 transl_table=11
NC_012214	GenBank	CDS	578991	579440	+	1	.	codon_start=1 db_xref=GI:259907171 db_xref=UniProtKB/TrEMBL:D0FNT1 db_xref=GeneID:8541013 locus_tag=EpC_04910 note=silverDB:cEP00492 product='hypothetical protein' protein_id=YP_002647527.1 transl_table=11
NC_012214	GenBank	gene	580526	580601	+	1	.	db_xref=GeneID:8538838 gene=tRNA-Gly locus_tag=EpC_t29
NC_012214	GenBank	tRNA	580526	580601	+	1	.	db_xref=GeneID:8538838 gene=tRNA-Gly locus_tag=EpC_t29 note='tRNAscan-SE-score 93.74' product=tRNA-Gly
NC_012214	GenBank	gene	581002	581077	+	1	.	db_xref=GeneID:8540918 gene=tRNA-Gly locus_tag=EpC_t30
NC_012214	GenBank	tRNA	581002	581077	+	1	.	db_xref=GeneID:8540918 gene=tRNA-Gly locus_tag=EpC_t30 note='tRNAscan-SE-score 93.74' product=tRNA-Gly
NC_012214	GenBank	CDS	581501	581770	+	-1	.	codon_start=1 db_xref=GI:259907172 db_xref=UniProtKB/TrEMBL:D0FNT2 db_xref=GeneID:8538298 locus_tag=EpC_04930 note=silverDB:cEP00494 product='hypothetical protein' protein_id=YP_002647528.1 transl_table=11
NC_012214	GenBank	CDS	581769	583289	+	1	.	codon_start=1 db_xref=GI:259907173 db_xref=UniProtKB/TrEMBL:D0FNT3 db_xref=GeneID:8538839 gene=yjeF locus_tag=EpC_04940 note=silverDB:cEP00495 product='hypothetical protein' protein_id=YP_002647529.1 transl_table=11
NC_012214	GenBank	CDS	583286	583762	+	1	.	codon_start=1 db_xref=GI:259907174 db_xref=UniProtKB/TrEMBL:D0FNT4 db_xref=GeneID:8540763 gene=yjeE locus_tag=EpC_04950 note='possibly involved in cell wall synthesis' product=ATPase protein_id=YP_002647530.1 transl_table=11
NC_012214	GenBank	CDS	583759	585420	+	1	.	EC_number=3.5.1.28 codon_start=1 db_xref=GI:259907175 db_xref=UniProtKB/TrEMBL:D0FNT5 db_xref=GeneID:8539421 gene=amiB locus_tag=EpC_04960 note=silverDB:cEP00497 product='N-acetylmuramoyl-L-alanine amidase' protein_id=YP_002647531.1 transl_table=11
NC_012214	GenBank	CDS	585435	587261	+	1	.	codon_start=1 db_xref=GI:259907176 db_xref=UniProtKB/TrEMBL:D0FNT6 db_xref=GeneID:8538662 gene=mutL locus_tag=EpC_04970 note='This protein is involved in the repair of mismatches in DNA. It is required for dam-dependent methyl-directed DNA mismatch repair. Promotes the formation of a stable complex between two or more DNA-binding proteins in an ATP-dependent manner without itself being part of a …
NC_012214	GenBank	CDS	587254	588204	+	1	.	EC_number=2.5.1.75 codon_start=1 db_xref=GI:259907177 db_xref=UniProtKB/TrEMBL:D0FNT7 db_xref=GeneID:8539165 gene=miaA locus_tag=EpC_04980 note='IPP transferase; isopentenyltransferase; involved in tRNA modification; in Escherichia coli this enzyme catalyzes the addition of a delta2-isopentenyl group from dimethylallyl diphosphate to the N6-nitrogen of adenosine adjacent to the anticodon of tRNA …
NC_012214	GenBank	CDS	588306	588617	+	1	.	codon_start=1 db_xref=GI:259907178 db_xref=UniProtKB/TrEMBL:D0FNT8 db_xref=GeneID:8539967 gene=hfq locus_tag=EpC_04990 note='Stimulates the elongation of poly(A) tails' product='RNA-binding protein Hfq' protein_id=YP_002647534.1 transl_table=11
NC_012214	GenBank	CDS	588847	590127	+	1	.	EC_number=3.1.5.1 codon_start=1 db_xref=GI:259907179 db_xref=UniProtKB/TrEMBL:D0FNT9 db_xref=GeneID:8539537 gene=hflX locus_tag=EpC_05000 note='involved in modulation of proteins HflK and HflC; part of the hflA locus (high frequency of lysogenization) which governs the lysis-lysogeny decision of bacteriophage lambda by controlling stability of the phage cII protein' product='GTPase HflX' protein_…
NC_012214	GenBank	CDS	590245	591498	+	1	.	codon_start=1 db_xref=GI:259907180 db_xref=UniProtKB/TrEMBL:D0FNU0 db_xref=GeneID:8539536 gene=hflK locus_tag=EpC_05010 note='with HflC inhibits proteolysis of lambda cII protein by FtsH' product='FtsH protease regulator HflK' protein_id=YP_002647536.1 transl_table=11
NC_012214	GenBank	CDS	591502	592506	+	1	.	EC_number=3.4.-.- codon_start=1 db_xref=GI:259907181 db_xref=UniProtKB/TrEMBL:D0FNU1 db_xref=GeneID:8539535 gene=hflC locus_tag=EpC_05020 note='with HflK inhibits proteolysis of lambda cII protein by FtsH' product='FtsH protease regulator HflC' protein_id=YP_002647537.1 transl_table=11
NC_012214	GenBank	CDS	592640	592780	+	1	.	codon_start=1 db_xref=GI:259907182 db_xref=UniProtKB/TrEMBL:D0FNU2 db_xref=GeneID:8539534 locus_tag=EpC_05030 note=silverDB:cEP00504 product='hypothetical protein' protein_id=YP_002647538.1 transl_table=11
NC_012214	GenBank	CDS	592903	594201	+	1	.	EC_number=6.3.4.4 codon_start=1 db_xref=GI:259907183 db_xref=UniProtKB/TrEMBL:D0FNU3 db_xref=GeneID:8541015 gene=purA locus_tag=EpC_05040 note='catalyzes the formation of N6-(1,2,-dicarboxyethyl)-AMP from L-aspartate, inosine monophosphate and GTP in AMP biosynthesis' product='adenylosuccinate synthetase' protein_id=YP_002647539.1 transl_table=11
NC_012214	GenBank	CDS	594667	597108	+	1	.	EC_number=3.1.-.- codon_start=1 db_xref=GI:259907184 db_xref=UniProtKB/TrEMBL:D0FNU4 db_xref=GeneID:8539420 gene=rnr locus_tag=EpC_05060 note='3'-5'exoribonuclease that acts nonspecifically on poly(A), poly(U) and ribosomal RNAs' product='exoribonuclease R' protein_id=YP_002647540.1 transl_table=11
NC_012214	GenBank	CDS	597186	597923	+	1	.	EC_number=2.1.1.- codon_start=1 db_xref=GI:259907185 db_xref=UniProtKB/TrEMBL:D0FNU5 db_xref=GeneID:8538979 gene=rlmB locus_tag=EpC_05070 note='Specifically methylates the ribose of guanosine 2251 in 23S rRNA' product='23S rRNA (guanosine-2'-O-)-methyltransferase' protein_id=YP_002647541.1 transl_table=11
NC_012214	GenBank	CDS	597989	598357	+	-1	.	codon_start=1 db_xref=GI:259907186 db_xref=UniProtKB/TrEMBL:D0FNU6 db_xref=GeneID:8538170 gene=yjfO locus_tag=EpC_05080 note='in Escherichia coli, mutation of this gene affects biofilm maturation, stress response, and motility' product='biofilm stress and motility protein A' protein_id=YP_002647542.1 transl_table=11
NC_012214	GenBank	CDS	598359	600293	+	-1	.	codon_start=1 db_xref=GI:259907187 db_xref=UniProtKB/TrEMBL:D0FNU7 db_xref=GeneID:8541808 locus_tag=EpC_05090 note=silverDB:cEP00510 product='methyl-accepting chemotaxis protein' protein_id=YP_002647543.1 transl_table=11
NC_012214	GenBank	CDS	600487	601248	+	1	.	codon_start=1 db_xref=GI:259907188 db_xref=UniProtKB/TrEMBL:D0FNU8 db_xref=GeneID:8538840 locus_tag=EpC_05100 note='YjfP; esterase activity towards palmitoyl-CoA and pNP-butyrate in vitro; unknown function and substrate in vivo' product=esterase protein_id=YP_002647544.1 transl_table=11
NC_012214	GenBank	CDS	601428	601823	+	1	.	codon_start=1 db_xref=GI:259907189 db_xref=UniProtKB/TrEMBL:D0FNU9 db_xref=GeneID:8538841 gene=rpsF locus_tag=EpC_05110 note='binds cooperatively with S18 to the S15-16S complex, allowing platform assembly to continue with S11 and S21' product='30S ribosomal protein S6' protein_id=YP_002647545.1 transl_table=11
NC_012214	GenBank	CDS	601829	602146	+	1	.	codon_start=1 db_xref=GI:259907190 db_xref=UniProtKB/TrEMBL:D0FNV0 db_xref=GeneID:8539020 gene=priB locus_tag=EpC_05120 note='binds single-stranded DNA at the primosome assembly site' product='primosomal replication protein N' protein_id=YP_002647546.1 transl_table=11
NC_012214	GenBank	CDS	602151	602378	+	1	.	codon_start=1 db_xref=GI:259907191 db_xref=UniProtKB/TrEMBL:D0FNV1 db_xref=GeneID:8538511 gene=rpsR locus_tag=EpC_05130 note='binds as a heterodimer with protein S6 to the central domain of the 16S rRNA; helps stabilize the platform of the 30S subunit' product='30S ribosomal protein S18' protein_id=YP_002647547.1 transl_table=11
NC_012214	GenBank	CDS	602417	602869	+	1	.	codon_start=1 db_xref=GI:259907192 db_xref=UniProtKB/TrEMBL:D0FNV2 db_xref=GeneID:8539028 gene=rplI locus_tag=EpC_05140 note='in Escherichia coli this protein is wrapped around the base of the L1 stalk' product='50S ribosomal protein L9' protein_id=YP_002647548.1 transl_table=11
NC_012214	GenBank	CDS	602920	603468	+	-1	.	codon_start=1 db_xref=GI:259907193 db_xref=UniProtKB/TrEMBL:D0FNV3 db_xref=GeneID:8538989 locus_tag=EpC_05150 note=silverDB:cEP00516 product='hypothetical protein' protein_id=YP_002647549.1 transl_table=11
NC_012214	GenBank	CDS	603722	604414	+	1	.	EC_number=5.2.1.8 codon_start=1 db_xref=GI:259907194 db_xref=UniProtKB/TrEMBL:D0FNV4 db_xref=GeneID:8538842 gene=fklB locus_tag=EpC_05160 note='FKBP-type; rotamase; catalyzes the cis-trans isomerization of proline imidic peptide bonds in oligopeptides' product='peptidyl-prolyl cis-trans isomerase' protein_id=YP_002647550.1 transl_table=11
NC_012214	GenBank	CDS	604625	607930	+	-1	.	codon_start=1 db_xref=GI:259907195 db_xref=UniProtKB/TrEMBL:D0FNV5 db_xref=GeneID:8540032 locus_tag=EpC_05170 note=silverDB:cEP00518 product='hypothetical protein' protein_id=YP_002647551.1 transl_table=11
NC_012214	GenBank	CDS	608582	609322	+	1	.	codon_start=1 db_xref=GI:259907196 db_xref=UniProtKB/TrEMBL:D0FNV6 db_xref=GeneID:8540285 gene=cysQ locus_tag=EpC_05190 note='catalyzes the formation of AMP from adenosine-3',5'-bisphosphate' product='adenosine-3'(2'),5'-bisphosphate nucleotidase' protein_id=YP_002647552.1 transl_table=11
NC_012214	GenBank	CDS	609859	610065	+	1	.	codon_start=1 db_xref=GI:259907197 db_xref=UniProtKB/TrEMBL:D0FNV7 db_xref=GeneID:8541265 gene=ytfK locus_tag=EpC_05200 note=silverDB:cEP00521 product='hypothetical protein' protein_id=YP_002647553.1 transl_table=11
NC_012214	GenBank	CDS	610115	611443	+	-1	.	codon_start=1 db_xref=GI:259907198 db_xref=UniProtKB/TrEMBL:D0FNV8 db_xref=GeneID:8540807 gene=ytfL locus_tag=EpC_05210 note=silverDB:cEP00522 product='hypothetical protein' protein_id=YP_002647554.1 transl_table=11
NC_012214	GenBank	CDS	612041	613792	+	1	.	codon_start=1 db_xref=GI:259907199 db_xref=UniProtKB/TrEMBL:D0FNV9 db_xref=GeneID:8540808 locus_tag=EpC_05220 note=silverDB:cEP00523 product='hypothetical protein' protein_id=YP_002647555.1 transl_table=11
NC_012214	GenBank	CDS	613789	617562	+	1	.	codon_start=1 db_xref=GI:259907200 db_xref=UniProtKB/TrEMBL:D0FNW0 db_xref=GeneID:8541494 gene=ytfN locus_tag=EpC_05230 note=silverDB:cEP00524 product='hypothetical protein' protein_id=YP_002647556.1 transl_table=11
NC_012214	GenBank	CDS	617565	617915	+	1	.	codon_start=1 db_xref=GI:259907201 db_xref=UniProtKB/TrEMBL:D0FNW1 db_xref=GeneID:8540809 locus_tag=EpC_05240 note=silverDB:cEP00525 product='hypothetical protein' protein_id=YP_002647557.1 transl_table=11
NC_012214	GenBank	CDS	618020	618550	+	-1	.	EC_number=3.6.1.1 codon_start=1 db_xref=GI:259907202 db_xref=UniProtKB/TrEMBL:D0FNW2 db_xref=GeneID:8541016 gene=ppa locus_tag=EpC_05250 note='catalyzes the hydrolysis of pyrophosphate to phosphate' product='inorganic pyrophosphatase' protein_id=YP_002647558.1 transl_table=11
NC_012214	GenBank	CDS	619021	620586	+	1	.	codon_start=1 db_xref=GI:259907203 db_xref=UniProtKB/TrEMBL:D0FNW3 db_xref=GeneID:8538366 locus_tag=EpC_05260 note=silverDB:cEP00527 product='methyl-accepting chemotaxis protein' protein_id=YP_002647559.1 transl_table=11
NC_012214	GenBank	CDS	620834	621115	+	1	.	codon_start=1 db_xref=GI:259907204 db_xref=UniProtKB/TrEMBL:D0FNW4 db_xref=GeneID:8538844 locus_tag=EpC_05270 note=silverDB:cEP00528 product='hypothetical protein' protein_id=YP_002647560.1 transl_table=11
NC_012214	GenBank	CDS	621206	623407	+	1	.	codon_start=1 db_xref=GI:259907205 db_xref=UniProtKB/TrEMBL:D0FNW5 db_xref=GeneID:8538845 locus_tag=EpC_05280 note=silverDB:cEP00529 product=Peptidase protein_id=YP_002647561.1 transl_table=11
NC_012214	GenBank	CDS	623524	624522	+	-1	.	EC_number=3.1.3.11 codon_start=1 db_xref=GI:259907206 db_xref=UniProtKB/TrEMBL:D0FNW6 db_xref=GeneID:8538846 gene=fbp locus_tag=EpC_05290 note='catalyzes the formation of D-fructose 6-phosphate from fructose-1,6-bisphosphate' product=fructose-1,6-bisphosphatase protein_id=YP_002647562.1 transl_table=11
NC_012214	GenBank	CDS	624695	626047	+	1	.	EC_number=6.3.2.- codon_start=1 db_xref=GI:259907207 db_xref=UniProtKB/TrEMBL:D0FNW7 db_xref=GeneID:8541213 gene=mpl locus_tag=EpC_05300 note=silverDB:cEP00531 product='UDP-N-acetylmuramate:L-alanyl-gamma-D-glutamyl- meso-diaminopimelate ligase' protein_id=YP_002647563.1 transl_table=11
NC_012214	GenBank	CDS	626162	626704	+	-1	.	codon_start=1 db_xref=GI:259907208 db_xref=UniProtKB/TrEMBL:D0FNW8 db_xref=GeneID:8539134 locus_tag=EpC_05310 note=silverDB:cEP00532 product='hypothetical protein' protein_id=YP_002647564.1 transl_table=11
NC_012214	GenBank	CDS	626866	628206	+	1	.	codon_start=1 db_xref=GI:259907209 db_xref=UniProtKB/TrEMBL:D0FNW9 db_xref=GeneID:8541017 gene=pmbA locus_tag=EpC_05320 note='protease involved in proteolytic processing of the antibiotic Microcin B17 and in sensitivity to the DNA gyrase inhibitor LetD' product='peptidase PmbA' protein_id=YP_002647565.1 transl_table=11
NC_012214	GenBank	CDS	628396	629295	+	-1	.	codon_start=1 db_xref=GI:259907210 db_xref=UniProtKB/TrEMBL:D0FNX0 db_xref=GeneID:8538353 locus_tag=EpC_05330 note=silverDB:cEP00534 product='hypothetical protein' protein_id=YP_002647566.1 transl_table=11
NC_012214	GenBank	CDS	629339	629464	+	-1	.	codon_start=1 db_xref=GI:259907211 db_xref=UniProtKB/TrEMBL:D0FNX1 db_xref=GeneID:8538847 locus_tag=EpC_05340 note=silverDB:cEP00535 product='30S ribosomal protein S9' protein_id=YP_002647567.1 transl_table=11
NC_012214	GenBank	CDS	629704	630048	+	1	.	codon_start=1 db_xref=GI:259907212 db_xref=UniProtKB/TrEMBL:D0FNX2 db_xref=GeneID:8538848 locus_tag=EpC_05350 note=silverDB:cEP00536 product='hypothetical protein' protein_id=YP_002647568.1 transl_table=11
NC_012214	GenBank	CDS	630058	630417	+	1	.	codon_start=1 db_xref=GI:259907213 db_xref=UniProtKB/TrEMBL:D0FNX3 db_xref=GeneID:8538849 locus_tag=EpC_05360 note=silverDB:cEP00537 product='hypothetical protein' protein_id=YP_002647569.1 transl_table=11
NC_012214	GenBank	CDS	630417	630716	+	1	.	codon_start=1 db_xref=GI:259907214 db_xref=UniProtKB/TrEMBL:D0FNX4 db_xref=GeneID:8538850 locus_tag=EpC_05370 note=silverDB:cEP00538 product='hypothetical protein' protein_id=YP_002647570.1 transl_table=11
NC_012214	GenBank	CDS	630750	631526	+	1	.	codon_start=1 db_xref=GI:259907215 db_xref=UniProtKB/TrEMBL:D0FNX5 db_xref=GeneID:8538851 locus_tag=EpC_05380 note=silverDB:cEP00539 product='hypothetical protein' protein_id=YP_002647571.1 transl_table=11
NC_012214	GenBank	CDS	631540	632184	+	1	.	codon_start=1 db_xref=GI:259907216 db_xref=UniProtKB/TrEMBL:D0FNX6 db_xref=GeneID:8538852 locus_tag=EpC_05390 note=silverDB:cEP00540 product='inner membrane protein' protein_id=YP_002647572.1 transl_table=11
NC_012214	GenBank	CDS	632231	633364	+	1	.	codon_start=1 db_xref=GI:259907217 db_xref=UniProtKB/TrEMBL:D0FNX7 db_xref=GeneID:8541018 locus_tag=EpC_05400 note='Catalyzes the reversible hydrolysis of the amide bond within dihydroorotate. This metabolic intermediate is required for the biosynthesis of pyrimidine nucleotides' product=dihydroorotase protein_id=YP_002647573.1 transl_table=11
NC_012214	GenBank	CDS	633384	634469	+	1	.	codon_start=1 db_xref=GI:259907218 db_xref=UniProtKB/TrEMBL:D0FNX8 db_xref=GeneID:8538853 locus_tag=EpC_05410 note=silverDB:cEP00542 product='selenocysteine synthase' protein_id=YP_002647574.1 transl_table=11
NC_012214	GenBank	CDS	634466	635206	+	1	.	codon_start=1 db_xref=GI:259907219 db_xref=UniProtKB/TrEMBL:D0FNX9 db_xref=GeneID:8538854 locus_tag=EpC_05420 note=silverDB:cEP00543 product='hypothetical protein' protein_id=YP_002647575.1 transl_table=11
NC_012214	GenBank	CDS	635318	637252	+	1	.	codon_start=1 db_xref=GI:259907220 db_xref=UniProtKB/TrEMBL:D0FNY0 db_xref=GeneID:8538855 gene=licR locus_tag=EpC_05430 note=silverDB:cEP00544 product='phosphotransferase system mannitol/fructose-specific IIA domain' protein_id=YP_002647576.1 transl_table=11
NC_012214	GenBank	CDS	637289	637861	+	-1	.	codon_start=1 db_xref=GI:259907221 db_xref=UniProtKB/TrEMBL:D0FNY1 db_xref=GeneID:8539474 gene=yraP locus_tag=EpC_05440 note=silverDB:cEP00545 product='hypothetical protein' protein_id=YP_002647577.1 transl_table=11
NC_012214	GenBank	CDS	637873	638463	+	-1	.	codon_start=1 db_xref=GI:259907222 db_xref=UniProtKB/TrEMBL:D0FNY2 db_xref=GeneID:8540803 gene=diaA locus_tag=EpC_05450 note='Required for the timely initiation of chromosomal replication via direct interactions with the dnaA initiator protein' product='DnaA initiator-associating protein DiaA' protein_id=YP_002647578.1 transl_table=11
NC_012214	GenBank	CDS	638493	638759	+	-1	.	codon_start=1 db_xref=GI:259907223 db_xref=UniProtKB/TrEMBL:D0FNY3 db_xref=GeneID:8539597 locus_tag=EpC_05460 note=silverDB:cEP00547 product='hypothetical protein' protein_id=YP_002647579.1 transl_table=11
NC_012214	GenBank	CDS	638843	640867	+	-1	.	codon_start=1 db_xref=GI:259907224 db_xref=UniProtKB/TrEMBL:D0FNY4 db_xref=GeneID:8541495 locus_tag=EpC_05470 note=silverDB:cEP00548 product=lipoprotein protein_id=YP_002647580.1 transl_table=11
NC_012214	GenBank	CDS	640930	641793	+	1	.	codon_start=1 db_xref=GI:259907225 db_xref=UniProtKB/TrEMBL:D0FNY5 db_xref=GeneID:8538856 locus_tag=EpC_05480 note=silverDB:cEP00549 product='tetrapyrrole methylase' protein_id=YP_002647581.1 transl_table=11
NC_012214	GenBank	CDS	641736	642290	+	-1	.	codon_start=1 db_xref=GI:259907226 db_xref=UniProtKB/TrEMBL:D0FNY6 db_xref=GeneID:8541496 locus_tag=EpC_05490 note=silverDB:cEP00550 product='hypothetical protein' protein_id=YP_002647582.1 transl_table=11
NC_012214	GenBank	CDS	642305	642541	+	-1	.	codon_start=1 db_xref=GI:259907227 db_xref=UniProtKB/TrEMBL:D0FNY7 db_xref=GeneID:8541497 locus_tag=EpC_05500 note=silverDB:cEP00551 product='hypothetical protein' protein_id=YP_002647583.1 transl_table=11
NC_012214	GenBank	CDS	642649	642888	+	-1	.	codon_start=1 db_xref=GI:259907228 db_xref=UniProtKB/TrEMBL:D0FNY8 db_xref=GeneID:8538857 locus_tag=EpC_05510 note=silverDB:cEP00552 product='hypothetical protein' protein_id=YP_002647584.1 transl_table=11
NC_012214	GenBank	CDS	643138	643842	+	-1	.	codon_start=1 db_xref=GI:259907229 db_xref=UniProtKB/TrEMBL:D0FNY9 db_xref=GeneID:8541498 gene=yhaK locus_tag=EpC_05520 note=silverDB:cEP00553 product='hypothetical protein' protein_id=YP_002647585.1 transl_table=11
NC_012214	GenBank	CDS	643967	644869	+	1	.	codon_start=1 db_xref=GI:259907230 db_xref=UniProtKB/TrEMBL:D0FNZ0 db_xref=GeneID:8538950 locus_tag=EpC_05530 note=silverDB:cEP00554 product='LysR family transcriptional regulator' protein_id=YP_002647586.1 transl_table=11
NC_012214	GenBank	CDS	645277	645711	+	-1	.	codon_start=1 db_xref=GI:259907231 db_xref=UniProtKB/TrEMBL:D0FNZ1 db_xref=GeneID:8540802 gene=yqjF locus_tag=EpC_05550 note=silverDB:cEP00556 product='membrane-associated protein YqjF' protein_id=YP_002647587.1 transl_table=11
NC_012214	GenBank	CDS	645878	646159	+	-1	.	codon_start=1 db_xref=GI:259907232 db_xref=UniProtKB/TrEMBL:D0FNZ2 db_xref=GeneID:8540801 gene=yqjK locus_tag=EpC_05560 note=silverDB:cEP00557 product='hypothetical protein' protein_id=YP_002647588.1 transl_table=11
NC_012214	GenBank	CDS	646159	646551	+	-1	.	codon_start=1 db_xref=GI:259907233 db_xref=UniProtKB/TrEMBL:D0FNZ3 db_xref=GeneID:8541815 gene=yqjE locus_tag=EpC_05570 note=silverDB:cEP00558 product='membrane protein YqjE' protein_id=YP_002647589.1 transl_table=11
NC_012214	GenBank	CDS	646553	646858	+	-1	.	codon_start=1 db_xref=GI:259907234 db_xref=UniProtKB/TrEMBL:D0FNZ4 db_xref=GeneID:8540800 gene=yqjD locus_tag=EpC_05580 note=silverDB:cEP00559 product='AraC family transcriptional regulator' protein_id=YP_002647590.1 transl_table=11
NC_012214	GenBank	CDS	646901	647272	+	-1	.	codon_start=1 db_xref=GI:259907235 db_xref=UniProtKB/TrEMBL:D0FNZ5 db_xref=GeneID:8540799 gene=yqjC locus_tag=EpC_05590 note=silverDB:cEP00560 product='exported protein YqjC' protein_id=YP_002647591.1 transl_table=11
NC_012214	GenBank	CDS	647439	647771	+	-1	.	codon_start=1 db_xref=GI:259907236 db_xref=UniProtKB/TrEMBL:D0FNZ6 db_xref=GeneID:8541814 gene=yqjB locus_tag=EpC_05600 note=silverDB:cEP00561 product='hypothetical protein' protein_id=YP_002647592.1 transl_table=11
NC_012214	GenBank	CDS	647828	648502	+	-1	.	codon_start=1 db_xref=GI:259907237 db_xref=UniProtKB/TrEMBL:D0FNZ7 db_xref=GeneID:8541813 locus_tag=EpC_05610 note=silverDB:cEP00562 product='DedA-family membrane protein' protein_id=YP_002647593.1 transl_table=11
NC_012214	GenBank	CDS	649144	650376	+	-1	.	codon_start=1 db_xref=GI:259907238 db_xref=UniProtKB/TrEMBL:D0FNZ8 db_xref=GeneID:8538859 gene=ygjU locus_tag=EpC_05620 note='involved in the import of serine and threonine coupled with the import of sodium' product='serine/threonine transporter SstT' protein_id=YP_002647594.1 transl_table=11
NC_012214	GenBank	CDS	650620	651600	+	-1	.	codon_start=1 db_xref=GI:259907239 db_xref=UniProtKB/TrEMBL:D0FNZ9 db_xref=GeneID:8541511 gene=alx locus_tag=EpC_05630 note=silverDB:cEP00564 product='membrane protein Alx' protein_id=YP_002647595.1 transl_table=11
NC_012214	GenBank	CDS	652014	653705	+	1	.	codon_start=1 db_xref=GI:259907240 db_xref=UniProtKB/TrEMBL:D0FP00 db_xref=GeneID:8541464 locus_tag=EpC_05640 note=silverDB:cEP00565 product='Cl-channel protein, voltage gated' protein_id=YP_002647596.1 transl_table=11
NC_012214	GenBank	CDS	653821	654324	+	-1	.	codon_start=1 db_xref=GI:259907241 db_xref=UniProtKB/TrEMBL:D0FP01 db_xref=GeneID:8538860 gene=ygjP locus_tag=EpC_05650 note=silverDB:cEP00566 product='hypothetical protein' protein_id=YP_002647597.1 transl_table=11
NC_012214	GenBank	CDS	654407	655534	+	1	.	EC_number=2.1.1.52 codon_start=1 db_xref=GI:259907242 db_xref=UniProtKB/TrEMBL:D0FP02 db_xref=GeneID:8538949 gene=rsmD locus_tag=EpC_05660 note=silverDB:cEP00567 product='ribosomal RNA small subunit methyltransferase D' protein_id=YP_002647598.1 transl_table=11
NC_012214	GenBank	CDS	655604	657613	+	-1	.	EC_number=1.3.1.34 codon_start=1 db_xref=GI:259907243 db_xref=UniProtKB/TrEMBL:D0FP03 db_xref=GeneID:8539036 gene=fadH locus_tag=EpC_05670 note=silverDB:cEP00568 product='2,4-dieonyl-coa reductase' protein_id=YP_002647599.1 transl_table=11
NC_012214	GenBank	CDS	658385	659011	+	1	.	EC_number=4.2.1.1 codon_start=1 db_xref=GI:259907244 db_xref=UniProtKB/TrEMBL:D0FP04 db_xref=GeneID:8540014 locus_tag=EpC_05680 note=silverDB:cEP00569 product='Carbonate dehydratase' protein_id=YP_002647600.1 transl_table=11
NC_012214	GenBank	CDS	659008	660486	+	1	.	codon_start=1 db_xref=GI:259907245 db_xref=UniProtKB/TrEMBL:D0FP05 db_xref=GeneID:8538861 locus_tag=EpC_05690 note=silverDB:cEP00570 product='Sulphate transporter' protein_id=YP_002647601.1 transl_table=11
NC_012214	GenBank	CDS	660749	661660	+	1	.	codon_start=1 db_xref=GI:259907246 db_xref=UniProtKB/TrEMBL:D0FP06 db_xref=GeneID:8538862 gene=acdP locus_tag=EpC_05700 note=silverDB:cEP00571 product='Zn-dependent dipeptidase' protein_id=YP_002647602.1 transl_table=11
NC_012214	GenBank	CDS	661736	661906	+	1	.	codon_start=1 db_xref=GI:259907247 db_xref=UniProtKB/TrEMBL:D0FP07 db_xref=GeneID:8538637 gene=pqqA locus_tag=EpC_05710 note=silverDB:cEP00572 product='Coenzyme PQQ biosynthesis protein A, fragment' protein_id=YP_002647603.1 transl_table=11
NC_012214	GenBank	CDS	662002	662913	+	1	.	codon_start=1 db_xref=GI:259907248 db_xref=UniProtKB/TrEMBL:D0FP08 db_xref=GeneID:8538500 gene=pqqB locus_tag=EpC_05720 note='possibly involved in transport of pyrroloquinoline quinone transport' product='pyrroloquinoline quinone biosynthesis protein PqqB' protein_id=YP_002647604.1 transl_table=11
NC_012214	GenBank	CDS	662910	663665	+	1	.	EC_number=1.3.3.11 codon_start=1 db_xref=GI:259907249 db_xref=UniProtKB/TrEMBL:D0FP09 db_xref=GeneID:8538501 gene=pqqC locus_tag=EpC_05730 note='Required in the synthesis of PPQ, but its exact function is unknown' product='pyrroloquinoline quinone biosynthesis protein PqqC' protein_id=YP_002647605.1 transl_table=11
NC_012214	GenBank	CDS	663662	663943	+	1	.	codon_start=1 db_xref=GI:259907250 db_xref=UniProtKB/TrEMBL:D0FP10 db_xref=GeneID:8538502 gene=pqqD locus_tag=EpC_05740 note=silverDB:cEP00575 product='coenzyme PQQ synthesis protein D' protein_id=YP_002647606.1 transl_table=11
NC_012214	GenBank	CDS	664053	665078	+	1	.	codon_start=1 db_xref=GI:259907251 db_xref=UniProtKB/TrEMBL:D0FP11 db_xref=GeneID:8538503 gene=pqqE locus_tag=EpC_05750 note=silverDB:cEP00576 product='pyrroloquinoline quinone biosynthesis protein PqqE' protein_id=YP_002647607.1 transl_table=11
NC_012214	GenBank	CDS	665082	667472	+	1	.	EC_number=3.4.99.- codon_start=1 db_xref=GI:259907252 db_xref=UniProtKB/TrEMBL:D0FP12 db_xref=GeneID:8538504 gene=pqqF locus_tag=EpC_05760 note=silverDB:cEP00577 product='coenzyme PQQ synthesis protein F' protein_id=YP_002647608.1 transl_table=11
NC_012214	GenBank	CDS	667817	668050	+	1	.	codon_start=1 db_xref=GI:259907253 db_xref=UniProtKB/TrEMBL:D0FP13 db_xref=GeneID:8540951 locus_tag=EpC_05770 note=silverDB:cEP00578 product='hypothetical protein' protein_id=YP_002647609.1 transl_table=11
NC_012214	GenBank	CDS	668798	669346	+	1	.	codon_start=1 db_xref=GI:259907254 db_xref=UniProtKB/TrEMBL:D0FP14 db_xref=GeneID:8538863 gene=srlA locus_tag=EpC_05780 note=silverDB:cEP00579 product='glucitol/sorbitol permease IIC component' protein_id=YP_002647610.1 transl_table=11
NC_012214	GenBank	CDS	669362	670363	+	1	.	EC_number=2.7.1.69 codon_start=1 db_xref=GI:259907255 db_xref=UniProtKB/TrEMBL:D0FP15 db_xref=GeneID:8540945 gene=srlE locus_tag=EpC_05790 note=silverDB:cEP00580 product='glucitol/sorbitol-specific phosphotransferase enzyme IIB component' protein_id=YP_002647611.1 transl_table=11
NC_012214	GenBank	CDS	670378	670764	+	1	.	codon_start=1 db_xref=GI:259907256 db_xref=UniProtKB/TrEMBL:D0FP16 db_xref=GeneID:8541428 gene=srlB locus_tag=EpC_05800 note=silverDB:cEP00581 product='Sorbitol phosphotransferase enzyme II' protein_id=YP_002647612.1 transl_table=11
NC_012214	GenBank	CDS	670761	671540	+	1	.	codon_start=1 db_xref=GI:259907257 db_xref=UniProtKB/TrEMBL:D0FP17 db_xref=GeneID:8538456 gene=srlD locus_tag=EpC_05810 note='catalyzes the conversion of sorbitol 6-phosphate into fructose 6-phosphate' product='sorbitol-6-phosphate dehydrogenase' protein_id=YP_002647613.1 transl_table=11
NC_012214	GenBank	CDS	671588	671950	+	1	.	codon_start=1 db_xref=GI:259907258 db_xref=UniProtKB/TrEMBL:D0FP18 db_xref=GeneID:8538457 gene=srlM locus_tag=EpC_05820 note='regulator for glucitol utilization' product='DNA-binding transcriptional activator GutM' protein_id=YP_002647614.1 transl_table=11
NC_012214	GenBank	CDS	672043	672810	+	1	.	codon_start=1 db_xref=GI:259907259 db_xref=UniProtKB/TrEMBL:D0FP19 db_xref=GeneID:8538458 gene=srlR locus_tag=EpC_05830 note='regulates genes involved in glucitol utilization' product='DNA-binding transcriptional repressor SrlR' protein_id=YP_002647615.1 transl_table=11
NC_012214	GenBank	CDS	672815	673780	+	1	.	EC_number=5.3.1.13 codon_start=1 db_xref=GI:259907260 db_xref=UniProtKB/TrEMBL:D0FP20 db_xref=GeneID:8538459 locus_tag=EpC_05840 note=silverDB:cEP00585 product='KpsF/GutQ family protein' protein_id=YP_002647616.1 transl_table=11
NC_012214	GenBank	CDS	673955	677095	+	-1	.	EC_number=3.1.21.3 codon_start=1 db_xref=GI:259907261 db_xref=UniProtKB/TrEMBL:D0FP21 db_xref=GeneID:8541499 locus_tag=EpC_05850 note=silverDB:cEP00586 product='type I restriction-modification system restriction subunit' protein_id=YP_002647617.1 transl_table=11
NC_012214	GenBank	CDS	677198	678511	+	-1	.	codon_start=1 db_xref=GI:259907262 db_xref=UniProtKB/TrEMBL:D0FP22 db_xref=GeneID:8541019 locus_tag=EpC_05860 note=silverDB:cEP00587 product='type I restriction modification DNA specificity domain protein' protein_id=YP_002647618.1 transl_table=11
NC_012214	GenBank	CDS	678612	680318	+	-1	.	codon_start=1 db_xref=GI:259907263 db_xref=UniProtKB/TrEMBL:D0FP23 db_xref=GeneID:8538864 locus_tag=EpC_05870 note=silverDB:cEP00588 product='type I restriction modification DNA modification domain-containing protein' protein_id=YP_002647619.1 transl_table=11
NC_012214	GenBank	CDS	680824	683013	+	1	.	codon_start=1 db_xref=GI:259907264 db_xref=UniProtKB/TrEMBL:D0FP24 db_xref=GeneID:8538865 locus_tag=EpC_05880 note=silverDB:cEP00589 product='hypothetical protein' protein_id=YP_002647620.1 transl_table=11
NC_012214	GenBank	CDS	683029	683766	+	1	.	codon_start=1 db_xref=GI:259907265 db_xref=UniProtKB/TrEMBL:D0FP25 db_xref=GeneID:8538866 locus_tag=EpC_05890 note=silverDB:cEP00590 product='Outer membrane protein' protein_id=YP_002647621.1 transl_table=11
NC_012214	GenBank	CDS	683763	685463	+	1	.	codon_start=1 db_xref=GI:259907266 db_xref=UniProtKB/TrEMBL:D0FP26 db_xref=GeneID:8538867 locus_tag=EpC_05900 note=silverDB:cEP00591 product='hypothetical protein' protein_id=YP_002647622.1 transl_table=11
NC_012214	GenBank	CDS	685463	688708	+	1	.	EC_number=2.7.11.1 codon_start=1 db_xref=GI:259907267 db_xref=UniProtKB/TrEMBL:D0FP27 db_xref=GeneID:8538868 locus_tag=EpC_05910 note=silverDB:cEP00592 product='Non-specific serine/threonine protein kinase' protein_id=YP_002647623.1 transl_table=11
NC_012214	GenBank	CDS	689252	689866	+	-1	.	codon_start=1 db_xref=GI:259907268 db_xref=UniProtKB/TrEMBL:D0FP28 db_xref=GeneID:8538869 locus_tag=EpC_05920 note=silverDB:cEP00593 product='bacteriophage CI repressor protein' protein_id=YP_002647624.1 transl_table=11
NC_012214	GenBank	CDS	690596	690787	+	1	.	codon_start=1 db_xref=GI:259907269 db_xref=UniProtKB/TrEMBL:D0FP29 db_xref=GeneID:8538870 gene=rlsC locus_tag=EpC_05930 note=silverDB:cEP00594 product='Levan regulatory protein' protein_id=YP_002647625.1 transl_table=11
NC_012214	GenBank	CDS	690923	691732	+	-1	.	codon_start=1 db_xref=GI:259907270 db_xref=UniProtKB/TrEMBL:D0FP30 db_xref=GeneID:8541379 locus_tag=EpC_05940 note=silverDB:cEP00595 product='integrase catalytic subunit' protein_id=YP_002647626.1 transl_table=11
NC_012214	GenBank	CDS	691774	692058	+	-1	.	codon_start=1 db_xref=GI:259907271 db_xref=UniProtKB/TrEMBL:D0FP31 db_xref=GeneID:8538871 locus_tag=EpC_05950 note=silverDB:cEP00596 product='transposase, IS3/IS911 family' protein_id=YP_002647627.1 transl_table=11
NC_012214	GenBank	CDS	692836	693345	+	1	.	EC_number=3.2.1.17 codon_start=1 db_xref=GI:259907272 db_xref=UniProtKB/TrEMBL:D0FP32 db_xref=GeneID:8538872 locus_tag=EpC_05960 note=silverDB:cEP00597 product='phage lysozyme' protein_id=YP_002647628.1 transl_table=11
NC_012214	GenBank	CDS	693342	693764	+	1	.	codon_start=1 db_xref=GI:259907273 db_xref=UniProtKB/TrEMBL:D0FP33 db_xref=GeneID:8538873 locus_tag=EpC_05970 note=silverDB:cEP00598 product='prophage protein' protein_id=YP_002647629.1 transl_table=11
NC_012214	GenBank	CDS	694788	695315	+	-1	.	codon_start=1 db_xref=GI:259907274 db_xref=UniProtKB/TrEMBL:D0FP34 db_xref=GeneID:8538874 locus_tag=EpC_05980 note=silverDB:cEP00599 product='phospholipase D' protein_id=YP_002647630.1 transl_table=11
NC_012214	GenBank	CDS	696806	697018	+	1	.	codon_start=1 db_xref=GI:259907275 db_xref=UniProtKB/TrEMBL:D0FP35 db_xref=GeneID:8541500 locus_tag=EpC_05990 note=silverDB:cEP00600 product='phage transcriptional activator, Ogr/delta' protein_id=YP_002647631.1 transl_table=11
NC_012214	GenBank	gene	697526	697602	+	-1	.	db_xref=GeneID:8538875 gene=tRNA-Met locus_tag=EpC_t54
NC_012214	GenBank	tRNA	697526	697602	+	-1	.	db_xref=GeneID:8538875 gene=tRNA-Met locus_tag=EpC_t54 note='tRNAscan-SE-score 93.51' product=tRNA-Met
NC_012214	GenBank	CDS	697769	698215	+	-1	.	codon_start=1 db_xref=GI:259907276 db_xref=UniProtKB/TrEMBL:D0FP36 db_xref=GeneID:8541198 locus_tag=EpC_06000 note=silverDB:cEP00601 product='hypothetical protein' protein_id=YP_002647632.1 transl_table=11
NC_012214	GenBank	CDS	698858	700252	+	1	.	codon_start=1 db_xref=GI:259907277 db_xref=UniProtKB/TrEMBL:D0FP37 db_xref=GeneID:8538876 locus_tag=EpC_06010 note=silverDB:cEP00602 product='Major facilitator family transporter' protein_id=YP_002647633.1 transl_table=11
NC_012214	GenBank	CDS	700334	701350	+	1	.	codon_start=1 db_xref=GI:259907278 db_xref=UniProtKB/TrEMBL:D0FP38 db_xref=GeneID:8538877 locus_tag=EpC_06020 note=silverDB:cEP00603 product='LacI family transcriptional regulator' protein_id=YP_002647634.1 transl_table=11
NC_012214	GenBank	CDS	701365	702351	+	1	.	codon_start=1 db_xref=GI:259907279 db_xref=UniProtKB/TrEMBL:D0FP39 db_xref=GeneID:8538878 locus_tag=EpC_06030 note=silverDB:cEP00604 product='nucleoside hydrolase' protein_id=YP_002647635.1 transl_table=11
NC_012214	GenBank	CDS	702403	703821	+	-1	.	codon_start=1 db_xref=GI:259907280 db_xref=UniProtKB/TrEMBL:D0FP40 db_xref=GeneID:8541020 locus_tag=EpC_06040 note=silverDB:cEP00605 product='iron-regulated membrane protein' protein_id=YP_002647636.1 transl_table=11
NC_012214	GenBank	CDS	703892	704332	+	-1	.	codon_start=1 db_xref=GI:259907281 db_xref=UniProtKB/TrEMBL:D0FP41 db_xref=GeneID:8541501 locus_tag=EpC_06050 note=silverDB:cEP00606 product='hypothetical protein' protein_id=YP_002647637.1 transl_table=11
NC_012214	GenBank	CDS	704642	705088	+	-1	.	codon_start=1 db_xref=GI:259907282 db_xref=UniProtKB/TrEMBL:D0FP42 db_xref=GeneID:8538879 locus_tag=EpC_06060 note=silverDB:cEP00607 product='hypothetical protein' protein_id=YP_002647638.1 transl_table=11
NC_012214	GenBank	CDS	705142	706347	+	1	.	codon_start=1 db_xref=GI:259907283 db_xref=UniProtKB/TrEMBL:D0FP43 db_xref=GeneID:8541021 gene=jen locus_tag=EpC_06070 note=silverDB:cEP00608 product='metabolite transport protein' protein_id=YP_002647639.1 transl_table=11
NC_012214	GenBank	CDS	706513	707610	+	-1	.	codon_start=1 db_xref=GI:259907284 db_xref=UniProtKB/TrEMBL:D0FP44 db_xref=GeneID:8541123 gene=hmsT locus_tag=EpC_06080 note=silverDB:cEP00609 product='HmsT (Hemin storage system protein)' protein_id=YP_002647640.1 transl_table=11
NC_012214	GenBank	CDS	707856	708089	+	1	.	codon_start=1 db_xref=GI:259907285 db_xref=UniProtKB/TrEMBL:D0FP45 db_xref=GeneID:8539551 locus_tag=EpC_06090 note=silverDB:cEP00610 product='hypothetical protein' protein_id=YP_002647641.1 transl_table=11
NC_012214	GenBank	gene	708192	708278	+	-1	.	db_xref=GeneID:8538880 gene=tRNA-Leu locus_tag=EpC_t41
NC_012214	GenBank	tRNA	708192	708278	+	-1	.	db_xref=GeneID:8538880 gene=tRNA-Leu locus_tag=EpC_t41 note='tRNAscan-SE-score 65.60' product=tRNA-Leu
NC_012214	GenBank	gene	708312	708398	+	-1	.	db_xref=GeneID:8539917 gene=tRNA-Leu locus_tag=EpC_t42
NC_012214	GenBank	tRNA	708312	708398	+	-1	.	db_xref=GeneID:8539917 gene=tRNA-Leu locus_tag=EpC_t42 note='tRNAscan-SE-score 65.09' product=tRNA-Leu
NC_012214	GenBank	CDS	708577	709605	+	-1	.	EC_number=2.1.1.52 codon_start=1 db_xref=GI:259907286 db_xref=UniProtKB/TrEMBL:D0FP46 db_xref=GeneID:8539918 gene=rsmC locus_tag=EpC_06100 note='16S rRNA M2G1207 methyltransferase; one of many enzymes that modify bases of the ribosomal RNA; this enzyme methylates the G at position 1207 of the small ribosomal subunit' product='16S ribosomal RNA m2G1207 methyltransferase' protein_id=YP_002647642.1 …
NC_012214	GenBank	CDS	709778	710197	+	1	.	EC_number=2.7.7.7 codon_start=1 db_xref=GI:259907287 db_xref=UniProtKB/TrEMBL:D0FP47 db_xref=GeneID:8540772 gene=holD locus_tag=EpC_06110 note=silverDB:cEP00612 product='DNA polymerase III subunit psi' protein_id=YP_002647643.1 transl_table=11
NC_012214	GenBank	CDS	710160	710600	+	1	.	codon_start=1 db_xref=GI:259907288 db_xref=UniProtKB/TrEMBL:D0FP48 db_xref=GeneID:8539560 gene=rimI locus_tag=EpC_06120 note='alanine acetyltransferase that specifically acetylates ribosomal protein S18' product='ribosomal-protein-alanine N-acetyltransferase' protein_id=YP_002647644.1 transl_table=11
NC_012214	GenBank	CDS	710615	711295	+	1	.	EC_number=3.1.3.5 codon_start=1 db_xref=GI:259907289 db_xref=UniProtKB/TrEMBL:D0FP49 db_xref=GeneID:8538167 gene=yjjG locus_tag=EpC_06130 note='manganese-dependent 5'-nucleotidase; specific for 5'-UMP, 5'-dUMP, and 5'-dTMP; member of haloacid dehalogenase (HAD)-like hydrolase superfamily' product=nucleotidase protein_id=YP_002647645.1 transl_table=11
NC_012214	GenBank	CDS	712278	712778	+	1	.	codon_start=1 db_xref=GI:259907290 db_xref=UniProtKB/TrEMBL:D0FP50 db_xref=GeneID:8540769 locus_tag=EpC_06140 note=silverDB:cEP00615 product='hypothetical protein' protein_id=YP_002647646.1 transl_table=11
NC_012214	GenBank	CDS	712803	713315	+	1	.	codon_start=1 db_xref=GI:259907291 db_xref=UniProtKB/TrEMBL:D0FP51 db_xref=GeneID:8538881 locus_tag=EpC_06150 note=silverDB:cEP00616 product='type VI secretion system, lipoprotein VCA0113' protein_id=YP_002647647.1 transl_table=11
NC_012214	GenBank	CDS	713335	714678	+	1	.	codon_start=1 db_xref=GI:259907292 db_xref=UniProtKB/TrEMBL:D0FP52 db_xref=GeneID:8538882 locus_tag=EpC_06160 note=silverDB:cEP00617 product='hypothetical protein' protein_id=YP_002647648.1 transl_table=11
NC_012214	GenBank	CDS	714696	715937	+	1	.	codon_start=1 db_xref=GI:259907293 db_xref=UniProtKB/TrEMBL:D0FP53 db_xref=GeneID:8541022 gene=vasF locus_tag=EpC_06170 note=silverDB:cEP00618 product='hypothetical protein' protein_id=YP_002647649.1 transl_table=11
NC_012214	GenBank	CDS	715941	719573	+	1	.	codon_start=1 db_xref=GI:259907294 db_xref=UniProtKB/TrEMBL:D0FP54 db_xref=GeneID:8541793 locus_tag=EpC_06180 note=silverDB:cEP00619 product='type VI secretion system, IcmF protein' protein_id=YP_002647650.1 transl_table=11
NC_012214	GenBank	CDS	719590	720300	+	1	.	codon_start=1 db_xref=GI:259907295 db_xref=UniProtKB/TrEMBL:D0FP55 db_xref=GeneID:8538883 locus_tag=EpC_06190 note=silverDB:cEP00620 product='type VI secretion system-associated protein' protein_id=YP_002647651.1 transl_table=11
NC_012214	GenBank	CDS	720318	721325	+	1	.	codon_start=1 db_xref=GI:259907296 db_xref=UniProtKB/TrEMBL:D0FP56 db_xref=GeneID:8538884 locus_tag=EpC_06200 note=silverDB:cEP00621 product='type VI secretion system-associated, ImpA protein' protein_id=YP_002647652.1 transl_table=11
NC_012214	GenBank	CDS	721388	721924	+	1	.	codon_start=1 db_xref=GI:259907297 db_xref=UniProtKB/TrEMBL:D0FP57 db_xref=GeneID:8538885 locus_tag=EpC_06210 note=silverDB:cEP00622 product='hypothetical protein' protein_id=YP_002647653.1 transl_table=11
NC_012214	GenBank	CDS	721928	723427	+	1	.	codon_start=1 db_xref=GI:259907298 db_xref=UniProtKB/TrEMBL:D0FP58 db_xref=GeneID:8538886 locus_tag=EpC_06220 note=silverDB:cEP00623 product='hypothetical protein' protein_id=YP_002647654.1 transl_table=11
NC_012214	GenBank	CDS	723424	723699	+	1	.	codon_start=1 db_xref=GI:259907299 db_xref=UniProtKB/TrEMBL:D0FP59 db_xref=GeneID:8538887 locus_tag=EpC_06230 note=silverDB:cEP00624 product='hypothetical protein' protein_id=YP_002647655.1 transl_table=11
NC_012214	GenBank	CDS	723971	724453	+	1	.	codon_start=1 db_xref=GI:259907300 db_xref=UniProtKB/TrEMBL:D0FP60 db_xref=GeneID:8538888 gene=Hcp locus_tag=EpC_06240 note=silverDB:cEP00625 product='secretion apparatus virulence factor' protein_id=YP_002647656.1 transl_table=11
NC_012214	GenBank	CDS	724508	724951	+	1	.	codon_start=1 db_xref=GI:259907301 db_xref=UniProtKB/TrEMBL:D0FP61 db_xref=GeneID:8539520 locus_tag=EpC_06250 note=silverDB:cEP00626 product='hypothetical protein' protein_id=YP_002647657.1 transl_table=11
NC_012214	GenBank	CDS	724976	725713	+	1	.	codon_start=1 db_xref=GI:259907302 db_xref=UniProtKB/TrEMBL:D0FP62 db_xref=GeneID:8538889 locus_tag=EpC_06260 note=silverDB:cEP00627 product='hypothetical protein' protein_id=YP_002647658.1 transl_table=11
NC_012214	GenBank	CDS	726345	727127	+	1	.	codon_start=1 db_xref=GI:259907303 db_xref=UniProtKB/TrEMBL:D0FP63 db_xref=GeneID:8538890 locus_tag=EpC_06270 note=silverDB:cEP00628 product='hypothetical protein' protein_id=YP_002647659.1 transl_table=11
NC_012214	GenBank	CDS	728203	728604	+	1	.	codon_start=1 db_xref=GI:259907304 db_xref=UniProtKB/TrEMBL:D0FP64 db_xref=GeneID:8538891 locus_tag=EpC_06280 note=silverDB:cEP00629 product='hypothetical protein' protein_id=YP_002647660.1 transl_table=11
NC_012214	GenBank	CDS	728955	730775	+	1	.	codon_start=1 db_xref=GI:259907305 db_xref=UniProtKB/TrEMBL:D0FP65 db_xref=GeneID:8538892 locus_tag=EpC_06290 note=silverDB:cEP00630 product='type VI secretion system, FHA domain-containing protein' protein_id=YP_002647661.1 transl_table=11
NC_012214	GenBank	CDS	730772	731566	+	1	.	codon_start=1 db_xref=GI:259907306 db_xref=UniProtKB/TrEMBL:D0FP66 db_xref=GeneID:8541502 locus_tag=EpC_06300 note=silverDB:cEP00631 product='Protein phosphatase 2C-like' protein_id=YP_002647662.1 transl_table=11
NC_012214	GenBank	CDS	731584	732552	+	1	.	codon_start=1 db_xref=GI:259907307 db_xref=UniProtKB/TrEMBL:D0FP67 db_xref=GeneID:8538893 locus_tag=EpC_06310 note=silverDB:cEP00632 product='hypothetical protein' protein_id=YP_002647663.1 transl_table=11
NC_012214	GenBank	CDS	732562	733383	+	1	.	codon_start=1 db_xref=GI:259907308 db_xref=UniProtKB/TrEMBL:D0FP68 db_xref=GeneID:8541023 locus_tag=EpC_06320 note=silverDB:cEP00633 product='hypothetical protein' protein_id=YP_002647664.1 transl_table=11
NC_012214	GenBank	CDS	733380	733946	+	1	.	codon_start=1 db_xref=GI:259907309 db_xref=UniProtKB/TrEMBL:D0FP69 db_xref=GeneID:8541503 locus_tag=EpC_06330 note=silverDB:cEP00634 product='hypothetical protein' protein_id=YP_002647665.1 transl_table=11
NC_012214	GenBank	CDS	733965	735839	+	1	.	codon_start=1 db_xref=GI:259907310 db_xref=UniProtKB/TrEMBL:D0FP70 db_xref=GeneID:8538894 gene=vasA locus_tag=EpC_06340 note=silverDB:cEP00635 product='type VI secretion system family protein, VCA0110' protein_id=YP_002647666.1 transl_table=11
NC_012214	GenBank	CDS	735836	736894	+	1	.	codon_start=1 db_xref=GI:259907311 db_xref=UniProtKB/TrEMBL:D0FP71 db_xref=GeneID:8540668 locus_tag=EpC_06350 note=silverDB:cEP00636 product='hypothetical protein' protein_id=YP_002647667.1 transl_table=11
NC_012214	GenBank	CDS	736936	737682	+	1	.	codon_start=1 db_xref=GI:259907312 db_xref=UniProtKB/TrEMBL:D0FP72 db_xref=GeneID:8538895 locus_tag=EpC_06360 note=silverDB:cEP00637 product='hypothetical protein' protein_id=YP_002647668.1 transl_table=11
NC_012214	GenBank	CDS	737695	738015	+	1	.	codon_start=1 db_xref=GI:259907313 db_xref=UniProtKB/TrEMBL:D0FP73 db_xref=GeneID:8541024 locus_tag=EpC_06370 note=silverDB:cEP00638 product='hypothetical protein' protein_id=YP_002647669.1 transl_table=11
NC_012214	GenBank	CDS	738110	740725	+	1	.	codon_start=1 db_xref=GI:259907314 db_xref=UniProtKB/TrEMBL:D0FP74 db_xref=GeneID:8541504 locus_tag=EpC_06380 note=silverDB:cEP00639 product='type VI secretion system family ATPase, ClpV1' protein_id=YP_002647670.1 transl_table=11
NC_012214	GenBank	CDS	740755	742176	+	1	.	codon_start=1 db_xref=GI:259907315 db_xref=UniProtKB/TrEMBL:D0FP75 db_xref=GeneID:8538896 locus_tag=EpC_06390 note=silverDB:cEP00640 product='Serine/threonine protein kinase' protein_id=YP_002647671.1 transl_table=11
NC_012214	GenBank	CDS	742223	744184	+	1	.	codon_start=1 db_xref=GI:259907316 db_xref=UniProtKB/TrEMBL:D0FP76 db_xref=GeneID:8541025 gene=vgrG1 locus_tag=EpC_06400 note=silverDB:cEP00641 product='Rhs element Vgr protein' protein_id=YP_002647672.1 transl_table=11
NC_012214	GenBank	CDS	744207	745274	+	1	.	codon_start=1 db_xref=GI:259907317 db_xref=UniProtKB/TrEMBL:D0FP77 db_xref=GeneID:8540670 locus_tag=EpC_06410 note=silverDB:cEP00642 product='hypothetical protein' protein_id=YP_002647673.1 transl_table=11
NC_012214	GenBank	CDS	745302	745736	+	1	.	codon_start=1 db_xref=GI:259907318 db_xref=UniProtKB/TrEMBL:D0FP78 db_xref=GeneID:8538897 locus_tag=EpC_06420 note=silverDB:cEP00643 product='hypothetical protein' protein_id=YP_002647674.1 transl_table=11
NC_012214	GenBank	CDS	745760	746836	+	1	.	codon_start=1 db_xref=GI:259907319 db_xref=UniProtKB/TrEMBL:D0FP79 db_xref=GeneID:8538898 locus_tag=EpC_06430 note=silverDB:cEP00644 product='hypothetical protein' protein_id=YP_002647675.1 transl_table=11
NC_012214	GenBank	CDS	747098	749026	+	1	.	codon_start=1 db_xref=GI:259907320 db_xref=UniProtKB/TrEMBL:D0FP80 db_xref=GeneID:8538899 gene=vgrG2 locus_tag=EpC_06440 note=silverDB:cEP00645 product='Rhs element Vgr protein' protein_id=YP_002647676.1 transl_table=11
NC_012214	GenBank	CDS	749106	749612	+	1	.	codon_start=1 db_xref=GI:259907321 db_xref=UniProtKB/TrEMBL:D0FP81 db_xref=GeneID:8541794 locus_tag=EpC_06450 note=silverDB:cEP00646 product='hypothetical protein' protein_id=YP_002647677.1 transl_table=11
NC_012214	GenBank	CDS	749619	750332	+	1	.	codon_start=1 db_xref=GI:259907322 db_xref=UniProtKB/TrEMBL:D0FP82 db_xref=GeneID:8538900 locus_tag=EpC_06460 note=silverDB:cEP00647 product='hypothetical protein' protein_id=YP_002647678.1 transl_table=11
NC_012214	GenBank	CDS	750461	750853	+	1	.	codon_start=1 db_xref=GI:259907323 db_xref=UniProtKB/TrEMBL:D0FP83 db_xref=GeneID:8538901 locus_tag=EpC_06470 note=silverDB:cEP00648 product='hypothetical protein' protein_id=YP_002647679.1 transl_table=11
NC_012214	GenBank	CDS	750991	751791	+	1	.	codon_start=1 db_xref=GI:259907324 db_xref=UniProtKB/TrEMBL:D0FP84 db_xref=GeneID:8538902 locus_tag=EpC_06480 note=silverDB:cEP00649 product='hypothetical protein' protein_id=YP_002647680.1 transl_table=11
NC_012214	GenBank	CDS	751853	752086	+	1	.	codon_start=1 db_xref=GI:259907325 db_xref=UniProtKB/TrEMBL:D0FP85 db_xref=GeneID:8538903 locus_tag=EpC_06490 note=silverDB:cEP00650 product='hypothetical protein' protein_id=YP_002647681.1 transl_table=11
NC_012214	GenBank	CDS	752247	753287	+	-1	.	codon_start=1 db_xref=GI:259907326 db_xref=UniProtKB/TrEMBL:D0FML0 db_xref=GeneID:8538904 locus_tag=EpC_06500 note=silverDB:cEP00651 product=transposase protein_id=YP_002647682.1 transl_table=11
NC_012214	GenBank	CDS	753473	753874	+	1	.	codon_start=1 db_xref=GI:259907327 db_xref=UniProtKB/TrEMBL:D0FP87 db_xref=GeneID:8538905 locus_tag=EpC_06510 note=silverDB:cEP00652 product='hypothetical protein' protein_id=YP_002647683.1 transl_table=11
NC_012214	GenBank	CDS	753972	754187	+	1	.	codon_start=1 db_xref=GI:259907328 db_xref=UniProtKB/TrEMBL:D0FP88 db_xref=GeneID:8538906 locus_tag=EpC_06520 note=silverDB:cEP00653 product='hypothetical protein' protein_id=YP_002647684.1 transl_table=11
NC_012214	GenBank	CDS	755322	760127	+	1	.	codon_start=1 db_xref=GI:259907329 db_xref=UniProtKB/TrEMBL:D0FP89 db_xref=GeneID:8539188 locus_tag=EpC_06530 note=silverDB:cEP00654 product='hypothetical protein' protein_id=YP_002647685.1 transl_table=11
NC_012214	GenBank	CDS	760311	761405	+	1	.	codon_start=1 db_xref=GI:259907330 db_xref=UniProtKB/TrEMBL:D0FP90 db_xref=GeneID:8539334 gene=draG locus_tag=EpC_06540 note=silverDB:cEP00655 product=ADP-ribosylglycohydrolase protein_id=YP_002647686.1 transl_table=11
NC_012214	GenBank	CDS	761471	762115	+	1	.	codon_start=1 db_xref=GI:259907331 db_xref=UniProtKB/TrEMBL:D0FP91 db_xref=GeneID:8539619 locus_tag=EpC_06550 note=silverDB:cEP00656 product='DNA-3-methyladenine glycosylase I' protein_id=YP_002647687.1 transl_table=11
NC_012214	GenBank	CDS	762283	763872	+	1	.	codon_start=1 db_xref=GI:259907332 db_xref=UniProtKB/TrEMBL:D0FP92 db_xref=GeneID:8539335 gene=prfC locus_tag=EpC_06560 note='stimulates the release of release factors 1 and 2 from the ribosome after hydrolysis of the ester bond in peptidyl-tRNA has occurred; GDP/GTP-binding protein' product='peptide chain release factor 3' protein_id=YP_002647688.1 transl_table=11
NC_012214	GenBank	CDS	764148	764762	+	1	.	codon_start=1 db_xref=GI:259907333 db_xref=UniProtKB/TrEMBL:D0FP93 db_xref=GeneID:8538507 gene=osmY locus_tag=EpC_06570 note=silverDB:cEP00658 product='hypothetical protein' protein_id=YP_002647689.1 transl_table=11
NC_012214	GenBank	CDS	764886	765047	+	1	.	codon_start=1 db_xref=GI:259907334 db_xref=UniProtKB/TrEMBL:D0FP94 db_xref=GeneID:8541756 locus_tag=EpC_06580 note=silverDB:cEP00659 product='hypothetical protein' protein_id=YP_002647690.1 transl_table=11
NC_012214	GenBank	CDS	765158	766186	+	1	.	codon_start=1 db_xref=GI:259907335 db_xref=UniProtKB/TrEMBL:D0FP95 db_xref=GeneID:8541102 gene=yjjU locus_tag=EpC_06590 note=silverDB:cEP00660 product='hypothetical protein' protein_id=YP_002647691.1 transl_table=11
NC_012214	GenBank	CDS	766183	766959	+	1	.	codon_start=1 db_xref=GI:259907336 db_xref=UniProtKB/TrEMBL:D0FP96 db_xref=GeneID:8541339 gene=yjjV locus_tag=EpC_06600 note=silverDB:cEP00661 product='Mg-dependent DNase' protein_id=YP_002647692.1 transl_table=11
NC_012214	GenBank	CDS	767227	768006	+	1	.	EC_number=4.1.2.4 codon_start=1 db_xref=GI:259907337 db_xref=UniProtKB/TrEMBL:D0FP97 db_xref=GeneID:8540773 gene=deoC2 locus_tag=EpC_06610 note='catalyzes the formation of D-glyceraldehyde 3-phosphate and acetaldehyde from 2-deoxy-D-ribose-5-phosphate' product='deoxyribose-phosphate aldolase' protein_id=YP_002647693.1 transl_table=11
NC_012214	GenBank	CDS	768140	769462	+	1	.	EC_number=2.4.2.4 codon_start=1 db_xref=GI:259907338 db_xref=UniProtKB/TrEMBL:D0FP98 db_xref=GeneID:8541613 gene=deoA locus_tag=EpC_06620 note=silverDB:cEP00663 product='Thymidine phosphorylase' protein_id=YP_002647694.1 transl_table=11
NC_012214	GenBank	CDS	769526	770749	+	1	.	EC_number=5.4.2.7 codon_start=1 db_xref=GI:259907339 db_xref=UniProtKB/TrEMBL:D0FP99 db_xref=GeneID:8541612 gene=deoB locus_tag=EpC_06630 note='catalyzes the transfer of phosphate between the C1 and C5 carbons of pentose' product=phosphopentomutase protein_id=YP_002647695.1 transl_table=11
NC_012214	GenBank	CDS	770822	771541	+	1	.	EC_number=2.4.2.1 codon_start=1 db_xref=GI:259907340 db_xref=UniProtKB/TrEMBL:D0FPA0 db_xref=GeneID:8539592 gene=deoD locus_tag=EpC_06640 note=silverDB:cEP00665 product='purine nucleoside phosphorylase' protein_id=YP_002647696.1 transl_table=11
NC_012214	GenBank	CDS	771689	773023	+	1	.	codon_start=1 db_xref=GI:259907341 db_xref=UniProtKB/TrEMBL:D0FPA1 db_xref=GeneID:8539593 gene=yjjJ locus_tag=EpC_06650 note=silverDB:cEP00666 product='hypothetical protein' protein_id=YP_002647697.1 transl_table=11
NC_012214	GenBank	CDS	773053	773712	+	-1	.	codon_start=1 db_xref=GI:259907342 db_xref=UniProtKB/TrEMBL:D0FPA2 db_xref=GeneID:8540770 gene=smp locus_tag=EpC_06660 note=silverDB:cEP00667 product='hypothetical protein' protein_id=YP_002647698.1 transl_table=11
NC_012214	GenBank	CDS	773875	774852	+	1	.	EC_number=3.1.3.3 codon_start=1 db_xref=GI:259907343 db_xref=UniProtKB/TrEMBL:D0FPA3 db_xref=GeneID:8541477 gene=serB locus_tag=EpC_06670 note='catalyzes the formation of serine from O-phosphoserine' product='phosphoserine phosphatase' protein_id=YP_002647699.1 transl_table=11
NC_012214	GenBank	CDS	774862	776244	+	1	.	codon_start=1 db_xref=GI:259907344 db_xref=UniProtKB/TrEMBL:D0FPA4 db_xref=GeneID:8540614 gene=radA locus_tag=EpC_06680 note='Sms; stabilizes the strand-invasion intermediate during the DNA repair; involved in recombination of donor DNA and plays an important role in DNA damage repair after exposure to mutagenic agents' product='DNA repair protein RadA' protein_id=YP_002647700.1 transl_table=11
NC_012214	GenBank	CDS	776293	777519	+	1	.	codon_start=1 db_xref=GI:259907345 db_xref=UniProtKB/TrEMBL:D0FPA5 db_xref=GeneID:8538131 gene=nadR locus_tag=EpC_06690 note='catalyzes the formation of NAD(+) from nicotinamide ribonucleotide' product='nicotinamide-nucleotide adenylyltransferase' protein_id=YP_002647701.1 transl_table=11
NC_012214	GenBank	CDS	777902	779140	+	1	.	codon_start=1 db_xref=GI:259907346 db_xref=UniProtKB/TrEMBL:D0FPA6 db_xref=GeneID:8539175 locus_tag=EpC_06700 note=silverDB:cEP00671 product='hypothetical protein' protein_id=YP_002647702.1 transl_table=11
NC_012214	GenBank	CDS	779200	780939	+	1	.	codon_start=1 db_xref=GI:259907347 db_xref=UniProtKB/TrEMBL:D0FPA7 db_xref=GeneID:8539336 locus_tag=EpC_06710 note=silverDB:cEP00672 product='hypothetical protein' protein_id=YP_002647703.1 transl_table=11
NC_012214	GenBank	CDS	781034	782035	+	-1	.	codon_start=1 db_xref=GI:259907348 db_xref=UniProtKB/TrEMBL:D0FPA8 db_xref=GeneID:8539337 locus_tag=EpC_06720 note=silverDB:cEP00673 product='zinc-containing alcohol dehydrogenase superfamily' protein_id=YP_002647704.1 transl_table=11
NC_012214	GenBank	CDS	782136	783014	+	1	.	codon_start=1 db_xref=GI:259907349 db_xref=UniProtKB/TrEMBL:D0FPA9 db_xref=GeneID:8539338 locus_tag=EpC_06730 note=silverDB:cEP00674 product='LysR family transcriptional regulator' protein_id=YP_002647705.1 transl_table=11
NC_012214	GenBank	CDS	783079	784746	+	-1	.	codon_start=1 db_xref=GI:259907350 db_xref=UniProtKB/TrEMBL:D0FPB0 db_xref=GeneID:8539339 gene=yjjK locus_tag=EpC_06740 note='ChvD; in Agrobacterium tumefaciens, mutations in both Walker boxes were found to affect virulence' product='ABC transporter ATP-binding protein' protein_id=YP_002647706.1 transl_table=11
NC_012214	GenBank	CDS	784795	785043	+	-1	.	codon_start=1 db_xref=GI:259907351 db_xref=UniProtKB/TrEMBL:D0FPB1 db_xref=GeneID:8540771 locus_tag=EpC_06750 note=silverDB:cEP00676 product='hypothetical protein' protein_id=YP_002647707.1 transl_table=11
NC_012214	GenBank	CDS	785236	786321	+	-1	.	codon_start=1 db_xref=GI:259907352 db_xref=UniProtKB/TrEMBL:D0FPB2 db_xref=GeneID:8539340 locus_tag=EpC_06760 note=silverDB:cEP00677 product='ATPase domain-containing protein' protein_id=YP_002647708.1 transl_table=11
NC_012214	GenBank	CDS	786561	786926	+	-1	.	codon_start=1 db_xref=GI:259907353 db_xref=UniProtKB/TrEMBL:D0FPB3 db_xref=GeneID:8541572 locus_tag=EpC_06770 note=silverDB:cEP00678 product='hypothetical protein' protein_id=YP_002647709.1 transl_table=11
NC_012214	GenBank	CDS	787852	789786	+	1	.	EC_number=3.2.1.- codon_start=1 db_xref=GI:259907354 db_xref=UniProtKB/TrEMBL:D0FPB4 db_xref=GeneID:8539594 gene=slt locus_tag=EpC_06790 note='catalyzes the cleavage of the glycosidic bonds between N-acetylmuramic acid and N-acetylglucosamine residues in peptidoglycan' product='lytic murein transglycosylase' protein_id=YP_002647710.1 transl_table=11
NC_012214	GenBank	CDS	790191	790739	+	-1	.	codon_start=1 db_xref=GI:259907355 db_xref=UniProtKB/TrEMBL:D0FPB5 db_xref=GeneID:8540217 locus_tag=EpC_06800 note='pyrophosphatase; has activity against dUTP and dITP; the crystal structure of the Vibrio protein showed similarity to methanococcus janaschii Mj0226; in Vibrio cholerae this gene is part of the Mba operon that is involved in regulation and maintenance of biofilms; in Escherichia col…
NC_012214	GenBank	CDS	790790	791437	+	1	.	EC_number=5.4.2.1 codon_start=1 db_xref=GI:259907356 db_xref=UniProtKB/TrEMBL:D0FPB6 db_xref=GeneID:8539341 gene=gpmB locus_tag=EpC_06810 note='catalyzes reactions involving the transfer of phospho groups between the three carbon atoms of phosphoglycerate' product='phosphoglycerate mutase' protein_id=YP_002647712.1 transl_table=11
NC_012214	GenBank	CDS	791856	792101	+	-1	.	codon_start=1 db_xref=GI:259907357 db_xref=UniProtKB/TrEMBL:D0FPB7 db_xref=GeneID:8539311 locus_tag=EpC_06820 note=silverDB:cEP00683 product='Antitoxin module of toxin-antitoxin system' protein_id=YP_002647713.1 transl_table=11
NC_012214	GenBank	CDS	792207	793091	+	-1	.	codon_start=1 db_xref=GI:259907358 db_xref=UniProtKB/TrEMBL:D0FPB8 db_xref=GeneID:8539342 gene=rob locus_tag=EpC_06830 note=silverDB:cEP00684 product='Right origin-binding protein' protein_id=YP_002647714.1 transl_table=11
NC_012214	GenBank	CDS	793298	793771	+	1	.	codon_start=1 db_xref=GI:259907359 db_xref=UniProtKB/TrEMBL:D0FPB9 db_xref=GeneID:8538981 gene=creA locus_tag=EpC_06840 note=silverDB:cEP00685 product='hypothetical protein' protein_id=YP_002647715.1 transl_table=11
NC_012214	GenBank	CDS	793855	794571	+	-1	.	codon_start=1 db_xref=GI:259907360 db_xref=UniProtKB/TrEMBL:D0FPC0 db_xref=GeneID:8540290 gene=arcA locus_tag=EpC_06850 note=silverDB:cEP00686 product='two-component response regulator' protein_id=YP_002647716.1 transl_table=11
NC_012214	GenBank	CDS	795712	798174	+	1	.	codon_start=1 db_xref=GI:259907361 db_xref=UniProtKB/TrEMBL:D0FPC1 db_xref=GeneID:8539860 gene=thrA locus_tag=EpC_06860 note='multifunctional homotetrameric enzyme that catalyzes the phosphorylation of aspartate to form aspartyl-4-phosphate as well as conversion of aspartate semialdehyde to homoserine; functions in a number of amino acid biosynthetic pathways' product='bifunctional aspartokinase …
NC_012214	GenBank	CDS	798177	799106	+	1	.	EC_number=2.7.1.39 codon_start=1 db_xref=GI:259907362 db_xref=UniProtKB/TrEMBL:D0FPC2 db_xref=GeneID:8538367 gene=thrB locus_tag=EpC_06870 note='catalyzes the formation of O-phospho-L-homoserine from L-homoserine in threonine biosynthesis from asparate' product='homoserine kinase' protein_id=YP_002647718.1 transl_table=11
NC_012214	GenBank	CDS	799110	800396	+	1	.	EC_number=4.2.3.1 codon_start=1 db_xref=GI:259907363 db_xref=UniProtKB/TrEMBL:D0FPC3 db_xref=GeneID:8538246 gene=thrC locus_tag=EpC_06880 note='catalyzes the formation of L-threonine from O-phospho-L-homoserine' product='threonine synthase' protein_id=YP_002647719.1 transl_table=11
NC_012214	GenBank	CDS	800460	801236	+	-1	.	codon_start=1 db_xref=GI:259907364 db_xref=UniProtKB/TrEMBL:D0FPC4 db_xref=GeneID:8538247 gene=yaaA locus_tag=EpC_06890 note=silverDB:cEP00690 product='hypothetical protein' protein_id=YP_002647720.1 transl_table=11
NC_012214	GenBank	CDS	801505	802458	+	1	.	EC_number=2.2.1.2 codon_start=1 db_xref=GI:259907365 db_xref=UniProtKB/TrEMBL:D0FPC5 db_xref=GeneID:8540849 gene=talB locus_tag=EpC_06900 note=silverDB:cEP00691 product='transaldolase B' protein_id=YP_002647721.1 transl_table=11
NC_012214	GenBank	CDS	802642	803229	+	1	.	codon_start=1 db_xref=GI:259907366 db_xref=UniProtKB/TrEMBL:D0FPC6 db_xref=GeneID:8538483 gene=mogA locus_tag=EpC_06910 note='forms a trimer; related to eukaryotic protein gephyrin; functions during molybdenum cofactor biosynthesis' product='molybdenum cofactor biosynthesis protein MogA' protein_id=YP_002647722.1 transl_table=11
NC_012214	GenBank	CDS	803298	803837	+	1	.	codon_start=1 db_xref=GI:259907367 db_xref=UniProtKB/TrEMBL:D0FPC7 db_xref=GeneID:8539132 locus_tag=EpC_06920 note=silverDB:cEP00693 product='Gifsy-1 prophage protein' protein_id=YP_002647723.1 transl_table=11
NC_012214	GenBank	CDS	804181	805332	+	-1	.	codon_start=1 db_xref=GI:259907368 db_xref=UniProtKB/TrEMBL:D0FPC8 db_xref=GeneID:8539344 locus_tag=EpC_06940 note=silverDB:cEP00695 product='acyltransferase 3' protein_id=YP_002647724.1 transl_table=11
NC_012214	GenBank	CDS	805934	807847	+	1	.	codon_start=1 db_xref=GI:259907369 db_xref=UniProtKB/TrEMBL:D0FPC9 db_xref=GeneID:8539345 gene=dnaK locus_tag=EpC_06950 note=silverDB:cEP00696 product='Chaperone protein dnaK (Heat shock 70 kDa protein)' protein_id=YP_002647725.1 transl_table=11
NC_012214	GenBank	CDS	807958	809100	+	1	.	codon_start=1 db_xref=GI:259907370 db_xref=UniProtKB/TrEMBL:D0FPD0 db_xref=GeneID:8541619 gene=dnaJ locus_tag=EpC_06960 note=silverDB:cEP00697 product='Chaperone protein DnaJ' protein_id=YP_002647726.1 transl_table=11
NC_012214	GenBank	CDS	809419	810579	+	1	.	EC_number=3.4.-.- codon_start=1 db_xref=GI:259907371 db_xref=UniProtKB/TrEMBL:D0FPD1 db_xref=GeneID:8539607 gene=nhaA locus_tag=EpC_06970 note='exports sodium by using the electrochemical proton gradient to allow protons into the cell; functions in adaptation to high salinity and alkaline pH; activity increases at higher pH; downregulated at acidic pH' product='pH-dependent sodium/proton antiport…
NC_012214	GenBank	CDS	810955	811245	+	1	.	codon_start=1 db_xref=GI:259907372 db_xref=UniProtKB/TrEMBL:D0FPD2 db_xref=GeneID:8540689 locus_tag=EpC_06980 note=silverDB:cEP00699 product='hypothetical protein' protein_id=YP_002647728.1 transl_table=11
NC_012214	GenBank	CDS	811636	812580	+	1	.	codon_start=1 db_xref=GI:259907373 db_xref=UniProtKB/TrEMBL:D0FPD3 db_xref=GeneID:8539346 gene=ribF locus_tag=EpC_06990 note=silverDB:cEP00700 product='Riboflavin biosynthesis protein' protein_id=YP_002647729.1 transl_table=11
NC_012214	GenBank	CDS	812611	815427	+	1	.	EC_number=6.1.1.5 codon_start=1 db_xref=GI:259907374 db_xref=UniProtKB/TrEMBL:D0FPD4 db_xref=GeneID:8538165 gene=ileS locus_tag=EpC_07000 note='IleRS; catalyzes the formation of isoleucyl-tRNA(Ile) from isoleucine and tRNA(Ile); since isoleucine and other amino acids such as valine are similar, there are additional editing function in this enzyme; one is involved in hydrolysis of activated valine…
NC_012214	GenBank	CDS	815427	815933	+	1	.	codon_start=1 db_xref=GI:259907375 db_xref=UniProtKB/TrEMBL:D0FPD5 db_xref=GeneID:8538218 gene=lspA locus_tag=EpC_07010 note='lipoprotein signal peptidase; transmembrane protein that removes signal peptides from prolipoproteins during lipoprotein biosynthesis' product='lipoprotein signal peptidase' protein_id=YP_002647731.1 transl_table=11
NC_012214	GenBank	CDS	815937	816407	+	1	.	EC_number=5.2.1.8 codon_start=1 db_xref=GI:259907376 db_xref=UniProtKB/TrEMBL:D0FPD6 db_xref=GeneID:8539494 gene=slpA locus_tag=EpC_07020 note=silverDB:cEP00703 product='FKBP-type peptidyl-prolyl cis-trans isomerase' protein_id=YP_002647732.1 transl_table=11
NC_012214	GenBank	CDS	816469	817341	+	1	.	EC_number=1.17.1.2 codon_start=1 db_xref=GI:259907377 db_xref=UniProtKB/TrEMBL:D0FPD7 db_xref=GeneID:8540930 gene=ispH locus_tag=EpC_07030 note=silverDB:cEP00704 product='4-hydroxy-3-methylbut-2-enyl diphosphate reductase' protein_id=YP_002647733.1 transl_table=11
NC_012214	GenBank	CDS	817601	818422	+	1	.	EC_number=1.3.1.26 codon_start=1 db_xref=GI:259907378 db_xref=UniProtKB/TrEMBL:D0FPD8 db_xref=GeneID:8539450 gene=dapB locus_tag=EpC_07040 note='catalyzes the reduction of 2,3-dihydrodipicolinate to 2,3,4,5-tetrahydrodipicolinate in lysine and diaminopimelate biosynthesis' product='dihydrodipicolinate reductase' protein_id=YP_002647734.1 transl_table=11
NC_012214	GenBank	CDS	818866	820041	+	1	.	EC_number=6.3.5.5 codon_start=1 db_xref=GI:259907379 db_xref=UniProtKB/TrEMBL:D0FPD9 db_xref=GeneID:8539572 gene=carA locus_tag=EpC_07050 note='catalyzes production of carbamoyl phosphate from bicarbonate and glutamine in pyrimidine and arginine biosynthesis pathways; forms an octamer composed of four CarAB dimers' product='carbamoyl phosphate synthase small subunit' protein_id=YP_002647735.1 tra…
NC_012214	GenBank	CDS	820056	823310	+	1	.	EC_number=6.3.5.5 codon_start=1 db_xref=GI:259907380 db_xref=UniProtKB/TrEMBL:D0FPE0 db_xref=GeneID:8539646 gene=carB locus_tag=EpC_07060 note='four CarB-CarA dimers form the carbamoyl phosphate synthetase holoenzyme that catalyzes the production of carbamoyl phosphate; CarB is responsible for the amidotransferase activity' product='carbamoyl phosphate synthase large subunit' protein_id=YP_002647…
NC_012214	GenBank	CDS	823414	824028	+	-1	.	codon_start=1 db_xref=GI:259907381 db_xref=UniProtKB/TrEMBL:D0FPE1 db_xref=GeneID:8539647 locus_tag=EpC_07070 note=silverDB:cEP00708 product='LysE-type translocator' protein_id=YP_002647737.1 transl_table=11
NC_012214	GenBank	CDS	824220	824699	+	1	.	EC_number=1.5.1.3 codon_start=1 db_xref=GI:259907382 db_xref=UniProtKB/TrEMBL:D0FPE2 db_xref=GeneID:8541574 gene=folA locus_tag=EpC_07080 note='catalyzes the reduction of dihydrofolate to tetrahydrofolate' product='dihydrofolate reductase' protein_id=YP_002647738.1 transl_table=11
NC_012214	GenBank	CDS	824742	825566	+	-1	.	EC_number=3.6.1.41 codon_start=1 db_xref=GI:259907383 db_xref=UniProtKB/TrEMBL:D0FPE3 db_xref=GeneID:8538418 gene=apaH locus_tag=EpC_07090 note='hydrolyzes P(1),P(4)-bis(5'-adenosyl) tetraphosphate to form 2 ADP' product='diadenosine tetraphosphatase' protein_id=YP_002647739.1 transl_table=11
NC_012214	GenBank	CDS	825580	825957	+	-1	.	codon_start=1 db_xref=GI:259907384 db_xref=UniProtKB/TrEMBL:D0FPE4 db_xref=GeneID:8539853 gene=apaG locus_tag=EpC_07100 note='protein associated with Co2+ and Mg2+ efflux' product='ApaG protein' protein_id=YP_002647740.1 transl_table=11
NC_012214	GenBank	CDS	825954	826781	+	-1	.	EC_number=2.1.1.- codon_start=1 db_xref=GI:259907385 db_xref=UniProtKB/TrEMBL:D0FPE5 db_xref=GeneID:8539852 gene=ksgA locus_tag=EpC_07110 note='catalyzes the transfer of a total of four methyl groups from S-adenosyl-l-methionine (S-AdoMet) to two adjacent adenosine bases A1518 and A1519 in 16S rRNA; mutations in ksgA causes resistance to the translation initiation inhibitor kasugamycin' product='…
NC_012214	GenBank	CDS	826774	827766	+	-1	.	EC_number=1.1.1.262 codon_start=1 db_xref=GI:259907386 db_xref=UniProtKB/TrEMBL:D0FPE6 db_xref=GeneID:8541592 gene=pdxA locus_tag=EpC_07120 note='catalyzes oxidation of 4-(phosphohydroxy)-L-threonine into 2-amino-3-oxo-4-(phosphohydroxy)butyric acid which decarboxylates to form 1-amino-3-(phosphohydroxy)propan-2-one (3-amino-2-oxopropyl phosphate)' product='4-hydroxythreonine-4-phosphate dehydrog…
NC_012214	GenBank	CDS	827756	829051	+	-1	.	codon_start=1 db_xref=GI:259907387 db_xref=UniProtKB/TrEMBL:D0FPE7 db_xref=GeneID:8538316 gene=surA locus_tag=EpC_07130 note='Chaperone involved in the folding of extracytoplasmic proteins, especially OmpA, OmpF and LamB' product='peptidyl-prolyl cis-trans isomerase SurA' protein_id=YP_002647743.1 transl_table=11
NC_012214	GenBank	CDS	829105	831444	+	-1	.	codon_start=1 db_xref=GI:259907388 db_xref=UniProtKB/TrEMBL:D0FPE8 db_xref=GeneID:8538478 gene=imp locus_tag=EpC_07140 note='determines N-hexane tolerance and is involved in outer membrane permeability' product='organic solvent tolerance protein' protein_id=YP_002647744.1 transl_table=11
NC_012214	GenBank	CDS	831693	832511	+	1	.	codon_start=1 db_xref=GI:259907389 db_xref=UniProtKB/TrEMBL:D0FPE9 db_xref=GeneID:8538227 gene=djlA locus_tag=EpC_07150 note='functions as a co-chaperone with DnaK; involved in regulation of colanic acid capsule; inner membrane protein; dimerized via transmembrane domain; J-like domain is cytoplasmic and can functionally substitute for DnaJ; stimulates synthesis of colanic acid mucoid capsule thr…
NC_012214	GenBank	CDS	832648	833301	+	-1	.	EC_number=5.4.99.- codon_start=1 db_xref=GI:259907390 db_xref=UniProtKB/TrEMBL:D0FPF0 db_xref=GeneID:8541147 gene=rluA locus_tag=EpC_07160 note='catalyzes the synthesis of pseudouridine from uracil-746 in 23S ribosomal RNA and from uracil-32 in the anticodon stem and loop of transfer RNAs' product='23S rRNA/tRNA pseudouridine synthase A' protein_id=YP_002647746.1 transl_table=11
NC_012214	GenBank	CDS	833343	836249	+	-1	.	EC_number=3.6.1.- codon_start=1 db_xref=GI:259907391 db_xref=UniProtKB/TrEMBL:D0FPF1 db_xref=GeneID:8538176 gene=rapA locus_tag=EpC_07170 note='transcription regulator that activates transcription by stimulating RNA polymerase (RNAP) recycling in case of stress conditions such as supercoiled DNA or high salt concentrations. Probably acts by releasing the RNAP, when it is trapped or immobilized on…
NC_012214	GenBank	CDS	836422	838785	+	-1	.	EC_number=2.7.7.7 codon_start=1 db_xref=GI:259907392 db_xref=UniProtKB/TrEMBL:D0FPF2 db_xref=GeneID:8538133 gene=polB locus_tag=EpC_07180 note='Has polymerase, DNA-binding and 3'-5' exonuclease activities. In Aeropyrum pernix this protein is sensitive to aphidicolin and stable at 95#C' product='DNA polymerase II' protein_id=YP_002647748.1 transl_table=11
NC_012214	GenBank	CDS	838955	839716	+	1	.	codon_start=1 db_xref=GI:259907393 db_xref=UniProtKB/TrEMBL:D0FPF3 db_xref=GeneID:8538361 gene=yabI locus_tag=EpC_07190 note=silverDB:cEP00720 product='hypothetical protein' protein_id=YP_002647749.1 transl_table=11
NC_012214	GenBank	CDS	839696	840364	+	-1	.	codon_start=1 db_xref=GI:259907394 db_xref=UniProtKB/TrEMBL:D0FPF4 db_xref=GeneID:8540850 gene=thiQ locus_tag=EpC_07200 note='with TbpA and ThiP is part of the thiamine and TPP transport system' product='thiamine transporter ATP-binding subunit' protein_id=YP_002647750.1 transl_table=11
NC_012214	GenBank	CDS	840393	841928	+	-1	.	codon_start=1 db_xref=GI:259907395 db_xref=UniProtKB/TrEMBL:D0FPF5 db_xref=GeneID:8540598 gene=thiP locus_tag=EpC_07210 note='permease; with TbpA and ThiQ functions in transport of thiamine and thiamine pyrophosphate into the cell; repressed in presence of exogenous thiamine' product='thiamine transporter membrane protein' protein_id=YP_002647751.1 transl_table=11
NC_012214	GenBank	CDS	841979	842965	+	-1	.	codon_start=1 db_xref=GI:259907396 db_xref=UniProtKB/TrEMBL:D0FPF6 db_xref=GeneID:8538612 gene=tbpA locus_tag=EpC_07220 note=silverDB:cEP00723 product='Thiamine-binding periplasmic protein' protein_id=YP_002647752.1 transl_table=11
NC_012214	GenBank	CDS	843065	843361	+	-1	.	codon_start=1 db_xref=GI:259907397 db_xref=UniProtKB/TrEMBL:D0FPF7 db_xref=GeneID:8538490 locus_tag=EpC_07230 note=silverDB:cEP00724 product='hypothetical protein' protein_id=YP_002647753.1 transl_table=11
NC_012214	GenBank	CDS	843377	845071	+	-1	.	codon_start=1 db_xref=GI:259907398 db_xref=UniProtKB/TrEMBL:D0FPF8 db_xref=GeneID:8541575 locus_tag=EpC_07240 note='activates sgrS under glucose-phosphate stress conditions' product='transcriptional regulator SgrR' protein_id=YP_002647754.1 transl_table=11
NC_012214	GenBank	CDS	845327	846532	+	1	.	codon_start=1 db_xref=GI:259907399 db_xref=UniProtKB/TrEMBL:D0FPF9 db_xref=GeneID:8539347 gene=sotA locus_tag=EpC_07250 note=silverDB:cEP00726 product='Sugar efflux transporter' protein_id=YP_002647755.1 transl_table=11
NC_012214	GenBank	CDS	846584	847189	+	-1	.	EC_number=4.2.1.33 codon_start=1 db_xref=GI:259907400 db_xref=UniProtKB/TrEMBL:D0FPG0 db_xref=GeneID:8538438 gene=leuD locus_tag=EpC_07260 note='catalyzes the isomerization between 2-isopropylmalate and 3-isopropylmalate in leucine biosynthesis; forms a heterodimer of LeuC/D' product='isopropylmalate isomerase small subunit' protein_id=YP_002647756.1 transl_table=11
NC_012214	GenBank	CDS	847199	848596	+	-1	.	EC_number=4.2.1.33 codon_start=1 db_xref=GI:259907401 db_xref=UniProtKB/TrEMBL:D0FPG1 db_xref=GeneID:8541594 gene=leuC locus_tag=EpC_07270 note=silverDB:cEP00728 product='3-isopropylmalate dehydratase large subunit' protein_id=YP_002647757.1 transl_table=11
NC_012214	GenBank	CDS	848601	849689	+	-1	.	EC_number=1.1.1.85 codon_start=1 db_xref=GI:259907402 db_xref=UniProtKB/TrEMBL:D0FPG2 db_xref=GeneID:8539471 gene=leuB locus_tag=EpC_07280 note='catalyzes the oxidation of 3-isopropylmalate to 3-carboxy-4-methyl-2-oxopentanoate in leucine biosynthesis' product='3-isopropylmalate dehydrogenase' protein_id=YP_002647758.1 transl_table=11
NC_012214	GenBank	CDS	849691	851259	+	-1	.	codon_start=1 db_xref=GI:259907403 db_xref=UniProtKB/TrEMBL:D0FPG3 db_xref=GeneID:8539470 gene=leuA locus_tag=EpC_07290 note='catalyzes the formation of 2-isopropylmalate from acetyl-CoA and 2-oxoisovalerate in leucine biosynthesis' product='2-isopropylmalate synthase' protein_id=YP_002647759.1 transl_table=11
NC_012214	GenBank	CDS	852150	853874	+	1	.	EC_number=2.2.1.6 codon_start=1 db_xref=GI:259907404 db_xref=UniProtKB/TrEMBL:D0FPG4 db_xref=GeneID:8539469 gene=ilvI locus_tag=EpC_07300 note=silverDB:cEP00731 product='Acetolactate synthase isozyme III large subunit' protein_id=YP_002647760.1 transl_table=11
NC_012214	GenBank	CDS	853877	854368	+	1	.	EC_number=2.2.1.6 codon_start=1 db_xref=GI:259907405 db_xref=UniProtKB/TrEMBL:D0FPG5 db_xref=GeneID:8541387 gene=ilvH locus_tag=EpC_07310 note='with IlvI catalyzes the formation of 2-acetolactate from pyruvate, the small subunit is required for full activity and valine sensitivity; E.coli produces 3 isoenzymes of acetolactate synthase which differ in specificity to substrates, valine sensitivity …
NC_012214	GenBank	CDS	854531	855541	+	1	.	codon_start=1 db_xref=GI:259907406 db_xref=UniProtKB/TrEMBL:D0FPG6 db_xref=GeneID:8538223 gene=fruR locus_tag=EpC_07320 note='binds D-fructose as an inducer; involved in regulation of operons for central pathways of carbon metabolism' product='DNA-binding transcriptional regulator FruR' protein_id=YP_002647762.1 transl_table=11
NC_012214	GenBank	CDS	855568	855771	+	-1	.	codon_start=1 db_xref=GI:259907407 db_xref=UniProtKB/TrEMBL:D0FPG7 db_xref=GeneID:8541421 locus_tag=EpC_07330 note=silverDB:cEP00734 product='hypothetical protein' protein_id=YP_002647763.1 transl_table=11
NC_012214	GenBank	CDS	856080	856538	+	1	.	codon_start=1 db_xref=GI:259907408 db_xref=UniProtKB/TrEMBL:D0FPG8 db_xref=GeneID:8539348 gene=mraZ locus_tag=EpC_07340 note='MraZ; UPF0040; crystal structure shows similarity to AbrB' product='cell division protein MraZ' protein_id=YP_002647764.1 transl_table=11
NC_012214	GenBank	CDS	856541	857482	+	1	.	EC_number=2.1.1.- codon_start=1 db_xref=GI:259907409 db_xref=UniProtKB/TrEMBL:D0FPG9 db_xref=GeneID:8539137 gene=mraW locus_tag=EpC_07350 note=silverDB:cEP00736 product='S-adenosyl-methyltransferase MraW' protein_id=YP_002647765.1 transl_table=11
NC_012214	GenBank	CDS	857479	857799	+	1	.	codon_start=1 db_xref=GI:259907410 db_xref=UniProtKB/TrEMBL:D0FPH0 db_xref=GeneID:8539136 gene=ftsL locus_tag=EpC_07360 note='membrane bound cell division protein at septum containing leucine zipper motif' product='cell division protein FtsL' protein_id=YP_002647766.1 transl_table=11
NC_012214	GenBank	CDS	857815	859587	+	1	.	EC_number=2.4.1.129 codon_start=1 db_xref=GI:259907411 db_xref=UniProtKB/TrEMBL:D0FPH1 db_xref=GeneID:8541423 gene=ftsI locus_tag=EpC_07370 note=silverDB:cEP00738 product='Peptidoglycan synthetase' protein_id=YP_002647767.1 transl_table=11
NC_012214	GenBank	CDS	859589	861061	+	1	.	EC_number=6.3.2.13 codon_start=1 db_xref=GI:259907412 db_xref=UniProtKB/TrEMBL:D0FPH2 db_xref=GeneID:8538431 gene=murE locus_tag=EpC_07380 note='involved in cell wall formation; peptidoglycan synthesis; cytoplasmic enzyme; catalyzes the addition of meso-diaminopimelic acid to the nucleotide precursor UDP-N-aceylmuramoyl-l-alanyl-d-glutamate' product='UDP-N-acetylmuramoylalanyl-D-glutamate--2, 6-d…
NC_012214	GenBank	CDS	861058	862416	+	1	.	EC_number=6.3.2.10 codon_start=1 db_xref=GI:259907413 db_xref=UniProtKB/TrEMBL:D0FPH3 db_xref=GeneID:8541076 gene=murF locus_tag=EpC_07390 note=silverDB:cEP00740 product='UDP-N-acetylmuramoyl-tripeptide--D-alanyl-D- alanine ligase' protein_id=YP_002647769.1 transl_table=11
NC_012214	GenBank	CDS	862410	863492	+	1	.	EC_number=2.7.8.13 codon_start=1 db_xref=GI:259907414 db_xref=UniProtKB/TrEMBL:D0FPH4 db_xref=GeneID:8539161 gene=mraY locus_tag=EpC_07400 note='First step of the lipid cycle reactions in the biosynthesis of the cell wall peptidoglycan' product='phospho-N-acetylmuramoyl-pentapeptide- transferase' protein_id=YP_002647770.1 transl_table=11
NC_012214	GenBank	CDS	863495	864811	+	1	.	EC_number=6.3.2.9 codon_start=1 db_xref=GI:259907415 db_xref=UniProtKB/TrEMBL:D0FPH5 db_xref=GeneID:8541540 gene=murD locus_tag=EpC_07410 note='UDP-N-acetylmuramoylalanine--D-glutamate ligase; involved in peptidoglycan biosynthesis; cytoplasmic; catalyzes the addition of glutamate to the nucleotide precursor UDP-N-acetylmuramoyl-L-alanine during cell wall formation' product='UDP-N-acetylmuramoyl-…
NC_012214	GenBank	CDS	864811	866019	+	1	.	codon_start=1 db_xref=GI:259907416 db_xref=UniProtKB/TrEMBL:D0FPH6 db_xref=GeneID:8539160 gene=ftsW locus_tag=EpC_07420 note='transmembrane protein involved in stabilizing FstZ ring during cell division' product='cell division protein FtsW' protein_id=YP_002647772.1 transl_table=11
NC_012214	GenBank	CDS	866023	867081	+	1	.	EC_number=2.4.1.227 codon_start=1 db_xref=GI:259907417 db_xref=UniProtKB/TrEMBL:D0FPH7 db_xref=GeneID:8540939 gene=murG locus_tag=EpC_07430 note='UDP-N-acetylglucosamine--N-acetylmuramyl- (pentapeptide) pyrophosphoryl-undecaprenol N-acetylglucosamine transferase; involved in cell wall formation; inner membrane-associated; last step of peptidoglycan synthesis' product='undecaprenyldiphospho-muramo…
NC_012214	GenBank	CDS	867154	868629	+	1	.	codon_start=1 db_xref=GI:259907418 db_xref=UniProtKB/TrEMBL:D0FPH8 db_xref=GeneID:8539162 gene=murC locus_tag=EpC_07440 note='Catalyzes the formation of UDP-N-acetylmuramoyl-L-alanine from UDP-N-acetylmuramate and L-alanine in peptidoglycan synthesis' product='UDP-N-acetylmuramate--L-alanine ligase' protein_id=YP_002647774.1 transl_table=11
NC_012214	GenBank	CDS	868622	869542	+	1	.	EC_number=6.3.2.4 codon_start=1 db_xref=GI:259907419 db_xref=UniProtKB/TrEMBL:D0FPH9 db_xref=GeneID:8541075 gene=ddl locus_tag=EpC_07450 note='D-alanine--D-alanine ligase; DdlA; DdlB; cytoplasmic; catalyzes the formation of D-alanyl-D-alanine from two D-alanines in peptidoglycan synthesis; there are two forms of this enzyme in Escherichia coli' product='D-alanine--D-alanine ligase' protein_id=YP_…
NC_012214	GenBank	CDS	869544	870383	+	1	.	codon_start=1 db_xref=GI:259907420 db_xref=UniProtKB/TrEMBL:D0FPI0 db_xref=GeneID:8539585 gene=ftsQ locus_tag=EpC_07460 note='involved in septum formation' product='cell division protein FtsQ' protein_id=YP_002647776.1 transl_table=11
NC_012214	GenBank	CDS	870380	871636	+	1	.	codon_start=1 db_xref=GI:259907421 db_xref=UniProtKB/TrEMBL:D0FPI1 db_xref=GeneID:8538433 gene=ftsA locus_tag=EpC_07470 note='ATP-binding involved in recruitment of FtsK to Z ring; essential cell division protein; colocalizes with FtsZ through direct interaction to the septal ring structure; structurally eukaryotic actin; binds directly to the cell membrane' product='cell division protein FtsA' p…
NC_012214	GenBank	CDS	871709	872863	+	1	.	codon_start=1 db_xref=GI:259907422 db_xref=UniProtKB/TrEMBL:D0FPI2 db_xref=GeneID:8540938 gene=ftsZ locus_tag=EpC_07480 note='GTPase; similar structure to tubulin; forms ring-shaped polymers at the site of cell division; other proteins such as FtsA, ZipA, and ZapA, interact with and regulate FtsZ function' product='cell division protein FtsZ' protein_id=YP_002647778.1 transl_table=11
NC_012214	GenBank	CDS	872965	873882	+	1	.	EC_number=3.5.1.- codon_start=1 db_xref=GI:259907423 db_xref=UniProtKB/TrEMBL:D0FPI3 db_xref=GeneID:8541086 gene=lpxC locus_tag=EpC_07490 note='zinc-dependent; catalyzes the deacetylation of UDP-(3-O-acyl)-N-acetylglucosamine to UDP-3-O-(3-hydroxytetradecanoyl)-glucosamine in the second step of lipid A biosynthesis' product='UDP-3-O-[3-hydroxymyristoyl] N-acetylglucosamine deacetylase' protein_id…
NC_012214	GenBank	CDS	873890	874405	+	-1	.	codon_start=1 db_xref=GI:259907424 db_xref=UniProtKB/TrEMBL:D0FPI4 db_xref=GeneID:8539491 locus_tag=EpC_07500 note=silverDB:cEP00751 product='hypothetical protein' protein_id=YP_002647780.1 transl_table=11
NC_012214	GenBank	CDS	874428	874931	+	1	.	codon_start=1 db_xref=GI:259907425 db_xref=UniProtKB/TrEMBL:D0FPI5 db_xref=GeneID:8539349 gene=secM locus_tag=EpC_07510 note='secM translational pause allows for the initiation of secA translation' product='SecA regulator SecM' protein_id=YP_002647781.1 transl_table=11
NC_012214	GenBank	CDS	875003	877711	+	1	.	codon_start=1 db_xref=GI:259907426 db_xref=UniProtKB/TrEMBL:D0FPI6 db_xref=GeneID:8540611 gene=secA locus_tag=EpC_07520 note='functions in protein export; can interact with acidic membrane phospholipids and the SecYEG protein complex; binds to preproteins; binds to ATP and undergoes a conformational change to promote membrane insertion of SecA/bound preprotein; ATP hydrolysis appears to drive rel…
NC_012214	GenBank	CDS	877937	878185	+	1	.	codon_start=1 db_xref=GI:259907427 db_xref=UniProtKB/TrEMBL:D0FPI7 db_xref=GeneID:8540605 locus_tag=EpC_07530 note=silverDB:cEP00754 product='hypothetical protein' protein_id=YP_002647783.1 transl_table=11
NC_012214	GenBank	CDS	878243	879037	+	-1	.	codon_start=1 db_xref=GI:259907428 db_xref=UniProtKB/TrEMBL:D0FPI8 db_xref=GeneID:8539350 locus_tag=EpC_07540 note=silverDB:cEP00755 product='transposase subunit' protein_id=YP_002647784.1 transl_table=11
NC_012214	GenBank	CDS	879088	879354	+	-1	.	codon_start=1 db_xref=GI:259907429 db_xref=UniProtKB/TrEMBL:D0FPI9 db_xref=GeneID:8541103 locus_tag=EpC_07550 note=silverDB:cEP00756 product='transposase subunit' protein_id=YP_002647785.1 transl_table=11
NC_012214	GenBank	CDS	879406	879834	+	1	.	codon_start=1 db_xref=GI:259907430 db_xref=UniProtKB/TrEMBL:D0FPJ0 db_xref=GeneID:8539351 locus_tag=EpC_07560 note=silverDB:cEP00757 product='hypothetical protein' protein_id=YP_002647786.1 transl_table=11
NC_012214	GenBank	CDS	880085	881548	+	-1	.	codon_start=1 db_xref=GI:259907431 db_xref=UniProtKB/TrEMBL:D0FPJ1 db_xref=GeneID:8539352 locus_tag=EpC_07570 note='GbpA; plays a role mediating bacterial attachment and colonization of zooplankton and/or intestinal epithelium; in Vibrio cholerae this protein probably binds directly N-acetylglucosamine residues in chitin, glycoproteins and lipids on intestinal epithelial cells' product='N-acetylg…
NC_012214	GenBank	CDS	881850	882236	+	1	.	codon_start=1 db_xref=GI:259907432 db_xref=UniProtKB/TrEMBL:D0FPJ2 db_xref=GeneID:8541104 gene=outS locus_tag=EpC_07580 note=silverDB:cEP00759 product='general secretion pathway lipoprotein' protein_id=YP_002647788.1 transl_table=11
NC_012214	GenBank	CDS	882354	883142	+	-1	.	codon_start=1 db_xref=GI:259907433 db_xref=UniProtKB/TrEMBL:D0FPJ3 db_xref=GeneID:8540432 gene=outO locus_tag=EpC_07590 note=silverDB:cEP00760 product='type IV-A prepilin peptidase PilD' protein_id=YP_002647789.1 transl_table=11
NC_012214	GenBank	CDS	883132	883590	+	-1	.	codon_start=1 db_xref=GI:259907434 db_xref=UniProtKB/TrEMBL:D0FPJ4 db_xref=GeneID:8541284 locus_tag=EpC_07600 note=silverDB:cEP00761 product='hypothetical protein' protein_id=YP_002647790.1 transl_table=11
NC_012214	GenBank	CDS	883587	884654	+	-1	.	codon_start=1 db_xref=GI:259907435 db_xref=UniProtKB/TrEMBL:D0FPJ5 db_xref=GeneID:8539353 gene=outL locus_tag=EpC_07610 note=silverDB:cEP00762 product='general secretion pathway protein L' protein_id=YP_002647791.1 transl_table=11
NC_012214	GenBank	CDS	884660	885553	+	-1	.	codon_start=1 db_xref=GI:259907436 db_xref=UniProtKB/TrEMBL:D0FPJ6 db_xref=GeneID:8540431 gene=outK locus_tag=EpC_07620 note=silverDB:cEP00763 product='general secretion pathway protein K' protein_id=YP_002647792.1 transl_table=11
NC_012214	GenBank	CDS	885553	886113	+	-1	.	codon_start=1 db_xref=GI:259907437 db_xref=UniProtKB/TrEMBL:D0FPJ7 db_xref=GeneID:8540430 gene=outJ locus_tag=EpC_07630 note=silverDB:cEP00764 product='general secretion pathway protein J' protein_id=YP_002647793.1 transl_table=11
NC_012214	GenBank	CDS	886113	886475	+	-1	.	codon_start=1 db_xref=GI:259907438 db_xref=UniProtKB/TrEMBL:D0FPJ8 db_xref=GeneID:8540429 gene=outI locus_tag=EpC_07640 note=silverDB:cEP00765 product='general secretion pathway protein I' protein_id=YP_002647794.1 transl_table=11
NC_012214	GenBank	CDS	886472	886957	+	-1	.	codon_start=1 db_xref=GI:259907439 db_xref=UniProtKB/TrEMBL:D0FPJ9 db_xref=GeneID:8540428 gene=outH locus_tag=EpC_07650 note=silverDB:cEP00766 product='general secretion pathway protein H' protein_id=YP_002647795.1 transl_table=11
NC_012214	GenBank	CDS	886957	887406	+	-1	.	codon_start=1 db_xref=GI:259907440 db_xref=UniProtKB/TrEMBL:D0FPK0 db_xref=GeneID:8540427 gene=outG locus_tag=EpC_07660 note=silverDB:cEP00767 product='general secretion pathway protein G' protein_id=YP_002647796.1 transl_table=11
NC_012214	GenBank	CDS	887413	888618	+	-1	.	codon_start=1 db_xref=GI:259907441 db_xref=UniProtKB/TrEMBL:D0FPK1 db_xref=GeneID:8540426 gene=outF locus_tag=EpC_07670 note=silverDB:cEP00768 product='general secretion pathway protein F (Pectic enzymes secretion protein OutF)' protein_id=YP_002647797.1 transl_table=11
NC_012214	GenBank	CDS	888620	890086	+	-1	.	codon_start=1 db_xref=GI:259907442 db_xref=UniProtKB/TrEMBL:D0FPK2 db_xref=GeneID:8540425 gene=outE locus_tag=EpC_07680 note=silverDB:cEP00769 product='general secretion pathway protein E' protein_id=YP_002647798.1 transl_table=11
NC_012214	GenBank	CDS	890086	892023	+	-1	.	codon_start=1 db_xref=GI:259907443 db_xref=UniProtKB/TrEMBL:D0FPK3 db_xref=GeneID:8540424 gene=outD locus_tag=EpC_07690 note=silverDB:cEP00770 product='general secretion pathway protein D' protein_id=YP_002647799.1 transl_table=11
NC_012214	GenBank	CDS	892052	892558	+	-1	.	codon_start=1 db_xref=GI:259907444 db_xref=UniProtKB/TrEMBL:D0FPK4 db_xref=GeneID:8540423 gene=outC locus_tag=EpC_07700 note=silverDB:cEP00771 product='general secretion pathway protein C (Pectic enzymes secretion protein OutC)' protein_id=YP_002647800.1 transl_table=11
NC_012214	GenBank	CDS	892594	893061	+	-1	.	codon_start=1 db_xref=GI:259907445 db_xref=UniProtKB/TrEMBL:D0FPK5 db_xref=GeneID:8540422 locus_tag=EpC_07710 note=silverDB:cEP00772 product='response regulator' protein_id=YP_002647801.1 transl_table=11
NC_012214	GenBank	CDS	893887	894279	+	1	.	EC_number=3.6.1.- codon_start=1 db_xref=GI:259907446 db_xref=UniProtKB/TrEMBL:D0FPK6 db_xref=GeneID:8539354 gene=mutT locus_tag=EpC_07720 note=silverDB:cEP00773 product=7,8-dihydro-8-oxoguanine-triphosphatase protein_id=YP_002647802.1 transl_table=11
NC_012214	GenBank	CDS	894321	894506	+	-1	.	codon_start=1 db_xref=GI:259907447 db_xref=UniProtKB/TrEMBL:D0FPK7 db_xref=GeneID:8541543 gene=yacG locus_tag=EpC_07730 note=silverDB:cEP00774 product='zinc-binding protein YacG' protein_id=YP_002647803.1 transl_table=11
NC_012214	GenBank	CDS	894517	895260	+	-1	.	codon_start=1 db_xref=GI:259907448 db_xref=UniProtKB/TrEMBL:D0FPK8 db_xref=GeneID:8541354 gene=yacF locus_tag=EpC_07740 note=silverDB:cEP00775 product='hypothetical protein' protein_id=YP_002647804.1 transl_table=11
NC_012214	GenBank	CDS	895265	895876	+	-1	.	EC_number=2.7.1.24 codon_start=1 db_xref=GI:259907449 db_xref=UniProtKB/TrEMBL:D0FPK9 db_xref=GeneID:8540853 gene=coaE locus_tag=EpC_07750 note=silverDB:cEP00776 product='dephospho-CoA kinase' protein_id=YP_002647805.1 transl_table=11
NC_012214	GenBank	CDS	896124	897086	+	1	.	EC_number=1.7.1.7 codon_start=1 db_xref=GI:259907450 db_xref=UniProtKB/TrEMBL:D0FPL0 db_xref=GeneID:8539690 gene=guaC locus_tag=EpC_07760 note='catalyzes the NADPH-dependent deamination of GMP to inosine monophosphate' product='guanosine 5'-monophosphate oxidoreductase' protein_id=YP_002647806.1 transl_table=11
NC_012214	GenBank	CDS	897206	898405	+	-1	.	codon_start=1 db_xref=GI:259907451 db_xref=UniProtKB/TrEMBL:D0FPL1 db_xref=GeneID:8539516 gene=hofC locus_tag=EpC_07770 note=silverDB:cEP00778 product='type IV pilin biogenesis protein' protein_id=YP_002647807.1 transl_table=11
NC_012214	GenBank	CDS	898398	899798	+	-1	.	codon_start=1 db_xref=GI:259907452 db_xref=UniProtKB/TrEMBL:D0FPL2 db_xref=GeneID:8539557 gene=hofB locus_tag=EpC_07780 note=silverDB:cEP00779 product='hypothetical protein' protein_id=YP_002647808.1 transl_table=11
NC_012214	GenBank	CDS	899795	900238	+	-1	.	codon_start=1 db_xref=GI:259907453 db_xref=UniProtKB/TrEMBL:D0FPL3 db_xref=GeneID:8539556 gene=ppdD locus_tag=EpC_07790 note=silverDB:cEP00780 product='major pilin subunit' protein_id=YP_002647809.1 transl_table=11
NC_012214	GenBank	CDS	900452	901342	+	-1	.	codon_start=1 db_xref=GI:259907454 db_xref=UniProtKB/TrEMBL:D0FPL4 db_xref=GeneID:8538370 gene=nadC locus_tag=EpC_07800 note='catalyzes the formation of pyridine-2,3-dicarboxylate and 5-phospho-alpha-D-ribose 1-diphosphate from nictinate D-ribonucleotide' product='quinolinate phosphoribosyltransferase' protein_id=YP_002647810.1 transl_table=11
NC_012214	GenBank	CDS	902048	902617	+	1	.	codon_start=1 db_xref=GI:259907455 db_xref=UniProtKB/TrEMBL:D0FPL5 db_xref=GeneID:8539355 gene=ampD locus_tag=EpC_07820 note=silverDB:cEP00783 product='N-acetyl-anhydromuranmyl-L-alanine amidase' protein_id=YP_002647811.1 transl_table=11
NC_012214	GenBank	CDS	902614	903468	+	1	.	codon_start=1 db_xref=GI:259907456 db_xref=UniProtKB/TrEMBL:D0FPL6 db_xref=GeneID:8538664 gene=ampE locus_tag=EpC_07830 note='involved in regulation of beta-lactamase; signaling protein' product='regulatory protein AmpE' protein_id=YP_002647812.1 transl_table=11
NC_012214	GenBank	CDS	903526	906660	+	-1	.	codon_start=1 db_xref=GI:259907457 db_xref=UniProtKB/TrEMBL:D0FPL7 db_xref=GeneID:8541466 gene=cnf1 locus_tag=EpC_07840 note=silverDB:cEP00785 product='cytotoxic necrotizing factor 1' protein_id=YP_002647813.1 transl_table=11
NC_012214	GenBank	CDS	906966	910190	+	-1	.	codon_start=1 db_xref=GI:259907458 db_xref=UniProtKB/TrEMBL:D0FPL8 db_xref=GeneID:8541629 gene=cnf2 locus_tag=EpC_07850 note=silverDB:cEP00786 product='cytotoxic necrotizing factor type 2' protein_id=YP_002647814.1 transl_table=11
NC_012214	GenBank	CDS	910670	911620	+	-1	.	codon_start=1 db_xref=GI:259907459 db_xref=UniProtKB/TrEMBL:D0FPL9 db_xref=GeneID:8539687 locus_tag=EpC_07860 note=silverDB:cEP00787 product='glycosyl hydrolase' protein_id=YP_002647815.1 transl_table=11
NC_012214	GenBank	CDS	911617	913032	+	-1	.	codon_start=1 db_xref=GI:259907460 db_xref=UniProtKB/TrEMBL:D0FPM0 db_xref=GeneID:8541105 locus_tag=EpC_07870 note=silverDB:cEP00788 product='hypothetical protein' protein_id=YP_002647816.1 transl_table=11
NC_012214	GenBank	CDS	913201	914556	+	-1	.	codon_start=1 db_xref=GI:259907461 db_xref=UniProtKB/TrEMBL:D0FPM1 db_xref=GeneID:8539356 gene=aroP locus_tag=EpC_07880 note=silverDB:cEP00789 product='aromatic amino acid transporter' protein_id=YP_002647817.1 transl_table=11
NC_012214	GenBank	CDS	915170	915934	+	1	.	codon_start=1 db_xref=GI:259907462 db_xref=UniProtKB/TrEMBL:D0FPM2 db_xref=GeneID:8539881 gene=pdhR locus_tag=EpC_07890 note='activates lctPRD operon; autoregulates itself through repression of pdhR-aceEF-lpdA operon; regulates pyruvate dehydrogenase complex' product='transcriptional regulator PdhR' protein_id=YP_002647818.1 transl_table=11
NC_012214	GenBank	CDS	915971	916213	+	1	.	codon_start=1 db_xref=GI:259907463 db_xref=UniProtKB/TrEMBL:D0FPM3 db_xref=GeneID:8538315 locus_tag=EpC_07900 note=silverDB:cEP00791 product='hypothetical protein' protein_id=YP_002647819.1 transl_table=11
NC_012214	GenBank	CDS	916191	918854	+	1	.	EC_number=1.2.4.1 codon_start=1 db_xref=GI:259907464 db_xref=UniProtKB/TrEMBL:D0FPM4 db_xref=GeneID:8539357 gene=aceE locus_tag=EpC_07910 note='E1 component; part of pyruvate dehydrogenase; forms a complex with DlaT and LpdC' product='pyruvate dehydrogenase subunit E1' protein_id=YP_002647820.1 transl_table=11
NC_012214	GenBank	CDS	918869	920467	+	1	.	EC_number=2.3.1.12 codon_start=1 db_xref=GI:259907465 db_xref=UniProtKB/TrEMBL:D0FPM5 db_xref=GeneID:8541461 gene=aceF locus_tag=EpC_07920 note=silverDB:cEP00793 product='pyruvate dehydrogenase multienzyme complex, dihydrolipoamide acetyltransferase component(E2)' protein_id=YP_002647821.1 transl_table=11
NC_012214	GenBank	CDS	920760	922187	+	1	.	EC_number=1.8.1.4 codon_start=1 db_xref=GI:259907466 db_xref=UniProtKB/TrEMBL:D0FPM6 db_xref=GeneID:8538638 gene=lpdA locus_tag=EpC_07930 note='E3 component of pyruvate and 2-oxoglutarate dehydrogenase complex; catalyzes the oxidation of dihydrolipoamide to lipoamide' product='dihydrolipoamide dehydrogenase' protein_id=YP_002647822.1 transl_table=11
NC_012214	GenBank	CDS	922294	922998	+	1	.	codon_start=1 db_xref=GI:259907467 db_xref=UniProtKB/TrEMBL:D0FPM7 db_xref=GeneID:8539487 gene=cylG locus_tag=EpC_07940 note=silverDB:cEP00795 product='3-oxoacyl-ACP reductase' protein_id=YP_002647823.1 transl_table=11
NC_012214	GenBank	CDS	923012	923686	+	1	.	codon_start=1 db_xref=GI:259907468 db_xref=UniProtKB/TrEMBL:D0FPM8 db_xref=GeneID:8540315 gene=cbiO locus_tag=EpC_07950 note=silverDB:cEP00796 product='cobalt import ATP-binding protein CbiO' protein_id=YP_002647824.1 transl_table=11
NC_012214	GenBank	CDS	923683	924300	+	1	.	codon_start=1 db_xref=GI:259907469 db_xref=UniProtKB/TrEMBL:D0FPM9 db_xref=GeneID:8539651 locus_tag=EpC_07960 note=silverDB:cEP00797 product='cobalt transport protein' protein_id=YP_002647825.1 transl_table=11
NC_012214	GenBank	CDS	924311	924850	+	1	.	codon_start=1 db_xref=GI:259907470 db_xref=UniProtKB/TrEMBL:D0FPN0 db_xref=GeneID:8539358 locus_tag=EpC_07970 note=silverDB:cEP00798 product='biotin synthase' protein_id=YP_002647826.1 transl_table=11
NC_012214	GenBank	CDS	924891	925877	+	-1	.	EC_number=1.6.5.5 codon_start=1 db_xref=GI:259907471 db_xref=UniProtKB/TrEMBL:D0FPN1 db_xref=GeneID:8539359 locus_tag=EpC_07980 note=silverDB:cEP00799 product='Quinone oxidoreductase' protein_id=YP_002647827.1 transl_table=11
NC_012214	GenBank	CDS	925924	926358	+	1	.	codon_start=1 db_xref=GI:259907472 db_xref=UniProtKB/TrEMBL:D0FPN2 db_xref=GeneID:8539360 locus_tag=EpC_07990 note=silverDB:cEP00800 product='thioesterase protein' protein_id=YP_002647828.1 transl_table=11
NC_012214	GenBank	CDS	926358	927860	+	1	.	codon_start=1 db_xref=GI:259907473 db_xref=UniProtKB/TrEMBL:D0FPN3 db_xref=GeneID:8541106 locus_tag=EpC_08000 note=silverDB:cEP00801 product='AMP-dependent synthetase and ligase' protein_id=YP_002647829.1 transl_table=11
NC_012214	GenBank	CDS	927877	929019	+	1	.	codon_start=1 db_xref=GI:259907474 db_xref=UniProtKB/TrEMBL:D0FPN4 db_xref=GeneID:8539361 locus_tag=EpC_08010 note=silverDB:cEP00802 product=thiolase protein_id=YP_002647830.1 transl_table=11
NC_012214	GenBank	CDS	929021	929848	+	-1	.	EC_number=4.2.1.- codon_start=1 db_xref=GI:259907475 db_xref=UniProtKB/TrEMBL:D0FPN5 db_xref=GeneID:8539362 locus_tag=EpC_08020 note=silverDB:cEP00803 product='carnitinyl-CoA dehydratase' protein_id=YP_002647831.1 transl_table=11
NC_012214	GenBank	CDS	931163	931417	+	1	.	codon_start=1 db_xref=GI:259907476 db_xref=UniProtKB/TrEMBL:D0FPN6 db_xref=GeneID:8539363 locus_tag=EpC_08030 note=silverDB:cEP00804 product='Antitoxin module of toxin-antitoxin system' protein_id=YP_002647832.1 transl_table=11
NC_012214	GenBank	CDS	931417	931728	+	1	.	codon_start=1 db_xref=GI:259907477 db_xref=UniProtKB/TrEMBL:D0FPN7 db_xref=GeneID:8539364 locus_tag=EpC_08040 note=silverDB:cEP00805 product='Plasmid stabilization system' protein_id=YP_002647833.1 transl_table=11
NC_012214	GenBank	CDS	931824	932039	+	-1	.	codon_start=1 db_xref=GI:259907478 db_xref=UniProtKB/TrEMBL:D0FPN8 db_xref=GeneID:8539365 locus_tag=EpC_08050 note=silverDB:cEP00806 product='hypothetical protein' protein_id=YP_002647834.1 transl_table=11
NC_012214	GenBank	CDS	932177	932377	+	-1	.	codon_start=1 db_xref=GI:259907479 db_xref=UniProtKB/TrEMBL:D0FPN9 db_xref=GeneID:8539366 locus_tag=EpC_08060 note=silverDB:cEP00807 product='hypothetical protein' protein_id=YP_002647835.1 transl_table=11
NC_012214	GenBank	CDS	932891	935524	+	1	.	codon_start=1 db_xref=GI:259907480 db_xref=UniProtKB/TrEMBL:D0FPP0 db_xref=GeneID:8541107 gene=cas3 locus_tag=EpC_08070 note=silverDB:cEP00808 product='hypothetical protein' protein_id=YP_002647836.1 transl_table=11
NC_012214	GenBank	CDS	935521	937044	+	1	.	codon_start=1 db_xref=GI:259907481 db_xref=UniProtKB/TrEMBL:D0FPP1 db_xref=GeneID:8539649 gene=cse1 locus_tag=EpC_08080 note='unknown function; in E. coli this protein is regulated by BaeR, a protein involved in resistance to novobiocin and deoxycholate' product='hypothetical protein' protein_id=YP_002647837.1 transl_table=11
NC_012214	GenBank	CDS	937130	937498	+	1	.	codon_start=1 db_xref=GI:259907482 db_xref=UniProtKB/TrEMBL:D0FPP2 db_xref=GeneID:8540295 gene=cse2 locus_tag=EpC_08090 note=silverDB:cEP00810 product='CRISPR-associated protein, Cse2 family' protein_id=YP_002647838.1 transl_table=11
NC_012214	GenBank	CDS	937495	938589	+	1	.	codon_start=1 db_xref=GI:259907483 db_xref=UniProtKB/TrEMBL:D0FPP3 db_xref=GeneID:8541260 gene=cse4 locus_tag=EpC_08100 note=silverDB:cEP00811 product='CRISPR-associated protein, Cse4 family' protein_id=YP_002647839.1 transl_table=11
NC_012214	GenBank	CDS	938592	939248	+	1	.	codon_start=1 db_xref=GI:259907484 db_xref=UniProtKB/TrEMBL:D0FPP4 db_xref=GeneID:8540297 gene=cas5 locus_tag=EpC_08110 note=silverDB:cEP00812 product='CRISPR-associated Cas5 family protein' protein_id=YP_002647840.1 transl_table=11
NC_012214	GenBank	CDS	939245	939847	+	1	.	codon_start=1 db_xref=GI:259907485 db_xref=UniProtKB/TrEMBL:D0FPP5 db_xref=GeneID:8539650 gene=cse3 locus_tag=EpC_08120 note=silverDB:cEP00813 product='CRISPR-associated protein, Cse3 family' protein_id=YP_002647841.1 transl_table=11
NC_012214	GenBank	CDS	939898	940839	+	1	.	codon_start=1 db_xref=GI:259907486 db_xref=UniProtKB/TrEMBL:D0FPP6 db_xref=GeneID:8540296 gene=cas1 locus_tag=EpC_08130 note=silverDB:cEP00814 product='CRISPR-associated protein Cas1' protein_id=YP_002647842.1 transl_table=11
NC_012214	GenBank	CDS	940841	941125	+	1	.	codon_start=1 db_xref=GI:259907487 db_xref=UniProtKB/TrEMBL:D0FPP7 db_xref=GeneID:8541154 gene=cas2 locus_tag=EpC_08140 note=silverDB:cEP00815 product='Crispr-associated protein Cas2' protein_id=YP_002647843.1 transl_table=11
NC_012214	GenBank	CDS	942189	942659	+	-1	.	codon_start=1 db_xref=GI:259907488 db_xref=UniProtKB/TrEMBL:D0FPP8 db_xref=GeneID:8539648 locus_tag=EpC_08150 note=silverDB:cEP00816 product='hypothetical protein' protein_id=YP_002647844.1 transl_table=11
NC_012214	GenBank	CDS	942656	943405	+	-1	.	codon_start=1 db_xref=GI:259907489 db_xref=UniProtKB/TrEMBL:D0FPP9 db_xref=GeneID:8539367 gene=toxR locus_tag=EpC_08160 note=silverDB:cEP00817 product='toxin transcriptional activator ToxR' protein_id=YP_002647845.1 transl_table=11
NC_012214	GenBank	CDS	943770	943958	+	-1	.	codon_start=1 db_xref=GI:259907490 db_xref=UniProtKB/TrEMBL:D0FPQ0 db_xref=GeneID:8538266 locus_tag=EpC_08170 note=silverDB:cEP00818 product='hypothetical protein' protein_id=YP_002647846.1 transl_table=11
NC_012214	GenBank	CDS	944178	946775	+	1	.	EC_number=4.2.1.3 codon_start=1 db_xref=GI:259907491 db_xref=UniProtKB/TrEMBL:D0FPQ1 db_xref=GeneID:8539368 gene=acnB locus_tag=EpC_08180 note='catalyzes the conversion of citrate to isocitrate and the conversion of 2-methylaconitate to 2-methylisocitrate' product='bifunctional aconitate hydratase 2/2-methylisocitrate dehydratase' protein_id=YP_002647847.1 transl_table=11
NC_012214	GenBank	CDS	946949	947311	+	1	.	codon_start=1 db_xref=GI:259907492 db_xref=UniProtKB/TrEMBL:D0FPQ2 db_xref=GeneID:8541462 gene=yacL locus_tag=EpC_08190 note=silverDB:cEP00820 product='hypothetical protein' protein_id=YP_002647848.1 transl_table=11
NC_012214	GenBank	CDS	947399	948202	+	-1	.	EC_number=4.1.1.50 codon_start=1 db_xref=GI:259907493 db_xref=UniProtKB/TrEMBL:D0FPQ3 db_xref=GeneID:8540854 gene=speD locus_tag=EpC_08200 note='S-adenosylmethionine provides the aminopropyl moiety required for spermidine biosynthesis from putrescine' product='S-adenosylmethionine decarboxylase' protein_id=YP_002647849.1 transl_table=11
NC_012214	GenBank	CDS	948224	949081	+	-1	.	EC_number=2.5.1.16 codon_start=1 db_xref=GI:259907494 db_xref=UniProtKB/TrEMBL:D0FPQ4 db_xref=GeneID:8538447 gene=speE locus_tag=EpC_08210 note='catalyzes the formation of spermidine from putrescine and S-adenosylmethioninamine' product='spermidine synthase' protein_id=YP_002647850.1 transl_table=11
NC_012214	GenBank	CDS	949182	949529	+	-1	.	codon_start=1 db_xref=GI:259907495 db_xref=UniProtKB/TrEMBL:D0FPQ5 db_xref=GeneID:8538448 gene=yacC locus_tag=EpC_08220 note=silverDB:cEP00823 product='hypothetical protein' protein_id=YP_002647851.1 transl_table=11
NC_012214	GenBank	CDS	949708	951303	+	1	.	codon_start=1 db_xref=GI:259907496 db_xref=UniProtKB/TrEMBL:D0FPQ6 db_xref=GeneID:8540852 gene=cueO locus_tag=EpC_08230 note='laccase; copper-stimulated phenoloxidase and ferroxidase which may be involved in copper detoxification' product='multicopper oxidase' protein_id=YP_002647852.1 transl_table=11
NC_012214	GenBank	CDS	952286	952492	+	-1	.	codon_start=1 db_xref=GI:259907497 db_xref=UniProtKB/TrEMBL:D0FPQ7 db_xref=GeneID:8540309 locus_tag=EpC_08240 note=silverDB:cEP00825 product='hypothetical protein' protein_id=YP_002647853.1 transl_table=11
NC_012214	GenBank	CDS	952541	953518	+	1	.	codon_start=1 db_xref=GI:259907498 db_xref=UniProtKB/TrEMBL:D0FPQ8 db_xref=GeneID:8539369 locus_tag=EpC_08250 note=silverDB:cEP00826 product='hypothetical protein' protein_id=YP_002647854.1 transl_table=11
NC_012214	GenBank	CDS	953515	956826	+	1	.	codon_start=1 db_xref=GI:259907499 db_xref=UniProtKB/TrEMBL:D0FPQ9 db_xref=GeneID:8541576 locus_tag=EpC_08260 note=silverDB:cEP00827 product='CRISPR-associated helicase, Cas3 family' protein_id=YP_002647855.1 transl_table=11
NC_012214	GenBank	CDS	956900	957178	+	1	.	codon_start=1 db_xref=GI:259907500 db_xref=UniProtKB/TrEMBL:D0FPR0 db_xref=GeneID:8539370 locus_tag=EpC_08270 note=silverDB:cEP00828 product='hypothetical protein' protein_id=YP_002647856.1 transl_table=11
NC_012214	GenBank	CDS	957165	957461	+	1	.	codon_start=1 db_xref=GI:259907501 db_xref=UniProtKB/TrEMBL:D0FPR1 db_xref=GeneID:8541108 locus_tag=EpC_08280 note=silverDB:cEP00829 product='phage protein' protein_id=YP_002647857.1 transl_table=11
NC_012214	GenBank	CDS	957920	959269	+	1	.	codon_start=1 db_xref=GI:259907502 db_xref=UniProtKB/TrEMBL:D0FPR2 db_xref=GeneID:8541577 gene=csy1 locus_tag=EpC_08290 note=silverDB:cEP00830 product='CRISPR-associated protein Csy1' protein_id=YP_002647858.1 transl_table=11
NC_012214	GenBank	CDS	959266	960210	+	1	.	codon_start=1 db_xref=GI:259907503 db_xref=UniProtKB/TrEMBL:D0FPR3 db_xref=GeneID:8540305 gene=csy2 locus_tag=EpC_08300 note=silverDB:cEP00831 product='CRISPR-associated protein Csy2' protein_id=YP_002647859.1 transl_table=11
NC_012214	GenBank	CDS	960234	961238	+	1	.	codon_start=1 db_xref=GI:259907504 db_xref=UniProtKB/TrEMBL:D0FPR4 db_xref=GeneID:8540306 gene=csy3 locus_tag=EpC_08310 note=silverDB:cEP00832 product='CRISPR-associated protein, Csy3 family' protein_id=YP_002647860.1 transl_table=11
NC_012214	GenBank	CDS	961247	961801	+	1	.	codon_start=1 db_xref=GI:259907505 db_xref=UniProtKB/TrEMBL:D0FPR5 db_xref=GeneID:8540307 gene=csy4 locus_tag=EpC_08320 note=silverDB:cEP00833 product='CRISPR-associated protein Csy4' protein_id=YP_002647861.1 transl_table=11
NC_012214	GenBank	CDS	962982	963659	+	1	.	codon_start=1 db_xref=GI:259907506 db_xref=UniProtKB/TrEMBL:D0FPR6 db_xref=GeneID:8540308 gene=rcsV locus_tag=EpC_08330 note=silverDB:cEP00834 product='RcsV protein' protein_id=YP_002647862.1 transl_table=11
NC_012214	GenBank	CDS	963974	965254	+	-1	.	EC_number=4.4.1.11 codon_start=1 db_xref=GI:259907507 db_xref=UniProtKB/TrEMBL:D0FPR7 db_xref=GeneID:8541374 gene=mdeA locus_tag=EpC_08340 note='catalyzes the formation of methanethiol and 2-ocobutanoate from L-methionine' product='methionine gamma-lyase' protein_id=YP_002647863.1 transl_table=11
NC_012214	GenBank	CDS	965508	966044	+	1	.	EC_number=2.4.2.8 codon_start=1 db_xref=GI:259907508 db_xref=UniProtKB/TrEMBL:D0FPR8 db_xref=GeneID:8539504 gene=hpt locus_tag=EpC_08350 note=silverDB:cEP00836 product='Hypoxanthine phosphoribosyltransferase' protein_id=YP_002647864.1 transl_table=11
NC_012214	GenBank	CDS	966144	966956	+	-1	.	EC_number=4.2.1.1 codon_start=1 db_xref=GI:259907509 db_xref=UniProtKB/TrEMBL:D0FPR9 db_xref=GeneID:8539562 gene=yadF locus_tag=EpC_08360 note='catalyzes the interconversion of bicarbonate and carbon dioxide' product='carbonic anhydrase' protein_id=YP_002647865.1 transl_table=11
NC_012214	GenBank	CDS	967035	967961	+	1	.	codon_start=1 db_xref=GI:259907510 db_xref=UniProtKB/TrEMBL:D0FPS0 db_xref=GeneID:8540855 gene=yadG locus_tag=EpC_08370 note=silverDB:cEP00838 product='multidrug ABC transporter ATPase' protein_id=YP_002647866.1 transl_table=11
NC_012214	GenBank	CDS	967958	968728	+	1	.	codon_start=1 db_xref=GI:259907511 db_xref=UniProtKB/TrEMBL:D0FPS1 db_xref=GeneID:8540856 gene=yadH locus_tag=EpC_08380 note=silverDB:cEP00839 product='ABC transporter' protein_id=YP_002647867.1 transl_table=11
NC_012214	GenBank	CDS	968797	969177	+	-1	.	EC_number=4.1.1.11 codon_start=1 db_xref=GI:259907512 db_xref=UniProtKB/TrEMBL:D0FPS2 db_xref=GeneID:8540857 gene=panD locus_tag=EpC_08390 note='Converts L-aspartate to beta-alanine and provides the major route of beta-alanine production in bacteria. Beta-alanine is essential for the biosynthesis of pantothenate (vitamin B5)' product='aspartate alpha-decarboxylase' protein_id=YP_002647868.1 trans…
NC_012214	GenBank	CDS	969241	970095	+	-1	.	EC_number=6.3.2.1 codon_start=1 db_xref=GI:259907513 db_xref=UniProtKB/TrEMBL:D0FPS3 db_xref=GeneID:8540506 gene=panC locus_tag=EpC_08400 note='catalyzes the formation of (R)-pantothenate from pantoate and beta-alanine' product='pantoate--beta-alanine ligase' protein_id=YP_002647869.1 transl_table=11
NC_012214	GenBank	CDS	970111	970905	+	-1	.	EC_number=2.1.2.11 codon_start=1 db_xref=GI:259907514 db_xref=UniProtKB/TrEMBL:D0FPS4 db_xref=GeneID:8540505 gene=panB locus_tag=EpC_08410 note=silverDB:cEP00842 product='3-methyl-2-oxobutanoate hydroxymethyltransferase' protein_id=YP_002647870.1 transl_table=11
NC_012214	GenBank	CDS	970984	971463	+	-1	.	codon_start=1 db_xref=GI:259907515 db_xref=UniProtKB/TrEMBL:D0FPS5 db_xref=GeneID:8540442 gene=folK locus_tag=EpC_08420 note=silverDB:cEP00843 product='7, 8-dihydro-6-hydroxymethylpterin-pyrophosphokinase' protein_id=YP_002647871.1 transl_table=11
NC_012214	GenBank	CDS	971460	972839	+	-1	.	EC_number=2.7.7.19 codon_start=1 db_xref=GI:259907516 db_xref=UniProtKB/TrEMBL:D0FPS6 db_xref=GeneID:8538420 gene=pcnB locus_tag=EpC_08430 note='Polymerase that creates the 3' poly(A) tail found in some mRNA's' product='poly(A) polymerase I' protein_id=YP_002647872.1 transl_table=11
NC_012214	GenBank	CDS	972949	973857	+	-1	.	EC_number=6.1.1.- codon_start=1 db_xref=GI:259907517 db_xref=UniProtKB/TrEMBL:D0FPS7 db_xref=GeneID:8538313 gene=gluQ locus_tag=EpC_08440 note=silverDB:cEP00845 product='glutamyl-Q tRNA(Asp) synthetase' protein_id=YP_002647873.1 transl_table=11
NC_012214	GenBank	CDS	973928	974383	+	-1	.	codon_start=1 db_xref=GI:259907518 db_xref=UniProtKB/TrEMBL:D0FPS8 db_xref=GeneID:8539301 gene=dksA locus_tag=EpC_08450 note=silverDB:cEP00846 product='RNA polymerase-binding transcription factor' protein_id=YP_002647874.1 transl_table=11
NC_012214	GenBank	CDS	974690	975394	+	-1	.	codon_start=1 db_xref=GI:259907519 db_xref=UniProtKB/TrEMBL:D0FPS9 db_xref=GeneID:8539602 gene=sfsA locus_tag=EpC_08460 note=silverDB:cEP00847 product='Sugar fermentation stimulation protein' protein_id=YP_002647875.1 transl_table=11
NC_012214	GenBank	CDS	975404	975931	+	-1	.	codon_start=1 db_xref=GI:259907520 db_xref=UniProtKB/TrEMBL:D0FPT0 db_xref=GeneID:8539054 gene=ligT locus_tag=EpC_08470 note=silverDB:cEP00848 product='2\'-5\' RNA ligase' protein_id=YP_002647876.1 transl_table=11
NC_012214	GenBank	CDS	975988	978447	+	1	.	codon_start=1 db_xref=GI:259907521 db_xref=UniProtKB/TrEMBL:D0FPT1 db_xref=GeneID:8541596 gene=hrpB locus_tag=EpC_08480 note='similar in sequence to the ATP-dependent RNA helicase HrpA' product='ATP-dependent RNA helicase HrpB' protein_id=YP_002647877.1 transl_table=11
NC_012214	GenBank	CDS	978574	981090	+	1	.	codon_start=1 db_xref=GI:259907522 db_xref=UniProtKB/TrEMBL:D0FPT2 db_xref=GeneID:8538183 gene=mrcB locus_tag=EpC_08490 note='bifunctional periplasmic enzyme; contains transglycosylase and transpeptidase activity; major enzyme for peptidoglycan biosynthesis in Escherichia coli; transmembrane protein; forms dimers; three variants, one of which may be a degradation product, while the other appears …
NC_012214	GenBank	CDS	981263	981712	+	1	.	codon_start=1 db_xref=GI:259907523 db_xref=UniProtKB/TrEMBL:D0FPT3 db_xref=GeneID:8539138 locus_tag=EpC_08500 note=silverDB:cEP00851 product='hypothetical protein' protein_id=YP_002647879.1 transl_table=11
NC_012214	GenBank	CDS	981725	986011	+	1	.	codon_start=1 db_xref=GI:259907524 db_xref=UniProtKB/TrEMBL:D0FPT4 db_xref=GeneID:8539371 locus_tag=EpC_08510 note=silverDB:cEP00852 product='Rhs family protein' protein_id=YP_002647880.1 transl_table=11
NC_012214	GenBank	CDS	986013	986444	+	1	.	codon_start=1 db_xref=GI:259907525 db_xref=UniProtKB/TrEMBL:D0FPT5 db_xref=GeneID:8539372 locus_tag=EpC_08520 note=silverDB:cEP00853 product='hypothetical protein' protein_id=YP_002647881.1 transl_table=11
NC_012214	GenBank	CDS	986505	986774	+	-1	.	codon_start=1 db_xref=GI:259907526 db_xref=UniProtKB/TrEMBL:D0FPT6 db_xref=GeneID:8539373 locus_tag=EpC_08530 note=silverDB:cEP00854 product='hypothetical protein' protein_id=YP_002647882.1 transl_table=11
NC_012214	GenBank	CDS	986964	989171	+	1	.	codon_start=1 db_xref=GI:259907527 db_xref=UniProtKB/TrEMBL:D0FPT7 db_xref=GeneID:8539374 gene=fhuA locus_tag=EpC_08540 note='involved with the transport of ferrichrome across the outer membrane; binds the ferrichrome-iron ligand and interacts with the TonB protein' product='ferrichrome outer membrane transporter' protein_id=YP_002647883.1 transl_table=11
NC_012214	GenBank	CDS	989220	990014	+	1	.	codon_start=1 db_xref=GI:259907528 db_xref=UniProtKB/TrEMBL:D0FPT8 db_xref=GeneID:8540028 gene=fhuC locus_tag=EpC_08550 note='part of the FhuBCD ATP-dependent iron (III) hydroxamate transporter' product='iron-hydroxamate transporter ATP-binding subunit' protein_id=YP_002647884.1 transl_table=11
NC_012214	GenBank	CDS	990029	990907	+	1	.	codon_start=1 db_xref=GI:259907529 db_xref=UniProtKB/TrEMBL:D0FPT9 db_xref=GeneID:8540029 gene=fhuD locus_tag=EpC_08560 note='Part of the FhuBCD ATP-dependent iron (III) hydroxamate transporter; binds to all hydroxamate siderophores' product='iron-hydroxamate transporter substrate-binding subunit' protein_id=YP_002647885.1 transl_table=11
NC_012214	GenBank	CDS	990907	992883	+	1	.	codon_start=1 db_xref=GI:259907530 db_xref=UniProtKB/TrEMBL:D0FPU0 db_xref=GeneID:8540030 gene=fhuB locus_tag=EpC_08570 note='part of the FhuBCD ATP-dependent iron (III) hydroxamate transporter involved in the high-affinity transport of Fe(3+)-ferrichrome' product='iron-hydroxamate transporter permease' protein_id=YP_002647886.1 transl_table=11
NC_012214	GenBank	CDS	992926	994206	+	-1	.	EC_number=5.4.3.8 codon_start=1 db_xref=GI:259907531 db_xref=UniProtKB/TrEMBL:D0FPU1 db_xref=GeneID:8541685 gene=hemL locus_tag=EpC_08580 note='Converts (S)-4-amino-5-oxopentanoate to 5-aminolevulinate during the porphyrin biosynthesis pathway' product='glutamate-1-semialdehyde aminotransferase' protein_id=YP_002647887.1 transl_table=11
NC_012214	GenBank	CDS	994472	994816	+	1	.	codon_start=1 db_xref=GI:259907532 db_xref=UniProtKB/TrEMBL:D0FPU2 db_xref=GeneID:8541135 gene=yadR locus_tag=EpC_08590 note=silverDB:cEP00860 product='HesB/YadR/YfhF family protein' protein_id=YP_002647888.1 transl_table=11
NC_012214	GenBank	CDS	994920	995165	+	-1	.	codon_start=1 db_xref=GI:259907533 db_xref=UniProtKB/TrEMBL:D0FPU3 db_xref=GeneID:8540858 locus_tag=EpC_08600 note=silverDB:cEP00861 product='hypothetical protein' protein_id=YP_002647889.1 transl_table=11
NC_012214	GenBank	CDS	995287	995487	+	1	.	codon_start=1 db_xref=GI:259907534 db_xref=UniProtKB/TrEMBL:D0FPU4 db_xref=GeneID:8539375 locus_tag=EpC_08610 note=silverDB:cEP00862 product='hypothetical protein' protein_id=YP_002647890.1 transl_table=11
NC_012214	GenBank	CDS	995484	996182	+	-1	.	codon_start=1 db_xref=GI:259907535 db_xref=UniProtKB/TrEMBL:D0FPU5 db_xref=GeneID:8541578 gene=mtn locus_tag=EpC_08620 note='enables the cleavage of the glycosidic bond in both 5'-methylthioadenosine and S-adenosylhomocysteine' product='5'-methylthioadenosine/S-adenosylhomocysteine nucleosidase' protein_id=YP_002647891.1 transl_table=11
NC_012214	GenBank	CDS	996302	997807	+	1	.	EC_number=3.1.5.1 codon_start=1 db_xref=GI:259907536 db_xref=UniProtKB/TrEMBL:D0FPU6 db_xref=GeneID:8539152 gene=dgt locus_tag=EpC_08630 note='forms a homotetramer; requires magnesium for activity; catalyzes the hydrolysis of dGTP to form deoxyguanosine and triphosphate' product='deoxyguanosinetriphosphate triphosphohydrolase' protein_id=YP_002647892.1 transl_table=11
NC_012214	GenBank	CDS	997955	999403	+	1	.	codon_start=1 db_xref=GI:259907537 db_xref=UniProtKB/TrEMBL:D0FPU7 db_xref=GeneID:8541615 locus_tag=EpC_08640 note='protease Do; required at high temperature; degrades damaged proteins' product='serine endoprotease' protein_id=YP_002647893.1 transl_table=11
NC_012214	GenBank	CDS	999492	999884	+	-1	.	codon_start=1 db_xref=GI:259907538 db_xref=UniProtKB/TrEMBL:D0FPU8 db_xref=GeneID:8539376 locus_tag=EpC_08650 note=silverDB:cEP00866 product='hypothetical protein' protein_id=YP_002647894.1 transl_table=11
NC_012214	GenBank	CDS	1000220	1001044	+	-1	.	codon_start=1 db_xref=GI:259907539 db_xref=UniProtKB/TrEMBL:D0FPU9 db_xref=GeneID:8539377 gene=dapD locus_tag=EpC_08660 note='catalyzes the formation of N-succinyl-2-amino-6-ketopimelate from succinyl-CoA and tetrahydrodipicolinate in the lysine biosynthetic pathway' product='2,3,4,5-tetrahydropyridine-2,6-carboxylate N-succinyltransferase' protein_id=YP_002647895.1 transl_table=11
NC_012214	GenBank	CDS	1001141	1003798	+	-1	.	EC_number=2.7.7.59 codon_start=1 db_xref=GI:259907540 db_xref=UniProtKB/TrEMBL:D0FPV0 db_xref=GeneID:8539573 gene=glnD locus_tag=EpC_08670 note='catalyzes the uridylylation or deuridylylation of the PII nitrogen regulatory protein' product='PII uridylyl-transferase' protein_id=YP_002647896.1 transl_table=11
NC_012214	GenBank	CDS	1003893	1004687	+	-1	.	codon_start=1 db_xref=GI:259907541 db_xref=UniProtKB/TrEMBL:D0FPV1 db_xref=GeneID:8541092 gene=map locus_tag=EpC_08680 note='catalyzes the removal of N-terminal amino acids from peptides and arylamides; generally Co(II) however activity has been shown for some methionine aminopeptidases with Zn, Fe, or Mn' product='methionine aminopeptidase' protein_id=YP_002647897.1 transl_table=11
NC_012214	GenBank	CDS	1005044	1005775	+	1	.	codon_start=1 db_xref=GI:259907542 db_xref=UniProtKB/TrEMBL:D0FPV2 db_xref=GeneID:8539501 gene=rpsB locus_tag=EpC_08690 note=silverDB:cEP00870 product='30S ribosomal protein S2' protein_id=YP_002647898.1 transl_table=11
NC_012214	GenBank	CDS	1005977	1006828	+	1	.	codon_start=1 db_xref=GI:259907543 db_xref=UniProtKB/TrEMBL:D0FPV3 db_xref=GeneID:8539017 gene=tsf locus_tag=EpC_08700 note='EF-Ts; functions during elongation stage of protein translation; forms a dimer; associates with EF-Tu-GDP complex and promotes exchange of GDP to GTP resulting in regeneration of the active form of EF-Tu' product='elongation factor Ts' protein_id=YP_002647899.1 transl_table…
NC_012214	GenBank	CDS	1006984	1007709	+	1	.	EC_number=2.7.4.- codon_start=1 db_xref=GI:259907544 db_xref=UniProtKB/TrEMBL:D0FPV4 db_xref=GeneID:8540630 gene=pyrH locus_tag=EpC_08710 note='Catalyzes the phosphorylation of UMP to UDP' product='uridylate kinase' protein_id=YP_002647900.1 transl_table=11
NC_012214	GenBank	CDS	1007832	1008389	+	1	.	codon_start=1 db_xref=GI:259907545 db_xref=UniProtKB/TrEMBL:D0FPV5 db_xref=GeneID:8538125 gene=frr locus_tag=EpC_08720 note='Rrf; Frr; ribosome-recycling factor; release factor 4; RF4; recycles ribosomes upon translation termination along with release factor RF-3 and elongation factor EF-G; A GTPase-dependent process results in release of 50S from 70S; inhibited by release factor RF-1; essential …
NC_012214	GenBank	CDS	1008539	1009753	+	1	.	EC_number=1.1.1.267 codon_start=1 db_xref=GI:259907546 db_xref=UniProtKB/TrEMBL:D0FPV6 db_xref=GeneID:8538425 gene=dxr locus_tag=EpC_08730 note='catalyzes the NADP-dependent rearrangement and reduction of 1-deoxy-D-xylulose-5-phosphate (DXP) to 2-C-methyl-D-erythritol 4-phosphate' product='1-deoxy-D-xylulose 5-phosphate reductoisomerase' protein_id=YP_002647902.1 transl_table=11
NC_012214	GenBank	CDS	1009925	1010677	+	1	.	EC_number=2.5.1.31 codon_start=1 db_xref=GI:259907547 db_xref=UniProtKB/TrEMBL:D0FPV7 db_xref=GeneID:8539987 gene=uppS locus_tag=EpC_08740 note=silverDB:cEP00875 product='Undecaprenyl pyrophosphate synthetase' protein_id=YP_002647903.1 transl_table=11
NC_012214	GenBank	CDS	1010696	1011553	+	1	.	EC_number=2.7.7.41 codon_start=1 db_xref=GI:259907548 db_xref=UniProtKB/TrEMBL:D0FPV8 db_xref=GeneID:8540657 gene=cdsA locus_tag=EpC_08750 note='catalyzes the synthesis of CDP-diglyceride from CTP and phosphatidate' product='CDP-diglyceride synthase' protein_id=YP_002647904.1 transl_table=11
NC_012214	GenBank	CDS	1011563	1012912	+	1	.	EC_number=3.4.24.- codon_start=1 db_xref=GI:259907549 db_xref=UniProtKB/TrEMBL:D0FPV9 db_xref=GeneID:8539660 gene=ecfE locus_tag=EpC_08760 note='catalyzes the cleavage of RseA which activates the sigmaE-mediated stress response' product='zinc metallopeptidase RseP' protein_id=YP_002647905.1 transl_table=11
NC_012214	GenBank	CDS	1012966	1015377	+	1	.	codon_start=1 db_xref=GI:259907550 db_xref=UniProtKB/TrEMBL:D0FPW0 db_xref=GeneID:8539988 gene=yaeT locus_tag=EpC_08770 note='part of a complex with YfgL, YfiO, and NlpB involved in outer membrane protein biosynthesis; involved in the assembly of outer membrane proteins' product='outer membrane protein assembly factor YaeT' protein_id=YP_002647906.1 transl_table=11
NC_012214	GenBank	CDS	1015500	1015997	+	1	.	codon_start=1 db_xref=GI:259907551 db_xref=UniProtKB/TrEMBL:D0FPW1 db_xref=GeneID:8541823 locus_tag=EpC_08780 note=silverDB:cEP00879 product='periplasmic chaperone' protein_id=YP_002647907.1 transl_table=11
NC_012214	GenBank	CDS	1016001	1017023	+	1	.	codon_start=1 db_xref=GI:259907552 db_xref=UniProtKB/TrEMBL:D0FPW2 db_xref=GeneID:8539378 gene=lpxD locus_tag=EpC_08790 note='adds the O-linked and N-linked 3(R)-hydroxy fatty acids to the glucosamine disaccharide during lipid A biosynthesis' product='UDP-3-O-[3-hydroxymyristoyl] glucosamine N-acyltransferase' protein_id=YP_002647908.1 transl_table=11
NC_012214	GenBank	CDS	1017182	1017637	+	1	.	EC_number=4.2.1.- codon_start=1 db_xref=GI:259907553 db_xref=UniProtKB/TrEMBL:D0FPW3 db_xref=GeneID:8541127 gene=fabZ locus_tag=EpC_08800 note='in Pseudomonas aeruginosa this enzyme is a trimer of dimers; essential for membrane formation; performs third step of type II fatty acid biosynthesis; catalyzes dehydration of (3R)-hydroxyacyl-ACP to trans-2-acyl-ACP' product='(3R)-hydroxymyristoyl-ACP de…
NC_012214	GenBank	CDS	1017641	1018429	+	1	.	EC_number=2.3.1.129 codon_start=1 db_xref=GI:259907554 db_xref=UniProtKB/TrEMBL:D0FPW4 db_xref=GeneID:8540009 gene=lpxA locus_tag=EpC_08810 note='catalyzes the addition of (R)-3-hydroxytetradecanoyl to the glucosamine disaccharide in lipid A biosynthesis' product='UDP-N-acetylglucosamine acyltransferase' protein_id=YP_002647910.1 transl_table=11
NC_012214	GenBank	CDS	1018433	1019578	+	1	.	EC_number=2.4.1.182 codon_start=1 db_xref=GI:259907555 db_xref=UniProtKB/TrEMBL:D0FPW5 db_xref=GeneID:8539489 gene=lpxB locus_tag=EpC_08820 note='catalyzes the formation of lipid A disaccharide from UDP-2,3-diacylglucosamine and 2,3-diacylglucosamine-1-phosphate, lipid A disaccharide is a precursor of lipid A that anchors LPS to the OM' product='lipid-A-disaccharide synthase' protein_id=YP_002647…
NC_012214	GenBank	CDS	1019575	1020198	+	1	.	EC_number=3.1.26.4 codon_start=1 db_xref=GI:259907556 db_xref=UniProtKB/TrEMBL:D0FPW6 db_xref=GeneID:8539490 gene=rnhB locus_tag=EpC_08830 note=silverDB:cEP00884 product='Ribonuclease HII' protein_id=YP_002647912.1 transl_table=11
NC_012214	GenBank	CDS	1020229	1023711	+	1	.	EC_number=2.7.7.7 codon_start=1 db_xref=GI:259907557 db_xref=UniProtKB/TrEMBL:D0FPW7 db_xref=GeneID:8541516 gene=dnaE locus_tag=EpC_08840 note='catalyzes DNA-template-directed extension of the 3'- end of a DNA strand by one nucleotide at a time; main replicative polymerase' product='DNA polymerase III subunit alpha' protein_id=YP_002647913.1 transl_table=11
NC_012214	GenBank	CDS	1023724	1024683	+	1	.	codon_start=1 db_xref=GI:259907558 db_xref=UniProtKB/TrEMBL:D0FPW8 db_xref=GeneID:8539605 gene=accA locus_tag=EpC_08850 note='catalyzes the carboxylation of acetyl-CoA to malonyl-CoA; forms a tetramer composed of two alpha (AccA) and two beta (AccD) subunits; one of the two catalytic subunits that can form the acetyl CoA carboxylase enzyme together with a carrier protein' product='acetyl-CoA carb…
NC_012214	GenBank	CDS	1024731	1027043	+	1	.	EC_number=4.1.1.18 codon_start=1 db_xref=GI:259907559 db_xref=UniProtKB/TrEMBL:D0FPW9 db_xref=GeneID:8538633 locus_tag=EpC_08860 note=silverDB:cEP00887 product='lysine decarboxylase' protein_id=YP_002647915.1 transl_table=11
NC_012214	GenBank	CDS	1027072	1027467	+	1	.	codon_start=1 db_xref=GI:259907560 db_xref=UniProtKB/TrEMBL:D0FPX0 db_xref=GeneID:8541579 gene=yaeR locus_tag=EpC_08870 note=silverDB:cEP00888 product='hypothetical protein' protein_id=YP_002647916.1 transl_table=11
NC_012214	GenBank	CDS	1027523	1028824	+	1	.	EC_number=6.3.4.- codon_start=1 db_xref=GI:259907561 db_xref=UniProtKB/TrEMBL:D0FPX1 db_xref=GeneID:8541822 gene=tilS locus_tag=EpC_08880 note=silverDB:cEP00889 product='tRNA(Ile)-lysidine synthase' protein_id=YP_002647917.1 transl_table=11
NC_012214	GenBank	CDS	1028843	1029034	+	1	.	codon_start=1 db_xref=GI:259907562 db_xref=UniProtKB/TrEMBL:D0FPX2 db_xref=GeneID:8538249 locus_tag=EpC_08890 note=silverDB:cEP00890 product='cytochrome c' protein_id=YP_002647918.1 transl_table=11
NC_012214	GenBank	CDS	1029241	1029504	+	-1	.	codon_start=1 db_xref=GI:259907563 db_xref=UniProtKB/TrEMBL:D0FPX3 db_xref=GeneID:8539379 gene=rof locus_tag=EpC_08900 note=silverDB:cEP00891 product='Rho-binding antiterminator protein' protein_id=YP_002647919.1 transl_table=11
NC_012214	GenBank	CDS	1029811	1030365	+	1	.	codon_start=1 db_xref=GI:259907564 db_xref=UniProtKB/TrEMBL:D0FPX4 db_xref=GeneID:8541518 gene=yaeQ locus_tag=EpC_08910 note=silverDB:cEP00892 product='hypothetical protein' protein_id=YP_002647920.1 transl_table=11
NC_012214	GenBank	CDS	1030368	1030778	+	1	.	codon_start=1 db_xref=GI:259907565 db_xref=UniProtKB/TrEMBL:D0FPX5 db_xref=GeneID:8540859 gene=yaeJ locus_tag=EpC_08920 note=silverDB:cEP00893 product='peptidyl-tRNA hydrolase domain-containing protein' protein_id=YP_002647921.1 transl_table=11
NC_012214	GenBank	CDS	1030929	1031951	+	-1	.	codon_start=1 db_xref=GI:259907566 db_xref=UniProtKB/TrEMBL:D0FPX6 db_xref=GeneID:8541821 locus_tag=EpC_08930 note=silverDB:cEP00894 product='hypothetical protein' protein_id=YP_002647922.1 transl_table=11
NC_012214	GenBank	CDS	1032335	1034053	+	-1	.	EC_number=6.1.1.15 codon_start=1 db_xref=GI:259907567 db_xref=UniProtKB/TrEMBL:D0FPX7 db_xref=GeneID:8539380 gene=proS locus_tag=EpC_08940 note='catalyzes the formation of prolyl-tRNA(Pro) from proline and tRNA(Pro)' product='prolyl-tRNA synthetase' protein_id=YP_002647923.1 transl_table=11
NC_012214	GenBank	CDS	1034146	1034853	+	-1	.	codon_start=1 db_xref=GI:259907568 db_xref=UniProtKB/TrEMBL:D0FPX8 db_xref=GeneID:8538520 locus_tag=EpC_08950 note=silverDB:cEP00896 product='hypothetical protein' protein_id=YP_002647924.1 transl_table=11
NC_012214	GenBank	CDS	1034850	1035254	+	-1	.	codon_start=1 db_xref=GI:259907569 db_xref=UniProtKB/TrEMBL:D0FPX9 db_xref=GeneID:8539381 gene=rcsF locus_tag=EpC_08960 note=silverDB:cEP00897 product='Regulator in colanic acid synthesis; overexpression confers mucoid phenotype, increases capsule synthesis' protein_id=YP_002647925.1 transl_table=11
NC_012214	GenBank	CDS	1035390	1036205	+	-1	.	codon_start=1 db_xref=GI:259907570 db_xref=UniProtKB/TrEMBL:D0FPY0 db_xref=GeneID:8538140 gene=metQ locus_tag=EpC_08970 note=silverDB:cEP00898 product='DL-methionine transporter substrate-binding subunit' protein_id=YP_002647926.1 transl_table=11
NC_012214	GenBank	CDS	1036241	1036894	+	-1	.	codon_start=1 db_xref=GI:259907571 db_xref=UniProtKB/TrEMBL:D0FPY1 db_xref=GeneID:8539961 gene=metI locus_tag=EpC_08980 note='part of the MetNIQ methionine uptake system' product='DL-methionine transporter permease' protein_id=YP_002647927.1 transl_table=11
NC_012214	GenBank	CDS	1036887	1037918	+	-1	.	codon_start=1 db_xref=GI:259907572 db_xref=UniProtKB/TrEMBL:D0FPY2 db_xref=GeneID:8539957 gene=metN locus_tag=EpC_08990 note='part of the metNIQ transport system for methionine' product='DL-methionine transporter ATP-binding subunit' protein_id=YP_002647928.1 transl_table=11
NC_012214	GenBank	CDS	1038107	1038667	+	1	.	codon_start=1 db_xref=GI:259907573 db_xref=UniProtKB/TrEMBL:D0FPY3 db_xref=GeneID:8539960 gene=hisB locus_tag=EpC_09000 note=silverDB:cEP00901 product='Histidinol phosphatase' protein_id=YP_002647929.1 transl_table=11
NC_012214	GenBank	rRNA	1039084	1040616	+	1	.	db_xref=GeneID:8888007 locus_tag=EpC_r14 product='16S ribosomal RNA'
NC_012214	GenBank	gene	1040688	1040763	+	1	.	db_xref=GeneID:8539541 gene=tRNA-Glu locus_tag=EpC_t25
NC_012214	GenBank	tRNA	1040688	1040763	+	1	.	db_xref=GeneID:8539541 gene=tRNA-Glu locus_tag=EpC_t25 note='tRNAscan-SE-score 54.26' product=tRNA-Glu
NC_012214	GenBank	rRNA	1040989	1044003	+	1	.	db_xref=GeneID:8888018 locus_tag=EpC_r15 product='23S ribosomal RNA'
NC_012214	GenBank	rRNA	1044193	1044312	+	1	.	db_xref=GeneID:8888004 locus_tag=EpC_r16 product='5S ribosomal RNA'
NC_012214	GenBank	CDS	1044552	1045853	+	1	.	codon_start=1 db_xref=GI:259907574 db_xref=UniProtKB/TrEMBL:D0FPY4 db_xref=GeneID:8538295 gene=kgtP locus_tag=EpC_09010 note=silverDB:cEP00902 product='alpha-ketoglutarate transporter' protein_id=YP_002647930.1 transl_table=11
NC_012214	GenBank	CDS	1045854	1046174	+	-1	.	codon_start=1 db_xref=GI:259907575 db_xref=UniProtKB/TrEMBL:D0FPY5 db_xref=GeneID:8539459 gene=yfiM locus_tag=EpC_09020 note=silverDB:cEP00903 product='hypothetical protein' protein_id=YP_002647931.1 transl_table=11
NC_012214	GenBank	CDS	1046225	1047580	+	-1	.	codon_start=1 db_xref=GI:259907576 db_xref=UniProtKB/TrEMBL:D0FPY6 db_xref=GeneID:8538936 gene=pssA locus_tag=EpC_09030 note='catalyzes de novo synthesis of phosphatidylserine from CDP-diacylglycerol and L-serine which leads eventually to the production of phosphatidylethanolamine; bounds to the ribosome' product='phosphatidylserine synthase' protein_id=YP_002647932.1 transl_table=11
NC_012214	GenBank	CDS	1047680	1050349	+	-1	.	codon_start=1 db_xref=GI:259907577 db_xref=UniProtKB/TrEMBL:D0FPY7 db_xref=GeneID:8538531 gene=yfiQ locus_tag=EpC_09040 note=silverDB:cEP00905 product='hypothetical protein' protein_id=YP_002647933.1 transl_table=11
NC_012214	GenBank	CDS	1050420	1051130	+	-1	.	codon_start=1 db_xref=GI:259907578 db_xref=UniProtKB/TrEMBL:D0FPY8 db_xref=GeneID:8538939 gene=yfiP locus_tag=EpC_09050 note=silverDB:cEP00906 product='hypothetical protein' protein_id=YP_002647934.1 transl_table=11
NC_012214	GenBank	CDS	1051194	1051613	+	-1	.	EC_number=1.8.1.8 codon_start=1 db_xref=GI:259907579 db_xref=UniProtKB/TrEMBL:D0FPY9 db_xref=GeneID:8538938 gene=trxC locus_tag=EpC_09060 note=silverDB:cEP00907 product='thioredoxin 2' protein_id=YP_002647935.1 transl_table=11
NC_012214	GenBank	CDS	1051852	1052886	+	1	.	codon_start=1 db_xref=GI:259907580 db_xref=UniProtKB/TrEMBL:D0FPZ0 db_xref=GeneID:8540629 gene=spoU locus_tag=EpC_09070 note=silverDB:cEP00908 product=methyltransferase protein_id=YP_002647936.1 transl_table=11
NC_012214	GenBank	CDS	1052950	1054485	+	-1	.	codon_start=1 db_xref=GI:259907581 db_xref=UniProtKB/TrEMBL:D0FPZ1 db_xref=GeneID:8538451 gene=emrB locus_tag=EpC_09080 note=silverDB:cEP00909 product='multidrug resistance protein B' protein_id=YP_002647937.1 transl_table=11
NC_012214	GenBank	CDS	1054502	1055674	+	-1	.	codon_start=1 db_xref=GI:259907582 db_xref=UniProtKB/TrEMBL:D0FPZ2 db_xref=GeneID:8539993 gene=emrA locus_tag=EpC_09090 note=silverDB:cEP00910 product='multidrug resistance secretion protein A' protein_id=YP_002647938.1 transl_table=11
NC_012214	GenBank	CDS	1055840	1056370	+	-1	.	codon_start=1 db_xref=GI:259907583 db_xref=UniProtKB/TrEMBL:D0FPZ3 db_xref=GeneID:8539992 gene=emrR locus_tag=EpC_09100 note='DNA-binding transcriptional repressor of microcin B17 synthesis and multidrug efflux; negative regulator of the multidrug operon emrAB' product='transcriptional repressor MprA' protein_id=YP_002647939.1 transl_table=11
NC_012214	GenBank	CDS	1056835	1058019	+	-1	.	codon_start=1 db_xref=GI:259907584 db_xref=UniProtKB/TrEMBL:D0FPZ4 db_xref=GeneID:8541208 gene=proP7 locus_tag=EpC_09110 note=silverDB:cEP00912 product='sugar transporter' protein_id=YP_002647940.1 transl_table=11
NC_012214	GenBank	CDS	1058216	1059211	+	-1	.	codon_start=1 db_xref=GI:259907585 db_xref=UniProtKB/TrEMBL:D0FPZ5 db_xref=GeneID:8541442 gene=proX locus_tag=EpC_09120 note='with ProVW, part of the high-affinity transport system for the osmoprotectant glycine betaine' product='glycine betaine transporter periplasmic subunit' protein_id=YP_002647941.1 transl_table=11
NC_012214	GenBank	CDS	1059276	1060439	+	-1	.	codon_start=1 db_xref=GI:259907586 db_xref=UniProtKB/TrEMBL:D0FPZ6 db_xref=GeneID:8538523 gene=proW locus_tag=EpC_09130 note='with ProVX is involved in the high-affinity uptake of glycine betaine' product='glycine betaine transporter membrane protein' protein_id=YP_002647942.1 transl_table=11
NC_012214	GenBank	CDS	1060436	1061632	+	-1	.	codon_start=1 db_xref=GI:259907587 db_xref=UniProtKB/TrEMBL:D0FPZ7 db_xref=GeneID:8538522 gene=proV locus_tag=EpC_09140 note=silverDB:cEP00915 product='glycine betaine/L-proline ABC transporter ATP-binding protein' protein_id=YP_002647943.1 transl_table=11
NC_012214	GenBank	CDS	1062025	1062984	+	-1	.	codon_start=1 db_xref=GI:259907588 db_xref=UniProtKB/TrEMBL:D0FPZ8 db_xref=GeneID:8538521 gene=nrdF locus_tag=EpC_09150 note=silverDB:cEP00916 product='Ribonucleoside-diphosphate reductase 2, beta subunit' protein_id=YP_002647944.1 transl_table=11
NC_012214	GenBank	CDS	1063037	1065187	+	-1	.	EC_number=1.17.4.1 codon_start=1 db_xref=GI:259907589 db_xref=UniProtKB/TrEMBL:D0FPZ9 db_xref=GeneID:8540381 gene=nrdE locus_tag=EpC_09160 note=silverDB:cEP00917 product='Ribonucleoside-diphosphate reductase subunit alpha' protein_id=YP_002647945.1 transl_table=11
NC_012214	GenBank	CDS	1065575	1065817	+	-1	.	codon_start=1 db_xref=GI:259907590 db_xref=UniProtKB/TrEMBL:D0FQ00 db_xref=GeneID:8541246 gene=nrdH locus_tag=EpC_09170 note=silverDB:cEP00918 product=glutaredoxin protein_id=YP_002647946.1 transl_table=11
NC_012214	GenBank	CDS	1065920	1066165	+	-1	.	codon_start=1 db_xref=GI:259907591 db_xref=UniProtKB/TrEMBL:D0FQ01 db_xref=GeneID:8541274 locus_tag=EpC_09180 note=silverDB:cEP00919 product='hypothetical protein' protein_id=YP_002647947.1 transl_table=11
NC_012214	GenBank	CDS	1066334	1066669	+	1	.	codon_start=1 db_xref=GI:259907592 db_xref=UniProtKB/TrEMBL:D0FQ02 db_xref=GeneID:8539382 gene=ygaC locus_tag=EpC_09190 note=silverDB:cEP00920 product='hypothetical protein' protein_id=YP_002647948.1 transl_table=11
NC_012214	GenBank	CDS	1066777	1067079	+	1	.	codon_start=1 db_xref=GI:259907593 db_xref=UniProtKB/TrEMBL:D0FQ03 db_xref=GeneID:8538940 locus_tag=EpC_09200 note=silverDB:cEP00921 product=transposase protein_id=YP_002647949.1 transl_table=11
NC_012214	GenBank	CDS	1067106	1067945	+	1	.	codon_start=1 db_xref=GI:259907594 db_xref=UniProtKB/TrEMBL:D0FQ04 db_xref=GeneID:8539383 locus_tag=EpC_09210 note=silverDB:cEP00922 product=transposase protein_id=YP_002647950.1 transl_table=11
NC_012214	GenBank	CDS	1068131	1068553	+	1	.	codon_start=1 db_xref=GI:259907595 db_xref=UniProtKB/TrEMBL:D0FQ05 db_xref=GeneID:8539384 locus_tag=EpC_09220 note=silverDB:cEP00923 product='hypothetical protein' protein_id=YP_002647951.1 transl_table=11
NC_012214	GenBank	CDS	1068589	1069155	+	-1	.	EC_number=2.3.1.57 codon_start=1 db_xref=GI:259907596 db_xref=UniProtKB/TrEMBL:D0FQ06 db_xref=GeneID:8541580 gene=speG locus_tag=EpC_09230 note=silverDB:cEP00924 product='Spermidine N1-acetyltransferase' protein_id=YP_002647952.1 transl_table=11
NC_012214	GenBank	CDS	1069276	1070142	+	-1	.	codon_start=1 db_xref=GI:259907597 db_xref=UniProtKB/TrEMBL:D0FQ07 db_xref=GeneID:8538449 gene=tsx locus_tag=EpC_09240 note=silverDB:cEP00925 product='nucleoside channel phage T6/colicin K receptor' protein_id=YP_002647953.1 transl_table=11
NC_012214	GenBank	CDS	1070596	1071012	+	-1	.	codon_start=1 db_xref=GI:259907598 db_xref=UniProtKB/TrEMBL:D0FQ08 db_xref=GeneID:8541787 gene=flhE locus_tag=EpC_09250 note=silverDB:cEP00926 product='flagellar protein FlhE' protein_id=YP_002647954.1 transl_table=11
NC_012214	GenBank	CDS	1071009	1073114	+	-1	.	codon_start=1 db_xref=GI:259907599 db_xref=UniProtKB/TrEMBL:D0FQ09 db_xref=GeneID:8538387 gene=flhA locus_tag=EpC_09260 note='membrane protein involved in the flagellar export apparatus' product='flagellar biosynthesis protein FlhA' protein_id=YP_002647955.1 transl_table=11
NC_012214	GenBank	CDS	1073114	1074259	+	-1	.	codon_start=1 db_xref=GI:259907600 db_xref=UniProtKB/TrEMBL:D0FQ10 db_xref=GeneID:8538381 gene=flhB locus_tag=EpC_09270 note=silverDB:cEP00928 product='flagellar biosynthetic protein FlhB' protein_id=YP_002647956.1 transl_table=11
NC_012214	GenBank	CDS	1074278	1074910	+	-1	.	codon_start=1 db_xref=GI:259907601 db_xref=UniProtKB/TrEMBL:D0FQ11 db_xref=GeneID:8540932 gene=cheZ locus_tag=EpC_09280 note=silverDB:cEP00929 product='Chemotaxis protein CheZ' protein_id=YP_002647957.1 transl_table=11
NC_012214	GenBank	CDS	1074907	1075299	+	-1	.	codon_start=1 db_xref=GI:259907602 db_xref=UniProtKB/TrEMBL:D0FQ12 db_xref=GeneID:8539673 gene=cheY locus_tag=EpC_09290 note=silverDB:cEP00930 product='Chemotaxis protein CheY' protein_id=YP_002647958.1 transl_table=11
NC_012214	GenBank	CDS	1075350	1076384	+	-1	.	EC_number=3.1.1.61 codon_start=1 db_xref=GI:259907603 db_xref=UniProtKB/TrEMBL:D0FQ13 db_xref=GeneID:8539671 gene=cheB locus_tag=EpC_09300 note=silverDB:cEP00931 product='Chemotaxis response regulator protein-glutamate methylesterase CheB' protein_id=YP_002647959.1 transl_table=11
NC_012214	GenBank	CDS	1076402	1077253	+	-1	.	EC_number=2.1.1.80 codon_start=1 db_xref=GI:259907604 db_xref=UniProtKB/TrEMBL:D0FQ14 db_xref=GeneID:8539665 gene=cheR locus_tag=EpC_09310 note=silverDB:cEP00932 product='Chemotaxis protein methyltransferase' protein_id=YP_002647960.1 transl_table=11
NC_012214	GenBank	CDS	1077263	1077595	+	-1	.	codon_start=1 db_xref=GI:259907605 db_xref=UniProtKB/TrEMBL:D0FQ15 db_xref=GeneID:8541159 gene=fliE locus_tag=EpC_09320 note=silverDB:cEP00933 product='flagellar hook-basal body complex protein FliE' protein_id=YP_002647961.1 transl_table=11
NC_012214	GenBank	CDS	1077862	1079547	+	1	.	codon_start=1 db_xref=GI:259907606 db_xref=UniProtKB/TrEMBL:D0FQ16 db_xref=GeneID:8538392 gene=fliF locus_tag=EpC_09330 note=silverDB:cEP00934 product='flagellar basal-body M-ring protein' protein_id=YP_002647962.1 transl_table=11
NC_012214	GenBank	CDS	1079544	1080530	+	1	.	codon_start=1 db_xref=GI:259907607 db_xref=UniProtKB/TrEMBL:D0FQ17 db_xref=GeneID:8538394 gene=fliG locus_tag=EpC_09340 note='One of three proteins involved in switching the direction of the flagellar rotation' product='flagellar motor switch protein G' protein_id=YP_002647963.1 transl_table=11
NC_012214	GenBank	CDS	1080574	1081227	+	1	.	codon_start=1 db_xref=GI:259907608 db_xref=UniProtKB/TrEMBL:D0FQ18 db_xref=GeneID:8541109 locus_tag=EpC_09350 note=silverDB:cEP00936 product='flagellar assembly protein FliH' protein_id=YP_002647964.1 transl_table=11
NC_012214	GenBank	CDS	1081224	1082588	+	1	.	EC_number=3.6.3.14 codon_start=1 db_xref=GI:259907609 db_xref=UniProtKB/TrEMBL:D0FQ19 db_xref=GeneID:8539385 gene=fliI locus_tag=EpC_09360 note=silverDB:cEP00937 product='flagellum-specific ATP synthase' protein_id=YP_002647965.1 transl_table=11
NC_012214	GenBank	CDS	1082605	1083054	+	1	.	codon_start=1 db_xref=GI:259907610 db_xref=UniProtKB/TrEMBL:D0FQ20 db_xref=GeneID:8538398 gene=fliJ locus_tag=EpC_09370 note=silverDB:cEP00938 product='flagellar protein FliJ' protein_id=YP_002647966.1 transl_table=11
NC_012214	GenBank	CDS	1083051	1084163	+	1	.	codon_start=1 db_xref=GI:259907611 db_xref=UniProtKB/TrEMBL:D0FQ21 db_xref=GeneID:8538399 gene=fliK locus_tag=EpC_09380 note=silverDB:cEP00939 product='flagellar hook-length control protein' protein_id=YP_002647967.1 transl_table=11
NC_012214	GenBank	CDS	1084291	1084794	+	1	.	codon_start=1 db_xref=GI:259907612 db_xref=UniProtKB/TrEMBL:D0FQ22 db_xref=GeneID:8540936 gene=fliL locus_tag=EpC_09390 note=silverDB:cEP00940 product='flagellar basal body-associated protein FliL' protein_id=YP_002647968.1 transl_table=11
NC_012214	GenBank	CDS	1084800	1085798	+	1	.	codon_start=1 db_xref=GI:259907613 db_xref=UniProtKB/TrEMBL:D0FQ23 db_xref=GeneID:8538402 gene=fliM locus_tag=EpC_09400 note='with FliG and FliN makes up the switch complex which is involved in switching the direction of the flagella rotation' product='flagellar motor switch protein FliM' protein_id=YP_002647969.1 transl_table=11
NC_012214	GenBank	CDS	1085806	1086180	+	1	.	codon_start=1 db_xref=GI:259907614 db_xref=UniProtKB/TrEMBL:D0FQ24 db_xref=GeneID:8538404 gene=fliN locus_tag=EpC_09410 note=silverDB:cEP00942 product='flagellar motor switch protein FliN' protein_id=YP_002647970.1 transl_table=11
NC_012214	GenBank	CDS	1086180	1086584	+	1	.	codon_start=1 db_xref=GI:259907615 db_xref=UniProtKB/TrEMBL:D0FQ25 db_xref=GeneID:8538406 gene=fliO locus_tag=EpC_09420 note=silverDB:cEP00943 product='flagellar biosynthesis protein, FliO' protein_id=YP_002647971.1 transl_table=11
NC_012214	GenBank	CDS	1086581	1087324	+	1	.	codon_start=1 db_xref=GI:259907616 db_xref=UniProtKB/TrEMBL:D0FQ26 db_xref=GeneID:8541416 gene=fliP locus_tag=EpC_09430 note=silverDB:cEP00944 product='flagellar biosynthetic protein FliP' protein_id=YP_002647972.1 transl_table=11
NC_012214	GenBank	CDS	1087334	1087603	+	1	.	codon_start=1 db_xref=GI:259907617 db_xref=UniProtKB/TrEMBL:D0FQ27 db_xref=GeneID:8538408 gene=fliQ locus_tag=EpC_09440 note=silverDB:cEP00945 product='flagellar biosynthetic protein FliQ' protein_id=YP_002647973.1 transl_table=11
NC_012214	GenBank	CDS	1087603	1088382	+	1	.	codon_start=1 db_xref=GI:259907618 db_xref=UniProtKB/TrEMBL:D0FQ28 db_xref=GeneID:8538410 gene=fliR locus_tag=EpC_09450 note=silverDB:cEP00946 product='flagellar biosynthetic protein FliR' protein_id=YP_002647974.1 transl_table=11
NC_012214	GenBank	CDS	1088545	1091928	+	1	.	codon_start=1 db_xref=GI:259907619 db_xref=UniProtKB/TrEMBL:D0FQ29 db_xref=GeneID:8538411 locus_tag=EpC_09460 note=silverDB:cEP00947 product='hypothetical protein' protein_id=YP_002647975.1 transl_table=11
NC_012214	GenBank	CDS	1091918	1093042	+	1	.	codon_start=1 db_xref=GI:259907620 db_xref=UniProtKB/TrEMBL:D0FQ30 db_xref=GeneID:8539386 locus_tag=EpC_09470 note=silverDB:cEP00948 product='Pyridoxal phosphate-dependent transferase' protein_id=YP_002647976.1 transl_table=11
NC_012214	GenBank	CDS	1093074	1093643	+	-1	.	codon_start=1 db_xref=GI:259907621 db_xref=UniProtKB/TrEMBL:D0FQ31 db_xref=GeneID:8539387 locus_tag=EpC_09480 note=silverDB:cEP00949 product='Acetyltransferase RfbO, CysE/LacA/LpxA/NodL family' protein_id=YP_002647977.1 transl_table=11
NC_012214	GenBank	CDS	1093763	1094182	+	-1	.	codon_start=1 db_xref=GI:259907622 db_xref=UniProtKB/TrEMBL:D0FQ32 db_xref=GeneID:8539388 locus_tag=EpC_09490 note=silverDB:cEP00950 product='hypothetical protein' protein_id=YP_002647978.1 transl_table=11
NC_012214	GenBank	CDS	1094253	1095059	+	-1	.	codon_start=1 db_xref=GI:259907623 db_xref=UniProtKB/TrEMBL:D0FQ33 db_xref=GeneID:8539389 locus_tag=EpC_09500 note=silverDB:cEP00951 product='transcriptional regulatory protein' protein_id=YP_002647979.1 transl_table=11
NC_012214	GenBank	CDS	1095525	1096979	+	-1	.	codon_start=1 db_xref=GI:259907624 db_xref=UniProtKB/TrEMBL:D0FQ34 db_xref=GeneID:8539390 gene=fliC locus_tag=EpC_09510 note=silverDB:cEP00952 product='Phase 1 flagellin' protein_id=YP_002647980.1 transl_table=11
NC_012214	GenBank	CDS	1097310	1098779	+	1	.	codon_start=1 db_xref=GI:259907625 db_xref=UniProtKB/TrEMBL:D0FQ35 db_xref=GeneID:8538389 gene=fliD locus_tag=EpC_09520 note=silverDB:cEP00953 product='flagellar hook-associated protein 2' protein_id=YP_002647981.1 transl_table=11
NC_012214	GenBank	CDS	1098828	1099235	+	1	.	codon_start=1 db_xref=GI:259907626 db_xref=UniProtKB/TrEMBL:D0FQ36 db_xref=GeneID:8540934 gene=fliS locus_tag=EpC_09530 note=silverDB:cEP00954 product='flagellar protein FliS' protein_id=YP_002647982.1 transl_table=11
NC_012214	GenBank	CDS	1099228	1099566	+	1	.	codon_start=1 db_xref=GI:259907627 db_xref=UniProtKB/TrEMBL:D0FQ37 db_xref=GeneID:8538413 locus_tag=EpC_09540 note=silverDB:cEP00955 product='hypothetical protein' protein_id=YP_002647983.1 transl_table=11
NC_012214	GenBank	CDS	1099767	1100210	+	-1	.	codon_start=1 db_xref=GI:259907628 db_xref=UniProtKB/TrEMBL:D0FQ38 db_xref=GeneID:8539391 locus_tag=EpC_09550 note=silverDB:cEP00956 product='FlgN family protein' protein_id=YP_002647984.1 transl_table=11
NC_012214	GenBank	CDS	1100230	1100529	+	-1	.	codon_start=1 db_xref=GI:259907629 db_xref=UniProtKB/TrEMBL:D0FQ39 db_xref=GeneID:8541110 gene=flgM locus_tag=EpC_09560 note=silverDB:cEP00957 product='flagellin synthesis negative regulator' protein_id=YP_002647985.1 transl_table=11
NC_012214	GenBank	CDS	1100603	1101307	+	-1	.	codon_start=1 db_xref=GI:259907630 db_xref=UniProtKB/TrEMBL:D0FQ40 db_xref=GeneID:8538378 gene=flgA locus_tag=EpC_09570 note=silverDB:cEP00958 product='flagella basal body P-ring formation protein FlgA' protein_id=YP_002647986.1 transl_table=11
NC_012214	GenBank	CDS	1101590	1101997	+	1	.	codon_start=1 db_xref=GI:259907631 db_xref=UniProtKB/TrEMBL:D0FQ41 db_xref=GeneID:8540035 gene=flgB locus_tag=EpC_09580 note=silverDB:cEP00959 product='flagellar basal-body rod protein FlgB' protein_id=YP_002647987.1 transl_table=11
NC_012214	GenBank	CDS	1102012	1102416	+	1	.	codon_start=1 db_xref=GI:259907632 db_xref=UniProtKB/TrEMBL:D0FQ42 db_xref=GeneID:8540036 gene=flgC locus_tag=EpC_09590 note=silverDB:cEP00960 product='flagellar basal-body rod protein FlgC' protein_id=YP_002647988.1 transl_table=11
NC_012214	GenBank	CDS	1102426	1103106	+	1	.	codon_start=1 db_xref=GI:259907633 db_xref=UniProtKB/TrEMBL:D0FQ43 db_xref=GeneID:8541687 gene=flgD locus_tag=EpC_09600 note=silverDB:cEP00961 product='flagellar basal-body rod modification protein, FlgD' protein_id=YP_002647989.1 transl_table=11
NC_012214	GenBank	CDS	1103141	1104373	+	1	.	codon_start=1 db_xref=GI:259907634 db_xref=UniProtKB/TrEMBL:D0FQ44 db_xref=GeneID:8541688 gene=flgE locus_tag=EpC_09610 note=silverDB:cEP00962 product='flagellar hook protein FlgE' protein_id=YP_002647990.1 transl_table=11
NC_012214	GenBank	CDS	1104386	1105123	+	1	.	codon_start=1 db_xref=GI:259907635 db_xref=UniProtKB/TrEMBL:D0FQ45 db_xref=GeneID:8540040 gene=flgF locus_tag=EpC_09620 note=silverDB:cEP00963 product='flagellar basal-body rod protein FlgF' protein_id=YP_002647991.1 transl_table=11
NC_012214	GenBank	CDS	1105145	1105927	+	1	.	codon_start=1 db_xref=GI:259907636 db_xref=UniProtKB/TrEMBL:D0FQ46 db_xref=GeneID:8540042 gene=flgG locus_tag=EpC_09630 note=silverDB:cEP00964 product='flagellar basal-body rod protein FlgG' protein_id=YP_002647992.1 transl_table=11
NC_012214	GenBank	CDS	1105968	1106705	+	1	.	codon_start=1 db_xref=GI:259907637 db_xref=UniProtKB/TrEMBL:D0FQ47 db_xref=GeneID:8540044 gene=flgH locus_tag=EpC_09640 note=silverDB:cEP00965 product='flagellar L-ring protein, FlgH' protein_id=YP_002647993.1 transl_table=11
NC_012214	GenBank	CDS	1106713	1107831	+	1	.	codon_start=1 db_xref=GI:259907638 db_xref=UniProtKB/TrEMBL:D0FQ48 db_xref=GeneID:8540046 gene=flgI locus_tag=EpC_09650 note=silverDB:cEP00966 product='flagellar P-ring protein 1, flgI' protein_id=YP_002647994.1 transl_table=11
NC_012214	GenBank	CDS	1107831	1108796	+	1	.	codon_start=1 db_xref=GI:259907639 db_xref=UniProtKB/TrEMBL:D0FQ49 db_xref=GeneID:8541689 gene=flgJ locus_tag=EpC_09660 note='flagellum-specific muramidase which hydrolyzes the peptidoglycan layer to assemble the rod structure in the periplasmic space' product='flagellar rod assembly protein/muramidase FlgJ' protein_id=YP_002647995.1 transl_table=11
NC_012214	GenBank	CDS	1108907	1110544	+	1	.	codon_start=1 db_xref=GI:259907640 db_xref=UniProtKB/TrEMBL:D0FQ50 db_xref=GeneID:8538375 gene=flgK locus_tag=EpC_09670 note=silverDB:cEP00968 product='flagellar hook-associated protein 1, FlgK' protein_id=YP_002647996.1 transl_table=11
NC_012214	GenBank	CDS	1110569	1111477	+	1	.	codon_start=1 db_xref=GI:259907641 db_xref=UniProtKB/TrEMBL:D0FQ51 db_xref=GeneID:8541413 gene=flgL locus_tag=EpC_09680 note=silverDB:cEP00969 product='flagellar hook-associated protein 3, FlgL' protein_id=YP_002647997.1 transl_table=11
NC_012214	GenBank	CDS	1111567	1113207	+	1	.	codon_start=1 db_xref=GI:259907642 db_xref=UniProtKB/TrEMBL:D0FQ52 db_xref=GeneID:8540931 locus_tag=EpC_09690 note=silverDB:cEP00970 product='methyl-accepting chemotaxis protein' protein_id=YP_002647998.1 transl_table=11
NC_012214	GenBank	CDS	1113379	1114110	+	1	.	codon_start=1 db_xref=GI:259907643 db_xref=UniProtKB/TrEMBL:D0FQ53 db_xref=GeneID:8539392 locus_tag=EpC_09700 note=silverDB:cEP00971 product='RNA polymerase sigma factor' protein_id=YP_002647999.1 transl_table=11
NC_012214	GenBank	CDS	1114528	1114881	+	1	.	codon_start=1 db_xref=GI:259907644 db_xref=UniProtKB/TrEMBL:D0FQ54 db_xref=GeneID:8539393 gene=flhD locus_tag=EpC_09710 note=silverDB:cEP00972 product='flagellar transcriptional activator, FlhD' protein_id=YP_002648000.1 transl_table=11
NC_012214	GenBank	CDS	1114878	1115450	+	1	.	codon_start=1 db_xref=GI:259907645 db_xref=UniProtKB/TrEMBL:D0FQ55 db_xref=GeneID:8538385 gene=flhC locus_tag=EpC_09720 note='With FlhD is involved in the activation of class 2 flagellar genes and as well as a number of other genetic systems' product='transcriptional activator FlhC' protein_id=YP_002648001.1 transl_table=11
NC_012214	GenBank	CDS	1115537	1116433	+	1	.	codon_start=1 db_xref=GI:259907646 db_xref=UniProtKB/TrEMBL:D0FQ56 db_xref=GeneID:8538383 locus_tag=EpC_09730 note=silverDB:cEP00974 product='flagellar motor protein MotA' protein_id=YP_002648002.1 transl_table=11
NC_012214	GenBank	CDS	1116430	1117338	+	1	.	codon_start=1 db_xref=GI:259907647 db_xref=UniProtKB/TrEMBL:D0FQ57 db_xref=GeneID:8539394 locus_tag=EpC_09740 note=silverDB:cEP00975 product='Outer membrane protein, OmpA/MotB' protein_id=YP_002648003.1 transl_table=11
NC_012214	GenBank	CDS	1117325	1119295	+	1	.	EC_number=2.7.3.- codon_start=1 db_xref=GI:259907648 db_xref=UniProtKB/TrEMBL:D0FQ58 db_xref=GeneID:8539395 gene=cheA locus_tag=EpC_09750 note=silverDB:cEP00976 product='Chemotaxis protein' protein_id=YP_002648004.1 transl_table=11
NC_012214	GenBank	CDS	1119292	1119798	+	1	.	codon_start=1 db_xref=GI:259907649 db_xref=UniProtKB/TrEMBL:D0FQ59 db_xref=GeneID:8539664 gene=cheW locus_tag=EpC_09760 note=silverDB:cEP00977 product='Chemotaxis protein' protein_id=YP_002648005.1 transl_table=11
NC_012214	GenBank	CDS	1120165	1122189	+	1	.	codon_start=1 db_xref=GI:259907650 db_xref=UniProtKB/TrEMBL:D0FQ60 db_xref=GeneID:8539669 gene=kpsC locus_tag=EpC_09770 note=silverDB:cEP00978 product='KpsC protein' protein_id=YP_002648006.1 transl_table=11
NC_012214	GenBank	CDS	1122316	1122936	+	1	.	codon_start=1 db_xref=GI:259907651 db_xref=UniProtKB/TrEMBL:D0FQ61 db_xref=GeneID:8539460 locus_tag=EpC_09780 note=silverDB:cEP00979 product='hypothetical protein' protein_id=YP_002648007.1 transl_table=11
NC_012214	GenBank	CDS	1123500	1124537	+	-1	.	codon_start=1 db_xref=GI:259907652 db_xref=UniProtKB/TrEMBL:D0FQ62 db_xref=GeneID:8539396 locus_tag=EpC_09790 note=silverDB:cEP00980 product='restriction endonuclease' protein_id=YP_002648008.1 transl_table=11
NC_012214	GenBank	CDS	1124806	1125675	+	-1	.	codon_start=1 db_xref=GI:259907653 db_xref=UniProtKB/TrEMBL:D0FQ63 db_xref=GeneID:8539397 locus_tag=EpC_09800 note=silverDB:cEP00981 product='hypothetical protein' protein_id=YP_002648009.1 transl_table=11
NC_012214	GenBank	CDS	1125740	1126579	+	-1	.	codon_start=1 db_xref=GI:259907654 db_xref=UniProtKB/TrEMBL:D0FQ04 db_xref=GeneID:8541111 locus_tag=EpC_09810 note=silverDB:cEP00982 product=transposase protein_id=YP_002648010.1 transl_table=11
NC_012214	GenBank	CDS	1126606	1126908	+	-1	.	codon_start=1 db_xref=GI:259907655 db_xref=UniProtKB/TrEMBL:D0FQ03 db_xref=GeneID:8539422 locus_tag=EpC_09820 note=silverDB:cEP00983 product=transposase protein_id=YP_002648011.1 transl_table=11
NC_012214	GenBank	CDS	1126978	1128531	+	-1	.	codon_start=1 db_xref=GI:259907656 db_xref=UniProtKB/TrEMBL:D0FQ66 db_xref=GeneID:8539423 locus_tag=EpC_09830 note=silverDB:cEP00984 product='hypothetical protein' protein_id=YP_002648012.1 transl_table=11
NC_012214	GenBank	CDS	1128597	1129868	+	-1	.	codon_start=1 db_xref=GI:259907657 db_xref=UniProtKB/TrEMBL:D0FQ67 db_xref=GeneID:8539424 locus_tag=EpC_09840 note=silverDB:cEP00985 product='hypothetical protein' protein_id=YP_002648013.1 transl_table=11
NC_012214	GenBank	CDS	1131649	1132131	+	-1	.	codon_start=1 db_xref=GI:259907658 db_xref=UniProtKB/TrEMBL:D0FQ68 db_xref=GeneID:8539426 gene=smpB locus_tag=EpC_09860 note='binds to ssrA RNA (tmRNA) and is required for its successful binding to ribosomes; also appears to function in the trans-translation step by promoting accommodation of tmRNA into the ribosomal A site; SmpB protects the tmRNA from RNase R degradation in Caulobacter crescent…
NC_012214	GenBank	CDS	1132293	1132727	+	1	.	codon_start=1 db_xref=GI:259907659 db_xref=UniProtKB/TrEMBL:D0FQ69 db_xref=GeneID:8540280 locus_tag=EpC_09870 note=silverDB:cEP00988 product='hypothetical protein' protein_id=YP_002648015.1 transl_table=11
NC_012214	GenBank	CDS	1132720	1133007	+	1	.	codon_start=1 db_xref=GI:259907660 db_xref=UniProtKB/TrEMBL:D0FQ70 db_xref=GeneID:8541116 locus_tag=EpC_09880 note=silverDB:cEP00989 product='hypothetical protein' protein_id=YP_002648016.1 transl_table=11
NC_012214	GenBank	CDS	1133150	1133497	+	-1	.	codon_start=1 db_xref=GI:259907661 db_xref=UniProtKB/TrEMBL:D0FQ71 db_xref=GeneID:8539427 gene=smpA locus_tag=EpC_09890 note=silverDB:cEP00990 product='hypothetical protein' protein_id=YP_002648017.1 transl_table=11
NC_012214	GenBank	CDS	1133689	1135350	+	-1	.	codon_start=1 db_xref=GI:259907662 db_xref=UniProtKB/TrEMBL:D0FQ72 db_xref=GeneID:8538051 gene=recN locus_tag=EpC_09900 note=silverDB:cEP00991 product='recombination and repair protein' protein_id=YP_002648018.1 transl_table=11
NC_012214	GenBank	CDS	1135437	1136315	+	-1	.	EC_number=2.7.1.23 codon_start=1 db_xref=GI:259907663 db_xref=UniProtKB/TrEMBL:D0FQ73 db_xref=GeneID:8538149 gene=ppnK locus_tag=EpC_09910 note=silverDB:cEP00992 product='inorganic polyphosphate/ATP-NAD kinase' protein_id=YP_002648019.1 transl_table=11
NC_012214	GenBank	CDS	1136439	1137023	+	1	.	codon_start=1 db_xref=GI:259907664 db_xref=UniProtKB/TrEMBL:D0FQ74 db_xref=GeneID:8538496 gene=grpE locus_tag=EpC_09920 note='with DnaK and DnaJ acts in response to hyperosmotic and heat shock by preventing the aggregation of stress-denatured proteins; may act as a thermosensor' product='heat shock protein GrpE' protein_id=YP_002648020.1 transl_table=11
NC_012214	GenBank	CDS	1137175	1137858	+	-1	.	codon_start=1 db_xref=GI:259907665 db_xref=UniProtKB/TrEMBL:D0FQ75 db_xref=GeneID:8541600 gene=ung locus_tag=EpC_09930 note=silverDB:cEP00994 product='uracil-DNA glycosylase' protein_id=YP_002648021.1 transl_table=11
NC_012214	GenBank	CDS	1138595	1139923	+	-1	.	codon_start=1 db_xref=GI:259907666 db_xref=UniProtKB/TrEMBL:D0FQ76 db_xref=GeneID:8540654 locus_tag=EpC_09940 note='facilitates an early step in the assembly of the 50S subunit of the ribosome' product='ATP-dependent RNA helicase SrmB' protein_id=YP_002648022.1 transl_table=11
NC_012214	GenBank	CDS	1140023	1140793	+	1	.	codon_start=1 db_xref=GI:259907667 db_xref=UniProtKB/TrEMBL:D0FQ77 db_xref=GeneID:8539428 gene=yfiC locus_tag=EpC_09950 note=silverDB:cEP00996 product='hypothetical protein' protein_id=YP_002648023.1 transl_table=11
NC_012214	GenBank	CDS	1140778	1142394	+	-1	.	EC_number=1.4.3.16 codon_start=1 db_xref=GI:259907668 db_xref=UniProtKB/TrEMBL:D0FQ78 db_xref=GeneID:8538935 gene=nadB locus_tag=EpC_09960 note=silverDB:cEP00997 product='L-aspartate oxidase' protein_id=YP_002648024.1 transl_table=11
NC_012214	GenBank	CDS	1142861	1143436	+	1	.	codon_start=1 db_xref=GI:259907669 db_xref=UniProtKB/TrEMBL:D0FQ79 db_xref=GeneID:8539172 gene=rpoE locus_tag=EpC_09970 note='member of the extracytoplasmic function sigma factors which are active under specific conditions; binds with the catalytic core of RNA polymerase to produce the holoenzyme and directs bacterial core RNA polymerase to specific promoter elements to initiate transcription; th…
NC_012214	GenBank	CDS	1143467	1144123	+	1	.	codon_start=1 db_xref=GI:259907670 db_xref=UniProtKB/TrEMBL:D0FQ80 db_xref=GeneID:8541523 gene=rseA locus_tag=EpC_09980 note=silverDB:cEP00999 product='anti-RNA polymerase sigma factor SigE' protein_id=YP_002648026.1 transl_table=11
NC_012214	GenBank	CDS	1144123	1145079	+	1	.	codon_start=1 db_xref=GI:259907671 db_xref=UniProtKB/TrEMBL:D0FQ81 db_xref=GeneID:8539034 gene=rseB locus_tag=EpC_09990 note='periplasmic protein; interacts with the C-terminal domain of RseA and stimulates RseA binding to sigmaE via the cytoplasmic RseA N-terminal domain which then sequesters sigmaE in the membrane thereby preventing sigmaE associated with core RNAP' product='periplasmic negativ…
NC_012214	GenBank	CDS	1145076	1145540	+	1	.	codon_start=1 db_xref=GI:259907672 db_xref=UniProtKB/TrEMBL:D0FQ82 db_xref=GeneID:8541527 gene=rseC locus_tag=EpC_10000 note='involved in the reduction of the SoxR iron-sulfur cluster' product='SoxR reducing system protein RseC' protein_id=YP_002648028.1 transl_table=11
NC_012214	GenBank	CDS	1145966	1146742	+	1	.	codon_start=1 db_xref=GI:259907673 db_xref=UniProtKB/TrEMBL:D0FQ83 db_xref=GeneID:8539035 locus_tag=EpC_10010 note=silverDB:cEP01002 product='Lambdoid prophage Qin antitermination protein Q-like protein' protein_id=YP_002648029.1 transl_table=11
NC_012214	GenBank	CDS	1147027	1147890	+	1	.	codon_start=1 db_xref=GI:259907674 db_xref=UniProtKB/TrEMBL:D0FQ84 db_xref=GeneID:8539429 locus_tag=EpC_10020 note=silverDB:cEP01003 product=halovibrin protein_id=YP_002648030.1 transl_table=11
NC_012214	GenBank	CDS	1148196	1149995	+	1	.	codon_start=1 db_xref=GI:259907675 db_xref=UniProtKB/TrEMBL:D0FQ85 db_xref=GeneID:8539430 gene=lepA locus_tag=EpC_10030 note='binds to the ribosome on the universally-conserved alpha-sarcin loop' product='GTP-binding protein LepA' protein_id=YP_002648031.1 transl_table=11
NC_012214	GenBank	CDS	1150025	1150981	+	1	.	EC_number=3.4.21.89 codon_start=1 db_xref=GI:259907676 db_xref=UniProtKB/TrEMBL:D0FQ86 db_xref=GeneID:8539468 gene=lepB locus_tag=EpC_10040 note='catalyzes the cleavage of the amino-terminal leader peptide from secretory proteins' product='signal peptidase I' protein_id=YP_002648032.1 transl_table=11
NC_012214	GenBank	CDS	1151121	1151801	+	1	.	EC_number=3.1.26.3 codon_start=1 db_xref=GI:259907677 db_xref=UniProtKB/TrEMBL:D0FQ87 db_xref=GeneID:8541593 gene=rnc locus_tag=EpC_10050 note='cytoplasmic enzyme involved in processing rRNA and some mRNAs; substrates typically have dsRNA regions; forms a homodimer; have N-terminal nuclease and C-terminal RNA-binding domains; requires magnesium as preferred ion for activity' product='ribonuclease…
NC_012214	GenBank	CDS	1151798	1152703	+	1	.	codon_start=1 db_xref=GI:259907678 db_xref=UniProtKB/TrEMBL:D0FQ88 db_xref=GeneID:8538971 gene=era locus_tag=EpC_10060 note='Era; Escherichia coli Ras-like protein; Bex; Bacillus Era-complementing segment; essential protein in Escherichia coli that is involved in many cellular processes; GTPase; binds the cell membrane through apparent C-terminal domain; mutants are arrested during the cell cycle…
NC_012214	GenBank	CDS	1152709	1153446	+	1	.	codon_start=1 db_xref=GI:259907679 db_xref=UniProtKB/TrEMBL:D0FQ89 db_xref=GeneID:8540002 gene=recO locus_tag=EpC_10070 note=silverDB:cEP01008 product='DNA repair protein RecO' protein_id=YP_002648035.1 transl_table=11
NC_012214	GenBank	CDS	1153521	1154252	+	1	.	codon_start=1 db_xref=GI:259907680 db_xref=UniProtKB/TrEMBL:D0FQ90 db_xref=GeneID:8538150 gene=pdxJ locus_tag=EpC_10080 note='involved in the de novo synthesis of pyridoxine (Vitamin B6)' product='pyridoxine 5'-phosphate synthase' protein_id=YP_002648036.1 transl_table=11
NC_012214	GenBank	CDS	1154252	1154632	+	1	.	EC_number=2.7.8.7 codon_start=1 db_xref=GI:259907681 db_xref=UniProtKB/TrEMBL:D0FQ91 db_xref=GeneID:8541398 gene=acpS locus_tag=EpC_10090 note='Catalyzes the formation of holo-ACP, which mediates the essential transfer of acyl fatty acid intermediates during the biosynthesis of fatty acids and lipids' product='4'-phosphopantetheinyl transferase' protein_id=YP_002648037.1 transl_table=11
NC_012214	GenBank	CDS	1154868	1159847	+	1	.	codon_start=1 db_xref=GI:259907682 db_xref=UniProtKB/TrEMBL:D0FQ92 db_xref=GeneID:8538645 locus_tag=EpC_10100 note=silverDB:cEP01011 product='hypothetical protein' protein_id=YP_002648038.1 transl_table=11
NC_012214	GenBank	CDS	1160230	1161069	+	-1	.	codon_start=1 db_xref=GI:259907683 db_xref=UniProtKB/TrEMBL:D0FQ93 db_xref=GeneID:8541117 gene=yfhH locus_tag=EpC_10110 note=silverDB:cEP01012 product='DNA-binding transcriptional regulator' protein_id=YP_002648039.1 transl_table=11
NC_012214	GenBank	CDS	1161266	1162171	+	1	.	codon_start=1 db_xref=GI:259907684 db_xref=UniProtKB/TrEMBL:D0FQ94 db_xref=GeneID:8538933 gene=murQ locus_tag=EpC_10120 note='catalyzes the cleavage of the lactyl ether moiety of N-acetylmuramic acid-6-phosphate (MurNAc-6-P) to form N-acetylglucosamine-6-phosphate (GlcNAc-6-P) and lactate; involved in MurNAc dissimilation pathway' product='N-acetylmuramic acid 6-phosphate etherase' protein_id=YP_…
NC_012214	GenBank	CDS	1162308	1163027	+	1	.	codon_start=1 db_xref=GI:259907685 db_xref=UniProtKB/TrEMBL:D0FQ95 db_xref=GeneID:8539431 gene=yfhB locus_tag=EpC_10130 note=silverDB:cEP01014 product='hypothetical protein' protein_id=YP_002648041.1 transl_table=11
NC_012214	GenBank	CDS	1163188	1163688	+	1	.	EC_number=3.5.4.- codon_start=1 db_xref=GI:259907686 db_xref=UniProtKB/TrEMBL:D0FQ96 db_xref=GeneID:8538931 gene=tadA locus_tag=EpC_10140 note=silverDB:cEP01015 product='tRNA-specific adenosine deaminase' protein_id=YP_002648042.1 transl_table=11
NC_012214	GenBank	CDS	1163656	1165137	+	-1	.	codon_start=1 db_xref=GI:259907687 db_xref=UniProtKB/TrEMBL:D0FQ97 db_xref=GeneID:8538481 gene=mltF locus_tag=EpC_10150 note='YfhD; uncharacterized member of the transglycosylase slt family; part of the rob operon, which plays a role in cellular resistance to antibiotics, bactericidal agents, and organic solvents; unknown function' product=transglycosylase protein_id=YP_002648043.1 transl_table=11
NC_012214	GenBank	CDS	1165407	1169291	+	1	.	EC_number=6.3.5.3 codon_start=1 db_xref=GI:259907688 db_xref=UniProtKB/TrEMBL:D0FQ98 db_xref=GeneID:8539977 gene=purL locus_tag=EpC_10160 note='catalyzes the formation of 2-(formamido)-N1-(5-phospho-D-ribosyl)acetamidine from N2-formyl-N1-(5-phospho-D-ribosyl)glycinamide and L-glutamine in purine biosynthesis' product='phosphoribosylformylglycinamidine synthase' protein_id=YP_002648044.1 transl_t…
NC_012214	GenBank	CDS	1169934	1170731	+	-1	.	codon_start=1 db_xref=GI:259907689 db_xref=UniProtKB/TrEMBL:D0FQ99 db_xref=GeneID:8541445 locus_tag=EpC_10170 note=silverDB:cEP01018 product='hypothetical protein' protein_id=YP_002648045.1 transl_table=11
NC_012214	GenBank	CDS	1171013	1172452	+	1	.	codon_start=1 db_xref=GI:259907690 db_xref=UniProtKB/TrEMBL:D0FQA0 db_xref=GeneID:8539432 gene=yfhK locus_tag=EpC_10180 note=silverDB:cEP01019 product='2-component sensor protein' protein_id=YP_002648046.1 transl_table=11
NC_012214	GenBank	CDS	1172443	1173165	+	1	.	codon_start=1 db_xref=GI:259907691 db_xref=UniProtKB/TrEMBL:D0FQA1 db_xref=GeneID:8541509 gene=yfhG locus_tag=EpC_10190 note=silverDB:cEP01020 product='hypothetical protein' protein_id=YP_002648047.1 transl_table=11
NC_012214	GenBank	CDS	1173162	1174496	+	1	.	codon_start=1 db_xref=GI:259907692 db_xref=UniProtKB/TrEMBL:D0FQA2 db_xref=GeneID:8538932 locus_tag=EpC_10200 note=silverDB:cEP01021 product='Two-component system response regulator' protein_id=YP_002648048.1 transl_table=11
NC_012214	GenBank	CDS	1174632	1174970	+	1	.	codon_start=1 db_xref=GI:259907693 db_xref=UniProtKB/TrEMBL:D0FQA3 db_xref=GeneID:8539433 gene=glnB locus_tag=EpC_10210 note='indirectly regulates nitrogen metabolism; at high nitrogen levels P-II prevents the phosphorylation of NR-I, the transcriptional activator of the glutamine synthetase gene (glnA); at low nitrogen levels P-II is uridylylated to form PII-UMP and interacts with an adenylyltra…
NC_012214	GenBank	CDS	1175410	1176663	+	1	.	EC_number=2.1.2.1 codon_start=1 db_xref=GI:259907694 db_xref=UniProtKB/TrEMBL:D0FQA4 db_xref=GeneID:8539282 gene=glyA locus_tag=EpC_10220 note='catalyzes the reaction of glycine with 5,10-methylenetetrahydrofolate to form L-serine and tetrahydrofolate' product='serine hydroxymethyltransferase' protein_id=YP_002648050.1 transl_table=11
NC_012214	GenBank	CDS	1176884	1178152	+	-1	.	codon_start=1 db_xref=GI:259907695 db_xref=UniProtKB/TrEMBL:D0FQA5 db_xref=GeneID:8539302 gene=csiE locus_tag=EpC_10230 note=silverDB:cEP01024 product='stationary phase inducible protein CsiE' protein_id=YP_002648051.1 transl_table=11
NC_012214	GenBank	CDS	1178287	1178931	+	1	.	codon_start=1 db_xref=GI:259907696 db_xref=UniProtKB/TrEMBL:D0FQA6 db_xref=GeneID:8540298 locus_tag=EpC_10240 note=silverDB:cEP01025 product='AraC family transcriptional regulator' protein_id=YP_002648052.1 transl_table=11
NC_012214	GenBank	CDS	1178922	1179908	+	1	.	codon_start=1 db_xref=GI:259907697 db_xref=UniProtKB/TrEMBL:D0FQA7 db_xref=GeneID:8541584 locus_tag=EpC_10250 note=silverDB:cEP01026 product='AraC family transcriptional regulator' protein_id=YP_002648053.1 transl_table=11
NC_012214	GenBank	CDS	1179964	1180767	+	-1	.	EC_number=3.1.3.25 codon_start=1 db_xref=GI:259907698 db_xref=UniProtKB/TrEMBL:D0FQA8 db_xref=GeneID:8539434 gene=suhB locus_tag=EpC_10260 note=silverDB:cEP01027 product='inositol monophosphatase' protein_id=YP_002648054.1 transl_table=11
NC_012214	GenBank	CDS	1181030	1181755	+	1	.	codon_start=1 db_xref=GI:259907699 db_xref=UniProtKB/TrEMBL:D0FQA9 db_xref=GeneID:8541432 locus_tag=EpC_10270 note=silverDB:cEP01028 product='tRNA/rRNA methyltransferase' protein_id=YP_002648055.1 transl_table=11
NC_012214	GenBank	CDS	1181913	1182410	+	1	.	codon_start=1 db_xref=GI:259907700 db_xref=UniProtKB/TrEMBL:D0FQB0 db_xref=GeneID:8541118 locus_tag=EpC_10280 note='regulates the expression of the iscRSUA operon' product='DNA-binding transcriptional regulator IscR' protein_id=YP_002648056.1 transl_table=11
NC_012214	GenBank	CDS	1182550	1183749	+	1	.	EC_number=2.8.1.7 codon_start=1 db_xref=GI:259907701 db_xref=UniProtKB/TrEMBL:D0FQB1 db_xref=GeneID:8539435 gene=iscS locus_tag=EpC_10290 note=silverDB:cEP01030 product='cysteine desulfurase' protein_id=YP_002648057.1 transl_table=11
NC_012214	GenBank	CDS	1183965	1185242	+	1	.	EC_number=3.4.11.23 codon_start=1 db_xref=GI:259907702 db_xref=UniProtKB/TrEMBL:D0FQB2 db_xref=GeneID:8538241 gene=pepB locus_tag=EpC_10300 note='catalyzes the removal of an N-terminal amino acid from a peptide or arylamide' product='aminopeptidase B' protein_id=YP_002648058.1 transl_table=11
NC_012214	GenBank	CDS	1185347	1186126	+	1	.	codon_start=1 db_xref=GI:259907703 db_xref=UniProtKB/TrEMBL:D0FQB3 db_xref=GeneID:8538321 gene=sseB locus_tag=EpC_10310 note='enhances serine sensitivity caused by inhibition of homoserine dehydrogenase I' product='enhanced serine sensitivity protein SseB' protein_id=YP_002648059.1 transl_table=11
NC_012214	GenBank	CDS	1186560	1188176	+	1	.	codon_start=1 db_xref=GI:259907704 db_xref=UniProtKB/TrEMBL:D0FQB4 db_xref=GeneID:8538462 locus_tag=EpC_10320 note=silverDB:cEP01033 product='amino acid permease' protein_id=YP_002648060.1 transl_table=11
NC_012214	GenBank	CDS	1188208	1189125	+	1	.	codon_start=1 db_xref=GI:259907705 db_xref=UniProtKB/TrEMBL:D0FQB5 db_xref=GeneID:8539436 locus_tag=EpC_10330 note=silverDB:cEP01034 product='dihydrodipicolinate synthetase' protein_id=YP_002648061.1 transl_table=11
NC_012214	GenBank	CDS	1189204	1189890	+	1	.	codon_start=1 db_xref=GI:259907706 db_xref=UniProtKB/TrEMBL:D0FQB6 db_xref=GeneID:8541585 locus_tag=EpC_10340 note=silverDB:cEP01035 product='transcriptional regulator' protein_id=YP_002648062.1 transl_table=11
NC_012214	GenBank	CDS	1189986	1190825	+	1	.	codon_start=1 db_xref=GI:259907707 db_xref=UniProtKB/TrEMBL:D0FQB7 db_xref=GeneID:8541119 locus_tag=EpC_10350 note=silverDB:cEP01036 product='proline racemase' protein_id=YP_002648063.1 transl_table=11
NC_012214	GenBank	CDS	1190825	1191931	+	1	.	codon_start=1 db_xref=GI:259907708 db_xref=UniProtKB/TrEMBL:D0FQB8 db_xref=GeneID:8539437 locus_tag=EpC_10360 note=silverDB:cEP01037 product=oxidoreductase protein_id=YP_002648064.1 transl_table=11
NC_012214	GenBank	CDS	1191936	1192172	+	1	.	codon_start=1 db_xref=GI:259907709 db_xref=UniProtKB/TrEMBL:D0FQB9 db_xref=GeneID:8539438 locus_tag=EpC_10370 note=silverDB:cEP01038 product='NAD-dependent formate dehydrogenase subunit alpha' protein_id=YP_002648065.1 transl_table=11
NC_012214	GenBank	CDS	1192165	1193442	+	1	.	codon_start=1 db_xref=GI:259907710 db_xref=UniProtKB/TrEMBL:D0FQC0 db_xref=GeneID:8541586 locus_tag=EpC_10380 note=silverDB:cEP01039 product='Pyridine nucleotide-disulphide oxidoreductase' protein_id=YP_002648066.1 transl_table=11
NC_012214	GenBank	CDS	1193447	1195036	+	1	.	EC_number=1.2.1.4 codon_start=1 db_xref=GI:259907711 db_xref=UniProtKB/TrEMBL:D0FQC1 db_xref=GeneID:8539439 locus_tag=EpC_10390 note=silverDB:cEP01040 product='NADP-dependent aldehyde dehydrogenase' protein_id=YP_002648067.1 transl_table=11
NC_012214	GenBank	CDS	1195033	1196034	+	1	.	codon_start=1 db_xref=GI:259907712 db_xref=UniProtKB/TrEMBL:D0FQC2 db_xref=GeneID:8541120 locus_tag=EpC_10400 note=silverDB:cEP01041 product='malate/L-lactate dehydrogenase' protein_id=YP_002648068.1 transl_table=11
NC_012214	GenBank	CDS	1196128	1197045	+	-1	.	EC_number=2.8.1.2 codon_start=1 db_xref=GI:259907713 db_xref=UniProtKB/TrEMBL:D0FQC3 db_xref=GeneID:8539440 gene=sseA locus_tag=EpC_10410 note='catalyzes the transfer of a sulfur ion to cyanide or to other thiol compounds' product='3-mercaptopyruvate sulfurtransferase' protein_id=YP_002648069.1 transl_table=11
NC_012214	GenBank	CDS	1197423	1197854	+	1	.	EC_number=2.7.4.6 codon_start=1 db_xref=GI:259907714 db_xref=UniProtKB/TrEMBL:D0FQC4 db_xref=GeneID:8538461 gene=ndk locus_tag=EpC_10420 note='catalyzes the formation of nucleoside triphosphate from ATP and nucleoside diphosphate' product='nucleoside diphosphate kinase' protein_id=YP_002648070.1 transl_table=11
NC_012214	GenBank	CDS	1198024	1199193	+	1	.	codon_start=1 db_xref=GI:259907715 db_xref=UniProtKB/TrEMBL:D0FQC5 db_xref=GeneID:8541546 gene=yfgB locus_tag=EpC_10430 note='23S rRNA m2A2503 methyltransferase; methylates the C2 position of the A2530 nucleotide in 23S rRNA; may be involved in antibiotic resistance' product='ribosomal RNA large subunit methyltransferase N' protein_id=YP_002648071.1 transl_table=11
NC_012214	GenBank	CDS	1199279	1200010	+	1	.	codon_start=1 db_xref=GI:259907716 db_xref=UniProtKB/TrEMBL:D0FQC6 db_xref=GeneID:8541031 locus_tag=EpC_10440 note=silverDB:cEP01045 product='fimbrial biogenesis protein' protein_id=YP_002648072.1 transl_table=11
NC_012214	GenBank	CDS	1200000	1201034	+	1	.	codon_start=1 db_xref=GI:259907717 db_xref=UniProtKB/TrEMBL:D0FQC7 db_xref=GeneID:8539441 gene=yfgA locus_tag=EpC_10450 note=silverDB:cEP01046 product='cytoskeletal protein RodZ' protein_id=YP_002648073.1 transl_table=11
NC_012214	GenBank	CDS	1201074	1202195	+	1	.	EC_number=1.17.7.1 codon_start=1 db_xref=GI:259907718 db_xref=UniProtKB/TrEMBL:D0FQC8 db_xref=GeneID:8538929 gene=ispG locus_tag=EpC_10460 note=silverDB:cEP01047 product='4-hydroxy-3-methylbut-2-en-1-yl diphosphate synthase' protein_id=YP_002648074.1 transl_table=11
NC_012214	GenBank	CDS	1202422	1203699	+	1	.	EC_number=6.1.1.21 codon_start=1 db_xref=GI:259907719 db_xref=UniProtKB/TrEMBL:D0FQC9 db_xref=GeneID:8541122 gene=hisS locus_tag=EpC_10470 note='catalyzes a two-step reaction, first charging a histidine molecule by linking its carboxyl group to the alpha-phosphate of ATP, followed by transfer of the aminoacyl-adenylate to its tRNA; class II aminoacyl-tRNA synthetase; forms homodimers; some organi…
NC_012214	GenBank	CDS	1203737	1204357	+	1	.	codon_start=1 db_xref=GI:259907720 db_xref=UniProtKB/TrEMBL:D0FQD0 db_xref=GeneID:8539549 locus_tag=EpC_10480 note=silverDB:cEP01049 product='hypothetical protein' protein_id=YP_002648076.1 transl_table=11
NC_012214	GenBank	CDS	1204486	1205667	+	1	.	codon_start=1 db_xref=GI:259907721 db_xref=UniProtKB/TrEMBL:D0FQD1 db_xref=GeneID:8539442 locus_tag=EpC_10490 note='with YaeT, YfiO, and NlpB forms a complex involved in outer membrane protein biogenesis' product='outer membrane protein assembly complex subunit YfgL' protein_id=YP_002648077.1 transl_table=11
NC_012214	GenBank	CDS	1205881	1207377	+	1	.	codon_start=1 db_xref=GI:259907722 db_xref=UniProtKB/TrEMBL:D0FQD2 db_xref=GeneID:8539443 gene=engA locus_tag=EpC_10500 note='EngA; essential Neisserial GTPase; synchronizes cellular events by interacting with multiple targets with tandem G-domains; overexpression in Escherichia coli suppresses rrmJ mutation; structural analysis of the Thermotoga maritima ortholog shows different nucleotide bindi…
NC_012214	GenBank	CDS	1207545	1208429	+	-1	.	codon_start=1 db_xref=GI:259907723 db_xref=UniProtKB/TrEMBL:D0FQD3 db_xref=GeneID:8539996 locus_tag=EpC_10510 note=silverDB:cEP01052 product='streptomycin adenyltransferase' protein_id=YP_002648079.1 transl_table=11
NC_012214	GenBank	CDS	1208698	1211127	+	1	.	EC_number=1.1.5.8 codon_start=1 db_xref=GI:259907724 db_xref=UniProtKB/TrEMBL:D0FQD4 db_xref=GeneID:8539444 gene=quiA locus_tag=EpC_10520 note=silverDB:cEP01053 product='Quinate/shikimate dehydrogenase [Pyrroloquinoline-quinone]' protein_id=YP_002648080.1 transl_table=11
NC_012214	GenBank	CDS	1211187	1211513	+	-1	.	codon_start=1 db_xref=GI:259907725 db_xref=UniProtKB/TrEMBL:D0FQD5 db_xref=GeneID:8538130 locus_tag=EpC_10530 note=silverDB:cEP01054 product='hypothetical protein' protein_id=YP_002648081.1 transl_table=11
NC_012214	GenBank	CDS	1211510	1212526	+	-1	.	codon_start=1 db_xref=GI:259907726 db_xref=UniProtKB/TrEMBL:D0FQD6 db_xref=GeneID:8539445 locus_tag=EpC_10540 note=silverDB:cEP01055 product=Grimelysin protein_id=YP_002648082.1 transl_table=11
NC_012214	GenBank	CDS	1212616	1213986	+	-1	.	EC_number=3.1.11.6 codon_start=1 db_xref=GI:259907727 db_xref=UniProtKB/TrEMBL:D0FQD7 db_xref=GeneID:8539446 gene=xseA locus_tag=EpC_10550 note='bidirectionally degrades single-stranded DNA into large acid-insoluble oligonucleotides' product='exodeoxyribonuclease VII large subunit' protein_id=YP_002648083.1 transl_table=11
NC_012214	GenBank	CDS	1214157	1215623	+	1	.	codon_start=1 db_xref=GI:259907728 db_xref=UniProtKB/TrEMBL:D0FQD8 db_xref=GeneID:8540847 gene=imdH locus_tag=EpC_10560 note='catalyzes the synthesis of xanthosine monophosphate by the NAD+ dependent oxidation of inosine monophosphate' product='inosine 5'-monophosphate dehydrogenase' protein_id=YP_002648084.1 transl_table=11
NC_012214	GenBank	CDS	1215706	1217286	+	1	.	EC_number=6.3.5.2 codon_start=1 db_xref=GI:259907729 db_xref=UniProtKB/TrEMBL:D0FQD9 db_xref=GeneID:8538226 gene=guaA locus_tag=EpC_10570 note='contains glutamine-hydrolyzing domain and glutamine amidotransferase; GMP-binding domain; functions to produce GMP from XMP in the IMP pathway' product='GMP synthase' protein_id=YP_002648085.1 transl_table=11
NC_012214	GenBank	CDS	1217591	1217914	+	1	.	codon_start=1 db_xref=GI:259907730 db_xref=UniProtKB/TrEMBL:D0FQE0 db_xref=GeneID:8539515 locus_tag=EpC_10580 note=silverDB:cEP01059 product='phage integrase, fragment' protein_id=YP_002648086.1 transl_table=11
NC_012214	GenBank	CDS	1217905	1218543	+	1	.	codon_start=1 db_xref=GI:259907731 db_xref=UniProtKB/TrEMBL:D0FQE1 db_xref=GeneID:8541610 gene=trbL locus_tag=EpC_10590 note=silverDB:cEP01060 product='Conjugal transfer protein, fragment' protein_id=YP_002648087.1 transl_table=11
NC_012214	GenBank	CDS	1218626	1218862	+	1	.	codon_start=1 db_xref=GI:259907732 db_xref=UniProtKB/TrEMBL:D0FQE2 db_xref=GeneID:8538269 locus_tag=EpC_10600 note=silverDB:cEP01061 product='Plasmid maintenance system antidote protein, fragment' protein_id=YP_002648088.1 transl_table=11
NC_012214	GenBank	CDS	1218874	1219059	+	1	.	codon_start=1 db_xref=GI:259907733 db_xref=UniProtKB/TrEMBL:D0FQE3 db_xref=GeneID:8539190 locus_tag=EpC_10610 note=silverDB:cEP01062 product='Plasmid maintenance system antidote protein, fragment' protein_id=YP_002648089.1 transl_table=11
NC_012214	GenBank	CDS	1219361	1220341	+	1	.	codon_start=1 db_xref=GI:259907734 db_xref=UniProtKB/TrEMBL:D0FQE4 db_xref=GeneID:8539191 locus_tag=EpC_10620 note=silverDB:cEP01063 product='hypothetical protein' protein_id=YP_002648090.1 transl_table=11
NC_012214	GenBank	CDS	1220545	1222233	+	1	.	codon_start=1 db_xref=GI:259907735 db_xref=UniProtKB/TrEMBL:D0FQE5 db_xref=GeneID:8539192 locus_tag=EpC_10630 note=silverDB:cEP01064 product='hypothetical protein' protein_id=YP_002648091.1 transl_table=11
NC_012214	GenBank	CDS	1222239	1223078	+	-1	.	codon_start=1 db_xref=GI:259907736 db_xref=UniProtKB/TrEMBL:D0FQ04 db_xref=GeneID:8539193 locus_tag=EpC_10640 note=silverDB:cEP01065 product='transposase, orf B' protein_id=YP_002648092.1 transl_table=11
NC_012214	GenBank	CDS	1223105	1223407	+	-1	.	codon_start=1 db_xref=GI:259907737 db_xref=UniProtKB/TrEMBL:D0FQ03 db_xref=GeneID:8539194 locus_tag=EpC_10650 note=silverDB:cEP01066 product='transposase, orf A' protein_id=YP_002648093.1 transl_table=11
NC_012214	GenBank	CDS	1223699	1224682	+	1	.	codon_start=1 db_xref=GI:259907738 db_xref=UniProtKB/TrEMBL:D0FQE8 db_xref=GeneID:8541548 locus_tag=EpC_10660 note=silverDB:cEP01067 product='hypothetical protein' protein_id=YP_002648094.1 transl_table=11
NC_012214	GenBank	CDS	1224828	1225127	+	1	.	codon_start=1 db_xref=GI:259907739 db_xref=InterPro:IPR002514 db_xref=UniProtKB/TrEMBL:Q8GEH3 db_xref=GeneID:8539195 locus_tag=EpC_10670 note=silverDB:cEP01068 product='transposase IS3/IS911, orf A' protein_id=YP_002648095.1 transl_table=11
NC_012214	GenBank	CDS	1225292	1225558	+	1	.	codon_start=1 db_xref=GI:259907740 db_xref=UniProtKB/TrEMBL:D0FPI9 db_xref=GeneID:8539196 locus_tag=EpC_10680 note=silverDB:cEP01069 product='transposase IS3/IS911, orf B' protein_id=YP_002648096.1 transl_table=11
NC_012214	GenBank	CDS	1225609	1226403	+	1	.	codon_start=1 db_xref=GI:259907741 db_xref=UniProtKB/TrEMBL:D0FQF1 db_xref=GeneID:8539197 locus_tag=EpC_10690 note=silverDB:cEP01070 product=transposase protein_id=YP_002648097.1 transl_table=11
NC_012214	GenBank	CDS	1226548	1227936	+	1	.	codon_start=1 db_xref=GI:259907742 db_xref=UniProtKB/TrEMBL:D0FQF2 db_xref=GeneID:8539198 locus_tag=EpC_10700 note=silverDB:cEP01071 product='hypothetical protein' protein_id=YP_002648098.1 transl_table=11
NC_012214	GenBank	CDS	1227993	1229201	+	1	.	codon_start=1 db_xref=GI:259907743 db_xref=UniProtKB/TrEMBL:D0FQF3 db_xref=GeneID:8541549 locus_tag=EpC_10710 note=silverDB:cEP01072 product=transposase protein_id=YP_002648099.1 transl_table=11
NC_012214	GenBank	CDS	1229739	1230278	+	1	.	codon_start=1 db_xref=GI:259907744 db_xref=UniProtKB/TrEMBL:D0FQF4 db_xref=GeneID:8541550 locus_tag=EpC_10730 note=silverDB:cEP01074 product='hypothetical protein' protein_id=YP_002648100.1 transl_table=11
NC_012214	GenBank	CDS	1230379	1231077	+	-1	.	EC_number=5.4.99.- codon_start=1 db_xref=GI:259907745 db_xref=UniProtKB/TrEMBL:D0FQF5 db_xref=GeneID:8539200 gene=rluA locus_tag=EpC_10740 note=silverDB:cEP01075 product='Pseudouridine synthase' protein_id=YP_002648101.1 transl_table=11
NC_012214	GenBank	CDS	1231254	1231736	+	1	.	codon_start=1 db_xref=GI:259907746 db_xref=UniProtKB/TrEMBL:D0FQF6 db_xref=GeneID:8538177 locus_tag=EpC_10750 note=silverDB:cEP01076 product='cold-shock protein' protein_id=YP_002648102.1 transl_table=11
NC_012214	GenBank	CDS	1232274	1233242	+	-1	.	codon_start=1 db_xref=GI:259907747 db_xref=UniProtKB/TrEMBL:D0FQF7 db_xref=GeneID:8539201 locus_tag=EpC_10760 note=silverDB:cEP01077 product='hypothetical protein' protein_id=YP_002648103.1 transl_table=11
NC_012214	GenBank	CDS	1233260	1234579	+	-1	.	codon_start=1 db_xref=GI:259907748 db_xref=UniProtKB/TrEMBL:D0FQF8 db_xref=GeneID:8539202 gene=yfeY locus_tag=EpC_10770 note=silverDB:cEP01078 product='hypothetical protein' protein_id=YP_002648104.1 transl_table=11
NC_012214	GenBank	CDS	1234814	1236250	+	-1	.	codon_start=1 db_xref=GI:259907749 db_xref=UniProtKB/TrEMBL:D0FQF9 db_xref=GeneID:8538926 locus_tag=EpC_10780 note=silverDB:cEP01079 product='Divalent cation transport protein' protein_id=YP_002648105.1 transl_table=11
NC_012214	GenBank	CDS	1236797	1239046	+	1	.	codon_start=1 db_xref=GI:259907750 db_xref=UniProtKB/TrEMBL:D0FQG0 db_xref=GeneID:8539203 gene=yfgF locus_tag=EpC_10790 note=silverDB:cEP01080 product='Inner membrane protein YfgF' protein_id=YP_002648106.1 transl_table=11
NC_012214	GenBank	CDS	1239036	1239641	+	-1	.	codon_start=1 db_xref=GI:259907751 db_xref=UniProtKB/TrEMBL:D0FQG1 db_xref=GeneID:8538930 gene=tehB locus_tag=EpC_10800 note='with TehA confers resistance to tellurite' product='tellurite resistance protein TehB' protein_id=YP_002648107.1 transl_table=11
NC_012214	GenBank	CDS	1239760	1241286	+	-1	.	EC_number=3.6.1.11 codon_start=1 db_xref=GI:259907752 db_xref=UniProtKB/TrEMBL:D0FQG2 db_xref=GeneID:8538493 gene=ppx locus_tag=EpC_10810 note=silverDB:cEP01082 product=exopolyphosphatase protein_id=YP_002648108.1 transl_table=11
NC_012214	GenBank	CDS	1241292	1243352	+	-1	.	EC_number=2.7.4.1 codon_start=1 db_xref=GI:259907753 db_xref=UniProtKB/TrEMBL:D0FQG3 db_xref=GeneID:8541439 gene=ppk locus_tag=EpC_10820 note='catalyzes the reversible transfer of the terminal phosphate of ATP to form a long chain polyphosphate' product='polyphosphate kinase' protein_id=YP_002648109.1 transl_table=11
NC_012214	GenBank	CDS	1243497	1245653	+	1	.	codon_start=1 db_xref=GI:259907754 db_xref=UniProtKB/TrEMBL:D0FQG4 db_xref=GeneID:8541438 locus_tag=EpC_10830 note=silverDB:cEP01084 product='phosphate ABC transporter permease' protein_id=YP_002648110.1 transl_table=11
NC_012214	GenBank	CDS	1245650	1247299	+	1	.	codon_start=1 db_xref=GI:259907755 db_xref=UniProtKB/TrEMBL:D0FQG5 db_xref=GeneID:8541551 locus_tag=EpC_10840 note=silverDB:cEP01085 product='phosphate ABC transporter permease' protein_id=YP_002648111.1 transl_table=11
NC_012214	GenBank	CDS	1247313	1248089	+	1	.	EC_number=3.6.3.27 codon_start=1 db_xref=GI:259907756 db_xref=UniProtKB/TrEMBL:D0FQG6 db_xref=GeneID:8539204 locus_tag=EpC_10850 note=silverDB:cEP01086 product='phosphate import ATP-binding protein (ABC phosphate transporter)' protein_id=YP_002648112.1 transl_table=11
NC_012214	GenBank	CDS	1248151	1248789	+	-1	.	EC_number=2.1.2.2 codon_start=1 db_xref=GI:259907757 db_xref=UniProtKB/TrEMBL:D0FQG7 db_xref=GeneID:8539205 gene=purN locus_tag=EpC_10860 note=silverDB:cEP01087 product='phosphoribosylglycinamide formyltransferase' protein_id=YP_002648113.1 transl_table=11
NC_012214	GenBank	CDS	1248786	1249826	+	-1	.	codon_start=1 db_xref=GI:259907758 db_xref=UniProtKB/TrEMBL:D0FQG8 db_xref=GeneID:8538550 gene=purM locus_tag=EpC_10870 note='catalyzes the formation of 1-(5-phosphoribosyl)-5-aminoimidazole from 2-(formamido)-N1-(5-phosphoribosyl)acetamidine and ATP in purine biosynthesis' product='phosphoribosylaminoimidazole synthetase' protein_id=YP_002648114.1 transl_table=11
NC_012214	GenBank	CDS	1250070	1250696	+	1	.	EC_number=2.4.2.9 codon_start=1 db_xref=GI:259907759 db_xref=UniProtKB/TrEMBL:D0FQG9 db_xref=GeneID:8538549 gene=upp locus_tag=EpC_10880 note=silverDB:cEP01089 product='uracil phosphoribosyltransferase' protein_id=YP_002648115.1 transl_table=11
NC_012214	GenBank	CDS	1250836	1252125	+	1	.	codon_start=1 db_xref=GI:259907760 db_xref=UniProtKB/TrEMBL:D0FQH0 db_xref=GeneID:8540655 gene=uraA locus_tag=EpC_10890 note=silverDB:cEP01090 product='uracil transporter' protein_id=YP_002648116.1 transl_table=11
NC_012214	GenBank	CDS	1252272	1252979	+	1	.	codon_start=1 db_xref=GI:259907761 db_xref=UniProtKB/TrEMBL:D0FQH1 db_xref=GeneID:8540658 gene=hda locus_tag=EpC_10900 note='controls initiation of DNA replication by inhibiting re-initiation of replication, promotes hydrolysis of DnaA-bound ATP' product='DNA replication initiation factor' protein_id=YP_002648117.1 transl_table=11
NC_012214	GenBank	CDS	1252976	1253329	+	-1	.	EC_number=1.20.4.1 codon_start=1 db_xref=GI:259907762 db_xref=UniProtKB/TrEMBL:D0FQH2 db_xref=GeneID:8539521 gene=arsC locus_tag=EpC_10910 note=silverDB:cEP01092 product='arsenate reductase' protein_id=YP_002648118.1 transl_table=11
NC_012214	GenBank	CDS	1253341	1254807	+	-1	.	codon_start=1 db_xref=GI:259907763 db_xref=UniProtKB/TrEMBL:D0FQH3 db_xref=GeneID:8539883 locus_tag=EpC_10920 note=silverDB:cEP01093 product='Peptidase M48 Ste24p' protein_id=YP_002648119.1 transl_table=11
NC_012214	GenBank	CDS	1255548	1256675	+	1	.	codon_start=1 db_xref=GI:259907764 db_xref=UniProtKB/TrEMBL:D0FQH4 db_xref=GeneID:8539207 locus_tag=EpC_10940 note=silverDB:cEP01095 product='exported protein, fragment' protein_id=YP_002648120.1 transl_table=11
NC_012214	GenBank	CDS	1256783	1257250	+	-1	.	EC_number=1.11.1.15 codon_start=1 db_xref=GI:259907765 db_xref=UniProtKB/TrEMBL:D0FQH5 db_xref=GeneID:8541552 gene=bcp locus_tag=EpC_10950 note='bacterioferritin comigratory protein; thiol peroxidase; thioredoxin-dependent; hydroperoxide peroxidase; in Escherichia coli this enzyme preferentially reduces linoleic acid hydroperoxide; contains an active site cysteine' product='thioredoxin-dependent …
NC_012214	GenBank	CDS	1257324	1257875	+	-1	.	codon_start=1 db_xref=GI:259907766 db_xref=UniProtKB/TrEMBL:D0FQH6 db_xref=GeneID:8541665 gene=gcvR locus_tag=EpC_10960 note='negative transcriptional regulator of the gcvTHP operon' product='glycine cleavage system transcriptional repressor' protein_id=YP_002648122.1 transl_table=11
NC_012214	GenBank	CDS	1258019	1258897	+	1	.	EC_number=4.2.1.52 codon_start=1 db_xref=GI:259907767 db_xref=UniProtKB/TrEMBL:D0FQH7 db_xref=GeneID:8539268 gene=dapA locus_tag=EpC_10970 note='catalyzes the formation of dihydrodipicolinate from L-aspartate 4-semialdehyde and pyruvate in lysine and diaminopimelate biosynthesis' product='dihydrodipicolinate synthase' protein_id=YP_002648123.1 transl_table=11
NC_012214	GenBank	CDS	1258913	1259944	+	1	.	codon_start=1 db_xref=GI:259907768 db_xref=UniProtKB/TrEMBL:D0FQH8 db_xref=GeneID:8539571 gene=nlpB locus_tag=EpC_10980 note=silverDB:cEP01099 product=lipoprotein protein_id=YP_002648124.1 transl_table=11
NC_012214	GenBank	CDS	1260138	1260851	+	1	.	EC_number=6.3.2.6 codon_start=1 db_xref=GI:259907769 db_xref=UniProtKB/TrEMBL:D0FQH9 db_xref=GeneID:8541797 gene=purC locus_tag=EpC_10990 note='catalyzes the formation of (S)-2-(5-amino-1-(5-phospho-D-ribosyl)imidazole-4- carboxamido)succinate from 5-amino-1-(5-phospho-D-ribosyl)imidazole-4-carboxylate and L-aspartate in purine biosynthesis; SAICAR synthase' product='phosphoribosylaminoimidazole-…
NC_012214	GenBank	CDS	1261000	1261863	+	1	.	codon_start=1 db_xref=GI:259907770 db_xref=UniProtKB/TrEMBL:D0FQI0 db_xref=GeneID:8540960 locus_tag=EpC_11000 note=silverDB:cEP01101 product='hypothetical protein' protein_id=YP_002648126.1 transl_table=11
NC_012214	GenBank	CDS	1261870	1263876	+	1	.	codon_start=1 db_xref=GI:259907771 db_xref=UniProtKB/TrEMBL:D0FQI1 db_xref=GeneID:8539208 gene=ypfI locus_tag=EpC_11010 note=silverDB:cEP01102 product='hypothetical protein' protein_id=YP_002648127.1 transl_table=11
NC_012214	GenBank	CDS	1264486	1264617	+	1	.	codon_start=1 db_xref=GI:259907772 db_xref=UniProtKB/TrEMBL:D0FQI2 db_xref=GeneID:8541077 locus_tag=EpC_11030 note=silverDB:cEP01104 product='hypothetical protein' protein_id=YP_002648128.1 transl_table=11
NC_012214	GenBank	CDS	1264678	1264944	+	1	.	codon_start=1 db_xref=GI:259907773 db_xref=UniProtKB/TrEMBL:D0FPI9 db_xref=GeneID:8539209 locus_tag=EpC_11040 note=silverDB:cEP01105 product='transposase, orf A' protein_id=YP_002648129.1 transl_table=11
NC_012214	GenBank	CDS	1264995	1265789	+	1	.	codon_start=1 db_xref=GI:259907774 db_xref=UniProtKB/TrEMBL:D0FQI4 db_xref=GeneID:8539210 locus_tag=EpC_11050 note=silverDB:cEP01106 product='transposase, orf B' protein_id=YP_002648130.1 transl_table=11
NC_012214	GenBank	CDS	1265912	1266301	+	-1	.	codon_start=1 db_xref=GI:259907775 db_xref=UniProtKB/TrEMBL:D0FQI5 db_xref=GeneID:8541078 locus_tag=EpC_11060 note=silverDB:cEP01107 product='hypothetical protein' protein_id=YP_002648131.1 transl_table=11
NC_012214	GenBank	CDS	1266545	1266730	+	-1	.	codon_start=1 db_xref=GI:259907776 db_xref=UniProtKB/TrEMBL:D0FQI6 db_xref=GeneID:8539211 locus_tag=EpC_11070 note=silverDB:cEP01108 product='hypothetical protein' protein_id=YP_002648132.1 transl_table=11
NC_012214	GenBank	CDS	1266805	1267563	+	-1	.	codon_start=1 db_xref=GI:259907777 db_xref=UniProtKB/TrEMBL:D0FQI7 db_xref=GeneID:8539212 locus_tag=EpC_11080 note=silverDB:cEP01109 product='hypothetical protein' protein_id=YP_002648133.1 transl_table=11
NC_012214	GenBank	CDS	1267589	1268659	+	-1	.	codon_start=1 db_xref=GI:259907778 db_xref=UniProtKB/TrEMBL:D0FQI8 db_xref=GeneID:8541553 gene=xerC locus_tag=EpC_11090 note='site-specific tyrosine recombinase which cuts and rejoins DNA molecules; binds cooperatively to specific DNA consensus sites; forms a heterotetrameric complex with XerC; XerCD exhibit similar sequences; essential to convert chromosome dimers to monomers during cell divisio…
NC_012214	GenBank	CDS	1268831	1271515	+	-1	.	codon_start=1 db_xref=GI:259907779 db_xref=UniProtKB/TrEMBL:D0FQI9 db_xref=GeneID:8539213 gene=dnaG locus_tag=EpC_11100 note=silverDB:cEP01111 product='DnaG primase-like protein' protein_id=YP_002648135.1 transl_table=11
NC_012214	GenBank	CDS	1271613	1272011	+	1	.	codon_start=1 db_xref=GI:259907780 db_xref=UniProtKB/TrEMBL:D0FQJ0 db_xref=GeneID:8539606 locus_tag=EpC_11110 note=silverDB:cEP01112 product='phage regulatory protein' protein_id=YP_002648136.1 transl_table=11
NC_012214	GenBank	CDS	1272086	1272388	+	1	.	codon_start=1 db_xref=GI:259907781 db_xref=UniProtKB/TrEMBL:D0FQJ1 db_xref=GeneID:8541079 locus_tag=EpC_11120 note=silverDB:cEP01113 product='hypothetical protein' protein_id=YP_002648137.1 transl_table=11
NC_012214	GenBank	CDS	1272453	1272722	+	-1	.	codon_start=1 db_xref=GI:259907782 db_xref=UniProtKB/TrEMBL:D0FQJ2 db_xref=GeneID:8539214 locus_tag=EpC_11130 note=silverDB:cEP01114 product='hypothetical protein' protein_id=YP_002648138.1 transl_table=11
NC_012214	GenBank	CDS	1272737	1277023	+	-1	.	codon_start=1 db_xref=GI:259907783 db_xref=UniProtKB/TrEMBL:D0FQJ3 db_xref=GeneID:8539215 locus_tag=EpC_11140 note=silverDB:cEP01115 product='Rhs family protein' protein_id=YP_002648139.1 transl_table=11
NC_012214	GenBank	CDS	1277036	1277485	+	-1	.	codon_start=1 db_xref=GI:259907784 db_xref=UniProtKB/TrEMBL:D0FQJ4 db_xref=GeneID:8541554 locus_tag=EpC_11150 note=silverDB:cEP01116 product='hypothetical protein' protein_id=YP_002648140.1 transl_table=11
NC_012214	GenBank	CDS	1277774	1298860	+	-1	.	EC_number=6.3.2.26 codon_start=1 db_xref=GI:259907785 db_xref=UniProtKB/TrEMBL:D0FQJ5 db_xref=GeneID:8539216 gene=eppT locus_tag=EpC_11160 note=silverDB:cEP01117 product='Non-ribosomal peptide synthetase' protein_id=YP_002648141.1 transl_table=11
NC_012214	GenBank	CDS	1299450	1299638	+	-1	.	codon_start=1 db_xref=GI:259907786 db_xref=UniProtKB/TrEMBL:D0FQJ6 db_xref=GeneID:8538311 gene=ypfN locus_tag=EpC_11170 note=silverDB:cEP01118 product='hypothetical protein' protein_id=YP_002648142.1 transl_table=11
NC_012214	GenBank	CDS	1299649	1300776	+	-1	.	EC_number=3.5.1.18 codon_start=1 db_xref=GI:259907787 db_xref=UniProtKB/TrEMBL:D0FQJ7 db_xref=GeneID:8540795 gene=dapE locus_tag=EpC_11180 note='dapE-encoded N-succinyl-L,L-diaminopimelic acid desuccinylase (DapE), catalyzes the hydrolysis of N-succinyl-L,Ldiaminopimelate L,L-SDAP to L,L-diaminopimelate and succinate. It is a metalloprotease containing dinuclear active sites. Its structure is the…
NC_012214	GenBank	CDS	1300779	1301159	+	-1	.	codon_start=1 db_xref=GI:259907788 db_xref=UniProtKB/TrEMBL:D0FQJ8 db_xref=GeneID:8539574 locus_tag=EpC_11190 note=silverDB:cEP01120 product='hypothetical protein' protein_id=YP_002648144.1 transl_table=11
NC_012214	GenBank	CDS	1302077	1302271	+	1	.	codon_start=1 db_xref=GI:259907789 db_xref=UniProtKB/TrEMBL:D0FQJ9 db_xref=GeneID:8541080 locus_tag=EpC_11200 note=silverDB:cEP01121 product='hypothetical protein' protein_id=YP_002648145.1 transl_table=11
NC_012214	GenBank	CDS	1302443	1304044	+	-1	.	codon_start=1 db_xref=GI:259907790 db_xref=UniProtKB/TrEMBL:D0FQK0 db_xref=GeneID:8539217 locus_tag=EpC_11210 note=silverDB:cEP01122 product='hypothetical protein' protein_id=YP_002648146.1 transl_table=11
NC_012214	GenBank	CDS	1305043	1308156	+	-1	.	codon_start=1 db_xref=GI:259907791 db_xref=UniProtKB/TrEMBL:D0FQK1 db_xref=GeneID:8539218 gene=acrB locus_tag=EpC_11220 note=silverDB:cEP01123 product='aminoglycoside/multidrug efflux system' protein_id=YP_002648147.1 transl_table=11
NC_012214	GenBank	CDS	1308375	1309004	+	-1	.	codon_start=1 db_xref=GI:259907792 db_xref=UniProtKB/TrEMBL:D0FQK2 db_xref=GeneID:8540979 gene=narP locus_tag=EpC_11230 note=silverDB:cEP01124 product='Nitrate/nitrite response regulator protein NarP' protein_id=YP_002648148.1 transl_table=11
NC_012214	GenBank	CDS	1309022	1310002	+	-1	.	EC_number=2.7.13.3 codon_start=1 db_xref=GI:259907793 db_xref=UniProtKB/TrEMBL:D0FQK3 db_xref=GeneID:8539180 locus_tag=EpC_11240 note=silverDB:cEP01125 product='nitrate/nitrite sensor histidine kinase NarQ' protein_id=YP_002648149.1 transl_table=11
NC_012214	GenBank	CDS	1310359	1310634	+	1	.	codon_start=1 db_xref=GI:259907794 db_xref=UniProtKB/TrEMBL:D0FQK4 db_xref=GeneID:8539219 locus_tag=EpC_11250 note=silverDB:cEP01126 product='hypothetical protein' protein_id=YP_002648150.1 transl_table=11
NC_012214	GenBank	CDS	1310963	1312411	+	1	.	codon_start=1 db_xref=GI:259907795 db_xref=UniProtKB/TrEMBL:D0FQK5 db_xref=GeneID:8539220 gene=ansP locus_tag=EpC_11260 note=silverDB:cEP01127 product='L-asparagine permease' protein_id=YP_002648151.1 transl_table=11
NC_012214	GenBank	CDS	1312523	1313104	+	1	.	codon_start=1 db_xref=GI:259907796 db_xref=UniProtKB/TrEMBL:D0FQK6 db_xref=GeneID:8538672 gene=yffH locus_tag=EpC_11270 note=silverDB:cEP01128 product='hypothetical protein' protein_id=YP_002648152.1 transl_table=11
NC_012214	GenBank	CDS	1313182	1315182	+	-1	.	EC_number=2.2.1.1 codon_start=1 db_xref=GI:259907797 db_xref=UniProtKB/TrEMBL:D0FQK7 db_xref=GeneID:8538928 gene=tktA locus_tag=EpC_11280 note=silverDB:cEP01129 product=transketolase protein_id=YP_002648153.1 transl_table=11
NC_012214	GenBank	CDS	1315254	1316204	+	-1	.	EC_number=2.2.1.2 codon_start=1 db_xref=GI:259907798 db_xref=UniProtKB/TrEMBL:D0FQK8 db_xref=GeneID:8538252 gene=talA locus_tag=EpC_11290 note=silverDB:cEP01130 product='transaldolase A' protein_id=YP_002648154.1 transl_table=11
NC_012214	GenBank	CDS	1316533	1317441	+	-1	.	codon_start=1 db_xref=GI:259907799 db_xref=UniProtKB/TrEMBL:D0FQK9 db_xref=GeneID:8540947 gene=hemF locus_tag=EpC_11300 note='catalyzes the conversion of the propionic acid groups of rings I and III to vinyl groups during heme synthesis' product='coproporphyrinogen III oxidase' protein_id=YP_002648155.1 transl_table=11
NC_012214	GenBank	CDS	1317488	1318354	+	-1	.	codon_start=1 db_xref=GI:259907800 db_xref=UniProtKB/TrEMBL:D0FQL0 db_xref=GeneID:8539527 gene=amiA locus_tag=EpC_11310 note=silverDB:cEP01132 product='N-acetylmuramoyl-l-alanine amidase I' protein_id=YP_002648156.1 transl_table=11
NC_012214	GenBank	CDS	1318563	1318988	+	1	.	EC_number=2.3.1.- codon_start=1 db_xref=GI:259907801 db_xref=UniProtKB/TrEMBL:D0FQL1 db_xref=GeneID:8540983 locus_tag=EpC_11320 note=silverDB:cEP01133 product=acetyltransferase protein_id=YP_002648157.1 transl_table=11
NC_012214	GenBank	CDS	1319073	1319528	+	1	.	codon_start=1 db_xref=GI:259907802 db_xref=UniProtKB/TrEMBL:D0FQL2 db_xref=GeneID:8539221 gene=yfeZ locus_tag=EpC_11330 note=silverDB:cEP01134 product='hypothetical protein' protein_id=YP_002648158.1 transl_table=11
NC_012214	GenBank	CDS	1319601	1320221	+	1	.	codon_start=1 db_xref=GI:259907803 db_xref=UniProtKB/TrEMBL:D0FQL3 db_xref=GeneID:8541030 gene=yfeY locus_tag=EpC_11340 note=silverDB:cEP01135 product='hypothetical protein' protein_id=YP_002648159.1 transl_table=11
NC_012214	GenBank	CDS	1320509	1321525	+	1	.	codon_start=1 db_xref=GI:259907804 db_xref=UniProtKB/TrEMBL:D0FQL4 db_xref=GeneID:8538927 gene=cysP locus_tag=EpC_11350 note=silverDB:cEP01136 product='thiosulfate transporter subunit' protein_id=YP_002648160.1 transl_table=11
NC_012214	GenBank	CDS	1321525	1322358	+	1	.	codon_start=1 db_xref=GI:259907805 db_xref=UniProtKB/TrEMBL:D0FQL5 db_xref=GeneID:8540329 gene=cysT locus_tag=EpC_11360 note=silverDB:cEP01137 product='sulfate/thiosulfate transporter subunit' protein_id=YP_002648161.1 transl_table=11
NC_012214	GenBank	CDS	1322358	1323233	+	1	.	codon_start=1 db_xref=GI:259907806 db_xref=UniProtKB/TrEMBL:D0FQL6 db_xref=GeneID:8541738 gene=cysW locus_tag=EpC_11370 note='Part of the ABC transporter complex cysAWTP involved in sulfate/thiosulfate import' product='sulfate/thiosulfate transporter permease' protein_id=YP_002648162.1 transl_table=11
NC_012214	GenBank	CDS	1323223	1324311	+	1	.	EC_number=3.6.3.25 codon_start=1 db_xref=GI:259907807 db_xref=UniProtKB/TrEMBL:D0FQL7 db_xref=GeneID:8541739 gene=cysA locus_tag=EpC_11380 note=silverDB:cEP01139 product='sulfate/thiosulfate transporter subunit' protein_id=YP_002648163.1 transl_table=11
NC_012214	GenBank	CDS	1324391	1325269	+	1	.	codon_start=1 db_xref=GI:259907808 db_xref=UniProtKB/TrEMBL:D0FQL8 db_xref=GeneID:8541736 gene=cysM locus_tag=EpC_11390 note=silverDB:cEP01140 product='cysteine synthase B (O-acetylserine sulfhydrolase B)' protein_id=YP_002648164.1 transl_table=11
NC_012214	GenBank	CDS	1325266	1326132	+	1	.	codon_start=1 db_xref=GI:259907809 db_xref=UniProtKB/TrEMBL:D0FQL9 db_xref=GeneID:8540327 locus_tag=EpC_11400 note=silverDB:cEP01141 product='Two-component system response regulator' protein_id=YP_002648165.1 transl_table=11
NC_012214	GenBank	CDS	1326129	1327490	+	1	.	codon_start=1 db_xref=GI:259907810 db_xref=UniProtKB/TrEMBL:D0FQM0 db_xref=GeneID:8539222 locus_tag=EpC_11410 note=silverDB:cEP01142 product='two-component system sensor kinase' protein_id=YP_002648166.1 transl_table=11
NC_012214	GenBank	CDS	1327605	1328108	+	-1	.	EC_number=2.7.1.69 codon_start=1 db_xref=GI:259907811 db_xref=UniProtKB/TrEMBL:D0FQM1 db_xref=GeneID:8541081 gene=crr locus_tag=EpC_11420 note='functions in phosphoenolpyruvate-(PEP)-dependent phosphotransferase (PTS) system; functions in the transport and phosphorylation of glucose' product='PTS system glucose-specific transporter' protein_id=YP_002648167.1 transl_table=11
NC_012214	GenBank	CDS	1328152	1329879	+	-1	.	EC_number=2.7.3.9 codon_start=1 db_xref=GI:259907812 db_xref=UniProtKB/TrEMBL:D0FQM2 db_xref=GeneID:8540292 gene=ptsI locus_tag=EpC_11430 note='phosphotransferase system, enzyme I; transfers the phosphoryl group from phosphoenolpyruvate (PEP) to the phosphoryl carrier protein; part of the phosphoenolpyruvate-dependent sugar phosphotransferase system (PTS), a major carbohydrate active-transport sy…
NC_012214	GenBank	CDS	1330085	1330342	+	-1	.	codon_start=1 db_xref=GI:259907813 db_xref=UniProtKB/TrEMBL:D0FQM3 db_xref=GeneID:8541443 gene=ptsH locus_tag=EpC_11440 note=silverDB:cEP01145 product='PTS system phosphohistidinoprotein-hexose phosphotransferase Hpr' protein_id=YP_002648169.1 transl_table=11
NC_012214	GenBank	CDS	1330735	1331706	+	-1	.	EC_number=2.5.1.47 codon_start=1 db_xref=GI:259907814 db_xref=UniProtKB/TrEMBL:D0FQM4 db_xref=GeneID:8538540 gene=cysK locus_tag=EpC_11450 note='CysK; forms a complex with serine acetyltransferase CysE; functions in cysteine biosynthesis' product='cysteine synthase A' protein_id=YP_002648170.1 transl_table=11
NC_012214	GenBank	CDS	1331924	1332727	+	-1	.	codon_start=1 db_xref=GI:259907815 db_xref=UniProtKB/TrEMBL:D0FQM5 db_xref=GeneID:8540326 gene=cysZ locus_tag=EpC_11460 note=silverDB:cEP01147 product='CysZ-like protein' protein_id=YP_002648171.1 transl_table=11
NC_012214	GenBank	CDS	1332906	1333835	+	1	.	codon_start=1 db_xref=GI:259907816 db_xref=UniProtKB/TrEMBL:D0FQM6 db_xref=GeneID:8540331 gene=zipA locus_tag=EpC_11470 note='interacts with cell division protein FitsZ and may be required to anchor septal ring structure' product='cell division protein ZipA' protein_id=YP_002648172.1 transl_table=11
NC_012214	GenBank	CDS	1333901	1335937	+	1	.	EC_number=6.5.1.2 codon_start=1 db_xref=GI:259907817 db_xref=UniProtKB/TrEMBL:D0FQM7 db_xref=GeneID:8540811 gene=ligA locus_tag=EpC_11480 note='this protein catalyzes the formation of phosphodiester linkages between 5'-phosphoryl and 3'-hydroxyl groups in double-stranded DNA using NAD as a coenzyme and as the energy source for the reaction; essential for DNA replication and repair of damaged DNA;…
NC_012214	GenBank	CDS	1335954	1336133	+	1	.	codon_start=1 db_xref=GI:259907818 db_xref=UniProtKB/TrEMBL:D0FQM8 db_xref=GeneID:8539475 locus_tag=EpC_11490 note=silverDB:cEP01150 product='hypothetical protein' protein_id=YP_002648174.1 transl_table=11
NC_012214	GenBank	CDS	1336208	1337233	+	-1	.	codon_start=1 db_xref=GI:259907819 db_xref=UniProtKB/TrEMBL:D0FQM9 db_xref=GeneID:8539223 gene=yfeH locus_tag=EpC_11500 note=silverDB:cEP01151 product='cytochrome oxidase' protein_id=YP_002648175.1 transl_table=11
NC_012214	GenBank	CDS	1337328	1338248	+	1	.	codon_start=1 db_xref=GI:259907820 db_xref=UniProtKB/TrEMBL:D0FQN0 db_xref=GeneID:8538924 gene=yfeR locus_tag=EpC_11510 note=silverDB:cEP01152 product='LysR family transcriptional regulator' protein_id=YP_002648176.1 transl_table=11
NC_012214	GenBank	CDS	1338245	1338580	+	-1	.	codon_start=1 db_xref=GI:259907821 db_xref=UniProtKB/TrEMBL:D0FQN1 db_xref=GeneID:8538925 locus_tag=EpC_11520 note=silverDB:cEP01153 product='hypothetical protein' protein_id=YP_002648177.1 transl_table=11
NC_012214	GenBank	gene	1338935	1339010	+	-1	.	db_xref=GeneID:8539224 gene=tRNA-Lys locus_tag=EpC_t44
NC_012214	GenBank	tRNA	1338935	1339010	+	-1	.	db_xref=GeneID:8539224 gene=tRNA-Lys locus_tag=EpC_t44 note='tRNAscan-SE-score 99.54' product=tRNA-Lys
NC_012214	GenBank	gene	1339015	1339090	+	-1	.	db_xref=GeneID:8541667 gene=tRNA-Val locus_tag=EpC_t73
NC_012214	GenBank	tRNA	1339015	1339090	+	-1	.	db_xref=GeneID:8541667 gene=tRNA-Val locus_tag=EpC_t73 note='tRNAscan-SE-score 96.13' product=tRNA-Val
NC_012214	GenBank	gene	1339122	1339197	+	-1	.	db_xref=GeneID:8541529 gene=tRNA-Val locus_tag=EpC_t74
NC_012214	GenBank	tRNA	1339122	1339197	+	-1	.	db_xref=GeneID:8541529 gene=tRNA-Val locus_tag=EpC_t74 note='tRNAscan-SE-score 91.45' product=tRNA-Val
NC_012214	GenBank	gene	1339255	1339330	+	-1	.	db_xref=GeneID:8541313 gene=tRNA-Val locus_tag=EpC_t75
NC_012214	GenBank	tRNA	1339255	1339330	+	-1	.	db_xref=GeneID:8541313 gene=tRNA-Val locus_tag=EpC_t75 note='tRNAscan-SE-score 91.45' product=tRNA-Val
NC_012214	GenBank	CDS	1339589	1340998	+	1	.	EC_number=6.1.1.17 codon_start=1 db_xref=GI:259907822 db_xref=UniProtKB/TrEMBL:D0FQN2 db_xref=GeneID:8540617 gene=gltX locus_tag=EpC_11530 note='Charges one glutamine molecule and pairs it to its corresponding RNA trinucleotide during protein translation' product='glutamyl-tRNA synthetase' protein_id=YP_002648178.1 transl_table=11
NC_012214	GenBank	CDS	1341046	1341396	+	-1	.	codon_start=1 db_xref=GI:259907823 db_xref=UniProtKB/TrEMBL:D0FQN3 db_xref=GeneID:8539300 gene=yfeC locus_tag=EpC_11540 note=silverDB:cEP01155 product='negative regulator' protein_id=YP_002648179.1 transl_table=11
NC_012214	GenBank	CDS	1341549	1342337	+	-1	.	codon_start=1 db_xref=GI:259907824 db_xref=UniProtKB/TrEMBL:D0FQN4 db_xref=GeneID:8541029 locus_tag=EpC_11550 note=silverDB:cEP01156 product='Formate/nitrite transporter' protein_id=YP_002648180.1 transl_table=11
NC_012214	GenBank	gene	1342686	1342761	+	1	.	db_xref=GeneID:8541082 gene=tRNA-Ala locus_tag=EpC_t03
NC_012214	GenBank	tRNA	1342686	1342761	+	1	.	db_xref=GeneID:8541082 gene=tRNA-Ala locus_tag=EpC_t03 note='tRNAscan-SE-score 82.62' product=tRNA-Ala
NC_012214	GenBank	gene	1342813	1342888	+	1	.	db_xref=GeneID:8538277 gene=tRNA-Ala locus_tag=EpC_t04
NC_012214	GenBank	tRNA	1342813	1342888	+	1	.	db_xref=GeneID:8538277 gene=tRNA-Ala locus_tag=EpC_t04 note='tRNAscan-SE-score 82.62' product=tRNA-Ala
NC_012214	GenBank	CDS	1343131	1344315	+	-1	.	codon_start=1 db_xref=GI:259907825 db_xref=UniProtKB/TrEMBL:D0FQN5 db_xref=GeneID:8538278 gene=nupC locus_tag=EpC_11560 note=silverDB:cEP01157 product='Nucleoside permease' protein_id=YP_002648181.1 transl_table=11
NC_012214	GenBank	CDS	1344755	1345996	+	1	.	codon_start=1 db_xref=GI:259907826 db_xref=UniProtKB/TrEMBL:D0FQN6 db_xref=GeneID:8541278 gene=mntH locus_tag=EpC_11570 note=silverDB:cEP01158 product='manganese transport protein MntH' protein_id=YP_002648182.1 transl_table=11
NC_012214	GenBank	CDS	1346033	1346401	+	-1	.	codon_start=1 db_xref=GI:259907827 db_xref=UniProtKB/TrEMBL:D0FQN7 db_xref=GeneID:8541205 locus_tag=EpC_11580 note=silverDB:cEP01159 product='hypothetical protein' protein_id=YP_002648183.1 transl_table=11
NC_012214	GenBank	CDS	1346398	1346601	+	-1	.	codon_start=1 db_xref=GI:259907828 db_xref=UniProtKB/TrEMBL:D0FQN8 db_xref=GeneID:8539225 locus_tag=EpC_11590 note=silverDB:cEP01160 product='hypothetical protein' protein_id=YP_002648184.1 transl_table=11
NC_012214	GenBank	CDS	1346629	1347618	+	-1	.	codon_start=1 db_xref=GI:259907829 db_xref=UniProtKB/TrEMBL:D0FQN9 db_xref=GeneID:8541083 locus_tag=EpC_11600 note=silverDB:cEP01161 product='ion-channel protein' protein_id=YP_002648185.1 transl_table=11
NC_012214	GenBank	CDS	1347814	1349466	+	1	.	EC_number=4.1.1.74 codon_start=1 db_xref=GI:259907830 db_xref=UniProtKB/TrEMBL:D0FQP0 db_xref=GeneID:8539226 gene=ipdC locus_tag=EpC_11610 note=silverDB:cEP01162 product='Indolepyruvate decarboxylase' protein_id=YP_002648186.1 transl_table=11
NC_012214	GenBank	CDS	1349632	1350597	+	1	.	EC_number=2.7.1.2 codon_start=1 db_xref=GI:259907831 db_xref=UniProtKB/TrEMBL:D0FQP1 db_xref=GeneID:8538240 gene=glk locus_tag=EpC_11620 note='catalyzes the conversion of ATP and D-glucose to ADP and D-glucose 6-phosphate' product=glucokinase protein_id=YP_002648187.1 transl_table=11
NC_012214	GenBank	CDS	1350625	1350939	+	-1	.	codon_start=1 db_xref=GI:259907832 db_xref=UniProtKB/TrEMBL:D0FQP2 db_xref=GeneID:8539278 locus_tag=EpC_11630 note=silverDB:cEP01164 product='transcriptional regulator, fragment' protein_id=YP_002648188.1 transl_table=11
NC_012214	GenBank	CDS	1351137	1352372	+	1	.	codon_start=1 db_xref=GI:259907833 db_xref=UniProtKB/TrEMBL:D0FQP3 db_xref=GeneID:8539227 locus_tag=EpC_11640 note=silverDB:cEP01165 product=aminotransferase protein_id=YP_002648189.1 transl_table=11
NC_012214	GenBank	CDS	1352508	1354466	+	-1	.	codon_start=1 db_xref=GI:259907834 db_xref=UniProtKB/TrEMBL:D0FQP4 db_xref=GeneID:8539228 locus_tag=EpC_11650 note=silverDB:cEP01166 product='Secreted effector protein' protein_id=YP_002648190.1 transl_table=11
NC_012214	GenBank	CDS	1355026	1355472	+	1	.	codon_start=1 db_xref=GI:259907835 db_xref=UniProtKB/TrEMBL:D0FQP5 db_xref=GeneID:8539229 locus_tag=EpC_11660 note=silverDB:cEP01167 product='Universal stress family protein' protein_id=YP_002648191.1 transl_table=11
NC_012214	GenBank	CDS	1355613	1356326	+	1	.	codon_start=1 db_xref=GI:259907836 db_xref=UniProtKB/TrEMBL:D0FQP6 db_xref=GeneID:8539230 locus_tag=EpC_11670 note=silverDB:cEP01168 product='hypothetical protein' protein_id=YP_002648192.1 transl_table=11
NC_012214	GenBank	CDS	1356582	1356863	+	1	.	codon_start=1 db_xref=GI:259907837 db_xref=UniProtKB/TrEMBL:D0FQP7 db_xref=GeneID:8539231 locus_tag=EpC_11680 note=silverDB:cEP01169 product='hypothetical protein' protein_id=YP_002648193.1 transl_table=11
NC_012214	GenBank	CDS	1356969	1357217	+	1	.	codon_start=1 db_xref=GI:259907838 db_xref=UniProtKB/TrEMBL:D0FQP8 db_xref=GeneID:8539232 locus_tag=EpC_11690 note=silverDB:cEP01170 product='hypothetical protein' protein_id=YP_002648194.1 transl_table=11
NC_012214	GenBank	CDS	1357348	1358232	+	1	.	codon_start=1 db_xref=GI:259907839 db_xref=UniProtKB/TrEMBL:D0FQP9 db_xref=GeneID:8541555 locus_tag=EpC_11700 note=silverDB:cEP01171 product='Senescence marker protein-30' protein_id=YP_002648195.1 transl_table=11
NC_012214	GenBank	CDS	1358722	1359966	+	1	.	codon_start=1 db_xref=GI:259907840 db_xref=UniProtKB/TrEMBL:D0FQQ0 db_xref=GeneID:8539233 gene=mscS locus_tag=EpC_11710 note=silverDB:cEP01172 product='Small-conductance mechanosensitive channel' protein_id=YP_002648196.1 transl_table=11
NC_012214	GenBank	CDS	1360263	1366562	+	1	.	codon_start=1 db_xref=GI:259907841 db_xref=UniProtKB/TrEMBL:D0FQQ1 db_xref=GeneID:8541070 locus_tag=EpC_11720 note=silverDB:cEP01173 product='hypothetical protein' protein_id=YP_002648197.1 transl_table=11
NC_012214	GenBank	CDS	1366567	1367109	+	1	.	codon_start=1 db_xref=GI:259907842 db_xref=UniProtKB/TrEMBL:D0FQQ2 db_xref=GeneID:8539234 locus_tag=EpC_11730 note=silverDB:cEP01174 product='hypothetical protein' protein_id=YP_002648198.1 transl_table=11
NC_012214	GenBank	CDS	1367181	1367480	+	1	.	codon_start=1 db_xref=GI:259907843 db_xref=UniProtKB/TrEMBL:D0FQQ3 db_xref=GeneID:8539235 locus_tag=EpC_11740 note=silverDB:cEP01175 product='transposase IS3/IS911, orf A' protein_id=YP_002648199.1 transl_table=11
NC_012214	GenBank	CDS	1367477	1368205	+	1	.	codon_start=1 db_xref=GI:259907844 db_xref=UniProtKB/TrEMBL:D0FQQ4 db_xref=GeneID:8539236 locus_tag=EpC_11750 note=silverDB:cEP01176 product='transposase IS3/IS911, orf B' protein_id=YP_002648200.1 transl_table=11
NC_012214	GenBank	CDS	1368262	1368564	+	1	.	codon_start=1 db_xref=GI:259907845 db_xref=UniProtKB/TrEMBL:D0FQ03 db_xref=GeneID:8541084 locus_tag=EpC_11760 note=silverDB:cEP01177 product='transposase, orf A' protein_id=YP_002648201.1 transl_table=11
NC_012214	GenBank	CDS	1368591	1369430	+	1	.	codon_start=1 db_xref=GI:259907846 db_xref=UniProtKB/TrEMBL:D0FQ04 db_xref=GeneID:8539237 locus_tag=EpC_11770 note=silverDB:cEP01178 product='transposase IS3/IS911, orf B' protein_id=YP_002648202.1 transl_table=11
NC_012214	GenBank	CDS	1369448	1370302	+	-1	.	codon_start=1 db_xref=GI:259907847 db_xref=UniProtKB/TrEMBL:D0FQQ7 db_xref=GeneID:8539238 locus_tag=EpC_11780 note=silverDB:cEP01179 product='transposase, orf A' protein_id=YP_002648203.1 transl_table=11
NC_012214	GenBank	CDS	1370299	1370598	+	-1	.	codon_start=1 db_xref=GI:259907848 db_xref=UniProtKB/TrEMBL:D0FQQ8 db_xref=GeneID:8539239 locus_tag=EpC_11790 note=silverDB:cEP01180 product='transposase, orf B' protein_id=YP_002648204.1 transl_table=11
NC_012214	GenBank	CDS	1371014	1371790	+	1	.	codon_start=1 db_xref=GI:259907849 db_xref=UniProtKB/TrEMBL:D0FQQ9 db_xref=GeneID:8539240 locus_tag=EpC_11800 note=silverDB:cEP01181 product='Response regulator receiver' protein_id=YP_002648205.1 transl_table=11
NC_012214	GenBank	CDS	1371800	1372231	+	1	.	codon_start=1 db_xref=GI:259907850 db_xref=UniProtKB/TrEMBL:D0FQR0 db_xref=GeneID:8539241 locus_tag=EpC_11810 note=silverDB:cEP01182 product='N-acetyltransferase GCN5' protein_id=YP_002648206.1 transl_table=11
NC_012214	GenBank	CDS	1372237	1372689	+	1	.	codon_start=1 db_xref=GI:259907851 db_xref=UniProtKB/TrEMBL:D0FQR1 db_xref=GeneID:8539242 locus_tag=EpC_11820 note=silverDB:cEP01183 product='hypothetical protein' protein_id=YP_002648207.1 transl_table=11
NC_012214	GenBank	CDS	1372689	1373948	+	1	.	codon_start=1 db_xref=GI:259907852 db_xref=UniProtKB/TrEMBL:D0FQR2 db_xref=GeneID:8541172 locus_tag=EpC_11830 note=silverDB:cEP01184 product='two-component system sensory histidine kinase' protein_id=YP_002648208.1 transl_table=11
NC_012214	GenBank	gene	1374059	1374133	+	1	.	db_xref=GeneID:8539752 gene=tRNA-Arg locus_tag=EpC_t07
NC_012214	GenBank	tRNA	1374059	1374133	+	1	.	db_xref=GeneID:8539752 gene=tRNA-Arg locus_tag=EpC_t07 note='tRNAscan-SE-score 69.56' product=tRNA-Arg
NC_012214	GenBank	CDS	1374322	1374669	+	1	.	codon_start=1 db_xref=GI:259907853 db_xref=UniProtKB/TrEMBL:D0FQR3 db_xref=GeneID:8538280 locus_tag=EpC_11840 note=silverDB:cEP01185 product='transposase, fragment' protein_id=YP_002648209.1 transl_table=11
NC_012214	GenBank	CDS	1374697	1375506	+	-1	.	codon_start=1 db_xref=GI:259907854 db_xref=UniProtKB/TrEMBL:D0FP30 db_xref=GeneID:8541642 locus_tag=EpC_11850 note=silverDB:cEP01186 product=transposase protein_id=YP_002648210.1 transl_table=11
NC_012214	GenBank	CDS	1375548	1375832	+	-1	.	codon_start=1 db_xref=GI:259907855 db_xref=UniProtKB/TrEMBL:D0FP31 db_xref=GeneID:8539753 locus_tag=EpC_11860 note=silverDB:cEP01187 product='hypothetical protein' protein_id=YP_002648211.1 transl_table=11
NC_012214	GenBank	CDS	1375979	1376770	+	1	.	codon_start=1 db_xref=GI:259907856 db_xref=UniProtKB/TrEMBL:D0FQR6 db_xref=GeneID:8541173 locus_tag=EpC_11870 note=silverDB:cEP01188 product='hypothetical protein' protein_id=YP_002648212.1 transl_table=11
NC_012214	GenBank	CDS	1377032	1378240	+	1	.	codon_start=1 db_xref=GI:259907857 db_xref=UniProtKB/TrEMBL:D0FQR7 db_xref=GeneID:8539754 locus_tag=EpC_11880 note=silverDB:cEP01189 product=transposase protein_id=YP_002648213.1 transl_table=11
NC_012214	GenBank	CDS	1378793	1379407	+	1	.	EC_number=3.6.3.41 codon_start=1 db_xref=GI:259907858 db_xref=UniProtKB/TrEMBL:D0FQR8 db_xref=GeneID:8539755 gene=ccmA locus_tag=EpC_11890 note=silverDB:cEP01190 product='cytochrome c biogenesis ATP-binding export protein' protein_id=YP_002648214.1 transl_table=11
NC_012214	GenBank	CDS	1379407	1380066	+	1	.	codon_start=1 db_xref=GI:259907859 db_xref=UniProtKB/TrEMBL:D0FQR9 db_xref=GeneID:8539653 gene=ccmB locus_tag=EpC_11900 note=silverDB:cEP01191 product='Heme exporter protein B' protein_id=YP_002648215.1 transl_table=11
NC_012214	GenBank	CDS	1380157	1380900	+	1	.	codon_start=1 db_xref=GI:259907860 db_xref=UniProtKB/TrEMBL:D0FQS0 db_xref=GeneID:8539654 gene=ccmC locus_tag=EpC_11910 note=silverDB:cEP01192 product='Heme exporter protein C' protein_id=YP_002648216.1 transl_table=11
NC_012214	GenBank	CDS	1380897	1381130	+	1	.	codon_start=1 db_xref=GI:259907861 db_xref=UniProtKB/TrEMBL:D0FQS1 db_xref=GeneID:8541624 gene=ccmD locus_tag=EpC_11920 note=silverDB:cEP01193 product='heme exporter protein D' protein_id=YP_002648217.1 transl_table=11
NC_012214	GenBank	CDS	1381127	1381609	+	1	.	codon_start=1 db_xref=GI:259907862 db_xref=UniProtKB/TrEMBL:D0FQS2 db_xref=GeneID:8539655 gene=ccmE locus_tag=EpC_11930 note=silverDB:cEP01194 product='cytochrome c-type biogenesis protein (Heme chaperone CcmE)' protein_id=YP_002648218.1 transl_table=11
NC_012214	GenBank	CDS	1381606	1383561	+	1	.	codon_start=1 db_xref=GI:259907863 db_xref=UniProtKB/TrEMBL:D0FQS3 db_xref=GeneID:8541156 gene=ccmF locus_tag=EpC_11940 note=silverDB:cEP01195 product='cytochrome c-type biogenesis protein' protein_id=YP_002648219.1 transl_table=11
NC_012214	GenBank	CDS	1383558	1384115	+	1	.	codon_start=1 db_xref=GI:259907864 db_xref=UniProtKB/TrEMBL:D0FQS4 db_xref=GeneID:8539656 gene=ccmG locus_tag=EpC_11950 note=silverDB:cEP01196 product='cytochrome c biogenesis protein CcmG (Thiol:disulfide interchange protein DsbE)' protein_id=YP_002648220.1 transl_table=11
NC_012214	GenBank	CDS	1384112	1384573	+	1	.	codon_start=1 db_xref=GI:259907865 db_xref=UniProtKB/TrEMBL:D0FQS5 db_xref=GeneID:8539657 gene=ccmH locus_tag=EpC_11960 note=silverDB:cEP01197 product='cytochrome c-type biogenesis protein' protein_id=YP_002648221.1 transl_table=11
NC_012214	GenBank	CDS	1384570	1385775	+	1	.	codon_start=1 db_xref=GI:259907866 db_xref=UniProtKB/TrEMBL:D0FQS6 db_xref=GeneID:8541625 gene=ccmI locus_tag=EpC_11970 note=silverDB:cEP01198 product='cytochrome c-type biogenesis protein' protein_id=YP_002648222.1 transl_table=11
NC_012214	GenBank	CDS	1385815	1386576	+	1	.	codon_start=1 db_xref=GI:259907867 db_xref=UniProtKB/TrEMBL:D0FQS7 db_xref=GeneID:8539658 gene=vacJ locus_tag=EpC_11980 note=silverDB:cEP01199 product=Lipoprotein protein_id=YP_002648223.1 transl_table=11
NC_012214	GenBank	CDS	1386652	1387986	+	-1	.	codon_start=1 db_xref=GI:259907868 db_xref=UniProtKB/TrEMBL:D0FQS8 db_xref=GeneID:8541792 gene=fadL locus_tag=EpC_11990 note=silverDB:cEP01200 product='long-chain fatty acid outer membrane transporter' protein_id=YP_002648224.1 transl_table=11
NC_012214	GenBank	CDS	1388453	1389763	+	1	.	EC_number=2.3.1.16 codon_start=1 db_xref=GI:259907869 db_xref=UniProtKB/TrEMBL:D0FQS9 db_xref=GeneID:8540017 gene=fadI locus_tag=EpC_12000 note='FadI; fatty acid oxidation complex component beta; functions in a heterotetramer with FadJ; FadA2B2 complex; functions in beta-oxidation of fatty acids during anaerobic growth' product='3-ketoacyl-CoA thiolase' protein_id=YP_002648225.1 transl_table=11
NC_012214	GenBank	CDS	1389763	1391910	+	1	.	codon_start=1 db_xref=GI:259907870 db_xref=UniProtKB/TrEMBL:D0FQT0 db_xref=GeneID:8540015 gene=fadJ locus_tag=EpC_12010 note=silverDB:cEP01202 product='Fatty acid oxidation complex alpha subunit' protein_id=YP_002648226.1 transl_table=11
NC_012214	GenBank	CDS	1392080	1392562	+	1	.	EC_number=3.1.3.- codon_start=1 db_xref=GI:259907871 db_xref=UniProtKB/TrEMBL:D0FQT1 db_xref=GeneID:8540016 locus_tag=EpC_12020 note=silverDB:cEP01203 product='phosphohistidine phosphatase' protein_id=YP_002648227.1 transl_table=11
NC_012214	GenBank	CDS	1392647	1393198	+	-1	.	codon_start=1 db_xref=GI:259907872 db_xref=UniProtKB/TrEMBL:D0FQT2 db_xref=GeneID:8541174 locus_tag=EpC_12030 note=silverDB:cEP01204 product='hypothetical protein' protein_id=YP_002648228.1 transl_table=11
NC_012214	GenBank	CDS	1393453	1394331	+	1	.	codon_start=1 db_xref=GI:259907873 db_xref=UniProtKB/TrEMBL:D0FQT3 db_xref=GeneID:8539756 gene=yfcB locus_tag=EpC_12040 note=silverDB:cEP01205 product='adenine-specific methylase' protein_id=YP_002648229.1 transl_table=11
NC_012214	GenBank	CDS	1394357	1395442	+	1	.	EC_number=4.2.3.5 codon_start=1 db_xref=GI:259907874 db_xref=UniProtKB/TrEMBL:D0FQT4 db_xref=GeneID:8538921 gene=aroC locus_tag=EpC_12050 note='catalyzes the formation of chorismate from 5-O-(1-carboxyvinyl)-3-phosphoshikimate in aromatic amino acid biosynthesis' product='chorismate synthase' protein_id=YP_002648230.1 transl_table=11
NC_012214	GenBank	CDS	1395447	1396274	+	1	.	EC_number=3.4.24.- codon_start=1 db_xref=GI:259907875 db_xref=UniProtKB/TrEMBL:D0FQT5 db_xref=GeneID:8539877 gene=mepA locus_tag=EpC_12060 note='D-alanyl-D-alanine endopeptidase; functions in hydrolyzing cell wall peptidoglycan; LAS metallopeptidases; forms a dimer in periplasm' product='penicillin-insensitive murein endopeptidase' protein_id=YP_002648231.1 transl_table=11
NC_012214	GenBank	CDS	1396283	1397080	+	1	.	codon_start=1 db_xref=GI:259907876 db_xref=UniProtKB/TrEMBL:D0FQT6 db_xref=GeneID:8541202 locus_tag=EpC_12070 note=silverDB:cEP01208 product='hypothetical protein' protein_id=YP_002648232.1 transl_table=11
NC_012214	GenBank	CDS	1397169	1397717	+	1	.	codon_start=1 db_xref=GI:259907877 db_xref=UniProtKB/TrEMBL:D0FQT7 db_xref=GeneID:8539757 gene=yfcM locus_tag=EpC_12080 note=silverDB:cEP01209 product='hypothetical protein' protein_id=YP_002648233.1 transl_table=11
NC_012214	GenBank	CDS	1397749	1398030	+	1	.	codon_start=1 db_xref=GI:259907878 db_xref=UniProtKB/TrEMBL:D0FQT8 db_xref=GeneID:8538922 locus_tag=EpC_12090 note=silverDB:cEP01210 product='hypothetical protein' protein_id=YP_002648234.1 transl_table=11
NC_012214	GenBank	CDS	1398441	1398698	+	1	.	codon_start=1 db_xref=GI:259907879 db_xref=UniProtKB/TrEMBL:D0FQT9 db_xref=GeneID:8539758 locus_tag=EpC_12100 note=silverDB:cEP01211 product='hypothetical protein' protein_id=YP_002648235.1 transl_table=11
NC_012214	GenBank	CDS	1398727	1399149	+	1	.	codon_start=1 db_xref=GI:259907880 db_xref=UniProtKB/TrEMBL:D0FQU0 db_xref=GeneID:8539759 locus_tag=EpC_12110 note=silverDB:cEP01212 product='hypothetical protein' protein_id=YP_002648236.1 transl_table=11
NC_012214	GenBank	CDS	1399172	1399384	+	1	.	codon_start=1 db_xref=GI:259907881 db_xref=UniProtKB/TrEMBL:D0FQU1 db_xref=GeneID:8541643 locus_tag=EpC_12120 note=silverDB:cEP01213 product='hypothetical protein' protein_id=YP_002648237.1 transl_table=11
NC_012214	GenBank	CDS	1399483	1400523	+	-1	.	codon_start=1 db_xref=GI:259907882 db_xref=UniProtKB/TrEMBL:D0FQU2 db_xref=GeneID:8539760 locus_tag=EpC_12130 note=silverDB:cEP01214 product=transposase protein_id=YP_002648238.1 transl_table=11
NC_012214	GenBank	CDS	1400681	1402681	+	-1	.	codon_start=1 db_xref=GI:259907883 db_xref=UniProtKB/TrEMBL:D0FQU3 db_xref=GeneID:8539762 gene=mnmC locus_tag=EpC_12150 note='catalyzes the formation of 5-methylaminomethyl-2-thiouridine in position 34 of the anticodon of tRNA molecules' product='5-methylaminomethyl-2-thiouridine methyltransferase' protein_id=YP_002648239.1 transl_table=11
NC_012214	GenBank	CDS	1402838	1404061	+	1	.	EC_number=2.3.1.41 codon_start=1 db_xref=GI:259907884 db_xref=UniProtKB/TrEMBL:D0FQU4 db_xref=GeneID:8539763 gene=fabB locus_tag=EpC_12160 note=silverDB:cEP01217 product='3-oxoacyl-ACP synthase' protein_id=YP_002648240.1 transl_table=11
NC_012214	GenBank	CDS	1404450	1406126	+	1	.	codon_start=1 db_xref=GI:259907885 db_xref=UniProtKB/TrEMBL:D0FQU5 db_xref=GeneID:8540006 locus_tag=EpC_12170 note=silverDB:cEP01218 product='L-2,4-diaminobutyrate decarboxylase' protein_id=YP_002648241.1 transl_table=11
NC_012214	GenBank	CDS	1406237	1407664	+	-1	.	codon_start=1 db_xref=GI:259907886 db_xref=UniProtKB/TrEMBL:D0FQU6 db_xref=GeneID:8541644 locus_tag=EpC_12180 note=silverDB:cEP01219 product='GntR family transcriptional regulator' protein_id=YP_002648242.1 transl_table=11
NC_012214	GenBank	CDS	1407719	1408207	+	1	.	codon_start=1 db_xref=GI:259907887 db_xref=UniProtKB/TrEMBL:D0FQU7 db_xref=GeneID:8539764 locus_tag=EpC_12190 note=silverDB:cEP01220 product='rhodanese-related sulfurtransferase' protein_id=YP_002648243.1 transl_table=11
NC_012214	GenBank	CDS	1408209	1409246	+	-1	.	codon_start=1 db_xref=GI:259907888 db_xref=UniProtKB/TrEMBL:D0FQU8 db_xref=GeneID:8539765 gene=flk locus_tag=EpC_12200 note='in Salmonella typhimurium Flk regulates flagellar biosynthesis by inhibition of the flagellar-associated type III secretion system; lowers secretion levels of the anti-sigma28 factor FlgM to the periplasm; inner membrane-anchored protein' product='flagella biosynthesis regu…
NC_012214	GenBank	CDS	1409380	1410291	+	-1	.	codon_start=1 db_xref=GI:259907889 db_xref=UniProtKB/TrEMBL:D0FQU9 db_xref=GeneID:8539766 locus_tag=EpC_12210 note=silverDB:cEP01222 product='DMT Superfamily drug/metabolite efflux protein' protein_id=YP_002648245.1 transl_table=11
NC_012214	GenBank	CDS	1410717	1411868	+	1	.	codon_start=1 db_xref=GI:259907890 db_xref=UniProtKB/TrEMBL:D0FQV0 db_xref=GeneID:8541645 gene=pdxB locus_tag=EpC_12230 note=silverDB:cEP01224 product='erythronate-4-phosphate dehydrogenase' protein_id=YP_002648246.1 transl_table=11
NC_012214	GenBank	CDS	1411979	1412989	+	1	.	EC_number=1.2.1.11 codon_start=1 db_xref=GI:259907891 db_xref=UniProtKB/TrEMBL:D0FQV1 db_xref=GeneID:8538317 locus_tag=EpC_12240 note=silverDB:cEP01225 product='semialdehyde dehydrogenase' protein_id=YP_002648247.1 transl_table=11
NC_012214	GenBank	CDS	1412989	1413804	+	1	.	EC_number=4.2.1.70 codon_start=1 db_xref=GI:259907892 db_xref=UniProtKB/TrEMBL:D0FQV2 db_xref=GeneID:8539768 gene=truA locus_tag=EpC_12250 note='mediates pseudouridylation (positions 38, 39, 40) at the tRNA anticodon region which contributes to the structural stability' product='tRNA pseudouridine synthase A' protein_id=YP_002648248.1 transl_table=11
NC_012214	GenBank	CDS	1413835	1414494	+	1	.	codon_start=1 db_xref=GI:259907893 db_xref=UniProtKB/TrEMBL:D0FQV3 db_xref=GeneID:8540624 gene=dedA locus_tag=EpC_12260 note=silverDB:cEP01227 product='hypothetical protein' protein_id=YP_002648249.1 transl_table=11
NC_012214	GenBank	CDS	1414831	1419027	+	1	.	codon_start=1 db_xref=GI:259907894 db_xref=UniProtKB/TrEMBL:D0FQV4 db_xref=GeneID:8539588 locus_tag=EpC_12270 note=silverDB:cEP01228 product='hypothetical protein' protein_id=YP_002648250.1 transl_table=11
NC_012214	GenBank	CDS	1419332	1420240	+	1	.	codon_start=1 db_xref=GI:259907895 db_xref=UniProtKB/TrEMBL:D0FQV5 db_xref=GeneID:8541175 gene=accD locus_tag=EpC_12280 note='catalyzes the carboxylation of acetyl-CoA to malonyl-CoA; forms a tetramer of AccA2D2 subunits' product='acetyl-CoA carboxylase subunit beta' protein_id=YP_002648251.1 transl_table=11
NC_012214	GenBank	CDS	1420306	1421568	+	1	.	codon_start=1 db_xref=GI:259907896 db_xref=UniProtKB/TrEMBL:D0FQV6 db_xref=GeneID:8538636 gene=folC locus_tag=EpC_12290 note=silverDB:cEP01230 product='bifunctional folylpolyglutamate synthase/ dihydrofolate synthase' protein_id=YP_002648252.1 transl_table=11
NC_012214	GenBank	CDS	1421558	1422310	+	1	.	codon_start=1 db_xref=GI:259907897 db_xref=UniProtKB/TrEMBL:D0FQV7 db_xref=GeneID:8541418 locus_tag=EpC_12300 note=silverDB:cEP01231 product='hypothetical protein' protein_id=YP_002648253.1 transl_table=11
NC_012214	GenBank	CDS	1422617	1423102	+	1	.	codon_start=1 db_xref=GI:259907898 db_xref=UniProtKB/TrEMBL:D0FQV8 db_xref=GeneID:8539769 gene=cvpA locus_tag=EpC_12310 note='membrane protein required for colicin V production' product='colicin V production protein' protein_id=YP_002648254.1 transl_table=11
NC_012214	GenBank	CDS	1423139	1424656	+	1	.	EC_number=2.4.2.14 codon_start=1 db_xref=GI:259907899 db_xref=UniProtKB/TrEMBL:D0FQV9 db_xref=GeneID:8541732 gene=purF locus_tag=EpC_12320 note='Catalyzes first step of the de novo purine nucleotide biosynthetic pathway' product=amidophosphoribosyltransferase protein_id=YP_002648255.1 transl_table=11
NC_012214	GenBank	CDS	1424727	1425302	+	1	.	EC_number=4.1.1.- codon_start=1 db_xref=GI:259907900 db_xref=UniProtKB/TrEMBL:D0FQW0 db_xref=GeneID:8541444 gene=ubiX locus_tag=EpC_12330 note='catalyzes the formation of 2-octaprenylphenol from 3-octaprenyl-4-hydroxybenzoate' product='3-octaprenyl-4-hydroxybenzoate carboxy-lyase' protein_id=YP_002648256.1 transl_table=11
NC_012214	GenBank	CDS	1425568	1426350	+	1	.	codon_start=1 db_xref=GI:259907901 db_xref=UniProtKB/TrEMBL:D0FQW1 db_xref=GeneID:8541319 gene=hisJ locus_tag=EpC_12340 note=silverDB:cEP01235 product='Histidine-binding periplasmic protein' protein_id=YP_002648257.1 transl_table=11
NC_012214	GenBank	CDS	1426568	1427254	+	1	.	codon_start=1 db_xref=GI:259907902 db_xref=UniProtKB/TrEMBL:D0FQW2 db_xref=GeneID:8541139 gene=hisQ locus_tag=EpC_12350 note=silverDB:cEP01236 product='Histidine transport system permease' protein_id=YP_002648258.1 transl_table=11
NC_012214	GenBank	CDS	1427251	1427967	+	1	.	codon_start=1 db_xref=GI:259907903 db_xref=UniProtKB/TrEMBL:D0FQW3 db_xref=GeneID:8541140 gene=hisM locus_tag=EpC_12360 note=silverDB:cEP01237 product='Histidine transport system permease' protein_id=YP_002648259.1 transl_table=11
NC_012214	GenBank	CDS	1427975	1428748	+	1	.	codon_start=1 db_xref=GI:259907904 db_xref=UniProtKB/TrEMBL:D0FQW4 db_xref=GeneID:8539547 gene=hisP locus_tag=EpC_12370 note=silverDB:cEP01238 product='histidine/lysine/arginine/ornithine transporter subunit' protein_id=YP_002648260.1 transl_table=11
NC_012214	GenBank	CDS	1428844	1429737	+	-1	.	codon_start=1 db_xref=GI:259907905 db_xref=UniProtKB/TrEMBL:D0FQW5 db_xref=GeneID:8539548 locus_tag=EpC_12380 note=silverDB:cEP01239 product='sugar nucleotide epimerase' protein_id=YP_002648261.1 transl_table=11
NC_012214	GenBank	CDS	1429732	1429938	+	1	.	codon_start=1 db_xref=GI:259907906 db_xref=UniProtKB/TrEMBL:D0FQW6 db_xref=GeneID:8539770 locus_tag=EpC_12390 note=silverDB:cEP01240 product='hypothetical protein' protein_id=YP_002648262.1 transl_table=11
NC_012214	GenBank	CDS	1429957	1430139	+	-1	.	codon_start=1 db_xref=GI:259907907 db_xref=UniProtKB/TrEMBL:D0FQW7 db_xref=GeneID:8541176 locus_tag=EpC_12400 note=silverDB:cEP01241 product='hypothetical protein' protein_id=YP_002648263.1 transl_table=11
NC_012214	GenBank	CDS	1430257	1430787	+	1	.	codon_start=1 db_xref=GI:259907908 db_xref=UniProtKB/TrEMBL:D0FQW8 db_xref=GeneID:8539771 locus_tag=EpC_12410 note=silverDB:cEP01242 product='NUDIX hydrolase' protein_id=YP_002648264.1 transl_table=11
NC_012214	GenBank	CDS	1430850	1431677	+	-1	.	codon_start=1 db_xref=GI:259907909 db_xref=UniProtKB/TrEMBL:D0FQW9 db_xref=GeneID:8541177 locus_tag=EpC_12420 note=silverDB:cEP01243 product='ABC-like transporter permease' protein_id=YP_002648265.1 transl_table=11
NC_012214	GenBank	CDS	1431688	1432956	+	-1	.	codon_start=1 db_xref=GI:259907910 db_xref=UniProtKB/TrEMBL:D0FQX0 db_xref=GeneID:8539772 locus_tag=EpC_12430 note=silverDB:cEP01244 product='transport system, permease' protein_id=YP_002648266.1 transl_table=11
NC_012214	GenBank	CDS	1433017	1434042	+	-1	.	codon_start=1 db_xref=GI:259907911 db_xref=UniProtKB/TrEMBL:D0FQX1 db_xref=GeneID:8539773 locus_tag=EpC_12440 note=silverDB:cEP01245 product='transport system periplasmic protein' protein_id=YP_002648267.1 transl_table=11
NC_012214	GenBank	CDS	1434100	1435362	+	-1	.	codon_start=1 db_xref=GI:259907912 db_xref=UniProtKB/TrEMBL:D0FQX2 db_xref=GeneID:8539774 gene=goaG locus_tag=EpC_12450 note=silverDB:cEP01246 product='4-aminobutyrate aminotransferase' protein_id=YP_002648268.1 transl_table=11
NC_012214	GenBank	CDS	1435547	1437028	+	1	.	codon_start=1 db_xref=GI:259907913 db_xref=UniProtKB/TrEMBL:D0FQX3 db_xref=GeneID:8539309 locus_tag=EpC_12460 note=silverDB:cEP01247 product='GntR family transcriptional regulator' protein_id=YP_002648269.1 transl_table=11
NC_012214	GenBank	CDS	1437085	1437270	+	1	.	codon_start=1 db_xref=GI:259907914 db_xref=UniProtKB/TrEMBL:D0FQX4 db_xref=GeneID:8539775 locus_tag=EpC_12470 note=silverDB:cEP01248 product='hypothetical protein' protein_id=YP_002648270.1 transl_table=11
NC_012214	GenBank	CDS	1437298	1438383	+	1	.	codon_start=1 db_xref=GI:259907915 db_xref=UniProtKB/TrEMBL:D0FQX5 db_xref=GeneID:8539776 locus_tag=EpC_12480 note=silverDB:cEP01249 product='ABC transporter ATP hydrolase' protein_id=YP_002648271.1 transl_table=11
NC_012214	GenBank	CDS	1438476	1440605	+	-1	.	EC_number=2.3.1.8 codon_start=1 db_xref=GI:259907916 db_xref=UniProtKB/TrEMBL:D0FQX6 db_xref=GeneID:8539777 gene=pta locus_tag=EpC_12490 note='catalyzes the synthesis of acetylphosphate or propionylphosphate from acetyl-CoA or propionyl-CoA and inorganic phosphate; when using propionyl-CoA the enzyme is functioning in the anaerobic pathway catabolizing threonine to propionate' product='phosphate …
NC_012214	GenBank	CDS	1440827	1442029	+	-1	.	EC_number=2.7.2.1 codon_start=1 db_xref=GI:259907917 db_xref=UniProtKB/TrEMBL:D0FQX7 db_xref=GeneID:8538535 gene=ackA locus_tag=EpC_12500 note='AckA utilizes acetate and can acetylate CheY which increases signal strength during flagellar rotation; utilizes magnesium and ATP; also involved in conversion of acetate to aceyl-CoA' product='acetate kinase' protein_id=YP_002648273.1 transl_table=11
NC_012214	GenBank	CDS	1442352	1442804	+	1	.	codon_start=1 db_xref=GI:259907918 db_xref=UniProtKB/TrEMBL:D0FQX8 db_xref=GeneID:8538639 locus_tag=EpC_12510 note=silverDB:cEP01252 product='hypothetical protein' protein_id=YP_002648274.1 transl_table=11
NC_012214	GenBank	CDS	1442884	1443543	+	1	.	codon_start=1 db_xref=GI:259907919 db_xref=UniProtKB/TrEMBL:D0FQX9 db_xref=GeneID:8539778 locus_tag=EpC_12520 note=silverDB:cEP01253 product=phosphatase protein_id=YP_002648275.1 transl_table=11
NC_012214	GenBank	CDS	1444038	1444721	+	1	.	codon_start=1 db_xref=GI:259907920 db_xref=UniProtKB/TrEMBL:D0FQY0 db_xref=GeneID:8541646 locus_tag=EpC_12530 note=silverDB:cEP01254 product='hypothetical protein' protein_id=YP_002648276.1 transl_table=11
NC_012214	GenBank	CDS	1445007	1445198	+	1	.	codon_start=1 db_xref=GI:259907921 db_xref=UniProtKB/TrEMBL:D0FQY1 db_xref=GeneID:8539779 locus_tag=EpC_12540 note=silverDB:cEP01255 product='hypothetical protein' protein_id=YP_002648277.1 transl_table=11
NC_012214	GenBank	CDS	1445318	1447864	+	1	.	codon_start=1 db_xref=GI:259907922 db_xref=UniProtKB/TrEMBL:D0FQY2 db_xref=GeneID:8539780 locus_tag=EpC_12550 note=silverDB:cEP01256 product='hypothetical protein' protein_id=YP_002648278.1 transl_table=11
NC_012214	GenBank	CDS	1448025	1450571	+	1	.	codon_start=1 db_xref=GI:259907923 db_xref=UniProtKB/TrEMBL:D0FQY3 db_xref=GeneID:8539781 locus_tag=EpC_12560 note=silverDB:cEP01257 product='hypothetical protein' protein_id=YP_002648279.1 transl_table=11
NC_012214	GenBank	CDS	1450666	1451262	+	-1	.	codon_start=1 db_xref=GI:259907924 db_xref=UniProtKB/TrEMBL:D0FQY4 db_xref=GeneID:8539782 gene=yfbR locus_tag=EpC_12570 note=silverDB:cEP01258 product='hypothetical protein' protein_id=YP_002648280.1 transl_table=11
NC_012214	GenBank	CDS	1451324	1452541	+	-1	.	codon_start=1 db_xref=GI:259907925 db_xref=UniProtKB/TrEMBL:D0FQY5 db_xref=GeneID:8538920 locus_tag=EpC_12580 note='broad specificity; family IV; in Corynebacterium glutamicum this protein can use glutamate, 2-aminobutyrate, and aspartate as amino donors and pyruvate as the acceptor' product='aminotransferase AlaT' protein_id=YP_002648281.1 transl_table=11
NC_012214	GenBank	CDS	1453556	1454485	+	1	.	codon_start=1 db_xref=GI:259907926 db_xref=UniProtKB/TrEMBL:D0FQY6 db_xref=GeneID:8541647 gene=hexS locus_tag=EpC_12590 note=silverDB:cEP01260 product='LysR family transcriptional regulator' protein_id=YP_002648282.1 transl_table=11
NC_012214	GenBank	CDS	1455152	1455589	+	1	.	EC_number=1.6.5.3 codon_start=1 db_xref=GI:259907927 db_xref=UniProtKB/TrEMBL:D0FQY7 db_xref=GeneID:8539533 gene=nuoA locus_tag=EpC_12600 note='Catalyzes the transfer of electrons from NADH to quinone' product='NADH dehydrogenase subunit A' protein_id=YP_002648283.1 transl_table=11
NC_012214	GenBank	CDS	1455607	1456281	+	1	.	EC_number=1.6.99.5 codon_start=1 db_xref=GI:259907928 db_xref=UniProtKB/TrEMBL:D0FQY8 db_xref=GeneID:8540390 gene=nuoB locus_tag=EpC_12610 note='The point of entry for the majority of electrons that traverse the respiratory chain eventually resulting in the reduction of oxygen' product='NADH dehydrogenase subunit B' protein_id=YP_002648284.1 transl_table=11
NC_012214	GenBank	CDS	1456400	1458199	+	1	.	EC_number=1.6.99.5 codon_start=1 db_xref=GI:259907929 db_xref=UniProtKB/TrEMBL:D0FQY9 db_xref=GeneID:8540391 gene=nuoC locus_tag=EpC_12620 note='NuoCD; NDH-1 shuttles electrons from NADH, via FMN and iron-sulfur (Fe-S) centers, to quinones in the respiratory chain; subunits NuoCD, E, F, and G constitute the peripheral sector of the complex; in Escherichia coli this gene encodes a fusion protein o…
NC_012214	GenBank	CDS	1458202	1458717	+	1	.	EC_number=1.6.99.5 codon_start=1 db_xref=GI:259907930 db_xref=UniProtKB/TrEMBL:D0FQZ0 db_xref=GeneID:8541275 gene=nuoE locus_tag=EpC_12630 note='Catalyzes the transfer of electrons from NADH to quinone' product='NADH dehydrogenase subunit E' protein_id=YP_002648286.1 transl_table=11
NC_012214	GenBank	CDS	1458714	1460054	+	1	.	codon_start=1 db_xref=GI:259907931 db_xref=UniProtKB/TrEMBL:D0FQZ1 db_xref=GeneID:8541276 gene=nuoF locus_tag=EpC_12640 note='shuttles electrons from NADH, via FMN and iron-sulfur (Fe-S) centers, to quinones in the respiratory chain; NuoF is part of the soluble NADH dehydrogenase fragment, which represents the electron input part of NADH dehydrogenase' product='NADH dehydrogenase I subunit F' pro…
NC_012214	GenBank	CDS	1460105	1462831	+	1	.	EC_number=1.6.99.5 codon_start=1 db_xref=GI:259907932 db_xref=UniProtKB/TrEMBL:D0FQZ2 db_xref=GeneID:8540392 gene=nuoG locus_tag=EpC_12650 note='Catalyzes the transfer of electrons from NADH to quinone' product='NADH dehydrogenase subunit G' protein_id=YP_002648288.1 transl_table=11
NC_012214	GenBank	CDS	1462828	1463805	+	1	.	EC_number=1.6.99.5 codon_start=1 db_xref=GI:259907933 db_xref=UniProtKB/TrEMBL:D0FQZ3 db_xref=GeneID:8540393 gene=nuoH locus_tag=EpC_12660 note='Catalyzes the transfer of electrons from NADH to quinone' product='NADH dehydrogenase subunit H' protein_id=YP_002648289.1 transl_table=11
NC_012214	GenBank	CDS	1463818	1464360	+	1	.	EC_number=1.6.99.5 codon_start=1 db_xref=GI:259907934 db_xref=UniProtKB/TrEMBL:D0FQZ4 db_xref=GeneID:8540394 gene=nuoI locus_tag=EpC_12670 note='Catalyzes the transfer of electrons from NADH to quinone' product='NADH dehydrogenase subunit I' protein_id=YP_002648290.1 transl_table=11
NC_012214	GenBank	CDS	1464371	1464925	+	1	.	EC_number=1.6.99.5 codon_start=1 db_xref=GI:259907935 db_xref=UniProtKB/TrEMBL:D0FQZ5 db_xref=GeneID:8540395 gene=nuoJ locus_tag=EpC_12680 note='Catalyzes the transfer of electrons from NADH to quinone' product='NADH dehydrogenase subunit J' protein_id=YP_002648291.1 transl_table=11
NC_012214	GenBank	CDS	1464922	1465224	+	1	.	EC_number=1.6.99.5 codon_start=1 db_xref=GI:259907936 db_xref=UniProtKB/TrEMBL:D0FQZ6 db_xref=GeneID:8541277 gene=nuoK locus_tag=EpC_12690 note='Catalyzes the transfer of electrons from NADH to quinone' product='NADH dehydrogenase subunit K' protein_id=YP_002648292.1 transl_table=11
NC_012214	GenBank	CDS	1465221	1467059	+	1	.	codon_start=1 db_xref=GI:259907937 db_xref=UniProtKB/TrEMBL:D0FQZ7 db_xref=GeneID:8540396 gene=nuoL locus_tag=EpC_12700 note='Catalyzes the transfer of electrons from NADH to ubiquinone' product='NADH dehydrogenase subunit L' protein_id=YP_002648293.1 transl_table=11
NC_012214	GenBank	CDS	1467272	1468792	+	1	.	EC_number=1.6.5.3 codon_start=1 db_xref=GI:259907938 db_xref=UniProtKB/TrEMBL:D0FQZ8 db_xref=GeneID:8540397 gene=nuoM locus_tag=EpC_12710 note='Catalyzes the transfer of electrons from NADH to quinone' product='NADH dehydrogenase subunit M' protein_id=YP_002648294.1 transl_table=11
NC_012214	GenBank	CDS	1468799	1470256	+	1	.	EC_number=1.6.99.5 codon_start=1 db_xref=GI:259907939 db_xref=UniProtKB/TrEMBL:D0FQZ9 db_xref=GeneID:8540398 gene=nuoN locus_tag=EpC_12720 note='Catalyzes the transfer of electrons from NADH to quinone' product='NADH dehydrogenase subunit N' protein_id=YP_002648295.1 transl_table=11
NC_012214	GenBank	CDS	1470697	1472352	+	-1	.	codon_start=1 db_xref=GI:259907940 db_xref=UniProtKB/TrEMBL:D0FR00 db_xref=GeneID:8540399 gene=mdoD locus_tag=EpC_12730 note='involved in the control of the structural glucose backbone of osmoregulated periplasmic glucans' product='glucan biosynthesis protein D' protein_id=YP_002648296.1 transl_table=11
NC_012214	GenBank	CDS	1472766	1473074	+	1	.	codon_start=1 db_xref=GI:259907941 db_xref=UniProtKB/TrEMBL:D0FR01 db_xref=GeneID:8541672 gene=elaB locus_tag=EpC_12740 note=silverDB:cEP01275 product='hypothetical protein' protein_id=YP_002648297.1 transl_table=11
NC_012214	GenBank	CDS	1473334	1475202	+	-1	.	codon_start=1 db_xref=GI:259907942 db_xref=UniProtKB/TrEMBL:D0FR02 db_xref=GeneID:8539991 gene=trkD locus_tag=EpC_12750 note='Responsible for the low-affinity transport of potassium into the cell; involved in potassium ion uptake under hyper-osmotic stress at a low pH' product='potassium transport protein Kup' protein_id=YP_002648298.1 transl_table=11
NC_012214	GenBank	CDS	1475404	1475613	+	-1	.	codon_start=1 db_xref=GI:259907943 db_xref=UniProtKB/TrEMBL:D0FR03 db_xref=GeneID:8539462 locus_tag=EpC_12760 note=silverDB:cEP01277 product='hypothetical protein' protein_id=YP_002648299.1 transl_table=11
NC_012214	GenBank	CDS	1475743	1477164	+	1	.	EC_number=2.4.1.15 codon_start=1 db_xref=GI:259907944 db_xref=UniProtKB/TrEMBL:D0FR04 db_xref=GeneID:8539783 locus_tag=EpC_12770 note=silverDB:cEP01278 product='alpha, alpha-trehalose-phosphate synthase' protein_id=YP_002648300.1 transl_table=11
NC_012214	GenBank	CDS	1477227	1478345	+	1	.	codon_start=1 db_xref=GI:259907945 db_xref=UniProtKB/TrEMBL:D0FR05 db_xref=GeneID:8541178 locus_tag=EpC_12780 note=silverDB:cEP01279 product=endonuclease/exonuclease/phosphatase protein_id=YP_002648301.1 transl_table=11
NC_012214	GenBank	CDS	1478517	1479707	+	1	.	codon_start=1 db_xref=GI:259907946 db_xref=UniProtKB/TrEMBL:D0FR06 db_xref=GeneID:8539784 gene=cinA locus_tag=EpC_12790 note=silverDB:cEP01280 product='competence damage-inducible protein A' protein_id=YP_002648302.1 transl_table=11
NC_012214	GenBank	CDS	1480185	1480445	+	-1	.	codon_start=1 db_xref=GI:259907947 db_xref=UniProtKB/TrEMBL:D0FR07 db_xref=GeneID:8539676 gene=yfaE locus_tag=EpC_12800 note='plays a role in maintenance and possibly the biosynthesis of diferric-tyrosyl radical cofactor, essential for nucleotide reduction catalyzed by ribonucleotide reductases' product='2Fe-2S ferredoxin' protein_id=YP_002648303.1 transl_table=11
NC_012214	GenBank	CDS	1480448	1481578	+	-1	.	EC_number=1.17.4.1 codon_start=1 db_xref=GI:259907948 db_xref=UniProtKB/TrEMBL:D0FR08 db_xref=GeneID:8538919 gene=nrdB locus_tag=EpC_12810 note='B2 or R2 protein; type 1a enzyme; catalyzes the rate-limiting step in dNTP synthesis; converts nucleotides to deoxynucleotides; forms a homodimer and then a multimeric complex with NrdA' product='ribonucleotide-diphosphate reductase subunit beta' protein…
NC_012214	GenBank	CDS	1481630	1483915	+	-1	.	EC_number=1.17.4.1 codon_start=1 db_xref=GI:259907949 db_xref=UniProtKB/TrEMBL:D0FR09 db_xref=GeneID:8540697 gene=nrdA locus_tag=EpC_12820 note='Catalyzes the rate-limiting step in dNTP synthesis' product='ribonucleotide-diphosphate reductase subunit alpha' protein_id=YP_002648305.1 transl_table=11
NC_012214	GenBank	CDS	1484170	1484364	+	-1	.	codon_start=1 db_xref=GI:259907950 db_xref=UniProtKB/TrEMBL:D0FR10 db_xref=GeneID:8541328 locus_tag=EpC_12830 note=silverDB:cEP01284 product='hypothetical protein' protein_id=YP_002648306.1 transl_table=11
NC_012214	GenBank	CDS	1484406	1485137	+	-1	.	EC_number=2.1.1.64 codon_start=1 db_xref=GI:259907951 db_xref=UniProtKB/TrEMBL:D0FR11 db_xref=GeneID:8539785 gene=ubiG locus_tag=EpC_12840 note='Involved in ubiquinone biosynthesis' product='3-demethylubiquinone-9 3-methyltransferase' protein_id=YP_002648307.1 transl_table=11
NC_012214	GenBank	CDS	1485330	1487966	+	1	.	EC_number=5.99.1.3 codon_start=1 db_xref=GI:259907952 db_xref=UniProtKB/TrEMBL:D0FR12 db_xref=GeneID:8540647 gene=gyrA locus_tag=EpC_12850 note='negatively supercoils closed circular double-stranded DNA' product='DNA gyrase subunit A' protein_id=YP_002648308.1 transl_table=11
NC_012214	GenBank	CDS	1488004	1488213	+	1	.	codon_start=1 db_xref=GI:259907953 db_xref=UniProtKB/TrEMBL:D0FR13 db_xref=GeneID:8539517 locus_tag=EpC_12860 note=silverDB:cEP01287 product='hypothetical protein' protein_id=YP_002648309.1 transl_table=11
NC_012214	GenBank	CDS	1488266	1491244	+	1	.	EC_number=2.7.13.3 codon_start=1 db_xref=GI:259907954 db_xref=UniProtKB/TrEMBL:D0FR14 db_xref=GeneID:8541179 gene=rcsC locus_tag=EpC_12870 note=silverDB:cEP01288 product='hybrid sensory kinase in two-component regulatory system with RcsB and YojN' protein_id=YP_002648310.1 transl_table=11
NC_012214	GenBank	CDS	1491397	1492044	+	-1	.	codon_start=1 db_xref=GI:259907955 db_xref=UniProtKB/TrEMBL:D0FR15 db_xref=GeneID:8540894 gene=rcsB locus_tag=EpC_12880 note='two-component response regulator RscB regulates the genes involved in capsule biosynthesis and cell division; probably phosphorylated by RcsC or RcsF' product='transcriptional regulator RcsB' protein_id=YP_002648311.1 transl_table=11
[truncated: 2,456 more rows]
