# Supplementary material for: JContextExplorer: a tree-based approach to facilitate cross-species genomic context comparison
Source: BMC Bioinformatics. 2013 Jan 16;14:18. doi: 10.1186/1471-2105-14-18 (PMC3560190; doi:10.1186/1471-2105-14-18)
Supplement: Additional file 3 — Alpha and Gamma proteobacteria biological information. Annotated genomes of 22 alpha and gamma proteobacterial species, whole-species phylogenetic tree for 22 alpha and gamma proteobacterial species, and MCL-tribe determined homology clusters for 22 alpha and gamma proteobacterial species. [file 1471-2105-14-18-S3.zip › AlphaAndGammaProteobacteria/Annotations/Gluconacetobacter_diazotrophicus_PAI5.gff]

NC_011365	GenBank	CDS	5	1438	+	1	.	codon_start=1 db_xref=GI:209542189 db_xref=InterPro:IPR001957 db_xref=InterPro:IPR003593 db_xref=InterPro:IPR013159 db_xref=InterPro:IPR013317 db_xref=GeneID:6977005 locus_tag=Gdia_0001 note='KEGG: gdi:GDI1771 putative chromosomal replication initiator protein DnaA; TIGRFAM: chromosomal replication initiator protein DnaA; PFAM: Chromosomal replication initiator DnaA domain; Chromosomal replicatio…
NC_011365	GenBank	CDS	1613	2737	+	1	.	EC_number=2.7.7.7 codon_start=1 db_xref=GI:209542190 db_xref=InterPro:IPR001001 db_xref=GeneID:6973390 locus_tag=Gdia_0002 note='binds the polymerase to DNA and acts as a sliding clamp' product='DNA polymerase III subunit beta' protein_id=YP_002274419.1 transl_table=11
NC_011365	GenBank	CDS	2776	3897	+	1	.	codon_start=1 db_xref=GI:209542191 db_xref=InterPro:IPR001238 db_xref=InterPro:IPR003395 db_xref=GeneID:6973391 gene=recF locus_tag=Gdia_0003 note='Required for DNA replication; binds preferentially to single-stranded, linear DNA' product='recombination protein F' protein_id=YP_002274420.1 transl_table=11
NC_011365	GenBank	CDS	3984	6440	+	1	.	EC_number=5.99.1.3 codon_start=1 db_xref=GI:209542192 db_xref=InterPro:IPR000565 db_xref=InterPro:IPR001241 db_xref=InterPro:IPR002288 db_xref=InterPro:IPR003594 db_xref=InterPro:IPR006171 db_xref=InterPro:IPR011557 db_xref=InterPro:IPR011558 db_xref=InterPro:IPR013506 db_xref=GeneID:6973392 locus_tag=Gdia_0004 note='KEGG: gdi:GDI1774 putative DNA gyrase subunit B; TIGRFAM: DNA gyrase, B subunit;…
NC_011365	GenBank	CDS	6494	7306	+	1	.	codon_start=1 db_xref=GI:209542193 db_xref=GeneID:6973393 locus_tag=Gdia_0005 note='KEGG: gdi:GDI1775 hypothetical protein' product='hypothetical protein' protein_id=YP_002274422.1 transl_table=11
NC_011365	GenBank	CDS	7293	7973	+	-1	.	codon_start=1 db_xref=GI:209542194 db_xref=InterPro:IPR005833 db_xref=InterPro:IPR005834 db_xref=InterPro:IPR006346 db_xref=InterPro:IPR006439 db_xref=GeneID:6973394 locus_tag=Gdia_0006 note='TIGRFAM: phosphoglycolate phosphatase; HAD-superfamily hydrolase, subfamily IA, variant 1; PFAM: Haloacid dehalogenase domain protein hydrolase; KEGG: gdi:GDI1776 phosphoglycolate phosphatase' product='phosp…
NC_011365	GenBank	CDS	8105	9490	+	1	.	codon_start=1 db_xref=GI:209542195 db_xref=InterPro:IPR001228 db_xref=InterPro:IPR001451 db_xref=InterPro:IPR005835 db_xref=InterPro:IPR005882 db_xref=GeneID:6973395 gene=glmU locus_tag=Gdia_0007 note='forms a homotrimer; catalyzes the acetylation of glucosamine-1-phosphate and uridylation of N-acetylglucosamine-1-phosphate to produce UDP-GlcNAc; function in cell wall synthesis' product='bifuncti…
NC_011365	GenBank	CDS	9490	11313	+	1	.	codon_start=1 db_xref=GI:209542196 db_xref=InterPro:IPR000583 db_xref=InterPro:IPR001347 db_xref=InterPro:IPR005855 db_xref=GeneID:6973396 locus_tag=Gdia_0008 note='Catalyzes the first step in hexosamine metabolism, converting fructose-6P into glucosamine-6P using glutamine as a nitrogen source' product='glucosamine--fructose-6-phosphate aminotransferase' protein_id=YP_002274425.1 transl_table=11
NC_011365	GenBank	CDS	11478	12494	+	1	.	codon_start=1 db_xref=GI:209542197 db_xref=InterPro:IPR006076 db_xref=InterPro:IPR012727 db_xref=GeneID:6973397 locus_tag=Gdia_0009 note='TIGRFAM: glycine oxidase ThiO; PFAM: FAD dependent oxidoreductase; KEGG: gdi:GDI1779 thiamine biosynthesis oxidoreductase ThiO' product='glycine oxidase ThiO' protein_id=YP_002274426.1 transl_table=11
NC_011365	GenBank	CDS	12517	12714	+	1	.	codon_start=1 db_xref=GI:209542198 db_xref=InterPro:IPR003749 db_xref=InterPro:IPR010035 db_xref=GeneID:6973398 locus_tag=Gdia_0010 note='TIGRFAM: thiamine biosynthesis protein ThiS; PFAM: thiamineS protein; KEGG: gdi:GDI1780 putative thiamine biosynthesis protein ThiS' product='thiamine biosynthesis protein ThiS' protein_id=YP_002274427.1 transl_table=11
NC_011365	GenBank	CDS	12719	13489	+	1	.	codon_start=1 db_xref=GI:209542199 db_xref=InterPro:IPR008867 db_xref=GeneID:6973399 gene=thiG locus_tag=Gdia_0011 note='functions in thiamine (vitamin B1) biosynthesis; in Bacillus subtilis this enzyme catalyzes the formation of thiazole from dehydroxyglycine and 1-deoxy-D-xylulose-5-phosphate and ThiS-thiocarboxylate' product='thiazole synthase' protein_id=YP_002274428.1 transl_table=11
NC_011365	GenBank	CDS	13528	14136	+	1	.	EC_number=2.5.1.3 codon_start=1 db_xref=GI:209542200 db_xref=InterPro:IPR003733 db_xref=GeneID:6973400 locus_tag=Gdia_0012 note='KEGG: gdi:GDI1782 thiamine-phosphate pyrophosphorylase; TIGRFAM: thiamine-phosphate pyrophosphorylase; PFAM: thiamine monophosphate synthase' product='thiamine-phosphate pyrophosphorylase' protein_id=YP_002274429.1 transl_table=11
NC_011365	GenBank	CDS	14442	17066	+	1	.	codon_start=1 db_xref=GI:209542201 db_xref=InterPro:IPR000595 db_xref=InterPro:IPR006153 db_xref=GeneID:6973401 locus_tag=Gdia_0013 note='PFAM: cyclic nucleotide-binding; sodium/hydrogen exchanger; KEGG: gdi:GDI1784 putative Na+/H+ antiporter' product='cyclic nucleotide-regulated Na/H exchanger' protein_id=YP_002274430.1 transl_table=11
NC_011365	GenBank	CDS	17150	17605	+	1	.	codon_start=1 db_xref=GI:209542202 db_xref=InterPro:IPR001041 db_xref=InterPro:IPR002888 db_xref=InterPro:IPR006058 db_xref=GeneID:6973402 locus_tag=Gdia_0014 note='PFAM: ferredoxin; [2Fe-2S]-binding domain protein; KEGG: gdi:GDI1785 putative isoquinoline 1-oxidoreductase subunit alpha' product='(2Fe-2S)-binding domain-containing protein' protein_id=YP_002274431.1 transl_table=11
NC_011365	GenBank	CDS	17605	19752	+	1	.	codon_start=1 db_xref=GI:209542203 db_xref=InterPro:IPR001005 db_xref=InterPro:IPR008274 db_xref=GeneID:6973403 locus_tag=Gdia_0015 note='PFAM: aldehyde oxidase and xanthine dehydrogenase molybdopterin binding; KEGG: gdi:GDI1786 putative isoquinoline 1-oxidoreductase subunit beta' product='aldehyde oxidase and xanthine dehydrogenase molybdopterin-binding subunit' protein_id=YP_002274432.1 transl_…
NC_011365	GenBank	CDS	19749	21011	+	1	.	EC_number=1.1.99.3 codon_start=1 db_xref=GI:209542204 db_xref=InterPro:IPR003219 db_xref=InterPro:IPR008168 db_xref=InterPro:IPR009056 db_xref=GeneID:6973404 locus_tag=Gdia_0016 note='KEGG: gdi:GDI1787 alcohol dehydrogenase cytochrome c subunit precursor' product='gluconate 2-dehydrogenase (acceptor)' protein_id=YP_002274433.1 transl_table=11
NC_011365	GenBank	gene	21058	21132	+	-1	.	db_xref=GeneID:6973405 locus_tag=Gdia_R0001 note=tRNA-Met6
NC_011365	GenBank	tRNA	21058	21132	+	-1	.	db_xref=GeneID:6973405 locus_tag=Gdia_R0001 product=tRNA-Met
NC_011365	GenBank	CDS	21308	22486	+	1	.	codon_start=1 db_xref=GI:209542205 db_xref=InterPro:IPR006685 db_xref=GeneID:6973406 locus_tag=Gdia_0017 note='PFAM: MscS Mechanosensitive ion channel; KEGG: gdi:GDI1788 putative mechanosensitive ion channel' product='mechanosensitive ion channel protein MscS' protein_id=YP_002274434.1 transl_table=11
NC_011365	GenBank	CDS	22487	24019	+	-1	.	codon_start=1 db_xref=GI:209542206 db_xref=InterPro:IPR004841 db_xref=GeneID:6973407 locus_tag=Gdia_0018 note='PFAM: amino acid permease-associated region; KEGG: gdi:GDI1789 putative cationic amino acid transporter' product='amino acid permease-associated protein' protein_id=YP_002274435.1 transl_table=11
NC_011365	GenBank	CDS	24179	24967	+	-1	.	codon_start=1 db_xref=GI:209542207 db_xref=GeneID:6973408 locus_tag=Gdia_0019 note='KEGG: gdi:GDI1790 putative acetylhydrolase' product='putative acetylhydrolase' protein_id=YP_002274436.1 transl_table=11
NC_011365	GenBank	CDS	24982	25824	+	-1	.	codon_start=1 db_xref=GI:209542208 db_xref=InterPro:IPR003824 db_xref=GeneID:6973409 locus_tag=Gdia_0020 note='BacA; phosphatase activity in Escherichia coli not kinase; involved in bacitracin resistance as bacitracin supposedly sequesters undecaprenyl disphosphate which reduces the pool of lipid carrier available to the cell' product='undecaprenyl pyrophosphate phosphatase' protein_id=YP_0022744…
NC_011365	GenBank	CDS	25939	26406	+	1	.	codon_start=1 db_xref=GI:209542209 db_xref=InterPro:IPR003399 db_xref=GeneID:6973410 locus_tag=Gdia_0021 note='PFAM: Mammalian cell entry related domain protein; KEGG: gdi:GDI1792 putative toluene tolerance protein' product='mammalian cell entry domain-containing protein' protein_id=YP_002274438.1 transl_table=11
NC_011365	GenBank	CDS	26417	27526	+	-1	.	codon_start=1 db_xref=GI:209542210 db_xref=GeneID:6973411 locus_tag=Gdia_0022 note='KEGG: gdi:GDI1793 putative exported protein' product='hypothetical protein' protein_id=YP_002274439.1 transl_table=11
NC_011365	GenBank	CDS	27523	28098	+	-1	.	codon_start=1 db_xref=GI:209542211 db_xref=GeneID:6973412 locus_tag=Gdia_0023 note='KEGG: gdi:GDI1794 hypothetical protein' product='hypothetical protein' protein_id=YP_002274440.1 transl_table=11
NC_011365	GenBank	CDS	28394	29386	+	1	.	codon_start=1 db_xref=GI:209542212 db_xref=InterPro:IPR006311 db_xref=InterPro:IPR011970 db_xref=GeneID:6973413 locus_tag=Gdia_0024 note='TIGRFAM: lytic murein transglycosylase; KEGG: gdi:GDI1795 putative membrane-bound lytic murein transglycosylase B precursor' product='lytic murein transglycosylase' protein_id=YP_002274441.1 transl_table=11
NC_011365	GenBank	CDS	29410	30249	+	1	.	codon_start=1 db_xref=GI:209542213 db_xref=InterPro:IPR005132 db_xref=InterPro:IPR007730 db_xref=GeneID:6973414 locus_tag=Gdia_0025 note='PFAM: Rare lipoprotein A; Sporulation domain protein; KEGG: gdi:GDI1796 putative rare lipoprotein A precursor' product='Rare lipoprotein A' protein_id=YP_002274442.1 transl_table=11
NC_011365	GenBank	CDS	30279	31520	+	1	.	EC_number=3.4.16.4 codon_start=1 db_xref=GI:209542214 db_xref=InterPro:IPR001967 db_xref=InterPro:IPR012907 db_xref=GeneID:6973415 locus_tag=Gdia_0026 note='PFAM: peptidase S11 D-alanyl-D-alanine carboxypeptidase 1; Penicillin-binding protein 5 domain protein; KEGG: gdi:GDI1797 putative penicillin-binding protein 5 precursor' product='serine-type D-Ala-D-Ala carboxypeptidase' protein_id=YP_002274…
NC_011365	GenBank	CDS	31526	32173	+	1	.	EC_number=2.7.4.9 codon_start=1 db_xref=GI:209542215 db_xref=InterPro:IPR000062 db_xref=InterPro:IPR005829 db_xref=GeneID:6973416 locus_tag=Gdia_0027 note='PFAM: thymidylate kinase; KEGG: gdi:GDI1798 putative thymidylate kinase' product='dTMP kinase' protein_id=YP_002274444.1 transl_table=11
NC_011365	GenBank	CDS	32154	33125	+	1	.	EC_number=2.7.7.7 codon_start=1 db_xref=GI:209542216 db_xref=GeneID:6973417 locus_tag=Gdia_0028 note='KEGG: gdi:GDI1799 putative DNA polymerase III delta' subunit' product='DNA-directed DNA polymerase' protein_id=YP_002274445.1 transl_table=11
NC_011365	GenBank	CDS	33122	34660	+	1	.	codon_start=1 db_xref=GI:209542217 db_xref=InterPro:IPR002304 db_xref=InterPro:IPR014758 db_xref=InterPro:IPR015413 db_xref=GeneID:6973418 locus_tag=Gdia_0029 note='TIGRFAM: methionyl-tRNA synthetase; PFAM: tRNA synthetase class I (M); KEGG: gdi:GDI1800 methionyl-tRNA synthetase' product='methionyl-tRNA synthetase' protein_id=YP_002274446.1 transl_table=11
NC_011365	GenBank	misc_feature	33128	34648	+	1	.	db_xref=CDD:183364 locus_tag=Gdia_0029 note='methionyl-tRNA synthetase; Reviewed; Region: PRK11893'
NC_011365	GenBank	misc_feature	33131	34132	+	1	.	db_xref=CDD:173907 locus_tag=Gdia_0029 note='catalytic core domain of methioninyl-tRNA synthetases; Region: MetRS_core; cd00814'
NC_011365	GenBank	misc_feature	34163	34543	+	1	.	db_xref=CDD:153411 locus_tag=Gdia_0029 note='Anticodon-binding domain of methionyl tRNA synthetases; Region: Anticodon_Ia_Met; cd07957'
NC_011365	GenBank	misc_feature	34163	34414	+	1	.	db_xref=CDD:153411 locus_tag=Gdia_0029 note='tRNA binding surface [nucleotide binding]; other site'
NC_011365	GenBank	CDS	34657	35448	+	1	.	codon_start=1 db_xref=GI:209542218 db_xref=InterPro:IPR001130 db_xref=InterPro:IPR015991 db_xref=GeneID:6973419 locus_tag=Gdia_0030 note='TIGRFAM: hydrolase, TatD family; PFAM: TatD-related deoxyribonuclease; KEGG: gdi:GDI1801 putative deoxyribonuclease' product='TatD family hydrolase' protein_id=YP_002274447.1 transl_table=11
NC_011365	GenBank	CDS	35452	36240	+	1	.	codon_start=1 db_xref=GI:209542219 db_xref=InterPro:IPR001279 db_xref=GeneID:6973420 locus_tag=Gdia_0031 note='PFAM: beta-lactamase domain protein; KEGG: gdi:GDI1802 putative beta-lactamase-like' product='beta-lactamase domain-containing protein' protein_id=YP_002274448.1 transl_table=11
NC_011365	GenBank	CDS	36640	38586	+	1	.	codon_start=1 db_xref=GI:209542220 db_xref=InterPro:IPR010650 db_xref=InterPro:IPR013153 db_xref=GeneID:6973421 locus_tag=Gdia_0032 note='PFAM: PrkA serine kinase; PrkA AAA domain protein; KEGG: gdi:GDI1803 PrkA serine protein kinase' product='putative serine protein kinase PrkA' protein_id=YP_002274449.1 transl_table=11
NC_011365	GenBank	CDS	38606	39913	+	1	.	codon_start=1 db_xref=GI:209542221 db_xref=InterPro:IPR006698 db_xref=GeneID:6973422 locus_tag=Gdia_0033 note='PFAM: protein of unknown function DUF444; KEGG: gdi:GDI1804 hypothetical protein' product='hypothetical protein' protein_id=YP_002274450.1 transl_table=11
NC_011365	GenBank	CDS	39913	41481	+	1	.	codon_start=1 db_xref=GI:209542222 db_xref=InterPro:IPR007390 db_xref=GeneID:6973423 locus_tag=Gdia_0034 note='PFAM: SpoVR family protein; KEGG: gdi:GDI1805 putative stage V sporulation protein R' product='SpoVR family protein' protein_id=YP_002274451.1 transl_table=11
NC_011365	GenBank	CDS	41667	42893	+	1	.	EC_number=1.4.99.3 codon_start=1 db_xref=GI:209542223 db_xref=InterPro:IPR009451 db_xref=GeneID:6973424 locus_tag=Gdia_0035 note='PFAM: methylamine dehydrogenase heavy subunit; KEGG: gdi:GDI1806 putative methylamine dehydrogenase heavy chain precursor' product='amine dehydrogenase' protein_id=YP_002274452.1 transl_table=11
NC_011365	GenBank	CDS	42890	43474	+	1	.	EC_number=1.4.99.3 codon_start=1 db_xref=GI:209542224 db_xref=InterPro:IPR004229 db_xref=InterPro:IPR013504 db_xref=GeneID:6973425 locus_tag=Gdia_0036 note='KEGG: gdi:GDI1807 putative methylamine dehydrogenase light chain precursor; TIGRFAM: methylamine dehydrogenase light chain; PFAM: methylamine dehydrogenase light chain domain protein' product='methylamine dehydrogenase light chain' protein_id…
NC_011365	GenBank	CDS	43471	43932	+	1	.	codon_start=1 db_xref=GI:209542225 db_xref=InterPro:IPR003088 db_xref=InterPro:IPR009056 db_xref=GeneID:6973426 locus_tag=Gdia_0037 note='PFAM: cytochrome c class I; KEGG: gdi:GDI1808 putative cytochrome c-552' product='cytochrome c class I' protein_id=YP_002274454.1 transl_table=11
NC_011365	GenBank	CDS	43910	44410	+	1	.	codon_start=1 db_xref=GI:209542226 db_xref=GeneID:6973427 locus_tag=Gdia_0038 note='KEGG: gdi:GDI1809 putative cytochrome c-552' product='putative cytochrome c-552' protein_id=YP_002274455.1 transl_table=11
NC_011365	GenBank	CDS	44415	45011	+	-1	.	codon_start=1 db_xref=GI:209542227 db_xref=InterPro:IPR007710 db_xref=GeneID:6973428 locus_tag=Gdia_0039 note='PFAM: nucleoside 2-deoxyribosyltransferase; KEGG: gdi:GDI1810 putative nucleoside 2-deoxyribosyltransferase' product='nucleoside 2-deoxyribosyltransferase' protein_id=YP_002274456.1 transl_table=11
NC_011365	GenBank	CDS	45162	46664	+	1	.	EC_number=1.1.1.37 codon_start=1 db_xref=GI:209542228 db_xref=InterPro:IPR000644 db_xref=InterPro:IPR001093 db_xref=InterPro:IPR005990 db_xref=InterPro:IPR015875 db_xref=GeneID:6973429 locus_tag=Gdia_0040 note='KEGG: gdi:GDI1811 inosine-5'-monophosphate dehydrogenase; TIGRFAM: inosine-5'-monophosphate dehydrogenase; PFAM: CBS domain containing protein; IMP dehydrogenase/GMP reductase' product='in…
NC_011365	GenBank	CDS	46675	47964	+	1	.	codon_start=1 db_xref=GI:209542229 db_xref=InterPro:IPR001678 db_xref=InterPro:IPR006174 db_xref=GeneID:6973430 locus_tag=Gdia_0041 note='PFAM: Fmu (Sun) domain protein; KEGG: gdi:GDI1812 putative ribosomal RNA small subunit methyltransferase B' product='Fmu (Sun) domain-containing protein' protein_id=YP_002274458.1 transl_table=11
NC_011365	GenBank	CDS	48081	49904	+	1	.	codon_start=1 db_xref=GI:209542230 db_xref=InterPro:IPR006153 db_xref=GeneID:6973431 locus_tag=Gdia_0042 note='PFAM: sodium/hydrogen exchanger; KEGG: gdi:GDI1813 putative cell volume regulation protein A' product='sodium/hydrogen exchanger' protein_id=YP_002274459.1 transl_table=11
NC_011365	GenBank	CDS	50073	50585	+	-1	.	codon_start=1 db_xref=GI:209542231 db_xref=GeneID:6973432 locus_tag=Gdia_0043 note='KEGG: gdi:GDI1814 hypothetical protein' product='hypothetical protein' protein_id=YP_002274460.1 transl_table=11
NC_011365	GenBank	CDS	50772	51488	+	1	.	codon_start=1 db_xref=GI:209542232 db_xref=InterPro:IPR001789 db_xref=InterPro:IPR001867 db_xref=GeneID:6973433 locus_tag=Gdia_0044 note='PFAM: response regulator receiver; transcriptional regulator domain protein; KEGG: gdi:GDI1815 putative DNA-binding response regulator MtrA' product='winged helix family two component transcriptional regulator' protein_id=YP_002274461.1 transl_table=11
NC_011365	GenBank	CDS	51623	52435	+	-1	.	codon_start=1 db_xref=GI:209542233 db_xref=InterPro:IPR000097 db_xref=InterPro:IPR004808 db_xref=InterPro:IPR005135 db_xref=GeneID:6973434 locus_tag=Gdia_0045 note='TIGRFAM: exodeoxyribonuclease III Xth; PFAM: Endonuclease/exonuclease/phosphatase; KEGG: gdi:GDI1816 putative exodeoxyribonuclease III protein' product='exodeoxyribonuclease III Xth' protein_id=YP_002274462.1 transl_table=11
NC_011365	GenBank	CDS	52770	54659	+	1	.	codon_start=1 db_xref=GI:209542234 db_xref=InterPro:IPR000305 db_xref=InterPro:IPR001162 db_xref=InterPro:IPR001943 db_xref=InterPro:IPR004791 db_xref=GeneID:6973435 gene=uvrC locus_tag=Gdia_0046 note='The UvrABC repair system catalyzes the recognition and processing of DNA lesions. UvrC both incises the 5' and 3' sides of the lesion. The N-terminal half is responsible for the 3' incision and the…
NC_011365	GenBank	CDS	54767	55363	+	1	.	codon_start=1 db_xref=GI:209542235 db_xref=InterPro:IPR000462 db_xref=InterPro:IPR004570 db_xref=GeneID:6973436 locus_tag=Gdia_0047 note='TIGRFAM: CDP-diacylglycerol/glycerol-3-phosphate 3-phosphatidyltransferase; PFAM: CDP-alcohol phosphatidyltransferase; KEGG: gdi:GDI1819 putative CDP-diacylglycerol--glycerol-3-phosphate 3-phosphatidyltransferase' product='CDP-diacylglycerol/glycerol-3-phosphat…
NC_011365	GenBank	CDS	55381	55992	+	1	.	codon_start=1 db_xref=GI:209542236 db_xref=GeneID:6973437 locus_tag=Gdia_0048 note='KEGG: gdi:GDI1820 hypothetical protein' product='hypothetical protein' protein_id=YP_002274465.1 transl_table=11
NC_011365	GenBank	CDS	56012	56269	+	1	.	codon_start=1 db_xref=GI:209542237 db_xref=InterPro:IPR003749 db_xref=InterPro:IPR010034 db_xref=GeneID:6973438 locus_tag=Gdia_0049 note='TIGRFAM: molybdopterin converting factor, subunit 1; PFAM: thiamineS protein; KEGG: gdi:GDI1821 putative molybdopterin-converting factor subunit 1' product='molybdopterin converting factor subunit 1' protein_id=YP_002274466.1 transl_table=11
NC_011365	GenBank	CDS	56273	56731	+	1	.	codon_start=1 db_xref=GI:209542238 db_xref=InterPro:IPR003448 db_xref=GeneID:6973439 locus_tag=Gdia_0050 note='PFAM: molybdopterin biosynthesis MoaE protein; KEGG: gdi:GDI1822 putative molybdopterin-converting factor subunit 2' product='molybdopterin biosynthesis MoaE protein' protein_id=YP_002274467.1 transl_table=11
NC_011365	GenBank	CDS	56971	58968	+	1	.	EC_number=1.17.4.1 codon_start=1 db_xref=GI:209542239 db_xref=InterPro:IPR000788 db_xref=InterPro:IPR013346 db_xref=InterPro:IPR013509 db_xref=GeneID:6973440 locus_tag=Gdia_0051 note='Catalyzes the rate-limiting step in dNTP synthesis' product='ribonucleotide-diphosphate reductase subunit alpha' protein_id=YP_002274468.1 transl_table=11
NC_011365	GenBank	CDS	58977	60038	+	1	.	EC_number=1.17.4.1 codon_start=1 db_xref=GI:209542240 db_xref=InterPro:IPR000358 db_xref=GeneID:6973441 gene=nrdF locus_tag=Gdia_0052 note='B2 or R2 protein; type 1b enzyme; catalyzes the rate-limiting step in dNTP synthesis; converts nucleotides to deoxynucleotides; forms a homodimer and then a multimeric complex with NrdE' product='ribonucleotide-diphosphate reductase subunit beta' protein_id=Y…
NC_011365	GenBank	CDS	60042	60860	+	-1	.	codon_start=1 db_xref=GI:209542241 db_xref=InterPro:IPR002052 db_xref=GeneID:6973442 locus_tag=Gdia_0053 note='KEGG: gdi:GDI1825 putative methyltransferase' product='putative methyltransferase' protein_id=YP_002274470.1 transl_table=11
NC_011365	GenBank	CDS	60919	61995	+	1	.	codon_start=1 db_xref=GI:209542242 db_xref=InterPro:IPR000092 db_xref=GeneID:6973443 locus_tag=Gdia_0054 note='PFAM: Polyprenyl synthetase; KEGG: gdi:GDI1826 putative octaprenyl-diphosphate synthase' product='polyprenyl synthetase' protein_id=YP_002274471.1 transl_table=11
NC_011365	GenBank	CDS	62035	62853	+	-1	.	EC_number=5.1.1.3 codon_start=1 db_xref=GI:209542243 db_xref=InterPro:IPR001920 db_xref=InterPro:IPR004391 db_xref=InterPro:IPR015942 db_xref=GeneID:6973444 locus_tag=Gdia_0055 note='KEGG: gdi:GDI1827 putative glutamate racemase; TIGRFAM: glutamate racemase; PFAM: Asp/Glu/hydantoin racemase' product='glutamate racemase' protein_id=YP_002274472.1 transl_table=11
NC_011365	GenBank	CDS	62880	63641	+	-1	.	EC_number=2.4.2.10 codon_start=1 db_xref=GI:209542244 db_xref=InterPro:IPR000836 db_xref=InterPro:IPR004467 db_xref=GeneID:6973445 gene=pyrE locus_tag=Gdia_0056 note='involved in fifth step of pyrimidine biosynthesis; converts orotidine 5'-phosphate and diphosphate to orotate and 5-phospho-alpha-D-ribose 1-diphosphate' product='orotate phosphoribosyltransferase' protein_id=YP_002274473.1 transl_t…
NC_011365	GenBank	CDS	63885	64124	+	1	.	codon_start=1 db_xref=GI:209542245 db_xref=GeneID:6973446 locus_tag=Gdia_0057 note='KEGG: gdi:GDI1829 hypothetical protein' product='hypothetical protein' protein_id=YP_002274474.1 transl_table=11
NC_011365	GenBank	CDS	64254	65552	+	-1	.	EC_number=2.3.3.1 codon_start=1 db_xref=GI:209542246 db_xref=InterPro:IPR002020 db_xref=InterPro:IPR010953 db_xref=GeneID:6973447 locus_tag=Gdia_0058 note='KEGG: gdi:GDI1830 citrate synthase; TIGRFAM: citrate synthase I; PFAM: Citrate synthase' product='citrate synthase I' protein_id=YP_002274475.1 transl_table=11
NC_011365	GenBank	CDS	65723	66280	+	-1	.	codon_start=1 db_xref=GI:209542247 db_xref=InterPro:IPR013078 db_xref=GeneID:6973448 locus_tag=Gdia_0059 note='PFAM: Phosphoglycerate mutase; KEGG: gdi:GDI1831 putative phosphoglycerate mutase' product='putative phosphohistidine phosphatase SixA' protein_id=YP_002274476.1 transl_table=11
NC_011365	GenBank	CDS	66280	66624	+	-1	.	codon_start=1 db_xref=GI:209542248 db_xref=InterPro:IPR002701 db_xref=InterPro:IPR010951 db_xref=GeneID:6973449 locus_tag=Gdia_0060 note='TIGRFAM: chorismate mutase; PFAM: Chorismate mutase; KEGG: gdi:GDI1832 putative chorismate mutase' product='chorismate mutase' protein_id=YP_002274477.1 transl_table=11
NC_011365	GenBank	CDS	66666	67520	+	-1	.	codon_start=1 db_xref=GI:209542249 db_xref=InterPro:IPR004843 db_xref=GeneID:6973450 locus_tag=Gdia_0061 note='PFAM: metallophosphoesterase; KEGG: gdi:GDI1833 putative phosphoesterases' product=metallophosphoesterase protein_id=YP_002274478.1 transl_table=11
NC_011365	GenBank	CDS	67634	67957	+	-1	.	codon_start=1 db_xref=GI:209542250 db_xref=GeneID:6973451 locus_tag=Gdia_0062 note='KEGG: gdi:GDI1834 hypothetical protein' product='hypothetical protein' protein_id=YP_002274479.1 transl_table=11
NC_011365	GenBank	CDS	68092	69612	+	1	.	EC_number=3.1.2.1 codon_start=1 db_xref=GI:209542251 db_xref=InterPro:IPR003702 db_xref=InterPro:IPR017821 db_xref=GeneID:6973452 locus_tag=Gdia_0063 note='KEGG: gdi:GDI1836 acetyl-CoA hydrolase; TIGRFAM: succinate CoA transferase; PFAM: acetyl-CoA hydrolase/transferase' product='succinate CoA transferase' protein_id=YP_002274480.1 transl_table=11
NC_011365	GenBank	CDS	69662	74197	+	-1	.	codon_start=1 db_xref=GI:209542252 db_xref=InterPro:IPR003395 db_xref=InterPro:IPR003439 db_xref=GeneID:6973453 locus_tag=Gdia_0064 note='PFAM: SMC domain protein; KEGG: gdi:GDI1837 putative chromosome segregation protein SMC' product='SMC domain-containing protein' protein_id=YP_002274481.1 transl_table=11
NC_011365	GenBank	CDS	74229	74846	+	-1	.	codon_start=1 db_xref=GI:209542253 db_xref=InterPro:IPR001853 db_xref=GeneID:6973454 locus_tag=Gdia_0065 note='PFAM: DSBA oxidoreductase; KEGG: gdi:GDI1838 thioredoxin protein' product='DSBA oxidoreductase' protein_id=YP_002274482.1 transl_table=11
NC_011365	GenBank	CDS	74921	75850	+	-1	.	codon_start=1 db_xref=GI:209542254 db_xref=InterPro:IPR002657 db_xref=GeneID:6973455 locus_tag=Gdia_0066 note='PFAM: Bile acid:sodium symporter; KEGG: gdi:GDI1839 putative transporter protein' product='bile acid:sodium symporter' protein_id=YP_002274483.1 transl_table=11
NC_011365	GenBank	CDS	75861	76835	+	-1	.	codon_start=1 db_xref=GI:209542255 db_xref=InterPro:IPR000644 db_xref=InterPro:IPR005170 db_xref=GeneID:6973456 locus_tag=Gdia_0067 note='PFAM: CBS domain containing protein; transporter-associated region; KEGG: gdi:GDI1840 putative magnesium and cobalt efflux protein CorC' product='hypothetical protein' protein_id=YP_002274484.1 transl_table=11
NC_011365	GenBank	CDS	76832	77440	+	-1	.	codon_start=1 db_xref=GI:209542256 db_xref=InterPro:IPR002036 db_xref=GeneID:6973457 locus_tag=Gdia_0068 note='PFAM: protein of unknown function UPF0054; KEGG: gdi:GDI1841 hypothetical protein' product='hypothetical protein' protein_id=YP_002274485.1 transl_table=11
NC_011365	GenBank	CDS	77424	78515	+	-1	.	codon_start=1 db_xref=GI:209542257 db_xref=InterPro:IPR003714 db_xref=GeneID:6973458 locus_tag=Gdia_0069 note='PFAM: PhoH family protein; KEGG: gdi:GDI1842 putative PhoH-like protein' product='PhoH family protein' protein_id=YP_002274486.1 transl_table=11
NC_011365	GenBank	CDS	78599	80008	+	-1	.	codon_start=1 db_xref=GI:209542258 db_xref=InterPro:IPR002792 db_xref=InterPro:IPR005839 db_xref=InterPro:IPR006463 db_xref=InterPro:IPR006638 db_xref=InterPro:IPR007197 db_xref=InterPro:IPR013848 db_xref=GeneID:6973459 locus_tag=Gdia_0070 note='catalyzes the formation of 2-methylthio-N6-(dimethylallyl)adenosine (ms(2)i(6)A) at position 37 in tRNAs that read codons beginning with uridine from N6-…
NC_011365	GenBank	misc_feature	78605	79954	+	-1	.	db_xref=CDD:184622 locus_tag=Gdia_0070 note='(dimethylallyl)adenosine tRNA methylthiotransferase; Provisional; Region: PRK14325'
NC_011365	GenBank	CDS	80561	82462	+	1	.	codon_start=1 db_xref=GI:209542259 db_xref=InterPro:IPR000184 db_xref=InterPro:IPR010827 db_xref=GeneID:6973460 locus_tag=Gdia_0071 note='PFAM: surface antigen (D15); surface antigen variable number repeat protein; KEGG: gdi:GDI1844 putative surface antigen' product='surface antigen (D15)' protein_id=YP_002274488.1 transl_table=11
NC_011365	GenBank	CDS	88532	88963	+	-1	.	codon_start=1 db_xref=GI:209542260 db_xref=InterPro:IPR001789 db_xref=GeneID:6973463 locus_tag=Gdia_0074 note='PFAM: response regulator receiver; KEGG: gdi:GDI1847 putative two-component response regulator' product='response regulator receiver protein' protein_id=YP_002274489.1 transl_table=11
NC_011365	GenBank	CDS	89082	90056	+	1	.	codon_start=1 db_xref=GI:209542261 db_xref=InterPro:IPR006694 db_xref=GeneID:6973464 locus_tag=Gdia_0075 note='PFAM: fatty acid hydroxylase; KEGG: gdi:GDI1848 hypothetical protein' product='fatty acid hydroxylase' protein_id=YP_002274490.1 transl_table=11
NC_011365	GenBank	CDS	90059	90499	+	1	.	codon_start=1 db_xref=GI:209542262 db_xref=InterPro:IPR007896 db_xref=GeneID:6973465 locus_tag=Gdia_0076 note='PFAM: transmembrane pair domain protein; KEGG: gdi:GDI1849 hypothetical protein' product='transmembrane pair domain-containing protein' protein_id=YP_002274491.1 transl_table=11
NC_011365	GenBank	CDS	90557	91147	+	-1	.	codon_start=1 db_xref=GI:209542263 db_xref=InterPro:IPR003711 db_xref=GeneID:6973466 locus_tag=Gdia_0077 note='PFAM: transcription factor CarD; KEGG: gdi:GDI1850 transcriptional regulator, CarD family' product='CarD family transcriptional regulator' protein_id=YP_002274492.1 transl_table=11
NC_011365	GenBank	CDS	91209	92084	+	-1	.	codon_start=1 db_xref=GI:209542264 db_xref=InterPro:IPR007913 db_xref=GeneID:6973467 locus_tag=Gdia_0078 note='PFAM: protein of unknown function UPF0187; KEGG: gdi:GDI1851 hypothetical protein' product='hypothetical protein' protein_id=YP_002274493.1 transl_table=11
NC_011365	GenBank	CDS	92314	93429	+	1	.	codon_start=1 db_xref=GI:209542265 db_xref=InterPro:IPR002328 db_xref=InterPro:IPR013149 db_xref=InterPro:IPR013154 db_xref=InterPro:IPR014183 db_xref=GeneID:6973468 locus_tag=Gdia_0079 note='TIGRFAM: S-(hydroxymethyl)glutathione dehydrogenase/class III alcohol dehydrogenase; PFAM: Alcohol dehydrogenase zinc-binding domain protein; Alcohol dehydrogenase GroES domain protein; KEGG: gdi:GDI1852 put…
NC_011365	GenBank	CDS	93434	94282	+	1	.	EC_number=3.1.2.12 codon_start=1 db_xref=GI:209542266 db_xref=InterPro:IPR000801 db_xref=InterPro:IPR014186 db_xref=GeneID:6973469 locus_tag=Gdia_0080 note='KEGG: gdi:GDI1853 esterase protein; TIGRFAM: S-formylglutathione hydrolase; PFAM: putative esterase' product='S-formylglutathione hydrolase' protein_id=YP_002274495.1 transl_table=11
NC_011365	GenBank	CDS	94287	94706	+	-1	.	codon_start=1 db_xref=GI:209542267 db_xref=InterPro:IPR001602 db_xref=GeneID:6973470 locus_tag=Gdia_0081 note='PFAM: protein of unknown function UPF0047; KEGG: gdi:GDI1854 hypothetical protein' product='hypothetical protein' protein_id=YP_002274496.1 transl_table=11
NC_011365	GenBank	CDS	94731	95726	+	-1	.	EC_number=6.1.1.2 codon_start=1 db_xref=GI:209542268 db_xref=InterPro:IPR002305 db_xref=InterPro:IPR002306 db_xref=GeneID:6973471 locus_tag=Gdia_0082 note='KEGG: gdi:GDI1855 putative tryptophanyl-tRNA synthetase; TIGRFAM: tryptophanyl-tRNA synthetase; PFAM: aminoacyl-tRNA synthetase class Ib' product='tryptophanyl-tRNA synthetase' protein_id=YP_002274497.1 transl_table=11
NC_011365	GenBank	misc_feature	94743	95726	+	-1	.	db_xref=CDD:183400 locus_tag=Gdia_0082 note='tryptophanyl-tRNA synthetase II; Reviewed; Region: PRK12282'
NC_011365	GenBank	misc_feature	94908	95720	+	-1	.	db_xref=CDD:173903 locus_tag=Gdia_0082 note='catalytic core domain of tryptophanyl-tRNA synthetase; Region: TrpRS_core; cd00806'
NC_011365	GenBank	CDS	95791	96288	+	-1	.	codon_start=1 db_xref=GI:209542269 db_xref=InterPro:IPR000774 db_xref=InterPro:IPR001179 db_xref=GeneID:6973472 locus_tag=Gdia_0083 note='PFAM: peptidylprolyl isomerase FKBP-type; KEGG: gdi:GDI1856 putative peptidyl-prolyl cis-trans isomerase Mip precursor' product='FKBP-type peptidylprolyl isomerase' protein_id=YP_002274498.1 transl_table=11
NC_011365	GenBank	CDS	96337	97566	+	-1	.	EC_number=6.3.4.5 codon_start=1 db_xref=GI:209542270 db_xref=InterPro:IPR001518 db_xref=GeneID:6973473 locus_tag=Gdia_0084 note='catalyzes the formation of 2-N(omega)-(L-arginino)succinate from L-citrulline and L-aspartate in arginine biosynthesis, AMP-forming' product='argininosuccinate synthase' protein_id=YP_002274499.1 transl_table=11
NC_011365	GenBank	CDS	97700	98914	+	-1	.	codon_start=1 db_xref=GI:209542271 db_xref=InterPro:IPR004383 db_xref=InterPro:IPR007197 db_xref=GeneID:6973474 locus_tag=Gdia_0085 note='TIGRFAM: radical SAM enzyme, Cfr family; PFAM: Radical SAM domain protein; KEGG: gdi:GDI1858 hypothetical protein' product='radical SAM enzyme, Cfr family' protein_id=YP_002274500.1 transl_table=11
NC_011365	GenBank	CDS	98996	99736	+	-1	.	codon_start=1 db_xref=GI:209542272 db_xref=InterPro:IPR002877 db_xref=InterPro:IPR002942 db_xref=InterPro:IPR004538 db_xref=GeneID:6973475 locus_tag=Gdia_0086 note='TIGRFAM: hemolysin A; PFAM: ribosomal RNA methyltransferase RrmJ/FtsJ; RNA-binding S4 domain protein; KEGG: gdi:GDI1859 putative hemolysin A' product='hemolysin A' protein_id=YP_002274501.1 transl_table=11
NC_011365	GenBank	misc_feature	98999	99733	+	-1	.	db_xref=CDD:31382 locus_tag=Gdia_0086 note='Predicted rRNA methylase [Translation, ribosomal structure and biogenesis]; Region: COG1189'
NC_011365	GenBank	misc_feature	99560	99727	+	-1	.	db_xref=CDD:29105 locus_tag=Gdia_0086 note='S4/Hsp/ tRNA synthetase RNA-binding domain; The domain surface is populated by conserved, charged residues that define a likely RNA-binding site; Found in stress proteins, ribosomal proteins and tRNA synthetases; This may imply a hitherto unrecognized...; Region: S4; cd00165'
NC_011365	GenBank	CDS	99769	101772	+	-1	.	codon_start=1 db_xref=GI:209542273 db_xref=InterPro:IPR005474 db_xref=InterPro:IPR005475 db_xref=InterPro:IPR005476 db_xref=InterPro:IPR005477 db_xref=GeneID:6973476 locus_tag=Gdia_0087 note='catalyzes the formation of 1-deoxy-D-xylulose 5-phosphate from pyruvate and D-glyceraldehyde 3-phosphate' product='1-deoxy-D-xylulose-5-phosphate synthase' protein_id=YP_002274502.1 transl_table=11
NC_011365	GenBank	CDS	101778	102713	+	-1	.	codon_start=1 db_xref=GI:209542274 db_xref=InterPro:IPR000092 db_xref=GeneID:6973477 locus_tag=Gdia_0088 note='PFAM: Polyprenyl synthetase; KEGG: gdi:GDI1861 geranyltranstransferase' product='polyprenyl synthetase' protein_id=YP_002274503.1 transl_table=11
NC_011365	GenBank	CDS	102721	102951	+	-1	.	codon_start=1 db_xref=GI:209542275 db_xref=InterPro:IPR003761 db_xref=GeneID:6973478 locus_tag=Gdia_0089 note='TIGRFAM: exodeoxyribonuclease VII, small subunit; PFAM: Exonuclease VII small subunit; KEGG: gdi:GDI1862 putative exodeoxyribonuclease VII small subunit' product='exodeoxyribonuclease VII small subunit' protein_id=YP_002274504.1 transl_table=11
NC_011365	GenBank	CDS	103092	103349	+	-1	.	codon_start=1 db_xref=GI:209542276 db_xref=InterPro:IPR001455 db_xref=GeneID:6973479 locus_tag=Gdia_0090 note='PFAM: SirA family protein; KEGG: gdi:GDI1863 putative sulfurtransferase TusA' product='SirA family protein' protein_id=YP_002274505.1 transl_table=11
NC_011365	GenBank	CDS	103478	104401	+	1	.	codon_start=1 db_xref=GI:209542277 db_xref=InterPro:IPR000600 db_xref=GeneID:6973480 locus_tag=Gdia_0091 note='PFAM: ROK family protein; KEGG: gdi:GDI1864 glucokinase protein' product='ROK family protein' protein_id=YP_002274506.1 transl_table=11
NC_011365	GenBank	CDS	104542	105336	+	-1	.	codon_start=1 db_xref=GI:209542278 db_xref=InterPro:IPR002877 db_xref=GeneID:6973481 locus_tag=Gdia_0092 note='PFAM: ribosomal RNA methyltransferase RrmJ/FtsJ; KEGG: gdi:GDI1865 putative ribosomal RNA large subunit methyltransferase J' product='ribosomal RNA methyltransferase RrmJ/FtsJ' protein_id=YP_002274507.1 transl_table=11
NC_011365	GenBank	misc_feature	104572	105159	+	-1	.	db_xref=CDD:30641 locus_tag=Gdia_0092 note='23S rRNA methylase [Translation, ribosomal structure and biogenesis]; Region: FtsJ; COG0293'
NC_011365	GenBank	CDS	105333	106466	+	-1	.	codon_start=1 db_xref=GI:209542279 db_xref=InterPro:IPR003695 db_xref=GeneID:6973482 locus_tag=Gdia_0093 note='PFAM: Ppx/GppA phosphatase; KEGG: gdi:GDI1866 exopolyphosphatase protein' product='Ppx/GppA phosphatase' protein_id=YP_002274508.1 transl_table=11
NC_011365	GenBank	gene	106634	106707	+	1	.	db_xref=GeneID:6973483 locus_tag=Gdia_R0002 note=tRNA-Gln1
NC_011365	GenBank	tRNA	106634	106707	+	1	.	db_xref=GeneID:6973483 locus_tag=Gdia_R0002 product=tRNA-Gln
NC_011365	GenBank	CDS	106851	108659	+	-1	.	codon_start=1 db_xref=GI:209542280 db_xref=InterPro:IPR000014 db_xref=InterPro:IPR000160 db_xref=InterPro:IPR007895 db_xref=InterPro:IPR013655 db_xref=InterPro:IPR013656 db_xref=InterPro:IPR013767 db_xref=GeneID:6973484 locus_tag=Gdia_0094 note='KEGG: gdi:GDI1867 putative signalling protein, GGDEF family; TIGRFAM: PAS sensor protein; diguanylate cyclase; PFAM: GGDEF domain containing protein; MAS…
NC_011365	GenBank	CDS	108857	109303	+	-1	.	codon_start=1 db_xref=GI:209542281 db_xref=GeneID:6973485 locus_tag=Gdia_0095 note='KEGG: gdi:GDI1869 hypothetical protein' product='hypothetical protein' protein_id=YP_002274510.1 transl_table=11
NC_011365	GenBank	CDS	109518	110234	+	-1	.	codon_start=1 db_xref=GI:209542282 db_xref=GeneID:6973486 locus_tag=Gdia_0096 note='KEGG: gdi:GDI1871 hypothetical protein' product='hypothetical protein' protein_id=YP_002274511.1 transl_table=11
NC_011365	GenBank	gene	110416	110490	+	-1	.	db_xref=GeneID:6973487 locus_tag=Gdia_R0003 note=tRNA-Thr3
NC_011365	GenBank	tRNA	110416	110490	+	-1	.	db_xref=GeneID:6973487 locus_tag=Gdia_R0003 product=tRNA-Thr
NC_011365	GenBank	CDS	110772	110990	+	1	.	codon_start=1 db_xref=GI:209542283 db_xref=GeneID:6973488 locus_tag=Gdia_0097 note='KEGG: gdi:GDI1873 hypothetical protein' product='hypothetical protein' protein_id=YP_002274512.1 transl_table=11
NC_011365	GenBank	CDS	111022	112287	+	-1	.	codon_start=1 db_xref=GI:209542284 db_xref=InterPro:IPR006139 db_xref=InterPro:IPR006140 db_xref=GeneID:6973489 locus_tag=Gdia_0098 note='catalyzes the formation of 3-phosphonooxypyruvate from 3-phospho-D-glycerate in serine biosynthesis; can also reduce alpha ketoglutarate to form 2-hydroxyglutarate' product='D-3-phosphoglycerate dehydrogenase' protein_id=YP_002274513.1 transl_table=11
NC_011365	GenBank	CDS	112402	113226	+	-1	.	codon_start=1 db_xref=GI:209542285 db_xref=InterPro:IPR000760 db_xref=GeneID:6973490 locus_tag=Gdia_0099 note='PFAM: inositol monophosphatase; KEGG: gdi:GDI1875 inositol-1-monophosphatase' product='inositol monophosphatase' protein_id=YP_002274514.1 transl_table=11
NC_011365	GenBank	CDS	113229	113756	+	-1	.	codon_start=1 db_xref=GI:209542286 db_xref=InterPro:IPR002327 db_xref=InterPro:IPR003088 db_xref=InterPro:IPR009056 db_xref=GeneID:6973491 locus_tag=Gdia_0100 note='PFAM: cytochrome c class I; KEGG: gdi:GDI1876 putative cytochrome c homolog' product='cytochrome c class I' protein_id=YP_002274515.1 transl_table=11
NC_011365	GenBank	CDS	113930	114673	+	1	.	EC_number=2.7.7.38 codon_start=1 db_xref=GI:209542287 db_xref=InterPro:IPR003329 db_xref=GeneID:6973492 locus_tag=Gdia_0101 note='PFAM: acylneuraminate cytidylyltransferase; KEGG: gdi:GDI1877 putative 3-deoxy-manno-octulosonate cytidylyltransferase' product='3-deoxy-manno-octulosonate cytidylyltransferase' protein_id=YP_002274516.1 transl_table=11
NC_011365	GenBank	CDS	114670	115533	+	1	.	EC_number=4.2.1.51 codon_start=1 db_xref=GI:209542288 db_xref=InterPro:IPR001086 db_xref=InterPro:IPR002912 db_xref=GeneID:6973493 locus_tag=Gdia_0102 note='catalyzes the formation of phenylpyruvate from prephenate in phenylalanine biosynthesis' product='prephenate dehydratase' protein_id=YP_002274517.1 transl_table=11
NC_011365	GenBank	CDS	115676	116557	+	1	.	EC_number=4.2.1.52 codon_start=1 db_xref=GI:209542289 db_xref=InterPro:IPR002220 db_xref=InterPro:IPR005263 db_xref=GeneID:6973494 locus_tag=Gdia_0103 note='catalyzes the formation of dihydrodipicolinate from L-aspartate 4-semialdehyde and pyruvate in lysine and diaminopimelate biosynthesis' product='dihydrodipicolinate synthase' protein_id=YP_002274518.1 transl_table=11
NC_011365	GenBank	CDS	116562	117050	+	1	.	codon_start=1 db_xref=GI:209542290 db_xref=InterPro:IPR000037 db_xref=GeneID:6973495 gene=smpB locus_tag=Gdia_0104 note='binds to ssrA RNA (tmRNA) and is required for its successful binding to ribosomes; also appears to function in the trans-translation step by promoting accommodation of tmRNA into the ribosomal A site; SmpB protects the tmRNA from RNase R degradation in Caulobacter crescentus; b…
NC_011365	GenBank	CDS	117115	117729	+	-1	.	codon_start=1 db_xref=GI:209542291 db_xref=InterPro:IPR002059 db_xref=InterPro:IPR011129 db_xref=GeneID:6973496 locus_tag=Gdia_0105 note='PFAM: Cold-shock protein DNA-binding; SMART: Cold shock protein; KEGG: gdi:GDI1881 cold shock-like protein CspE' product='cold-shock DNA-binding domain-containing protein' protein_id=YP_002274520.1 transl_table=11
NC_011365	GenBank	misc_feature	117448	117618	+	-1	.	db_xref=CDD:88424 locus_tag=Gdia_0105 note='Cold-Shock Protein (CSP) contains an S1-like cold-shock domain (CSD) that is found in eukaryotes, prokaryotes, and archaea. CSP's include the major cold-shock proteins CspA and CspB in bacteria and the eukaryotic gene regulatory factor Y-box protein; Region: CSP_CDS; cd04458'
NC_011365	GenBank	misc_feature	117121	117315	+	-1	.	db_xref=CDD:88424 locus_tag=Gdia_0105 note='Cold-Shock Protein (CSP) contains an S1-like cold-shock domain (CSD) that is found in eukaryotes, prokaryotes, and archaea. CSP's include the major cold-shock proteins CspA and CspB in bacteria and the eukaryotic gene regulatory factor Y-box protein; Region: CSP_CDS; cd04458'
NC_011365	GenBank	CDS	118178	119227	+	1	.	codon_start=1 db_xref=GI:209542292 db_xref=GeneID:6973497 locus_tag=Gdia_0106 note='KEGG: gdi:GDI1883 hypothetical protein' product='hypothetical protein' protein_id=YP_002274521.1 transl_table=11
NC_011365	GenBank	CDS	119233	121362	+	-1	.	codon_start=1 db_xref=GI:209542293 db_xref=InterPro:IPR001650 db_xref=InterPro:IPR004365 db_xref=InterPro:IPR011545 db_xref=InterPro:IPR014001 db_xref=InterPro:IPR014021 db_xref=GeneID:6973498 locus_tag=Gdia_0107 note='PFAM: helicase domain protein; nucleic acid binding OB-fold tRNA/helicase-type; DEAD/DEAH box helicase domain protein; SMART: DEAD-like helicases; KEGG: gdi:GDI1884 putative ATP-de…
NC_011365	GenBank	CDS	121491	121802	+	1	.	codon_start=1 db_xref=GI:209542294 db_xref=InterPro:IPR005631 db_xref=GeneID:6973499 locus_tag=Gdia_0108 note='PFAM: protein of unknown function DUF339; KEGG: gdi:GDI1885 hypothetical protein' product='hypothetical protein' protein_id=YP_002274523.1 transl_table=11
NC_011365	GenBank	CDS	121799	125269	+	1	.	codon_start=1 db_xref=GI:209542295 db_xref=InterPro:IPR001650 db_xref=InterPro:IPR003711 db_xref=InterPro:IPR004576 db_xref=InterPro:IPR005118 db_xref=InterPro:IPR011545 db_xref=InterPro:IPR014001 db_xref=InterPro:IPR014021 db_xref=GeneID:6973500 locus_tag=Gdia_0109 note='KEGG: gdi:GDI1886 putatve transcription-repair coupling factor; TIGRFAM: transcription-repair coupling factor; PFAM: helicase …
NC_011365	GenBank	CDS	125328	126122	+	1	.	codon_start=1 db_xref=GI:209542296 db_xref=InterPro:IPR002198 db_xref=InterPro:IPR002347 db_xref=InterPro:IPR002424 db_xref=GeneID:6973501 locus_tag=Gdia_0110 note='PFAM: short-chain dehydrogenase/reductase SDR; KEGG: gdi:GDI1887 3-oxoacyl-[acyl-carrier-protein] reductase' product='short-chain dehydrogenase/reductase SDR' protein_id=YP_002274525.1 transl_table=11
NC_011365	GenBank	CDS	126137	127060	+	-1	.	codon_start=1 db_xref=GI:209542297 db_xref=GeneID:6973502 locus_tag=Gdia_0111 note='KEGG: gdi:GDI1888 hypothetical protein' product='hypothetical protein' protein_id=YP_002274526.1 transl_table=11
NC_011365	GenBank	CDS	127178	128164	+	1	.	codon_start=1 db_xref=GI:209542298 db_xref=GeneID:6973503 locus_tag=Gdia_0112 note='KEGG: gdi:GDI1889 hypothetical protein' product='hypothetical protein' protein_id=YP_002274527.1 transl_table=11
NC_011365	GenBank	CDS	128161	128964	+	-1	.	codon_start=1 db_xref=GI:209542299 db_xref=GeneID:6973504 locus_tag=Gdia_0113 note='KEGG: gdi:GDI1890 putative hydrolase protein' product='putative hydrolase protein' protein_id=YP_002274528.1 transl_table=11
NC_011365	GenBank	CDS	129092	130534	+	1	.	codon_start=1 db_xref=GI:209542300 db_xref=InterPro:IPR002129 db_xref=InterPro:IPR010977 db_xref=GeneID:6973505 locus_tag=Gdia_0114 note='PFAM: Pyridoxal-dependent decarboxylase; KEGG: gdi:GDI1891 putative tyrosine decarboxylase' product='pyridoxal-dependent decarboxylase' protein_id=YP_002274529.1 transl_table=11
NC_011365	GenBank	CDS	130556	132457	+	-1	.	EC_number=6.6.1.2 codon_start=1 db_xref=GI:209542301 db_xref=InterPro:IPR002035 db_xref=InterPro:IPR006538 db_xref=GeneID:6973506 locus_tag=Gdia_0115 note='KEGG: gdi:GDI1892 putative cobalamin biosynthesis protein CobT; TIGRFAM: cobalt chelatase, pCobT subunit; PFAM: Cobalt chelatase CobT subunit; SMART: von Willebrand factor type A' product='cobalt chelatase large subunit' protein_id=YP_00227453…
NC_011365	GenBank	CDS	132473	133504	+	-1	.	EC_number=6.6.1.2 codon_start=1 db_xref=GI:209542302 db_xref=InterPro:IPR006537 db_xref=InterPro:IPR011704 db_xref=GeneID:6973507 locus_tag=Gdia_0116 note='KEGG: gdi:GDI1893 putative aerobic cobaltochelatase CobS; TIGRFAM: cobalt chelatase, pCobS small subunit; PFAM: ATPase associated with various cellular activities AAA_5' product='cobalt chelatase small subunit' protein_id=YP_002274531.1 transl…
NC_011365	GenBank	CDS	133657	134187	+	-1	.	codon_start=1 db_xref=GI:209542303 db_xref=InterPro:IPR001623 db_xref=GeneID:6973508 locus_tag=Gdia_0117 note='PFAM: heat shock protein DnaJ domain protein; KEGG: gdi:GDI1894 putative chaperone protein DnaJ' product='heat shock protein DnaJ domain-containing protein' protein_id=YP_002274532.1 transl_table=11
NC_011365	GenBank	CDS	134270	134665	+	1	.	codon_start=1 db_xref=GI:209542304 db_xref=InterPro:IPR002634 db_xref=GeneID:6973509 locus_tag=Gdia_0118 note='PFAM: BolA family protein; KEGG: gdi:GDI1895 BolA-like protein' product='BolA family protein' protein_id=YP_002274533.1 transl_table=11
NC_011365	GenBank	CDS	134662	135270	+	1	.	codon_start=1 db_xref=GI:209542305 db_xref=InterPro:IPR004564 db_xref=GeneID:6973510 locus_tag=Gdia_0119 note='PFAM: outer membrane lipoprotein carrier protein LolA; KEGG: gdi:GDI1896 putative outer membrane lipoprotein carrier protein LolA' product='outer membrane lipoprotein carrier protein LolA' protein_id=YP_002274534.1 transl_table=11
NC_011365	GenBank	CDS	135273	135971	+	-1	.	codon_start=1 db_xref=GI:209542306 db_xref=InterPro:IPR000544 db_xref=InterPro:IPR004143 db_xref=GeneID:6973511 gene=lipB locus_tag=Gdia_0120 note='lipoyl/octanoyltransferase; catalyzes the transfer of the lipoyl/octanoyl moiety of lipoyl/octanoyl-ACP onto lipoate-dependent enzymes like pyruvate dehydrogenase and the glycine cleavage system H protein' product='lipoate-protein ligase B' protein_id…
NC_011365	GenBank	gene	136027	136112	+	1	.	db_xref=GeneID:6973512 locus_tag=Gdia_R0004 note=tRNA-Leu1
NC_011365	GenBank	tRNA	136027	136112	+	1	.	db_xref=GeneID:6973512 locus_tag=Gdia_R0004 product=tRNA-Leu
NC_011365	GenBank	CDS	136436	137308	+	1	.	codon_start=1 db_xref=GI:209542307 db_xref=InterPro:IPR005771 db_xref=InterPro:IPR005835 db_xref=GeneID:6973513 locus_tag=Gdia_0121 note='TIGRFAM: UTP-glucose-1-phosphate uridylyltransferase; PFAM: Nucleotidyl transferase; KEGG: gdi:GDI1898 UTP--glucose-1-phosphate uridylyltransferase' product='UTP-glucose-1-phosphate uridylyltransferase' protein_id=YP_002274536.1 transl_table=11
NC_011365	GenBank	CDS	137314	138723	+	1	.	EC_number=5.4.2.8 codon_start=1 db_xref=GI:209542308 db_xref=InterPro:IPR005841 db_xref=InterPro:IPR005843 db_xref=InterPro:IPR005844 db_xref=InterPro:IPR005845 db_xref=InterPro:IPR005846 db_xref=InterPro:IPR016066 db_xref=GeneID:6973514 locus_tag=Gdia_0122 note='PFAM: phosphoglucomutase/phosphomannomutase ; phosphoglucomutase/phosphomannomutase alpha/beta/alpha domain I; phosphoglucomutase/phosp…
NC_011365	GenBank	CDS	138809	138994	+	1	.	codon_start=1 db_xref=GI:209542309 db_xref=GeneID:6973515 locus_tag=Gdia_0123 note='KEGG: gdi:GDI1900 hypothetical protein' product='hypothetical protein' protein_id=YP_002274538.1 transl_table=11
NC_011365	GenBank	CDS	139005	140021	+	1	.	codon_start=1 db_xref=GI:209542310 db_xref=InterPro:IPR000385 db_xref=InterPro:IPR006638 db_xref=InterPro:IPR007197 db_xref=InterPro:IPR010505 db_xref=InterPro:IPR013483 db_xref=GeneID:6973516 locus_tag=Gdia_0124 note='KEGG: gdi:GDI1901 putative molybdenum cofactor biosynthesis protein A; TIGRFAM: molybdenum cofactor biosynthesis protein A; PFAM: Radical SAM domain protein; molybdenum cofactor sy…
NC_011365	GenBank	CDS	140056	140925	+	-1	.	codon_start=1 db_xref=GI:209542311 db_xref=InterPro:IPR013216 db_xref=InterPro:IPR013217 db_xref=GeneID:6973517 locus_tag=Gdia_0125 note='PFAM: Methyltransferase type 11; Methyltransferase type 12; KEGG: gdi:GDI1902 methyltransferase' product='type 11 methyltransferase' protein_id=YP_002274540.1 transl_table=11
NC_011365	GenBank	CDS	141012	141794	+	1	.	codon_start=1 db_xref=GI:209542312 db_xref=InterPro:IPR002375 db_xref=GeneID:6973518 locus_tag=Gdia_0126 note='KEGG: gdi:GDI1903 putative phosphoribosyltransferase' product='putative phosphoribosyltransferase' protein_id=YP_002274541.1 transl_table=11
NC_011365	GenBank	CDS	141857	142117	+	1	.	codon_start=1 db_xref=GI:209542313 db_xref=InterPro:IPR002109 db_xref=InterPro:IPR011767 db_xref=InterPro:IPR011900 db_xref=InterPro:IPR014025 db_xref=GeneID:6973519 locus_tag=Gdia_0127 note='TIGRFAM: glutaredoxin 3; PFAM: glutaredoxin; KEGG: gdi:GDI1904 glutaredoxin-3' product='glutaredoxin 3' protein_id=YP_002274542.1 transl_table=11
NC_011365	GenBank	CDS	142151	142657	+	1	.	codon_start=1 db_xref=GI:209542314 db_xref=InterPro:IPR009562 db_xref=GeneID:6973520 locus_tag=Gdia_0128 note='PFAM: protein of unknown function DUF1178; KEGG: gdi:GDI1905 hypothetical protein' product='hypothetical protein' protein_id=YP_002274543.1 transl_table=11
NC_011365	GenBank	CDS	142704	143270	+	1	.	codon_start=1 db_xref=GI:209542315 db_xref=GeneID:6973521 locus_tag=Gdia_0129 note='KEGG: gdi:GDI1906 hypothetical protein' product='hypothetical protein' protein_id=YP_002274544.1 transl_table=11
NC_011365	GenBank	CDS	143316	144560	+	1	.	codon_start=1 db_xref=GI:209542316 db_xref=InterPro:IPR006311 db_xref=GeneID:6973522 locus_tag=Gdia_0130 note='KEGG: gdi:GDI1907 putative 6-phosphogluconolactonase' product='putative 6-phosphogluconolactonase' protein_id=YP_002274545.1 transl_table=11
NC_011365	GenBank	CDS	144688	145449	+	-1	.	EC_number=2.1.1.64 codon_start=1 db_xref=GI:209542317 db_xref=InterPro:IPR007848 db_xref=InterPro:IPR010233 db_xref=InterPro:IPR013216 db_xref=InterPro:IPR013217 db_xref=GeneID:6973523 locus_tag=Gdia_0131 note='Involved in ubiquinone biosynthesis' product='3-demethylubiquinone-9 3-methyltransferase' protein_id=YP_002274546.1 transl_table=11
NC_011365	GenBank	CDS	145606	146859	+	1	.	EC_number=2.7.2.4 codon_start=1 db_xref=GI:209542318 db_xref=InterPro:IPR001048 db_xref=InterPro:IPR001341 db_xref=InterPro:IPR002912 db_xref=InterPro:IPR005260 db_xref=GeneID:6973524 locus_tag=Gdia_0132 note='KEGG: gdi:GDI1909 aspartokinase protein; TIGRFAM: aspartate kinase; aspartate kinase, monofunctional class; PFAM: aspartate/glutamate/uridylate kinase; amino acid-binding ACT domain protein…
NC_011365	GenBank	CDS	146879	147937	+	1	.	codon_start=1 db_xref=GI:209542319 db_xref=InterPro:IPR004136 db_xref=GeneID:6973525 locus_tag=Gdia_0133 note='PFAM: 2-nitropropane dioxygenase NPD; KEGG: gdi:GDI1910 putative 2-nitropropane dioxygenase' product='2-nitropropane dioxygenase' protein_id=YP_002274548.1 transl_table=11
NC_011365	GenBank	CDS	147934	149148	+	1	.	codon_start=1 db_xref=GI:209542320 db_xref=GeneID:6973526 locus_tag=Gdia_0134 note='KEGG: gdi:GDI1911 hypothetical protein' product='hypothetical protein' protein_id=YP_002274549.1 transl_table=11
NC_011365	GenBank	CDS	149294	150442	+	1	.	codon_start=1 db_xref=GI:209542321 db_xref=InterPro:IPR004588 db_xref=GeneID:6973527 gene=ispG locus_tag=Gdia_0135 note='catalyzes the conversion of 2C-methyl-D-erythritol 2,4-cyclodiphosphate into 4-hydroxy-3-methyl-2-en-1-yl diphosphate; involved in isoprenoid synthesis' product='4-hydroxy-3-methylbut-2-en-1-yl diphosphate synthase' protein_id=YP_002274550.1 transl_table=11
NC_011365	GenBank	CDS	150523	151770	+	1	.	EC_number=6.1.1.21 codon_start=1 db_xref=GI:209542322 db_xref=InterPro:IPR002314 db_xref=InterPro:IPR004154 db_xref=InterPro:IPR006195 db_xref=InterPro:IPR015807 db_xref=GeneID:6973528 gene=hisS locus_tag=Gdia_0136 note='catalyzes a two-step reaction, first charging a histidine molecule by linking its carboxyl group to the alpha-phosphate of ATP, followed by transfer of the aminoacyl-adenylate to…
NC_011365	GenBank	misc_feature	150523	151761	+	1	.	db_xref=CDD:178812 gene=hisS locus_tag=Gdia_0136 note='histidyl-tRNA synthetase; Reviewed; Region: hisS; PRK00037'
NC_011365	GenBank	misc_feature	150580	151470	+	1	.	db_xref=CDD:73226 gene=hisS locus_tag=Gdia_0136 note='Class II Histidinyl-tRNA synthetase (HisRS)-like catalytic core domain. HisRS is a homodimer. It is responsible for the attachment of histidine to the 3' OH group of ribose of the appropriate tRNA. This domain is primarily responsible for ATP-dependent...; Region: HisRS-like_core; cd00773'
NC_011365	GenBank	misc_feature	151510	151755	+	1	.	db_xref=CDD:29799 gene=hisS locus_tag=Gdia_0136 note='HisRS Histidyl-anticodon binding domain. HisRS belongs to class II aminoacyl-tRNA synthetases (aaRS). This alignment contains the anticodon binding domain, which is responsible for specificity in tRNA-binding, so that the activated amino acid is...; Region: HisRS_anticodon; cd00859'
NC_011365	GenBank	CDS	151775	152833	+	1	.	codon_start=1 db_xref=GI:209542323 db_xref=InterPro:IPR000352 db_xref=InterPro:IPR004373 db_xref=InterPro:IPR005139 db_xref=GeneID:6973529 gene=prfA locus_tag=Gdia_0137 note='recognizes the termination signals UAG and UAA during protein translation a specificity which is dependent on amino acid residues residing in loops of the L-shaped tRNA-like molecule of RF1; this protein is similar to releas…
NC_011365	GenBank	CDS	152847	153311	+	-1	.	codon_start=1 db_xref=GI:209542324 db_xref=GeneID:6973530 locus_tag=Gdia_0138 note='KEGG: gdi:GDI1916 hypothetical protein' product='hypothetical protein' protein_id=YP_002274553.1 transl_table=11
NC_011365	GenBank	CDS	153342	154223	+	1	.	codon_start=1 db_xref=GI:209542325 db_xref=InterPro:IPR002052 db_xref=InterPro:IPR004556 db_xref=InterPro:IPR007848 db_xref=InterPro:IPR017759 db_xref=GeneID:6973531 locus_tag=Gdia_0139 note='TIGRFAM: modification methylase, HemK family; protein-(glutamine-N5) methyltransferase, release factor-specific; PFAM: methyltransferase small; KEGG: gdi:GDI1917 putative HemK homolog protein' product='prote…
NC_011365	GenBank	CDS	154498	154932	+	1	.	codon_start=1 db_xref=GI:209542326 db_xref=GeneID:6973532 locus_tag=Gdia_0140 note='KEGG: gox:GOX0029 hypothetical protein' product='hypothetical protein' protein_id=YP_002274555.1 transl_table=11
NC_011365	GenBank	CDS	154977	156242	+	-1	.	codon_start=1 db_xref=GI:209542327 db_xref=InterPro:IPR005814 db_xref=InterPro:IPR005815 db_xref=GeneID:6973533 locus_tag=Gdia_0141 note='catalyzes the formation of S-adenosyl-4-methylthionine-2-oxobutanoate and 7,8-diaminononanoate from S-adenosyl-L-methionine and 8-amino-7-oxononanoate' product='adenosylmethionine-8-amino-7-oxononanoate aminotransferase' protein_id=YP_002274556.1 transl_table=11
NC_011365	GenBank	CDS	156284	157507	+	1	.	EC_number=2.3.1.47 codon_start=1 db_xref=GI:209542328 db_xref=InterPro:IPR001597 db_xref=InterPro:IPR001917 db_xref=InterPro:IPR004723 db_xref=InterPro:IPR004839 db_xref=InterPro:IPR005814 db_xref=GeneID:6973534 locus_tag=Gdia_0142 note='KEGG: gdi:GDI1920 putative 8-amino-7-oxononanoate synthase; TIGRFAM: 8-amino-7-oxononanoate synthase; PFAM: aromatic amino acid beta-eliminating lyase/threonine …
NC_011365	GenBank	CDS	157497	158165	+	1	.	codon_start=1 db_xref=GI:209542329 db_xref=GeneID:6973535 locus_tag=Gdia_0143 note='KEGG: gdi:GDI1921 hypothetical protein' product='hypothetical protein' protein_id=YP_002274558.1 transl_table=11
NC_011365	GenBank	CDS	158162	159586	+	1	.	codon_start=1 db_xref=GI:209542330 db_xref=InterPro:IPR004472 db_xref=InterPro:IPR013216 db_xref=InterPro:IPR013217 db_xref=GeneID:6973536 locus_tag=Gdia_0144 note='TIGRFAM: dethiobiotin synthase; PFAM: Methyltransferase type 11; Methyltransferase type 12; KEGG: gdi:GDI1922 putative biotin synthesis protein' product='dethiobiotin synthase' protein_id=YP_002274559.1 transl_table=11
NC_011365	GenBank	CDS	159603	160364	+	-1	.	EC_number=3.4.21.88 codon_start=1 db_xref=GI:209542331 db_xref=InterPro:IPR006197 db_xref=InterPro:IPR006199 db_xref=InterPro:IPR006200 db_xref=InterPro:IPR011056 db_xref=GeneID:6973537 locus_tag=Gdia_0145 note='Represses a number of genes involved in the response to DNA damage' product='LexA repressor' protein_id=YP_002274560.1 transl_table=11
NC_011365	GenBank	CDS	160553	161758	+	-1	.	codon_start=1 db_xref=GI:209542332 db_xref=InterPro:IPR001453 db_xref=InterPro:IPR005110 db_xref=InterPro:IPR005111 db_xref=GeneID:6973538 locus_tag=Gdia_0146 note='TIGRFAM: molybdenum cofactor synthesis domain protein; PFAM: molybdopterin binding domain; MoeA domain protein domain I and II; MoeA domain protein domain IV; KEGG: gdi:GDI1924 putative molybdopterin biosynthesis protein MoeA' product…
NC_011365	GenBank	CDS	161917	162084	+	1	.	codon_start=1 db_xref=GI:209542333 db_xref=InterPro:IPR001705 db_xref=GeneID:6973539 gene=rpmG locus_tag=Gdia_0147 note='in Escherichia coli BM108, a mutation that results in lack of L33 synthesis had no effect on ribosome synthesis or function; there are paralogous genes in several bacterial genomes, and a CXXC motif for zinc binding and an upstream regulation region of the paralog lacking this …
NC_011365	GenBank	CDS	162178	162507	+	-1	.	codon_start=1 db_xref=GI:209542334 db_xref=InterPro:IPR007060 db_xref=GeneID:6973540 locus_tag=Gdia_0148 note='PFAM: Septum formation initiator; KEGG: gdi:GDI1926 putative septum formation initiator protein' product='septum formation initiator' protein_id=YP_002274563.1 transl_table=11
NC_011365	GenBank	CDS	162627	163907	+	-1	.	EC_number=4.2.1.11 codon_start=1 db_xref=GI:209542335 db_xref=InterPro:IPR000941 db_xref=GeneID:6973541 gene=eno locus_tag=Gdia_0149 note='enolase; catalyzes the formation of phosphoenolpyruvate from 2-phospho-D-glycerate in glycolysis' product='phosphopyruvate hydratase' protein_id=YP_002274564.1 transl_table=11
NC_011365	GenBank	CDS	164046	164522	+	1	.	codon_start=1 db_xref=GI:209542336 db_xref=GeneID:6973542 locus_tag=Gdia_0150 note='KEGG: gdi:GDI1928 hypothetical protein' product='hypothetical protein' protein_id=YP_002274565.1 transl_table=11
NC_011365	GenBank	CDS	164542	165378	+	-1	.	codon_start=1 db_xref=GI:209542337 db_xref=InterPro:IPR006218 db_xref=InterPro:IPR006269 db_xref=GeneID:6973543 locus_tag=Gdia_0151 note='catalyzes the formation of 2-dehydro-3-deoxy-D-octonate 8-phosphate from phosphoenolpyruvate and D-arabinose 5-phosphate in LPS biosynthesis' product='2-dehydro-3-deoxyphosphooctonate aldolase' protein_id=YP_002274566.1 transl_table=11
NC_011365	GenBank	CDS	165375	167006	+	-1	.	EC_number=6.3.4.2 codon_start=1 db_xref=GI:209542338 db_xref=InterPro:IPR000991 db_xref=InterPro:IPR004468 db_xref=InterPro:IPR012998 db_xref=InterPro:IPR017456 db_xref=GeneID:6973544 gene=pyrG locus_tag=Gdia_0152 note='CTP synthase; cytidine triphosphate synthetase; catalyzes the ATP-dependent amination of UTP to CTP with either L-glutamine or ammonia as the source of nitrogen; in Escherichia co…
NC_011365	GenBank	CDS	167121	167456	+	-1	.	codon_start=1 db_xref=GI:209542339 db_xref=InterPro:IPR004692 db_xref=GeneID:6973545 locus_tag=Gdia_0153 note='TIGRFAM: preprotein translocase, SecG subunit; PFAM: Preprotein translocase SecG subunit; KEGG: gdi:GDI1931 protein translocase subunit SecG' product='preprotein translocase subunit SecG' protein_id=YP_002274568.1 transl_table=11
NC_011365	GenBank	CDS	167508	168251	+	-1	.	EC_number=5.3.1.1 codon_start=1 db_xref=GI:209542340 db_xref=InterPro:IPR000652 db_xref=GeneID:6973546 locus_tag=Gdia_0154 note='PFAM: triosephosphate isomerase; KEGG: gdi:GDI1932 putative triosephosphate isomerase' product='Triose-phosphate isomerase' protein_id=YP_002274569.1 transl_table=11
NC_011365	GenBank	CDS	168512	170443	+	1	.	codon_start=1 db_xref=GI:209542341 db_xref=GeneID:6973547 locus_tag=Gdia_0155 note='KEGG: gdi:GDI1933 peptidyl-prolyl cis-trans isomerase D' product='peptidyl-prolyl cis-trans isomerase D' protein_id=YP_002274570.1 transl_table=11
NC_011365	GenBank	CDS	170440	172008	+	1	.	EC_number=4.1.3.27 codon_start=1 db_xref=GI:209542342 db_xref=InterPro:IPR005256 db_xref=InterPro:IPR005801 db_xref=InterPro:IPR006805 db_xref=InterPro:IPR015890 db_xref=GeneID:6973548 locus_tag=Gdia_0156 note='KEGG: gdi:GDI1934 anthranilate synthase component 1; TIGRFAM: anthranilate synthase component I; PFAM: Anthranilate synthase component I domain protein; Chorismate binding-like' product='a…
NC_011365	GenBank	CDS	172129	172725	+	1	.	codon_start=1 db_xref=GI:209542343 db_xref=InterPro:IPR000991 db_xref=InterPro:IPR001317 db_xref=InterPro:IPR006220 db_xref=InterPro:IPR006221 db_xref=InterPro:IPR011702 db_xref=InterPro:IPR012998 db_xref=GeneID:6973549 locus_tag=Gdia_0157 note='TIGRFAM: glutamine amidotransferase of anthranilate synthase; PFAM: glutamine amidotransferase class-I; KEGG: gdi:GDI1935 putative mnthranilate synthase …
NC_011365	GenBank	CDS	172733	173863	+	1	.	EC_number=2.4.2.18 codon_start=1 db_xref=GI:209542344 db_xref=InterPro:IPR000312 db_xref=InterPro:IPR005940 db_xref=InterPro:IPR017459 db_xref=GeneID:6973550 gene=trpD locus_tag=Gdia_0158 note='Catalyzes the conversion of N-(5-phospho-D-ribosyl)-anthranilate and diphosphate to anthranilate and 5-phospho-alpha-D-ribose 1-diphosphate' product='anthranilate phosphoribosyltransferase' protein_id=YP_0…
NC_011365	GenBank	CDS	173860	174723	+	1	.	EC_number=4.1.1.48 codon_start=1 db_xref=GI:209542345 db_xref=InterPro:IPR001468 db_xref=InterPro:IPR013798 db_xref=GeneID:6973551 locus_tag=Gdia_0159 note='PFAM: Indole-3-glycerol phosphate synthase; KEGG: gdi:GDI1937 putative indole-3-glycerol phosphate synthase' product='indole-3-glycerol-phosphate synthase' protein_id=YP_002274574.1 transl_table=11
NC_011365	GenBank	CDS	174726	175241	+	1	.	codon_start=1 db_xref=GI:209542346 db_xref=InterPro:IPR002820 db_xref=GeneID:6973552 locus_tag=Gdia_0160 note='TIGRFAM: molybdenum cofactor biosynthesis protein C; PFAM: molybdopterin cofactor biosynthesis MoaC region; KEGG: gdi:GDI1938 molybdenum cofactor biosynthesis protein C' product='molybdenum cofactor biosynthesis protein C' protein_id=YP_002274575.1 transl_table=11
NC_011365	GenBank	CDS	175354	176364	+	1	.	EC_number=1.2.4.1 codon_start=1 db_xref=GI:209542347 db_xref=InterPro:IPR001017 db_xref=InterPro:IPR017597 db_xref=GeneID:6973553 locus_tag=Gdia_0161 note='KEGG: gdi:GDI1939 pyruvate dehydrogenase E1 component subunit alpha; TIGRFAM: pyruvate dehydrogenase (acetyl-transferring) E1 component, alpha subunit; PFAM: dehydrogenase E1 component' product='pyruvate dehydrogenase (acetyl-transferring) E1 …
NC_011365	GenBank	CDS	176368	177714	+	1	.	codon_start=1 db_xref=GI:209542348 db_xref=InterPro:IPR000089 db_xref=InterPro:IPR003016 db_xref=InterPro:IPR005475 db_xref=InterPro:IPR005476 db_xref=GeneID:6973554 locus_tag=Gdia_0162 note='catalyzes the oxidative decarboxylation of pyruvate with concomitant acetylation of a lipoic acid-containing dihydrolipoamide acetyltransferase within the complex. The E1 component of the pyruvate dehydrogen…
NC_011365	GenBank	CDS	177727	179001	+	1	.	EC_number=2.3.1.61 codon_start=1 db_xref=GI:209542349 db_xref=InterPro:IPR000089 db_xref=InterPro:IPR001078 db_xref=InterPro:IPR003016 db_xref=InterPro:IPR004167 db_xref=InterPro:IPR006257 db_xref=GeneID:6973555 locus_tag=Gdia_0163 note='KEGG: gdi:GDI1941 dihydrolipoamid acetyltransferase component of pyruvate dehydrogenase complex; TIGRFAM: pyruvate dehydrogenase complex dihydrolipoamide acetylt…
NC_011365	GenBank	CDS	179014	180423	+	1	.	codon_start=1 db_xref=GI:209542350 db_xref=InterPro:IPR000103 db_xref=InterPro:IPR000815 db_xref=InterPro:IPR001100 db_xref=InterPro:IPR001327 db_xref=InterPro:IPR002218 db_xref=InterPro:IPR004099 db_xref=InterPro:IPR006258 db_xref=InterPro:IPR012999 db_xref=InterPro:IPR013027 db_xref=GeneID:6973556 locus_tag=Gdia_0164 note='TIGRFAM: dihydrolipoamide dehydrogenase; PFAM: FAD-dependent pyridine nu…
NC_011365	GenBank	CDS	180729	181718	+	1	.	codon_start=1 db_xref=GI:209542351 db_xref=InterPro:IPR003698 db_xref=InterPro:IPR006638 db_xref=InterPro:IPR007197 db_xref=GeneID:6973557 locus_tag=Gdia_0165 note='catalyzes the radical-mediated insertion of two sulfur atoms into an acyl carrier protein (ACP) bound to an octanoyl group to produce a lipoyl group' product='lipoyl synthase' protein_id=YP_002274580.1 transl_table=11
NC_011365	GenBank	CDS	181718	182212	+	1	.	codon_start=1 db_xref=GI:209542352 db_xref=InterPro:IPR005031 db_xref=GeneID:6973558 locus_tag=Gdia_0166 note='PFAM: cyclase/dehydrase; KEGG: gdi:GDI1944 cyclase/dehydrase protein' product=cyclase/dehydrase protein_id=YP_002274581.1 transl_table=11
NC_011365	GenBank	CDS	182266	182592	+	1	.	codon_start=1 db_xref=GI:209542353 db_xref=GeneID:6973559 locus_tag=Gdia_0167 note='KEGG: gdi:GDI1945 hypothetical protein' product='hypothetical protein' protein_id=YP_002274582.1 transl_table=11
NC_011365	GenBank	CDS	182708	182911	+	-1	.	codon_start=1 db_xref=GI:209542354 db_xref=InterPro:IPR004606 db_xref=InterPro:IPR005116 db_xref=GeneID:6973560 locus_tag=Gdia_0168 note='PFAM: TOBE domain protein; KEGG: gdi:GDI1946 putative molybdenum transport protein ModE' product='TOBE domain-containing protein' protein_id=YP_002274583.1 transl_table=11
NC_011365	GenBank	CDS	183859	185055	+	-1	.	codon_start=1 db_xref=GI:209542355 db_xref=InterPro:IPR001207 db_xref=GeneID:6973562 locus_tag=Gdia_0170 note='PFAM: transposase mutator type; KEGG: gdi:GDI2780 putative transposase' product='transposase IS256' protein_id=YP_002274584.1 transl_table=11
NC_011365	GenBank	CDS	185312	186655	+	-1	.	codon_start=1 db_xref=GI:209542356 db_xref=InterPro:IPR002559 db_xref=GeneID:6973563 locus_tag=Gdia_0171 note='PFAM: transposase IS4 family protein; KEGG: gdi:GDI3864 putative transposase' product='transposase IS1182 family protein' protein_id=YP_002274585.1 transl_table=11
NC_011365	GenBank	CDS	186733	187569	+	-1	.	codon_start=1 db_xref=GI:209542357 db_xref=InterPro:IPR002559 db_xref=GeneID:6973564 locus_tag=Gdia_0172 note='PFAM: transposase IS4 family protein; KEGG: gdi:GDI3822 putative transposase' product='transposase IS5 family protein' protein_id=YP_002274586.1 transl_table=11
NC_011365	GenBank	CDS	187681	189318	+	-1	.	codon_start=1 db_xref=GI:209542358 db_xref=InterPro:IPR003660 db_xref=InterPro:IPR004089 db_xref=InterPro:IPR004090 db_xref=GeneID:6973565 locus_tag=Gdia_0173 note='PFAM: chemotaxis sensory transducer; SMART: histidine kinase HAMP region domain protein; KEGG: gdi:GDI1947 putative chemoreceptor McpA (methyl-accepting chemotaxis protein)' product='methyl-accepting chemotaxis sensory transducer' pro…
NC_011365	GenBank	CDS	189656	191974	+	-1	.	codon_start=1 db_xref=GI:209542359 db_xref=InterPro:IPR000531 db_xref=InterPro:IPR010105 db_xref=InterPro:IPR010917 db_xref=InterPro:IPR012910 db_xref=GeneID:6973566 locus_tag=Gdia_0174 note='TIGRFAM: TonB-dependent siderophore receptor; PFAM: TonB-dependent receptor; TonB-dependent receptor plug; KEGG: gdi:GDI1948 putative TonB-dependent receptor' product='TonB-dependent siderophore receptor' pr…
NC_011365	GenBank	CDS	192510	193016	+	-1	.	codon_start=1 db_xref=GI:209542360 db_xref=InterPro:IPR008136 db_xref=GeneID:6973567 locus_tag=Gdia_0175 note='PFAM: CinA domain protein; KEGG: gdi:GDI1950 putative CinA-like' product='CinA domain-containing protein' protein_id=YP_002274589.1 transl_table=11
NC_011365	GenBank	CDS	193036	193515	+	-1	.	codon_start=1 db_xref=GI:209542361 db_xref=InterPro:IPR007686 db_xref=GeneID:6973568 locus_tag=Gdia_0176 note='PFAM: phosphatidylglycerophosphatase A; KEGG: gdi:GDI1951 putative phosphatidylglycerophosphatase' product='phosphatidylglycerophosphatase A' protein_id=YP_002274590.1 transl_table=11
NC_011365	GenBank	CDS	193512	195533	+	-1	.	codon_start=1 db_xref=GI:209542362 db_xref=InterPro:IPR000189 db_xref=InterPro:IPR008258 db_xref=InterPro:IPR011717 db_xref=GeneID:6973569 locus_tag=Gdia_0177 note='PFAM: Lytic transglycosylase catalytic; Tetratricopeptide TPR_4; KEGG: gdi:GDI1952 putative soluble lytic murein transglycosylase precursor' product='lytic transglycosylase' protein_id=YP_002274591.1 transl_table=11
NC_011365	GenBank	CDS	196367	197722	+	1	.	codon_start=1 db_xref=GI:209542363 db_xref=InterPro:IPR000362 db_xref=InterPro:IPR003031 db_xref=InterPro:IPR004769 db_xref=GeneID:6973571 locus_tag=Gdia_0179 note='Catalyzes two discrete reactions in the de novo synthesis of purines: the cleavage of adenylosuccinate and succinylaminoimidazole carboxamide ribotide' product='adenylosuccinate lyase' protein_id=YP_002274592.1 transl_table=11
NC_011365	GenBank	CDS	197773	198516	+	1	.	codon_start=1 db_xref=GI:209542364 db_xref=InterPro:IPR008551 db_xref=GeneID:6973572 locus_tag=Gdia_0180 note='PFAM: protein of unknown function DUF833; KEGG: gdi:GDI1955 hypothetical protein' product='hypothetical protein' protein_id=YP_002274593.1 transl_table=11
NC_011365	GenBank	CDS	198670	199434	+	1	.	EC_number=6.3.2.6 codon_start=1 db_xref=GI:209542365 db_xref=InterPro:IPR001636 db_xref=GeneID:6973573 locus_tag=Gdia_0181 note='catalyzes the formation of (S)-2-(5-amino-1-(5-phospho-D-ribosyl)imidazole-4- carboxamido)succinate from 5-amino-1-(5-phospho-D-ribosyl)imidazole-4-carboxylate and L-aspartate in purine biosynthesis; SAICAR synthase' product='phosphoribosylaminoimidazole-succinocarboxam…
NC_011365	GenBank	CDS	199431	199673	+	1	.	codon_start=1 db_xref=GI:209542366 db_xref=InterPro:IPR000169 db_xref=InterPro:IPR003850 db_xref=GeneID:6973574 locus_tag=Gdia_0182 note='TIGRFAM: phosphoribosylformylglycinamidine synthase, purS; PFAM: phosphoribosylformylglycinamidine synthetase PurS; KEGG: gdi:GDI1957 putative phosphoribosylformylglycinamidine synthase' product='phosphoribosylformylglycinamidine synthase PurS' protein_id=YP_00…
NC_011365	GenBank	CDS	199670	200065	+	1	.	codon_start=1 db_xref=GI:209542367 db_xref=GeneID:6973575 locus_tag=Gdia_0183 note='KEGG: gdi:GDI1958 hypothetical protein' product='hypothetical protein' protein_id=YP_002274596.1 transl_table=11
NC_011365	GenBank	CDS	200062	200763	+	1	.	EC_number=6.3.5.3 codon_start=1 db_xref=GI:209542368 db_xref=InterPro:IPR010075 db_xref=InterPro:IPR011698 db_xref=GeneID:6973576 locus_tag=Gdia_0184 note='catalyzes the formation of 2-(formamido)-N1-(5-phospho-D-ribosyl)acetamidine from N2-formyl-N1-(5-phospho-D-ribosyl)glycinamide and L-glutamine in purine biosynthesis' product='phosphoribosylformylglycinamidine synthase I' protein_id=YP_002274…
NC_011365	GenBank	CDS	200760	202973	+	1	.	EC_number=6.3.5.3 codon_start=1 db_xref=GI:209542369 db_xref=InterPro:IPR000728 db_xref=InterPro:IPR010074 db_xref=InterPro:IPR010918 db_xref=GeneID:6973577 locus_tag=Gdia_0185 note='catalyzes the formation of 2-(formamido)-N1-(5-phospho-D-ribosyl)acetamidine from N2-formyl-N1-(5-phospho-D-ribosyl)glycinamide and L-glutamine in purine biosynthesis' product='phosphoribosylformylglycinamidine synth…
NC_011365	GenBank	CDS	203000	203236	+	1	.	codon_start=1 db_xref=GI:209542370 db_xref=InterPro:IPR002634 db_xref=GeneID:6973578 locus_tag=Gdia_0186 note='PFAM: BolA family protein; KEGG: gdi:GDI1961 putative BolA protein' product='BolA family protein' protein_id=YP_002274599.1 transl_table=11
NC_011365	GenBank	CDS	203297	203632	+	1	.	codon_start=1 db_xref=GI:209542371 db_xref=InterPro:IPR002109 db_xref=InterPro:IPR004480 db_xref=GeneID:6973579 locus_tag=Gdia_0187 note='TIGRFAM: glutaredoxin-like protein; PFAM: glutaredoxin; KEGG: gdi:GDI1962 putative monothiol glutaredoxin' product='glutaredoxin-like protein' protein_id=YP_002274600.1 transl_table=11
NC_011365	GenBank	CDS	203774	204115	+	1	.	codon_start=1 db_xref=GI:209542372 db_xref=GeneID:6973580 locus_tag=Gdia_0188 note='KEGG: gdi:GDI1963 hypothetical protein' product='hypothetical protein' protein_id=YP_002274601.1 transl_table=11
NC_011365	GenBank	CDS	204143	204526	+	-1	.	codon_start=1 db_xref=GI:209542373 db_xref=InterPro:IPR003509 db_xref=GeneID:6973581 locus_tag=Gdia_0189 note='PFAM: protein of unknown function UPF0102; KEGG: gdi:GDI1964 hypothetical protein' product='hypothetical protein' protein_id=YP_002274602.1 transl_table=11
NC_011365	GenBank	CDS	204606	206024	+	1	.	codon_start=1 db_xref=GI:209542374 db_xref=InterPro:IPR001736 db_xref=GeneID:6973582 locus_tag=Gdia_0190 note='PFAM: phospholipase D/Transphosphatidylase; KEGG: gdi:GDI1965 putative cardiolipin synthetase 1' product='phospholipase D/transphosphatidylase' protein_id=YP_002274603.1 transl_table=11
NC_011365	GenBank	CDS	206015	206722	+	-1	.	codon_start=1 db_xref=GI:209542375 db_xref=InterPro:IPR005135 db_xref=GeneID:6973583 locus_tag=Gdia_0191 note='PFAM: Endonuclease/exonuclease/phosphatase; KEGG: gdi:GDI1966 putative endonuclease/exonuclease/phosphatase family' product=endonuclease/exonuclease/phosphatase protein_id=YP_002274604.1 transl_table=11
NC_011365	GenBank	CDS	206719	207795	+	-1	.	codon_start=1 db_xref=GI:209542376 db_xref=InterPro:IPR002549 db_xref=GeneID:6973584 locus_tag=Gdia_0192 note='PFAM: protein of unknown function UPF0118; KEGG: gdi:GDI1967 putative inner membrane protein' product='hypothetical protein' protein_id=YP_002274605.1 transl_table=11
NC_011365	GenBank	CDS	208005	208859	+	1	.	codon_start=1 db_xref=GI:209542377 db_xref=InterPro:IPR001307 db_xref=InterPro:IPR001763 db_xref=GeneID:6973585 locus_tag=Gdia_0193 note='PFAM: Rhodanese domain protein; KEGG: gdi:GDI1968 3-mercaptopyruvate sulfurtransferase' product='rhodanese domain-containing protein' protein_id=YP_002274606.1 transl_table=11
NC_011365	GenBank	CDS	208856	210106	+	1	.	codon_start=1 db_xref=GI:209542378 db_xref=InterPro:IPR000277 db_xref=InterPro:IPR006233 db_xref=GeneID:6973586 locus_tag=Gdia_0194 note='TIGRFAM: cystathionine beta-lyase; PFAM: Cys/Met metabolism pyridoxal-phosphate-dependent protein; KEGG: gdi:GDI1969 putative cystathionine beta-lyase' product='cystathionine beta-lyase' protein_id=YP_002274607.1 transl_table=11
NC_011365	GenBank	CDS	210408	211274	+	-1	.	EC_number=3.5.2.6 codon_start=1 db_xref=GI:209542379 db_xref=InterPro:IPR000871 db_xref=InterPro:IPR001466 db_xref=GeneID:6973587 locus_tag=Gdia_0195 note='PFAM: beta-lactamase; KEGG: gdi:GDI1971 putative beta-lactamase precursor' product=Beta-lactamase protein_id=YP_002274608.1 transl_table=11
NC_011365	GenBank	CDS	211281	212792	+	-1	.	codon_start=1 db_xref=GI:209542380 db_xref=InterPro:IPR000523 db_xref=InterPro:IPR001208 db_xref=InterPro:IPR001395 db_xref=InterPro:IPR003593 db_xref=InterPro:IPR004482 db_xref=GeneID:6973588 locus_tag=Gdia_0196 note='KEGG: gdi:GDI1972 putative Mg chelatase-related protein; TIGRFAM: Mg chelatase, subunit ChlI; PFAM: magnesium chelatase ChlI subunit; SMART: AAA ATPase' product='Mg chelatase subun…
NC_011365	GenBank	CDS	213112	213354	+	1	.	codon_start=1 db_xref=GI:209542381 db_xref=InterPro:IPR001387 db_xref=GeneID:6973589 locus_tag=Gdia_0197 note='PFAM: helix-turn-helix domain protein; KEGG: gdi:GDI1973 putative HTH-type transcriptional regulator' product='XRE family transcriptional regulator' protein_id=YP_002274610.1 transl_table=11
NC_011365	GenBank	CDS	213375	213953	+	1	.	codon_start=1 db_xref=GI:209542382 db_xref=GeneID:6973590 locus_tag=Gdia_0198 note='KEGG: gdi:GDI1974 hypothetical protein' product='hypothetical protein' protein_id=YP_002274611.1 transl_table=11
NC_011365	GenBank	CDS	214033	214563	+	1	.	codon_start=1 db_xref=GI:209542383 db_xref=InterPro:IPR000182 db_xref=GeneID:6973591 locus_tag=Gdia_0199 note='PFAM: GCN5-related N-acetyltransferase; KEGG: pfl:PFL_4654 acetyltransferase, GNAT family family' product='N-acetyltransferase GCN5' protein_id=YP_002274612.1 transl_table=11
NC_011365	GenBank	CDS	214484	215329	+	-1	.	codon_start=1 db_xref=GI:209542384 db_xref=InterPro:IPR001509 db_xref=InterPro:IPR002225 db_xref=InterPro:IPR005913 db_xref=InterPro:IPR008030 db_xref=GeneID:6973592 locus_tag=Gdia_0200 note='PFAM: NAD-dependent epimerase/dehydratase; 3-beta hydroxysteroid dehydrogenase/isomerase; dTDP-4-dehydrorhamnose reductase; NmrA family protein; KEGG: gdi:GDI1975 putative transcriptional regulator NmrA-like…
NC_011365	GenBank	CDS	215536	216593	+	-1	.	codon_start=1 db_xref=GI:209542385 db_xref=GeneID:6973593 locus_tag=Gdia_0201 note='KEGG: gdi:GDI3803 putative transposase' product='transposase IS630' protein_id=YP_002274614.1 ribosomal_slippage=_no_value transl_table=11
NC_011365	GenBank	CDS	216655	217341	+	-1	.	codon_start=1 db_xref=GI:209542386 db_xref=InterPro:IPR001063 db_xref=GeneID:6973594 locus_tag=Gdia_0202 note='KEGG: gdi:GDI1976 hypothetical protein' product='hypothetical protein' protein_id=YP_002274615.1 transl_table=11
NC_011365	GenBank	CDS	217408	217974	+	-1	.	codon_start=1 db_xref=GI:209542387 db_xref=InterPro:IPR012963 db_xref=GeneID:6973595 locus_tag=Gdia_0203 note='PFAM: protein of unknown function DUF1700; KEGG: gdi:GDI1977 hypothetical protein' product='hypothetical protein' protein_id=YP_002274616.1 transl_table=11
NC_011365	GenBank	CDS	217971	218306	+	-1	.	codon_start=1 db_xref=GI:209542388 db_xref=InterPro:IPR005149 db_xref=GeneID:6973596 locus_tag=Gdia_0204 note='PFAM: transcriptional regulator PadR family protein; KEGG: gdi:GDI1978 putative transcriptional regulator, PadR-like family' product='PadR-like family transcriptional regulator' protein_id=YP_002274617.1 transl_table=11
NC_011365	GenBank	CDS	218793	219596	+	1	.	codon_start=1 db_xref=GI:209542389 db_xref=GeneID:6973597 locus_tag=Gdia_0205 note='KEGG: gdi:GDI1981 hypothetical protein' product='hypothetical protein' protein_id=YP_002274618.1 transl_table=11
NC_011365	GenBank	CDS	219752	223609	+	1	.	codon_start=1 db_xref=GI:209542390 db_xref=InterPro:IPR005546 db_xref=InterPro:IPR006315 db_xref=InterPro:IPR013425 db_xref=GeneID:6973598 locus_tag=Gdia_0206 note='TIGRFAM: outer membrane autotransporter barrel domain protein; autotransporter-associated beta strand repeat protein; PFAM: Autotransporter beta- domain protein; KEGG: gdi:GDI1982 hypothetical protein' product='outer membrane autotran…
NC_011365	GenBank	CDS	224428	225093	+	-1	.	codon_start=1 db_xref=GI:209542391 db_xref=InterPro:IPR001405 db_xref=GeneID:6973600 locus_tag=Gdia_0208 note='PFAM: DNA repair protein RadC; KEGG: gdi:GDI1985 putative DNA repair protein RadC' product='DNA repair protein RadC' protein_id=YP_002274620.1 transl_table=11
NC_011365	GenBank	CDS	225201	225908	+	1	.	codon_start=1 db_xref=GI:209542392 db_xref=InterPro:IPR005834 db_xref=GeneID:6973601 locus_tag=Gdia_0209 note='PFAM: Haloacid dehalogenase domain protein hydrolase; KEGG: gdi:GDI1986 putative phosphoglycolate phosphatase' product='Haloacid dehalogenase domain-containing protein' protein_id=YP_002274621.1 transl_table=11
NC_011365	GenBank	CDS	225917	226651	+	-1	.	codon_start=1 db_xref=GI:209542393 db_xref=InterPro:IPR001405 db_xref=GeneID:6973602 locus_tag=Gdia_0210 note='PFAM: DNA repair protein RadC; KEGG: gdi:GDI1987 putative DNA repair protein RadC' product='DNA repair protein RadC' protein_id=YP_002274622.1 transl_table=11
NC_011365	GenBank	CDS	226699	228981	+	1	.	codon_start=1 db_xref=GI:209542394 db_xref=InterPro:IPR000212 db_xref=InterPro:IPR002110 db_xref=InterPro:IPR014016 db_xref=InterPro:IPR014017 db_xref=GeneID:6973603 locus_tag=Gdia_0211 note='PFAM: UvrD/REP helicase; KEGG: gdi:GDI1988 putative DNA helicase II' product='UvrD/REP helicase' protein_id=YP_002274623.1 transl_table=11
NC_011365	GenBank	CDS	228978	229883	+	1	.	codon_start=1 db_xref=GI:209542395 db_xref=InterPro:IPR010456 db_xref=GeneID:6973604 locus_tag=Gdia_0212 note='PFAM: ribosomal L11 methyltransferase; KEGG: gdi:GDI1989 putative ribosomal protein L11 methyltransferase' product='ribosomal L11 methyltransferase' protein_id=YP_002274624.1 transl_table=11
NC_011365	GenBank	CDS	229880	231670	+	1	.	codon_start=1 db_xref=GI:209542396 db_xref=InterPro:IPR000994 db_xref=GeneID:6973605 locus_tag=Gdia_0213 note='PFAM: peptidase M24; KEGG: gdi:GDI1990 peptidase M24' product='peptidase M24' protein_id=YP_002274625.1 transl_table=11
NC_011365	GenBank	CDS	231910	232938	+	1	.	EC_number=1.1.1.41 codon_start=1 db_xref=GI:209542397 db_xref=InterPro:IPR001804 db_xref=GeneID:6973606 locus_tag=Gdia_0214 note='PFAM: isocitrate/isopropylmalate dehydrogenase; KEGG: gdi:GDI1991 isocitrate dehydrogenase' product='isocitrate dehydrogenase' protein_id=YP_002274626.1 transl_table=11
NC_011365	GenBank	CDS	232980	233858	+	-1	.	codon_start=1 db_xref=GI:209542398 db_xref=InterPro:IPR000895 db_xref=InterPro:IPR002052 db_xref=InterPro:IPR014306 db_xref=InterPro:IPR017580 db_xref=GeneID:6973607 locus_tag=Gdia_0215 note='TIGRFAM: hydroxyisourate hydrolase; OHCU decarboxylase; PFAM: Transthyretin; KEGG: gdi:GDI1992 hypothetical protein' product='OHCU decarboxylase' protein_id=YP_002274627.1 transl_table=11
NC_011365	GenBank	CDS	233855	234760	+	-1	.	EC_number=3.5.1.41 codon_start=1 db_xref=GI:209542399 db_xref=InterPro:IPR002509 db_xref=InterPro:IPR017625 db_xref=GeneID:6973608 locus_tag=Gdia_0216 note='KEGG: gdi:GDI1993 putative polysaccharide deacetylase; TIGRFAM: urate catabolism protein; PFAM: polysaccharide deacetylase' product='urate catabolism protein' protein_id=YP_002274628.1 transl_table=11
NC_011365	GenBank	CDS	234757	236004	+	-1	.	EC_number=2.6.1.51 codon_start=1 db_xref=GI:209542400 db_xref=InterPro:IPR000192 db_xref=GeneID:6973609 locus_tag=Gdia_0217 note='PFAM: aminotransferase class V; KEGG: gdi:GDI1994 putative serine-pyruvate aminotransferase' product='serine--pyruvate transaminase' protein_id=YP_002274629.1 transl_table=11
NC_011365	GenBank	CDS	236028	237317	+	-1	.	EC_number=3.5.1.87 codon_start=1 db_xref=GI:209542401 db_xref=InterPro:IPR002933 db_xref=InterPro:IPR010158 db_xref=InterPro:IPR011650 db_xref=GeneID:6973610 locus_tag=Gdia_0218 note='allantoate amidohydrolase and N-carbamoyl-L-amino acid amidohydrolase are very similar; the allantoate amidohydrolase from Escherichia coli forms a dimer and binds zinc ions for catalytic activity and catalyzes the …
NC_011365	GenBank	CDS	237311	238903	+	-1	.	EC_number=2.3.2.2 codon_start=1 db_xref=GI:209542402 db_xref=InterPro:IPR000101 db_xref=GeneID:6973611 locus_tag=Gdia_0219 note='PFAM: gamma-glutamyltranspeptidase; KEGG: gdi:GDI1996 putative gamma-glutamyltranspeptidase precursor' product=gamma-glutamyltransferase protein_id=YP_002274631.1 transl_table=11
NC_011365	GenBank	CDS	238907	240271	+	-1	.	codon_start=1 db_xref=GI:209542403 db_xref=InterPro:IPR000120 db_xref=InterPro:IPR014087 db_xref=GeneID:6973612 locus_tag=Gdia_0220 note='TIGRFAM: amidohydrolase, AtzE family; PFAM: Amidase; KEGG: gdi:GDI1997 putative glutamyl-tRNA(Gln) amidotransferase subunit A' product='amidohydrolase, AtzE family' protein_id=YP_002274632.1 transl_table=11
NC_011365	GenBank	CDS	240268	240489	+	-1	.	codon_start=1 db_xref=GI:209542404 db_xref=GeneID:6973613 locus_tag=Gdia_0221 note='KEGG: gdi:GDI1998 hypothetical protein' product='hypothetical protein' protein_id=YP_002274633.1 transl_table=11
NC_011365	GenBank	CDS	240553	242007	+	-1	.	codon_start=1 db_xref=GI:209542405 db_xref=InterPro:IPR001100 db_xref=InterPro:IPR013027 db_xref=GeneID:6973614 locus_tag=Gdia_0222 note='KEGG: gdi:GDI1999 hypothetical protein' product='hypothetical protein' protein_id=YP_002274634.1 transl_table=11
NC_011365	GenBank	CDS	242199	243125	+	-1	.	codon_start=1 db_xref=GI:209542406 db_xref=InterPro:IPR000847 db_xref=InterPro:IPR005119 db_xref=GeneID:6973615 locus_tag=Gdia_0223 note='PFAM: regulatory protein LysR; LysR substrate-binding; KEGG: gdi:GDI2000 putative transcriptional regulator, LysR family' product='LysR family transcriptional regulator' protein_id=YP_002274635.1 transl_table=11
NC_011365	GenBank	CDS	243122	243985	+	-1	.	codon_start=1 db_xref=GI:209542407 db_xref=InterPro:IPR003777 db_xref=InterPro:IPR014308 db_xref=GeneID:6973616 locus_tag=Gdia_0224 note='TIGRFAM: xanthine dehydrogenase accessory protein XdhC; PFAM: protein of unknown function DUF182; KEGG: gdi:GDI2001 putative xanthine dehydrogenase chaperone' product='xanthine dehydrogenase accessory protein XdhC' protein_id=YP_002274636.1 transl_table=11
NC_011365	GenBank	CDS	243997	246378	+	-1	.	EC_number=1.17.1.4 codon_start=1 db_xref=GI:209542408 db_xref=InterPro:IPR000674 db_xref=InterPro:IPR008274 db_xref=InterPro:IPR014309 db_xref=GeneID:6973617 locus_tag=Gdia_0225 note='KEGG: gdi:GDI2002 putative xanthine dehydrogenase/oxidase; TIGRFAM: xanthine dehydrogenase, molybdopterin binding subunit; PFAM: aldehyde oxidase and xanthine dehydrogenase a/b hammerhead; aldehyde oxidase and xanth…
NC_011365	GenBank	CDS	246371	247864	+	-1	.	codon_start=1 db_xref=GI:209542409 db_xref=InterPro:IPR001041 db_xref=InterPro:IPR002346 db_xref=InterPro:IPR002888 db_xref=InterPro:IPR005107 db_xref=InterPro:IPR006058 db_xref=InterPro:IPR014307 db_xref=GeneID:6973618 locus_tag=Gdia_0226 note='TIGRFAM: xanthine dehydrogenase, small subunit; PFAM: ferredoxin; molybdopterin dehydrogenase FAD-binding; [2Fe-2S]-binding domain protein; CO dehydrogen…
NC_011365	GenBank	CDS	248002	249429	+	-1	.	EC_number=3.5.2.2 codon_start=1 db_xref=GI:209542410 db_xref=InterPro:IPR005847 db_xref=InterPro:IPR006680 db_xref=InterPro:IPR011778 db_xref=InterPro:IPR013108 db_xref=GeneID:6973619 locus_tag=Gdia_0227 note='catalyzes the hydrolytic cleavage of hydantoin with aromatic side chains at the 5'position' product=phenylhydantoinase protein_id=YP_002274639.1 transl_table=11
NC_011365	GenBank	CDS	249611	250879	+	1	.	EC_number=3.5.1.87 codon_start=1 db_xref=GI:209542411 db_xref=InterPro:IPR002933 db_xref=InterPro:IPR010158 db_xref=InterPro:IPR011650 db_xref=GeneID:6973620 locus_tag=Gdia_0228 note='KEGG: gdi:GDI2005 putative N-carbamoyl-L-amino acid amidohydrolase; TIGRFAM: amidase, hydantoinase/carbamoylase family; PFAM: peptidase M20; peptidase dimerisation domain protein' product='hydantoinase/carbamoylase …
NC_011365	GenBank	CDS	251031	252344	+	1	.	codon_start=1 db_xref=GI:209542412 db_xref=InterPro:IPR005814 db_xref=GeneID:6973621 locus_tag=Gdia_0229 note='catalyzes the formation of pyruvate and beta-alanine from L-alanine and 3-oxopropanoate' product='beta alanine--pyruvate transaminase' protein_id=YP_002274641.1 transl_table=11
NC_011365	GenBank	CDS	252364	253824	+	1	.	codon_start=1 db_xref=GI:209542413 db_xref=InterPro:IPR001248 db_xref=GeneID:6973622 locus_tag=Gdia_0230 note='PFAM: permease for cytosine/purines uracil thiamine allantoin; KEGG: gdi:GDI2007 putative allantoin permease' product='cytosine/purines uracil thiamine allantoin permease' protein_id=YP_002274642.1 transl_table=11
NC_011365	GenBank	CDS	253850	254680	+	-1	.	EC_number=3.6.1.26 codon_start=1 db_xref=GI:209542414 db_xref=InterPro:IPR003763 db_xref=GeneID:6973623 locus_tag=Gdia_0231 note='PFAM: CDP-diacylglycerol pyrophosphatase; KEGG: gdi:GDI2008 putative CDP-diacylglycerol pyrophosphatase' product='CDP-diacylglycerol diphosphatase' protein_id=YP_002274643.1 transl_table=11
NC_011365	GenBank	CDS	254677	256173	+	-1	.	codon_start=1 db_xref=GI:209542415 db_xref=InterPro:IPR003695 db_xref=GeneID:6973624 locus_tag=Gdia_0232 note='PFAM: Ppx/GppA phosphatase; KEGG: gdi:GDI2009 putative guanosine-5'-triphosphate,3'-diphosphate pyrophosphatase' product='Ppx/GppA phosphatase' protein_id=YP_002274644.1 transl_table=11
NC_011365	GenBank	CDS	256261	258555	+	-1	.	EC_number=2.7.4.1 codon_start=1 db_xref=GI:209542416 db_xref=InterPro:IPR003414 db_xref=GeneID:6973625 locus_tag=Gdia_0233 note='catalyzes the reversible transfer of the terminal phosphate of ATP to form a long chain polyphosphate' product='polyphosphate kinase' protein_id=YP_002274645.1 transl_table=11
NC_011365	GenBank	CDS	258673	259440	+	-1	.	codon_start=1 db_xref=GI:209542417 db_xref=InterPro:IPR003593 db_xref=InterPro:IPR013317 db_xref=GeneID:6973626 locus_tag=Gdia_0234 note='PFAM: Chromosomal replication initiator DnaA; SMART: AAA ATPase; KEGG: gdi:GDI2011 putative DNA replication' product='Chromosomal replication initiator DnaA' protein_id=YP_002274646.1 transl_table=11
NC_011365	GenBank	CDS	259570	260661	+	1	.	EC_number=6.3.3.1 codon_start=1 db_xref=GI:209542418 db_xref=InterPro:IPR000728 db_xref=InterPro:IPR004733 db_xref=InterPro:IPR010918 db_xref=GeneID:6973627 locus_tag=Gdia_0235 note='KEGG: gdi:GDI2012 putative phosphoribosylformylglycinamidine cyclo-ligase; TIGRFAM: phosphoribosylformylglycinamidine cyclo-ligase; PFAM: AIR synthase related protein; AIR synthase related protein domain protein' pro…
NC_011365	GenBank	CDS	260666	261304	+	1	.	codon_start=1 db_xref=GI:209542419 db_xref=InterPro:IPR001555 db_xref=InterPro:IPR002376 db_xref=InterPro:IPR004607 db_xref=GeneID:6973628 gene=purN locus_tag=Gdia_0236 note='glycinamide ribonucleotide transformylase; GAR Tfase; catalyzes the synthesis of 5'-phosphoribosylformylglycinamide from 5'-phosphoribosylglycinamide and 10-formyltetrahydrofolate; PurN requires formyl folate for the reactio…
NC_011365	GenBank	CDS	261354	261776	+	-1	.	EC_number=2.7.4.6 codon_start=1 db_xref=GI:209542420 db_xref=InterPro:IPR001564 db_xref=GeneID:6973629 gene=ndk locus_tag=Gdia_0237 note='catalyzes the formation of nucleoside triphosphate from ATP and nucleoside diphosphate' product='nucleoside diphosphate kinase' protein_id=YP_002274649.1 transl_table=11
NC_011365	GenBank	CDS	262017	263894	+	1	.	codon_start=1 db_xref=GI:209542421 db_xref=InterPro:IPR003439 db_xref=InterPro:IPR003593 db_xref=GeneID:6973630 locus_tag=Gdia_0238 note='PFAM: ABC transporter related; SMART: AAA ATPase; KEGG: gdi:GDI2015 putative ABC transporter ATP-binding protein' product='ABC transporter-like protein' protein_id=YP_002274650.1 transl_table=11
NC_011365	GenBank	misc_feature	262452	262682	+	1	.	db_xref=CDD:72980 locus_tag=Gdia_0238 note='ABCF_EF-3 Elongation factor 3 (EF-3) is a cytosolic protein required by fungal ribosomes for in vitro protein synthesis and for in vivo growth. EF-3 stimulates the binding of the EF-1: GTP: aa-tRNA ternary complex to the ribosomal A site by facilitated...; Region: ABCF_EF-3; cd03221'
NC_011365	GenBank	misc_feature	262950	263525	+	1	.	db_xref=CDD:72980 locus_tag=Gdia_0238 note='ABCF_EF-3 Elongation factor 3 (EF-3) is a cytosolic protein required by fungal ribosomes for in vitro protein synthesis and for in vivo growth. EF-3 stimulates the binding of the EF-1: GTP: aa-tRNA ternary complex to the ribosomal A site by facilitated...; Region: ABCF_EF-3; cd03221'
NC_011365	GenBank	CDS	263917	265482	+	-1	.	codon_start=1 db_xref=GI:209542422 db_xref=InterPro:IPR003423 db_xref=GeneID:6973631 locus_tag=Gdia_0239 note='PFAM: outer membrane efflux protein; KEGG: gdi:GDI2016 putative outer membrane protein' product='outer membrane efflux protein' protein_id=YP_002274651.1 transl_table=11
NC_011365	GenBank	CDS	265479	267281	+	-1	.	codon_start=1 db_xref=GI:209542423 db_xref=GeneID:6973632 locus_tag=Gdia_0240 note='KEGG: gdi:GDI2017 putative multidrug resistance protein MdtO' product='putative multidrug resistance protein MdtO' protein_id=YP_002274652.1 transl_table=11
NC_011365	GenBank	CDS	267262	268296	+	-1	.	codon_start=1 db_xref=GI:209542424 db_xref=InterPro:IPR006143 db_xref=GeneID:6973633 locus_tag=Gdia_0241 note='with MdtO and MdtP is involved in resistance to puromycin, acriflavine and tetraphenylarsonium chloride' product='multidrug resistance protein MdtN' protein_id=YP_002274653.1 transl_table=11
NC_011365	GenBank	CDS	268314	268586	+	-1	.	codon_start=1 db_xref=GI:209542425 db_xref=GeneID:6973634 locus_tag=Gdia_0242 note='KEGG: bxe:Bxe_B2118 hypothetical protein' product='hypothetical protein' protein_id=YP_002274654.1 transl_table=11
NC_011365	GenBank	CDS	268734	268928	+	-1	.	codon_start=1 db_xref=GI:209542426 db_xref=GeneID:6973635 locus_tag=Gdia_0243 note='KEGG: gdi:GDI2019 hypothetical protein' product='hypothetical protein' protein_id=YP_002274655.1 transl_table=11
NC_011365	GenBank	CDS	269111	270241	+	1	.	codon_start=1 db_xref=GI:209542427 db_xref=InterPro:IPR002549 db_xref=GeneID:6973636 locus_tag=Gdia_0244 note='PFAM: protein of unknown function UPF0118; KEGG: gdi:GDI2020 hypothetical protein' product='hypothetical protein' protein_id=YP_002274656.1 transl_table=11
NC_011365	GenBank	CDS	270243	270824	+	-1	.	codon_start=1 db_xref=GI:209542428 db_xref=InterPro:IPR005834 db_xref=InterPro:IPR006402 db_xref=InterPro:IPR006439 db_xref=GeneID:6973637 locus_tag=Gdia_0245 note='TIGRFAM: HAD-superfamily hydrolase, subfamily IA, variant 3; HAD-superfamily hydrolase, subfamily IA, variant 1; PFAM: Haloacid dehalogenase domain protein hydrolase; KEGG: gdi:GDI2021 putative hydrolase protein' product='HAD-superfam…
NC_011365	GenBank	CDS	270821	271312	+	-1	.	codon_start=1 db_xref=GI:209542429 db_xref=GeneID:6973638 locus_tag=Gdia_0246 note='KEGG: gdi:GDI2022 hypothetical protein' product='hypothetical protein' protein_id=YP_002274658.1 transl_table=11
NC_011365	GenBank	CDS	271332	272474	+	-1	.	codon_start=1 db_xref=GI:209542430 db_xref=InterPro:IPR000653 db_xref=GeneID:6973639 locus_tag=Gdia_0247 note='PFAM: DegT/DnrJ/EryC1/StrS aminotransferase; KEGG: gdi:GDI2023 putative aminotransferase protein' product='DegT/DnrJ/EryC1/StrS aminotransferase' protein_id=YP_002274659.1 transl_table=11
NC_011365	GenBank	CDS	272471	274465	+	-1	.	codon_start=1 db_xref=GI:209542431 db_xref=InterPro:IPR001509 db_xref=InterPro:IPR002198 db_xref=InterPro:IPR002225 db_xref=InterPro:IPR003869 db_xref=InterPro:IPR005913 db_xref=InterPro:IPR013120 db_xref=InterPro:IPR013968 db_xref=GeneID:6973640 locus_tag=Gdia_0248 note='PFAM: NAD-dependent epimerase/dehydratase; short-chain dehydrogenase/reductase SDR; 3-beta hydroxysteroid dehydrogenase/isomer…
NC_011365	GenBank	CDS	274521	275555	+	1	.	codon_start=1 db_xref=GI:209542432 db_xref=InterPro:IPR000715 db_xref=GeneID:6973641 locus_tag=Gdia_0249 note='PFAM: glycosyl transferase family 4; KEGG: gdi:GDI2025 putative glycosyl transferase' product='glycosyl transferase family protein' protein_id=YP_002274661.1 transl_table=11
NC_011365	GenBank	CDS	275602	276063	+	-1	.	codon_start=1 db_xref=GI:209542433 db_xref=GeneID:6973642 locus_tag=Gdia_0250 note='KEGG: gdi:GDI2026 hypothetical protein' product='hypothetical protein' protein_id=YP_002274662.1 transl_table=11
NC_011365	GenBank	CDS	276304	276714	+	-1	.	codon_start=1 db_xref=GI:209542434 db_xref=InterPro:IPR000835 db_xref=GeneID:6973643 locus_tag=Gdia_0251 note='PFAM: regulatory protein MarR; KEGG: gdi:GDI2027 putative transcriptional regulator, MarR family' product='MarR family transcriptional regulator' protein_id=YP_002274663.1 transl_table=11
NC_011365	GenBank	CDS	276874	278319	+	-1	.	EC_number=3.4.11.1 codon_start=1 db_xref=GI:209542435 db_xref=InterPro:IPR000819 db_xref=GeneID:6973644 locus_tag=Gdia_0252 note='PFAM: peptidase M17 leucyl aminopeptidase domain protein; KEGG: gdi:GDI2028 putative cytosol aminopeptidase' product='leucyl aminopeptidase' protein_id=YP_002274664.1 transl_table=11
NC_011365	GenBank	CDS	278452	281124	+	1	.	codon_start=1 db_xref=GI:209542436 db_xref=InterPro:IPR001650 db_xref=GeneID:6973645 locus_tag=Gdia_0253 note='PFAM: helicase domain protein; KEGG: gdi:GDI2029 putative helicase' product='helicase domain-containing protein' protein_id=YP_002274665.1 transl_table=11
NC_011365	GenBank	CDS	281121	281450	+	1	.	codon_start=1 db_xref=GI:209542437 db_xref=InterPro:IPR002942 db_xref=GeneID:6973646 locus_tag=Gdia_0254 note='PFAM: RNA-binding S4 domain protein; KEGG: gdi:GDI2030 putative RNA-binding S4' product='RNA-binding S4 domain-containing protein' protein_id=YP_002274666.1 transl_table=11
NC_011365	GenBank	misc_feature	281178	281333	+	1	.	db_xref=CDD:29105 locus_tag=Gdia_0254 note='S4/Hsp/ tRNA synthetase RNA-binding domain; The domain surface is populated by conserved, charged residues that define a likely RNA-binding site; Found in stress proteins, ribosomal proteins and tRNA synthetases; This may imply a hitherto unrecognized...; Region: S4; cd00165'
NC_011365	GenBank	CDS	281639	281971	+	1	.	codon_start=1 db_xref=GI:209542438 db_xref=InterPro:IPR000813 db_xref=InterPro:IPR001450 db_xref=GeneID:6973647 locus_tag=Gdia_0255 note='PFAM: 4Fe-4S ferredoxin iron-sulfur binding domain protein; KEGG: gdi:GDI2031 putative ferredoxin' product='4Fe-4S ferredoxin' protein_id=YP_002274667.1 transl_table=11
NC_011365	GenBank	CDS	282164	282496	+	-1	.	codon_start=1 db_xref=GI:209542439 db_xref=InterPro:IPR005171 db_xref=InterPro:IPR014210 db_xref=GeneID:6973648 locus_tag=Gdia_0256 note='TIGRFAM: cytochrome o ubiquinol oxidase subunit IV; PFAM: cytochrome C oxidase subunit IV; KEGG: gdi:GDI2032 putative cytochrome o ubiquinol oxidase protein CyoD' product='cytochrome o ubiquinol oxidase subunit IV' protein_id=YP_002274668.1 transl_table=11
NC_011365	GenBank	CDS	282496	283101	+	-1	.	codon_start=1 db_xref=GI:209542440 db_xref=InterPro:IPR000298 db_xref=InterPro:IPR014206 db_xref=GeneID:6973649 locus_tag=Gdia_0257 note='TIGRFAM: cytochrome o ubiquinol oxidase, subunit III; PFAM: cytochrome c oxidase subunit III; KEGG: gdi:GDI2033 putative cytochrome o ubiquinol oxidase subunit 3' product='cytochrome o ubiquinol oxidase subunit III' protein_id=YP_002274669.1 transl_table=11
NC_011365	GenBank	CDS	283101	285095	+	-1	.	EC_number=1.9.3.1 codon_start=1 db_xref=GI:209542441 db_xref=InterPro:IPR000883 db_xref=InterPro:IPR014207 db_xref=GeneID:6973650 locus_tag=Gdia_0258 note='KEGG: gdi:GDI2034 ubiquinol oxidase subunit 1; TIGRFAM: cytochrome o ubiquinol oxidase, subunit I; PFAM: cytochrome c oxidase subunit I' product='cytochrome o ubiquinol oxidase subunit I' protein_id=YP_002274670.1 transl_table=11
NC_011365	GenBank	CDS	285101	286024	+	-1	.	codon_start=1 db_xref=GI:209542442 db_xref=InterPro:IPR002429 db_xref=InterPro:IPR006333 db_xref=InterPro:IPR010514 db_xref=InterPro:IPR011759 db_xref=GeneID:6973651 locus_tag=Gdia_0259 note='TIGRFAM: ubiquinol oxidase, subunit II; PFAM: cytochrome c oxidase subunit II; COX aromatic rich domain protein; KEGG: gdi:GDI2035 ubiquinol oxidase subunit 2 precursor' product='ubiquinol oxidase subunit II…
NC_011365	GenBank	CDS	286672	287451	+	-1	.	codon_start=1 db_xref=GI:209542443 db_xref=InterPro:IPR006214 db_xref=GeneID:6973652 locus_tag=Gdia_0260 note='PFAM: protein of unknown function UPF0005; KEGG: gdi:GDI2037 hypothetical protein' product='hypothetical protein' protein_id=YP_002274672.1 transl_table=11
NC_011365	GenBank	CDS	287655	288194	+	1	.	codon_start=1 db_xref=GI:209542444 db_xref=InterPro:IPR004175 db_xref=InterPro:IPR014051 db_xref=GeneID:6973653 locus_tag=Gdia_0261 note='TIGRFAM: 2'-5' RNA ligase; PFAM: Phosphoesterase HXTX; KEGG: gdi:GDI2039 putative 2'-5' RNA ligase' product='2'-5' RNA ligase' protein_id=YP_002274673.1 transl_table=11
NC_011365	GenBank	CDS	288539	290752	+	1	.	codon_start=1 db_xref=GI:209542445 db_xref=InterPro:IPR001479 db_xref=InterPro:IPR002372 db_xref=InterPro:IPR009056 db_xref=InterPro:IPR017512 db_xref=GeneID:6973654 locus_tag=Gdia_0262 note='TIGRFAM: PQQ-dependent dehydrogenase, methanol/ethanol family; PFAM: Pyrrolo-quinoline quinone; KEGG: gdi:GDI2040 alcohol dehydrogenase [acceptor] precursor' product='PQQ-dependent dehydrogenase' protein_id=…
NC_011365	GenBank	CDS	290798	292210	+	1	.	EC_number=1.1.99.3 codon_start=1 db_xref=GI:209542446 db_xref=InterPro:IPR003088 db_xref=InterPro:IPR003219 db_xref=InterPro:IPR008168 db_xref=InterPro:IPR009056 db_xref=GeneID:6973655 locus_tag=Gdia_0263 note='PFAM: cytochrome c class I; KEGG: gdi:GDI2041 putative alcohol dehydrogenase cytochrome c subunit precursor' product='gluconate 2-dehydrogenase (acceptor)' protein_id=YP_002274675.1 transl…
NC_011365	GenBank	CDS	292336	293076	+	1	.	codon_start=1 db_xref=GI:209542447 db_xref=InterPro:IPR003000 db_xref=GeneID:6973656 locus_tag=Gdia_0264 note='PFAM: Silent information regulator protein Sir2; KEGG: gdi:GDI2042 putative NAD-dependent deacetylase' product='silent information regulator protein Sir2' protein_id=YP_002274676.1 transl_table=11
NC_011365	GenBank	CDS	293073	293744	+	1	.	codon_start=1 db_xref=GI:209542448 db_xref=GeneID:6973657 locus_tag=Gdia_0265 note='KEGG: gdi:GDI2043 hypothetical protein' product='hypothetical protein' protein_id=YP_002274677.1 transl_table=11
NC_011365	GenBank	CDS	293664	294395	+	-1	.	codon_start=1 db_xref=GI:209542449 db_xref=InterPro:IPR002771 db_xref=GeneID:6973658 locus_tag=Gdia_0266 note='PFAM: multiple antibiotic resistance (MarC)-related protein; KEGG: gdi:GDI2044 putative multiple antibiotic resistance protein MarC' product='multiple antibiotic resistance (MarC)-like protein' protein_id=YP_002274678.1 transl_table=11
NC_011365	GenBank	CDS	294470	296548	+	-1	.	codon_start=1 db_xref=GI:209542450 db_xref=InterPro:IPR002345 db_xref=GeneID:6973659 locus_tag=Gdia_0267 note='KEGG: gdi:GDI2045 hypothetical protein' product='hypothetical protein' protein_id=YP_002274679.1 transl_table=11
NC_011365	GenBank	CDS	296588	298210	+	-1	.	EC_number=6.1.1.6 codon_start=1 db_xref=GI:209542451 db_xref=InterPro:IPR001412 db_xref=InterPro:IPR002904 db_xref=GeneID:6973660 gene=lysK locus_tag=Gdia_0268 note='class I; LysRS1; catalyzes a two-step reaction, first charging a lysine molecule by linking its carboxyl group to the alpha-phosphate of ATP, followed by transfer of the aminoacyl-adenylate to its tRNA; in Methanosarcina barkeri this…
NC_011365	GenBank	misc_feature	296630	298174	+	-1	.	db_xref=CDD:179109 gene=lysK locus_tag=Gdia_0268 note='lysyl-tRNA synthetase; Reviewed; Region: lysK; PRK00750'
NC_011365	GenBank	CDS	298342	301350	+	1	.	codon_start=1 db_xref=GI:209542452 db_xref=InterPro:IPR006555 db_xref=InterPro:IPR014013 db_xref=GeneID:6973661 locus_tag=Gdia_0269 note='SMART: helicase c2; KEGG: gdi:GDI2047 putative helicase' product='helicase c2' protein_id=YP_002274681.1 transl_table=11
NC_011365	GenBank	CDS	301363	301566	+	-1	.	codon_start=1 db_xref=GI:209542453 db_xref=InterPro:IPR002059 db_xref=InterPro:IPR011129 db_xref=GeneID:6973662 locus_tag=Gdia_0270 note='PFAM: Cold-shock protein DNA-binding; SMART: Cold shock protein; KEGG: gdi:GDI2048 putative cold-shock DNA-binding domain protein' product='cold-shock DNA-binding domain-containing protein' protein_id=YP_002274682.1 transl_table=11
NC_011365	GenBank	misc_feature	301369	301560	+	-1	.	db_xref=CDD:88424 locus_tag=Gdia_0270 note='Cold-Shock Protein (CSP) contains an S1-like cold-shock domain (CSD) that is found in eukaryotes, prokaryotes, and archaea. CSP's include the major cold-shock proteins CspA and CspB in bacteria and the eukaryotic gene regulatory factor Y-box protein; Region: CSP_CDS; cd04458'
NC_011365	GenBank	CDS	301840	303483	+	-1	.	codon_start=1 db_xref=GI:209542454 db_xref=InterPro:IPR001844 db_xref=InterPro:IPR002423 db_xref=InterPro:IPR012723 db_xref=GeneID:6973663 gene=groEL locus_tag=Gdia_0271 note='60 kDa chaperone family; promotes refolding of misfolded polypeptides especially under stressful conditions; forms two stacked rings of heptamers to form a barrel-shaped 14mer; ends can be capped by GroES; misfolded protein…
NC_011365	GenBank	CDS	303538	303828	+	-1	.	codon_start=1 db_xref=GI:209542455 db_xref=InterPro:IPR001476 db_xref=GeneID:6973664 gene=groES locus_tag=Gdia_0272 note='10 kDa chaperonin; Cpn10; GroES; forms homoheptameric ring; binds to one or both ends of the GroEL double barrel in the presence of adenine nucleotides capping it; folding of unfolded substrates initiates in a GroEL-substrate bound and capped by GroES; release of the folded su…
NC_011365	GenBank	CDS	304097	304357	+	1	.	codon_start=1 db_xref=GI:209542456 db_xref=InterPro:IPR009354 db_xref=GeneID:6973665 locus_tag=Gdia_0273 note='PFAM: Usg family protein; KEGG: gdi:GDI2052 putative Usg-like protein' product='Usg family protein' protein_id=YP_002274685.1 transl_table=11
NC_011365	GenBank	CDS	304362	304562	+	-1	.	codon_start=1 db_xref=GI:209542457 db_xref=GeneID:6973666 locus_tag=Gdia_0274 note='KEGG: gdi:GDI2053 hypothetical protein' product='hypothetical protein' protein_id=YP_002274686.1 transl_table=11
NC_011365	GenBank	CDS	304606	305268	+	1	.	EC_number=3.1.1.45 codon_start=1 db_xref=GI:209542458 db_xref=InterPro:IPR002925 db_xref=GeneID:6973667 locus_tag=Gdia_0275 note='PFAM: dienelactone hydrolase; KEGG: gdi:GDI2054 dienelactone hydrolase' product=carboxymethylenebutenolidase protein_id=YP_002274687.1 transl_table=11
NC_011365	GenBank	CDS	305275	306192	+	-1	.	codon_start=1 db_xref=GI:209542459 db_xref=InterPro:IPR001369 db_xref=InterPro:IPR010044 db_xref=GeneID:6973668 locus_tag=Gdia_0276 note='Catalyzes the reversible phosphorolysis of 5'-deoxy-5'- methylthioadenosine (MTA) to adenine and 5-methylthio-D-ribose-1- phosphate' product='5'-methylthioadenosine phosphorylase' protein_id=YP_002274688.1 transl_table=11
NC_011365	GenBank	CDS	306182	306943	+	-1	.	codon_start=1 db_xref=GI:209542460 db_xref=InterPro:IPR002326 db_xref=InterPro:IPR009056 db_xref=GeneID:6973669 locus_tag=Gdia_0277 note='PFAM: cytochrome c1; KEGG: gdi:GDI2056 putative cytochrome c' product='cytochrome c1' protein_id=YP_002274689.1 transl_table=11
NC_011365	GenBank	CDS	306940	308193	+	-1	.	codon_start=1 db_xref=GI:209542461 db_xref=InterPro:IPR005797 db_xref=InterPro:IPR005798 db_xref=GeneID:6973670 locus_tag=Gdia_0278 note='PFAM: Cytochrome b/b6 domain; KEGG: gdi:GDI2057 putative cytochrome b' product='Cytochrome b/b6 domain' protein_id=YP_002274690.1 transl_table=11
NC_011365	GenBank	CDS	308333	309235	+	1	.	EC_number=1.3.3.3 codon_start=1 db_xref=GI:209542462 db_xref=InterPro:IPR001260 db_xref=GeneID:6973671 locus_tag=Gdia_0279 note='catalyzes the conversion of the propionic acid groups of rings I and III to vinyl groups during heme synthesis' product='coproporphyrinogen III oxidase' protein_id=YP_002274691.1 transl_table=11
NC_011365	GenBank	CDS	309396	310490	+	1	.	codon_start=1 db_xref=GI:209542463 db_xref=InterPro:IPR006311 db_xref=GeneID:6973672 locus_tag=Gdia_0280 note='KEGG: gdi:GDI2059 hypothetical protein' product='hypothetical protein' protein_id=YP_002274692.1 transl_table=11
NC_011365	GenBank	CDS	310496	311281	+	-1	.	codon_start=1 db_xref=GI:209542464 db_xref=InterPro:IPR003439 db_xref=InterPro:IPR003593 db_xref=GeneID:6973673 locus_tag=Gdia_0281 note='PFAM: ABC transporter related; SMART: AAA ATPase; KEGG: gdi:GDI2060 putative iron ABC transporter ATP-binding protein' product='ABC transporter-like protein' protein_id=YP_002274693.1 transl_table=11
NC_011365	GenBank	CDS	311278	312393	+	-1	.	codon_start=1 db_xref=GI:209542465 db_xref=InterPro:IPR000522 db_xref=InterPro:IPR002155 db_xref=GeneID:6973674 locus_tag=Gdia_0282 note='PFAM: transport system permease protein; KEGG: gdi:GDI2061 putative vitamin B12 import system permease protein BtuC' product='transport system permease' protein_id=YP_002274694.1 transl_table=11
NC_011365	GenBank	CDS	312390	313541	+	-1	.	codon_start=1 db_xref=GI:209542466 db_xref=InterPro:IPR002491 db_xref=GeneID:6973675 locus_tag=Gdia_0283 note='PFAM: periplasmic binding protein; KEGG: gdi:GDI2062 periplasmic binding protein' product='periplasmic-binding protein' protein_id=YP_002274695.1 transl_table=11
NC_011365	GenBank	CDS	313695	314285	+	-1	.	codon_start=1 db_xref=GI:209542467 db_xref=InterPro:IPR002625 db_xref=GeneID:6973676 locus_tag=Gdia_0284 note='PFAM: Smr protein/MutS2; KEGG: gdi:GDI2063 putative small MutS related protein' product='Smr protein/MutS2' protein_id=YP_002274696.1 transl_table=11
NC_011365	GenBank	CDS	314367	315788	+	-1	.	EC_number=1.11.1.5 codon_start=1 db_xref=GI:209542468 db_xref=InterPro:IPR004852 db_xref=InterPro:IPR009056 db_xref=InterPro:IPR011031 db_xref=GeneID:6973677 locus_tag=Gdia_0285 note='PFAM: Di-haem cytochrome c peroxidase; KEGG: gdi:GDI2064 putative cytochrome c551 peroxidase precursor' product='cytochrome-c peroxidase' protein_id=YP_002274697.1 transl_table=11
NC_011365	GenBank	CDS	315903	316718	+	-1	.	codon_start=1 db_xref=GI:209542469 db_xref=InterPro:IPR001091 db_xref=InterPro:IPR002295 db_xref=InterPro:IPR002941 db_xref=GeneID:6973678 locus_tag=Gdia_0286 note='PFAM: DNA methylase N-4/N-6 domain protein; KEGG: gdi:GDI2065 putative modification methylase MjaV' product='DNA methylase N-4/N-6 domain-containing protein' protein_id=YP_002274698.1 transl_table=11
NC_011365	GenBank	CDS	316715	317932	+	-1	.	codon_start=1 db_xref=GI:209542470 db_xref=InterPro:IPR005300 db_xref=InterPro:IPR010611 db_xref=GeneID:6973679 locus_tag=Gdia_0287 note='PFAM: MltA domain protein; 3D domain protein; KEGG: gdi:GDI2066 putative membrane-bound lytic murein transglycosylase A precursor' product='MltA domain-containing protein' protein_id=YP_002274699.1 transl_table=11
NC_011365	GenBank	CDS	317994	318674	+	-1	.	codon_start=1 db_xref=GI:209542471 db_xref=InterPro:IPR007379 db_xref=GeneID:6973680 locus_tag=Gdia_0288 note='PFAM: import inner membrane translocase subunit Tim44; KEGG: gdi:GDI2067 putative transporter protein' product='import inner membrane translocase subunit Tim44' protein_id=YP_002274700.1 transl_table=11
NC_011365	GenBank	CDS	318936	319451	+	1	.	codon_start=1 db_xref=GI:209542472 db_xref=InterPro:IPR003708 db_xref=GeneID:6973681 locus_tag=Gdia_0289 note='molecular chaperone that is required for the normal export of envelope proteins out of the cell cytoplasm; in Escherichia coli this proteins forms a homotetramer in the cytoplasm and delivers proteins to be exported to SecA' product='preprotein translocase subunit SecB' protein_id=YP_002…
NC_011365	GenBank	CDS	319529	320266	+	-1	.	codon_start=1 db_xref=GI:209542473 db_xref=InterPro:IPR003754 db_xref=GeneID:6973682 locus_tag=Gdia_0290 note='PFAM: Uroporphyrinogen III synthase HEM4; KEGG: gdi:GDI2069 putative uroporphyrinogen III synthase' product='uroporphyrinogen III synthase HEM4' protein_id=YP_002274702.1 transl_table=11
NC_011365	GenBank	CDS	320256	321359	+	-1	.	EC_number=2.5.1.61 codon_start=1 db_xref=GI:209542474 db_xref=InterPro:IPR000860 db_xref=GeneID:6973683 locus_tag=Gdia_0291 note='KEGG: gdi:GDI2070 porphobilinogen deaminase; TIGRFAM: porphobilinogen deaminase; PFAM: Porphobilinogen deaminase' product='porphobilinogen deaminase' protein_id=YP_002274703.1 transl_table=11
NC_011365	GenBank	CDS	321431	322579	+	1	.	EC_number=3.4.24.57 codon_start=1 db_xref=GI:209542475 db_xref=InterPro:IPR000905 db_xref=GeneID:6973684 locus_tag=Gdia_0292 note='KEGG: gdi:GDI2071 putative O-sialoglycoprotein endopeptidase; TIGRFAM: metalloendopeptidase, glycoprotease family; PFAM: peptidase M22 glycoprotease' product='glycoprotease family metalloendopeptidase' protein_id=YP_002274704.1 transl_table=11
NC_011365	GenBank	CDS	322576	323403	+	1	.	codon_start=1 db_xref=GI:209542476 db_xref=InterPro:IPR002052 db_xref=InterPro:IPR007473 db_xref=GeneID:6973685 locus_tag=Gdia_0293 note='PFAM: protein of unknown function DUF519; KEGG: gdi:GDI2072 hypothetical protein' product='hypothetical protein' protein_id=YP_002274705.1 transl_table=11
NC_011365	GenBank	CDS	323437	324399	+	1	.	EC_number=1.1.1.94 codon_start=1 db_xref=GI:209542477 db_xref=InterPro:IPR006109 db_xref=InterPro:IPR006168 db_xref=InterPro:IPR011128 db_xref=InterPro:IPR017441 db_xref=GeneID:6973686 gene=gpsA locus_tag=Gdia_0294 note='catalyzes the NAD(P)H-dependent reduction of glycerol 3-phosphate to glycerone phosphate' product='NAD(P)H-dependent glycerol-3-phosphate dehydrogenase' protein_id=YP_002274706.1…
NC_011365	GenBank	CDS	324442	324891	+	-1	.	codon_start=1 db_xref=GI:209542478 db_xref=GeneID:6973687 locus_tag=Gdia_0295 note='KEGG: gdi:GDI2074 hypothetical protein' product='hypothetical protein' protein_id=YP_002274707.1 transl_table=11
NC_011365	GenBank	CDS	324933	326174	+	-1	.	codon_start=1 db_xref=GI:209542479 db_xref=InterPro:IPR002668 db_xref=InterPro:IPR008276 db_xref=InterPro:IPR011642 db_xref=InterPro:IPR011657 db_xref=GeneID:6973688 locus_tag=Gdia_0296 note='PFAM: Na+ dependent nucleoside transporter; nucleoside recognition domain protein; Na+ dependent nucleoside transporter domain protein; KEGG: gdi:GDI2075 putative inner membrane transport protein' product='N…
NC_011365	GenBank	CDS	326321	326806	+	1	.	codon_start=1 db_xref=GI:209542480 db_xref=InterPro:IPR000889 db_xref=GeneID:6973689 locus_tag=Gdia_0297 note='PFAM: glutathione peroxidase; KEGG: gdi:GDI2077 putative glutathione peroxidase' product='glutathione peroxidase' protein_id=YP_002274709.1 transl_table=11
NC_011365	GenBank	CDS	326902	328470	+	1	.	codon_start=1 db_xref=GI:209542481 db_xref=InterPro:IPR004268 db_xref=GeneID:6973690 locus_tag=Gdia_0298 note='TIGRFAM: integral membrane protein MviN; PFAM: virulence factor MVIN family protein; KEGG: gdi:GDI2078 putative virulence factor MviN' product='integral membrane protein MviN' protein_id=YP_002274710.1 transl_table=11
NC_011365	GenBank	CDS	328534	331155	+	1	.	codon_start=1 db_xref=GI:209542482 db_xref=InterPro:IPR000432 db_xref=InterPro:IPR005748 db_xref=InterPro:IPR007695 db_xref=InterPro:IPR007696 db_xref=InterPro:IPR007860 db_xref=InterPro:IPR007861 db_xref=GeneID:6973691 locus_tag=Gdia_0299 note='This protein performs the mismatch recognition step during the DNA repair process' product='DNA mismatch repair protein MutS' protein_id=YP_002274711.1 t…
NC_011365	GenBank	CDS	331184	334153	+	1	.	EC_number=2.7.7.59 codon_start=1 db_xref=GI:209542483 db_xref=InterPro:IPR002363 db_xref=InterPro:IPR002912 db_xref=InterPro:IPR002934 db_xref=InterPro:IPR003607 db_xref=InterPro:IPR006674 db_xref=InterPro:IPR010043 db_xref=InterPro:IPR013546 db_xref=GeneID:6973692 locus_tag=Gdia_0300 note='catalyzes the uridylylation or deuridylylation of the PII nitrogen regulatory protein' product='PII uridyly…
NC_011365	GenBank	CDS	334202	334627	+	-1	.	codon_start=1 db_xref=GI:209542484 db_xref=GeneID:6973693 locus_tag=Gdia_0301 note='KEGG: gdi:GDI2081 hypothetical protein' product='hypothetical protein' protein_id=YP_002274713.1 transl_table=11
NC_011365	GenBank	CDS	334709	335416	+	-1	.	codon_start=1 db_xref=GI:209542485 db_xref=GeneID:6973694 locus_tag=Gdia_0302 note='KEGG: gdi:GDI2082 hypothetical protein' product='hypothetical protein' protein_id=YP_002274714.1 transl_table=11
NC_011365	GenBank	CDS	335457	336365	+	-1	.	codon_start=1 db_xref=GI:209542486 db_xref=GeneID:6973695 locus_tag=Gdia_0303 note='KEGG: gdi:GDI2083 hypothetical protein' product='hypothetical protein' protein_id=YP_002274715.1 transl_table=11
NC_011365	GenBank	CDS	336501	338441	+	-1	.	codon_start=1 db_xref=GI:209542487 db_xref=InterPro:IPR001440 db_xref=InterPro:IPR011717 db_xref=InterPro:IPR013026 db_xref=InterPro:IPR013105 db_xref=GeneID:6973696 locus_tag=Gdia_0304 note='PFAM: TPR repeat-containing protein; Tetratricopeptide TPR_4; Tetratricopeptide TPR_2 repeat protein; SMART: Tetratricopeptide domain protein; KEGG: gdi:GDI2084 hypothetical protein' product='hypothetical pr…
NC_011365	GenBank	CDS	338526	340025	+	1	.	EC_number=3.4.17.19 codon_start=1 db_xref=GI:209542488 db_xref=InterPro:IPR001333 db_xref=GeneID:6973697 locus_tag=Gdia_0305 note='PFAM: peptidase M32 carboxypeptidase Taq metallopeptidase; KEGG: gdi:GDI2085 thermostable carboxypeptidase 1' product='carboxypeptidase Taq' protein_id=YP_002274717.1 transl_table=11
NC_011365	GenBank	CDS	340136	342070	+	1	.	codon_start=1 db_xref=GI:209542489 db_xref=GeneID:6973698 locus_tag=Gdia_0306 note='KEGG: gdi:GDI2086 hypothetical protein' product='hypothetical protein' protein_id=YP_002274718.1 transl_table=11
NC_011365	GenBank	CDS	342143	343294	+	1	.	codon_start=1 db_xref=GI:209542490 db_xref=GeneID:6973699 locus_tag=Gdia_0307 note='KEGG: gdi:GDI2087 hypothetical protein' product='hypothetical protein' protein_id=YP_002274719.1 transl_table=11
NC_011365	GenBank	CDS	343345	344742	+	1	.	EC_number=4.2.3.1 codon_start=1 db_xref=GI:209542491 db_xref=InterPro:IPR000634 db_xref=InterPro:IPR001926 db_xref=InterPro:IPR004450 db_xref=GeneID:6973700 locus_tag=Gdia_0308 note='catalyzes the formation of L-threonine from O-phospho-L-homoserine' product='threonine synthase' protein_id=YP_002274720.1 transl_table=11
NC_011365	GenBank	CDS	344807	346072	+	1	.	EC_number=3.4.24.64 codon_start=1 db_xref=GI:209542492 db_xref=InterPro:IPR001431 db_xref=InterPro:IPR007863 db_xref=InterPro:IPR011765 db_xref=GeneID:6973701 locus_tag=Gdia_0309 note='PFAM: peptidase M16 domain protein; KEGG: gdi:GDI2089 peptidase, family M16' product='processing peptidase' protein_id=YP_002274721.1 transl_table=11
NC_011365	GenBank	CDS	346069	347409	+	1	.	codon_start=1 db_xref=GI:209542493 db_xref=InterPro:IPR002510 db_xref=GeneID:6973702 locus_tag=Gdia_0310 note='PFAM: peptidase U62 modulator of DNA gyrase; KEGG: gdi:GDI2090 peptidase U62, modulator of DNA gyrase' product='peptidase U62 modulator of DNA gyrase' protein_id=YP_002274722.1 transl_table=11
NC_011365	GenBank	CDS	347436	348398	+	1	.	codon_start=1 db_xref=GI:209542494 db_xref=InterPro:IPR007379 db_xref=GeneID:6973703 locus_tag=Gdia_0311 note='PFAM: import inner membrane translocase subunit Tim44; KEGG: gdi:GDI2091 hypothetical protein' product='import inner membrane translocase subunit Tim44' protein_id=YP_002274723.1 transl_table=11
NC_011365	GenBank	CDS	348724	349793	+	-1	.	codon_start=1 db_xref=GI:209542495 db_xref=InterPro:IPR002197 db_xref=GeneID:6973704 locus_tag=Gdia_0312 note='KEGG: gdi:GDI2093 putative transposase' product='transposase IS630' protein_id=YP_002274724.1 ribosomal_slippage=_no_value transl_table=11
NC_011365	GenBank	CDS	349977	350498	+	1	.	codon_start=1 db_xref=GI:209542496 db_xref=GeneID:6973705 locus_tag=Gdia_0313 note='KEGG: gdi:GDI2094 hypothetical protein' product='hypothetical protein' protein_id=YP_002274725.1 transl_table=11
NC_011365	GenBank	CDS	350569	351339	+	-1	.	codon_start=1 db_xref=GI:209542497 db_xref=InterPro:IPR002611 db_xref=InterPro:IPR003593 db_xref=GeneID:6973706 locus_tag=Gdia_0314 note='PFAM: IstB domain protein ATP-binding protein; SMART: AAA ATPase; KEGG: gdi:GDI2704 putative transposase' product='IstB domain-containing ATP-binding protein' protein_id=YP_002274726.1 transl_table=11
NC_011365	GenBank	CDS	351329	352852	+	-1	.	codon_start=1 db_xref=GI:209542498 db_xref=InterPro:IPR001584 db_xref=GeneID:6973707 locus_tag=Gdia_0315 note='PFAM: Integrase catalytic region; KEGG: gdi:GDI2705 putative integrase' product='integrase catalytic subunit' protein_id=YP_002274727.1 transl_table=11
NC_011365	GenBank	CDS	353245	353922	+	1	.	codon_start=1 db_xref=GI:209542499 db_xref=GeneID:6973709 locus_tag=Gdia_0317 note='KEGG: gdi:GDI2098 putative invasion associated locus B (IalB) protein' product='putative invasion associated locus B (IalB) protein' protein_id=YP_002274728.1 transl_table=11
NC_011365	GenBank	CDS	353981	354118	+	-1	.	codon_start=1 db_xref=GI:209542500 db_xref=GeneID:6973710 locus_tag=Gdia_0318 note='KEGG: gdi:GDI2099 hypothetical protein' product='hypothetical protein' protein_id=YP_002274729.1 transl_table=11
NC_011365	GenBank	CDS	354128	355075	+	-1	.	codon_start=1 db_xref=GI:209542501 db_xref=InterPro:IPR000537 db_xref=InterPro:IPR006369 db_xref=GeneID:6973711 locus_tag=Gdia_0319 note='converts protoheme IX and farnesyl diphosphate to heme O' product='protoheme IX farnesyltransferase' protein_id=YP_002274730.1 transl_table=11
NC_011365	GenBank	CDS	355072	356436	+	-1	.	EC_number=1.9.3.1 codon_start=1 db_xref=GI:209542502 db_xref=InterPro:IPR000883 db_xref=GeneID:6973712 locus_tag=Gdia_0320 note='PFAM: cytochrome c oxidase subunit I; KEGG: gdi:GDI2101 putative cytochrome c oxidase subunit 1' product='cytochrome-c oxidase' protein_id=YP_002274731.1 transl_table=11
NC_011365	GenBank	CDS	356589	357326	+	-1	.	EC_number=2.1.1.17 codon_start=1 db_xref=GI:209542503 db_xref=InterPro:IPR013216 db_xref=InterPro:IPR013217 db_xref=GeneID:6973713 locus_tag=Gdia_0321 note='PFAM: Methyltransferase type 11; Methyltransferase type 12; KEGG: gdi:GDI2102 putative phosphatidylethanolamine N-methyltransferase' product='phosphatidylethanolamine N-methyltransferase' protein_id=YP_002274732.1 transl_table=11
NC_011365	GenBank	CDS	357459	358463	+	-1	.	EC_number=6.3.2.3 codon_start=1 db_xref=GI:209542504 db_xref=InterPro:IPR004215 db_xref=InterPro:IPR004218 db_xref=InterPro:IPR006284 db_xref=InterPro:IPR011761 db_xref=InterPro:IPR013651 db_xref=GeneID:6973714 locus_tag=Gdia_0322 note='catalyzes the second step in the glutathione biosynthesis pathway, where it synthesizes ATP + gamma-L-glutamyl-L-cysteine + glycine = ADP + phosphate + glutathion…
NC_011365	GenBank	CDS	358556	359098	+	-1	.	codon_start=1 db_xref=GI:209542505 db_xref=InterPro:IPR001437 db_xref=InterPro:IPR006358 db_xref=GeneID:6973715 locus_tag=Gdia_0323 note='TIGRFAM: transcription elongation factor GreB; PFAM: transcription elongation factor GreA/GreB domain protein; KEGG: gdi:GDI2104 putative transcription elongation factor GreB' product='transcription elongation factor GreB' protein_id=YP_002274734.1 transl_table…
NC_011365	GenBank	CDS	359212	360111	+	-1	.	codon_start=1 db_xref=GI:209542506 db_xref=InterPro:IPR008183 db_xref=GeneID:6973716 locus_tag=Gdia_0324 note='PFAM: Aldose 1-epimerase; KEGG: gdi:GDI2105 putative aldose 1-epimerase (mutarotase)' product='aldose 1-epimerase' protein_id=YP_002274735.1 transl_table=11
NC_011365	GenBank	CDS	360161	362392	+	-1	.	codon_start=1 db_xref=GI:209542507 db_xref=InterPro:IPR001650 db_xref=InterPro:IPR001943 db_xref=InterPro:IPR004807 db_xref=InterPro:IPR014001 db_xref=InterPro:IPR014021 db_xref=GeneID:6973717 locus_tag=Gdia_0325 note='The UvrABC repair system catalyzes the recognition and processing of DNA lesions. The beta-hairpin of the Uvr-B subunit is inserted between the strands, where it probes for the pre…
NC_011365	GenBank	CDS	362505	363314	+	1	.	codon_start=1 db_xref=GI:209542508 db_xref=InterPro:IPR006055 db_xref=InterPro:IPR013520 db_xref=GeneID:6973718 locus_tag=Gdia_0326 note='PFAM: Exonuclease RNase T and DNA polymerase III; SMART: Exonuclease; KEGG: gdi:GDI2107 putative exodeoxyribonuclease' product='Exonuclease RNase T and DNA polymerase III' protein_id=YP_002274737.1 transl_table=11
NC_011365	GenBank	CDS	363279	363590	+	-1	.	codon_start=1 db_xref=GI:209542509 db_xref=GeneID:6973719 locus_tag=Gdia_0327 note='KEGG: gdi:GDI2108 hypothetical protein' product='hypothetical protein' protein_id=YP_002274738.1 transl_table=11
NC_011365	GenBank	CDS	363596	364960	+	-1	.	codon_start=1 db_xref=GI:209542510 db_xref=InterPro:IPR004147 db_xref=GeneID:6973720 locus_tag=Gdia_0328 note='PFAM: ABC-1 domain protein; KEGG: gdi:GDI2109 putative ubiquinone biosynthesis protein UbiB' product='ABC-1 domain-containing protein' protein_id=YP_002274739.1 transl_table=11
NC_011365	GenBank	CDS	364962	366809	+	-1	.	codon_start=1 db_xref=GI:209542511 db_xref=InterPro:IPR001567 db_xref=InterPro:IPR006025 db_xref=InterPro:IPR011977 db_xref=InterPro:IPR013647 db_xref=GeneID:6973721 locus_tag=Gdia_0329 note='TIGRFAM: oligoendopeptidase, pepF/M3 family; PFAM: peptidase M3A and M3B thimet/oligopeptidase F; Oligopeptidase F; KEGG: gdi:GDI2110 group B oligopeptidase PepB' product=oligoendopeptidase protein_id=YP_002…
NC_011365	GenBank	CDS	366983	371524	+	-1	.	EC_number=1.4.7.1 codon_start=1 db_xref=GI:209542512 db_xref=InterPro:IPR000583 db_xref=InterPro:IPR002489 db_xref=InterPro:IPR002932 db_xref=InterPro:IPR006982 db_xref=GeneID:6973722 locus_tag=Gdia_0330 note='PFAM: glutamine amidotransferase class-II; glutamate synthase alpha subunit domain protein; ferredoxin-dependent glutamate synthase; glutamate synthase; KEGG: gdi:GDI2111 putative glutamate…
NC_011365	GenBank	CDS	371530	372984	+	-1	.	codon_start=1 db_xref=GI:209542513 db_xref=InterPro:IPR000103 db_xref=InterPro:IPR000759 db_xref=InterPro:IPR001100 db_xref=InterPro:IPR001327 db_xref=InterPro:IPR006006 db_xref=InterPro:IPR013027 db_xref=GeneID:6973723 locus_tag=Gdia_0331 note='function undetermined; similar to glutamate synthase beta subunit and related oxidoreductases which transfer electrons from NADPH to an acceptor protein …
NC_011365	GenBank	CDS	373194	374117	+	-1	.	EC_number=1.6.5.3 codon_start=1 db_xref=GI:209542514 db_xref=InterPro:IPR001509 db_xref=InterPro:IPR002198 db_xref=InterPro:IPR002225 db_xref=InterPro:IPR005913 db_xref=InterPro:IPR013120 db_xref=GeneID:6973724 locus_tag=Gdia_0332 note='PFAM: NAD-dependent epimerase/dehydratase; short-chain dehydrogenase/reductase SDR; 3-beta hydroxysteroid dehydrogenase/isomerase; dTDP-4-dehydrorhamnose reductas…
NC_011365	GenBank	gene	374369	374455	+	1	.	db_xref=GeneID:6973725 locus_tag=Gdia_R0005 note=tRNA-Leu2
NC_011365	GenBank	tRNA	374369	374455	+	1	.	db_xref=GeneID:6973725 locus_tag=Gdia_R0005 product=tRNA-Leu
NC_011365	GenBank	gene	374635	374721	+	1	.	db_xref=GeneID:6973726 locus_tag=Gdia_R0006 note=tRNA-Leu3
NC_011365	GenBank	tRNA	374635	374721	+	1	.	db_xref=GeneID:6973726 locus_tag=Gdia_R0006 product=tRNA-Leu
NC_011365	GenBank	CDS	374949	375581	+	1	.	codon_start=1 db_xref=GI:209542515 db_xref=InterPro:IPR002562 db_xref=GeneID:6973727 locus_tag=Gdia_0333 note='PFAM: 3'-5' exonuclease; KEGG: gdi:GDI2114 putative ribonuclease D' product='3'-5' exonuclease' protein_id=YP_002274744.1 transl_table=11
NC_011365	GenBank	CDS	375652	376713	+	1	.	EC_number=5.3.1.13 codon_start=1 db_xref=GI:209542516 db_xref=InterPro:IPR000644 db_xref=InterPro:IPR001347 db_xref=InterPro:IPR004800 db_xref=GeneID:6973728 locus_tag=Gdia_0334 note='KEGG: gdi:GDI2115 putative arabinose 5-phosphate isomerase; TIGRFAM: KpsF/GutQ family protein; PFAM: CBS domain containing protein; sugar isomerase (SIS)' product='KpsF/GutQ family protein' protein_id=YP_002274745.1…
NC_011365	GenBank	CDS	376710	377519	+	1	.	codon_start=1 db_xref=GI:209542517 db_xref=InterPro:IPR010664 db_xref=GeneID:6973729 locus_tag=Gdia_0335 note='PFAM: protein of unknown function DUF1239; KEGG: gdi:GDI2116 hypothetical protein' product='hypothetical protein' protein_id=YP_002274746.1 transl_table=11
NC_011365	GenBank	CDS	377516	378604	+	1	.	codon_start=1 db_xref=GI:209542518 db_xref=InterPro:IPR005653 db_xref=GeneID:6973730 locus_tag=Gdia_0336 note='PFAM: OstA family protein; KEGG: gdi:GDI2117 organic solvent tolerance protein' product='OstA family protein' protein_id=YP_002274747.1 transl_table=11
NC_011365	GenBank	CDS	378601	379392	+	1	.	codon_start=1 db_xref=GI:209542519 db_xref=InterPro:IPR003439 db_xref=InterPro:IPR003593 db_xref=GeneID:6973731 locus_tag=Gdia_0337 note='PFAM: ABC transporter related; SMART: AAA ATPase; KEGG: gdi:GDI2118 putative ABC transporter ATP-binding protein in RpoN region' product='ABC transporter-like protein' protein_id=YP_002274748.1 transl_table=11
NC_011365	GenBank	CDS	379403	380779	+	1	.	codon_start=1 db_xref=GI:209542520 db_xref=InterPro:IPR000394 db_xref=InterPro:IPR006032 db_xref=InterPro:IPR007046 db_xref=InterPro:IPR007634 db_xref=GeneID:6973732 locus_tag=Gdia_0338 note='sigma factors are initiation factors that promote the attachment of RNA polymerase to specific initiation sites and are then released; sigma 54 factor is responsible for the expression of enzymes involved in…
NC_011365	GenBank	CDS	380874	381461	+	1	.	codon_start=1 db_xref=GI:209542521 db_xref=InterPro:IPR003489 db_xref=GeneID:6973733 locus_tag=Gdia_0339 note='TIGRFAM: ribosomal subunit interface protein; PFAM: sigma 54 modulation protein/ribosomal protein S30EA; KEGG: gdi:GDI2120 sigma(54) modulation protein' product='sigma 54 modulation protein/30S ribosomal protein S30EA' protein_id=YP_002274750.1 transl_table=11
NC_011365	GenBank	misc_feature	380877	381152	+	1	.	db_xref=CDD:29642 locus_tag=Gdia_0339 note='RaiA ('ribosome-associated inhibitor A', also known as Protein Y (PY), YfiA, and SpotY, is a stress-response protein that binds the ribosomal subunit interface and arrests translation by interfering with aminoacyl-tRNA binding to the ribosomal A site; Region: RaiA; cd00552'
NC_011365	GenBank	CDS	381532	381795	+	-1	.	codon_start=1 db_xref=GI:209542522 db_xref=GeneID:6973734 locus_tag=Gdia_0340 note='KEGG: gdi:GDI2121 hypothetical protein' product='hypothetical protein' protein_id=YP_002274751.1 transl_table=11
NC_011365	GenBank	CDS	381909	382397	+	-1	.	codon_start=1 db_xref=GI:209542523 db_xref=InterPro:IPR002068 db_xref=GeneID:6973735 locus_tag=Gdia_0341 note='PFAM: heat shock protein Hsp20; KEGG: gdi:GDI2122 putative small heat shock protein IbpA' product='heat shock protein Hsp20' protein_id=YP_002274752.1 transl_table=11
NC_011365	GenBank	CDS	382737	385748	+	1	.	codon_start=1 db_xref=GI:209542524 db_xref=InterPro:IPR010145 db_xref=GeneID:6973736 locus_tag=Gdia_0342 note='TIGRFAM: CRISPR-associated protein, Csn1 family; KEGG: gdi:GDI2123 hypothetical protein' product='Csn1 family CRISPR-associated protein' protein_id=YP_002274753.1 transl_table=11
NC_011365	GenBank	CDS	385810	386867	+	1	.	codon_start=1 db_xref=GI:209542525 db_xref=GeneID:6973737 locus_tag=Gdia_0343 note='KEGG: gdi:GDI3803 putative transposase' product='transposase IS630' protein_id=YP_002274754.1 ribosomal_slippage=_no_value transl_table=11
NC_011365	GenBank	CDS	387014	387907	+	1	.	codon_start=1 db_xref=GI:209542526 db_xref=InterPro:IPR002729 db_xref=GeneID:6973738 locus_tag=Gdia_0344 note='TIGRFAM: CRISPR-associated protein Cas1; KEGG: gdi:GDI2124 hypothetical protein' product='CRISPR-associated protein Cas1' protein_id=YP_002274755.1 transl_table=11
NC_011365	GenBank	CDS	387917	388246	+	1	.	codon_start=1 db_xref=GI:209542527 db_xref=InterPro:IPR003799 db_xref=GeneID:6973739 locus_tag=Gdia_0345 note='TIGRFAM: CRISPR-associated protein Cas2; KEGG: gdi:GDI2125 hypothetical protein' product='CRISPR-associated protein Cas2' protein_id=YP_002274756.1 transl_table=11
NC_011365	GenBank	CDS	388735	389274	+	1	.	EC_number=3.5.1.88 codon_start=1 db_xref=GI:209542528 db_xref=InterPro:IPR000181 db_xref=GeneID:6973740 locus_tag=Gdia_0346 note='KEGG: gdi:GDI2127 peptide deformylase; TIGRFAM: peptide deformylase; PFAM: formylmethionine deformylase' product='peptide deformylase' protein_id=YP_002274757.1 transl_table=11
NC_011365	GenBank	CDS	389320	390237	+	1	.	codon_start=1 db_xref=GI:209542529 db_xref=InterPro:IPR001555 db_xref=InterPro:IPR002376 db_xref=InterPro:IPR005793 db_xref=InterPro:IPR005794 db_xref=GeneID:6973741 locus_tag=Gdia_0347 note='TIGRFAM: methionyl-tRNA formyltransferase; PFAM: formyl transferase domain protein; KEGG: gdi:GDI2128 methionyl-tRNA formyltransferase' product='methionyl-tRNA formyltransferase' protein_id=YP_002274758.1 tr…
NC_011365	GenBank	misc_feature	389320	390231	+	1	.	db_xref=CDD:178787 locus_tag=Gdia_0347 note='methionyl-tRNA formyltransferase; Reviewed; Region: fmt; PRK00005'
NC_011365	GenBank	misc_feature	389320	389925	+	1	.	db_xref=CDD:187715 locus_tag=Gdia_0347 note='Methionyl-tRNA formyltransferase, N-terminal hydrolase domain; Region: FMT_core_Met-tRNA-FMT_N; cd08646'
NC_011365	GenBank	misc_feature	389932	390183	+	1	.	db_xref=CDD:187732 locus_tag=Gdia_0347 note='C-terminal domain of Formyltransferase and other enzymes; Region: Met_tRNA_FMT_C; cd08704'
NC_011365	GenBank	CDS	390234	391010	+	1	.	EC_number=5.4.99.12 codon_start=1 db_xref=GI:209542530 db_xref=InterPro:IPR001406 db_xref=GeneID:6973742 gene=truA locus_tag=Gdia_0348 note='mediates pseudouridylation (positions 38, 39, 40) at the tRNA anticodon region which contributes to the structural stability' product='tRNA pseudouridine synthase A' protein_id=YP_002274759.1 transl_table=11
NC_011365	GenBank	misc_feature	390252	390992	+	1	.	db_xref=CDD:178798 gene=truA locus_tag=Gdia_0348 note='tRNA pseudouridine synthase A; Validated; Region: truA; PRK00021'
NC_011365	GenBank	CDS	391017	391655	+	-1	.	codon_start=1 db_xref=GI:209542531 db_xref=GeneID:6973743 locus_tag=Gdia_0349 note='KEGG: gdi:GDI2130 hypothetical protein' product='hypothetical protein' protein_id=YP_002274760.1 transl_table=11
NC_011365	GenBank	CDS	391652	392809	+	-1	.	codon_start=1 db_xref=GI:209542532 db_xref=InterPro:IPR000238 db_xref=InterPro:IPR001261 db_xref=InterPro:IPR002933 db_xref=InterPro:IPR005941 db_xref=InterPro:IPR011650 db_xref=GeneID:6973744 locus_tag=Gdia_0350 note='dapE-encoded N-succinyl-L,L-diaminopimelic acid desuccinylase (DapE), catalyzes the hydrolysis of N-succinyl-L,Ldiaminopimelate L,L-SDAP to L,L-diaminopimelate and succinate. It is…
NC_011365	GenBank	CDS	392806	393651	+	-1	.	EC_number=2.3.1.117 codon_start=1 db_xref=GI:209542533 db_xref=InterPro:IPR001451 db_xref=InterPro:IPR005664 db_xref=GeneID:6973745 gene=dapD locus_tag=Gdia_0351 note='catalyzes the formation of N-succinyl-2-amino-6-ketopimelate from succinyl-CoA and tetrahydrodipicolinate in the lysine biosynthetic pathway' product='2,3,4,5-tetrahydropyridine-2,6-carboxylate N-succinyltransferase' protein_id=YP_…
NC_011365	GenBank	CDS	393778	394719	+	-1	.	codon_start=1 db_xref=GI:209542534 db_xref=InterPro:IPR001048 db_xref=InterPro:IPR001057 db_xref=InterPro:IPR004662 db_xref=GeneID:6973746 locus_tag=Gdia_0352 note='catalyzes the phosphorylation of N-acetyl-L-glutamate to form N-acetyl-L-glutamate 5-phosphate' product='acetylglutamate kinase' protein_id=YP_002274763.1 transl_table=11
NC_011365	GenBank	CDS	394760	395431	+	-1	.	codon_start=1 db_xref=GI:209542535 db_xref=InterPro:IPR002917 db_xref=InterPro:IPR005289 db_xref=GeneID:6973747 gene=engB locus_tag=Gdia_0353 note='binds guanine nucleotides; in Escherichia coli depletion results in defective cell division and filamentation; in Bacillus subtilis this gene is essential' product='ribosome biogenesis GTP-binding protein YsxC' protein_id=YP_002274764.1 transl_table=11
NC_011365	GenBank	CDS	395445	397214	+	-1	.	codon_start=1 db_xref=GI:209542536 db_xref=InterPro:IPR001708 db_xref=InterPro:IPR013308 db_xref=GeneID:6973748 locus_tag=Gdia_0354 note='PFAM: 60 kDa inner membrane insertion protein; KEGG: gdi:GDI2135 putative inner membrane protein OxaA' product='60 kDa inner membrane insertion protein' protein_id=YP_002274765.1 transl_table=11
NC_011365	GenBank	CDS	397236	397475	+	-1	.	codon_start=1 db_xref=GI:209542537 db_xref=InterPro:IPR002696 db_xref=GeneID:6973749 locus_tag=Gdia_0355 note='PFAM: protein of unknown function DUF37; KEGG: pap:PSPA7_3242 hypothetical protein' product='hypothetical protein' protein_id=YP_002274766.1 transl_table=11
NC_011365	GenBank	CDS	397496	397846	+	-1	.	codon_start=1 db_xref=GI:209542538 db_xref=InterPro:IPR000100 db_xref=GeneID:6973750 locus_tag=Gdia_0356 note='TIGRFAM: ribonuclease P protein component; PFAM: ribonuclease P protein; KEGG: gdi:GDI2137 ribonuclease P protein component' product='ribonuclease P protein component' protein_id=YP_002274767.1 transl_table=11
NC_011365	GenBank	CDS	397911	398045	+	-1	.	codon_start=1 db_xref=GI:209542539 db_xref=InterPro:IPR000271 db_xref=GeneID:6973751 gene=rpmH locus_tag=Gdia_0357 note='in Escherichia coli transcription of this gene is enhanced by polyamines' product='50S ribosomal protein L34' protein_id=YP_002274768.1 transl_table=11
NC_011365	GenBank	CDS	398134	398340	+	1	.	codon_start=1 db_xref=GI:209542540 db_xref=GeneID:6973752 locus_tag=Gdia_0358 note='KEGG: gdi:GDI2138 hypothetical protein' product='hypothetical protein' protein_id=YP_002274769.1 transl_table=11
NC_011365	GenBank	CDS	398349	398738	+	-1	.	EC_number=4.4.1.5 codon_start=1 db_xref=GI:209542541 db_xref=InterPro:IPR004360 db_xref=InterPro:IPR004361 db_xref=GeneID:6973753 locus_tag=Gdia_0359 note='KEGG: gdi:GDI2139 putative lactoylglutathione lyase; TIGRFAM: lactoylglutathione lyase; PFAM: Glyoxalase/bleomycin resistance protein/dioxygenase' product='lactoylglutathione lyase' protein_id=YP_002274770.1 transl_table=11
NC_011365	GenBank	CDS	398748	399596	+	-1	.	codon_start=1 db_xref=GI:209542542 db_xref=InterPro:IPR010415 db_xref=GeneID:6973754 locus_tag=Gdia_0360 note='PFAM: protein of unknown function DUF1009; KEGG: gdi:GDI2140 hypothetical protein' product='hypothetical protein' protein_id=YP_002274771.1 transl_table=11
NC_011365	GenBank	CDS	399597	400472	+	-1	.	EC_number=2.3.1.129 codon_start=1 db_xref=GI:209542543 db_xref=InterPro:IPR001451 db_xref=InterPro:IPR010137 db_xref=GeneID:6973755 locus_tag=Gdia_0361 note='catalyzes the addition of (R)-3-hydroxytetradecanoyl to the glucosamine disaccharide in lipid A biosynthesis' product='UDP-N-acetylglucosamine acyltransferase' protein_id=YP_002274772.1 transl_table=11
NC_011365	GenBank	CDS	400514	400999	+	-1	.	codon_start=1 db_xref=GI:209542544 db_xref=InterPro:IPR010084 db_xref=InterPro:IPR013114 db_xref=GeneID:6973756 gene=fabZ locus_tag=Gdia_0362 note='in Pseudomonas aeruginosa this enzyme is a trimer of dimers; essential for membrane formation; performs third step of type II fatty acid biosynthesis; catalyzes dehydration of (3R)-hydroxyacyl-ACP to trans-2-acyl-ACP' product='(3R)-hydroxymyristoyl-AC…
NC_011365	GenBank	CDS	401104	402174	+	-1	.	codon_start=1 db_xref=GI:209542545 db_xref=InterPro:IPR001451 db_xref=InterPro:IPR007691 db_xref=GeneID:6973757 gene=lpxD locus_tag=Gdia_0363 note='adds the O-linked and N-linked 3(R)-hydroxy fatty acids to the glucosamine disaccharide during lipid A biosynthesis' product='UDP-3-O-[3-hydroxymyristoyl] glucosamine N-acyltransferase' protein_id=YP_002274774.1 transl_table=11
NC_011365	GenBank	CDS	402189	403073	+	-1	.	codon_start=1 db_xref=GI:209542546 db_xref=InterPro:IPR005632 db_xref=GeneID:6973758 locus_tag=Gdia_0364 note='PFAM: outer membrane chaperone Skp (OmpH); KEGG: gdi:GDI2144 outer membrane protein' product='outer membrane chaperone Skp' protein_id=YP_002274775.1 transl_table=11
NC_011365	GenBank	CDS	403081	405495	+	-1	.	codon_start=1 db_xref=GI:209542547 db_xref=InterPro:IPR000184 db_xref=InterPro:IPR010827 db_xref=InterPro:IPR016474 db_xref=GeneID:6973759 locus_tag=Gdia_0365 note='TIGRFAM: outer membrane protein assembly complex, YaeT protein; PFAM: surface antigen (D15); surface antigen variable number repeat protein; KEGG: gdi:GDI2145 outer membrane protein assembly factor YaeT precursor' product='outer membr…
NC_011365	GenBank	CDS	405651	406754	+	-1	.	codon_start=1 db_xref=GI:209542548 db_xref=InterPro:IPR001478 db_xref=InterPro:IPR004387 db_xref=InterPro:IPR006025 db_xref=InterPro:IPR008915 db_xref=GeneID:6973760 locus_tag=Gdia_0366 note='KEGG: gdi:GDI2146 putative metalloprotease MmpA; TIGRFAM: membrane-associated zinc metalloprotease; PFAM: peptidase M50; SMART: PDZ/DHR/GLGF domain protein' product='membrane-associated zinc metalloprotease'…
NC_011365	GenBank	CDS	406818	407975	+	-1	.	EC_number=1.1.1.267 codon_start=1 db_xref=GI:209542549 db_xref=InterPro:IPR003821 db_xref=InterPro:IPR013512 db_xref=InterPro:IPR013644 db_xref=GeneID:6973761 locus_tag=Gdia_0367 note='catalyzes the NADP-dependent rearrangement and reduction of 1-deoxy-D-xylulose-5-phosphate (DXP) to 2-C-methyl-D-erythritol 4-phosphate' product='1-deoxy-D-xylulose 5-phosphate reductoisomerase' protein_id=YP_00227…
NC_011365	GenBank	CDS	408058	408942	+	-1	.	codon_start=1 db_xref=GI:209542550 db_xref=InterPro:IPR000374 db_xref=GeneID:6973762 locus_tag=Gdia_0368 note='PFAM: phosphatidate cytidylyltransferase; KEGG: gdi:GDI2148 putative phosphatidate cytidylyltransferase' product='phosphatidate cytidylyltransferase' protein_id=YP_002274779.1 transl_table=11
NC_011365	GenBank	CDS	408923	409687	+	-1	.	EC_number=2.5.1.31 codon_start=1 db_xref=GI:209542551 db_xref=InterPro:IPR001441 db_xref=GeneID:6973763 locus_tag=Gdia_0369 note='KEGG: gdi:GDI2149 putative undecaprenyl pyrophosphate synthetase; TIGRFAM: undecaprenyl diphosphate synthase; PFAM: Di-trans-poly-cis-decaprenylcistransferase' product='undecaprenyl diphosphate synthase' protein_id=YP_002274780.1 transl_table=11
NC_011365	GenBank	CDS	409782	410348	+	-1	.	codon_start=1 db_xref=GI:209542552 db_xref=InterPro:IPR002661 db_xref=GeneID:6973764 gene=frr locus_tag=Gdia_0370 note='Rrf; Frr; ribosome-recycling factor; release factor 4; RF4; recycles ribosomes upon translation termination along with release factor RF-3 and elongation factor EF-G; A GTPase-dependent process results in release of 50S from 70S; inhibited by release factor RF-1; essential for v…
NC_011365	GenBank	misc_feature	409794	410327	+	-1	.	db_xref=CDD:29621 gene=frr locus_tag=Gdia_0370 note='Ribosome recycling factor (RRF). Ribosome recycling factor dissociates the posttermination complex, composed of the ribosome, deacylated tRNA, and mRNA, after termination of translation. Thus ribosomes are 'recycled' and ready for another round of...; Region: RRF; cd00520'
NC_011365	GenBank	CDS	410426	411166	+	-1	.	codon_start=1 db_xref=GI:209542553 db_xref=InterPro:IPR001048 db_xref=InterPro:IPR015963 db_xref=GeneID:6973765 gene=pyrH locus_tag=Gdia_0371 note='Catalyzes the phosphorylation of UMP to UDP' product='uridylate kinase' protein_id=YP_002274782.1 transl_table=11
NC_011365	GenBank	CDS	411291	412184	+	-1	.	codon_start=1 db_xref=GI:209542554 db_xref=InterPro:IPR001005 db_xref=InterPro:IPR002917 db_xref=InterPro:IPR004044 db_xref=InterPro:IPR005225 db_xref=InterPro:IPR005662 db_xref=InterPro:IPR006073 db_xref=InterPro:IPR013684 db_xref=GeneID:6973766 gene=era locus_tag=Gdia_0372 note='Era; Escherichia coli Ras-like protein; Bex; Bacillus Era-complementing segment; essential protein in Escherichia col…
NC_011365	GenBank	misc_feature	411678	412178	+	-1	.	db_xref=CDD:133363 gene=era locus_tag=Gdia_0372 note='Era subfamily. Era (E. coli Ras-like protein) is a multifunctional GTPase found in all bacteria except some eubacteria. It binds to the 16S ribosomal RNA (rRNA) of the 30S subunit and appears to play a role in the assembly of the 30S subunit, possibly...; Region: Era; cd04163'
NC_011365	GenBank	CDS	412224	412973	+	-1	.	EC_number=3.1.26.3 codon_start=1 db_xref=GI:209542555 db_xref=InterPro:IPR000999 db_xref=InterPro:IPR001159 db_xref=InterPro:IPR011907 db_xref=GeneID:6973767 locus_tag=Gdia_0373 note='PFAM: ribonuclease III; double-stranded RNA binding domain protein; KEGG: gdi:GDI2153 putative ribonuclease III' product='Ribonuclease III' protein_id=YP_002274784.1 transl_table=11
NC_011365	GenBank	CDS	412970	413782	+	-1	.	EC_number=3.4.21.89 codon_start=1 db_xref=GI:209542556 db_xref=InterPro:IPR000223 db_xref=InterPro:IPR011056 db_xref=GeneID:6973768 locus_tag=Gdia_0374 note='KEGG: gdi:GDI2154 putative signal peptidase I; TIGRFAM: signal peptidase I; PFAM: peptidase S24 and S26 domain protein' product='signal peptidase I' protein_id=YP_002274785.1 transl_table=11
NC_011365	GenBank	CDS	413939	414349	+	-1	.	EC_number=2.7.8.7 codon_start=1 db_xref=GI:209542557 db_xref=InterPro:IPR002582 db_xref=InterPro:IPR004568 db_xref=InterPro:IPR008278 db_xref=GeneID:6973769 gene=acpS locus_tag=Gdia_0375 note='Catalyzes the formation of holo-ACP, which mediates the essential transfer of acyl fatty acid intermediates during the biosynthesis of fatty acids and lipids' product='4'-phosphopantetheinyl transferase' pr…
NC_011365	GenBank	CDS	414346	416577	+	-1	.	EC_number=2.7.6.5 codon_start=1 db_xref=GI:209542558 db_xref=InterPro:IPR003607 db_xref=InterPro:IPR004095 db_xref=InterPro:IPR004811 db_xref=InterPro:IPR006674 db_xref=InterPro:IPR007685 db_xref=GeneID:6973770 locus_tag=Gdia_0376 note='KEGG: gdi:GDI2156 putative guanosine-3',5'-bis(diphosphate) 3'-pyrophosphohydrolase; TIGRFAM: RelA/SpoT family protein; PFAM: TGS domain protein; metal-dependent …
NC_011365	GenBank	CDS	416687	417085	+	-1	.	codon_start=1 db_xref=GI:209542559 db_xref=InterPro:IPR003716 db_xref=InterPro:IPR006110 db_xref=GeneID:6973771 locus_tag=Gdia_0377 note='Promotes RNA polymerase assembly. Latches the N- and C-terminal regions of the beta' subunit thereby facilitating its interaction with the beta and alpha subunits' product='DNA-directed RNA polymerase subunit omega' protein_id=YP_002274788.1 transl_table=11
NC_011365	GenBank	CDS	417166	417663	+	-1	.	codon_start=1 db_xref=GI:209542560 db_xref=InterPro:IPR000550 db_xref=GeneID:6973772 locus_tag=Gdia_0378 note='TIGRFAM: 2-amino-4-hydroxy-6-hydroxymethyldihydropteridine pyrophosphokinase; PFAM: 78-dihydro-6-hydroxymethylpterin-pyrophosphokinase HPPK; KEGG: gdi:GDI2158 putative 2-amino-4-hydroxy-6-hydroxymethyldihydropteridine pyrophosphokinase' product='2-amino-4-hydroxy-6- hydroxymethyldihydrop…
NC_011365	GenBank	misc_feature	417262	417660	+	-1	.	db_xref=CDD:29601 locus_tag=Gdia_0378 note='7,8-dihydro-6-hydroxymethylpterin-pyrophosphokinase (HPPK). Folate derivatives are essential cofactors in the biosynthesis of purines, pyrimidines, and amino acids as well as formyl-tRNA. Mammalian cells are able to utilize pre-formed folates after...; Region: HPPK; cd00483'
NC_011365	GenBank	CDS	417890	418501	+	1	.	codon_start=1 db_xref=GI:209542561 db_xref=InterPro:IPR002790 db_xref=GeneID:6973773 locus_tag=Gdia_0379 note='PFAM: protein of unknown function DUF88; KEGG: gdi:GDI2159 hypothetical protein' product='hypothetical protein' protein_id=YP_002274790.1 transl_table=11
NC_011365	GenBank	CDS	418501	419199	+	1	.	codon_start=1 db_xref=GI:209542562 db_xref=InterPro:IPR005122 db_xref=GeneID:6973774 locus_tag=Gdia_0380 note='PFAM: Uracil-DNA glycosylase superfamily; KEGG: gdi:GDI2160 putative uracil DNA glycosylase' product='uracil-DNA glycosylase' protein_id=YP_002274791.1 transl_table=11
NC_011365	GenBank	CDS	419238	420734	+	-1	.	codon_start=1 db_xref=GI:209542563 db_xref=InterPro:IPR006076 db_xref=InterPro:IPR006231 db_xref=GeneID:6973775 locus_tag=Gdia_0381 note='malate dehydrogenase; catalyzes the oxidation of malate to oxaloacetate' product='malate:quinone oxidoreductase' protein_id=YP_002274792.1 transl_table=11
NC_011365	GenBank	CDS	421030	422019	+	-1	.	EC_number=2.3.1.19 codon_start=1 db_xref=GI:209542564 db_xref=InterPro:IPR002505 db_xref=GeneID:6973776 locus_tag=Gdia_0382 note='PFAM: phosphate acetyl/butaryl transferase; KEGG: gdi:GDI2163 putative phosphate acetyltransferase' product='phosphate butyryltransferase' protein_id=YP_002274793.1 transl_table=11
NC_011365	GenBank	CDS	422035	422658	+	-1	.	codon_start=1 db_xref=GI:209542565 db_xref=InterPro:IPR013130 db_xref=GeneID:6973777 locus_tag=Gdia_0383 note='PFAM: Ferric reductase domain protein transmembrane component domain; KEGG: gdi:GDI2164 hypothetical protein' product='ferric reductase transmembrane domain-containing protein' protein_id=YP_002274794.1 transl_table=11
NC_011365	GenBank	CDS	422660	423613	+	-1	.	codon_start=1 db_xref=GI:209542566 db_xref=InterPro:IPR000572 db_xref=InterPro:IPR006311 db_xref=GeneID:6973778 locus_tag=Gdia_0384 note='in Escherichia coli this periplasmic enzyme was found to encode the periplasmic catalytic subunit of an oxidoreductase; sulfite oxidase activity not demonstrated; requires inner membrane anchor protein YedZ' product='putative sulfite oxidase subunit YedY' prote…
NC_011365	GenBank	CDS	423704	424612	+	1	.	codon_start=1 db_xref=GI:209542567 db_xref=InterPro:IPR004455 db_xref=InterPro:IPR006115 db_xref=GeneID:6973779 locus_tag=Gdia_0385 note='PFAM: NADP oxidoreductase coenzyme F420-dependent; 6-phosphogluconate dehydrogenase NAD-binding; KEGG: gdi:GDI2166 6-phosphogluconate dehydrogenase, NAD-binding' product='NAD-binding 6-phosphogluconate dehydrogenase' protein_id=YP_002274796.1 transl_table=11
NC_011365	GenBank	CDS	424634	425512	+	-1	.	codon_start=1 db_xref=GI:209542568 db_xref=GeneID:6973780 locus_tag=Gdia_0386 note='KEGG: gdi:GDI2167 hypothetical protein' product='hypothetical protein' protein_id=YP_002274797.1 transl_table=11
NC_011365	GenBank	CDS	425662	426270	+	1	.	EC_number=1.15.1.1 codon_start=1 db_xref=GI:209542569 db_xref=InterPro:IPR001189 db_xref=GeneID:6973781 locus_tag=Gdia_0387 note='PFAM: manganese and iron superoxide dismutase; KEGG: gdi:GDI2168 superoxide dismutase' product='Superoxide dismutase' protein_id=YP_002274798.1 transl_table=11
NC_011365	GenBank	CDS	426354	427772	+	-1	.	codon_start=1 db_xref=GI:209542570 db_xref=InterPro:IPR003663 db_xref=InterPro:IPR005828 db_xref=InterPro:IPR005829 db_xref=InterPro:IPR007114 db_xref=InterPro:IPR011701 db_xref=GeneID:6973782 locus_tag=Gdia_0388 note='KEGG: gdi:GDI2169 putative galactose-proton symporter; TIGRFAM: sugar transporter; PFAM: General substrate transporter; major facilitator superfamily MFS_1' product='sugar transpor…
NC_011365	GenBank	CDS	427862	428647	+	-1	.	codon_start=1 db_xref=GI:209542571 db_xref=InterPro:IPR002198 db_xref=InterPro:IPR002347 db_xref=GeneID:6973783 locus_tag=Gdia_0389 note='PFAM: short-chain dehydrogenase/reductase SDR; KEGG: gdi:GDI2170 putative oxidoreductase' product='short-chain dehydrogenase/reductase SDR' protein_id=YP_002274800.1 transl_table=11
NC_011365	GenBank	CDS	428641	429789	+	-1	.	codon_start=1 db_xref=GI:209542572 db_xref=InterPro:IPR001354 db_xref=InterPro:IPR013341 db_xref=InterPro:IPR013342 db_xref=GeneID:6973784 locus_tag=Gdia_0390 note='PFAM: Mandelate racemase/muconate lactonizing protein; KEGG: gdi:GDI2171 putative galactonate dehydratase' product='galactonate dehydratase' protein_id=YP_002274801.1 transl_table=11
NC_011365	GenBank	CDS	429786	430454	+	-1	.	codon_start=1 db_xref=GI:209542573 db_xref=InterPro:IPR000887 db_xref=GeneID:6973785 locus_tag=Gdia_0391 note='PFAM: KDPG and KHG aldolase; KEGG: gdi:GDI2172 hypothetical protein' product='KDPG and KHG aldolase' protein_id=YP_002274802.1 transl_table=11
NC_011365	GenBank	CDS	430451	431437	+	-1	.	codon_start=1 db_xref=GI:209542574 db_xref=InterPro:IPR007729 db_xref=GeneID:6973786 locus_tag=Gdia_0392 note='PFAM: 2-keto-3-deoxy-galactonokinase; KEGG: gdi:GDI2173 putative 2-dehydro-3-deoxygalactonokinase' product=2-keto-3-deoxy-galactonokinase protein_id=YP_002274803.1 transl_table=11
NC_011365	GenBank	CDS	431421	432206	+	-1	.	codon_start=1 db_xref=GI:209542575 db_xref=InterPro:IPR005471 db_xref=InterPro:IPR014757 db_xref=GeneID:6973787 locus_tag=Gdia_0393 note='PFAM: regulatory protein IclR; Transcriptional regulator IclR; KEGG: gdi:GDI2174 putative transcriptional regulator' product='IclR family transcriptional regulator' protein_id=YP_002274804.1 transl_table=11
NC_011365	GenBank	CDS	432399	432779	+	-1	.	codon_start=1 db_xref=GI:209542576 db_xref=InterPro:IPR003849 db_xref=GeneID:6973788 locus_tag=Gdia_0394 note='TIGRFAM: preprotein translocase, YajC subunit; PFAM: YajC family protein; KEGG: gdi:GDI2175 hypothetical protein' product='preprotein translocase subunit YajC' protein_id=YP_002274805.1 transl_table=11
NC_011365	GenBank	CDS	432927	433799	+	1	.	codon_start=1 db_xref=GI:209542577 db_xref=InterPro:IPR008533 db_xref=GeneID:6973789 locus_tag=Gdia_0395 note='PFAM: protein of unknown function DUF815; KEGG: gdi:GDI2176 hypothetical protein' product='hypothetical protein' protein_id=YP_002274806.1 transl_table=11
NC_011365	GenBank	CDS	434029	435111	+	1	.	codon_start=1 db_xref=GI:209542578 db_xref=InterPro:IPR005806 db_xref=GeneID:6973790 locus_tag=Gdia_0396 note='PFAM: Rieske [2Fe-2S] domain protein; KEGG: gdi:GDI2177 vanillate O-demethylase oxygenase subunit' product='Rieske (2Fe-2S) domain-containing protein' protein_id=YP_002274807.1 transl_table=11
NC_011365	GenBank	CDS	435116	436159	+	1	.	codon_start=1 db_xref=GI:209542579 db_xref=InterPro:IPR000086 db_xref=InterPro:IPR000182 db_xref=InterPro:IPR003561 db_xref=GeneID:6973791 locus_tag=Gdia_0397 note='TIGRFAM: mutator MutT protein; PFAM: NUDIX hydrolase; GCN5-related N-acetyltransferase; KEGG: gdi:GDI2178 putative bifunctional acetyltransferase' product='mutator MutT protein' protein_id=YP_002274808.1 transl_table=11
NC_011365	GenBank	CDS	436162	437070	+	-1	.	codon_start=1 db_xref=GI:209542580 db_xref=InterPro:IPR005511 db_xref=InterPro:IPR013658 db_xref=GeneID:6973792 locus_tag=Gdia_0398 note='PFAM: SMP-30/Gluconolaconase/LRE domain protein; KEGG: gdi:GDI2179 transcriptional regulator, IclR family/regucalcin' product='SMP-30/gluconolaconase/LRE domain-containing protein' protein_id=YP_002274809.1 transl_table=11
NC_011365	GenBank	CDS	437145	437897	+	1	.	codon_start=1 db_xref=GI:209542581 db_xref=InterPro:IPR001453 db_xref=GeneID:6973793 locus_tag=Gdia_0399 note='PFAM: molybdopterin binding domain; KEGG: gdi:GDI2180 molybdopterin binding' product='molybdopterin binding domain-containing protein' protein_id=YP_002274810.1 transl_table=11
NC_011365	GenBank	CDS	437907	438863	+	-1	.	EC_number=6.4.1.2 codon_start=1 db_xref=GI:209542582 db_xref=InterPro:IPR001095 db_xref=InterPro:IPR011763 db_xref=GeneID:6973794 locus_tag=Gdia_0400 note='catalyzes the carboxylation of acetyl-CoA to malonyl-CoA; forms a tetramer composed of two alpha (AccA) and two beta (AccD) subunits; one of the two catalytic subunits that can form the acetyl CoA carboxylase enzyme together with a carrier pro…
NC_011365	GenBank	CDS	438934	439848	+	-1	.	codon_start=1 db_xref=GI:209542583 db_xref=InterPro:IPR002104 db_xref=InterPro:IPR004107 db_xref=GeneID:6973795 locus_tag=Gdia_0401 note='PFAM: integrase family protein; integrase domain protein SAM domain protein; KEGG: gdi:GDI2182 putative tyrosine recombinase XerD' product='integrase family protein' protein_id=YP_002274812.1 transl_table=11
NC_011365	GenBank	CDS	439859	440002	+	-1	.	codon_start=1 db_xref=GI:209542584 db_xref=GeneID:6973796 locus_tag=Gdia_0402 note='KEGG: gdi:GDI2183 hypothetical protein' product='hypothetical protein' protein_id=YP_002274813.1 transl_table=11
NC_011365	GenBank	CDS	440106	441881	+	1	.	codon_start=1 db_xref=GI:209542585 db_xref=InterPro:IPR000623 db_xref=InterPro:IPR002658 db_xref=InterPro:IPR016037 db_xref=GeneID:6973797 locus_tag=Gdia_0403 note='PFAM: shikimate kinase; 3-dehydroquinate synthase; KEGG: gdi:GDI2184 putative bifunctional protein: shikimate kinase and 3-dehydroquinate synthase' product='3-dehydroquinate synthase' protein_id=YP_002274814.1 transl_table=11
NC_011365	GenBank	CDS	442214	443350	+	1	.	codon_start=1 db_xref=GI:209542586 db_xref=InterPro:IPR002566 db_xref=InterPro:IPR006665 db_xref=GeneID:6973798 locus_tag=Gdia_0404 note='PFAM: surface antigen msp4 family protein; OmpA/MotB domain protein; KEGG: gdi:GDI2185 outer membrane lipoprotein' product='OmpA/MotB domain-containing protein' protein_id=YP_002274815.1 transl_table=11
NC_011365	GenBank	CDS	443457	444032	+	1	.	codon_start=1 db_xref=GI:209542587 db_xref=InterPro:IPR007267 db_xref=GeneID:6973799 locus_tag=Gdia_0405 note='PFAM: GtrA family protein; KEGG: gbe:GbCGDNIH1_1448 hypothetical protein' product='GtrA family protein' protein_id=YP_002274816.1 transl_table=11
NC_011365	GenBank	CDS	443948	444652	+	-1	.	codon_start=1 db_xref=GI:209542588 db_xref=InterPro:IPR001005 db_xref=InterPro:IPR004305 db_xref=GeneID:6973800 locus_tag=Gdia_0406 note='PFAM: TENA/THI-4 domain protein; KEGG: gdi:GDI2186 thiaminase-2 protein' product='TenA family transcriptional activator' protein_id=YP_002274817.1 transl_table=11
NC_011365	GenBank	CDS	444871	447516	+	1	.	EC_number=6.1.1.7 codon_start=1 db_xref=GI:209542589 db_xref=InterPro:IPR002318 db_xref=InterPro:IPR003156 db_xref=InterPro:IPR012947 db_xref=GeneID:6973801 gene=alaS locus_tag=Gdia_0407 note='Catalyzes a two-step reaction, first charging an alanyl molecule by linking its carboxyl group to the alpha-phosphate of ATP, followed by transfer of the aminoacyl-adenylate to its tRNA' product='alanyl-tRN…
NC_011365	GenBank	misc_feature	444871	447459	+	1	.	db_xref=CDD:178947 gene=alaS locus_tag=Gdia_0407 note='alanyl-tRNA synthetase; Reviewed; Region: alaS; PRK00252'
NC_011365	GenBank	misc_feature	444880	445593	+	1	.	db_xref=CDD:29811 gene=alaS locus_tag=Gdia_0407 note='Alanyl-tRNA synthetase (AlaRS) class II core catalytic domain. AlaRS is a homodimer. It is responsible for the attachment of alanine to the 3' OH group of ribose of the appropriate tRNA. This domain is primarily responsible for ATP-dependent formation of...; Region: AlaRS_core; cd00673'
NC_011365	GenBank	misc_feature	446827	446976	+	1	.	db_xref=CDD:198936 gene=alaS locus_tag=Gdia_0407 note='Threonyl and Alanyl tRNA synthetase second additional domain; Region: tRNA_SAD; cl08469'
NC_011365	GenBank	CDS	447809	448504	+	1	.	EC_number=4.2.1.1 codon_start=1 db_xref=GI:209542590 db_xref=InterPro:IPR001765 db_xref=InterPro:IPR015892 db_xref=GeneID:6973802 locus_tag=Gdia_0408 note='PFAM: carbonic anhydrase; KEGG: gdi:GDI2188 carbonic anhydrase 1' product='carbonate dehydratase' protein_id=YP_002274819.1 transl_table=11
NC_011365	GenBank	CDS	448510	449382	+	1	.	codon_start=1 db_xref=GI:209542591 db_xref=InterPro:IPR005135 db_xref=GeneID:6973803 locus_tag=Gdia_0409 note='PFAM: Endonuclease/exonuclease/phosphatase; KEGG: gdi:GDI2189 putative endonuclease/exonuclease/phosphatase family' product=endonuclease/exonuclease/phosphatase protein_id=YP_002274820.1 transl_table=11
NC_011365	GenBank	CDS	449432	450394	+	1	.	codon_start=1 db_xref=GI:209542592 db_xref=InterPro:IPR001395 db_xref=InterPro:IPR005829 db_xref=GeneID:6973804 locus_tag=Gdia_0410 note='PFAM: aldo/keto reductase; KEGG: gdi:GDI2190 oxidoreductase protein' product='aldo/keto reductase' protein_id=YP_002274821.1 transl_table=11
NC_011365	GenBank	CDS	450405	451118	+	1	.	codon_start=1 db_xref=GI:209542593 db_xref=InterPro:IPR000086 db_xref=GeneID:6973805 locus_tag=Gdia_0411 note='PFAM: NUDIX hydrolase; KEGG: gdi:GDI2191 NUDIX hydrolase' product='NUDIX hydrolase' protein_id=YP_002274822.1 transl_table=11
NC_011365	GenBank	CDS	451133	451270	+	-1	.	codon_start=1 db_xref=GI:209542594 db_xref=GeneID:6973806 locus_tag=Gdia_0412 note='KEGG: gdi:GDI2192 hypothetical protein' product='hypothetical protein' protein_id=YP_002274823.1 transl_table=11
NC_011365	GenBank	CDS	451479	452075	+	1	.	codon_start=1 db_xref=GI:209542595 db_xref=InterPro:IPR006045 db_xref=InterPro:IPR006311 db_xref=GeneID:6973807 locus_tag=Gdia_0413 note='PFAM: Cupin domain protein; KEGG: gdi:GDI2193 hypothetical protein' product=cupin protein_id=YP_002274824.1 transl_table=11
NC_011365	GenBank	CDS	452083	452829	+	1	.	codon_start=1 db_xref=GI:209542596 db_xref=InterPro:IPR004455 db_xref=GeneID:6973808 locus_tag=Gdia_0414 note='PFAM: NADP oxidoreductase coenzyme F420-dependent; KEGG: gdi:GDI2194 putative NADP oxidoreductase, coenzyme F420-dependent' product='coenzyme F420-dependent NADP oxidoreductase' protein_id=YP_002274825.1 transl_table=11
NC_011365	GenBank	CDS	452896	453447	+	-1	.	codon_start=1 db_xref=GI:209542597 db_xref=GeneID:6973809 locus_tag=Gdia_0415 note='KEGG: gdi:GDI2195 hypothetical protein' product='hypothetical protein' protein_id=YP_002274826.1 transl_table=11
NC_011365	GenBank	CDS	453781	454398	+	1	.	codon_start=1 db_xref=GI:209542598 db_xref=InterPro:IPR001912 db_xref=InterPro:IPR002942 db_xref=InterPro:IPR005709 db_xref=GeneID:6973810 gene=rpsD locus_tag=Gdia_0416 note='primary rRNA binding protein; nucleates 30S assembly; involved in translational accuracy with proteins S5 and S12; interacts with protein S5; involved in autogeneously regulating ribosomal proteins by binding to pseudoknot s…
NC_011365	GenBank	misc_feature	454060	454239	+	1	.	db_xref=CDD:29105 gene=rpsD locus_tag=Gdia_0416 note='S4/Hsp/ tRNA synthetase RNA-binding domain; The domain surface is populated by conserved, charged residues that define a likely RNA-binding site; Found in stress proteins, ribosomal proteins and tRNA synthetases; This may imply a hitherto unrecognized...; Region: S4; cd00165'
NC_011365	GenBank	CDS	454517	456100	+	1	.	codon_start=1 db_xref=GI:209542599 db_xref=InterPro:IPR000795 db_xref=InterPro:IPR002127 db_xref=InterPro:IPR004161 db_xref=InterPro:IPR004548 db_xref=InterPro:IPR005225 db_xref=GeneID:6973811 locus_tag=Gdia_0417 note='TIGRFAM: peptide chain release factor 3; small GTP-binding protein; PFAM: protein synthesis factor GTP-binding; elongation factor Tu domain 2 protein; KEGG: gdi:GDI2197 putative pe…
NC_011365	GenBank	CDS	456072	457418	+	-1	.	codon_start=1 db_xref=GI:209542600 db_xref=InterPro:IPR002528 db_xref=GeneID:6973812 locus_tag=Gdia_0418 note='TIGRFAM: MATE efflux family protein; PFAM: multi antimicrobial extrusion protein MatE; KEGG: gdi:GDI2198 putative multidrug resistance protein NorM (multidrug-efflux transporter)' product='MATE efflux family protein' protein_id=YP_002274829.1 transl_table=11
NC_011365	GenBank	CDS	457597	458958	+	1	.	EC_number=6.1.1.16 codon_start=1 db_xref=GI:209542601 db_xref=InterPro:IPR002308 db_xref=InterPro:IPR015273 db_xref=InterPro:IPR015413 db_xref=InterPro:IPR015803 db_xref=GeneID:6973813 gene=cysS locus_tag=Gdia_0419 note='catalyzes a two-step reaction; charges a cysteine by linking its carboxyl group to the alpha-phosphate of ATP then transfers the aminoacyl-adenylate to its tRNA' product='cystein…
NC_011365	GenBank	misc_feature	457612	458955	+	1	.	db_xref=CDD:178951 gene=cysS locus_tag=Gdia_0419 note='cysteinyl-tRNA synthetase; Validated; Region: cysS; PRK00260'
NC_011365	GenBank	misc_feature	457621	457962	+	1	.	db_xref=CDD:173899 gene=cysS locus_tag=Gdia_0419 note='catalytic core domain of cysteinyl tRNA synthetase; Region: CysRS_core; cd00672'
NC_011365	GenBank	misc_feature	458224	458529	+	1	.	db_xref=CDD:173899 gene=cysS locus_tag=Gdia_0419 note='catalytic core domain of cysteinyl tRNA synthetase; Region: CysRS_core; cd00672'
NC_011365	GenBank	misc_feature	458533	458952	+	1	.	db_xref=CDD:199072 gene=cysS locus_tag=Gdia_0419 note='Anticodon-binding domain of class Ia aminoacyl tRNA synthetases and similar domains; Region: Anticodon_Ia_like; cl12020'
NC_011365	GenBank	misc_feature	458533	458691	+	1	.	db_xref=CDD:153408 gene=cysS locus_tag=Gdia_0419 note='tRNA binding surface [nucleotide binding]; other site'
NC_011365	GenBank	CDS	458955	459731	+	1	.	codon_start=1 db_xref=GI:209542602 db_xref=InterPro:IPR001537 db_xref=GeneID:6973814 locus_tag=Gdia_0420 note='PFAM: tRNA/rRNA methyltransferase (SpoU); KEGG: gdi:GDI2199 putative cysteinyl-tRNA synthetase' product='tRNA/rRNA methyltransferase SpoU' protein_id=YP_002274831.1 transl_table=11
NC_011365	GenBank	misc_feature	459000	459458	+	1	.	db_xref=CDD:200647 locus_tag=Gdia_0420 note='SpoU rRNA Methylase family; Region: SpoU_methylase; cl00362'
NC_011365	GenBank	misc_feature	459003	459707	+	1	.	db_xref=CDD:30911 locus_tag=Gdia_0420 note='rRNA methylase [Translation, ribosomal structure and biogenesis]; Region: LasT; COG0565'
NC_011365	GenBank	CDS	462037	462384	+	-1	.	codon_start=1 db_xref=GI:209542603 db_xref=InterPro:IPR010152 db_xref=GeneID:6973815 locus_tag=Gdia_0421 note='TIGRFAM: CRISPR-associated protein Cas2; KEGG: gdi:GDI2203 hypothetical protein' product='CRISPR-associated protein Cas2' protein_id=YP_002274832.1 transl_table=11
NC_011365	GenBank	CDS	462365	463324	+	-1	.	codon_start=1 db_xref=GI:209542604 db_xref=InterPro:IPR002729 db_xref=GeneID:6973816 locus_tag=Gdia_0422 note='TIGRFAM: CRISPR-associated protein Cas1; KEGG: gdi:GDI2204 hypothetical protein' product='CRISPR-associated protein Cas1' protein_id=YP_002274833.1 transl_table=11
NC_011365	GenBank	CDS	463336	464022	+	-1	.	codon_start=1 db_xref=GI:209542605 db_xref=InterPro:IPR010179 db_xref=GeneID:6973817 locus_tag=Gdia_0423 note='TIGRFAM: CRISPR-associated protein, Cse3 family; PFAM: CRISPR-associated protein CT1974; KEGG: gdi:GDI2205 hypothetical protein' product='Cse3 family CRISPR-associated protein' protein_id=YP_002274834.1 transl_table=11
NC_011365	GenBank	CDS	464019	464801	+	-1	.	codon_start=1 db_xref=GI:209542606 db_xref=InterPro:IPR010147 db_xref=InterPro:IPR013422 db_xref=GeneID:6973818 locus_tag=Gdia_0424 note='TIGRFAM: CRISPR-associated protein Cas5 family; CRISPR-associated protein Cas5; KEGG: gdi:GDI2206 hypothetical protein' product='Cas5 family CRISPR-associated protein' protein_id=YP_002274835.1 transl_table=11
NC_011365	GenBank	CDS	464810	465868	+	-1	.	codon_start=1 db_xref=GI:209542607 db_xref=InterPro:IPR001137 db_xref=InterPro:IPR010148 db_xref=GeneID:6973819 locus_tag=Gdia_0425 note='TIGRFAM: CRISPR-associated protein, Cse4 family; PFAM: CRISPR-associated protein CT1975; KEGG: gdi:GDI2207 hypothetical protein' product='Cse4 family CRISPR-associated protein' protein_id=YP_002274836.1 transl_table=11
NC_011365	GenBank	CDS	465865	466455	+	-1	.	codon_start=1 db_xref=GI:209542608 db_xref=InterPro:IPR013382 db_xref=GeneID:6973820 locus_tag=Gdia_0426 note='TIGRFAM: CRISPR-associated protein, Cse2 family; PFAM: CRISPR-associated protein Cse2; KEGG: gdi:GDI2208 hypothetical protein' product='Cse2 family CRISPR-associated protein' protein_id=YP_002274837.1 transl_table=11
NC_011365	GenBank	CDS	466452	468092	+	-1	.	codon_start=1 db_xref=GI:209542609 db_xref=InterPro:IPR013381 db_xref=GeneID:6973821 locus_tag=Gdia_0427 note='TIGRFAM: CRISPR-associated protein, Cse1 family; PFAM: CRISPR-associated protein Cse1; KEGG: gdi:GDI2209 hypothetical protein' product='Cse1 family CRISPR-associated protein' protein_id=YP_002274838.1 transl_table=11
NC_011365	GenBank	CDS	468474	471167	+	-1	.	codon_start=1 db_xref=GI:209542610 db_xref=InterPro:IPR001650 db_xref=InterPro:IPR006474 db_xref=InterPro:IPR014001 db_xref=InterPro:IPR014021 db_xref=GeneID:6973822 locus_tag=Gdia_0428 note='KEGG: gdi:GDI2210 putative helicase protein; TIGRFAM: CRISPR-associated helicase Cas3; PFAM: helicase domain protein; SMART: DEAD-like helicases' product='CRISPR-associated helicase Cas3' protein_id=YP_00227…
NC_011365	GenBank	CDS	471212	472543	+	-1	.	codon_start=1 db_xref=GI:209542611 db_xref=InterPro:IPR000924 db_xref=InterPro:IPR001412 db_xref=InterPro:IPR004527 db_xref=GeneID:6973823 gene=gltX locus_tag=Gdia_0429 note='Charges one glutamine molecule and pairs it to its corresponding RNA trinucleotide during protein translation' product='glutamyl-tRNA synthetase' protein_id=YP_002274840.1 transl_table=11
NC_011365	GenBank	misc_feature	471227	472543	+	-1	.	db_xref=CDD:183594 gene=gltX locus_tag=Gdia_0429 note='glutamyl-tRNA synthetase; Provisional; Region: PRK12558'
NC_011365	GenBank	misc_feature	471599	472015	+	-1	.	db_xref=CDD:173905 gene=gltX locus_tag=Gdia_0429 note='catalytic core domain of discriminating glutamyl-tRNA synthetase; Region: GluRS_core; cd00808'
NC_011365	GenBank	CDS	472608	473009	+	-1	.	codon_start=1 db_xref=GI:209542612 db_xref=GeneID:6973824 locus_tag=Gdia_0430 note='KEGG: gdi:GDI2212 hypothetical protein' product='hypothetical protein' protein_id=YP_002274841.1 transl_table=11
NC_011365	GenBank	CDS	473036	474217	+	-1	.	codon_start=1 db_xref=GI:209542613 db_xref=GeneID:6973825 locus_tag=Gdia_0431 note='KEGG: gdi:GDI2213 hypothetical protein' product='hypothetical protein' protein_id=YP_002274842.1 transl_table=11
NC_011365	GenBank	CDS	474240	475652	+	-1	.	EC_number=2.5.1.54 codon_start=1 db_xref=GI:209542614 db_xref=InterPro:IPR002480 db_xref=GeneID:6973826 locus_tag=Gdia_0432 note='KEGG: gdi:GDI2214 3-deoxy-D-arabinoheptulosonate-7-phosphate synthase (DAHP synthetase, phenylalanine repressible); TIGRFAM: phospho-2-dehydro-3-deoxyheptonate aldolase; PFAM: DAHP synthetase class II' product='phospho-2-dehydro-3-deoxyheptonate aldolase' protein_id=YP…
NC_011365	GenBank	CDS	475975	476367	+	1	.	codon_start=1 db_xref=GI:209542615 db_xref=GeneID:6973827 locus_tag=Gdia_0433 note='KEGG: gdi:GDI2215 hypothetical protein' product='hypothetical protein' protein_id=YP_002274844.1 transl_table=11
NC_011365	GenBank	CDS	476476	477876	+	-1	.	codon_start=1 db_xref=GI:209542616 db_xref=InterPro:IPR000103 db_xref=InterPro:IPR000815 db_xref=InterPro:IPR001100 db_xref=InterPro:IPR001327 db_xref=InterPro:IPR001864 db_xref=InterPro:IPR004099 db_xref=InterPro:IPR012999 db_xref=InterPro:IPR013027 db_xref=GeneID:6973828 locus_tag=Gdia_0434 note='PFAM: FAD-dependent pyridine nucleotide-disulphide oxidoreductase; pyridine nucleotide-disulphide o…
NC_011365	GenBank	CDS	477895	478773	+	-1	.	codon_start=1 db_xref=GI:209542617 db_xref=InterPro:IPR001709 db_xref=InterPro:IPR008333 db_xref=GeneID:6973829 locus_tag=Gdia_0435 note='PFAM: Oxidoreductase FAD-binding domain protein; KEGG: gdi:GDI2217 ferredoxin--NADP reductase' product='oxidoreductase FAD-binding domain-containing protein' protein_id=YP_002274846.1 transl_table=11
NC_011365	GenBank	CDS	478977	481424	+	1	.	codon_start=1 db_xref=GI:209542618 db_xref=InterPro:IPR001650 db_xref=InterPro:IPR014021 db_xref=GeneID:6973830 locus_tag=Gdia_0436 note='PFAM: helicase domain protein; KEGG: gdi:GDI2218 ATP-dependent RNA helicase' product='helicase domain-containing protein' protein_id=YP_002274847.1 transl_table=11
NC_011365	GenBank	CDS	481411	482685	+	-1	.	EC_number=6.1.1.11 codon_start=1 db_xref=GI:209542619 db_xref=InterPro:IPR002314 db_xref=InterPro:IPR002317 db_xref=InterPro:IPR006195 db_xref=InterPro:IPR015866 db_xref=GeneID:6973831 locus_tag=Gdia_0437 note='catalyzes a two-step reaction, first charging a serine molecule by linking its carboxyl group to the alpha-phosphate of ATP, followed by transfer of the aminoacyl-adenylate to its tRNA' pr…
NC_011365	GenBank	misc_feature	481417	482598	+	-1	.	db_xref=CDD:180077 locus_tag=Gdia_0437 note='seryl-tRNA synthetase; Provisional; Region: PRK05431'
NC_011365	GenBank	misc_feature	482371	482598	+	-1	.	db_xref=CDD:145510 locus_tag=Gdia_0437 note='Seryl-tRNA synthetase N-terminal domain; Region: Seryl_tRNA_N; pfam02403'
NC_011365	GenBank	misc_feature	481441	482328	+	-1	.	db_xref=CDD:29815 locus_tag=Gdia_0437 note='Seryl-tRNA synthetase (SerRS) class II core catalytic domain. SerRS is responsible for the attachment of serine to the 3' OH group of ribose of the appropriate tRNA. This domain It is primarily responsible for ATP-dependent formation of the enzyme bound...; Region: SerRS_core; cd00770'
NC_011365	GenBank	CDS	482678	483442	+	-1	.	codon_start=1 db_xref=GI:209542620 db_xref=InterPro:IPR002033 db_xref=GeneID:6973832 locus_tag=Gdia_0438 note='TIGRFAM: Sec-independent protein translocase, TatC subunit; PFAM: Sec-independent periplasmic protein translocase; KEGG: gdi:GDI2220 putative sec-independent protein translocase protein TatC' product='Sec-independent protein translocase subunit TatC' protein_id=YP_002274849.1 transl_tabl…
NC_011365	GenBank	CDS	483523	484104	+	-1	.	codon_start=1 db_xref=GI:209542621 db_xref=InterPro:IPR003998 db_xref=GeneID:6973833 locus_tag=Gdia_0439 note='TIGRFAM: twin-arginine translocation protein, TatB subunit; KEGG: gdi:GDI2221 putative sec-independent protein translocase protein TatB' product='twin-arginine translocation protein subunit TatB' protein_id=YP_002274850.1 transl_table=11
NC_011365	GenBank	CDS	484209	484904	+	-1	.	codon_start=1 db_xref=GI:209542622 db_xref=InterPro:IPR005234 db_xref=GeneID:6973834 locus_tag=Gdia_0440 note='TIGRFAM: segregation and condensation protein B; PFAM: chromosome segregation and condensation protein ScpB; KEGG: gdi:GDI2222 putative segregation and condensation protein B' product='chromosome segregation and condensation protein ScpB' protein_id=YP_002274851.1 transl_table=11
NC_011365	GenBank	CDS	484901	485806	+	-1	.	codon_start=1 db_xref=GI:209542623 db_xref=InterPro:IPR003768 db_xref=GeneID:6973835 locus_tag=Gdia_0441 note='PFAM: chromosome segregation and condensation protein ScpA; KEGG: gdi:GDI2223 putative segregation and condensation protein A' product='chromosome segregation and condensation protein ScpA' protein_id=YP_002274852.1 transl_table=11
NC_011365	GenBank	CDS	485816	486742	+	-1	.	codon_start=1 db_xref=GI:209542624 db_xref=InterPro:IPR007730 db_xref=GeneID:6973836 locus_tag=Gdia_0442 note='PFAM: Sporulation domain protein; KEGG: gdi:GDI2224 putative sporulation protein' product='sporulation domain-containing protein' protein_id=YP_002274853.1 transl_table=11
NC_011365	GenBank	CDS	486739	488532	+	-1	.	EC_number=6.1.1.19 codon_start=1 db_xref=GI:209542625 db_xref=InterPro:IPR001278 db_xref=InterPro:IPR001412 db_xref=InterPro:IPR005148 db_xref=InterPro:IPR008909 db_xref=InterPro:IPR015945 db_xref=GeneID:6973837 gene=argS locus_tag=Gdia_0443 note='catalyzes a two-step reaction, first charging an arginine molecule by linking its carboxyl group to the alpha-phosphate of ATP, followed by transfer of…
NC_011365	GenBank	misc_feature	486745	488520	+	-1	.	db_xref=CDD:30368 gene=argS locus_tag=Gdia_0443 note='Arginyl-tRNA synthetase [Translation, ribosomal structure and biogenesis]; Region: ArgS; COG0018'
NC_011365	GenBank	misc_feature	488254	488511	+	-1	.	db_xref=CDD:198836 gene=argS locus_tag=Gdia_0443 note='Arginyl tRNA synthetase N terminal domain; Region: Arg_tRNA_synt_N; cl04104'
NC_011365	GenBank	misc_feature	487285	487776	+	-1	.	db_xref=CDD:185675 gene=argS locus_tag=Gdia_0443 note='catalytic core domain of arginyl-tRNA synthetases; Region: ArgRS_core; cd00671'
NC_011365	GenBank	misc_feature	486745	487257	+	-1	.	db_xref=CDD:199072 gene=argS locus_tag=Gdia_0443 note='Anticodon-binding domain of class Ia aminoacyl tRNA synthetases and similar domains; Region: Anticodon_Ia_like; cl12020'
NC_011365	GenBank	misc_feature	486892	487182	+	-1	.	db_xref=CDD:153408 gene=argS locus_tag=Gdia_0443 note='tRNA binding surface [nucleotide binding]; other site'
NC_011365	GenBank	CDS	488616	489818	+	-1	.	codon_start=1 db_xref=GI:209542626 db_xref=InterPro:IPR003607 db_xref=InterPro:IPR006261 db_xref=InterPro:IPR006674 db_xref=GeneID:6973838 locus_tag=Gdia_0444 note='KEGG: gdi:GDI2226 deoxyguanosinetriphosphate triphosphohydrolase-like protein; TIGRFAM: deoxyguanosinetriphosphate triphosphohydrolase; PFAM: metal-dependent phosphohydrolase HD sub domain; SMART: metal-dependent phosphohydrolase HD r…
NC_011365	GenBank	CDS	489929	490300	+	1	.	codon_start=1 db_xref=GI:209542627 db_xref=InterPro:IPR000361 db_xref=InterPro:IPR016092 db_xref=GeneID:6973839 locus_tag=Gdia_0445 note='TIGRFAM: iron-sulfur cluster assembly accessory protein; PFAM: HesB/YadR/YfhF-family protein; KEGG: gdi:GDI2227 putative iron-sulfur assembly protein' product='iron-sulfur cluster assembly accessory protein' protein_id=YP_002274856.1 transl_table=11
NC_011365	GenBank	CDS	490317	491093	+	1	.	codon_start=1 db_xref=GI:209542628 db_xref=InterPro:IPR000097 db_xref=InterPro:IPR004808 db_xref=InterPro:IPR005135 db_xref=GeneID:6973840 locus_tag=Gdia_0446 note='TIGRFAM: exodeoxyribonuclease III; exodeoxyribonuclease III Xth; PFAM: Endonuclease/exonuclease/phosphatase; KEGG: gdi:GDI2228 putative exodeoxyribonuclease III' product='exodeoxyribonuclease III Xth' protein_id=YP_002274857.1 transl_…
NC_011365	GenBank	CDS	491158	491496	+	-1	.	codon_start=1 db_xref=GI:209542629 db_xref=GeneID:6973841 locus_tag=Gdia_0447 note='KEGG: gdi:GDI2229 hypothetical protein' product='hypothetical protein' protein_id=YP_002274858.1 transl_table=11
NC_011365	GenBank	CDS	491611	492981	+	-1	.	codon_start=1 db_xref=GI:209542630 db_xref=InterPro:IPR004840 db_xref=InterPro:IPR004841 db_xref=GeneID:6973842 locus_tag=Gdia_0448 note='PFAM: amino acid permease-associated region; KEGG: gdi:GDI2230 GabA permease' product='amino acid permease-associated protein' protein_id=YP_002274859.1 transl_table=11
NC_011365	GenBank	CDS	492975	493820	+	-1	.	codon_start=1 db_xref=GI:209542631 db_xref=InterPro:IPR015000 db_xref=GeneID:6973843 locus_tag=Gdia_0449 note='PFAM: Domain of unknown function DUF1849; KEGG: gdi:GDI2231 hypothetical protein' product='hypothetical protein' protein_id=YP_002274860.1 transl_table=11
NC_011365	GenBank	CDS	493878	495677	+	-1	.	codon_start=1 db_xref=GI:209542632 db_xref=InterPro:IPR002312 db_xref=InterPro:IPR004115 db_xref=InterPro:IPR004364 db_xref=InterPro:IPR004365 db_xref=InterPro:IPR004524 db_xref=InterPro:IPR006195 db_xref=GeneID:6973844 gene=aspS locus_tag=Gdia_0450 note='catalyzes a two-step reaction, first charging an aspartate molecule by linking its carboxyl group to the alpha-phosphate of ATP, followed by tr…
NC_011365	GenBank	misc_feature	493911	495674	+	-1	.	db_xref=CDD:179042 gene=aspS locus_tag=Gdia_0450 note='aspartyl-tRNA synthetase; Validated; Region: aspS; PRK00476'
NC_011365	GenBank	misc_feature	495264	495665	+	-1	.	db_xref=CDD:58587 gene=aspS locus_tag=Gdia_0450 note='EcAspRS_like_N: N-terminal, anticodon recognition domain of the type found in Escherichia coli aspartyl-tRNA synthetase (AspRS), the human mitochondrial (mt) AspRS-2, the discriminating (D) Thermus thermophilus AspRS-1, and the nondiscriminating (ND)...; Region: EcAspRS_like_N; cd04317'
NC_011365	GenBank	misc_feature	494814	495254	+	-1	.	db_xref=CDD:73228 gene=aspS locus_tag=Gdia_0450 note='Asp tRNA synthetase (aspRS) class II core domain. Class II assignment is based upon its structure and the presence of three characteristic sequence motifs. AspRS is a homodimer, which attaches a specific amino acid to the 3' OH group of ribose of the...; Region: AspRS_core; cd00777'
NC_011365	GenBank	misc_feature	493992	494420	+	-1	.	db_xref=CDD:200628 gene=aspS locus_tag=Gdia_0450 note='Class II tRNA amino-acyl synthetase-like catalytic core domain. Class II amino acyl-tRNA synthetases (aaRS) share a common fold and generally attach an amino acid to the 3' OH of ribose of the appropriate tRNA. PheRS is an exception in that it attaches...; Region: class_II_aaRS-like_core; cl00268'
NC_011365	GenBank	CDS	495806	496903	+	-1	.	EC_number=5.3.1.23 codon_start=1 db_xref=GI:209542633 db_xref=InterPro:IPR000649 db_xref=InterPro:IPR005251 db_xref=InterPro:IPR011559 db_xref=GeneID:6973845 gene=mtnA locus_tag=Gdia_0451 note='isomerizes methylthioribose-1-phosphate into methylthioribulose-1-phosphate; involved in methionine salvage pathway' product='methylthioribose-1-phosphate isomerase' protein_id=YP_002274862.1 transl_table=…
NC_011365	GenBank	CDS	497038	498927	+	-1	.	codon_start=1 db_xref=GI:209542634 db_xref=InterPro:IPR001404 db_xref=InterPro:IPR003594 db_xref=GeneID:6973846 locus_tag=Gdia_0452 note='molecular chaperone' product='heat shock protein 90' protein_id=YP_002274863.1 transl_table=11
NC_011365	GenBank	CDS	499021	499668	+	-1	.	codon_start=1 db_xref=GI:209542635 db_xref=InterPro:IPR000086 db_xref=GeneID:6973847 locus_tag=Gdia_0453 note='PFAM: NUDIX hydrolase; KEGG: gdi:GDI2235 putative MutT-like protein' product='NUDIX hydrolase' protein_id=YP_002274864.1 transl_table=11
NC_011365	GenBank	CDS	499665	500141	+	-1	.	codon_start=1 db_xref=GI:209542636 db_xref=InterPro:IPR009327 db_xref=GeneID:6973848 locus_tag=Gdia_0454 note='PFAM: protein of unknown function DUF985; KEGG: gdi:GDI2236 hypothetical protein' product='hypothetical protein' protein_id=YP_002274865.1 transl_table=11
NC_011365	GenBank	CDS	500198	500869	+	-1	.	codon_start=1 db_xref=GI:209542637 db_xref=GeneID:6973849 locus_tag=Gdia_0455 note='KEGG: gdi:GDI2237 hypothetical protein' product='hypothetical protein' protein_id=YP_002274866.1 transl_table=11
NC_011365	GenBank	CDS	500890	502266	+	-1	.	codon_start=1 db_xref=GI:209542638 db_xref=InterPro:IPR006043 db_xref=GeneID:6973850 locus_tag=Gdia_0456 note='PFAM: Xanthine/uracil/vitamin C permease; KEGG: gdi:GDI2238 putative permease protein' product='xanthine/uracil/vitamin C permease' protein_id=YP_002274867.1 transl_table=11
NC_011365	GenBank	CDS	502620	504038	+	1	.	codon_start=1 db_xref=GI:209542639 db_xref=InterPro:IPR000160 db_xref=GeneID:6973851 locus_tag=Gdia_0457 note='TIGRFAM: diguanylate cyclase; PFAM: GGDEF domain containing protein; KEGG: gdi:GDI2239 putative signalling protein, GGDEF family' product='diguanylate cyclase' protein_id=YP_002274868.1 transl_table=11
NC_011365	GenBank	CDS	504071	505204	+	-1	.	codon_start=1 db_xref=GI:209542640 db_xref=InterPro:IPR000644 db_xref=InterPro:IPR006025 db_xref=InterPro:IPR008915 db_xref=GeneID:6973852 locus_tag=Gdia_0458 note='PFAM: CBS domain containing protein; peptidase M50; KEGG: gdi:GDI2240 putative peptidase protein' product='peptidase M50' protein_id=YP_002274869.1 transl_table=11
NC_011365	GenBank	CDS	505292	506218	+	-1	.	codon_start=1 db_xref=GI:209542641 db_xref=InterPro:IPR000847 db_xref=InterPro:IPR005119 db_xref=GeneID:6973853 locus_tag=Gdia_0459 note='PFAM: regulatory protein LysR; LysR substrate-binding; KEGG: gdi:GDI2241 putative transcriptional regulator, LysR family' product='LysR family transcriptional regulator' protein_id=YP_002274870.1 transl_table=11
NC_011365	GenBank	CDS	506319	506681	+	1	.	codon_start=1 db_xref=GI:209542642 db_xref=GeneID:6973854 locus_tag=Gdia_0460 note='KEGG: gdi:GDI2242 hypothetical protein' product='hypothetical protein' protein_id=YP_002274871.1 transl_table=11
NC_011365	GenBank	CDS	506717	506824	+	1	.	codon_start=1 db_xref=GI:209542643 db_xref=GeneID:6973855 locus_tag=Gdia_0461 product='hypothetical protein' protein_id=YP_002274872.1 transl_table=11
NC_011365	GenBank	CDS	506986	508794	+	1	.	codon_start=1 db_xref=GI:209542644 db_xref=GeneID:6973856 locus_tag=Gdia_0462 note='KEGG: gdi:GDI2243 hypothetical protein' product='hypothetical protein' protein_id=YP_002274873.1 transl_table=11
NC_011365	GenBank	CDS	508791	510194	+	-1	.	codon_start=1 db_xref=GI:209542645 db_xref=InterPro:IPR005053 db_xref=GeneID:6973857 locus_tag=Gdia_0463 note='PFAM: MobA/MobL protein; KEGG: gdi:GDI2244 putative mobilization protein A' product='MobA/MobL protein' protein_id=YP_002274874.1 transl_table=11
NC_011365	GenBank	CDS	510353	510604	+	1	.	codon_start=1 db_xref=GI:209542646 db_xref=GeneID:6973858 locus_tag=Gdia_0464 note='KEGG: gdi:GDI2245 putative mobilization protein C' product='putative mobilization protein C' protein_id=YP_002274875.1 transl_table=11
NC_011365	GenBank	CDS	510588	510911	+	1	.	codon_start=1 db_xref=GI:209542647 db_xref=GeneID:6973859 locus_tag=Gdia_0465 note='KEGG: gdi:GDI2246 hypothetical protein' product='hypothetical protein' protein_id=YP_002274876.1 transl_table=11
NC_011365	GenBank	CDS	511327	511944	+	1	.	codon_start=1 db_xref=GI:209542648 db_xref=InterPro:IPR006119 db_xref=InterPro:IPR006120 db_xref=GeneID:6973860 locus_tag=Gdia_0466 note='PFAM: Resolvase domain; Resolvase helix-turn-helix domain protein; KEGG: gdi:GDI2247 putative resolvase' product='Resolvase domain' protein_id=YP_002274877.1 transl_table=11
NC_011365	GenBank	CDS	511922	513172	+	1	.	codon_start=1 db_xref=GI:209542649 db_xref=GeneID:6973861 locus_tag=Gdia_0467 note='KEGG: gdi:GDI2722 putative transposase' product='transposase IS701' protein_id=YP_002274878.1 transl_table=11
NC_011365	GenBank	CDS	513510	514790	+	-1	.	codon_start=1 db_xref=GI:209542650 db_xref=InterPro:IPR001387 db_xref=InterPro:IPR006025 db_xref=InterPro:IPR010359 db_xref=GeneID:6973862 locus_tag=Gdia_0468 note='PFAM: helix-turn-helix domain protein; protein of unknown function DUF955; KEGG: gdi:GDI2248 putative transcriptional regulator' product='helix-turn-helix domain-containing protein' protein_id=YP_002274879.1 transl_table=11
NC_011365	GenBank	CDS	514940	515362	+	-1	.	codon_start=1 db_xref=GI:209542651 db_xref=GeneID:6973863 locus_tag=Gdia_0469 note='KEGG: gdi:GDI2249 hypothetical protein' product='hypothetical protein' protein_id=YP_002274880.1 transl_table=11
NC_011365	GenBank	CDS	515906	516247	+	-1	.	codon_start=1 db_xref=GI:209542652 db_xref=GeneID:6973864 locus_tag=Gdia_0470 note='KEGG: gdi:GDI2250 hypothetical protein' product='hypothetical protein' protein_id=YP_002274881.1 transl_table=11
NC_011365	GenBank	CDS	516237	517433	+	-1	.	codon_start=1 db_xref=GI:209542653 db_xref=InterPro:IPR002104 db_xref=GeneID:6973865 locus_tag=Gdia_0471 note='PFAM: integrase family protein; KEGG: gdi:GDI2251 putative phage integrase' product='integrase family protein' protein_id=YP_002274882.1 transl_table=11
NC_011365	GenBank	gene	517529	517604	+	-1	.	db_xref=GeneID:6973866 locus_tag=Gdia_R0007 note=tRNA-Glu2
NC_011365	GenBank	tRNA	517529	517604	+	-1	.	db_xref=GeneID:6973866 locus_tag=Gdia_R0007 product=tRNA-Glu
NC_011365	GenBank	CDS	517729	518070	+	-1	.	codon_start=1 db_xref=GI:209542654 db_xref=GeneID:6973867 locus_tag=Gdia_0472 note='KEGG: gdi:GDI2252 hypothetical protein' product='hypothetical protein' protein_id=YP_002274883.1 transl_table=11
NC_011365	GenBank	CDS	518134	519102	+	1	.	EC_number=3.2.1.17 codon_start=1 db_xref=GI:209542655 db_xref=InterPro:IPR002942 db_xref=InterPro:IPR006145 db_xref=InterPro:IPR006224 db_xref=InterPro:IPR006225 db_xref=GeneID:6973868 locus_tag=Gdia_0473 note='KEGG: gdi:GDI2253 putative ribosomal large subunit pseudouridine synthase D; TIGRFAM: pseudouridine synthase, RluA family; PFAM: RNA-binding S4 domain protein; pseudouridine synthase' prod…
NC_011365	GenBank	misc_feature	518188	518424	+	1	.	db_xref=CDD:29105 locus_tag=Gdia_0473 note='S4/Hsp/ tRNA synthetase RNA-binding domain; The domain surface is populated by conserved, charged residues that define a likely RNA-binding site; Found in stress proteins, ribosomal proteins and tRNA synthetases; This may imply a hitherto unrecognized...; Region: S4; cd00165'
NC_011365	GenBank	CDS	519355	520242	+	1	.	codon_start=1 db_xref=GI:209542656 db_xref=InterPro:IPR000943 db_xref=InterPro:IPR007627 db_xref=InterPro:IPR007630 db_xref=InterPro:IPR012759 db_xref=InterPro:IPR014284 db_xref=GeneID:6973869 locus_tag=Gdia_0474 note='binds with the catalytic core of RNA polymerase to produce the holoenzyme; this sigma factor is responsible for the expression of heat shock promoters' product='RNA polymerase fact…
NC_011365	GenBank	CDS	520303	521592	+	-1	.	EC_number=6.3.4.4 codon_start=1 db_xref=GI:209542657 db_xref=InterPro:IPR001114 db_xref=GeneID:6973870 locus_tag=Gdia_0475 note='catalyzes the formation of N6-(1,2,-dicarboxyethyl)-AMP from L-aspartate, inosine monophosphate and GTP in AMP biosynthesis' product='adenylosuccinate synthetase' protein_id=YP_002274886.1 transl_table=11
NC_011365	GenBank	CDS	521652	522797	+	-1	.	codon_start=1 db_xref=GI:209542658 db_xref=InterPro:IPR002314 db_xref=GeneID:6973871 locus_tag=Gdia_0476 note='PFAM: tRNA synthetase class II (G H P and S); KEGG: gdi:GDI2256 putative histidyl-tRNA synthetase' product='tRNA synthetase class II (G H P and S)' protein_id=YP_002274887.1 transl_table=11
NC_011365	GenBank	misc_feature	521838	522704	+	-1	.	db_xref=CDD:73226 locus_tag=Gdia_0476 note='Class II Histidinyl-tRNA synthetase (HisRS)-like catalytic core domain. HisRS is a homodimer. It is responsible for the attachment of histidine to the 3' OH group of ribose of the appropriate tRNA. This domain is primarily responsible for ATP-dependent...; Region: HisRS-like_core; cd00773'
NC_011365	GenBank	CDS	522843	524024	+	-1	.	EC_number=2.6.1.52 codon_start=1 db_xref=GI:209542659 db_xref=InterPro:IPR005829 db_xref=InterPro:IPR006271 db_xref=GeneID:6973872 locus_tag=Gdia_0477 note='catalyzes the formation of 3-phosphonooxypyruvate and glutamate from O-phospho-L-serine and 2-oxoglutarate' product='phosphoserine aminotransferase' protein_id=YP_002274888.1 transl_table=11
NC_011365	GenBank	gene	524043	524126	+	-1	.	db_xref=GeneID:6973873 locus_tag=Gdia_R0008 note=tRNA-Leu6
NC_011365	GenBank	tRNA	524043	524126	+	-1	.	db_xref=GeneID:6973873 locus_tag=Gdia_R0008 product=tRNA-Leu
NC_011365	GenBank	CDS	524187	525119	+	-1	.	EC_number=1.2.1.38 codon_start=1 db_xref=GI:209542660 db_xref=InterPro:IPR000534 db_xref=InterPro:IPR000706 db_xref=InterPro:IPR010136 db_xref=GeneID:6973874 locus_tag=Gdia_0478 note='catalyzes the reduction of N-acetyl-5-glutamyl phosphate to N-acetyl-L-glutamate 5-semialdehyde in arginine biosynthesis' product='N-acetyl-gamma-glutamyl-phosphate reductase' protein_id=YP_002274889.1 transl_table=…
NC_011365	GenBank	CDS	525264	526040	+	1	.	codon_start=1 db_xref=GI:209542661 db_xref=InterPro:IPR004518 db_xref=InterPro:IPR008179 db_xref=InterPro:IPR011551 db_xref=GeneID:6973875 locus_tag=Gdia_0479 note='TIGRFAM: MazG family protein; PFAM: MazG nucleotide pyrophosphohydrolase; phosphoribosyl-ATP pyrophosphohydrolase; KEGG: gdi:GDI2259 putative protein MazG' product='MazG family protein' protein_id=YP_002274890.1 transl_table=11
NC_011365	GenBank	CDS	526054	526911	+	-1	.	codon_start=1 db_xref=GI:209542662 db_xref=InterPro:IPR000760 db_xref=GeneID:6973876 locus_tag=Gdia_0480 note='PFAM: inositol monophosphatase; KEGG: gdi:GDI2260 putative inositol-1-monophosphatase' product='inositol monophosphatase' protein_id=YP_002274891.1 transl_table=11
NC_011365	GenBank	CDS	526940	528250	+	-1	.	codon_start=1 db_xref=GI:209542663 db_xref=InterPro:IPR002917 db_xref=InterPro:IPR006073 db_xref=InterPro:IPR016496 db_xref=GeneID:6973877 locus_tag=Gdia_0481 note='TIGRFAM: GTP-binding proten HflX; PFAM: GTP-binding protein HSR1-related; KEGG: gdi:GDI2261 GTP-binding protein HflX' product='GTP-binding proten HflX' protein_id=YP_002274892.1 transl_table=11
NC_011365	GenBank	CDS	528234	528530	+	-1	.	codon_start=1 db_xref=GI:209542664 db_xref=InterPro:IPR001163 db_xref=InterPro:IPR005001 db_xref=GeneID:6973878 locus_tag=Gdia_0482 note='TIGRFAM: RNA chaperone Hfq; PFAM: Like-Sm ribonucleoprotein core; KEGG: gdi:GDI2262 putative protein NrfA (Nif-regulating factor)' product='RNA chaperone Hfq' protein_id=YP_002274893.1 transl_table=11
NC_011365	GenBank	CDS	528647	530038	+	-1	.	codon_start=1 db_xref=GI:209542665 db_xref=InterPro:IPR001789 db_xref=InterPro:IPR002078 db_xref=InterPro:IPR002197 db_xref=InterPro:IPR003593 db_xref=GeneID:6973879 locus_tag=Gdia_0483 note='PFAM: response regulator receiver; sigma-54 factor interaction domain-containing protein; helix-turn-helix Fis-type; SMART: AAA ATPase; KEGG: gdi:GDI2263 nitrogen assimilation regulatory protein NtrX' produc…
NC_011365	GenBank	CDS	530028	532292	+	-1	.	codon_start=1 db_xref=GI:209542666 db_xref=InterPro:IPR003594 db_xref=InterPro:IPR003660 db_xref=InterPro:IPR003661 db_xref=InterPro:IPR004358 db_xref=InterPro:IPR005467 db_xref=InterPro:IPR013656 db_xref=InterPro:IPR013767 db_xref=GeneID:6973880 locus_tag=Gdia_0484 note='PFAM: ATP-binding region ATPase domain protein; histidine kinase HAMP region domain protein; histidine kinase A domain protein…
NC_011365	GenBank	CDS	532315	533763	+	-1	.	codon_start=1 db_xref=GI:209542667 db_xref=InterPro:IPR001789 db_xref=InterPro:IPR002078 db_xref=InterPro:IPR002197 db_xref=InterPro:IPR003593 db_xref=InterPro:IPR010114 db_xref=InterPro:IPR011704 db_xref=GeneID:6973881 locus_tag=Gdia_0485 note='KEGG: gdi:GDI2265 putative nitrogen assimilation regulatory protein; TIGRFAM: nitrogen regulation protein NR(I); PFAM: response regulator receiver; sigma…
NC_011365	GenBank	CDS	533822	534931	+	-1	.	codon_start=1 db_xref=GI:209542668 db_xref=InterPro:IPR000014 db_xref=InterPro:IPR003594 db_xref=InterPro:IPR003661 db_xref=InterPro:IPR004358 db_xref=InterPro:IPR005467 db_xref=InterPro:IPR013656 db_xref=GeneID:6973882 locus_tag=Gdia_0486 note='PFAM: ATP-binding region ATPase domain protein; histidine kinase A domain protein; PAS fold-4 domain protein; SMART: PAS domain containing protein; KEGG:…
NC_011365	GenBank	CDS	534937	535998	+	-1	.	codon_start=1 db_xref=GI:209542669 db_xref=InterPro:IPR001269 db_xref=InterPro:IPR004652 db_xref=GeneID:6973883 locus_tag=Gdia_0487 note='TIGRFAM: TIM-barrel protein, nifR3 family; PFAM: dihydrouridine synthase DuS; KEGG: gdi:GDI2267 tRNA-dihydrouridine synthase' product='nifR3 family TIM-barrel protein' protein_id=YP_002274898.1 transl_table=11
NC_011365	GenBank	misc_feature	535243	535941	+	-1	.	db_xref=CDD:73368 locus_tag=Gdia_0487 note='Dihydrouridine synthase-like (DUS-like) FMN-binding domain. Members of this family catalyze the reduction of the 5,6-double bond of a uridine residue on tRNA. Dihydrouridine modification of tRNA is widely observed in prokaryotes and eukaryotes, and also...; Region: DUS_like_FMN; cd02801'
NC_011365	GenBank	CDS	536247	537401	+	1	.	codon_start=1 db_xref=GI:209542670 db_xref=InterPro:IPR001228 db_xref=InterPro:IPR003526 db_xref=GeneID:6973884 locus_tag=Gdia_0488 note='TIGRFAM: 2-C-methyl-D-erythritol 4-phosphate cytidylyltransferase; 2C-methyl-D-erythritol 2,4-cyclodiphosphate synthase; PFAM: 4-diphosphocytidyl-2C-methyl-D-erythritol synthase; MECDP-synthase; KEGG: gdi:GDI2269 IspD/IspF bifunctional enzyme' product='2-C-meth…
NC_011365	GenBank	CDS	537514	537726	+	-1	.	codon_start=1 db_xref=GI:209542671 db_xref=GeneID:6973885 locus_tag=Gdia_0489 note='KEGG: gdi:GDI2271 hypothetical protein' product='hypothetical protein' protein_id=YP_002274900.1 transl_table=11
NC_011365	GenBank	CDS	537875	538615	+	-1	.	codon_start=1 db_xref=GI:209542672 db_xref=InterPro:IPR011419 db_xref=GeneID:6973886 locus_tag=Gdia_0490 note='PFAM: ATP12 ATPase; KEGG: gdi:GDI2272 putative ATP12 chaperone protein' product='ATP12 ATPase' protein_id=YP_002274901.1 transl_table=11
NC_011365	GenBank	CDS	538612	541068	+	-1	.	codon_start=1 db_xref=GI:209542673 db_xref=InterPro:IPR007844 db_xref=GeneID:6973887 locus_tag=Gdia_0491 note='PFAM: AsmA family protein; KEGG: gdi:GDI2273 hypothetical protein' product='AsmA family protein' protein_id=YP_002274902.1 transl_table=11
NC_011365	GenBank	CDS	541099	542076	+	-1	.	EC_number=3.2.1.17 codon_start=1 db_xref=GI:209542674 db_xref=InterPro:IPR002942 db_xref=InterPro:IPR006145 db_xref=InterPro:IPR006224 db_xref=InterPro:IPR006225 db_xref=GeneID:6973888 locus_tag=Gdia_0492 note='KEGG: gdi:GDI2274 putative ribosomal large subunit pseudouridine synthase A; TIGRFAM: pseudouridine synthase, RluA family; PFAM: RNA-binding S4 domain protein; pseudouridine synthase' prod…
NC_011365	GenBank	misc_feature	541888	542031	+	-1	.	db_xref=CDD:198972 locus_tag=Gdia_0492 note='S4/Hsp/ tRNA synthetase RNA-binding domain; The domain surface is populated by conserved, charged residues that define a likely RNA-binding site; Found in stress proteins, ribosomal proteins and tRNA synthetases; This may imply a hitherto unrecognized...; Region: S4; cl09940'
NC_011365	GenBank	CDS	542153	544285	+	-1	.	codon_start=1 db_xref=GI:209542675 db_xref=InterPro:IPR000014 db_xref=InterPro:IPR000160 db_xref=InterPro:IPR000700 db_xref=InterPro:IPR001633 db_xref=InterPro:IPR013767 db_xref=GeneID:6973889 locus_tag=Gdia_0493 note='KEGG: gdi:GDI2275 putative signalling protein, GGDEF family; TIGRFAM: PAS sensor protein; diguanylate cyclase; PFAM: GGDEF domain containing protein; EAL domain protein; PAS fold d…
NC_011365	GenBank	CDS	545238	546614	+	-1	.	codon_start=1 db_xref=GI:209542676 db_xref=InterPro:IPR002559 db_xref=GeneID:6973891 locus_tag=Gdia_0495 note='PFAM: transposase IS4 family protein; KEGG: swi:Swit_4905 transposase, IS4 family' product='transposase IS1182 family protein' protein_id=YP_002274905.1 transl_table=11
NC_011365	GenBank	CDS	547091	547378	+	1	.	codon_start=1 db_xref=GI:209542677 db_xref=GeneID:6973892 locus_tag=Gdia_0496 product='hypothetical protein' protein_id=YP_002274906.1 transl_table=11
NC_011365	GenBank	CDS	547403	548824	+	-1	.	codon_start=1 db_xref=GI:209542678 db_xref=InterPro:IPR003593 db_xref=InterPro:IPR003959 db_xref=InterPro:IPR011704 db_xref=GeneID:6973893 locus_tag=Gdia_0497 note='PFAM: AAA ATPase central domain protein; ATPase associated with various cellular activities AAA_5; SMART: AAA ATPase; KEGG: gdi:GDI2278 ATPase, AAA family protein' product='recombination factor protein RarA' protein_id=YP_002274907.1 …
NC_011365	GenBank	CDS	548900	549652	+	-1	.	codon_start=1 db_xref=GI:209542679 db_xref=InterPro:IPR002198 db_xref=InterPro:IPR002347 db_xref=GeneID:6973894 locus_tag=Gdia_0498 note='PFAM: short-chain dehydrogenase/reductase SDR; KEGG: gdi:GDI2279 putative short-chain dehydrogenase' product='short-chain dehydrogenase/reductase SDR' protein_id=YP_002274908.1 transl_table=11
NC_011365	GenBank	CDS	549675	550871	+	-1	.	codon_start=1 db_xref=GI:209542680 db_xref=InterPro:IPR001100 db_xref=InterPro:IPR003953 db_xref=InterPro:IPR004792 db_xref=InterPro:IPR006076 db_xref=InterPro:IPR013027 db_xref=GeneID:6973895 locus_tag=Gdia_0499 note='PFAM: fumarate reductase/succinate dehydrogenase flavoprotein domain protein; HI0933 family protein; FAD dependent oxidoreductase; FAD-dependent pyridine nucleotide-disulphide oxid…
NC_011365	GenBank	CDS	550879	551547	+	-1	.	codon_start=1 db_xref=GI:209542681 db_xref=InterPro:IPR004045 db_xref=GeneID:6973896 locus_tag=Gdia_0500 note='PFAM: Glutathione S-transferase domain; KEGG: gdi:GDI2281 glutathione S-transferase' product='glutathione S-transferase domain-containing protein' protein_id=YP_002274910.1 transl_table=11
NC_011365	GenBank	CDS	551721	552434	+	1	.	codon_start=1 db_xref=GI:209542682 db_xref=InterPro:IPR005526 db_xref=InterPro:IPR013033 db_xref=GeneID:6973897 gene=minC locus_tag=Gdia_0501 note='blocks the formation of polar Z-ring septums' product='septum formation inhibitor' protein_id=YP_002274911.1 transl_table=11
NC_011365	GenBank	CDS	552532	553347	+	1	.	codon_start=1 db_xref=GI:209542683 db_xref=InterPro:IPR002586 db_xref=InterPro:IPR010223 db_xref=GeneID:6973898 locus_tag=Gdia_0502 note='TIGRFAM: septum site-determining protein MinD; PFAM: Cobyrinic acid ac-diamide synthase; KEGG: gdi:GDI2284 septum site-determining protein MinD' product='septum site-determining protein MinD' protein_id=YP_002274912.1 transl_table=11
NC_011365	GenBank	CDS	553344	553634	+	1	.	codon_start=1 db_xref=GI:209542684 db_xref=InterPro:IPR005527 db_xref=GeneID:6973899 gene=minE locus_tag=Gdia_0503 note='works in conjunction with MinC and MinD to enable cell division at the midpoint of the long axis of the cell' product='cell division topological specificity factor MinE' protein_id=YP_002274913.1 transl_table=11
NC_011365	GenBank	CDS	553670	554326	+	-1	.	codon_start=1 db_xref=GI:209542685 db_xref=InterPro:IPR000524 db_xref=InterPro:IPR011711 db_xref=GeneID:6973900 locus_tag=Gdia_0504 note='PFAM: regulatory protein GntR HTH; GntR domain protein; KEGG: gdi:GDI2286 putative transcriptional regulator, GntR family' product='GntR family transcriptional regulator' protein_id=YP_002274914.1 transl_table=11
NC_011365	GenBank	CDS	554330	556129	+	-1	.	codon_start=1 db_xref=GI:209542686 db_xref=InterPro:IPR003439 db_xref=InterPro:IPR003593 db_xref=InterPro:IPR011527 db_xref=GeneID:6973901 locus_tag=Gdia_0505 note='PFAM: ABC transporter related; SMART: AAA ATPase; KEGG: gdi:GDI2287 putative ABC transporter, ATP-binding protein' product='ABC transporter-like protein' protein_id=YP_002274915.1 transl_table=11
NC_011365	GenBank	CDS	556445	557479	+	1	.	codon_start=1 db_xref=GI:209542687 db_xref=InterPro:IPR001296 db_xref=GeneID:6973902 locus_tag=Gdia_0506 note='PFAM: glycosyl transferase group 1; KEGG: gdi:GDI2289 glycosyl transferase, group 1' product='group 1 glycosyl transferase' protein_id=YP_002274916.1 transl_table=11
NC_011365	GenBank	CDS	557954	559057	+	-1	.	codon_start=1 db_xref=GI:209542688 db_xref=InterPro:IPR005338 db_xref=GeneID:6973904 gene=anmK locus_tag=Gdia_0508 note='catalyzes hydrolysis of 1,6-anhydro bond of anyhydro-N-acetylmuramic acid (anhMurNAc) and phosphorylates anhMurNAc to produce N-acetyl-muramate-6-phosphate; involved in murein recycling' product='anhydro-N-acetylmuramic acid kinase' protein_id=YP_002274917.1 transl_table=11
NC_011365	GenBank	CDS	559186	562413	+	1	.	codon_start=1 db_xref=GI:209542689 db_xref=InterPro:IPR001173 db_xref=GeneID:6973905 locus_tag=Gdia_0509 note='PFAM: glycosyl transferase family 2; KEGG: gdi:GDI2292 putative glycosyl transferase' product='family 2 glycosyl transferase' protein_id=YP_002274918.1 transl_table=11
NC_011365	GenBank	CDS	562442	563587	+	1	.	codon_start=1 db_xref=GI:209542690 db_xref=GeneID:6973906 locus_tag=Gdia_0510 note='KEGG: gdi:GDI2293 hypothetical protein' product='hypothetical protein' protein_id=YP_002274919.1 transl_table=11
NC_011365	GenBank	CDS	563638	564624	+	-1	.	EC_number=2.7.1.33 codon_start=1 db_xref=GI:209542691 db_xref=InterPro:IPR004566 db_xref=InterPro:IPR006083 db_xref=GeneID:6973907 locus_tag=Gdia_0511 note='catalyzes the formation of (R)-4'-phosphopantothenate in coenzyme A biosynthesis' product='pantothenate kinase' protein_id=YP_002274920.1 transl_table=11
NC_011365	GenBank	CDS	564794	565156	+	-1	.	codon_start=1 db_xref=GI:209542692 db_xref=GeneID:6973908 locus_tag=Gdia_0512 note='KEGG: gdi:GDI2295 hypothetical protein' product='hypothetical protein' protein_id=YP_002274921.1 transl_table=11
NC_011365	GenBank	CDS	565182	566234	+	-1	.	EC_number=3.6.3.8 codon_start=1 db_xref=GI:209542693 db_xref=InterPro:IPR001553 db_xref=InterPro:IPR003593 db_xref=InterPro:IPR013765 db_xref=GeneID:6973909 locus_tag=Gdia_0513 note='KEGG: gdi:GDI2296 protein RecA (recombinase A); TIGRFAM: recA protein; PFAM: RecA domain protein; SMART: AAA ATPase' product='recA protein' protein_id=YP_002274922.1 transl_table=11
NC_011365	GenBank	CDS	566402	567886	+	-1	.	codon_start=1 db_xref=GI:209542694 db_xref=InterPro:IPR000101 db_xref=GeneID:6973910 locus_tag=Gdia_0514 note='PFAM: gamma-glutamyltranspeptidase; KEGG: gdi:GDI2297 gamma-glutamyltranspeptidase precursor' product=gamma-glutamyltranspeptidase protein_id=YP_002274923.1 transl_table=11
NC_011365	GenBank	CDS	568091	568900	+	1	.	codon_start=1 db_xref=GI:209542695 db_xref=InterPro:IPR001853 db_xref=GeneID:6973911 locus_tag=Gdia_0515 note='PFAM: DSBA oxidoreductase; KEGG: gdi:GDI2298 putative oxidoreductase' product='DSBA oxidoreductase' protein_id=YP_002274924.1 transl_table=11
NC_011365	GenBank	CDS	568954	570204	+	-1	.	EC_number=2.3.1.37 codon_start=1 db_xref=GI:209542696 db_xref=InterPro:IPR001597 db_xref=InterPro:IPR001917 db_xref=InterPro:IPR004839 db_xref=InterPro:IPR005814 db_xref=InterPro:IPR010961 db_xref=GeneID:6973912 locus_tag=Gdia_0516 note='catalyzes the formation of 5-aminolevulinate from succinyl-CoA and glycine' product='5-aminolevulinate synthase' protein_id=YP_002274925.1 transl_table=11
NC_011365	GenBank	CDS	570303	570767	+	-1	.	codon_start=1 db_xref=GI:209542697 db_xref=GeneID:6973913 locus_tag=Gdia_0517 note='KEGG: gox:GOX0509 hypothetical protein' product='hypothetical protein' protein_id=YP_002274926.1 transl_table=11
NC_011365	GenBank	CDS	570843	572960	+	1	.	EC_number=2.2.1.1 codon_start=1 db_xref=GI:209542698 db_xref=InterPro:IPR005474 db_xref=InterPro:IPR005475 db_xref=InterPro:IPR005476 db_xref=GeneID:6973914 locus_tag=Gdia_0518 note='PFAM: Transketolase domain protein; Transketolase central region; KEGG: gdi:GDI2301 putative transketolase' product=transketolase protein_id=YP_002274927.1 transl_table=11
NC_011365	GenBank	CDS	572981	574003	+	1	.	EC_number=1.2.1.12 codon_start=1 db_xref=GI:209542699 db_xref=InterPro:IPR000173 db_xref=InterPro:IPR006424 db_xref=GeneID:6973915 locus_tag=Gdia_0519 note='KEGG: gdi:GDI2302 glyceraldehyde-3-phosphate dehydrogenase; TIGRFAM: glyceraldehyde-3-phosphate dehydrogenase, type I; PFAM: glyceraldehyde 3-phosphate dehydrogenase' product='glyceraldehyde-3-phosphate dehydrogenase' protein_id=YP_002274928.…
NC_011365	GenBank	CDS	574003	575226	+	1	.	EC_number=2.7.2.3 codon_start=1 db_xref=GI:209542700 db_xref=InterPro:IPR001576 db_xref=InterPro:IPR015911 db_xref=GeneID:6973916 gene=pgk locus_tag=Gdia_0520 note='Converts 3-phospho-D-glycerate to 3-phospho-D-glyceroyl phosphate during the glycolysis pathway' product='phosphoglycerate kinase' protein_id=YP_002274929.1 transl_table=11
NC_011365	GenBank	CDS	575249	576229	+	-1	.	codon_start=1 db_xref=GI:209542701 db_xref=InterPro:IPR000897 db_xref=InterPro:IPR003593 db_xref=InterPro:IPR004390 db_xref=InterPro:IPR013822 db_xref=GeneID:6973917 locus_tag=Gdia_0521 note='KEGG: gdi:GDI2304 cell division protein FtsY; TIGRFAM: signal recognition particle-docking protein FtsY; PFAM: GTP-binding signal recognition particle SRP54 G- domain; GTP-binding signal recognition particle…
NC_011365	GenBank	CDS	576231	577493	+	-1	.	codon_start=1 db_xref=GI:209542702 db_xref=InterPro:IPR005839 db_xref=InterPro:IPR006467 db_xref=InterPro:IPR006638 db_xref=InterPro:IPR007197 db_xref=InterPro:IPR013848 db_xref=GeneID:6973918 locus_tag=Gdia_0522 note='KEGG: gdi:GDI2305 hypothetical protein; TIGRFAM: RNA modification enzyme, MiaB family; MiaB-like tRNA modifying enzyme; PFAM: Radical SAM domain protein; Protein of unknown functio…
NC_011365	GenBank	misc_feature	576276	577475	+	-1	.	db_xref=CDD:162433 locus_tag=Gdia_0522 note='MiaB-like tRNA modifying enzyme; Region: MiaB-like-C; TIGR01579'
NC_011365	GenBank	CDS	577490	578329	+	-1	.	EC_number=5.1.1.7 codon_start=1 db_xref=GI:209542703 db_xref=InterPro:IPR001653 db_xref=GeneID:6973919 locus_tag=Gdia_0523 note='PFAM: diaminopimelate epimerase; KEGG: gdi:GDI2306 putative diaminopimelate epimerase' product='diaminopimelate epimerase' protein_id=YP_002274932.1 transl_table=11
NC_011365	GenBank	CDS	578381	578782	+	-1	.	codon_start=1 db_xref=GI:209542704 db_xref=InterPro:IPR004360 db_xref=GeneID:6973920 locus_tag=Gdia_0524 note='PFAM: Glyoxalase/bleomycin resistance protein/dioxygenase; KEGG: gdi:GDI2307 putative lactoylglutathione lyase' product='Glyoxalase/bleomycin resistance protein/dioxygenase' protein_id=YP_002274933.1 transl_table=11
NC_011365	GenBank	CDS	578815	579528	+	1	.	codon_start=1 db_xref=GI:209542705 db_xref=InterPro:IPR013216 db_xref=GeneID:6973921 locus_tag=Gdia_0525 note='PFAM: Methyltransferase type 11; KEGG: gdi:GDI2308 putative methyltransferase protein' product='type 11 methyltransferase' protein_id=YP_002274934.1 transl_table=11
NC_011365	GenBank	CDS	579748	581655	+	1	.	codon_start=1 db_xref=GI:209542706 db_xref=GeneID:6973922 locus_tag=Gdia_0526 note='KEGG: gdi:GDI2309 hypothetical protein' product='hypothetical protein' protein_id=YP_002274935.1 transl_table=11
NC_011365	GenBank	CDS	581732	582073	+	1	.	codon_start=1 db_xref=GI:209542707 db_xref=GeneID:6973923 locus_tag=Gdia_0527 note='KEGG: gdi:GDI2310 hypothetical protein' product='hypothetical protein' protein_id=YP_002274936.1 transl_table=11
NC_011365	GenBank	CDS	582160	582897	+	-1	.	codon_start=1 db_xref=GI:209542708 db_xref=InterPro:IPR003439 db_xref=InterPro:IPR003593 db_xref=GeneID:6973924 locus_tag=Gdia_0528 note='PFAM: ABC transporter related; SMART: AAA ATPase; KEGG: gdi:GDI2311 putative ABC-type Fe3+ transport system ATP-binding component' product='ABC transporter-like protein' protein_id=YP_002274937.1 transl_table=11
NC_011365	GenBank	CDS	582894	583922	+	-1	.	codon_start=1 db_xref=GI:209542709 db_xref=InterPro:IPR000522 db_xref=GeneID:6973925 locus_tag=Gdia_0529 note='PFAM: transport system permease protein; KEGG: gdi:GDI2312 putative ABC-type Fe3+ transport system permease component' product='transport system permease' protein_id=YP_002274938.1 transl_table=11
NC_011365	GenBank	CDS	583919	584947	+	-1	.	codon_start=1 db_xref=GI:209542710 db_xref=InterPro:IPR002491 db_xref=GeneID:6973926 locus_tag=Gdia_0530 note='PFAM: periplasmic binding protein; KEGG: gdi:GDI2313 putative ABC-type Fe3+ transport system periplasmic component' product='periplasmic-binding protein' protein_id=YP_002274939.1 transl_table=11
NC_011365	GenBank	CDS	585052	585246	+	-1	.	codon_start=1 db_xref=GI:209542711 db_xref=GeneID:6973927 locus_tag=Gdia_0531 note='KEGG: gdi:GDI2314 hypothetical protein' product='hypothetical protein' protein_id=YP_002274940.1 transl_table=11
NC_011365	GenBank	CDS	585442	588324	+	-1	.	codon_start=1 db_xref=GI:209542712 db_xref=InterPro:IPR000408 db_xref=InterPro:IPR003437 db_xref=GeneID:6973928 locus_tag=Gdia_0532 note='acts in conjunction with GvcH to form H-protein-S-aminomethyldihydrolipoyllysine from glycine' product='glycine dehydrogenase' protein_id=YP_002274941.1 transl_table=11
NC_011365	GenBank	CDS	588362	588727	+	-1	.	codon_start=1 db_xref=GI:209542713 db_xref=InterPro:IPR002930 db_xref=InterPro:IPR003016 db_xref=InterPro:IPR017453 db_xref=GeneID:6973929 locus_tag=Gdia_0533 note='TIGRFAM: glycine cleavage system H protein; PFAM: glycine cleavage H-protein; KEGG: gdi:GDI2316 glycine cleavage system H protein' product='glycine cleavage system H protein' protein_id=YP_002274942.1 transl_table=11
NC_011365	GenBank	CDS	588750	589883	+	-1	.	codon_start=1 db_xref=GI:209542714 db_xref=InterPro:IPR006222 db_xref=InterPro:IPR006223 db_xref=InterPro:IPR013977 db_xref=GeneID:6973930 locus_tag=Gdia_0534 note='TIGRFAM: glycine cleavage system T protein; PFAM: glycine cleavage T protein (aminomethyl transferase); Glycine cleavage T-protein barrel; KEGG: gdi:GDI2317 glycine cleavage system aminomethyltransferase T' product='glycine cleavage s…
NC_011365	GenBank	CDS	590291	590596	+	1	.	codon_start=1 db_xref=GI:209542715 db_xref=InterPro:IPR007138 db_xref=GeneID:6973931 locus_tag=Gdia_0535 note='PFAM: Antibiotic biosynthesis monooxygenase; KEGG: gdi:GDI2318 putative antibiotic biosynthesis monooxygenase' product='antibiotic biosynthesis monooxygenase' protein_id=YP_002274944.1 transl_table=11
NC_011365	GenBank	CDS	590648	591517	+	-1	.	codon_start=1 db_xref=GI:209542716 db_xref=InterPro:IPR001045 db_xref=GeneID:6973932 locus_tag=Gdia_0536 note='catalyzes the formation of spermidine from putrescine and S-adenosylmethioninamine' product='spermidine synthase' protein_id=YP_002274945.1 transl_table=11
NC_011365	GenBank	CDS	591639	592097	+	-1	.	codon_start=1 db_xref=GI:209542717 db_xref=InterPro:IPR003826 db_xref=InterPro:IPR006121 db_xref=InterPro:IPR017716 db_xref=GeneID:6973933 locus_tag=Gdia_0537 note='TIGRFAM: S-adenosylmethionine decarboxylase proenzyme; PFAM: S-adenosylmethionine decarboxylase related; KEGG: gdi:GDI2320 putative S-adenosylmethionine decarboxylase proenzyme' product='S-adenosylmethionine decarboxylase' protein_id=…
NC_011365	GenBank	CDS	592256	595168	+	-1	.	codon_start=1 db_xref=GI:209542718 db_xref=InterPro:IPR003439 db_xref=InterPro:IPR004602 db_xref=GeneID:6973934 gene=uvrA locus_tag=Gdia_0538 note='The UvrABC repair system catalyzes the recognition and processing of DNA lesions. UvrA is an ATPase and a DNA-binding protein. A damage recognition complex composed of 2 uvrA and 2 uvrB subunits scans DNA for abnormalities. When the presence of a lesi…
NC_011365	GenBank	CDS	595463	596017	+	1	.	codon_start=1 db_xref=GI:209542719 db_xref=InterPro:IPR000424 db_xref=InterPro:IPR011344 db_xref=GeneID:6973935 locus_tag=Gdia_0539 note='TIGRFAM: single-strand binding protein; PFAM: single-strand binding protein/Primosomal replication protein n; KEGG: gdi:GDI2322 single-stranded DNA-binding protein' product='ssDNA-binding protein' protein_id=YP_002274948.1 transl_table=11
NC_011365	GenBank	CDS	596185	598977	+	1	.	EC_number=5.99.1.3 codon_start=1 db_xref=GI:209542720 db_xref=InterPro:IPR002205 db_xref=InterPro:IPR005743 db_xref=InterPro:IPR006691 db_xref=GeneID:6973936 locus_tag=Gdia_0540 note='negatively supercoils closed circular double-stranded DNA' product='DNA gyrase subunit A' protein_id=YP_002274949.1 transl_table=11
NC_011365	GenBank	CDS	598970	599479	+	1	.	EC_number=2.7.7.3 codon_start=1 db_xref=GI:209542721 db_xref=InterPro:IPR001980 db_xref=InterPro:IPR004820 db_xref=InterPro:IPR004821 db_xref=GeneID:6973937 locus_tag=Gdia_0541 note='KEGG: gdi:GDI2324 putative phosphopantetheine adenylyltransferase; TIGRFAM: pantetheine-phosphate adenylyltransferase; cytidyltransferase-related domain protein; PFAM: cytidylyltransferase' product='pantetheine-phosp…
NC_011365	GenBank	CDS	599538	600023	+	1	.	codon_start=1 db_xref=GI:209542722 db_xref=InterPro:IPR002130 db_xref=GeneID:6973938 locus_tag=Gdia_0542 note='PFAM: peptidyl-prolyl cis-trans isomerase cyclophilin type; KEGG: gdi:GDI2325 putative peptidyl-prolyl cis-trans isomerase B' product='cyclophilin type peptidyl-prolyl cis-trans isomerase' protein_id=YP_002274951.1 transl_table=11
NC_011365	GenBank	gene	600094	600166	+	1	.	db_xref=GeneID:6973939 locus_tag=Gdia_R0009 note=tRNA-Lys1
NC_011365	GenBank	tRNA	600094	600166	+	1	.	db_xref=GeneID:6973939 locus_tag=Gdia_R0009 product=tRNA-Lys
NC_011365	GenBank	CDS	600274	601515	+	1	.	codon_start=1 db_xref=GI:209542723 db_xref=InterPro:IPR002104 db_xref=GeneID:6973940 locus_tag=Gdia_0543 note='PFAM: integrase family protein; KEGG: mex:Mext_0175 integrase family protein' product='integrase family protein' protein_id=YP_002274952.1 transl_table=11
NC_011365	GenBank	CDS	601711	603342	+	-1	.	codon_start=1 db_xref=GI:209542724 db_xref=GeneID:6973941 locus_tag=Gdia_0544 note='KEGG: lpl:lp_2473 prophage Lp3 protein 8, helicase' product='hypothetical protein' protein_id=YP_002274953.1 transl_table=11
NC_011365	GenBank	CDS	604526	604633	+	-1	.	codon_start=1 db_xref=GI:209542725 db_xref=GeneID:6973942 locus_tag=Gdia_0545 product='hypothetical protein' protein_id=YP_002274954.1 transl_table=11
NC_011365	GenBank	CDS	604743	605525	+	-1	.	codon_start=1 db_xref=GI:209542726 db_xref=GeneID:6973943 locus_tag=Gdia_0546 note='KEGG: cja:CJA_0810 hypothetical protein' product='hypothetical protein' protein_id=YP_002274955.1 transl_table=11
NC_011365	GenBank	CDS	605714	606181	+	1	.	codon_start=1 db_xref=GI:209542727 db_xref=GeneID:6973944 locus_tag=Gdia_0547 note='KEGG: ade:Adeh_3279 hypothetical protein' product='hypothetical protein' protein_id=YP_002274956.1 transl_table=11
NC_011365	GenBank	CDS	607181	607378	+	1	.	codon_start=1 db_xref=GI:209542728 db_xref=GeneID:6973945 locus_tag=Gdia_0548 product='hypothetical protein' protein_id=YP_002274957.1 transl_table=11
NC_011365	GenBank	CDS	607432	607653	+	-1	.	codon_start=1 db_xref=GI:209542729 db_xref=GeneID:6973946 locus_tag=Gdia_0549 note='KEGG: atc:AGR_L_3548 hypothetical protein' product='hypothetical protein' protein_id=YP_002274958.1 transl_table=11
NC_011365	GenBank	CDS	607650	607859	+	-1	.	codon_start=1 db_xref=GI:209542730 db_xref=GeneID:6973947 locus_tag=Gdia_0550 product='hypothetical protein' protein_id=YP_002274959.1 transl_table=11
NC_011365	GenBank	CDS	607976	608656	+	-1	.	codon_start=1 db_xref=GI:209542731 db_xref=GeneID:6973948 locus_tag=Gdia_0551 product='hypothetical protein' protein_id=YP_002274960.1 transl_table=11
NC_011365	GenBank	CDS	608906	609340	+	-1	.	codon_start=1 db_xref=GI:209542732 db_xref=GeneID:6973949 locus_tag=Gdia_0552 product='hypothetical protein' protein_id=YP_002274961.1 transl_table=11
NC_011365	GenBank	CDS	609403	609909	+	-1	.	codon_start=1 db_xref=GI:209542733 db_xref=GeneID:6973950 locus_tag=Gdia_0553 product='hypothetical protein' protein_id=YP_002274962.1 transl_table=11
NC_011365	GenBank	CDS	610268	610858	+	-1	.	codon_start=1 db_xref=GI:209542734 db_xref=GeneID:6973951 locus_tag=Gdia_0554 product='hypothetical protein' protein_id=YP_002274963.1 transl_table=11
NC_011365	GenBank	CDS	611462	612808	+	-1	.	codon_start=1 db_xref=GI:209542735 db_xref=InterPro:IPR006427 db_xref=InterPro:IPR006944 db_xref=GeneID:6973952 locus_tag=Gdia_0555 note='TIGRFAM: phage portal protein, HK97 family; PFAM: portal protein; KEGG: det:DET1087 portal protein, HK97 family, putative' product='phage portal protein, HK97 family' protein_id=YP_002274964.1 transl_table=11
NC_011365	GenBank	CDS	614459	615238	+	-1	.	codon_start=1 db_xref=GI:209542736 db_xref=GeneID:6973954 locus_tag=Gdia_0557 note='KEGG: gdi:GDI3569 hypothetical protein' product='hypothetical protein' protein_id=YP_002274965.1 transl_table=11
NC_011365	GenBank	CDS	615755	616948	+	-1	.	codon_start=1 db_xref=GI:209542737 db_xref=GeneID:6973955 locus_tag=Gdia_0558 note='KEGG: cel:H43E16.1 H43E16.1' product='hypothetical protein' protein_id=YP_002274966.1 transl_table=11
NC_011365	GenBank	CDS	617923	619062	+	-1	.	codon_start=1 db_xref=GI:209542738 db_xref=GeneID:6973956 locus_tag=Gdia_0559 note='KEGG: gox:GOX2347 bacteriophage tail sheath protein' product='Mu-like protein prophage tail sheath protein gpL-like protein' protein_id=YP_002274967.1 transl_table=11
NC_011365	GenBank	CDS	620462	621109	+	-1	.	codon_start=1 db_xref=GI:209542739 db_xref=GeneID:6973957 locus_tag=Gdia_0560 product='hypothetical protein' protein_id=YP_002274968.1 transl_table=11
NC_011365	GenBank	CDS	621303	623486	+	-1	.	codon_start=1 db_xref=GI:209542740 db_xref=GeneID:6973958 locus_tag=Gdia_0561 note='KEGG: bph:Bphy_1875 putative membrane protein, phage K related' product='hypothetical protein' protein_id=YP_002274969.1 transl_table=11
NC_011365	GenBank	CDS	623581	624999	+	1	.	codon_start=1 db_xref=GI:209542741 db_xref=GeneID:6973959 locus_tag=Gdia_0562 note='KEGG: rsp:RSP_1645 putative phage-related protein' product='hypothetical protein' protein_id=YP_002274970.1 transl_table=11
NC_011365	GenBank	CDS	626865	628619	+	-1	.	codon_start=1 db_xref=GI:209542742 db_xref=InterPro:IPR005021 db_xref=GeneID:6973960 locus_tag=Gdia_0563 note='PFAM: Terminase; KEGG: par:Psyc_0464 probable phage terminase, large subunit' product=terminase protein_id=YP_002274971.1 transl_table=11
NC_011365	GenBank	CDS	630173	631264	+	1	.	codon_start=1 db_xref=GI:209542743 db_xref=InterPro:IPR006949 db_xref=GeneID:6973961 locus_tag=Gdia_0564 note='PFAM: Baseplate J family protein; KEGG: bph:Bphy_1870 baseplate J family protein' product='baseplate J family protein' protein_id=YP_002274972.1 transl_table=11
NC_011365	GenBank	CDS	631882	632538	+	1	.	codon_start=1 db_xref=GI:209542744 db_xref=InterPro:IPR006433 db_xref=GeneID:6973963 locus_tag=Gdia_0566 note='PFAM: peptidase U35 phage prohead HK97; KEGG: eba:ebA5486 conserved hypothetical protein, putative major phage head protein/prohead proteinase' product='peptidase U35 phage prohead HK97' protein_id=YP_002274973.1 transl_table=11
NC_011365	GenBank	CDS	632888	633166	+	1	.	codon_start=1 db_xref=GI:209542745 db_xref=GeneID:6973964 locus_tag=Gdia_0567 note='KEGG: stm:STM1028 lysozyme' product=lysozyme protein_id=YP_002274974.1 transl_table=11
NC_011365	GenBank	CDS	633775	634878	+	1	.	codon_start=1 db_xref=GI:209542746 db_xref=GeneID:6973965 locus_tag=Gdia_0568 note='KEGG: bxe:Bxe_A3050 putative bacteriophage tail protein GpP,Mu-like' product='Mu-like protein prophage tail protein gpP-like protein' protein_id=YP_002274975.1 transl_table=11
NC_011365	GenBank	CDS	635447	638242	+	1	.	codon_start=1 db_xref=GI:209542747 db_xref=GeneID:6973966 locus_tag=Gdia_0569 note='KEGG: rbo:A1I_04370 hypothetical protein' product='hypothetical protein' protein_id=YP_002274976.1 transl_table=11
NC_011365	GenBank	CDS	638299	638598	+	1	.	codon_start=1 db_xref=GI:209542748 db_xref=InterPro:IPR009241 db_xref=InterPro:IPR014056 db_xref=GeneID:6973967 locus_tag=Gdia_0570 note='TIGRFAM: addiction module killer protein; PFAM: protein of unknown function DUF891; KEGG: maq:Maqu_2671 protein of unknown function DUF891' product='addiction module killer protein' protein_id=YP_002274977.1 transl_table=11
NC_011365	GenBank	CDS	638595	638768	+	1	.	codon_start=1 db_xref=GI:209542749 db_xref=GeneID:6973968 locus_tag=Gdia_0571 product='hypothetical protein' protein_id=YP_002274978.1 transl_table=11
NC_011365	GenBank	CDS	638931	639563	+	1	.	codon_start=1 db_xref=GI:209542750 db_xref=GeneID:6973969 locus_tag=Gdia_0572 product='hypothetical protein' protein_id=YP_002274979.1 transl_table=11
NC_011365	GenBank	CDS	640165	640974	+	-1	.	codon_start=1 db_xref=GI:209542751 db_xref=InterPro:IPR002931 db_xref=GeneID:6973970 locus_tag=Gdia_0573 note='PFAM: transglutaminase domain protein; KEGG: gdi:GDI2327 hypothetical protein' product='transglutaminase domain-containing protein' protein_id=YP_002274980.1 transl_table=11
NC_011365	GenBank	CDS	641132	641503	+	-1	.	codon_start=1 db_xref=GI:209542752 db_xref=GeneID:6973971 locus_tag=Gdia_0574 note='KEGG: gdi:GDI2328 hypothetical protein' product='hypothetical protein' protein_id=YP_002274981.1 transl_table=11
NC_011365	GenBank	CDS	641833	642579	+	-1	.	codon_start=1 db_xref=GI:209542753 db_xref=GeneID:6973972 locus_tag=Gdia_0575 note='KEGG: gdi:GDI2329 hypothetical protein' product='putative periplasmic ligand-binding sensor protein' protein_id=YP_002274982.1 transl_table=11
NC_011365	GenBank	CDS	642794	643681	+	1	.	EC_number=6.1.1.14 codon_start=1 db_xref=GI:209542754 db_xref=InterPro:IPR002310 db_xref=InterPro:IPR006194 db_xref=GeneID:6973973 gene=glyQ locus_tag=Gdia_0576 note='glycine--tRNA ligase alpha chain; GlyRS; class II aminoacyl tRNA synthetase; tetramer of alpha(2)beta(2); catalyzes a two-step reaction; first charging a glycine molecule by linking its carboxyl group to the alpha-phosphate of ATP; …
NC_011365	GenBank	misc_feature	642839	643678	+	1	.	db_xref=CDD:29812 gene=glyQ locus_tag=Gdia_0576 note='Class II Glycyl-tRNA synthetase (GlyRS) alpha subunit core catalytic domain. GlyRS functions as a homodimer in eukaryotes, archaea and some bacteria and as a heterotetramer in the remainder of prokaryotes and in arabidopsis. It is responsible for the...; Region: GlyRS_alpha_core; cd00733'
NC_011365	GenBank	CDS	643685	645745	+	1	.	EC_number=6.1.1.14 codon_start=1 db_xref=GI:209542755 db_xref=InterPro:IPR002311 db_xref=InterPro:IPR006194 db_xref=InterPro:IPR008909 db_xref=InterPro:IPR015944 db_xref=GeneID:6973974 locus_tag=Gdia_0577 note='KEGG: gdi:GDI2332 glycyl-tRNA synthetase beta chain (glycine--tRNA LigAs beta chain) (GlyRS); TIGRFAM: glycyl-tRNA synthetase, beta subunit' product='glycyl-tRNA synthetase subunit beta' p…
NC_011365	GenBank	misc_feature	643685	645742	+	1	.	db_xref=CDD:179258 locus_tag=Gdia_0577 note='glycyl-tRNA synthetase subunit beta; Validated; Region: glyS; PRK01233'
NC_011365	GenBank	CDS	645726	646151	+	-1	.	codon_start=1 db_xref=GI:209542756 db_xref=GeneID:6973975 locus_tag=Gdia_0578 note='KEGG: dra:DR_1989 hypothetical protein' product='hypothetical protein' protein_id=YP_002274985.1 transl_table=11
NC_011365	GenBank	CDS	646148	647302	+	-1	.	codon_start=1 db_xref=GI:209542757 db_xref=InterPro:IPR001182 db_xref=InterPro:IPR011923 db_xref=GeneID:6973976 locus_tag=Gdia_0579 note='TIGRFAM: rod shape-determining protein RodA; PFAM: cell cycle protein; KEGG: gdi:GDI2333 putative rod shape-determining protein MerD' product='rod shape-determining protein RodA' protein_id=YP_002274986.1 transl_table=11
NC_011365	GenBank	CDS	647342	649246	+	-1	.	EC_number=2.4.1.129 codon_start=1 db_xref=GI:209542758 db_xref=InterPro:IPR001460 db_xref=InterPro:IPR005311 db_xref=InterPro:IPR017790 db_xref=GeneID:6973977 locus_tag=Gdia_0580 note='KEGG: gdi:GDI2334 putative cell elongation specific D,D-transpeptidase; TIGRFAM: penicillin-binding protein 2; PFAM: penicillin-binding protein transpeptidase; Penicillin-binding protein dimerisation domain' produc…
NC_011365	GenBank	CDS	649302	649865	+	-1	.	codon_start=1 db_xref=GI:209542759 db_xref=GeneID:6973978 locus_tag=Gdia_0581 note='KEGG: gdi:GDI2335 hypothetical protein' product='hypothetical protein' protein_id=YP_002274988.1 transl_table=11
NC_011365	GenBank	CDS	649878	650783	+	-1	.	codon_start=1 db_xref=GI:209542760 db_xref=InterPro:IPR007221 db_xref=GeneID:6973979 locus_tag=Gdia_0582 note='in some organisms this protein is a transmembrane protein while in others it is periplasmic; involved in some organisms with other components of the MreBCD complex and with penicillin binding proteins in the periplasm or cell wall' product='rod shape-determining protein MreC' protein_id=…
NC_011365	GenBank	CDS	650921	651967	+	-1	.	codon_start=1 db_xref=GI:209542761 db_xref=InterPro:IPR003494 db_xref=InterPro:IPR004753 db_xref=GeneID:6973980 locus_tag=Gdia_0583 note='functions in MreBCD complex in some organisms' product='rod shape-determining protein MreB' protein_id=YP_002274990.1 transl_table=11
NC_011365	GenBank	CDS	652331	652618	+	1	.	codon_start=1 db_xref=GI:209542762 db_xref=GeneID:6973981 locus_tag=Gdia_0584 note='KEGG: gdi:GDI2338 hypothetical protein' product='hypothetical protein' protein_id=YP_002274991.1 transl_table=11
NC_011365	GenBank	CDS	652652	653092	+	1	.	codon_start=1 db_xref=GI:209542763 db_xref=GeneID:6973982 locus_tag=Gdia_0585 note='KEGG: acr:Acry_0749 hypothetical protein' product='hypothetical protein' protein_id=YP_002274992.1 transl_table=11
NC_011365	GenBank	CDS	653167	654741	+	-1	.	codon_start=1 db_xref=GI:209542764 db_xref=InterPro:IPR000891 db_xref=InterPro:IPR002034 db_xref=InterPro:IPR005671 db_xref=InterPro:IPR013709 db_xref=GeneID:6973983 locus_tag=Gdia_0586 note='catalyzes the formation of 2-isopropylmalate from acetyl-CoA and 2-oxoisovalerate in leucine biosynthesis' product='2-isopropylmalate synthase' protein_id=YP_002274993.1 transl_table=11
NC_011365	GenBank	CDS	655045	655605	+	-1	.	codon_start=1 db_xref=GI:209542765 db_xref=InterPro:IPR012853 db_xref=GeneID:6973984 locus_tag=Gdia_0587 note='PFAM: Chloramphenicol phosphotransferase family protein; KEGG: gdi:GDI2340 putative chloramphenicol 3-O phosphotransferase' product='chloramphenicol phosphotransferase' protein_id=YP_002274994.1 transl_table=11
NC_011365	GenBank	CDS	655609	656508	+	-1	.	EC_number=3.5.1.28 codon_start=1 db_xref=GI:209542766 db_xref=InterPro:IPR002508 db_xref=GeneID:6973985 locus_tag=Gdia_0588 note='PFAM: cell wall hydrolase/autolysin; KEGG: gdi:GDI2341 putative N-acetylmuramoyl-L-alanine amidase AmiA precursor' product='N-acetylmuramoyl-L-alanine amidase' protein_id=YP_002274995.1 transl_table=11
NC_011365	GenBank	CDS	657134	660163	+	1	.	codon_start=1 db_xref=GI:209542767 db_xref=InterPro:IPR003029 db_xref=InterPro:IPR004659 db_xref=GeneID:6973986 locus_tag=Gdia_0589 note='TIGRFAM: ribonuclease, Rne/Rng family; PFAM: RNA binding S1 domain protein; KEGG: gdi:GDI2343 putative ribonuclease E' product='Rne/Rng family ribonuclease' protein_id=YP_002274996.1 transl_table=11
NC_011365	GenBank	misc_feature	657236	657400	+	1	.	db_xref=CDD:88419 locus_tag=Gdia_0589 note='S1_RNase_E: RNase E and RNase G, S1-like RNA-binding domain. RNase E is an essential endoribonuclease in the processing and degradation of RNA. In addition to its role in mRNA degradation, RNase E has also been implicated in the processing of rRNA, and...; Region: S1_RNase_E; cd04453'
NC_011365	GenBank	CDS	660396	662279	+	1	.	codon_start=1 db_xref=GI:209542768 db_xref=InterPro:IPR003660 db_xref=InterPro:IPR004089 db_xref=InterPro:IPR004090 db_xref=GeneID:6973987 locus_tag=Gdia_0590 note='PFAM: histidine kinase HAMP region domain protein; chemotaxis sensory transducer; KEGG: gdi:GDI2344 putative chemoreceptor McpA (methyl-accepting chemotaxis protein)' product='methyl-accepting chemotaxis sensory transducer' protein_id…
NC_011365	GenBank	CDS	662218	662502	+	-1	.	codon_start=1 db_xref=GI:209542769 db_xref=GeneID:6973988 locus_tag=Gdia_0591 note='KEGG: gdi:GDI2345 hypothetical protein' product='hypothetical protein' protein_id=YP_002274998.1 transl_table=11
NC_011365	GenBank	CDS	662542	664038	+	-1	.	codon_start=1 db_xref=GI:209542770 db_xref=GeneID:6973989 locus_tag=Gdia_0592 note='KEGG: gdi:GDI2346 hypothetical protein' product='hypothetical protein' protein_id=YP_002274999.1 transl_table=11
NC_011365	GenBank	CDS	664035	665285	+	-1	.	codon_start=1 db_xref=GI:209542771 db_xref=InterPro:IPR000759 db_xref=InterPro:IPR001100 db_xref=InterPro:IPR004792 db_xref=InterPro:IPR006076 db_xref=InterPro:IPR013027 db_xref=GeneID:6973990 locus_tag=Gdia_0593 note='PFAM: HI0933 family protein; FAD dependent oxidoreductase; FAD-dependent pyridine nucleotide-disulphide oxidoreductase; KEGG: gdi:GDI2347 putative pyridine nucleotide-disulphide ox…
NC_011365	GenBank	CDS	665317	666759	+	-1	.	codon_start=1 db_xref=GI:209542772 db_xref=InterPro:IPR006680 db_xref=InterPro:IPR011550 db_xref=GeneID:6973991 locus_tag=Gdia_0594 note='PFAM: amidohydrolase; KEGG: gdi:GDI2348 putative amidohydrolase' product=amidohydrolase protein_id=YP_002275001.1 transl_table=11
NC_011365	GenBank	CDS	666983	667834	+	-1	.	EC_number=2.3.1.30 codon_start=1 db_xref=GI:209542773 db_xref=InterPro:IPR001451 db_xref=InterPro:IPR005881 db_xref=InterPro:IPR010493 db_xref=GeneID:6973992 locus_tag=Gdia_0595 note='KEGG: gdi:GDI2349 putative serine acetyltransferase; TIGRFAM: serine O-acetyltransferase; PFAM: transferase hexapeptide repeat containing protein; serine acetyltransferase domain protein' product='serine O-acetyltra…
NC_011365	GenBank	CDS	667911	669173	+	-1	.	codon_start=1 db_xref=GI:209542774 db_xref=InterPro:IPR002938 db_xref=InterPro:IPR003042 db_xref=InterPro:IPR010971 db_xref=GeneID:6973993 locus_tag=Gdia_0596 note='TIGRFAM: Ubiquinone biosynthesis hydroxylase, UbiH/UbiF/VisC/COQ6 family; PFAM: monooxygenase FAD-binding; KEGG: gdi:GDI2350 2-octaprenyl-6-methoxyphenol hydroxylase' product='Ubiquinone biosynthesis hydroxylase' protein_id=YP_0022750…
NC_011365	GenBank	CDS	669417	669755	+	1	.	codon_start=1 db_xref=GI:209542775 db_xref=InterPro:IPR002187 db_xref=InterPro:IPR002332 db_xref=GeneID:6973994 locus_tag=Gdia_0597 note='PFAM: nitrogen regulatory protein P-II; KEGG: gdi:GDI2351 putative nitrogen regulatory protein' product='nitrogen regulatory protein P-II' protein_id=YP_002275004.1 transl_table=11
NC_011365	GenBank	CDS	669752	671143	+	1	.	codon_start=1 db_xref=GI:209542776 db_xref=InterPro:IPR001905 db_xref=InterPro:IPR010256 db_xref=GeneID:6973995 locus_tag=Gdia_0598 note='TIGRFAM: ammonium transporter; PFAM: Rh family protein/ammonium transporter; KEGG: gdi:GDI2352 putative ammonia channel precursor (ammonia transporter)' product='ammonium transporter' protein_id=YP_002275005.1 transl_table=11
NC_011365	GenBank	CDS	671313	671813	+	1	.	codon_start=1 db_xref=GI:209542777 db_xref=GeneID:6973996 locus_tag=Gdia_0599 note='KEGG: gdi:GDI2353 hypothetical protein' product='hypothetical protein' protein_id=YP_002275006.1 transl_table=11
NC_011365	GenBank	CDS	671857	672801	+	-1	.	codon_start=1 db_xref=GI:209542778 db_xref=InterPro:IPR001995 db_xref=GeneID:6973997 locus_tag=Gdia_0600 note='KEGG: gdi:GDI2354 hypothetical protein' product='hypothetical protein' protein_id=YP_002275007.1 transl_table=11
NC_011365	GenBank	CDS	672827	673789	+	-1	.	EC_number=3.4.11.5 codon_start=1 db_xref=GI:209542779 db_xref=InterPro:IPR000073 db_xref=InterPro:IPR002410 db_xref=InterPro:IPR003089 db_xref=InterPro:IPR005944 db_xref=GeneID:6973998 locus_tag=Gdia_0601 note='KEGG: gdi:GDI2355 putative proline iminopeptidase; TIGRFAM: proline iminopeptidase; PFAM: alpha/beta hydrolase fold' product='proline iminopeptidase' protein_id=YP_002275008.1 transl_table…
NC_011365	GenBank	CDS	673803	674777	+	-1	.	codon_start=1 db_xref=GI:209542780 db_xref=InterPro:IPR002104 db_xref=InterPro:IPR004107 db_xref=GeneID:6973999 gene=xerC locus_tag=Gdia_0602 note='site-specific tyrosine recombinase which cuts and rejoins DNA molecules; binds cooperatively to specific DNA consensus sites; forms a heterotetrameric complex with XerC; XerCD exhibit similar sequences; essential to convert chromosome dimers to monome…
NC_011365	GenBank	CDS	674986	677265	+	1	.	codon_start=1 db_xref=GI:209542781 db_xref=InterPro:IPR001650 db_xref=InterPro:IPR005259 db_xref=InterPro:IPR006935 db_xref=InterPro:IPR011545 db_xref=InterPro:IPR014001 db_xref=InterPro:IPR014021 db_xref=GeneID:6974000 locus_tag=Gdia_0603 note='binding of PriA to forked DNA starts the assembly of the primosome, also possesses 3'-5' helicase activity' product='primosome assembly protein PriA' pro…
NC_011365	GenBank	CDS	677272	679428	+	-1	.	EC_number=1.11.1.6 codon_start=1 db_xref=GI:209542782 db_xref=InterPro:IPR002226 db_xref=InterPro:IPR010582 db_xref=InterPro:IPR011614 db_xref=GeneID:6974001 locus_tag=Gdia_0604 note='PFAM: Catalase domain protein; KEGG: gdi:GDI2359 catalase HPII' product=catalase protein_id=YP_002275011.1 transl_table=11
NC_011365	GenBank	CDS	679528	681204	+	-1	.	codon_start=1 db_xref=GI:209542783 db_xref=InterPro:IPR001100 db_xref=InterPro:IPR006076 db_xref=InterPro:IPR013027 db_xref=GeneID:6974002 locus_tag=Gdia_0605 note='PFAM: FAD dependent oxidoreductase; FAD-dependent pyridine nucleotide-disulphide oxidoreductase; KEGG: gdi:GDI2360 putative oxidoreductases' product='FAD dependent oxidoreductase' protein_id=YP_002275012.1 transl_table=11
NC_011365	GenBank	CDS	681339	682409	+	1	.	codon_start=1 db_xref=GI:209542784 db_xref=InterPro:IPR002524 db_xref=GeneID:6974003 locus_tag=Gdia_0606 note='TIGRFAM: cation diffusion facilitator family transporter; PFAM: cation efflux protein; KEGG: gdi:GDI2361 zinc transporter ZitB' product='cation diffusion facilitator family transporter' protein_id=YP_002275013.1 transl_table=11
NC_011365	GenBank	CDS	682413	683342	+	1	.	codon_start=1 db_xref=GI:209542785 db_xref=InterPro:IPR002524 db_xref=GeneID:6974004 locus_tag=Gdia_0607 note='TIGRFAM: cation diffusion facilitator family transporter; PFAM: cation efflux protein; KEGG: gdi:GDI2362 putative cation-efflux pump FieF' product='cation diffusion facilitator family transporter' protein_id=YP_002275014.1 transl_table=11
NC_011365	GenBank	CDS	683465	684871	+	1	.	codon_start=1 db_xref=GI:209542786 db_xref=InterPro:IPR001807 db_xref=InterPro:IPR014743 db_xref=GeneID:6974005 locus_tag=Gdia_0608 note='PFAM: Chloride channel core; KEGG: gdi:GDI2363 putative H(+))/Cl(-) exchange transporter ClcA' product='chloride channel core protein' protein_id=YP_002275015.1 transl_table=11
NC_011365	GenBank	CDS	684893	686299	+	-1	.	codon_start=1 db_xref=GI:209542787 db_xref=InterPro:IPR001128 db_xref=InterPro:IPR002401 db_xref=GeneID:6974006 locus_tag=Gdia_0609 note='PFAM: cytochrome P450; KEGG: gdi:GDI2364 putative cytochrome P450' product='cytochrome P450' protein_id=YP_002275016.1 transl_table=11
NC_011365	GenBank	CDS	686403	687452	+	-1	.	codon_start=1 db_xref=GI:209542788 db_xref=InterPro:IPR001680 db_xref=GeneID:6974007 locus_tag=Gdia_0610 note='SMART: WD-40 repeat protein; KEGG: gdi:GDI2365 hypothetical protein' product='WD-40 repeat-containing protein' protein_id=YP_002275017.1 transl_table=11
NC_011365	GenBank	CDS	687464	688462	+	-1	.	codon_start=1 db_xref=GI:209542789 db_xref=InterPro:IPR003495 db_xref=InterPro:IPR011629 db_xref=GeneID:6974008 locus_tag=Gdia_0611 note='PFAM: cobalamin synthesis protein P47K; cobalamin synthesis CobW domain protein; KEGG: gdi:GDI2366 cobalamin synthesis protein' product='cobalamin synthesis protein P47K' protein_id=YP_002275018.1 transl_table=11
NC_011365	GenBank	CDS	688554	689663	+	-1	.	codon_start=1 db_xref=GI:209542790 db_xref=InterPro:IPR001296 db_xref=GeneID:6974009 locus_tag=Gdia_0612 note='PFAM: glycosyl transferase group 1; KEGG: gdi:GDI2367 putative glycosyl transferase, group 1' product='group 1 glycosyl transferase' protein_id=YP_002275019.1 transl_table=11
NC_011365	GenBank	CDS	689671	690339	+	-1	.	codon_start=1 db_xref=GI:209542791 db_xref=InterPro:IPR004045 db_xref=GeneID:6974010 locus_tag=Gdia_0613 note='PFAM: Glutathione S-transferase domain; KEGG: gdi:GDI2368 glutathione S-transferase' product='glutathione S-transferase domain-containing protein' protein_id=YP_002275020.1 transl_table=11
NC_011365	GenBank	CDS	690378	691463	+	-1	.	EC_number=2.1.1.61 codon_start=1 db_xref=GI:209542792 db_xref=InterPro:IPR004479 db_xref=InterPro:IPR004506 db_xref=GeneID:6974011 gene=mnmA locus_tag=Gdia_0614 note='catalyzes a sulfuration reaction to synthesize 2-thiouridine at the U34 position of tRNAs' product='tRNA-specific 2-thiouridylase MnmA' protein_id=YP_002275021.1 transl_table=11
NC_011365	GenBank	misc_feature	690399	691463	+	-1	.	db_xref=CDD:30830 gene=mnmA locus_tag=Gdia_0614 note='Predicted tRNA(5-methylaminomethyl-2-thiouridylate) methyltransferase, contains the PP-loop ATPase domain [Translation, ribosomal structure and biogenesis]; Region: TrmU; COG0482'
NC_011365	GenBank	misc_feature	690411	691460	+	-1	.	db_xref=CDD:30185 gene=mnmA locus_tag=Gdia_0614 note='tRNA methyl transferase. This family represents tRNA(5-methylaminomethyl-2-thiouridine)-methyltransferase which is involved in the biosynthesis of the modified nucleoside 5-methylaminomethyl-2-thiouridine present in the wobble position of some tRNAs; Region: tRNA_Me_trans; cd01998'
NC_011365	GenBank	CDS	691485	691799	+	-1	.	codon_start=1 db_xref=GI:209542793 db_xref=InterPro:IPR001041 db_xref=InterPro:IPR001055 db_xref=GeneID:6974012 locus_tag=Gdia_0615 note='PFAM: ferredoxin; KEGG: gdi:GDI2370 putative 2Fe-2S ferredoxin' product=ferredoxin protein_id=YP_002275022.1 transl_table=11
NC_011365	GenBank	CDS	691787	693013	+	-1	.	codon_start=1 db_xref=GI:209542794 db_xref=InterPro:IPR000192 db_xref=InterPro:IPR001597 db_xref=GeneID:6974013 locus_tag=Gdia_0616 note='PFAM: aminotransferase class V; aromatic amino acid beta-eliminating lyase/threonine aldolase; KEGG: gdi:GDI2371 putative cysteine desulfurase' product='class V aminotransferase' protein_id=YP_002275023.1 transl_table=11
NC_011365	GenBank	CDS	693010	694176	+	-1	.	codon_start=1 db_xref=GI:209542795 db_xref=InterPro:IPR000192 db_xref=InterPro:IPR001597 db_xref=GeneID:6974014 locus_tag=Gdia_0617 note='PFAM: aminotransferase class V; aromatic amino acid beta-eliminating lyase/threonine aldolase; KEGG: gdi:GDI2372 putative cysteine desulfurase' product='class V aminotransferase' protein_id=YP_002275024.1 transl_table=11
NC_011365	GenBank	CDS	694820	695485	+	1	.	codon_start=1 db_xref=GI:209542796 db_xref=GeneID:6974015 locus_tag=Gdia_0618 note='KEGG: gdi:GDI2374 hypothetical protein' product='hypothetical protein' protein_id=YP_002275025.1 transl_table=11
NC_011365	GenBank	CDS	695600	696841	+	1	.	EC_number=6.1.1.1 codon_start=1 db_xref=GI:209542797 db_xref=InterPro:IPR002305 db_xref=InterPro:IPR002307 db_xref=InterPro:IPR002942 db_xref=GeneID:6974016 locus_tag=Gdia_0619 note='KEGG: gdi:GDI2375 putative tyrosyl-tRNA synthetase; TIGRFAM: tyrosyl-tRNA synthetase; PFAM: aminoacyl-tRNA synthetase class Ib' product='tyrosyl-tRNA synthetase' protein_id=YP_002275026.1 transl_table=11
NC_011365	GenBank	misc_feature	695600	696835	+	1	.	db_xref=CDD:180311 locus_tag=Gdia_0619 note='tyrosyl-tRNA synthetase; Validated; Region: PRK05912'
NC_011365	GenBank	misc_feature	695708	696517	+	1	.	db_xref=CDD:173902 locus_tag=Gdia_0619 note='catalytic core domain of tyrosinyl-tRNA synthetase; Region: TyrRS_core; cd00805'
NC_011365	GenBank	CDS	696855	697265	+	1	.	codon_start=1 db_xref=GI:209542798 db_xref=GeneID:6974017 locus_tag=Gdia_0620 note='KEGG: gdi:GDI2376 hypothetical protein' product='hypothetical protein' protein_id=YP_002275027.1 transl_table=11
NC_011365	GenBank	CDS	697219	697575	+	-1	.	codon_start=1 db_xref=GI:209542799 db_xref=InterPro:IPR005806 db_xref=GeneID:6974018 locus_tag=Gdia_0621 note='PFAM: Rieske [2Fe-2S] domain protein; KEGG: gdi:GDI2377 putative ubiquinol-cytochrome c reductase' product='Rieske (2Fe-2S) domain-containing protein' protein_id=YP_002275028.1 transl_table=11
NC_011365	GenBank	CDS	697682	698929	+	1	.	codon_start=1 db_xref=GI:209542800 db_xref=InterPro:IPR000787 db_xref=GeneID:6974019 locus_tag=Gdia_0622 note='PFAM: peptidase M29 aminopeptidase II; KEGG: gdi:GDI2378 aminopeptidase' product='peptidase M29 aminopeptidase II' protein_id=YP_002275029.1 transl_table=11
NC_011365	GenBank	CDS	698926	699432	+	1	.	codon_start=1 db_xref=GI:209542801 db_xref=GeneID:6974020 locus_tag=Gdia_0623 note='KEGG: gdi:GDI2379 hypothetical protein' product='hypothetical protein' protein_id=YP_002275030.1 transl_table=11
NC_011365	GenBank	CDS	699467	700606	+	-1	.	codon_start=1 db_xref=GI:209542802 db_xref=InterPro:IPR001296 db_xref=GeneID:6974021 locus_tag=Gdia_0624 note='PFAM: glycosyl transferase group 1; KEGG: gdi:GDI2380 putative capsular polysaccharide biosynthesis glycosyl transferase cap' product='group 1 glycosyl transferase' protein_id=YP_002275031.1 transl_table=11
NC_011365	GenBank	CDS	700643	702436	+	-1	.	codon_start=1 db_xref=GI:209542803 db_xref=InterPro:IPR012480 db_xref=GeneID:6974022 locus_tag=Gdia_0625 note='PFAM: Heparinase II/III family protein; KEGG: gdi:GDI2381 putative heparinase II/III-like' product='heparinase II/III family protein' protein_id=YP_002275032.1 transl_table=11
NC_011365	GenBank	CDS	702498	703175	+	-1	.	EC_number=5.1.3.1 codon_start=1 db_xref=GI:209542804 db_xref=InterPro:IPR000056 db_xref=GeneID:6974023 locus_tag=Gdia_0626 note='PFAM: ribulose-phosphate 3-epimerase; KEGG: gdi:GDI2382 ribulose-phosphate 3-epimerase' product='Ribulose-phosphate 3-epimerase' protein_id=YP_002275033.1 transl_table=11
NC_011365	GenBank	CDS	703330	704646	+	-1	.	codon_start=1 db_xref=GI:209542805 db_xref=InterPro:IPR001678 db_xref=InterPro:IPR006027 db_xref=InterPro:IPR007848 db_xref=GeneID:6974024 locus_tag=Gdia_0627 note='PFAM: Fmu (Sun) domain protein; NusB/RsmB/TIM44; methyltransferase small; KEGG: gdi:GDI2383 putative ribosomal RNA small subunit methyltransferase B' product='Fmu (Sun) domain-containing protein' protein_id=YP_002275034.1 transl_table…
NC_011365	GenBank	misc_feature	703333	704319	+	-1	.	db_xref=CDD:30493 locus_tag=Gdia_0627 note='tRNA and rRNA cytosine-C5-methylases [Translation, ribosomal structure and biogenesis]; Region: Sun; COG0144'
NC_011365	GenBank	CDS	704791	705537	+	1	.	codon_start=1 db_xref=GI:209542806 db_xref=InterPro:IPR001608 db_xref=InterPro:IPR011078 db_xref=GeneID:6974025 locus_tag=Gdia_0628 note='PFAM: alanine racemase domain protein; KEGG: gdi:GDI2384 putative alanine racemase' product='alanine racemase domain-containing protein' protein_id=YP_002275035.1 transl_table=11
NC_011365	GenBank	CDS	705644	707638	+	1	.	codon_start=1 db_xref=GI:209542807 db_xref=InterPro:IPR003855 db_xref=GeneID:6974026 locus_tag=Gdia_0629 note='PFAM: K potassium transporter; KEGG: gdi:GDI2385 potassium transport system protein' product='K potassium transporter' protein_id=YP_002275036.1 transl_table=11
NC_011365	GenBank	CDS	707628	708809	+	1	.	EC_number=1.3.99.22 codon_start=1 db_xref=GI:209542808 db_xref=InterPro:IPR004559 db_xref=InterPro:IPR006638 db_xref=InterPro:IPR007197 db_xref=InterPro:IPR010723 db_xref=GeneID:6974027 locus_tag=Gdia_0630 note='catalyzes the oxygen-independent formation of protoporphyrinogen-IX from coproporphyrinogen-III' product='coproporphyrinogen III oxidase' protein_id=YP_002275037.1 transl_table=11
NC_011365	GenBank	CDS	708840	710030	+	1	.	codon_start=1 db_xref=GI:209542809 db_xref=InterPro:IPR001910 db_xref=GeneID:6974028 locus_tag=Gdia_0631 note='PFAM: Inosine/uridine-preferring nucleoside hydrolase; KEGG: gdi:GDI2387 putative pyrimidine-specific ribonucleoside hydrolase' product='inosine/uridine-preferring nucleoside hydrolase' protein_id=YP_002275038.1 transl_table=11
NC_011365	GenBank	CDS	710038	710484	+	1	.	codon_start=1 db_xref=GI:209542810 db_xref=InterPro:IPR008320 db_xref=GeneID:6974029 locus_tag=Gdia_0632 note='PFAM: conserved hypothetical protein; KEGG: gdi:GDI2388 hypothetical protein' product='hypothetical protein' protein_id=YP_002275039.1 transl_table=11
NC_011365	GenBank	CDS	710534	711853	+	1	.	codon_start=1 db_xref=GI:209542811 db_xref=InterPro:IPR007730 db_xref=InterPro:IPR008258 db_xref=GeneID:6974030 locus_tag=Gdia_0633 note='PFAM: Sporulation domain protein; Lytic transglycosylase catalytic; KEGG: gdi:GDI2389 putative lytic transglycosylase' product='lytic transglycosylase' protein_id=YP_002275040.1 transl_table=11
NC_011365	GenBank	CDS	711876	713834	+	-1	.	codon_start=1 db_xref=GI:209542812 db_xref=InterPro:IPR001764 db_xref=InterPro:IPR002772 db_xref=GeneID:6974031 locus_tag=Gdia_0634 note='PFAM: glycoside hydrolase family 3 domain protein; KEGG: gdi:GDI2390 putative periplasmic beta-glucosidase precursor' product='glycoside hydrolase family 3' protein_id=YP_002275041.1 transl_table=11
NC_011365	GenBank	CDS	714021	715178	+	1	.	codon_start=1 db_xref=GI:209542813 db_xref=InterPro:IPR001958 db_xref=InterPro:IPR007114 db_xref=InterPro:IPR011701 db_xref=GeneID:6974032 locus_tag=Gdia_0635 note='PFAM: major facilitator superfamily MFS_1; KEGG: gdi:GDI2391 putative major facilitator transporter protein' product='major facilitator superfamily protein' protein_id=YP_002275042.1 transl_table=11
NC_011365	GenBank	CDS	715340	715867	+	1	.	codon_start=1 db_xref=GI:209542814 db_xref=GeneID:6974033 locus_tag=Gdia_0636 note='KEGG: gdi:GDI2392 hypothetical protein' product='hypothetical protein' protein_id=YP_002275043.1 transl_table=11
NC_011365	GenBank	CDS	715956	718571	+	1	.	codon_start=1 db_xref=GI:209542815 db_xref=InterPro:IPR001412 db_xref=InterPro:IPR002300 db_xref=InterPro:IPR002302 db_xref=InterPro:IPR013155 db_xref=InterPro:IPR015413 db_xref=GeneID:6974034 gene=leuS locus_tag=Gdia_0637 note='leucine--tRNA ligase; LeuRS; class-I aminoacyl-tRNA synthetase; charges leucine by linking carboxyl group to alpha-phosphate of ATP and then transfers aminoacyl-adenylate…
NC_011365	GenBank	misc_feature	715980	718565	+	1	.	db_xref=CDD:178996 gene=leuS locus_tag=Gdia_0637 note='leucyl-tRNA synthetase; Validated; Region: leuS; PRK00390'
NC_011365	GenBank	misc_feature	716073	716648	+	1	.	db_xref=CDD:173906 gene=leuS locus_tag=Gdia_0637 note='catalytic core domain of leucyl-tRNA synthetases; Region: LeuRS_core; cd00812'
NC_011365	GenBank	misc_feature	717951	718310	+	1	.	db_xref=CDD:153412 gene=leuS locus_tag=Gdia_0637 note='Anticodon-binding domain of bacterial and eukaryotic mitochondrial leucyl tRNA synthetases; Region: Anticodon_Ia_Leu_BEm; cd07958'
NC_011365	GenBank	misc_feature	717960	718199	+	1	.	db_xref=CDD:153412 gene=leuS locus_tag=Gdia_0637 note='tRNA binding surface [nucleotide binding]; other site'
NC_011365	GenBank	CDS	718576	719304	+	1	.	codon_start=1 db_xref=GI:209542816 db_xref=GeneID:6974035 locus_tag=Gdia_0638 note='KEGG: gdi:GDI2394 hypothetical protein' product='hypothetical protein' protein_id=YP_002275045.1 transl_table=11
NC_011365	GenBank	CDS	719301	720314	+	1	.	codon_start=1 db_xref=GI:209542817 db_xref=InterPro:IPR005790 db_xref=InterPro:IPR010372 db_xref=GeneID:6974036 gene=holA locus_tag=Gdia_0639 note='required for the assembly and function of the DNAX complex which are required for the assembly of the beta subunit onto primed DNA' product='DNA polymerase III subunit delta' protein_id=YP_002275046.1 transl_table=11
NC_011365	GenBank	CDS	721016	728074	+	1	.	codon_start=1 db_xref=GI:209542818 db_xref=InterPro:IPR001865 db_xref=InterPro:IPR002198 db_xref=InterPro:IPR002364 db_xref=InterPro:IPR006163 db_xref=InterPro:IPR013149 db_xref=InterPro:IPR013154 db_xref=InterPro:IPR013968 db_xref=InterPro:IPR014030 db_xref=InterPro:IPR014031 db_xref=InterPro:IPR014043 db_xref=GeneID:6974037 locus_tag=Gdia_0640 note='PFAM: short-chain dehydrogenase/reductase SDR…
NC_011365	GenBank	CDS	728071	729357	+	1	.	EC_number=2.3.1.47 codon_start=1 db_xref=GI:209542819 db_xref=InterPro:IPR004839 db_xref=InterPro:IPR005814 db_xref=GeneID:6974038 locus_tag=Gdia_0641 note='PFAM: aminotransferase class I and II; aminotransferase class-III; KEGG: gdi:GDI2397 putative 2-amino-3-ketobutyrate coenzyme A ligase' product='8-amino-7-oxononanoate synthase' protein_id=YP_002275048.1 transl_table=11
NC_011365	GenBank	CDS	729300	730523	+	-1	.	codon_start=1 db_xref=GI:209542820 db_xref=InterPro:IPR007833 db_xref=GeneID:6974039 locus_tag=Gdia_0642 note='PFAM: Capsule polysaccharide biosynthesis protein; KEGG: gdi:GDI2398 putative capsule polysaccharide export protein KpsS' product='capsular polysaccharide biosynthesis protein' protein_id=YP_002275049.1 transl_table=11
NC_011365	GenBank	CDS	730517	731758	+	-1	.	codon_start=1 db_xref=GI:209542821 db_xref=InterPro:IPR001296 db_xref=GeneID:6974040 locus_tag=Gdia_0643 note='PFAM: glycosyl transferase group 1; KEGG: gdi:GDI2399 putative glycosyl transferase, group 1' product='group 1 glycosyl transferase' protein_id=YP_002275050.1 transl_table=11
NC_011365	GenBank	CDS	731755	733437	+	-1	.	codon_start=1 db_xref=GI:209542822 db_xref=InterPro:IPR007833 db_xref=GeneID:6974041 locus_tag=Gdia_0644 note='PFAM: Capsule polysaccharide biosynthesis protein; KEGG: gdi:GDI2400 putative capsule polysaccharide export protein KpsC' product='capsular polysaccharide biosynthesis protein' protein_id=YP_002275051.1 transl_table=11
NC_011365	GenBank	CDS	733568	734737	+	-1	.	codon_start=1 db_xref=GI:209542823 db_xref=InterPro:IPR001296 db_xref=GeneID:6974042 locus_tag=Gdia_0645 note='PFAM: glycosyl transferase group 1; KEGG: gdi:GDI2401 putative glycosyl transferase, group 1' product='group 1 glycosyl transferase' protein_id=YP_002275052.1 transl_table=11
NC_011365	GenBank	CDS	734894	736363	+	1	.	codon_start=1 db_xref=GI:209542824 db_xref=InterPro:IPR000917 db_xref=GeneID:6974043 locus_tag=Gdia_0646 note='PFAM: sulfatase; KEGG: gdi:GDI2402 putative capsular polysaccharide biosynthesis protein' product=sulfatase protein_id=YP_002275053.1 transl_table=11
NC_011365	GenBank	CDS	736856	737860	+	1	.	codon_start=1 db_xref=GI:209542825 db_xref=InterPro:IPR001509 db_xref=InterPro:IPR002198 db_xref=InterPro:IPR002225 db_xref=InterPro:IPR005886 db_xref=InterPro:IPR005913 db_xref=InterPro:IPR008030 db_xref=InterPro:IPR013120 db_xref=GeneID:6974044 locus_tag=Gdia_0647 note='TIGRFAM: UDP-glucose 4-epimerase; PFAM: NAD-dependent epimerase/dehydratase; short-chain dehydrogenase/reductase SDR; 3-beta h…
NC_011365	GenBank	CDS	738321	739787	+	1	.	codon_start=1 db_xref=GI:209542826 db_xref=InterPro:IPR001584 db_xref=GeneID:6974045 locus_tag=Gdia_0648 note='PFAM: Integrase catalytic region; KEGG: gdi:GDI3144 putative transposase' product='integrase catalytic subunit' protein_id=YP_002275055.1 transl_table=11
NC_011365	GenBank	CDS	739816	740933	+	1	.	codon_start=1 db_xref=GI:209542827 db_xref=InterPro:IPR002514 db_xref=GeneID:6974046 locus_tag=Gdia_0649 note='PFAM: transposase IS3/IS911 family protein; KEGG: gdi:GDI2859 putative transposase' product='transposase IS3 family protein' protein_id=YP_002275056.1 ribosomal_slippage=_no_value transl_table=11
NC_011365	GenBank	CDS	741038	741817	+	1	.	codon_start=1 db_xref=GI:209542828 db_xref=InterPro:IPR002611 db_xref=InterPro:IPR003593 db_xref=GeneID:6974047 locus_tag=Gdia_0650 note='PFAM: IstB domain protein ATP-binding protein; SMART: AAA ATPase; KEGG: gdi:GDI2704 putative transposase' product='IstB domain-containing ATP-binding protein' protein_id=YP_002275057.1 transl_table=11
NC_011365	GenBank	CDS	742496	743553	+	-1	.	codon_start=1 db_xref=GI:209542829 db_xref=GeneID:6974049 locus_tag=Gdia_0652 note='KEGG: gdi:GDI3803 putative transposase' product='transposase IS630' protein_id=YP_002275058.1 ribosomal_slippage=_no_value transl_table=11
NC_011365	GenBank	CDS	743822	745777	+	-1	.	codon_start=1 db_xref=GI:209542830 db_xref=GeneID:6974050 locus_tag=Gdia_0653 note='KEGG: tpd:Teth39_0264 dextranase' product='hypothetical protein' protein_id=YP_002275059.1 transl_table=11
NC_011365	GenBank	CDS	745761	745982	+	-1	.	codon_start=1 db_xref=GI:209542831 db_xref=GeneID:6974051 locus_tag=Gdia_0654 product='hypothetical protein' protein_id=YP_002275060.1 transl_table=11
NC_011365	GenBank	CDS	746124	747059	+	-1	.	codon_start=1 db_xref=GI:209542832 db_xref=InterPro:IPR002559 db_xref=GeneID:6974052 locus_tag=Gdia_0655 note='PFAM: transposase IS4 family protein; KEGG: nha:Nham_2748 transposase, IS4' product='transposase IS4 family protein' protein_id=YP_002275061.1 transl_table=11
NC_011365	GenBank	CDS	747044	747379	+	-1	.	codon_start=1 db_xref=GI:209542833 db_xref=GeneID:6974053 locus_tag=Gdia_0656 note='KEGG: swi:Swit_5112 transposase, mutator type' product='hypothetical protein' protein_id=YP_002275062.1 transl_table=11
NC_011365	GenBank	CDS	747524	749131	+	-1	.	codon_start=1 db_xref=GI:209542834 db_xref=GeneID:6974054 locus_tag=Gdia_0657 note='KEGG: syw:SYNW0988 hypothetical protein' product='hypothetical protein' protein_id=YP_002275063.1 transl_table=11
NC_011365	GenBank	CDS	749168	750727	+	-1	.	codon_start=1 db_xref=GI:209542835 db_xref=GeneID:6974055 locus_tag=Gdia_0658 note='KEGG: syw:SYNW0988 hypothetical protein' product='hypothetical protein' protein_id=YP_002275064.1 transl_table=11
NC_011365	GenBank	CDS	751084	751263	+	1	.	codon_start=1 db_xref=GI:209542836 db_xref=InterPro:IPR002514 db_xref=GeneID:6974056 locus_tag=Gdia_0659 note='PFAM: transposase IS3/IS911 family protein; KEGG: gdi:GDI2839 putative transposase' product='transposase IS3/IS911 family protein' protein_id=YP_002275065.1 transl_table=11
NC_011365	GenBank	CDS	751520	752167	+	-1	.	codon_start=1 db_xref=GI:209542837 db_xref=InterPro:IPR003439 db_xref=InterPro:IPR003593 db_xref=GeneID:6974057 locus_tag=Gdia_0660 note='PFAM: ABC transporter related; SMART: AAA ATPase; KEGG: gdi:GDI2409 capsule polysaccharide export ATP-binding protein CtrD' product='ABC transporter-like protein' protein_id=YP_002275066.1 transl_table=11
NC_011365	GenBank	CDS	752164	752952	+	-1	.	codon_start=1 db_xref=GI:209542838 db_xref=InterPro:IPR013525 db_xref=InterPro:IPR013526 db_xref=GeneID:6974058 locus_tag=Gdia_0661 note='PFAM: ABC-2 type transporter; KEGG: gdi:GDI2410 putative capsule polysaccharide export inner-membrane protein CtrC' product='ABC-2 type transporter' protein_id=YP_002275067.1 transl_table=11
NC_011365	GenBank	CDS	752961	754136	+	-1	.	codon_start=1 db_xref=GI:209542839 db_xref=InterPro:IPR001220 db_xref=GeneID:6974059 locus_tag=Gdia_0662 note='KEGG: gdi:GDI2411 putative capsule polysaccharide export inner-membrane protein CtrB' product='putative capsule polysaccharide export inner-membrane protein CtrB' protein_id=YP_002275068.1 transl_table=11
NC_011365	GenBank	CDS	754315	755616	+	-1	.	codon_start=1 db_xref=GI:209542840 db_xref=InterPro:IPR000169 db_xref=InterPro:IPR001296 db_xref=GeneID:6974060 locus_tag=Gdia_0663 note='PFAM: glycosyl transferase group 1; KEGG: gdi:GDI2412 putative glycosyl transferase, group 1' product='group 1 glycosyl transferase' protein_id=YP_002275069.1 transl_table=11
NC_011365	GenBank	CDS	755825	756985	+	1	.	codon_start=1 db_xref=GI:209542841 db_xref=InterPro:IPR003715 db_xref=GeneID:6974061 locus_tag=Gdia_0664 note='PFAM: polysaccharide export protein; KEGG: gdi:GDI2413 putative polysaccharide export protein' product='polysaccharide export protein' protein_id=YP_002275070.1 transl_table=11
NC_011365	GenBank	CDS	757062	758015	+	-1	.	codon_start=1 db_xref=GI:209542842 db_xref=InterPro:IPR013099 db_xref=InterPro:IPR013518 db_xref=InterPro:IPR013521 db_xref=GeneID:6974062 locus_tag=Gdia_0665 note='PFAM: Ion transport 2 domain protein ; K channel inward rectifier conserved region 2 domain protein; KEGG: gdi:GDI2414 putative inward rectifier potassium channel' product='K channel inward rectifier domain-containing protein' protein…
NC_011365	GenBank	CDS	758167	758388	+	-1	.	codon_start=1 db_xref=GI:209542843 db_xref=GeneID:6974063 locus_tag=Gdia_0666 note='KEGG: gdi:GDI2415 hypothetical protein' product='hypothetical protein' protein_id=YP_002275072.1 transl_table=11
NC_011365	GenBank	CDS	758464	758880	+	1	.	codon_start=1 db_xref=GI:209542844 db_xref=InterPro:IPR004360 db_xref=InterPro:IPR011588 db_xref=GeneID:6974064 locus_tag=Gdia_0667 note='PFAM: Glyoxalase/bleomycin resistance protein/dioxygenase; KEGG: gdi:GDI2416 putative glyoxylase I family protein' product='Glyoxalase/bleomycin resistance protein/dioxygenase' protein_id=YP_002275073.1 transl_table=11
NC_011365	GenBank	CDS	758904	759191	+	1	.	codon_start=1 db_xref=GI:209542845 db_xref=InterPro:IPR010753 db_xref=GeneID:6974065 locus_tag=Gdia_0668 note='PFAM: protein of unknown function DUF1330; KEGG: gdi:GDI2417 hypothetical protein' product='hypothetical protein' protein_id=YP_002275074.1 transl_table=11
NC_011365	GenBank	CDS	759214	759423	+	-1	.	codon_start=1 db_xref=GI:209542846 db_xref=GeneID:6974066 locus_tag=Gdia_0669 note='KEGG: gdi:GDI2418 hypothetical protein' product='hypothetical protein' protein_id=YP_002275075.1 transl_table=11
NC_011365	GenBank	CDS	759559	760437	+	-1	.	codon_start=1 db_xref=GI:209542847 db_xref=InterPro:IPR007899 db_xref=GeneID:6974067 locus_tag=Gdia_0670 note='PFAM: CHAD domain containing protein; KEGG: gdi:GDI2419 putative adenylate cyclase' product='CHAD domain-containing protein' protein_id=YP_002275076.1 transl_table=11
NC_011365	GenBank	CDS	760563	761000	+	-1	.	codon_start=1 db_xref=GI:209542848 db_xref=InterPro:IPR000485 db_xref=GeneID:6974068 locus_tag=Gdia_0671 note='PFAM: regulatory protein AsnC/Lrp family; KEGG: gdi:GDI2420 putative transcriptional regulator, AsnC family' product='AsnC family transcriptional regulator' protein_id=YP_002275077.1 transl_table=11
NC_011365	GenBank	CDS	761194	762345	+	1	.	EC_number=5.1.1.1 codon_start=1 db_xref=GI:209542849 db_xref=InterPro:IPR000821 db_xref=InterPro:IPR001608 db_xref=InterPro:IPR011079 db_xref=GeneID:6974069 locus_tag=Gdia_0672 note='KEGG: gdi:GDI2421 putative alanine racemase, catabolic; TIGRFAM: alanine racemase; PFAM: alanine racemase domain protein' product='alanine racemase' protein_id=YP_002275078.1 transl_table=11
NC_011365	GenBank	CDS	762365	763618	+	1	.	EC_number=1.4.99.1 codon_start=1 db_xref=GI:209542850 db_xref=InterPro:IPR001327 db_xref=InterPro:IPR006076 db_xref=GeneID:6974070 locus_tag=Gdia_0673 note='PFAM: FAD dependent oxidoreductase; KEGG: gdi:GDI2422 putative D-amino acid dehydrogenase small subunit' product='D-amino-acid dehydrogenase' protein_id=YP_002275079.1 transl_table=11
NC_011365	GenBank	CDS	763755	764525	+	-1	.	codon_start=1 db_xref=GI:209542851 db_xref=InterPro:IPR002611 db_xref=InterPro:IPR003593 db_xref=GeneID:6974071 locus_tag=Gdia_0674 note='PFAM: IstB domain protein ATP-binding protein; SMART: AAA ATPase; KEGG: gdi:GDI2704 putative transposase' product='IstB domain-containing ATP-binding protein' protein_id=YP_002275080.1 transl_table=11
NC_011365	GenBank	CDS	764515	766038	+	-1	.	codon_start=1 db_xref=GI:209542852 db_xref=InterPro:IPR001584 db_xref=GeneID:6974072 locus_tag=Gdia_0675 note='PFAM: Integrase catalytic region; KEGG: gdi:GDI2705 putative integrase' product='integrase catalytic subunit' protein_id=YP_002275081.1 transl_table=11
NC_011365	GenBank	CDS	767313	767666	+	1	.	codon_start=1 db_xref=GI:209542853 db_xref=GeneID:6974074 locus_tag=Gdia_0677 note='KEGG: gdi:GDI2427 hypothetical protein' product='hypothetical protein' protein_id=YP_002275082.1 transl_table=11
NC_011365	GenBank	CDS	767841	768929	+	1	.	EC_number=4.1.2.5 codon_start=1 db_xref=GI:209542854 db_xref=InterPro:IPR001597 db_xref=GeneID:6974075 locus_tag=Gdia_0678 note='PFAM: aromatic amino acid beta-eliminating lyase/threonine aldolase; KEGG: gdi:GDI2428 putative low specificity L-threonine aldolase' product='threonine aldolase' protein_id=YP_002275083.1 transl_table=11
NC_011365	GenBank	CDS	768926	769549	+	1	.	codon_start=1 db_xref=GI:209542855 db_xref=InterPro:IPR001123 db_xref=GeneID:6974076 locus_tag=Gdia_0679 note='PFAM: Lysine exporter protein (LYSE/YGGA); KEGG: gdi:GDI2429 lysine exporter protein' product='lysine exporter protein LysE/YggA' protein_id=YP_002275084.1 transl_table=11
NC_011365	GenBank	CDS	769560	770411	+	-1	.	codon_start=1 db_xref=GI:209542856 db_xref=InterPro:IPR003719 db_xref=GeneID:6974077 locus_tag=Gdia_0680 note='TIGRFAM: phenazine biosynthesis protein PhzF family; PFAM: Phenazine biosynthesis PhzC/PhzF protein; KEGG: gdi:GDI2430 putative phenazine-like biosynthesis protein' product='phenazine biosynthesis protein PhzF family' protein_id=YP_002275085.1 transl_table=11
NC_011365	GenBank	CDS	770459	770890	+	-1	.	codon_start=1 db_xref=GI:209542857 db_xref=GeneID:6974078 locus_tag=Gdia_0681 note='KEGG: gdi:GDI1869 hypothetical protein' product='hypothetical protein' protein_id=YP_002275086.1 transl_table=11
NC_011365	GenBank	CDS	771038	772462	+	1	.	codon_start=1 db_xref=GI:209542858 db_xref=InterPro:IPR000524 db_xref=InterPro:IPR004839 db_xref=GeneID:6974079 locus_tag=Gdia_0682 note='PFAM: regulatory protein GntR HTH; aminotransferase class I and II; KEGG: gdi:GDI2432 putative transcriptional regulator, GntR family' product='GntR family transcriptional regulator' protein_id=YP_002275087.1 transl_table=11
NC_011365	GenBank	CDS	772491	773117	+	-1	.	codon_start=1 db_xref=GI:209542859 db_xref=InterPro:IPR005115 db_xref=GeneID:6974080 locus_tag=Gdia_0683 note='PFAM: protein of unknown function UPF0126; KEGG: gdi:GDI2433 putative inner membrane protein' product='hypothetical protein' protein_id=YP_002275088.1 transl_table=11
NC_011365	GenBank	CDS	773125	774312	+	-1	.	codon_start=1 db_xref=GI:209542860 db_xref=InterPro:IPR010640 db_xref=GeneID:6974081 locus_tag=Gdia_0684 note='PFAM: low temperature requirement A; KEGG: gdi:GDI2434 putative low temperature requirement A protein (LtrA)' product='low temperature requirement A' protein_id=YP_002275089.1 transl_table=11
NC_011365	GenBank	CDS	774344	776326	+	-1	.	codon_start=1 db_xref=GI:209542861 db_xref=InterPro:IPR006025 db_xref=InterPro:IPR007963 db_xref=GeneID:6974082 locus_tag=Gdia_0685 note='PFAM: peptidase M61 domain protein; KEGG: gdi:GDI2435 putative glycyl aminopeptidase' product='peptidase M61 domain-containing protein' protein_id=YP_002275090.1 transl_table=11
NC_011365	GenBank	CDS	777080	778222	+	1	.	codon_start=1 db_xref=GI:209542862 db_xref=InterPro:IPR006143 db_xref=GeneID:6974083 locus_tag=Gdia_0686 note='TIGRFAM: efflux transporter, RND family, MFP subunit; PFAM: secretion protein HlyD family protein; KEGG: gdi:GDI2437 secretion protein, HlyD-family' product='RND family efflux transporter MFP subunit' protein_id=YP_002275091.1 transl_table=11
NC_011365	GenBank	CDS	778215	781316	+	1	.	codon_start=1 db_xref=GI:209542863 db_xref=InterPro:IPR001036 db_xref=InterPro:IPR004763 db_xref=InterPro:IPR006025 db_xref=GeneID:6974084 locus_tag=Gdia_0687 note='TIGRFAM: heavy metal efflux pump, CzcA family; PFAM: acriflavin resistance protein; KEGG: gdi:GDI2438 putative cobalt-zinc-cadmium resistance protein' product='CzcA family heavy metal efflux pump' protein_id=YP_002275092.1 transl_tabl…
NC_011365	GenBank	CDS	781313	782830	+	1	.	codon_start=1 db_xref=GI:209542864 db_xref=InterPro:IPR003423 db_xref=InterPro:IPR010131 db_xref=GeneID:6974085 locus_tag=Gdia_0688 note='TIGRFAM: RND efflux system, outer membrane lipoprotein, NodT family; PFAM: outer membrane efflux protein; KEGG: gdi:GDI2439 putative efflux pump outer membrane protein' product='NodT family RND efflux system, outer membrane lipoprotein' protein_id=YP_002275093.…
NC_011365	GenBank	CDS	782948	784471	+	1	.	codon_start=1 db_xref=GI:209542865 db_xref=InterPro:IPR003439 db_xref=InterPro:IPR003593 db_xref=GeneID:6974086 locus_tag=Gdia_0689 note='PFAM: ABC transporter related; SMART: AAA ATPase; KEGG: gdi:GDI2440 putative ribose transport ATP-binding protein RbsA' product='ABC transporter-like protein' protein_id=YP_002275094.1 transl_table=11
NC_011365	GenBank	CDS	784468	785514	+	1	.	EC_number=3.6.3.17 codon_start=1 db_xref=GI:209542866 db_xref=InterPro:IPR001851 db_xref=GeneID:6974087 locus_tag=Gdia_0690 note='PFAM: inner-membrane translocator; KEGG: gdi:GDI2441 putative ribose transport system permease protein RbsC' product='monosaccharide-transporting ATPase' protein_id=YP_002275095.1 transl_table=11
NC_011365	GenBank	CDS	785511	786518	+	1	.	codon_start=1 db_xref=GI:209542867 db_xref=InterPro:IPR001761 db_xref=GeneID:6974088 locus_tag=Gdia_0691 note='PFAM: periplasmic binding protein/LacI transcriptional regulator; KEGG: gdi:GDI2442 putative D-ribose-binding protein precursor' product='periplasmic-binding protein/LacI transcriptional regulator' protein_id=YP_002275096.1 transl_table=11
NC_011365	GenBank	CDS	786589	787581	+	1	.	codon_start=1 db_xref=GI:209542868 db_xref=InterPro:IPR001584 db_xref=GeneID:6974089 locus_tag=Gdia_0692 note='PFAM: Integrase catalytic region; KEGG: gdi:GDI2443 putative integrase' product='integrase catalytic subunit' protein_id=YP_002275097.1 transl_table=11
NC_011365	GenBank	CDS	787578	788024	+	-1	.	codon_start=1 db_xref=GI:209542869 db_xref=GeneID:6974090 locus_tag=Gdia_0693 note='KEGG: gdi:GDI2444 hypothetical protein' product='hypothetical protein' protein_id=YP_002275098.1 transl_table=11
NC_011365	GenBank	CDS	788028	788843	+	-1	.	codon_start=1 db_xref=GI:209542870 db_xref=InterPro:IPR002925 db_xref=GeneID:6974091 locus_tag=Gdia_0694 note='PFAM: dienelactone hydrolase; KEGG: gdi:GDI2445 putative dienelactone hydrolases' product='dienelactone hydrolase' protein_id=YP_002275099.1 transl_table=11
NC_011365	GenBank	CDS	788867	790804	+	-1	.	codon_start=1 db_xref=GI:209542871 db_xref=InterPro:IPR000873 db_xref=InterPro:IPR011904 db_xref=GeneID:6974092 locus_tag=Gdia_0695 note='TIGRFAM: acetate/CoA ligase; PFAM: AMP-dependent synthetase and ligase; KEGG: gdi:GDI2446 putative acetyl-coenzyme A synthetase' product='acetate/CoA ligase' protein_id=YP_002275100.1 transl_table=11
NC_011365	GenBank	CDS	790813	790908	+	-1	.	codon_start=1 db_xref=GI:209542872 db_xref=GeneID:6974093 locus_tag=Gdia_0696 product='hypothetical protein' protein_id=YP_002275101.1 transl_table=11
NC_011365	GenBank	CDS	790930	792357	+	-1	.	codon_start=1 db_xref=GI:209542873 db_xref=InterPro:IPR001387 db_xref=InterPro:IPR010359 db_xref=GeneID:6974094 locus_tag=Gdia_0697 note='PFAM: helix-turn-helix domain protein; protein of unknown function DUF955; KEGG: gdi:GDI2447 putative transcriptional regulator' product='XRE family transcriptional regulator' protein_id=YP_002275102.1 transl_table=11
NC_011365	GenBank	CDS	792502	793809	+	1	.	codon_start=1 db_xref=GI:209542874 db_xref=InterPro:IPR000918 db_xref=InterPro:IPR006254 db_xref=InterPro:IPR015809 db_xref=GeneID:6974095 locus_tag=Gdia_0698 note='TIGRFAM: isocitrate lyase; PFAM: isocitrate lyase and phosphorylmutase; KEGG: gdi:GDI2449 putative isocitrate lyase' product='isocitrate lyase' protein_id=YP_002275103.1 transl_table=11
NC_011365	GenBank	CDS	793930	796143	+	1	.	EC_number=2.3.3.9 codon_start=1 db_xref=GI:209542875 db_xref=InterPro:IPR001465 db_xref=GeneID:6974096 locus_tag=Gdia_0699 note='catalyzes the formation of malate from glyoxylate and acetyl-CoA' product='malate synthase G' protein_id=YP_002275104.1 transl_table=11
NC_011365	GenBank	CDS	796175	796969	+	-1	.	codon_start=1 db_xref=GI:209542876 db_xref=InterPro:IPR005226 db_xref=GeneID:6974097 locus_tag=Gdia_0700 note='PFAM: conserved hypothetical protein; KEGG: gdi:GDI2451 hypothetical protein' product='hypothetical protein' protein_id=YP_002275105.1 transl_table=11
NC_011365	GenBank	CDS	796966	797559	+	-1	.	codon_start=1 db_xref=GI:209542877 db_xref=InterPro:IPR003439 db_xref=InterPro:IPR003593 db_xref=GeneID:6974098 locus_tag=Gdia_0701 note='PFAM: ABC transporter related; SMART: AAA ATPase; KEGG: gdi:GDI2452 putative ferric cations import ATP-binding protein FbpC' product='ABC transporter-like protein' protein_id=YP_002275106.1 transl_table=11
NC_011365	GenBank	CDS	798111	798617	+	-1	.	codon_start=1 db_xref=GI:209542878 db_xref=InterPro:IPR006056 db_xref=InterPro:IPR006175 db_xref=GeneID:6974099 locus_tag=Gdia_0702 note='PFAM: Endoribonuclease L-PSP; KEGG: gdi:GDI2454 putative endoribonuclease protein' product='endoribonuclease L-PSP' protein_id=YP_002275107.1 transl_table=11
NC_011365	GenBank	CDS	798623	799042	+	-1	.	codon_start=1 db_xref=GI:209542879 db_xref=InterPro:IPR003088 db_xref=InterPro:IPR008168 db_xref=InterPro:IPR008169 db_xref=InterPro:IPR009056 db_xref=GeneID:6974100 locus_tag=Gdia_0703 note='PFAM: cytochrome c class I; KEGG: gdi:GDI2455 putative alcohol dehydrogenase cytochrome c subunit' product='cytochrome c class I' protein_id=YP_002275108.1 transl_table=11
NC_011365	GenBank	CDS	799042	800601	+	-1	.	EC_number=1.4.3.2 codon_start=1 db_xref=GI:209542880 db_xref=InterPro:IPR002937 db_xref=GeneID:6974101 locus_tag=Gdia_0704 note='PFAM: amine oxidase; KEGG: gdi:GDI2456 putative L-amino-acid oxidase precursor' product='L-amino-acid oxidase' protein_id=YP_002275109.1 transl_table=11
NC_011365	GenBank	CDS	800942	801394	+	-1	.	codon_start=1 db_xref=GI:209542881 db_xref=InterPro:IPR000644 db_xref=GeneID:6974102 locus_tag=Gdia_0705 note='PFAM: CBS domain containing protein; KEGG: gdi:GDI2458 putative cystathionine-beta-synthase' product='putative XRE family transcriptional regulator' protein_id=YP_002275110.1 transl_table=11
NC_011365	GenBank	CDS	801455	802936	+	-1	.	EC_number=1.6.99.5 codon_start=1 db_xref=GI:209542882 db_xref=InterPro:IPR001750 db_xref=GeneID:6974103 locus_tag=Gdia_0706 note='PFAM: NADH/Ubiquinone/plastoquinone (complex I); KEGG: gdi:GDI2459 putative NADH-quinone oxidoreductase chain N' product='NADH dehydrogenase (quinone)' protein_id=YP_002275111.1 transl_table=11
NC_011365	GenBank	CDS	802933	804414	+	-1	.	EC_number=1.6.99.5 codon_start=1 db_xref=GI:209542883 db_xref=InterPro:IPR001750 db_xref=InterPro:IPR003918 db_xref=InterPro:IPR010227 db_xref=GeneID:6974104 locus_tag=Gdia_0707 note='KEGG: gdi:GDI2460 putative NADH-quinone oxidoreductase chain M; TIGRFAM: proton-translocating NADH-quinone oxidoreductase, chain M; PFAM: NADH/Ubiquinone/plastoquinone (complex I)' product='proton-translocating NADH…
NC_011365	GenBank	CDS	804411	806288	+	-1	.	EC_number=1.6.99.5 codon_start=1 db_xref=GI:209542884 db_xref=InterPro:IPR001516 db_xref=InterPro:IPR001750 db_xref=InterPro:IPR003916 db_xref=InterPro:IPR003918 db_xref=InterPro:IPR003945 db_xref=GeneID:6974105 locus_tag=Gdia_0708 note='KEGG: gdi:GDI2461 putative NADH-quinone oxidoreductase chain L; TIGRFAM: proton-translocating NADH-quinone oxidoreductase, chain L; PFAM: NADH-Ubiquinone oxidore…
NC_011365	GenBank	CDS	806294	806608	+	-1	.	codon_start=1 db_xref=GI:209542885 db_xref=InterPro:IPR001133 db_xref=GeneID:6974106 locus_tag=Gdia_0709 note='PFAM: NADH-ubiquinone oxidoreductase chain 4L; KEGG: gdi:GDI2462 putative NADH-quinone oxidoreductase chain K' product='NADH-ubiquinone oxidoreductase chain 4L' protein_id=YP_002275114.1 transl_table=11
NC_011365	GenBank	CDS	806605	807102	+	-1	.	codon_start=1 db_xref=GI:209542886 db_xref=InterPro:IPR001457 db_xref=GeneID:6974107 locus_tag=Gdia_0710 note='PFAM: NADH-ubiquinone/plastoquinone oxidoreductase chain 6; KEGG: gdi:GDI2463 putative NADH-quinone oxidoreductase chain J' product='NADH-ubiquinone/plastoquinone oxidoreductase chain 6' protein_id=YP_002275115.1 transl_table=11
NC_011365	GenBank	CDS	807114	807626	+	-1	.	codon_start=1 db_xref=GI:209542887 db_xref=InterPro:IPR001450 db_xref=InterPro:IPR010226 db_xref=GeneID:6974108 locus_tag=Gdia_0711 note='TIGRFAM: NADH-quinone oxidoreductase, chain I; PFAM: 4Fe-4S ferredoxin iron-sulfur binding domain protein; KEGG: gdi:GDI2464 putative NADH-quinone oxidoreductase subunit I' product='NADH-quinone oxidoreductase subunit I' protein_id=YP_002275116.1 transl_table=11
NC_011365	GenBank	CDS	807637	808593	+	-1	.	EC_number=1.6.99.5 codon_start=1 db_xref=GI:209542888 db_xref=InterPro:IPR001694 db_xref=GeneID:6974109 locus_tag=Gdia_0712 note='PFAM: respiratory-chain NADH dehydrogenase subunit 1; KEGG: gdi:GDI2465 putative NADH-quinone oxidoreductase subunit H' product='NADH dehydrogenase (quinone)' protein_id=YP_002275117.1 transl_table=11
NC_011365	GenBank	CDS	808590	811280	+	-1	.	codon_start=1 db_xref=GI:209542889 db_xref=InterPro:IPR000283 db_xref=InterPro:IPR001041 db_xref=InterPro:IPR006963 db_xref=InterPro:IPR010228 db_xref=GeneID:6974110 locus_tag=Gdia_0713 note='TIGRFAM: NADH-quinone oxidoreductase, chain G; PFAM: ferredoxin; molybdopterin oxidoreductase Fe4S4 region; KEGG: gdi:GDI2466 putative NADH-quinone oxidoreductase chain 3' product='NADH-quinone oxidoreductas…
NC_011365	GenBank	CDS	811290	812576	+	-1	.	EC_number=1.6.99.5 codon_start=1 db_xref=GI:209542890 db_xref=InterPro:IPR001949 db_xref=InterPro:IPR011538 db_xref=GeneID:6974111 locus_tag=Gdia_0714 note='PFAM: Respiratory-chain NADH dehydrogenase domain 51 kDa subunit; KEGG: gdi:GDI2467 putative NADH-quinone oxidoreductase chain F' product='NADH dehydrogenase (quinone)' protein_id=YP_002275119.1 transl_table=11
NC_011365	GenBank	CDS	812573	813067	+	-1	.	codon_start=1 db_xref=GI:209542891 db_xref=InterPro:IPR002023 db_xref=GeneID:6974112 locus_tag=Gdia_0715 note='PFAM: NADH dehydrogenase (ubiquinone) 24 kDa subunit; KEGG: gdi:GDI2468 putative NADH-quinone oxidoreductase chain E' product='NADH dehydrogenase (ubiquinone) 24 kDa subunit' protein_id=YP_002275120.1 transl_table=11
NC_011365	GenBank	CDS	813054	814859	+	-1	.	codon_start=1 db_xref=GI:209542892 db_xref=InterPro:IPR001135 db_xref=InterPro:IPR001268 db_xref=InterPro:IPR010219 db_xref=InterPro:IPR014029 db_xref=GeneID:6974113 locus_tag=Gdia_0716 note='NuoCD; NDH-1 shuttles electrons from NADH, via FMN and iron-sulfur (Fe-S) centers, to quinones in the respiratory chain; subunits NuoCD, E, F, and G constitute the peripheral sector of the complex; in Escher…
NC_011365	GenBank	CDS	814872	815507	+	-1	.	EC_number=1.6.99.5 codon_start=1 db_xref=GI:209542893 db_xref=InterPro:IPR006137 db_xref=InterPro:IPR006138 db_xref=GeneID:6974114 locus_tag=Gdia_0717 note='The point of entry for the majority of electrons that traverse the respiratory chain eventually resulting in the reduction of oxygen' product='NADH dehydrogenase subunit B' protein_id=YP_002275122.1 transl_table=11
NC_011365	GenBank	CDS	815492	815926	+	-1	.	codon_start=1 db_xref=GI:209542894 db_xref=InterPro:IPR000440 db_xref=GeneID:6974115 locus_tag=Gdia_0718 note='PFAM: NADH-ubiquinone/plastoquinone oxidoreductase chain 3; KEGG: gdi:GDI2471 putative NADH-quinone oxidoreductase chain A' product='NADH-ubiquinone/plastoquinone oxidoreductase chain 3' protein_id=YP_002275123.1 transl_table=11
NC_011365	GenBank	CDS	816057	817478	+	-1	.	codon_start=1 db_xref=GI:209542895 db_xref=InterPro:IPR002933 db_xref=InterPro:IPR010168 db_xref=InterPro:IPR011650 db_xref=GeneID:6974116 locus_tag=Gdia_0719 note='TIGRFAM: amidohydrolase; PFAM: peptidase M20; peptidase dimerisation domain protein; KEGG: gdi:GDI2472 aminobenzoyl-glutamate utilization protein' product=amidohydrolase protein_id=YP_002275124.1 transl_table=11
NC_011365	GenBank	CDS	817622	818650	+	-1	.	codon_start=1 db_xref=GI:209542896 db_xref=InterPro:IPR002328 db_xref=InterPro:IPR013149 db_xref=InterPro:IPR013154 db_xref=GeneID:6974117 locus_tag=Gdia_0720 note='PFAM: Alcohol dehydrogenase zinc-binding domain protein; Alcohol dehydrogenase GroES domain protein; KEGG: gdi:GDI2473 alcohol dehydrogenase' product='alcohol dehydrogenase GroES domain-containing protein' protein_id=YP_002275125.1 tr…
NC_011365	GenBank	CDS	818850	819563	+	1	.	codon_start=1 db_xref=GI:209542897 db_xref=InterPro:IPR000524 db_xref=InterPro:IPR010248 db_xref=InterPro:IPR011663 db_xref=GeneID:6974118 locus_tag=Gdia_0721 note='TIGRFAM: histidine utilization repressor; PFAM: regulatory protein GntR HTH; UbiC transcription regulator-associated domain protein; KEGG: gdi:GDI2474 transcriptional regulator, GntR family' product='transcriptional regulator, histidi…
NC_011365	GenBank	CDS	819560	821254	+	1	.	codon_start=1 db_xref=GI:209542898 db_xref=InterPro:IPR007312 db_xref=GeneID:6974119 locus_tag=Gdia_0722 note='PFAM: phosphoesterase; KEGG: gdi:GDI2475 putative phospholipase C' product=phosphoesterase protein_id=YP_002275127.1 transl_table=11
NC_011365	GenBank	CDS	821260	822615	+	1	.	codon_start=1 db_xref=GI:209542899 db_xref=InterPro:IPR004852 db_xref=InterPro:IPR009056 db_xref=GeneID:6974120 locus_tag=Gdia_0723 note='PFAM: Di-haem cytochrome c peroxidase; KEGG: gdi:GDI2476 putative cytochrome c peroxidase' product='Di-heme cytochrome c peroxidase' protein_id=YP_002275128.1 transl_table=11
NC_011365	GenBank	CDS	822635	825121	+	-1	.	EC_number=3.1.4.3 codon_start=1 db_xref=GI:209542900 db_xref=InterPro:IPR006311 db_xref=InterPro:IPR007312 db_xref=InterPro:IPR008475 db_xref=InterPro:IPR017767 db_xref=GeneID:6974121 locus_tag=Gdia_0724 note='KEGG: gdi:GDI2477 putative non-hemolytic phospholipase C precursor; TIGRFAM: phospholipase C, phosphocholine-specific; PFAM: phosphoesterase; protein of unknown function DUF756' product='ph…
NC_011365	GenBank	CDS	825451	825801	+	1	.	codon_start=1 db_xref=GI:209542901 db_xref=InterPro:IPR006175 db_xref=GeneID:6974122 locus_tag=Gdia_0725 note='PFAM: Endoribonuclease L-PSP; KEGG: gdi:GDI2478 putative endoribonuclease L-PSP protein' product='endoribonuclease L-PSP' protein_id=YP_002275130.1 transl_table=11
NC_011365	GenBank	CDS	825867	826961	+	-1	.	codon_start=1 db_xref=GI:209542902 db_xref=InterPro:IPR001544 db_xref=InterPro:IPR005786 db_xref=GeneID:6974123 locus_tag=Gdia_0726 note='TIGRFAM: branched-chain amino acid aminotransferase; PFAM: aminotransferase class IV; KEGG: gdi:GDI2479 branched-chain-amino-acid aminotransferase' product='branched-chain amino acid aminotransferase' protein_id=YP_002275131.1 transl_table=11
NC_011365	GenBank	CDS	827083	828528	+	-1	.	codon_start=1 db_xref=GI:209542903 db_xref=InterPro:IPR015590 db_xref=GeneID:6974124 locus_tag=Gdia_0727 note='PFAM: Aldehyde Dehydrogenase; KEGG: gdi:GDI2480 succinate-semialdehyde dehydrogenase' product='aldehyde dehydrogenase' protein_id=YP_002275132.1 transl_table=11
NC_011365	GenBank	CDS	828747	829724	+	1	.	codon_start=1 db_xref=GI:209542904 db_xref=InterPro:IPR013149 db_xref=InterPro:IPR013154 db_xref=InterPro:IPR014188 db_xref=GeneID:6974125 locus_tag=Gdia_0728 note='TIGRFAM: quinone oxidoreductase, YhdH/YhfP family; PFAM: Alcohol dehydrogenase zinc-binding domain protein; Alcohol dehydrogenase GroES domain protein; KEGG: gdi:GDI2482 putative zinc-containing alcohol dehydrogenase superfamily' prod…
NC_011365	GenBank	CDS	829734	830315	+	-1	.	codon_start=1 db_xref=GI:209542905 db_xref=InterPro:IPR000326 db_xref=GeneID:6974126 locus_tag=Gdia_0729 note='PFAM: phosphoesterase PA-phosphatase related; KEGG: gdi:GDI2483 putative 2 phosphatidic acid phosphatase (PAP2) protein' product='PA-phosphatase-like phosphoesterase' protein_id=YP_002275134.1 transl_table=11
NC_011365	GenBank	CDS	830494	830661	+	1	.	codon_start=1 db_xref=GI:209542906 db_xref=GeneID:6974127 locus_tag=Gdia_0730 note='KEGG: gdi:GDI2485 hypothetical protein' product='hypothetical protein' protein_id=YP_002275135.1 transl_table=11
NC_011365	GenBank	CDS	830670	831899	+	-1	.	codon_start=1 db_xref=GI:209542907 db_xref=InterPro:IPR002656 db_xref=GeneID:6974128 locus_tag=Gdia_0731 note='PFAM: acyltransferase 3; KEGG: gdi:GDI2486 putative acyltransferase protein' product='acyltransferase 3' protein_id=YP_002275136.1 transl_table=11
NC_011365	GenBank	CDS	831976	833463	+	-1	.	codon_start=1 db_xref=GI:209542908 db_xref=InterPro:IPR010916 db_xref=GeneID:6974129 locus_tag=Gdia_0732 note='KEGG: gdi:GDI2487 hypothetical protein' product='hypothetical protein' protein_id=YP_002275137.1 transl_table=11
NC_011365	GenBank	CDS	833512	834720	+	-1	.	codon_start=1 db_xref=GI:209542909 db_xref=InterPro:IPR001296 db_xref=GeneID:6974130 locus_tag=Gdia_0733 note='PFAM: glycosyl transferase group 1; KEGG: gdi:GDI2489 putative glycosyl transferase, group 1' product='group 1 glycosyl transferase' protein_id=YP_002275138.1 transl_table=11
NC_011365	GenBank	CDS	834745	835323	+	-1	.	codon_start=1 db_xref=GI:209542910 db_xref=InterPro:IPR003715 db_xref=GeneID:6974131 locus_tag=Gdia_0734 note='PFAM: polysaccharide export protein; KEGG: gdi:GDI2490 putative exopolysaccharide production protein ExoF' product='polysaccharide export protein' protein_id=YP_002275139.1 transl_table=11
NC_011365	GenBank	CDS	835367	836680	+	-1	.	codon_start=1 db_xref=GI:209542911 db_xref=GeneID:6974132 locus_tag=Gdia_0735 note='KEGG: gdi:GDI2491 hypothetical protein' product='hypothetical protein' protein_id=YP_002275140.1 transl_table=11
NC_011365	GenBank	CDS	837092	838594	+	1	.	EC_number=2.7.8.6 codon_start=1 db_xref=GI:209542912 db_xref=InterPro:IPR003362 db_xref=InterPro:IPR017475 db_xref=GeneID:6974133 locus_tag=Gdia_0736 note='KEGG: gdi:GDI2492 putative exopolysaccharide production protein ExoY; TIGRFAM: exopolysaccharide biosynthesis polyprenyl glycosylphosphotransferase; PFAM: sugar transferase' product='exopolysaccharide biosynthesis polyprenyl glycosylphosphotra…
NC_011365	GenBank	CDS	838675	840789	+	1	.	codon_start=1 db_xref=GI:209542913 db_xref=InterPro:IPR003856 db_xref=GeneID:6974134 locus_tag=Gdia_0737 note='PFAM: lipopolysaccharide biosynthesis protein; KEGG: gdi:GDI2493 putative succinoglycan biosynthesis transport protein' product='lipopolysaccharide biosynthesis protein' protein_id=YP_002275142.1 transl_table=11
NC_011365	GenBank	CDS	840945	842030	+	1	.	codon_start=1 db_xref=GI:209542914 db_xref=InterPro:IPR001296 db_xref=GeneID:6974135 locus_tag=Gdia_0738 note='PFAM: glycosyl transferase group 1; KEGG: gdi:GDI2494 putative glycosyl transferase' product='group 1 glycosyl transferase' protein_id=YP_002275143.1 transl_table=11
NC_011365	GenBank	CDS	842031	842432	+	1	.	codon_start=1 db_xref=GI:209542915 db_xref=GeneID:6974136 locus_tag=Gdia_0739 note='KEGG: gdi:GDI2495 hypothetical protein' product='hypothetical protein' protein_id=YP_002275144.1 transl_table=11
NC_011365	GenBank	CDS	842508	843689	+	1	.	codon_start=1 db_xref=GI:209542916 db_xref=InterPro:IPR001296 db_xref=GeneID:6974137 locus_tag=Gdia_0740 note='PFAM: glycosyl transferase group 1; KEGG: gdi:GDI2496 putative glycosyl transferase' product='group 1 glycosyl transferase' protein_id=YP_002275145.1 transl_table=11
NC_011365	GenBank	CDS	843686	844573	+	1	.	codon_start=1 db_xref=GI:209542917 db_xref=InterPro:IPR001173 db_xref=GeneID:6974138 locus_tag=Gdia_0741 note='PFAM: glycosyl transferase family 2; KEGG: gdi:GDI2497 putative glycosyl transferase' product='family 2 glycosyl transferase' protein_id=YP_002275146.1 transl_table=11
NC_011365	GenBank	CDS	844589	845434	+	1	.	codon_start=1 db_xref=GI:209542918 db_xref=InterPro:IPR001173 db_xref=GeneID:6974139 locus_tag=Gdia_0742 note='PFAM: glycosyl transferase family 2; KEGG: gdi:GDI2498 hypothetical protein' product='family 2 glycosyl transferase' protein_id=YP_002275147.1 transl_table=11
NC_011365	GenBank	CDS	845844	847373	+	1	.	codon_start=1 db_xref=GI:209542919 db_xref=InterPro:IPR002797 db_xref=GeneID:6974140 locus_tag=Gdia_0743 note='PFAM: polysaccharide biosynthesis protein; KEGG: gdi:GDI2499 putative O-antigen transporter' product='polysaccharide biosynthesis protein' protein_id=YP_002275148.1 transl_table=11
NC_011365	GenBank	CDS	847711	848904	+	1	.	codon_start=1 db_xref=GI:209542920 db_xref=InterPro:IPR002931 db_xref=GeneID:6974141 locus_tag=Gdia_0744 note='SMART: transglutaminase domain protein; KEGG: gdi:GDI2500 hypothetical protein' product='transglutaminase domain-containing protein' protein_id=YP_002275149.1 transl_table=11
NC_011365	GenBank	CDS	848901	849701	+	1	.	codon_start=1 db_xref=GI:209542921 db_xref=GeneID:6974142 locus_tag=Gdia_0745 note='KEGG: gdi:GDI2501 hypothetical protein' product='hypothetical protein' protein_id=YP_002275150.1 transl_table=11
NC_011365	GenBank	CDS	849698	850756	+	1	.	codon_start=1 db_xref=GI:209542922 db_xref=InterPro:IPR001173 db_xref=GeneID:6974143 locus_tag=Gdia_0746 note='PFAM: glycosyl transferase family 2; KEGG: gdi:GDI2502 hypothetical protein' product='family 2 glycosyl transferase' protein_id=YP_002275151.1 transl_table=11
NC_011365	GenBank	CDS	850759	851613	+	1	.	codon_start=1 db_xref=GI:209542923 db_xref=GeneID:6974144 locus_tag=Gdia_0747 note='KEGG: gdi:GDI2503 hypothetical protein' product='hypothetical protein' protein_id=YP_002275152.1 transl_table=11
NC_011365	GenBank	CDS	851616	852551	+	1	.	codon_start=1 db_xref=GI:209542924 db_xref=InterPro:IPR001017 db_xref=GeneID:6974145 locus_tag=Gdia_0748 note='PFAM: dehydrogenase E1 component; KEGG: gdi:GDI2504 putative 2-oxoglutarate dehydrogenase E1 component beta subunit' product='dehydrogenase E1 component' protein_id=YP_002275153.1 transl_table=11
NC_011365	GenBank	CDS	852541	853530	+	1	.	codon_start=1 db_xref=GI:209542925 db_xref=InterPro:IPR005475 db_xref=InterPro:IPR005476 db_xref=GeneID:6974146 locus_tag=Gdia_0749 note='PFAM: Transketolase central region; Transketolase domain protein; KEGG: gdi:GDI2505 putative 2-oxoglutarate dehydrogenase E1 component beta subunit' product='transketolase central region' protein_id=YP_002275154.1 transl_table=11
NC_011365	GenBank	CDS	853668	853973	+	1	.	codon_start=1 db_xref=GI:209542926 db_xref=InterPro:IPR000089 db_xref=InterPro:IPR003016 db_xref=GeneID:6974147 locus_tag=Gdia_0750 note='PFAM: biotin/lipoyl attachment domain-containing protein; KEGG: gdi:GDI2506 putative 2-oxoglutarate dehydrogenase E2 component (dihydrolipoamide succinyltransferase)' product='biotin/lipoyl attachment domain-containing protein' protein_id=YP_002275155.1 transl_…
NC_011365	GenBank	CDS	853966	855330	+	-1	.	codon_start=1 db_xref=GI:209542927 db_xref=GeneID:6974148 locus_tag=Gdia_0751 note='KEGG: gdi:GDI2507 hypothetical protein' product='hypothetical protein' protein_id=YP_002275156.1 transl_table=11
NC_011365	GenBank	CDS	855327	855695	+	-1	.	codon_start=1 db_xref=GI:209542928 db_xref=GeneID:6974149 locus_tag=Gdia_0752 note='KEGG: gdi:GDI2508 hypothetical protein' product='hypothetical protein' protein_id=YP_002275157.1 transl_table=11
NC_011365	GenBank	CDS	856197	857510	+	1	.	codon_start=1 db_xref=GI:209542929 db_xref=GeneID:6974150 locus_tag=Gdia_0753 note='KEGG: gdi:GDI2510 hypothetical protein' product='hypothetical protein' protein_id=YP_002275158.1 transl_table=11
NC_011365	GenBank	CDS	857572	857952	+	-1	.	codon_start=1 db_xref=GI:209542930 db_xref=InterPro:IPR000390 db_xref=GeneID:6974151 locus_tag=Gdia_0754 note='PFAM: small multidrug resistance protein; KEGG: gdi:GDI2511 putative small multidrug resistance protein' product='small multidrug resistance protein' protein_id=YP_002275159.1 transl_table=11
NC_011365	GenBank	CDS	857949	859703	+	-1	.	codon_start=1 db_xref=GI:209542931 db_xref=GeneID:6974152 locus_tag=Gdia_0755 note='KEGG: gdi:GDI2512 hypothetical protein' product='hypothetical protein' protein_id=YP_002275160.1 transl_table=11
NC_011365	GenBank	CDS	859741	861465	+	-1	.	codon_start=1 db_xref=GI:209542932 db_xref=GeneID:6974153 locus_tag=Gdia_0756 note='KEGG: gdi:GDI2513 hypothetical protein' product='hypothetical protein' protein_id=YP_002275161.1 transl_table=11
NC_011365	GenBank	CDS	861467	862912	+	-1	.	codon_start=1 db_xref=GI:209542933 db_xref=InterPro:IPR000537 db_xref=GeneID:6974154 locus_tag=Gdia_0757 note='PFAM: UbiA prenyltransferase; KEGG: gdi:GDI2514 putative UbiA prenyltransferase family protein' product='hypothetical protein' protein_id=YP_002275162.1 transl_table=11
NC_011365	GenBank	CDS	863129	864511	+	-1	.	codon_start=1 db_xref=GI:209542934 db_xref=InterPro:IPR001734 db_xref=GeneID:6974155 locus_tag=Gdia_0758 note='PFAM: Na+/solute symporter; KEGG: gdi:GDI2515 putative sodium/substrate symport protein' product='Na+/solute symporter' protein_id=YP_002275163.1 transl_table=11
NC_011365	GenBank	CDS	864518	864784	+	-1	.	codon_start=1 db_xref=GI:209542935 db_xref=GeneID:6974156 locus_tag=Gdia_0759 note='KEGG: gdi:GDI2516 hypothetical protein' product='hypothetical protein' protein_id=YP_002275164.1 transl_table=11
NC_011365	GenBank	CDS	864826	865563	+	-1	.	codon_start=1 db_xref=GI:209542936 db_xref=InterPro:IPR000086 db_xref=GeneID:6974157 locus_tag=Gdia_0760 note='PFAM: NUDIX hydrolase; KEGG: gdi:GDI2517 nucleoside diphosphate hydrolase' product='NUDIX hydrolase' protein_id=YP_002275165.1 transl_table=11
NC_011365	GenBank	CDS	865588	866331	+	-1	.	codon_start=1 db_xref=GI:209542937 db_xref=InterPro:IPR006260 db_xref=GeneID:6974158 locus_tag=Gdia_0761 note='TIGRFAM: TonB family protein; KEGG: gdi:GDI2518 hypothetical protein' product='TonB family protein' protein_id=YP_002275166.1 transl_table=11
NC_011365	GenBank	CDS	866451	866903	+	1	.	codon_start=1 db_xref=GI:209542938 db_xref=GeneID:6974159 locus_tag=Gdia_0762 note='KEGG: gdi:GDI2520 hypothetical protein' product='hypothetical protein' protein_id=YP_002275167.1 transl_table=11
NC_011365	GenBank	CDS	867045	869210	+	1	.	codon_start=1 db_xref=GI:209542939 db_xref=InterPro:IPR000531 db_xref=InterPro:IPR010917 db_xref=InterPro:IPR012910 db_xref=GeneID:6974160 locus_tag=Gdia_0763 note='PFAM: TonB-dependent receptor; TonB-dependent receptor plug; KEGG: gdi:GDI2521 putative TonB-dependent receptor' product='TonB-dependent receptor' protein_id=YP_002275168.1 transl_table=11
NC_011365	GenBank	CDS	869215	870213	+	-1	.	codon_start=1 db_xref=GI:209542940 db_xref=InterPro:IPR001509 db_xref=InterPro:IPR002225 db_xref=InterPro:IPR003869 db_xref=InterPro:IPR005913 db_xref=InterPro:IPR008089 db_xref=InterPro:IPR013120 db_xref=GeneID:6974161 locus_tag=Gdia_0764 note='PFAM: NAD-dependent epimerase/dehydratase; 3-beta hydroxysteroid dehydrogenase/isomerase; polysaccharide biosynthesis protein CapD; dTDP-4-dehydrorhamnos…
NC_011365	GenBank	CDS	870403	871287	+	1	.	codon_start=1 db_xref=GI:209542941 db_xref=InterPro:IPR003198 db_xref=GeneID:6974162 locus_tag=Gdia_0765 note='PFAM: amidinotransferase; KEGG: gdi:GDI2523 arginine deiminase' product=amidinotransferase protein_id=YP_002275170.1 transl_table=11
NC_011365	GenBank	CDS	871291	871623	+	-1	.	codon_start=1 db_xref=GI:209542942 db_xref=GeneID:6974163 locus_tag=Gdia_0766 note='KEGG: gdi:GDI2524 hypothetical protein' product='hypothetical protein' protein_id=YP_002275171.1 transl_table=11
NC_011365	GenBank	CDS	871852	873177	+	1	.	codon_start=1 db_xref=GI:209542943 db_xref=InterPro:IPR005828 db_xref=InterPro:IPR007114 db_xref=InterPro:IPR011701 db_xref=GeneID:6974164 locus_tag=Gdia_0767 note='PFAM: General substrate transporter; major facilitator superfamily MFS_1; KEGG: gdi:GDI2525 putative proline/betaine transporter' product='major facilitator superfamily protein' protein_id=YP_002275172.1 transl_table=11
NC_011365	GenBank	CDS	873149	874894	+	1	.	EC_number=3.5.4.2 codon_start=1 db_xref=GI:209542944 db_xref=InterPro:IPR006679 db_xref=InterPro:IPR006680 db_xref=GeneID:6974165 locus_tag=Gdia_0768 note='KEGG: gdi:GDI2526 adenine deaminase; TIGRFAM: adenine deaminase; PFAM: amidohydrolase' product='adenine deaminase' protein_id=YP_002275173.1 transl_table=11
NC_011365	GenBank	CDS	875118	876272	+	1	.	codon_start=1 db_xref=GI:209542945 db_xref=InterPro:IPR005625 db_xref=GeneID:6974166 locus_tag=Gdia_0769 note='PFAM: PepSY-associated TM helix domain protein; KEGG: gdi:GDI2527 hypothetical protein' product='PepSY-associated TM helix domain-containing protein' protein_id=YP_002275174.1 transl_table=11
NC_011365	GenBank	CDS	876381	877703	+	1	.	codon_start=1 db_xref=GI:209542946 db_xref=InterPro:IPR005829 db_xref=InterPro:IPR007114 db_xref=InterPro:IPR011701 db_xref=GeneID:6974167 locus_tag=Gdia_0770 note='PFAM: major facilitator superfamily MFS_1; KEGG: gdi:GDI2528 putative major facilitator family transporter' product='major facilitator superfamily protein' protein_id=YP_002275175.1 transl_table=11
NC_011365	GenBank	CDS	877600	878511	+	-1	.	codon_start=1 db_xref=GI:209542947 db_xref=InterPro:IPR000005 db_xref=InterPro:IPR009594 db_xref=GeneID:6974168 locus_tag=Gdia_0771 note='PFAM: helix-turn-helix- domain containing protein AraC type; AraC-type transcriptional regulator domain protein; KEGG: gdi:GDI2529 putative transcriptional regulator, AraC family' product='AraC family transcriptional regulator' protein_id=YP_002275176.1 transl_…
NC_011365	GenBank	CDS	878688	879743	+	1	.	codon_start=1 db_xref=GI:209542948 db_xref=InterPro:IPR002328 db_xref=InterPro:IPR006140 db_xref=InterPro:IPR013149 db_xref=InterPro:IPR013154 db_xref=GeneID:6974169 locus_tag=Gdia_0772 note='PFAM: Alcohol dehydrogenase zinc-binding domain protein; Alcohol dehydrogenase GroES domain protein; KEGG: gdi:GDI2530 putative NADP-dependent alcohol dehydrogenase C' product='alcohol dehydrogenase zinc-bin…
NC_011365	GenBank	CDS	879882	880718	+	1	.	codon_start=1 db_xref=GI:209542949 db_xref=GeneID:6974170 locus_tag=Gdia_0773 note='KEGG: gdi:GDI2531 hypothetical protein' product='hypothetical protein' protein_id=YP_002275178.1 transl_table=11
NC_011365	GenBank	CDS	880740	881951	+	-1	.	EC_number=3.6.3.17 codon_start=1 db_xref=GI:209542950 db_xref=InterPro:IPR001851 db_xref=GeneID:6974171 locus_tag=Gdia_0774 note='PFAM: inner-membrane translocator; KEGG: gdi:GDI2532 putative xylose transport system permease protein XylH' product='monosaccharide-transporting ATPase' protein_id=YP_002275179.1 transl_table=11
NC_011365	GenBank	CDS	881965	883503	+	-1	.	codon_start=1 db_xref=GI:209542951 db_xref=InterPro:IPR003439 db_xref=InterPro:IPR003593 db_xref=InterPro:IPR013455 db_xref=GeneID:6974172 locus_tag=Gdia_0775 note='with XylFH is part of the high affinity xylose ABC transporter' product='xylose transporter ATP-binding subunit' protein_id=YP_002275180.1 transl_table=11
NC_011365	GenBank	CDS	883589	884641	+	-1	.	EC_number=3.6.3.17 codon_start=1 db_xref=GI:209542952 db_xref=InterPro:IPR001761 db_xref=InterPro:IPR013456 db_xref=GeneID:6974173 locus_tag=Gdia_0776 note='KEGG: gdi:GDI2534 D-xylose-binding periplasmic protein precursor; TIGRFAM: D-xylose ABC transporter, periplasmic substrate-binding protein; PFAM: periplasmic binding protein/LacI transcriptional regulator' product='D-xylose ABC transporter pe…
NC_011365	GenBank	CDS	884843	886357	+	-1	.	codon_start=1 db_xref=GI:209542953 db_xref=InterPro:IPR002797 db_xref=GeneID:6974174 locus_tag=Gdia_0777 note='PFAM: polysaccharide biosynthesis protein; KEGG: gdi:GDI2535 putative lipopolysaccharide biosynthesis protein' product='polysaccharide biosynthesis protein' protein_id=YP_002275182.1 transl_table=11
NC_011365	GenBank	CDS	886396	887550	+	-1	.	codon_start=1 db_xref=GI:209542954 db_xref=InterPro:IPR001173 db_xref=GeneID:6974175 locus_tag=Gdia_0778 note='PFAM: glycosyl transferase family 2; KEGG: gdi:GDI2536 putative glycosyl transferase' product='family 2 glycosyl transferase' protein_id=YP_002275183.1 transl_table=11
NC_011365	GenBank	CDS	887557	888567	+	-1	.	EC_number=3.2.1.4 codon_start=1 db_xref=GI:209542955 db_xref=InterPro:IPR001547 db_xref=GeneID:6974176 locus_tag=Gdia_0779 note='PFAM: glycoside hydrolase family 5; KEGG: gdi:GDI2537 putative endoglucanase precursor' product=cellulase protein_id=YP_002275184.1 transl_table=11
NC_011365	GenBank	CDS	888589	889899	+	-1	.	codon_start=1 db_xref=GI:209542956 db_xref=GeneID:6974177 locus_tag=Gdia_0780 note='KEGG: gdi:GDI2538 putative GumE protein' product='putative GumE protein' protein_id=YP_002275185.1 transl_table=11
NC_011365	GenBank	CDS	889896	891089	+	-1	.	codon_start=1 db_xref=GI:209542957 db_xref=InterPro:IPR002656 db_xref=GeneID:6974178 locus_tag=Gdia_0781 note='PFAM: acyltransferase 3; KEGG: gdi:GDI2539 putative acyltransferase' product='acyltransferase 3' protein_id=YP_002275186.1 transl_table=11
NC_011365	GenBank	CDS	891613	892719	+	1	.	codon_start=1 db_xref=GI:209542958 db_xref=GeneID:6974179 locus_tag=Gdia_0782 note='KEGG: gdi:GDI2542 GumK protein' product='GumK protein' protein_id=YP_002275187.1 transl_table=11
NC_011365	GenBank	CDS	892737	893921	+	1	.	codon_start=1 db_xref=GI:209542959 db_xref=InterPro:IPR001296 db_xref=GeneID:6974180 locus_tag=Gdia_0783 note='PFAM: glycosyl transferase group 1; KEGG: gdi:GDI2543 putative colanic acid biosynthesis glycosyl transferase' product='group 1 glycosyl transferase' protein_id=YP_002275188.1 transl_table=11
NC_011365	GenBank	CDS	893935	894912	+	1	.	codon_start=1 db_xref=GI:209542960 db_xref=InterPro:IPR001173 db_xref=GeneID:6974181 locus_tag=Gdia_0784 note='PFAM: glycosyl transferase family 2; KEGG: gdi:GDI2544 putative succinoglycan biosynthesis protein ExoO' product='family 2 glycosyl transferase' protein_id=YP_002275189.1 transl_table=11
NC_011365	GenBank	CDS	894959	896308	+	1	.	EC_number=1.1.1.22 codon_start=1 db_xref=GI:209542961 db_xref=InterPro:IPR001732 db_xref=InterPro:IPR014026 db_xref=InterPro:IPR014027 db_xref=InterPro:IPR017476 db_xref=GeneID:6974182 locus_tag=Gdia_0785 note='KEGG: gdi:GDI2545 putative UDP-glucose 6-dehydrogenase; TIGRFAM: nucleotide sugar dehydrogenase; PFAM: UDP-glucose/GDP-mannose dehydrogenase; UDP-glucose/GDP-mannose dehydrogenase dimerisa…
NC_011365	GenBank	CDS	896799	898319	+	1	.	codon_start=1 db_xref=GI:209542962 db_xref=InterPro:IPR003362 db_xref=InterPro:IPR008263 db_xref=InterPro:IPR017475 db_xref=GeneID:6974183 locus_tag=Gdia_0786 note='TIGRFAM: exopolysaccharide biosynthesis polyprenyl glycosylphosphotransferase; PFAM: sugar transferase; KEGG: gdi:GDI2547 putative polysaccharide biosynthesis glycosyltransferase' product='exopolysaccharide biosynthesis polyprenyl gly…
NC_011365	GenBank	CDS	898309	899127	+	1	.	codon_start=1 db_xref=GI:209542963 db_xref=InterPro:IPR004629 db_xref=GeneID:6974184 locus_tag=Gdia_0787 note='TIGRFAM: glycosyl transferase, WecB/TagA/CpsF family; PFAM: glycosyl transferase WecB/TagA/CpsF; KEGG: gdi:GDI2548 putative glycosyl transferase' product='WecB/TagA/CpsF family glycosyl transferase' protein_id=YP_002275192.1 transl_table=11
NC_011365	GenBank	CDS	899117	901366	+	1	.	codon_start=1 db_xref=GI:209542964 db_xref=InterPro:IPR003856 db_xref=GeneID:6974185 locus_tag=Gdia_0788 note='PFAM: lipopolysaccharide biosynthesis protein; KEGG: gdi:GDI2549 putative succinoglycan biosynthesis transport protein ExoP' product='lipopolysaccharide biosynthesis protein' protein_id=YP_002275193.1 transl_table=11
NC_011365	GenBank	CDS	901377	902549	+	1	.	codon_start=1 db_xref=GI:209542965 db_xref=InterPro:IPR001296 db_xref=GeneID:6974186 locus_tag=Gdia_0789 note='PFAM: glycosyl transferase group 1; KEGG: gdi:GDI2550 putative glycosyl transferase protein' product='group 1 glycosyl transferase' protein_id=YP_002275194.1 transl_table=11
NC_011365	GenBank	CDS	902564	903889	+	1	.	codon_start=1 db_xref=GI:209542966 db_xref=GeneID:6974187 locus_tag=Gdia_0790 note='KEGG: gdi:GDI2551 hypothetical protein' product='hypothetical protein' protein_id=YP_002275195.1 transl_table=11
NC_011365	GenBank	CDS	903915	904565	+	1	.	codon_start=1 db_xref=GI:209542967 db_xref=InterPro:IPR003715 db_xref=GeneID:6974188 locus_tag=Gdia_0791 note='PFAM: polysaccharide export protein; KEGG: gdi:GDI2552 putative exopolysaccharide production protein' product='polysaccharide export protein' protein_id=YP_002275196.1 transl_table=11
NC_011365	GenBank	CDS	904635	904940	+	1	.	codon_start=1 db_xref=GI:209542968 db_xref=GeneID:6974189 locus_tag=Gdia_0792 note='KEGG: gdi:GDI2553 hypothetical protein' product='hypothetical protein' protein_id=YP_002275197.1 transl_table=11
NC_011365	GenBank	CDS	904981	905289	+	-1	.	codon_start=1 db_xref=GI:209542969 db_xref=GeneID:6974190 locus_tag=Gdia_0793 note='KEGG: gdi:GDI2554 hypothetical protein' product='hypothetical protein' protein_id=YP_002275198.1 transl_table=11
NC_011365	GenBank	CDS	905376	906161	+	-1	.	codon_start=1 db_xref=GI:209542970 db_xref=GeneID:6974191 locus_tag=Gdia_0794 note='KEGG: gdi:GDI2555 hypothetical protein' product='hypothetical protein' protein_id=YP_002275199.1 transl_table=11
NC_011365	GenBank	CDS	906396	906701	+	-1	.	codon_start=1 db_xref=GI:209542971 db_xref=GeneID:6974192 locus_tag=Gdia_0795 note='KEGG: gdi:GDI2557 hypothetical protein' product='hypothetical protein' protein_id=YP_002275200.1 transl_table=11
NC_011365	GenBank	CDS	906947	908092	+	1	.	codon_start=1 db_xref=GI:209542972 db_xref=GeneID:6974193 locus_tag=Gdia_0796 note='KEGG: gdi:GDI2560 hypothetical protein' product='Acyl-CoA dehydrogenase-like protein' protein_id=YP_002275201.1 transl_table=11
NC_011365	GenBank	CDS	908089	908823	+	1	.	codon_start=1 db_xref=GI:209542973 db_xref=InterPro:IPR003737 db_xref=GeneID:6974194 locus_tag=Gdia_0797 note='PFAM: LmbE family protein; KEGG: gdi:GDI2561 putative GPI biosynthesis protein' product='LmbE family protein' protein_id=YP_002275202.1 transl_table=11
NC_011365	GenBank	CDS	908832	908984	+	-1	.	codon_start=1 db_xref=GI:209542974 db_xref=GeneID:6974195 locus_tag=Gdia_0798 note='KEGG: gdi:GDI2562 hypothetical protein' product='hypothetical protein' protein_id=YP_002275203.1 transl_table=11
NC_011365	GenBank	CDS	909173	910282	+	1	.	codon_start=1 db_xref=GI:209542975 db_xref=InterPro:IPR001173 db_xref=InterPro:IPR001969 db_xref=GeneID:6974196 locus_tag=Gdia_0799 note='PFAM: glycosyl transferase family 2; KEGG: gdi:GDI2564 putative glycosyl transferase protein' product='family 2 glycosyl transferase' protein_id=YP_002275204.1 transl_table=11
NC_011365	GenBank	CDS	910263	910871	+	1	.	codon_start=1 db_xref=GI:209542976 db_xref=InterPro:IPR008715 db_xref=InterPro:IPR013216 db_xref=InterPro:IPR013217 db_xref=GeneID:6974197 locus_tag=Gdia_0800 note='PFAM: NodS family protein; Methyltransferase type 11; Methyltransferase type 12; KEGG: gdi:GDI2565 putative methyltransferase' product='type 12 methyltransferase' protein_id=YP_002275205.1 transl_table=11
NC_011365	GenBank	CDS	910847	912175	+	-1	.	codon_start=1 db_xref=GI:209542977 db_xref=InterPro:IPR011701 db_xref=GeneID:6974198 locus_tag=Gdia_0801 note='PFAM: major facilitator superfamily MFS_1; KEGG: gdi:GDI2566 putative major facilitator superfamily (MFS) transporter' product='major facilitator superfamily protein' protein_id=YP_002275206.1 transl_table=11
NC_011365	GenBank	CDS	912267	914585	+	-1	.	codon_start=1 db_xref=GI:209542978 db_xref=InterPro:IPR000160 db_xref=InterPro:IPR001633 db_xref=GeneID:6974199 locus_tag=Gdia_0802 note='TIGRFAM: diguanylate cyclase; PFAM: GGDEF domain containing protein; EAL domain protein; KEGG: gdi:GDI2567 putative signalling protein, GGDEF family' product='diguanylate cyclase/phosphodiesterase' protein_id=YP_002275207.1 transl_table=11
NC_011365	GenBank	CDS	914634	916718	+	-1	.	codon_start=1 db_xref=GI:209542979 db_xref=InterPro:IPR000160 db_xref=InterPro:IPR001633 db_xref=InterPro:IPR005330 db_xref=GeneID:6974200 locus_tag=Gdia_0803 note='TIGRFAM: diguanylate cyclase; PFAM: GGDEF domain containing protein; EAL domain protein; MHYT domain protein; KEGG: gdi:GDI2568 putative signalling protein, GGDEF family' product='diguanylate cyclase/phosphodiesterase' protein_id=YP_0…
NC_011365	GenBank	CDS	916715	916894	+	-1	.	codon_start=1 db_xref=GI:209542980 db_xref=GeneID:6974201 locus_tag=Gdia_0804 note='KEGG: gdi:GDI2569 hypothetical protein' product='hypothetical protein' protein_id=YP_002275209.1 transl_table=11
NC_011365	GenBank	CDS	917025	917402	+	-1	.	codon_start=1 db_xref=GI:209542981 db_xref=InterPro:IPR007903 db_xref=GeneID:6974202 locus_tag=Gdia_0805 note='PFAM: PRC-barrel domain protein; KEGG: gdi:GDI2570 PRC-barrel protein' product='PRC-barrel domain-containing protein' protein_id=YP_002275210.1 transl_table=11
NC_011365	GenBank	CDS	917516	919108	+	-1	.	codon_start=1 db_xref=GI:209542982 db_xref=InterPro:IPR004841 db_xref=GeneID:6974203 locus_tag=Gdia_0806 note='PFAM: amino acid permease-associated region; KEGG: gdi:GDI2571 putative amino acid permease' product='amino acid permease-associated protein' protein_id=YP_002275211.1 transl_table=11
NC_011365	GenBank	CDS	919206	921563	+	-1	.	EC_number=2.1.1.14 codon_start=1 db_xref=GI:209542983 db_xref=InterPro:IPR002629 db_xref=InterPro:IPR006276 db_xref=InterPro:IPR013215 db_xref=GeneID:6974204 locus_tag=Gdia_0807 note='catalyzes the transfer of a methyl group from 5-methyltetrahydrofolate to homocysteine to form methionine' product='5- methyltetrahydropteroyltriglutamate/homocysteine S-methyltransferase' protein_id=YP_002275212.1 …
NC_011365	GenBank	CDS	921940	922914	+	1	.	codon_start=1 db_xref=GI:209542984 db_xref=InterPro:IPR001077 db_xref=InterPro:IPR001845 db_xref=InterPro:IPR013216 db_xref=InterPro:IPR013217 db_xref=GeneID:6974205 locus_tag=Gdia_0808 note='PFAM: O-methyltransferase family 2; regulatory protein ArsR; Methyltransferase type 11; Methyltransferase type 12; KEGG: gdi:GDI2574 putative methyltransferase protein' product='ArsR family transcriptional r…
NC_011365	GenBank	CDS	922925	923791	+	1	.	EC_number=1.5.1.20 codon_start=1 db_xref=GI:209542985 db_xref=InterPro:IPR003171 db_xref=InterPro:IPR004620 db_xref=GeneID:6974206 locus_tag=Gdia_0809 note='KEGG: gdi:GDI2575 5,10-methylenetetrahydrofolate reductase; TIGRFAM: 5,10-methylenetetrahydrofolate reductase; PFAM: methylenetetrahydrofolate reductase' product='5,10-methylenetetrahydrofolate reductase' protein_id=YP_002275214.1 transl_tabl…
NC_011365	GenBank	CDS	923850	924077	+	1	.	codon_start=1 db_xref=GI:209542986 db_xref=GeneID:6974207 locus_tag=Gdia_0810 note='KEGG: gdi:GDI2576 hypothetical protein' product='hypothetical protein' protein_id=YP_002275215.1 transl_table=11
NC_011365	GenBank	CDS	924092	924763	+	-1	.	codon_start=1 db_xref=GI:209542987 db_xref=GeneID:6974208 locus_tag=Gdia_0811 note='KEGG: gdi:GDI2577 hypothetical protein' product='hypothetical protein' protein_id=YP_002275216.1 transl_table=11
NC_011365	GenBank	CDS	924874	925902	+	1	.	codon_start=1 db_xref=GI:209542988 db_xref=InterPro:IPR000843 db_xref=InterPro:IPR001761 db_xref=GeneID:6974209 locus_tag=Gdia_0812 note='PFAM: periplasmic binding protein/LacI transcriptional regulator; SMART: regulatory protein LacI; KEGG: gdi:GDI2578 putative glucose-resistance amylase regulator' product='LacI family transcriptional regulator' protein_id=YP_002275217.1 transl_table=11
NC_011365	GenBank	CDS	925910	927031	+	-1	.	EC_number=3.5.1.25 codon_start=1 db_xref=GI:209542989 db_xref=InterPro:IPR003764 db_xref=InterPro:IPR006680 db_xref=GeneID:6974210 locus_tag=Gdia_0813 note='KEGG: gdi:GDI2579 putative N-acetylglucosamine-6-phosphate deacetylase; TIGRFAM: N-acetylglucosamine-6-phosphate deacetylase; PFAM: amidohydrolase' product='N-acetylglucosamine-6-phosphate deacetylase' protein_id=YP_002275218.1 transl_table=11
NC_011365	GenBank	CDS	927183	928916	+	1	.	codon_start=1 db_xref=GI:209542990 db_xref=InterPro:IPR003148 db_xref=InterPro:IPR006153 db_xref=GeneID:6974211 locus_tag=Gdia_0814 note='PFAM: TrkA-N domain protein; sodium/hydrogen exchanger; KEGG: gdi:GDI2580 putative glutathione-regulated potassium-efflux system protein KefC (K(+)/H(+) antiporter)' product='sodium/hydrogen exchanger' protein_id=YP_002275219.1 transl_table=11
NC_011365	GenBank	CDS	928929	929126	+	-1	.	codon_start=1 db_xref=GI:209542991 db_xref=GeneID:6974212 locus_tag=Gdia_0815 note='KEGG: gdi:GDI2581 hypothetical protein' product='hypothetical protein' protein_id=YP_002275220.1 transl_table=11
NC_011365	GenBank	CDS	929123	929365	+	-1	.	codon_start=1 db_xref=GI:209542992 db_xref=GeneID:6974213 locus_tag=Gdia_0816 note='KEGG: gdi:GDI2582 hypothetical protein' product='hypothetical protein' protein_id=YP_002275221.1 transl_table=11
NC_011365	GenBank	CDS	929624	931804	+	1	.	EC_number=3.4.15.5 codon_start=1 db_xref=GI:209542993 db_xref=InterPro:IPR001567 db_xref=InterPro:IPR006025 db_xref=GeneID:6974214 locus_tag=Gdia_0817 note='PFAM: peptidase M3A and M3B thimet/oligopeptidase F; KEGG: gdi:GDI2583 putative peptidyl-dipeptidase dcp' product='peptidyl-dipeptidase Dcp' protein_id=YP_002275222.1 transl_table=11
NC_011365	GenBank	CDS	931887	932645	+	1	.	codon_start=1 db_xref=GI:209542994 db_xref=InterPro:IPR002198 db_xref=InterPro:IPR002347 db_xref=InterPro:IPR002424 db_xref=InterPro:IPR013968 db_xref=GeneID:6974215 locus_tag=Gdia_0818 note='PFAM: short-chain dehydrogenase/reductase SDR; KR domain protein; KEGG: gdi:GDI2584 3-alpha-(or 20-beta)-hydroxysteroid dehydrogenase' product='short-chain dehydrogenase/reductase SDR' protein_id=YP_00227522…
NC_011365	GenBank	CDS	932748	933017	+	1	.	codon_start=1 db_xref=GI:209542995 db_xref=InterPro:IPR000119 db_xref=GeneID:6974216 locus_tag=Gdia_0819 note='PFAM: histone family protein DNA-binding protein; KEGG: gdi:GDI2588 putative DNA-binding protein HU-beta' product='histone family protein DNA-binding protein' protein_id=YP_002275224.1 transl_table=11
NC_011365	GenBank	CDS	933249	933725	+	1	.	codon_start=1 db_xref=GI:209542996 db_xref=InterPro:IPR000614 db_xref=InterPro:IPR003018 db_xref=GeneID:6974217 locus_tag=Gdia_0820 note='PFAM: GAF domain protein; KEGG: gdi:GDI2589 hypothetical protein' product='putative GAF sensor protein' protein_id=YP_002275225.1 transl_table=11
NC_011365	GenBank	CDS	933658	935295	+	-1	.	codon_start=1 db_xref=GI:209542997 db_xref=InterPro:IPR000160 db_xref=InterPro:IPR003660 db_xref=GeneID:6974218 locus_tag=Gdia_0821 note='TIGRFAM: diguanylate cyclase; PFAM: GGDEF domain containing protein; histidine kinase HAMP region domain protein; KEGG: gdi:GDI2590 putative signalling protein, GGDEF family' product='diguanylate cyclase' protein_id=YP_002275226.1 transl_table=11
NC_011365	GenBank	CDS	935282	936397	+	-1	.	codon_start=1 db_xref=GI:209542998 db_xref=InterPro:IPR001188 db_xref=InterPro:IPR006059 db_xref=GeneID:6974219 locus_tag=Gdia_0822 note='PFAM: extracellular solute-binding protein family 1; KEGG: gdi:GDI2591 putative spermidine/putrescine-binding periplasmic protein precursor' product='family 1 extracellular solute-binding protein' protein_id=YP_002275227.1 transl_table=11
NC_011365	GenBank	CDS	936788	938140	+	1	.	codon_start=1 db_xref=GI:209542999 db_xref=InterPro:IPR001128 db_xref=InterPro:IPR002401 db_xref=InterPro:IPR002403 db_xref=GeneID:6974220 locus_tag=Gdia_0823 note='PFAM: cytochrome P450; KEGG: gdi:GDI2592 putative cytochrome P450' product='cytochrome P450' protein_id=YP_002275228.1 transl_table=11
NC_011365	GenBank	CDS	938178	938471	+	-1	.	codon_start=1 db_xref=GI:209543000 db_xref=InterPro:IPR007138 db_xref=GeneID:6974221 locus_tag=Gdia_0824 note='PFAM: Antibiotic biosynthesis monooxygenase; KEGG: gdi:GDI2593 putative antibiotic biosynthesis monooxygenase' product='antibiotic biosynthesis monooxygenase' protein_id=YP_002275229.1 transl_table=11
NC_011365	GenBank	CDS	938491	938769	+	-1	.	codon_start=1 db_xref=GI:209543001 db_xref=GeneID:6974222 locus_tag=Gdia_0825 note='KEGG: gdi:GDI2594 hypothetical protein' product='hypothetical protein' protein_id=YP_002275230.1 transl_table=11
NC_011365	GenBank	CDS	938769	939416	+	-1	.	codon_start=1 db_xref=GI:209543002 db_xref=InterPro:IPR000298 db_xref=InterPro:IPR002345 db_xref=GeneID:6974223 locus_tag=Gdia_0826 note='PFAM: cytochrome c oxidase subunit III; KEGG: gdi:GDI2595 putative cytochrome c oxidase subunit 3' product='cytochrome c oxidase subunit III' protein_id=YP_002275231.1 transl_table=11
NC_011365	GenBank	CDS	939409	941031	+	-1	.	EC_number=1.9.3.1 codon_start=1 db_xref=GI:209543003 db_xref=InterPro:IPR000883 db_xref=InterPro:IPR014241 db_xref=GeneID:6974224 locus_tag=Gdia_0827 note='KEGG: gdi:GDI2596 putative cytochrome c oxidase subunit 1; TIGRFAM: cytochrome c oxidase, subunit I; PFAM: cytochrome c oxidase subunit I' product='cytochrome c oxidase subunit I' protein_id=YP_002275232.1 transl_table=11
NC_011365	GenBank	CDS	941036	942001	+	-1	.	codon_start=1 db_xref=GI:209543004 db_xref=InterPro:IPR001505 db_xref=InterPro:IPR002429 db_xref=InterPro:IPR009056 db_xref=InterPro:IPR014222 db_xref=GeneID:6974225 locus_tag=Gdia_0828 note='TIGRFAM: cytochrome c oxidase, subunit II; PFAM: cytochrome c oxidase subunit II; KEGG: gdi:GDI2597 putative cytochrome c oxidase subunit 2 precursor' product='cytochrome c oxidase subunit II' protein_id=YP_…
NC_011365	GenBank	CDS	941998	942780	+	-1	.	codon_start=1 db_xref=GI:209543005 db_xref=GeneID:6974226 locus_tag=Gdia_0829 note='KEGG: gdi:GDI2614 hypothetical protein' product='hypothetical protein' protein_id=YP_002275234.1 transl_table=11
NC_011365	GenBank	CDS	942777	943169	+	-1	.	codon_start=1 db_xref=GI:209543006 db_xref=GeneID:6974227 locus_tag=Gdia_0830 note='KEGG: gdi:GDI2615 hypothetical protein' product='hypothetical protein' protein_id=YP_002275235.1 transl_table=11
NC_011365	GenBank	CDS	943162	944196	+	-1	.	codon_start=1 db_xref=GI:209543007 db_xref=GeneID:6974228 locus_tag=Gdia_0831 note='KEGG: gdi:GDI2616 hypothetical protein' product='hypothetical protein' protein_id=YP_002275236.1 transl_table=11
NC_011365	GenBank	CDS	944193	944750	+	-1	.	codon_start=1 db_xref=GI:209543008 db_xref=InterPro:IPR009056 db_xref=GeneID:6974229 locus_tag=Gdia_0832 note='KEGG: gdi:GDI2617 hypothetical protein' product='hypothetical protein' protein_id=YP_002275237.1 transl_table=11
NC_011365	GenBank	CDS	944747	945265	+	-1	.	codon_start=1 db_xref=GI:209543009 db_xref=GeneID:6974230 locus_tag=Gdia_0833 note='KEGG: gdi:GDI2618 hypothetical protein' product='hypothetical protein' protein_id=YP_002275238.1 transl_table=11
NC_011365	GenBank	CDS	945262	946608	+	-1	.	codon_start=1 db_xref=GI:209543010 db_xref=InterPro:IPR005614 db_xref=GeneID:6974231 locus_tag=Gdia_0834 note='PFAM: Polysulphide reductase NrfD; KEGG: gdi:GDI2619 putative polysulphide reductase, NrfD' product='polysulfide reductase NrfD' protein_id=YP_002275239.1 transl_table=11
NC_011365	GenBank	CDS	946605	949448	+	-1	.	codon_start=1 db_xref=GI:209543011 db_xref=InterPro:IPR001450 db_xref=GeneID:6974232 locus_tag=Gdia_0835 note='KEGG: gdi:GDI2620 putative 4Fe-4S ferredoxin, iron-sulfur binding' product='putative 4Fe-4S ferredoxin, iron-sulfur-binding' protein_id=YP_002275240.1 transl_table=11
NC_011365	GenBank	CDS	949436	950089	+	-1	.	codon_start=1 db_xref=GI:209543012 db_xref=InterPro:IPR011031 db_xref=GeneID:6974233 locus_tag=Gdia_0836 note='KEGG: gdi:GDI2621 putative chaperone protein HtpG' product='putative chaperone protein HtpG' protein_id=YP_002275241.1 transl_table=11
NC_011365	GenBank	CDS	950384	952633	+	-1	.	codon_start=1 db_xref=GI:209543013 db_xref=InterPro:IPR003660 db_xref=InterPro:IPR004089 db_xref=InterPro:IPR004090 db_xref=GeneID:6974234 locus_tag=Gdia_0837 note='PFAM: histidine kinase HAMP region domain protein; chemotaxis sensory transducer; KEGG: gdi:GDI2622 putative methyl-accepting chemotaxis protein' product='methyl-accepting chemotaxis sensory transducer' protein_id=YP_002275242.1 trans…
NC_011365	GenBank	CDS	953053	953832	+	-1	.	codon_start=1 db_xref=GI:209543014 db_xref=InterPro:IPR002198 db_xref=InterPro:IPR002347 db_xref=InterPro:IPR013968 db_xref=InterPro:IPR014007 db_xref=GeneID:6974235 locus_tag=Gdia_0838 note='TIGRFAM: acetoin reductase; PFAM: short-chain dehydrogenase/reductase SDR; KR domain protein; KEGG: gdi:GDI2623 acetoin(diacetyl) reductase' product='acetoin reductase' protein_id=YP_002275243.1 transl_table…
NC_011365	GenBank	CDS	954032	954667	+	-1	.	codon_start=1 db_xref=GI:209543015 db_xref=InterPro:IPR001123 db_xref=GeneID:6974236 locus_tag=Gdia_0839 note='PFAM: Lysine exporter protein (LYSE/YGGA); KEGG: gdi:GDI2624 putative transporter protein' product='lysine exporter protein LysE/YggA' protein_id=YP_002275244.1 transl_table=11
NC_011365	GenBank	CDS	954907	955707	+	1	.	codon_start=1 db_xref=GI:209543016 db_xref=InterPro:IPR002198 db_xref=InterPro:IPR002347 db_xref=InterPro:IPR013968 db_xref=InterPro:IPR016160 db_xref=GeneID:6974237 locus_tag=Gdia_0840 note='PFAM: short-chain dehydrogenase/reductase SDR; KR domain protein; KEGG: gdi:GDI2625 glucose 1-dehydrogenase' product='short-chain dehydrogenase/reductase SDR' protein_id=YP_002275245.1 transl_table=11
NC_011365	GenBank	CDS	955754	956704	+	-1	.	codon_start=1 db_xref=GI:209543017 db_xref=InterPro:IPR001761 db_xref=GeneID:6974238 locus_tag=Gdia_0841 note='PFAM: periplasmic binding protein/LacI transcriptional regulator; KEGG: gdi:GDI2626 putative D-ribose-binding protein precursor' product='periplasmic-binding protein/LacI transcriptional regulator' protein_id=YP_002275246.1 transl_table=11
NC_011365	GenBank	CDS	956754	957773	+	-1	.	EC_number=3.6.3.17 codon_start=1 db_xref=GI:209543018 db_xref=InterPro:IPR001851 db_xref=GeneID:6974239 locus_tag=Gdia_0842 note='PFAM: inner-membrane translocator; KEGG: gdi:GDI2627 putative ribose transport system permease protein RbsC' product='monosaccharide-transporting ATPase' protein_id=YP_002275247.1 transl_table=11
NC_011365	GenBank	CDS	957786	959276	+	-1	.	codon_start=1 db_xref=GI:209543019 db_xref=InterPro:IPR003439 db_xref=InterPro:IPR003593 db_xref=GeneID:6974240 locus_tag=Gdia_0843 note='PFAM: ABC transporter related; SMART: AAA ATPase; KEGG: gdi:GDI2628 putative ribose transport ATP-binding protein RbsA' product='ABC transporter-like protein' protein_id=YP_002275248.1 transl_table=11
NC_011365	GenBank	CDS	959836	960846	+	1	.	codon_start=1 db_xref=GI:209543020 db_xref=GeneID:6974241 locus_tag=Gdia_0844 note='KEGG: gdi:GDI2629 hypothetical protein' product='hypothetical protein' protein_id=YP_002275249.1 transl_table=11
NC_011365	GenBank	CDS	960874	961836	+	1	.	EC_number=3.6.3.17 codon_start=1 db_xref=GI:209543021 db_xref=InterPro:IPR001851 db_xref=GeneID:6974242 locus_tag=Gdia_0845 note='PFAM: inner-membrane translocator; KEGG: gdi:GDI2631 putative ribose transport system permease protein RbsC' product='monosaccharide-transporting ATPase' protein_id=YP_002275250.1 transl_table=11
NC_011365	GenBank	CDS	961833	962618	+	1	.	codon_start=1 db_xref=GI:209543022 db_xref=InterPro:IPR003439 db_xref=InterPro:IPR003593 db_xref=GeneID:6974243 locus_tag=Gdia_0846 note='PFAM: ABC transporter related; SMART: AAA ATPase; KEGG: gdi:GDI2632 putative ABC transporter, ATP-binding protein' product='ABC transporter-like protein' protein_id=YP_002275251.1 transl_table=11
NC_011365	GenBank	CDS	962725	964356	+	1	.	codon_start=1 db_xref=GI:209543023 db_xref=InterPro:IPR000577 db_xref=InterPro:IPR006003 db_xref=GeneID:6974244 locus_tag=Gdia_0847 note='TIGRFAM: FGGY-family pentulose kinase; PFAM: carbohydrate kinase FGGY; KEGG: gdi:GDI2633 ribulokinase' product='FGGY-family pentulose kinase' protein_id=YP_002275252.1 transl_table=11
NC_011365	GenBank	CDS	964466	965827	+	1	.	codon_start=1 db_xref=GI:209543024 db_xref=InterPro:IPR006059 db_xref=GeneID:6974245 locus_tag=Gdia_0848 note='PFAM: extracellular solute-binding protein family 1; KEGG: gdi:GDI2634 putative transporter protein' product='family 1 extracellular solute-binding protein' protein_id=YP_002275253.1 transl_table=11
NC_011365	GenBank	CDS	965852	966796	+	1	.	codon_start=1 db_xref=GI:209543025 db_xref=InterPro:IPR000515 db_xref=GeneID:6974246 locus_tag=Gdia_0849 note='PFAM: binding-protein-dependent transport systems inner membrane component; KEGG: gdi:GDI2635 putative transporter protein' product='binding-protein-dependent transport system inner membrane protein' protein_id=YP_002275254.1 transl_table=11
NC_011365	GenBank	CDS	966801	967628	+	1	.	codon_start=1 db_xref=GI:209543026 db_xref=InterPro:IPR000515 db_xref=GeneID:6974247 locus_tag=Gdia_0850 note='PFAM: binding-protein-dependent transport systems inner membrane component; KEGG: gdi:GDI2636 putative transporter protein' product='binding-protein-dependent transport system inner membrane protein' protein_id=YP_002275255.1 transl_table=11
NC_011365	GenBank	CDS	967668	968774	+	1	.	codon_start=1 db_xref=GI:209543027 db_xref=InterPro:IPR003439 db_xref=InterPro:IPR003593 db_xref=InterPro:IPR005116 db_xref=InterPro:IPR013611 db_xref=GeneID:6974248 locus_tag=Gdia_0851 note='PFAM: ABC transporter related; TOBE domain protein; Transport-associated OB domain protein; SMART: AAA ATPase; KEGG: gdi:GDI2637 sugar uptake ABC transporter ATP-binding protein' product='ABC transporter-lik…
NC_011365	GenBank	CDS	968829	969602	+	1	.	codon_start=1 db_xref=GI:209543028 db_xref=InterPro:IPR002198 db_xref=InterPro:IPR002347 db_xref=InterPro:IPR013968 db_xref=InterPro:IPR014030 db_xref=GeneID:6974249 locus_tag=Gdia_0852 note='PFAM: short-chain dehydrogenase/reductase SDR; KR domain protein; KEGG: gdi:GDI2638 3-oxoacyl-[acyl-carrier-protein] reductase' product='short-chain dehydrogenase/reductase SDR' protein_id=YP_002275257.1 tra…
NC_011365	GenBank	CDS	969612	971090	+	1	.	codon_start=1 db_xref=GI:209543029 db_xref=InterPro:IPR000577 db_xref=InterPro:IPR006000 db_xref=GeneID:6974250 locus_tag=Gdia_0853 note='TIGRFAM: xylulokinase; PFAM: carbohydrate kinase FGGY; KEGG: gdi:GDI2639 putative xylulose kinase' product=xylulokinase protein_id=YP_002275258.1 transl_table=11
NC_011365	GenBank	CDS	971180	972637	+	-1	.	codon_start=1 db_xref=GI:209543030 db_xref=InterPro:IPR007049 db_xref=GeneID:6974251 locus_tag=Gdia_0854 note='PFAM: Carbohydrate-selective porin OprB; KEGG: gdi:GDI2640 putative porin B precursor' product='carbohydrate-selective porin OprB' protein_id=YP_002275259.1 transl_table=11
NC_011365	GenBank	CDS	973248	973568	+	1	.	codon_start=1 db_xref=GI:209543031 db_xref=GeneID:6974252 locus_tag=Gdia_0855 note='KEGG: gdi:GDI2641 ribose transport system permease protein RbsC' product='ribose transport system permease RbsC' protein_id=YP_002275260.1 transl_table=11
NC_011365	GenBank	CDS	973590	974318	+	1	.	codon_start=1 db_xref=GI:209543032 db_xref=InterPro:IPR002198 db_xref=InterPro:IPR002347 db_xref=InterPro:IPR013968 db_xref=GeneID:6974253 locus_tag=Gdia_0856 note='PFAM: short-chain dehydrogenase/reductase SDR; KR domain protein; KEGG: gdi:GDI2642 putative ribitol 2-dehydrogenase' product='short-chain dehydrogenase/reductase SDR' protein_id=YP_002275261.1 transl_table=11
NC_011365	GenBank	CDS	974696	975757	+	1	.	codon_start=1 db_xref=GI:209543033 db_xref=GeneID:6974254 locus_tag=Gdia_0857 note='KEGG: gdi:GDI2643 putative nitrate transport protein NrtA' product='putative nitrate transport protein NrtA' protein_id=YP_002275262.1 transl_table=11
NC_011365	GenBank	CDS	975754	976749	+	1	.	codon_start=1 db_xref=GI:209543034 db_xref=InterPro:IPR000515 db_xref=GeneID:6974255 locus_tag=Gdia_0858 note='PFAM: binding-protein-dependent transport systems inner membrane component; KEGG: gdi:GDI2644 putative nitrate transport permease protein NrtB' product='binding-protein-dependent transport system inner membrane protein' protein_id=YP_002275263.1 transl_table=11
NC_011365	GenBank	CDS	976743	977519	+	1	.	codon_start=1 db_xref=GI:209543035 db_xref=InterPro:IPR003439 db_xref=InterPro:IPR003593 db_xref=GeneID:6974256 locus_tag=Gdia_0859 note='PFAM: ABC transporter related; SMART: AAA ATPase; KEGG: gdi:GDI2645 putative nitrate transport ATP-binding protein NrtC' product='ABC transporter-like protein' protein_id=YP_002275264.1 transl_table=11
NC_011365	GenBank	CDS	977534	978358	+	-1	.	EC_number=2.3.1.30 codon_start=1 db_xref=GI:209543036 db_xref=InterPro:IPR000421 db_xref=InterPro:IPR001451 db_xref=InterPro:IPR005881 db_xref=InterPro:IPR010493 db_xref=GeneID:6974257 locus_tag=Gdia_0860 note='KEGG: gdi:GDI2646 putative serine acetyltransferase; TIGRFAM: serine O-acetyltransferase; PFAM: transferase hexapeptide repeat containing protein; serine acetyltransferase domain protein' …
NC_011365	GenBank	CDS	978489	980114	+	-1	.	codon_start=1 db_xref=GI:209543037 db_xref=InterPro:IPR001844 db_xref=InterPro:IPR002423 db_xref=InterPro:IPR012723 db_xref=GeneID:6974258 locus_tag=Gdia_0861 note='TIGRFAM: chaperonin GroEL; PFAM: chaperonin Cpn60/TCP-1; KEGG: gdi:GDI2647 60 kDa chaperonin' product='chaperonin GroEL' protein_id=YP_002275266.1 transl_table=11
NC_011365	GenBank	CDS	980140	980439	+	-1	.	codon_start=1 db_xref=GI:209543038 db_xref=InterPro:IPR001476 db_xref=GeneID:6974259 locus_tag=Gdia_0862 note='PFAM: chaperonin Cpn10; KEGG: gdi:GDI2648 10 kDa chaperonin (protein Cpn10)' product='chaperonin Cpn10' protein_id=YP_002275267.1 transl_table=11
NC_011365	GenBank	CDS	980436	980666	+	-1	.	codon_start=1 db_xref=GI:209543039 db_xref=GeneID:6974260 locus_tag=Gdia_0863 note='KEGG: gdi:GDI2649 hypothetical protein' product='hypothetical protein' protein_id=YP_002275268.1 transl_table=11
NC_011365	GenBank	CDS	981195	981827	+	1	.	EC_number=1.11.1.7 codon_start=1 db_xref=GI:209543040 db_xref=InterPro:IPR000866 db_xref=InterPro:IPR013740 db_xref=GeneID:6974261 locus_tag=Gdia_0864 note='PFAM: alkyl hydroperoxide reductase/ Thiol specific antioxidant/ Mal allergen; Redoxin domain protein; KEGG: gdi:GDI2651 putative peroxiredoxin' product=peroxidase protein_id=YP_002275269.1 transl_table=11
NC_011365	GenBank	CDS	981848	982327	+	1	.	codon_start=1 db_xref=GI:209543041 db_xref=GeneID:6974262 locus_tag=Gdia_0865 note='KEGG: gdi:GDI2652 putative peroxiredoxin' product='putative peroxiredoxin' protein_id=YP_002275270.1 transl_table=11
NC_011365	GenBank	CDS	982384	982995	+	1	.	codon_start=1 db_xref=GI:209543042 db_xref=InterPro:IPR010662 db_xref=GeneID:6974263 locus_tag=Gdia_0866 note='PFAM: protein of unknown function DUF1234; KEGG: gdi:GDI2653 putative hydrolase' product='hypothetical protein' protein_id=YP_002275271.1 transl_table=11
NC_011365	GenBank	CDS	983028	983840	+	1	.	codon_start=1 db_xref=GI:209543043 db_xref=InterPro:IPR004872 db_xref=GeneID:6974264 locus_tag=Gdia_0867 note='PFAM: NLPA lipoprotein; KEGG: gdi:GDI2654 putative D-methionine-binding lipoprotein MetQ' product='NLPA lipoprotein' protein_id=YP_002275272.1 transl_table=11
NC_011365	GenBank	CDS	983837	984865	+	1	.	codon_start=1 db_xref=GI:209543044 db_xref=InterPro:IPR003439 db_xref=InterPro:IPR003593 db_xref=GeneID:6974265 locus_tag=Gdia_0868 note='PFAM: ABC transporter related; SMART: AAA ATPase; KEGG: gdi:GDI2655 putative D-methionine transport ATP-binding protein MetN' product='ABC transporter-like protein' protein_id=YP_002275273.1 transl_table=11
NC_011365	GenBank	CDS	984846	985493	+	1	.	codon_start=1 db_xref=GI:209543045 db_xref=InterPro:IPR000515 db_xref=GeneID:6974266 locus_tag=Gdia_0869 note='PFAM: binding-protein-dependent transport systems inner membrane component; KEGG: gdi:GDI2656 putative D-methionine transport system permease protein MetI' product='binding-protein-dependent transport system inner membrane protein' protein_id=YP_002275274.1 transl_table=11
NC_011365	GenBank	CDS	985517	987289	+	-1	.	EC_number=5.3.1.25 codon_start=1 db_xref=GI:209543046 db_xref=InterPro:IPR005763 db_xref=InterPro:IPR012888 db_xref=InterPro:IPR012889 db_xref=InterPro:IPR015888 db_xref=GeneID:6974267 gene=fucI locus_tag=Gdia_0870 note='catalyzes the conversion of the aldose L-fucose into the corresponding ketose L-fuculose' product='L-fucose isomerase' protein_id=YP_002275275.1 transl_table=11
NC_011365	GenBank	CDS	987303	988247	+	-1	.	codon_start=1 db_xref=GI:209543047 db_xref=InterPro:IPR001761 db_xref=GeneID:6974268 locus_tag=Gdia_0871 note='PFAM: periplasmic binding protein/LacI transcriptional regulator; KEGG: gdi:GDI2658 D-ribose-binding periplasmic protein precursor' product='periplasmic-binding protein/LacI transcriptional regulator' protein_id=YP_002275276.1 transl_table=11
NC_011365	GenBank	CDS	988314	989297	+	-1	.	EC_number=3.6.3.17 codon_start=1 db_xref=GI:209543048 db_xref=InterPro:IPR001851 db_xref=GeneID:6974269 locus_tag=Gdia_0872 note='PFAM: inner-membrane translocator; KEGG: gdi:GDI2659 putative ribose transport system permease protein RbsC' product='monosaccharide-transporting ATPase' protein_id=YP_002275277.1 transl_table=11
NC_011365	GenBank	CDS	989329	990873	+	-1	.	codon_start=1 db_xref=GI:209543049 db_xref=InterPro:IPR003439 db_xref=InterPro:IPR003593 db_xref=GeneID:6974270 locus_tag=Gdia_0873 note='PFAM: ABC transporter related; SMART: AAA ATPase; KEGG: gdi:GDI2660 putative ribose transport ATP-binding protein RbsA' product='ABC transporter-like protein' protein_id=YP_002275278.1 transl_table=11
NC_011365	GenBank	CDS	991042	992061	+	1	.	codon_start=1 db_xref=GI:209543050 db_xref=InterPro:IPR000843 db_xref=InterPro:IPR001761 db_xref=GeneID:6974271 locus_tag=Gdia_0874 note='PFAM: periplasmic binding protein/LacI transcriptional regulator; SMART: regulatory protein LacI; KEGG: gdi:GDI2661 putative fructose repressor' product='LacI family transcriptional regulator' protein_id=YP_002275279.1 transl_table=11
NC_011365	GenBank	CDS	992040	992867	+	-1	.	codon_start=1 db_xref=GI:209543051 db_xref=InterPro:IPR006992 db_xref=GeneID:6974272 locus_tag=Gdia_0875 note='PFAM: amidohydrolase 2; KEGG: gdi:GDI2662 putative amidohydrolases' product='amidohydrolase 2' protein_id=YP_002275280.1 transl_table=11
NC_011365	GenBank	CDS	992864	993301	+	-1	.	codon_start=1 db_xref=GI:209543052 db_xref=InterPro:IPR007721 db_xref=GeneID:6974273 locus_tag=Gdia_0876 note='PFAM: RbsD or FucU transport; KEGG: gdi:GDI2663 fucose operon FucU protein' product='transport protein RbsD/FucU' protein_id=YP_002275281.1 transl_table=11
NC_011365	GenBank	CDS	993328	994101	+	-1	.	codon_start=1 db_xref=GI:209543053 db_xref=InterPro:IPR002198 db_xref=InterPro:IPR002347 db_xref=InterPro:IPR002424 db_xref=InterPro:IPR013968 db_xref=GeneID:6974274 locus_tag=Gdia_0877 note='PFAM: short-chain dehydrogenase/reductase SDR; KR domain protein; KEGG: gdi:GDI2664 putative short chain dehydrogenase' product='short chain dehydrogenase' protein_id=YP_002275282.1 transl_table=11
NC_011365	GenBank	CDS	994110	995390	+	-1	.	codon_start=1 db_xref=GI:209543054 db_xref=InterPro:IPR001354 db_xref=InterPro:IPR013342 db_xref=GeneID:6974275 locus_tag=Gdia_0878 note='PFAM: Mandelate racemase/muconate lactonizing protein; KEGG: gdi:GDI2665 putative mandelate racemase' product='mandelate racemase/muconate lactonizing protein' protein_id=YP_002275283.1 transl_table=11
NC_011365	GenBank	CDS	995387	996232	+	-1	.	EC_number=5.3.3.10 codon_start=1 db_xref=GI:209543055 db_xref=InterPro:IPR002529 db_xref=GeneID:6974276 locus_tag=Gdia_0879 note='PFAM: fumarylacetoacetate (FAA) hydrolase; KEGG: gdi:GDI2666 putative fumarylacetoacetate (FAA) hydrolase family' product='5-carboxymethyl-2-hydroxymuconate delta-isomerase' protein_id=YP_002275284.1 transl_table=11
NC_011365	GenBank	CDS	996275	997027	+	-1	.	codon_start=1 db_xref=GI:209543056 db_xref=InterPro:IPR001509 db_xref=InterPro:IPR002198 db_xref=InterPro:IPR002347 db_xref=InterPro:IPR002424 db_xref=GeneID:6974277 locus_tag=Gdia_0880 note='PFAM: NAD-dependent epimerase/dehydratase; short-chain dehydrogenase/reductase SDR; KEGG: gdi:GDI2667 putative oxidoreductase' product='short-chain dehydrogenase/reductase SDR' protein_id=YP_002275285.1 tran…
NC_011365	GenBank	CDS	997164	997898	+	1	.	codon_start=1 db_xref=GI:209543057 db_xref=InterPro:IPR000524 db_xref=InterPro:IPR011711 db_xref=GeneID:6974278 locus_tag=Gdia_0881 note='PFAM: regulatory protein GntR HTH; GntR domain protein; KEGG: gdi:GDI2668 putative transcriptional regulator, GntR family' product='GntR family transcriptional regulator' protein_id=YP_002275286.1 transl_table=11
NC_011365	GenBank	CDS	997950	998408	+	-1	.	codon_start=1 db_xref=GI:209543058 db_xref=InterPro:IPR000485 db_xref=GeneID:6974279 locus_tag=Gdia_0882 note='PFAM: regulatory protein AsnC/Lrp family; KEGG: gdi:GDI2669 putative leucine-responsive regulatory protein' product='AsnC family transcriptional regulator' protein_id=YP_002275287.1 transl_table=11
NC_011365	GenBank	CDS	998549	1002115	+	1	.	codon_start=1 db_xref=GI:209543059 db_xref=InterPro:IPR002872 db_xref=InterPro:IPR005933 db_xref=InterPro:IPR015590 db_xref=InterPro:IPR016160 db_xref=GeneID:6974280 locus_tag=Gdia_0883 note='TIGRFAM: delta-1-pyrroline-5-carboxylate dehydrogenase; PFAM: Proline dehydrogenase; Aldehyde Dehydrogenase; KEGG: gdi:GDI2670 putative bifunctional protein PutA' product='delta-1-pyrroline-5-carboxylate deh…
NC_011365	GenBank	CDS	1002152	1002247	+	1	.	codon_start=1 db_xref=GI:209543060 db_xref=GeneID:6974281 locus_tag=Gdia_0884 note='KEGG: bid:Bind_1489 hypothetical protein' product='hypothetical protein' protein_id=YP_002275289.1 transl_table=11
NC_011365	GenBank	CDS	1002283	1003149	+	-1	.	codon_start=1 db_xref=GI:209543061 db_xref=InterPro:IPR000847 db_xref=InterPro:IPR005119 db_xref=GeneID:6974282 locus_tag=Gdia_0885 note='PFAM: regulatory protein LysR; LysR substrate-binding; KEGG: gdi:GDI2671 putative transcriptional regulator, LysR family' product='LysR family transcriptional regulator' protein_id=YP_002275290.1 transl_table=11
NC_011365	GenBank	CDS	1003270	1004010	+	1	.	codon_start=1 db_xref=GI:209543062 db_xref=InterPro:IPR001509 db_xref=InterPro:IPR002198 db_xref=InterPro:IPR002347 db_xref=InterPro:IPR013120 db_xref=InterPro:IPR013968 db_xref=GeneID:6974283 locus_tag=Gdia_0886 note='PFAM: NAD-dependent epimerase/dehydratase; short-chain dehydrogenase/reductase SDR; Male sterility domain; KR domain protein; KEGG: gdi:GDI2672 putative oxidoreductase protein' pro…
NC_011365	GenBank	CDS	1004535	1004921	+	1	.	codon_start=1 db_xref=GI:209543063 db_xref=GeneID:6974284 locus_tag=Gdia_0887 note='KEGG: gdi:GDI2675 hypothetical protein' product='hypothetical protein' protein_id=YP_002275292.1 transl_table=11
NC_011365	GenBank	CDS	1009859	1010659	+	-1	.	codon_start=1 db_xref=GI:209543064 db_xref=InterPro:IPR001509 db_xref=InterPro:IPR002198 db_xref=InterPro:IPR002347 db_xref=InterPro:IPR013968 db_xref=GeneID:6974286 locus_tag=Gdia_0889 note='PFAM: NAD-dependent epimerase/dehydratase; short-chain dehydrogenase/reductase SDR; KR domain protein; KEGG: gdi:GDI2677 putative short-chain dehydrogenase' product='short-chain dehydrogenase/reductase SDR' …
NC_011365	GenBank	CDS	1010765	1010950	+	-1	.	codon_start=1 db_xref=GI:209543065 db_xref=InterPro:IPR007114 db_xref=GeneID:6974287 locus_tag=Gdia_0890 note='KEGG: gdi:GDI2678 hypothetical protein' product='hypothetical protein' protein_id=YP_002275294.1 transl_table=11
NC_011365	GenBank	CDS	1011093	1011875	+	-1	.	codon_start=1 db_xref=GI:209543066 db_xref=InterPro:IPR002198 db_xref=InterPro:IPR002347 db_xref=InterPro:IPR013968 db_xref=GeneID:6974288 locus_tag=Gdia_0891 note='PFAM: short-chain dehydrogenase/reductase SDR; KR domain protein; KEGG: gdi:GDI2679 putative short-chain dehydrogenase' product='short-chain dehydrogenase/reductase SDR' protein_id=YP_002275295.1 transl_table=11
NC_011365	GenBank	CDS	1012400	1013218	+	1	.	codon_start=1 db_xref=GI:209543067 db_xref=InterPro:IPR002198 db_xref=InterPro:IPR002347 db_xref=GeneID:6974289 locus_tag=Gdia_0892 note='PFAM: short-chain dehydrogenase/reductase SDR; KEGG: gdi:GDI2680 putative oxidoreductase' product='short-chain dehydrogenase/reductase SDR' protein_id=YP_002275296.1 transl_table=11
NC_011365	GenBank	CDS	1013258	1014772	+	1	.	codon_start=1 db_xref=GI:209543068 db_xref=InterPro:IPR000103 db_xref=InterPro:IPR001100 db_xref=InterPro:IPR001327 db_xref=InterPro:IPR003042 db_xref=InterPro:IPR005806 db_xref=InterPro:IPR013027 db_xref=GeneID:6974290 locus_tag=Gdia_0893 note='PFAM: FAD-dependent pyridine nucleotide-disulphide oxidoreductase; Rieske [2Fe-2S] domain protein; KEGG: gdi:GDI2681 putative benzene 1,2-dioxygenase sys…
NC_011365	GenBank	CDS	1014836	1015207	+	1	.	codon_start=1 db_xref=GI:209543069 db_xref=GeneID:6974291 locus_tag=Gdia_0894 note='KEGG: gdi:GDI2682 hypothetical protein' product='hypothetical protein' protein_id=YP_002275298.1 transl_table=11
NC_011365	GenBank	CDS	1015472	1016035	+	1	.	codon_start=1 db_xref=GI:209543070 db_xref=InterPro:IPR008331 db_xref=InterPro:IPR009040 db_xref=InterPro:IPR014035 db_xref=GeneID:6974292 locus_tag=Gdia_0895 note='PFAM: Ferritin Dps family protein; KEGG: gdi:GDI2684 putative ferritin-like domain' product='ferritin Dps family protein' protein_id=YP_002275299.1 transl_table=11
NC_011365	GenBank	CDS	1016066	1016269	+	-1	.	codon_start=1 db_xref=GI:209543071 db_xref=GeneID:6974293 locus_tag=Gdia_0896 note='KEGG: met:M446_2088 mandelate racemase/muconate lactonizing protein' product='mandelate racemase/muconate lactonizing protein' protein_id=YP_002275300.1 transl_table=11
NC_011365	GenBank	CDS	1016687	1017804	+	1	.	codon_start=1 db_xref=GI:209543072 db_xref=InterPro:IPR002514 db_xref=GeneID:6974295 locus_tag=Gdia_0898 note='PFAM: transposase IS3/IS911 family protein; KEGG: gdi:GDI2859 putative transposase' product='transposase IS3 protein' protein_id=YP_002275301.1 ribosomal_slippage=_no_value transl_table=11
NC_011365	GenBank	CDS	1018028	1019086	+	-1	.	codon_start=1 db_xref=GI:209543073 db_xref=InterPro:IPR001584 db_xref=GeneID:6974297 locus_tag=Gdia_0900 note='PFAM: Integrase catalytic region; KEGG: gdi:GDI2757 integrase' product='integrase catalytic subunit' protein_id=YP_002275302.1 transl_table=11
NC_011365	GenBank	CDS	1020847	1021611	+	1	.	codon_start=1 db_xref=GI:209543074 db_xref=InterPro:IPR002763 db_xref=GeneID:6974299 locus_tag=Gdia_0902 note='PFAM: protein of unknown function DUF72; KEGG: gdi:GDI2688 hypothetical protein' product='hypothetical protein' protein_id=YP_002275303.1 transl_table=11
NC_011365	GenBank	CDS	1021979	1022809	+	1	.	codon_start=1 db_xref=GI:209543075 db_xref=InterPro:IPR000524 db_xref=InterPro:IPR011663 db_xref=GeneID:6974300 locus_tag=Gdia_0903 note='PFAM: regulatory protein GntR HTH; UbiC transcription regulator-associated domain protein; KEGG: gdi:GDI2689 putative transcriptional regulator, GntR family' product='GntR family transcriptional regulator' protein_id=YP_002275304.1 transl_table=11
NC_011365	GenBank	CDS	1022775	1023767	+	1	.	codon_start=1 db_xref=GI:209543076 db_xref=InterPro:IPR000169 db_xref=InterPro:IPR003760 db_xref=GeneID:6974301 locus_tag=Gdia_0904 note='PFAM: basic membrane lipoprotein; KEGG: gdi:GDI2690 putative membrane lipoprotein' product='basic membrane lipoprotein' protein_id=YP_002275305.1 transl_table=11
NC_011365	GenBank	CDS	1023764	1025236	+	1	.	codon_start=1 db_xref=GI:209543077 db_xref=InterPro:IPR003439 db_xref=InterPro:IPR003593 db_xref=GeneID:6974302 locus_tag=Gdia_0905 note='PFAM: ABC transporter related; SMART: AAA ATPase; KEGG: gdi:GDI2691 putative ABC transporter, ATP-binding protein' product='ABC transporter-like protein' protein_id=YP_002275306.1 transl_table=11
NC_011365	GenBank	CDS	1025233	1026267	+	1	.	codon_start=1 db_xref=GI:209543078 db_xref=InterPro:IPR001851 db_xref=GeneID:6974303 locus_tag=Gdia_0906 note='PFAM: inner-membrane translocator; KEGG: gdi:GDI2692 putative amino acid transporter' product='inner-membrane translocator' protein_id=YP_002275307.1 transl_table=11
NC_011365	GenBank	CDS	1026264	1027151	+	1	.	codon_start=1 db_xref=GI:209543079 db_xref=InterPro:IPR001851 db_xref=GeneID:6974304 locus_tag=Gdia_0907 note='PFAM: inner-membrane translocator; KEGG: gdi:GDI2693 putative amino acid transporter' product='inner-membrane translocator' protein_id=YP_002275308.1 transl_table=11
NC_011365	GenBank	CDS	1027148	1027711	+	1	.	codon_start=1 db_xref=GI:209543080 db_xref=InterPro:IPR000868 db_xref=GeneID:6974305 locus_tag=Gdia_0908 note='PFAM: isochorismatase hydrolase; KEGG: gdi:GDI2694 putative isochorismatase family protein RutB' product='isochorismatase hydrolase' protein_id=YP_002275309.1 transl_table=11
NC_011365	GenBank	CDS	1027708	1028586	+	1	.	codon_start=1 db_xref=GI:209543081 db_xref=InterPro:IPR011611 db_xref=GeneID:6974306 locus_tag=Gdia_0909 note='PFAM: PfkB domain protein; KEGG: gdi:GDI2695 putative ribokinase' product='PfkB domain-containing protein' protein_id=YP_002275310.1 transl_table=11
NC_011365	GenBank	CDS	1028592	1029374	+	1	.	codon_start=1 db_xref=GI:209543082 db_xref=InterPro:IPR000845 db_xref=GeneID:6974307 locus_tag=Gdia_0910 note='PFAM: purine or other phosphorylase family 1; KEGG: gdi:GDI2696 putative uridine phosphorylase' product='purine or other phosphorylase family 1' protein_id=YP_002275311.1 transl_table=11
NC_011365	GenBank	CDS	1029371	1030138	+	1	.	codon_start=1 db_xref=GI:209543083 db_xref=GeneID:6974308 locus_tag=Gdia_0911 note='KEGG: gdi:GDI2697 hypothetical protein' product='hypothetical protein' protein_id=YP_002275312.1 transl_table=11
NC_011365	GenBank	CDS	1030153	1031604	+	1	.	codon_start=1 db_xref=GI:209543084 db_xref=InterPro:IPR015590 db_xref=InterPro:IPR016160 db_xref=GeneID:6974309 locus_tag=Gdia_0912 note='PFAM: Aldehyde Dehydrogenase; KEGG: gdi:GDI2698 putative succinate-semialdehyde dehydrogenase' product='aldehyde dehydrogenase' protein_id=YP_002275313.1 transl_table=11
NC_011365	GenBank	CDS	1031694	1034054	+	1	.	codon_start=1 db_xref=GI:209543085 db_xref=InterPro:IPR000531 db_xref=InterPro:IPR012910 db_xref=GeneID:6974310 locus_tag=Gdia_0913 note='PFAM: TonB-dependent receptor; TonB-dependent receptor plug; KEGG: gdi:GDI2699 putative TonB-dependent receptor' product='TonB-dependent receptor' protein_id=YP_002275314.1 transl_table=11
NC_011365	GenBank	CDS	1034276	1035511	+	-1	.	EC_number=2.6.1.51 codon_start=1 db_xref=GI:209543086 db_xref=InterPro:IPR000192 db_xref=GeneID:6974311 locus_tag=Gdia_0914 note='PFAM: aminotransferase class V; KEGG: gdi:GDI2701 putative serine-pyruvate aminotransferase' product='serine--pyruvate transaminase' protein_id=YP_002275315.1 transl_table=11
NC_011365	GenBank	CDS	1035544	1038072	+	-1	.	codon_start=1 db_xref=GI:209543087 db_xref=InterPro:IPR000531 db_xref=InterPro:IPR012910 db_xref=GeneID:6974312 locus_tag=Gdia_0915 note='PFAM: TonB-dependent receptor; TonB-dependent receptor plug; KEGG: gdi:GDI2702 TonB-dependent receptor' product='TonB-dependent receptor plug' protein_id=YP_002275316.1 transl_table=11
NC_011365	GenBank	CDS	1038148	1039419	+	-1	.	codon_start=1 db_xref=GI:209543088 db_xref=InterPro:IPR001261 db_xref=InterPro:IPR002933 db_xref=InterPro:IPR010182 db_xref=InterPro:IPR011650 db_xref=GeneID:6974313 locus_tag=Gdia_0916 note='TIGRFAM: acetylornithine deacetylase or succinyl-diaminopimelate desuccinylase; PFAM: peptidase M20; peptidase dimerisation domain protein; KEGG: gdi:GDI2703 putative peptidase' product='acetylornithine deac…
NC_011365	GenBank	CDS	1039577	1040299	+	-1	.	codon_start=1 db_xref=GI:209543089 db_xref=InterPro:IPR003439 db_xref=InterPro:IPR003593 db_xref=GeneID:6974314 locus_tag=Gdia_0917 note='PFAM: ABC transporter related; SMART: AAA ATPase; KEGG: met:M446_4546 ABC transporter related' product='ABC transporter-like protein' protein_id=YP_002275318.1 transl_table=11
NC_011365	GenBank	CDS	1040296	1043178	+	-1	.	codon_start=1 db_xref=GI:209543090 db_xref=InterPro:IPR000103 db_xref=InterPro:IPR000759 db_xref=InterPro:IPR001100 db_xref=InterPro:IPR006076 db_xref=InterPro:IPR007419 db_xref=InterPro:IPR013027 db_xref=GeneID:6974315 locus_tag=Gdia_0918 note='PFAM: FAD dependent oxidoreductase; BFD domain protein [2Fe-2S]-binding domain protein; FAD-dependent pyridine nucleotide-disulphide oxidoreductase; KEGG…
NC_011365	GenBank	CDS	1043178	1043909	+	-1	.	codon_start=1 db_xref=GI:209543091 db_xref=InterPro:IPR000515 db_xref=InterPro:IPR010065 db_xref=GeneID:6974316 locus_tag=Gdia_0919 note='TIGRFAM: polar amino acid ABC transporter, inner membrane subunit; PFAM: binding-protein-dependent transport systems inner membrane component; KEGG: vei:Veis_0724 polar amino acid ABC transporter, inner membrane subunit' product='polar amino acid ABC transporte…
NC_011365	GenBank	CDS	1043927	1044772	+	-1	.	codon_start=1 db_xref=GI:209543092 db_xref=InterPro:IPR001638 db_xref=GeneID:6974317 locus_tag=Gdia_0920 note='SMART: extracellular solute-binding protein family 3; KEGG: rle:RL4482 putative solute-binding component of ABC transporter' product='family 3 extracellular solute-binding protein' protein_id=YP_002275321.1 transl_table=11
NC_011365	GenBank	CDS	1044769	1045656	+	-1	.	codon_start=1 db_xref=GI:209543093 db_xref=InterPro:IPR002220 db_xref=InterPro:IPR005263 db_xref=GeneID:6974318 locus_tag=Gdia_0921 note='TIGRFAM: dihydrodipicolinate synthase; PFAM: dihydrodipicolinate synthetase; KEGG: bja:blr3302 dihydrodipicolinate synthase' product='dihydrodipicolinate synthase' protein_id=YP_002275322.1 transl_table=11
NC_011365	GenBank	CDS	1045691	1046413	+	-1	.	codon_start=1 db_xref=GI:209543094 db_xref=InterPro:IPR003439 db_xref=InterPro:IPR003593 db_xref=GeneID:6974319 locus_tag=Gdia_0922 note='PFAM: ABC transporter related; SMART: AAA ATPase; KEGG: gdi:GDI2707 putative ABC transporter ATP-binding protein' product='ABC transporter-like protein' protein_id=YP_002275323.1 transl_table=11
NC_011365	GenBank	CDS	1046400	1047053	+	-1	.	codon_start=1 db_xref=GI:209543095 db_xref=InterPro:IPR000515 db_xref=InterPro:IPR010065 db_xref=GeneID:6974320 locus_tag=Gdia_0923 note='TIGRFAM: polar amino acid ABC transporter, inner membrane subunit; PFAM: binding-protein-dependent transport systems inner membrane component; KEGG: gdi:GDI2708 hypothetical protein' product='polar amino acid ABC transporter inner membrane subunit' protein_id=Y…
NC_011365	GenBank	CDS	1047050	1047709	+	-1	.	codon_start=1 db_xref=GI:209543096 db_xref=InterPro:IPR000515 db_xref=InterPro:IPR010065 db_xref=GeneID:6974321 locus_tag=Gdia_0924 note='TIGRFAM: polar amino acid ABC transporter, inner membrane subunit; PFAM: binding-protein-dependent transport systems inner membrane component; KEGG: gdi:GDI2710 putative inner membrane amino-acid ABC transporter permease' product='polar amino acid ABC transport…
NC_011365	GenBank	CDS	1047706	1048551	+	-1	.	codon_start=1 db_xref=GI:209543097 db_xref=InterPro:IPR001638 db_xref=InterPro:IPR016160 db_xref=GeneID:6974322 locus_tag=Gdia_0925 note='PFAM: extracellular solute-binding protein family 3; KEGG: gdi:GDI2711 putative arginine-binding periplasmic protein 2 precursor' product='family 3 extracellular solute-binding protein' protein_id=YP_002275326.1 transl_table=11
NC_011365	GenBank	CDS	1048775	1048990	+	1	.	codon_start=1 db_xref=GI:209543098 db_xref=GeneID:6974323 locus_tag=Gdia_0926 note='KEGG: gdi:GDI2712 hypothetical protein' product='hypothetical protein' protein_id=YP_002275327.1 transl_table=11
NC_011365	GenBank	CDS	1048977	1050401	+	1	.	codon_start=1 db_xref=GI:209543099 db_xref=InterPro:IPR000103 db_xref=InterPro:IPR000759 db_xref=InterPro:IPR001100 db_xref=InterPro:IPR003042 db_xref=InterPro:IPR007419 db_xref=InterPro:IPR013027 db_xref=GeneID:6974324 locus_tag=Gdia_0927 note='PFAM: BFD domain protein [2Fe-2S]-binding domain protein; FAD-dependent pyridine nucleotide-disulphide oxidoreductase; KEGG: gdi:GDI2713 putative opine o…
NC_011365	GenBank	CDS	1050398	1051549	+	1	.	codon_start=1 db_xref=GI:209543100 db_xref=InterPro:IPR006076 db_xref=GeneID:6974325 locus_tag=Gdia_0928 note='PFAM: FAD dependent oxidoreductase; KEGG: gdi:GDI2714 putative FAD dependent oxidoreductase' product='FAD dependent oxidoreductase' protein_id=YP_002275329.1 transl_table=11
NC_011365	GenBank	CDS	1051546	1052493	+	1	.	codon_start=1 db_xref=GI:209543101 db_xref=InterPro:IPR002220 db_xref=GeneID:6974326 locus_tag=Gdia_0929 note='PFAM: dihydrodipicolinate synthetase; KEGG: gdi:GDI2715 putative dihydrodipicolinate synthase' product='dihydrodipicolinate synthetase' protein_id=YP_002275330.1 transl_table=11
NC_011365	GenBank	CDS	1052498	1053139	+	1	.	codon_start=1 db_xref=GI:209543102 db_xref=InterPro:IPR000524 db_xref=InterPro:IPR011711 db_xref=GeneID:6974327 locus_tag=Gdia_0930 note='PFAM: regulatory protein GntR HTH; GntR domain protein; KEGG: gdi:GDI2716 putative transcriptional regulator, GntR family' product='GntR family transcriptional regulator' protein_id=YP_002275331.1 transl_table=11
NC_011365	GenBank	CDS	1053178	1054572	+	1	.	EC_number=3.5.2.2 codon_start=1 db_xref=GI:209543103 db_xref=InterPro:IPR005847 db_xref=InterPro:IPR006680 db_xref=InterPro:IPR011778 db_xref=InterPro:IPR013108 db_xref=GeneID:6974328 locus_tag=Gdia_0931 note='KEGG: gdi:GDI2717 putative dihydropyrimidinase; TIGRFAM: dihydropyrimidinase; PFAM: amidohydrolase; Amidohydrolase 3' product=dihydropyrimidinase protein_id=YP_002275332.1 transl_table=11
NC_011365	GenBank	CDS	1054743	1055800	+	-1	.	codon_start=1 db_xref=GI:209543104 db_xref=GeneID:6974329 locus_tag=Gdia_0932 note='KEGG: gdi:GDI3803 putative transposase' product='transposase IS630' protein_id=YP_002275333.1 ribosomal_slippage=_no_value transl_table=11
NC_011365	GenBank	CDS	1056766	1057823	+	-1	.	codon_start=1 db_xref=GI:209543105 db_xref=GeneID:6974331 locus_tag=Gdia_0934 note='KEGG: gdi:GDI3803 putative transposase' product='transposase IS630' protein_id=YP_002275334.1 ribosomal_slippage=_no_value transl_table=11
NC_011365	GenBank	CDS	1058283	1059107	+	-1	.	codon_start=1 db_xref=GI:209543106 db_xref=InterPro:IPR002559 db_xref=GeneID:6974332 locus_tag=Gdia_0935 note='PFAM: transposase IS4 family protein; KEGG: gdi:GDI3863 putative transposase' product='transposase IS5 family protein' protein_id=YP_002275335.1 transl_table=11
NC_011365	GenBank	CDS	1059769	1060886	+	-1	.	codon_start=1 db_xref=GI:209543107 db_xref=InterPro:IPR002514 db_xref=GeneID:6974333 locus_tag=Gdia_0936 note='PFAM: transposase IS3/IS911 family protein; KEGG: gdi:GDI2859 putative transposase' product='transposase IS3 family protein' protein_id=YP_002275336.1 ribosomal_slippage=_no_value transl_table=11
NC_011365	GenBank	CDS	1062355	1062768	+	-1	.	codon_start=1 db_xref=GI:209543108 db_xref=GeneID:6974335 locus_tag=Gdia_0938 note='KEGG: ppf:Pput_3400 hypothetical protein' product='hypothetical protein' protein_id=YP_002275337.1 transl_table=11
NC_011365	GenBank	CDS	1062784	1063338	+	-1	.	codon_start=1 db_xref=GI:209543109 db_xref=GeneID:6974336 locus_tag=Gdia_0939 note='KEGG: ngo:NGO1626 hypothetical protein, putative phage associated protein' product='hypothetical protein' protein_id=YP_002275338.1 transl_table=11
NC_011365	GenBank	CDS	1063839	1064507	+	-1	.	codon_start=1 db_xref=GI:209543110 db_xref=InterPro:IPR003140 db_xref=GeneID:6974337 locus_tag=Gdia_0940 note='PFAM: phospholipase/Carboxylesterase; KEGG: gdi:GDI0147 putative acyl-protein thioesterase 1' product=phospholipase/carboxylesterase protein_id=YP_002275339.1 transl_table=11
NC_011365	GenBank	CDS	1064598	1065320	+	1	.	codon_start=1 db_xref=GI:209543111 db_xref=InterPro:IPR001853 db_xref=GeneID:6974338 locus_tag=Gdia_0941 note='PFAM: DSBA oxidoreductase; KEGG: gdi:GDI0146 putative polyketide synthase' product='DSBA oxidoreductase' protein_id=YP_002275340.1 transl_table=11
NC_011365	GenBank	CDS	1065347	1065709	+	-1	.	codon_start=1 db_xref=GI:209543112 db_xref=InterPro:IPR001845 db_xref=GeneID:6974339 locus_tag=Gdia_0942 note='SMART: regulatory protein ArsR; KEGG: gdi:GDI0145 putative regulator protein, ArsR family' product='putative ArsR family transcriptional regulator' protein_id=YP_002275341.1 transl_table=11
NC_011365	GenBank	CDS	1065863	1067383	+	1	.	codon_start=1 db_xref=GI:209543113 db_xref=InterPro:IPR003423 db_xref=InterPro:IPR010131 db_xref=GeneID:6974340 locus_tag=Gdia_0943 note='TIGRFAM: RND efflux system, outer membrane lipoprotein, NodT family; PFAM: outer membrane efflux protein; KEGG: gdi:GDI0144 putative RND efflux system, outer membrane lipoprotein, NodT family' product='NodT family RND efflux system, outer membrane lipoprotein' …
NC_011365	GenBank	CDS	1067478	1068548	+	1	.	codon_start=1 db_xref=GI:209543114 db_xref=InterPro:IPR006143 db_xref=GeneID:6974341 locus_tag=Gdia_0944 note='TIGRFAM: efflux transporter, RND family, MFP subunit; PFAM: secretion protein HlyD family protein; KEGG: gdi:GDI0143 putative secretion protein, HlyD-family' product='RND family efflux transporter MFP subunit' protein_id=YP_002275343.1 transl_table=11
NC_011365	GenBank	CDS	1068545	1071610	+	1	.	codon_start=1 db_xref=GI:209543115 db_xref=InterPro:IPR001036 db_xref=GeneID:6974342 locus_tag=Gdia_0945 note='PFAM: acriflavin resistance protein; KEGG: gdi:GDI0142 putative multidrug resistance protein' product='acriflavin resistance protein' protein_id=YP_002275344.1 transl_table=11
NC_011365	GenBank	CDS	1071617	1072531	+	1	.	codon_start=1 db_xref=GI:209543116 db_xref=InterPro:IPR000847 db_xref=InterPro:IPR005119 db_xref=GeneID:6974343 locus_tag=Gdia_0946 note='PFAM: regulatory protein LysR; LysR substrate-binding; KEGG: gdi:GDI2734 transcriptional regulator, LysR family' product='LysR family transcriptional regulator' protein_id=YP_002275345.1 transl_table=11
NC_011365	GenBank	CDS	1072661	1073716	+	-1	.	codon_start=1 db_xref=GI:209543117 db_xref=InterPro:IPR001509 db_xref=GeneID:6974344 locus_tag=Gdia_0947 note='PFAM: NAD-dependent epimerase/dehydratase; KEGG: gdi:GDI2842 putative NAD dependent epimerase/dehydratase protein' product='NAD-dependent epimerase/dehydratase' protein_id=YP_002275346.1 transl_table=11
NC_011365	GenBank	CDS	1073727	1074530	+	-1	.	codon_start=1 db_xref=GI:209543118 db_xref=InterPro:IPR002818 db_xref=GeneID:6974345 locus_tag=Gdia_0948 note='PFAM: ThiJ/PfpI domain protein; KEGG: gdi:GDI2843 putative intracellular protease/amidase' product='ThiJ/PfpI domain-containing protein' protein_id=YP_002275347.1 transl_table=11
NC_011365	GenBank	CDS	1074633	1075511	+	1	.	codon_start=1 db_xref=GI:209543119 db_xref=InterPro:IPR000847 db_xref=InterPro:IPR005119 db_xref=GeneID:6974346 locus_tag=Gdia_0949 note='PFAM: regulatory protein LysR; LysR substrate-binding; KEGG: gdi:GDI2844 putative transcriptional regulator, LysR family' product='LysR family transcriptional regulator' protein_id=YP_002275348.1 transl_table=11
NC_011365	GenBank	CDS	1075647	1076045	+	1	.	codon_start=1 db_xref=GI:209543120 db_xref=InterPro:IPR005624 db_xref=GeneID:6974347 locus_tag=Gdia_0950 note='PFAM: protein of unknown function DUF336; KEGG: gdi:GDI2845 hypothetical protein' product='hypothetical protein' protein_id=YP_002275349.1 transl_table=11
NC_011365	GenBank	CDS	1075984	1076712	+	-1	.	codon_start=1 db_xref=GI:209543121 db_xref=InterPro:IPR001647 db_xref=GeneID:6974348 locus_tag=Gdia_0951 note='PFAM: regulatory protein TetR; KEGG: gdi:GDI2846 putative transcriptional regulatory protein, TetR family' product='TetR family transcriptional regulator' protein_id=YP_002275350.1 transl_table=11
NC_011365	GenBank	CDS	1076889	1077272	+	1	.	codon_start=1 db_xref=GI:209543122 db_xref=InterPro:IPR003779 db_xref=GeneID:6974349 locus_tag=Gdia_0952 note='PFAM: Carboxymuconolactone decarboxylase; KEGG: gdi:GDI2847 putative carboxymuconolactone decarboxylase' product='carboxymuconolactone decarboxylase' protein_id=YP_002275351.1 transl_table=11
NC_011365	GenBank	CDS	1077371	1078405	+	1	.	codon_start=1 db_xref=GI:209543123 db_xref=InterPro:IPR006143 db_xref=GeneID:6974350 locus_tag=Gdia_0953 note='PFAM: secretion protein HlyD family protein; KEGG: gdi:GDI2848 putative multidrug resistance protein' product='secretion protein HlyD family protein' protein_id=YP_002275352.1 transl_table=11
NC_011365	GenBank	CDS	1078402	1079955	+	1	.	codon_start=1 db_xref=GI:209543124 db_xref=InterPro:IPR007114 db_xref=InterPro:IPR011701 db_xref=GeneID:6974351 locus_tag=Gdia_0954 note='PFAM: major facilitator superfamily MFS_1; KEGG: gdi:GDI2849 putative multidrug resistance protein' product='major facilitator superfamily protein' protein_id=YP_002275353.1 transl_table=11
NC_011365	GenBank	CDS	1079952	1081370	+	1	.	codon_start=1 db_xref=GI:209543125 db_xref=InterPro:IPR003423 db_xref=InterPro:IPR010131 db_xref=GeneID:6974352 locus_tag=Gdia_0955 note='TIGRFAM: RND efflux system, outer membrane lipoprotein, NodT family; PFAM: outer membrane efflux protein; KEGG: gdi:GDI2850 putative multidrug efflux MFS outer membrane protein' product='NodT family RND efflux system, outer membrane lipoprotein' protein_id=YP_0…
NC_011365	GenBank	CDS	1081417	1082337	+	1	.	codon_start=1 db_xref=GI:209543126 db_xref=InterPro:IPR000169 db_xref=InterPro:IPR000847 db_xref=InterPro:IPR005119 db_xref=GeneID:6974353 locus_tag=Gdia_0956 note='PFAM: regulatory protein LysR; LysR substrate-binding; KEGG: gdi:GDI2734 transcriptional regulator, LysR family' product='LysR family transcriptional regulator' protein_id=YP_002275355.1 transl_table=11
NC_011365	GenBank	CDS	1082340	1082573	+	-1	.	codon_start=1 db_xref=GI:209543127 db_xref=GeneID:6974354 locus_tag=Gdia_0957 note='KEGG: gdi:GDI2735 putative transposase' product='putative transposase' protein_id=YP_002275356.1 transl_table=11
NC_011365	GenBank	CDS	1082570	1083763	+	-1	.	codon_start=1 db_xref=GI:209543128 db_xref=InterPro:IPR005498 db_xref=GeneID:6974355 locus_tag=Gdia_0958 note='PFAM: conjugation TrbI family protein; KEGG: gdi:GDI0138 putative type IV secretion system protein' product='conjugation TrbI family protein' protein_id=YP_002275357.1 transl_table=11
NC_011365	GenBank	CDS	1083760	1084761	+	-1	.	codon_start=1 db_xref=GI:209543129 db_xref=InterPro:IPR010258 db_xref=InterPro:IPR014142 db_xref=GeneID:6974356 locus_tag=Gdia_0959 note='TIGRFAM: P-type conjugative transfer protein TrbG; PFAM: Conjugal transfer protein TrbG/VirB9/CagX; KEGG: gdi:GDI2737 putative type IV secretion system' product='P-type conjugative transfer protein TrbG' protein_id=YP_002275358.1 transl_table=11
NC_011365	GenBank	CDS	1084758	1085441	+	-1	.	codon_start=1 db_xref=GI:209543130 db_xref=InterPro:IPR007665 db_xref=GeneID:6974357 locus_tag=Gdia_0960 note='PFAM: Conjugal transfer protein; KEGG: gdi:GDI2738 putative conjugal transfer protein TrbF' product='conjugal transfer protein TrbF' protein_id=YP_002275359.1 transl_table=11
NC_011365	GenBank	CDS	1085447	1086853	+	-1	.	codon_start=1 db_xref=GI:209543131 db_xref=InterPro:IPR007688 db_xref=InterPro:IPR014150 db_xref=GeneID:6974358 locus_tag=Gdia_0961 note='type IV secretion VirB6 family' product='conjugal transfer protein TrbL' protein_id=YP_002275360.1 transl_table=11
NC_011365	GenBank	CDS	1086859	1087593	+	-1	.	codon_start=1 db_xref=GI:209543132 db_xref=InterPro:IPR014147 db_xref=GeneID:6974359 locus_tag=Gdia_0962 note='TIGRFAM: P-type conjugative transfer protein TrbJ; KEGG: gdi:GDI0134 putative type IV secretion system protein' product='conjugal transfer protein TrbJ' protein_id=YP_002275361.1 transl_table=11
NC_011365	GenBank	CDS	1087590	1090031	+	-1	.	codon_start=1 db_xref=GI:209543133 db_xref=InterPro:IPR002110 db_xref=InterPro:IPR003593 db_xref=GeneID:6974360 locus_tag=Gdia_0963 note='type IV secretion system VirB4 family' product='conjugal transfer ATPase TrbE' protein_id=YP_002275362.1 transl_table=11
NC_011365	GenBank	CDS	1090045	1090320	+	-1	.	codon_start=1 db_xref=GI:209543134 db_xref=GeneID:6974361 locus_tag=Gdia_0964 note='KEGG: gdi:GDI0132 putative conjugal transfer protein TrbD' product='putative conjugal transfer protein TrbD' protein_id=YP_002275363.1 transl_table=11
NC_011365	GenBank	CDS	1090320	1090685	+	-1	.	codon_start=1 db_xref=GI:209543135 db_xref=InterPro:IPR007039 db_xref=GeneID:6974362 locus_tag=Gdia_0965 note='PFAM: Conjugal transfer protein TrbC; KEGG: gdi:GDI0131 putative conjugal transfer protein TrbC' product='conjugal transfer protein Trbc' protein_id=YP_002275364.1 transl_table=11
NC_011365	GenBank	CDS	1090685	1091689	+	-1	.	codon_start=1 db_xref=GI:209543136 db_xref=InterPro:IPR001482 db_xref=InterPro:IPR014149 db_xref=GeneID:6974363 locus_tag=Gdia_0966 note='TIGRFAM: P-type conjugative transfer ATPase TrbB; PFAM: type II secretion system protein E; KEGG: gdi:GDI0130 putative type IV secretion system protein' product='P-type conjugative transfer ATPase TrbB' protein_id=YP_002275365.1 transl_table=11
NC_011365	GenBank	CDS	1091838	1092269	+	-1	.	codon_start=1 db_xref=GI:209543137 db_xref=GeneID:6974364 locus_tag=Gdia_0967 note='KEGG: gdi:GDI0129 hypothetical protein' product='hypothetical protein' protein_id=YP_002275366.1 transl_table=11
NC_011365	GenBank	CDS	1092277	1094277	+	-1	.	codon_start=1 db_xref=GI:209543138 db_xref=InterPro:IPR003688 db_xref=GeneID:6974365 locus_tag=Gdia_0968 note='type IV secretion VirD4 coupling protein family' product='conjugal transfer coupling protein TraG' protein_id=YP_002275367.1 transl_table=11
NC_011365	GenBank	CDS	1094676	1095098	+	1	.	codon_start=1 db_xref=GI:209543139 db_xref=GeneID:6974366 locus_tag=Gdia_0969 product='hypothetical protein' protein_id=YP_002275368.1 transl_table=11
NC_011365	GenBank	CDS	1095108	1095734	+	1	.	codon_start=1 db_xref=GI:209543140 db_xref=GeneID:6974367 locus_tag=Gdia_0970 note='KEGG: gdi:GDI2751 hypothetical protein' product='hypothetical protein' protein_id=YP_002275369.1 transl_table=11
NC_011365	GenBank	CDS	1095947	1096222	+	1	.	codon_start=1 db_xref=GI:209543141 db_xref=GeneID:6974368 locus_tag=Gdia_0971 note='KEGG: gdi:GDI2752 hypothetical protein' product='hypothetical protein' protein_id=YP_002275370.1 transl_table=11
NC_011365	GenBank	CDS	1096229	1096921	+	-1	.	codon_start=1 db_xref=GI:209543142 db_xref=InterPro:IPR004380 db_xref=InterPro:IPR015942 db_xref=GeneID:6974369 locus_tag=Gdia_0972 note='TIGRFAM: aspartate racemase; PFAM: Asp/Glu/hydantoin racemase; KEGG: mlo:mll4070 aspartate racemase' product='aspartate racemase' protein_id=YP_002275371.1 transl_table=11
NC_011365	GenBank	CDS	1096985	1097767	+	1	.	codon_start=1 db_xref=GI:209543143 db_xref=InterPro:IPR000005 db_xref=GeneID:6974370 locus_tag=Gdia_0973 note='PFAM: helix-turn-helix- domain containing protein AraC type; KEGG: pfo:PflO1_2224 transcriptional regulator, AraC family' product='AraC family transcriptional regulator' protein_id=YP_002275372.1 transl_table=11
NC_011365	GenBank	CDS	1097897	1098124	+	-1	.	codon_start=1 db_xref=GI:209543144 db_xref=GeneID:6974371 locus_tag=Gdia_0974 product='hypothetical protein' protein_id=YP_002275373.1 transl_table=11
NC_011365	GenBank	CDS	1098364	1100103	+	-1	.	codon_start=1 db_xref=GI:209543145 db_xref=GeneID:6974372 locus_tag=Gdia_0975 note='KEGG: gdi:GDI2753 hypothetical protein' product='hypothetical protein' protein_id=YP_002275374.1 transl_table=11
NC_011365	GenBank	CDS	1100297	1100968	+	-1	.	codon_start=1 db_xref=GI:209543146 db_xref=InterPro:IPR002033 db_xref=InterPro:IPR008258 db_xref=GeneID:6974373 locus_tag=Gdia_0976 note='PFAM: Lytic transglycosylase catalytic; KEGG: gdi:GDI2794 lytic transglycosylase, catalytic' product='lytic transglycosylase' protein_id=YP_002275375.1 transl_table=11
NC_011365	GenBank	CDS	1100965	1101306	+	-1	.	codon_start=1 db_xref=GI:209543147 db_xref=InterPro:IPR007948 db_xref=GeneID:6974374 locus_tag=Gdia_0977 note='PFAM: protein of unknown function DUF736; KEGG: gdi:GDI0400 hypothetical protein' product='hypothetical protein' protein_id=YP_002275376.1 transl_table=11
NC_011365	GenBank	CDS	1101365	1101994	+	-1	.	codon_start=1 db_xref=GI:209543148 db_xref=GeneID:6974375 locus_tag=Gdia_0978 note='KEGG: gdi:GDI0399 putative conjugal transfer protein TraF' product='putative conjugal transfer protein TraF' protein_id=YP_002275377.1 transl_table=11
NC_011365	GenBank	CDS	1101991	1103445	+	-1	.	codon_start=1 db_xref=GI:209543149 db_xref=InterPro:IPR001525 db_xref=GeneID:6974376 locus_tag=Gdia_0979 note='PFAM: C-5 cytosine-specific DNA methylase; KEGG: pde:Pden_3372 C-5 cytosine-specific DNA methylase' product='C-5 cytosine-specific DNA methylase' protein_id=YP_002275378.1 transl_table=11
NC_011365	GenBank	CDS	1103442	1103930	+	-1	.	codon_start=1 db_xref=GI:209543150 db_xref=GeneID:6974377 locus_tag=Gdia_0980 note='KEGG: gdi:GDI0398 hypothetical protein' product='hypothetical protein' protein_id=YP_002275379.1 transl_table=11
NC_011365	GenBank	CDS	1103927	1105000	+	-1	.	codon_start=1 db_xref=GI:209543151 db_xref=GeneID:6974378 locus_tag=Gdia_0981 note='KEGG: gdi:GDI0397 putative replication protein A' product='putative replication protein A' protein_id=YP_002275380.1 transl_table=11
NC_011365	GenBank	CDS	1104997	1105293	+	-1	.	codon_start=1 db_xref=GI:209543152 db_xref=GeneID:6974379 locus_tag=Gdia_0982 note='KEGG: gdi:GDI2799 hypothetical protein' product='hypothetical protein' protein_id=YP_002275381.1 transl_table=11
NC_011365	GenBank	CDS	1105390	1105911	+	-1	.	codon_start=1 db_xref=GI:209543153 db_xref=GeneID:6974380 locus_tag=Gdia_0983 note='KEGG: gdi:GDI2800 hypothetical protein' product='hypothetical protein' protein_id=YP_002275382.1 transl_table=11
NC_011365	GenBank	CDS	1106448	1106699	+	1	.	codon_start=1 db_xref=GI:209543154 db_xref=InterPro:IPR001387 db_xref=GeneID:6974382 locus_tag=Gdia_0985 note='PFAM: helix-turn-helix domain protein; KEGG: gdi:GDI0392 putative transcriptional regulatory protein' product='XRE family transcriptional regulator' protein_id=YP_002275383.1 transl_table=11
NC_011365	GenBank	CDS	1106753	1107070	+	-1	.	codon_start=1 db_xref=GI:209543155 db_xref=InterPro:IPR007948 db_xref=GeneID:6974383 locus_tag=Gdia_0986 note='PFAM: protein of unknown function DUF736; KEGG: gdi:GDI0391 hypothetical protein' product='hypothetical protein' protein_id=YP_002275384.1 transl_table=11
NC_011365	GenBank	CDS	1107699	1108115	+	-1	.	codon_start=1 db_xref=GI:209543156 db_xref=GeneID:6974384 locus_tag=Gdia_0987 note='KEGG: gdi:GDI0389 hypothetical protein' product='hypothetical protein' protein_id=YP_002275385.1 transl_table=11
NC_011365	GenBank	CDS	1108484	1109161	+	-1	.	codon_start=1 db_xref=GI:209543157 db_xref=InterPro:IPR001091 db_xref=InterPro:IPR002052 db_xref=InterPro:IPR002295 db_xref=InterPro:IPR002941 db_xref=GeneID:6974385 locus_tag=Gdia_0988 note='PFAM: DNA methylase N-4/N-6 domain protein; KEGG: gdi:GDI0388 putative modification methylase' product='DNA methylase N-4/N-6 domain-containing protein' protein_id=YP_002275386.1 transl_table=11
NC_011365	GenBank	CDS	1109439	1110881	+	1	.	codon_start=1 db_xref=GI:209543158 db_xref=GeneID:6974386 locus_tag=Gdia_0989 note='KEGG: gdi:GDI0387 hypothetical protein' product='hypothetical protein' protein_id=YP_002275387.1 transl_table=11
NC_011365	GenBank	CDS	1111324	1113399	+	-1	.	codon_start=1 db_xref=GI:209543159 db_xref=GeneID:6974387 locus_tag=Gdia_0990 note='KEGG: nwi:Nwi_0759 hypothetical protein' product='hypothetical protein' protein_id=YP_002275388.1 transl_table=11
NC_011365	GenBank	CDS	1114003	1114950	+	-1	.	codon_start=1 db_xref=GI:209543160 db_xref=InterPro:IPR000005 db_xref=GeneID:6974388 locus_tag=Gdia_0991 note='PFAM: helix-turn-helix- domain containing protein AraC type; KEGG: mjl:Mjls_1065 transcriptional regulator, AraC family' product='AraC family transcriptional regulator' protein_id=YP_002275389.1 transl_table=11
NC_011365	GenBank	CDS	1115065	1116036	+	1	.	codon_start=1 db_xref=GI:209543161 db_xref=InterPro:IPR001509 db_xref=InterPro:IPR002225 db_xref=InterPro:IPR013120 db_xref=GeneID:6974389 locus_tag=Gdia_0992 note='PFAM: NAD-dependent epimerase/dehydratase; 3-beta hydroxysteroid dehydrogenase/isomerase; Male sterility domain; KEGG: bid:Bind_2614 NAD-dependent epimerase/dehydratase' product='NAD-dependent epimerase/dehydratase' protein_id=YP_0022…
NC_011365	GenBank	CDS	1116217	1118403	+	-1	.	EC_number=3.1.11.5 codon_start=1 db_xref=GI:209543162 db_xref=InterPro:IPR003583 db_xref=InterPro:IPR003593 db_xref=InterPro:IPR006345 db_xref=GeneID:6974390 locus_tag=Gdia_0993 note='KEGG: gdi:GDI0965 putative exodeoxyribonuclease V alpha chain; TIGRFAM: helicase, RecD/TraA family; SMART: Helix-hairpin-helix DNA-binding class 1; AAA ATPase' product='helicase, RecD/TraA family' protein_id=YP_0022…
NC_011365	GenBank	CDS	1118847	1120556	+	1	.	codon_start=1 db_xref=GI:209543163 db_xref=InterPro:IPR006119 db_xref=InterPro:IPR011109 db_xref=GeneID:6974391 locus_tag=Gdia_0994 note='PFAM: Resolvase domain; Recombinase; KEGG: gdi:GDI0967 putative resolvase' product=recombinase protein_id=YP_002275392.1 transl_table=11
NC_011365	GenBank	CDS	1121054	1121857	+	-1	.	codon_start=1 db_xref=GI:209543164 db_xref=InterPro:IPR002198 db_xref=InterPro:IPR002347 db_xref=InterPro:IPR002424 db_xref=InterPro:IPR013968 db_xref=GeneID:6974392 locus_tag=Gdia_0995 note='PFAM: short-chain dehydrogenase/reductase SDR; KR domain protein; KEGG: gdi:GDI1112 short-chain dehydrogenase' product='short-chain dehydrogenase/reductase SDR' protein_id=YP_002275393.1 transl_table=11
NC_011365	GenBank	CDS	1121928	1122380	+	1	.	codon_start=1 db_xref=GI:209543165 db_xref=InterPro:IPR002577 db_xref=GeneID:6974393 locus_tag=Gdia_0996 note='PFAM: helix-turn-helix HxlR type; KEGG: gdi:GDI1111 putative transcriptional regulator protein' product='HxlR family transcriptional regulator' protein_id=YP_002275394.1 transl_table=11
NC_011365	GenBank	CDS	1122391	1123650	+	-1	.	codon_start=1 db_xref=GI:209543166 db_xref=InterPro:IPR014030 db_xref=InterPro:IPR014031 db_xref=InterPro:IPR017568 db_xref=GeneID:6974394 locus_tag=Gdia_0997 note='TIGRFAM: 3-oxoacyl-[acyl-carrier-protein] synthase 2; PFAM: Beta-ketoacyl synthase; KEGG: gdi:GDI1110 putative 3-oxoacyl-[acyl-carrier-protein] synthase 2' product='3-oxoacyl-(acyl-carrier-protein) synthase 2' protein_id=YP_002275395.…
NC_011365	GenBank	CDS	1123699	1126782	+	-1	.	codon_start=1 db_xref=GI:209543167 db_xref=InterPro:IPR001036 db_xref=GeneID:6974395 locus_tag=Gdia_0998 note='PFAM: acriflavin resistance protein; KEGG: gdi:GDI1109 putative heavy metal efflux protein' product='acriflavin resistance protein' protein_id=YP_002275396.1 transl_table=11
NC_011365	GenBank	CDS	1126779	1127879	+	-1	.	codon_start=1 db_xref=GI:209543168 db_xref=InterPro:IPR006143 db_xref=GeneID:6974396 locus_tag=Gdia_0999 note='TIGRFAM: efflux transporter, RND family, MFP subunit; PFAM: secretion protein HlyD family protein; KEGG: gdi:GDI1108 putative efflux transporter protein' product='RND family efflux transporter MFP subunit' protein_id=YP_002275397.1 transl_table=11
NC_011365	GenBank	CDS	1127965	1128573	+	-1	.	codon_start=1 db_xref=GI:209543169 db_xref=InterPro:IPR001647 db_xref=GeneID:6974397 locus_tag=Gdia_1000 note='PFAM: regulatory protein TetR; KEGG: gdi:GDI1107 putative transcriptional regulator protein, TetR family' product='TetR family transcriptional regulator' protein_id=YP_002275398.1 transl_table=11
NC_011365	GenBank	CDS	1128709	1130187	+	1	.	codon_start=1 db_xref=GI:209543170 db_xref=InterPro:IPR003423 db_xref=InterPro:IPR010131 db_xref=GeneID:6974398 locus_tag=Gdia_1001 note='TIGRFAM: RND efflux system, outer membrane lipoprotein, NodT family; PFAM: outer membrane efflux protein; KEGG: gdi:GDI1106 putative outer membrane factor' product='NodT family RND efflux system, outer membrane lipoprotein' protein_id=YP_002275399.1 transl_tabl…
NC_011365	GenBank	CDS	1130296	1131174	+	1	.	codon_start=1 db_xref=GI:209543171 db_xref=InterPro:IPR000847 db_xref=InterPro:IPR005119 db_xref=GeneID:6974399 locus_tag=Gdia_1002 note='PFAM: regulatory protein LysR; LysR substrate-binding; KEGG: gdi:GDI1105 putative HTH-type transcriptional regulator BenM (Ben and cat opero transcriptional regulator)' product='LysR family transcriptional regulator' protein_id=YP_002275400.1 transl_table=11
NC_011365	GenBank	CDS	1131146	1131391	+	-1	.	codon_start=1 db_xref=GI:209543172 db_xref=GeneID:6974400 locus_tag=Gdia_1003 note='KEGG: gdi:GDI1104 hypothetical protein' product='hypothetical protein' protein_id=YP_002275401.1 transl_table=11
NC_011365	GenBank	CDS	1131388	1132548	+	-1	.	codon_start=1 db_xref=GI:209543173 db_xref=InterPro:IPR005498 db_xref=GeneID:6974401 locus_tag=Gdia_1004 note='PFAM: conjugation TrbI family protein; KEGG: gdi:GDI1011 putative conjugation TrbI-like protein' product='conjugation TrbI family protein' protein_id=YP_002275402.1 transl_table=11
NC_011365	GenBank	CDS	1132545	1133531	+	-1	.	codon_start=1 db_xref=GI:209543174 db_xref=InterPro:IPR010258 db_xref=InterPro:IPR014142 db_xref=GeneID:6974402 locus_tag=Gdia_1005 note='TIGRFAM: P-type conjugative transfer protein TrbG; PFAM: Conjugal transfer protein TrbG/VirB9/CagX; KEGG: gdi:GDI1012 putative conjugal transfer protein TrbG' product='P-type conjugative transfer protein TrbG' protein_id=YP_002275403.1 transl_table=11
NC_011365	GenBank	CDS	1133531	1134211	+	-1	.	codon_start=1 db_xref=GI:209543175 db_xref=InterPro:IPR007665 db_xref=GeneID:6974403 locus_tag=Gdia_1006 note='PFAM: Conjugal transfer protein; KEGG: gdi:GDI1013 putative conjugal transfer protein; TrbF' product='conjugal transfer protein TrbF' protein_id=YP_002275404.1 transl_table=11
NC_011365	GenBank	CDS	1134214	1135473	+	-1	.	codon_start=1 db_xref=GI:209543176 db_xref=InterPro:IPR007688 db_xref=InterPro:IPR014150 db_xref=GeneID:6974404 locus_tag=Gdia_1007 note='type IV secretion VirB6 family' product='conjugal transfer protein TrbL' protein_id=YP_002275405.1 transl_table=11
NC_011365	GenBank	CDS	1135478	1135750	+	-1	.	codon_start=1 db_xref=GI:209543177 db_xref=GeneID:6974405 locus_tag=Gdia_1008 note='KEGG: bbt:BBta_7445 hypothetical protein' product='hypothetical protein' protein_id=YP_002275406.1 transl_table=11
NC_011365	GenBank	CDS	1135750	1136496	+	-1	.	codon_start=1 db_xref=GI:209543178 db_xref=InterPro:IPR014147 db_xref=GeneID:6974406 locus_tag=Gdia_1009 note='TIGRFAM: P-type conjugative transfer protein TrbJ; KEGG: gdi:GDI1015 putative conjugal transfer protein; TrbJ' product='conjugal transfer protein TrbJ' protein_id=YP_002275407.1 transl_table=11
NC_011365	GenBank	CDS	1136493	1138919	+	-1	.	codon_start=1 db_xref=GI:209543179 db_xref=InterPro:IPR003593 db_xref=GeneID:6974407 locus_tag=Gdia_1010 note='type IV secretion system VirB4 family' product='conjugal transfer ATPase TrbE' protein_id=YP_002275408.1 transl_table=11
NC_011365	GenBank	CDS	1138927	1139193	+	-1	.	codon_start=1 db_xref=GI:209543180 db_xref=GeneID:6974408 locus_tag=Gdia_1011 note='KEGG: gdi:GDI1017 putative conjugal transfer protein; TrbD' product='putative conjugal transfer protein TrbD' protein_id=YP_002275409.1 transl_table=11
NC_011365	GenBank	CDS	1139193	1139519	+	-1	.	codon_start=1 db_xref=GI:209543181 db_xref=InterPro:IPR007039 db_xref=GeneID:6974409 locus_tag=Gdia_1012 note='PFAM: Conjugal transfer protein TrbC; KEGG: gdi:GDI1018 conjugal transfer protein TrbC' product='conjugal transfer protein Trbc' protein_id=YP_002275410.1 transl_table=11
NC_011365	GenBank	CDS	1139516	1140484	+	-1	.	codon_start=1 db_xref=GI:209543182 db_xref=InterPro:IPR001482 db_xref=InterPro:IPR014149 db_xref=GeneID:6974410 locus_tag=Gdia_1013 note='TIGRFAM: P-type conjugative transfer ATPase TrbB; PFAM: type II secretion system protein E; KEGG: gdi:GDI1019 putative type II/IV secretion system protein TrbB' product='P-type conjugative transfer ATPase TrbB' protein_id=YP_002275411.1 transl_table=11
NC_011365	GenBank	CDS	1140698	1140967	+	1	.	codon_start=1 db_xref=GI:209543183 db_xref=InterPro:IPR000119 db_xref=GeneID:6974411 locus_tag=Gdia_1014 note='PFAM: histone family protein DNA-binding protein; KEGG: gdi:GDI1020 putative DNA-binding protein HU-beta' product='histone family protein DNA-binding protein' protein_id=YP_002275412.1 transl_table=11
NC_011365	GenBank	CDS	1141274	1141795	+	1	.	codon_start=1 db_xref=GI:209543184 db_xref=GeneID:6974412 locus_tag=Gdia_1015 note='KEGG: rec:RHECIAT_CH0002229 hypothetical protein' product='hypothetical protein' protein_id=YP_002275413.1 transl_table=11
NC_011365	GenBank	CDS	1141792	1142925	+	1	.	codon_start=1 db_xref=GI:209543185 db_xref=GeneID:6974413 locus_tag=Gdia_1016 note='KEGG: rec:RHECIAT_CH0002230 hypothetical protein' product='hypothetical protein' protein_id=YP_002275414.1 transl_table=11
NC_011365	GenBank	CDS	1143198	1146524	+	-1	.	codon_start=1 db_xref=GI:209543186 db_xref=GeneID:6974414 locus_tag=Gdia_1017 note='KEGG: xau:Xaut_0686 ATPase (AAA+ superfamily)-like protein' product='ATPase -like protein' protein_id=YP_002275415.1 transl_table=11
NC_011365	GenBank	CDS	1146545	1149451	+	-1	.	codon_start=1 db_xref=GI:209543187 db_xref=InterPro:IPR009537 db_xref=GeneID:6974415 locus_tag=Gdia_1018 note='PFAM: protein of unknown function DUF1156; KEGG: swi:Swit_0198 protein of unknown function DUF1156' product='hypothetical protein' protein_id=YP_002275416.1 transl_table=11
NC_011365	GenBank	CDS	1149511	1152993	+	-1	.	codon_start=1 db_xref=GI:209543188 db_xref=InterPro:IPR000330 db_xref=InterPro:IPR000629 db_xref=InterPro:IPR001650 db_xref=InterPro:IPR006935 db_xref=InterPro:IPR011545 db_xref=InterPro:IPR014001 db_xref=InterPro:IPR014021 db_xref=GeneID:6974416 locus_tag=Gdia_1019 note='PFAM: SNF2-related protein; helicase domain protein; type III restriction protein res subunit; DEAD/DEAH box helicase domain p…
NC_011365	GenBank	CDS	1152993	1153379	+	-1	.	codon_start=1 db_xref=GI:209543189 db_xref=InterPro:IPR002716 db_xref=GeneID:6974417 locus_tag=Gdia_1020 note='PFAM: PilT protein domain protein; KEGG: rca:Rcas_1169 PilT protein domain protein' product='PilT protein domain-containing protein' protein_id=YP_002275418.1 transl_table=11
NC_011365	GenBank	CDS	1153382	1153615	+	-1	.	codon_start=1 db_xref=GI:209543190 db_xref=GeneID:6974418 locus_tag=Gdia_1021 note='KEGG: sme:SMa0548 hypothetical protein' product='hypothetical protein' protein_id=YP_002275419.1 transl_table=11
NC_011365	GenBank	CDS	1153780	1154214	+	-1	.	codon_start=1 db_xref=GI:209543191 db_xref=GeneID:6974419 locus_tag=Gdia_1022 note='KEGG: gdi:GDI1022 hypothetical protein' product='hypothetical protein' protein_id=YP_002275420.1 transl_table=11
NC_011365	GenBank	CDS	1154211	1156193	+	-1	.	codon_start=1 db_xref=GI:209543192 db_xref=InterPro:IPR003688 db_xref=GeneID:6974420 locus_tag=Gdia_1023 note='type IV secretion VirD4 coupling protein family' product='conjugal transfer coupling protein TraG' protein_id=YP_002275421.1 transl_table=11
NC_011365	GenBank	CDS	1156599	1156892	+	-1	.	codon_start=1 db_xref=GI:209543193 db_xref=InterPro:IPR007712 db_xref=GeneID:6974421 locus_tag=Gdia_1024 note='PFAM: plasmid stabilization system; KEGG: rru:Rru_A3239 plasmid stabilization system' product='plasmid stabilization system' protein_id=YP_002275422.1 transl_table=11
NC_011365	GenBank	CDS	1156889	1157161	+	-1	.	codon_start=1 db_xref=GI:209543194 db_xref=InterPro:IPR002145 db_xref=InterPro:IPR005360 db_xref=GeneID:6974422 locus_tag=Gdia_1025 note='TIGRFAM: addiction module antidote protein, CC2985 family; PFAM: CopG domain protein DNA-binding domain protein; protein of unknown function UPF0156; KEGG: gdi:GDI1026 putative transcriptional regulator protein' product='putative CopG/Arc/MetJ family addiction …
NC_011365	GenBank	CDS	1157246	1159000	+	-1	.	codon_start=1 db_xref=GI:209543195 db_xref=GeneID:6974423 locus_tag=Gdia_1026 note='KEGG: gdi:GDI1027 hypothetical protein' product='hypothetical protein' protein_id=YP_002275424.1 transl_table=11
NC_011365	GenBank	CDS	1159565	1160653	+	-1	.	codon_start=1 db_xref=GI:209543196 db_xref=InterPro:IPR002525 db_xref=InterPro:IPR003346 db_xref=GeneID:6974424 locus_tag=Gdia_1027 note='PFAM: transposase IS111A/IS1328/IS1533; transposase IS116/IS110/IS902 family protein; KEGG: gdi:GDI1545 transposase' product='transposase IS110 family protein' protein_id=YP_002275425.1 transl_table=11
NC_011365	GenBank	CDS	1160845	1161546	+	-1	.	codon_start=1 db_xref=GI:209543197 db_xref=InterPro:IPR008258 db_xref=GeneID:6974425 locus_tag=Gdia_1028 note='PFAM: Lytic transglycosylase catalytic; KEGG: gdi:GDI0112 putative soluble lytic murein transglycosylase precursor' product='lytic transglycosylase' protein_id=YP_002275426.1 transl_table=11
NC_011365	GenBank	CDS	1161533	1161871	+	-1	.	codon_start=1 db_xref=GI:209543198 db_xref=InterPro:IPR007948 db_xref=GeneID:6974426 locus_tag=Gdia_1029 note='PFAM: protein of unknown function DUF736; KEGG: gdi:GDI0111 hypothetical protein' product='hypothetical protein' protein_id=YP_002275427.1 transl_table=11
NC_011365	GenBank	CDS	1161873	1162415	+	-1	.	codon_start=1 db_xref=GI:209543199 db_xref=GeneID:6974427 locus_tag=Gdia_1030 note='KEGG: gdi:GDI0110 putative conjugal transfer protein TraF' product='putative conjugal transfer protein TraF' protein_id=YP_002275428.1 transl_table=11
NC_011365	GenBank	CDS	1162412	1162909	+	-1	.	codon_start=1 db_xref=GI:209543200 db_xref=GeneID:6974428 locus_tag=Gdia_1031 note='KEGG: gdi:GDI0109 hypothetical protein' product='hypothetical protein' protein_id=YP_002275429.1 transl_table=11
NC_011365	GenBank	CDS	1162906	1163148	+	-1	.	codon_start=1 db_xref=GI:209543201 db_xref=GeneID:6974429 locus_tag=Gdia_1032 note='KEGG: cak:Caul_3819 hypothetical protein' product='hypothetical protein' protein_id=YP_002275430.1 transl_table=11
NC_011365	GenBank	CDS	1163145	1163975	+	-1	.	codon_start=1 db_xref=GI:209543202 db_xref=InterPro:IPR002586 db_xref=GeneID:6974430 locus_tag=Gdia_1033 note='PFAM: Cobyrinic acid ac-diamide synthase; KEGG: gdi:GDI0107 putative cobyrinic acid a,c-diamide synthase' product='Cobyrinic acid ac-diamide synthase' protein_id=YP_002275431.1 transl_table=11
NC_011365	GenBank	CDS	1163972	1165027	+	-1	.	codon_start=1 db_xref=GI:209543203 db_xref=GeneID:6974431 locus_tag=Gdia_1034 note='KEGG: gdi:GDI0106 putative replication protein' product='putative replication protein' protein_id=YP_002275432.1 transl_table=11
NC_011365	GenBank	CDS	1165027	1165311	+	-1	.	codon_start=1 db_xref=GI:209543204 db_xref=GeneID:6974432 locus_tag=Gdia_1035 note='KEGG: gdi:GDI0105 putative transcriptor regulator' product='putative transcriptor regulator' protein_id=YP_002275433.1 transl_table=11
NC_011365	GenBank	CDS	1166426	1166842	+	-1	.	codon_start=1 db_xref=GI:209543205 db_xref=GeneID:6974433 locus_tag=Gdia_1036 note='KEGG: gdi:GDI0098 hypothetical protein' product='hypothetical protein' protein_id=YP_002275434.1 transl_table=11
NC_011365	GenBank	CDS	1166892	1167290	+	-1	.	codon_start=1 db_xref=GI:209543206 db_xref=GeneID:6974434 locus_tag=Gdia_1037 note='KEGG: gdi:GDI0097 hypothetical protein' product='hypothetical protein' protein_id=YP_002275435.1 transl_table=11
NC_011365	GenBank	CDS	1167327	1167605	+	-1	.	codon_start=1 db_xref=GI:209543207 db_xref=GeneID:6974435 locus_tag=Gdia_1038 note='KEGG: gdi:GDI0096 hypothetical protein' product='hypothetical protein' protein_id=YP_002275436.1 transl_table=11
NC_011365	GenBank	CDS	1167617	1167901	+	-1	.	codon_start=1 db_xref=GI:209543208 db_xref=GeneID:6974436 locus_tag=Gdia_1039 note='KEGG: gdi:GDI0095 hypothetical protein' product='hypothetical protein' protein_id=YP_002275437.1 transl_table=11
NC_011365	GenBank	CDS	1168050	1168202	+	-1	.	codon_start=1 db_xref=GI:209543209 db_xref=GeneID:6974437 locus_tag=Gdia_1040 note='KEGG: gdi:GDI2876 hypothetical protein' product='hypothetical protein' protein_id=YP_002275438.1 transl_table=11
NC_011365	GenBank	CDS	1168545	1168871	+	-1	.	codon_start=1 db_xref=GI:209543210 db_xref=InterPro:IPR007948 db_xref=GeneID:6974438 locus_tag=Gdia_1041 note='PFAM: protein of unknown function DUF736; KEGG: bja:blr1950 hypothetical protein' product='hypothetical protein' protein_id=YP_002275439.1 transl_table=11
NC_011365	GenBank	CDS	1169466	1169906	+	-1	.	codon_start=1 db_xref=GI:209543211 db_xref=GeneID:6974439 locus_tag=Gdia_1042 note='KEGG: gdi:GDI0091 hypothetical protein' product='hypothetical protein' protein_id=YP_002275440.1 transl_table=11
NC_011365	GenBank	CDS	1170069	1170278	+	1	.	codon_start=1 db_xref=GI:209543212 db_xref=GeneID:6974440 locus_tag=Gdia_1043 note='KEGG: gdi:GDI0090 hypothetical protein' product='hypothetical protein' protein_id=YP_002275441.1 transl_table=11
NC_011365	GenBank	CDS	1170288	1171217	+	-1	.	codon_start=1 db_xref=GI:209543213 db_xref=GeneID:6974441 locus_tag=Gdia_1044 note='KEGG: gdi:GDI0089 hypothetical protein' product='hypothetical protein' protein_id=YP_002275442.1 transl_table=11
NC_011365	GenBank	CDS	1171536	1172582	+	-1	.	codon_start=1 db_xref=GI:209543214 db_xref=GeneID:6974442 locus_tag=Gdia_1045 note='KEGG: gdi:GDI0088 hypothetical protein' product='hypothetical protein' protein_id=YP_002275443.1 transl_table=11
NC_011365	GenBank	CDS	1172569	1173009	+	-1	.	codon_start=1 db_xref=GI:209543215 db_xref=GeneID:6974443 locus_tag=Gdia_1046 note='KEGG: gdi:GDI2790 hypothetical protein' product='hypothetical protein' protein_id=YP_002275444.1 transl_table=11
NC_011365	GenBank	CDS	1173093	1174289	+	-1	.	codon_start=1 db_xref=GI:209543216 db_xref=GeneID:6974444 locus_tag=Gdia_1047 note='KEGG: gdi:GDI0086 hypothetical protein' product='hypothetical protein' protein_id=YP_002275445.1 transl_table=11
NC_011365	GenBank	CDS	1174587	1175702	+	-1	.	codon_start=1 db_xref=GI:209543217 db_xref=InterPro:IPR004843 db_xref=GeneID:6974445 locus_tag=Gdia_1048 note='PFAM: metallophosphoesterase; KEGG: gdi:GDI2785 putative metallophosphoesterase' product=metallophosphoesterase protein_id=YP_002275446.1 transl_table=11
NC_011365	GenBank	CDS	1175814	1176794	+	-1	.	codon_start=1 db_xref=GI:209543218 db_xref=InterPro:IPR002198 db_xref=InterPro:IPR002347 db_xref=GeneID:6974446 locus_tag=Gdia_1049 note='PFAM: short-chain dehydrogenase/reductase SDR; KEGG: gdi:GDI2784 putative dehydrogenase' product='short-chain dehydrogenase/reductase SDR' protein_id=YP_002275447.1 transl_table=11
NC_011365	GenBank	CDS	1176916	1177497	+	1	.	codon_start=1 db_xref=GI:209543219 db_xref=InterPro:IPR001647 db_xref=GeneID:6974447 locus_tag=Gdia_1050 note='PFAM: regulatory protein TetR; KEGG: gdi:GDI2783 putative transcriptional regulator, TetR family' product='TetR family transcriptional regulator' protein_id=YP_002275448.1 transl_table=11
NC_011365	GenBank	CDS	1177668	1178363	+	1	.	codon_start=1 db_xref=GI:209543220 db_xref=InterPro:IPR004455 db_xref=InterPro:IPR006115 db_xref=GeneID:6974448 locus_tag=Gdia_1051 note='PFAM: NADP oxidoreductase coenzyme F420-dependent; 6-phosphogluconate dehydrogenase NAD-binding; KEGG: fal:FRAAL3018 conserved hypothetical protein; putative NAD(P)-binding Rossmann-fold domain' product='coenzyme F420-dependent NADP oxidoreductase' protein_id=Y…
NC_011365	GenBank	CDS	1178384	1179283	+	-1	.	codon_start=1 db_xref=GI:209543221 db_xref=InterPro:IPR000847 db_xref=InterPro:IPR005119 db_xref=GeneID:6974449 locus_tag=Gdia_1052 note='PFAM: regulatory protein LysR; LysR substrate-binding; KEGG: acr:Acry_2231 transcriptional regulator, LysR family' product='LysR family transcriptional regulator' protein_id=YP_002275450.1 transl_table=11
NC_011365	GenBank	CDS	1179384	1180145	+	1	.	codon_start=1 db_xref=GI:209543222 db_xref=InterPro:IPR002198 db_xref=InterPro:IPR002347 db_xref=InterPro:IPR013968 db_xref=GeneID:6974450 locus_tag=Gdia_1053 note='PFAM: short-chain dehydrogenase/reductase SDR; KR domain protein; KEGG: acr:Acry_2232 short-chain dehydrogenase/reductase SDR' product='short-chain dehydrogenase/reductase SDR' protein_id=YP_002275451.1 transl_table=11
NC_011365	GenBank	CDS	1180468	1181844	+	1	.	codon_start=1 db_xref=GI:209543223 db_xref=InterPro:IPR002559 db_xref=GeneID:6974451 locus_tag=Gdia_1054 note='PFAM: transposase IS4 family protein; KEGG: swi:Swit_4905 transposase, IS4 family' product='transposase IS1182 family protein' protein_id=YP_002275452.1 transl_table=11
NC_011365	GenBank	CDS	1182061	1183314	+	-1	.	codon_start=1 db_xref=GI:209543224 db_xref=InterPro:IPR000802 db_xref=InterPro:IPR004680 db_xref=GeneID:6974452 locus_tag=Gdia_1055 note='PFAM: Arsenical pump membrane protein; Citrate transporter; KEGG: gdi:GDI0335 putative arsenical pump membrane protein' product='Arsenical pump membrane protein' protein_id=YP_002275453.1 transl_table=11
NC_011365	GenBank	CDS	1183311	1184597	+	-1	.	codon_start=1 db_xref=GI:209543225 db_xref=InterPro:IPR011701 db_xref=GeneID:6974453 locus_tag=Gdia_1056 note='PFAM: major facilitator superfamily MFS_1; KEGG: gdi:GDI0334 putative major facilitator superfamily transporter' product='major facilitator superfamily protein' protein_id=YP_002275454.1 transl_table=11
NC_011365	GenBank	CDS	1184839	1185246	+	-1	.	codon_start=1 db_xref=GI:209543226 db_xref=InterPro:IPR004360 db_xref=GeneID:6974454 locus_tag=Gdia_1057 note='PFAM: Glyoxalase/bleomycin resistance protein/dioxygenase; KEGG: gdi:GDI0333 putative glyoxalase' product='Glyoxalase/bleomycin resistance protein/dioxygenase' protein_id=YP_002275455.1 transl_table=11
NC_011365	GenBank	CDS	1185635	1186357	+	1	.	codon_start=1 db_xref=GI:209543227 db_xref=GeneID:6974455 locus_tag=Gdia_1058 note='KEGG: gdi:GDI0954 hypothetical protein' product='hypothetical protein' protein_id=YP_002275456.1 transl_table=11
NC_011365	GenBank	CDS	1186452	1188509	+	-1	.	codon_start=1 db_xref=GI:209543228 db_xref=InterPro:IPR003115 db_xref=GeneID:6974456 locus_tag=Gdia_1059 note='PFAM: ParB domain protein nuclease; KEGG: gdi:GDI0953 hypothetical protein' product='ParB domain-containing protein nuclease' protein_id=YP_002275457.1 transl_table=11
NC_011365	GenBank	CDS	1188902	1189096	+	1	.	codon_start=1 db_xref=GI:209543229 db_xref=GeneID:6974457 locus_tag=Gdia_1060 note='KEGG: gdi:GDI0952 hypothetical protein' product='hypothetical protein' protein_id=YP_002275458.1 transl_table=11
NC_011365	GenBank	CDS	1189109	1190845	+	1	.	codon_start=1 db_xref=GI:209543230 db_xref=InterPro:IPR006119 db_xref=InterPro:IPR011109 db_xref=GeneID:6974458 locus_tag=Gdia_1061 note='PFAM: Resolvase domain; Recombinase; KEGG: gdi:GDI0951 putative DNA recombinase' product='Resolvase domain' protein_id=YP_002275459.1 transl_table=11
NC_011365	GenBank	CDS	1190866	1192800	+	-1	.	codon_start=1 db_xref=GI:209543231 db_xref=GeneID:6974459 locus_tag=Gdia_1062 note='KEGG: pgn:PGN_0087 hypothetical protein' product='hypothetical protein' protein_id=YP_002275460.1 transl_table=11
NC_011365	GenBank	CDS	1193083	1193649	+	1	.	codon_start=1 db_xref=GI:209543232 db_xref=GeneID:6974460 locus_tag=Gdia_1063 note='KEGG: gdi:GDI1004 hypothetical protein' product='hypothetical protein' protein_id=YP_002275461.1 transl_table=11
NC_011365	GenBank	CDS	1193646	1194278	+	1	.	codon_start=1 db_xref=GI:209543233 db_xref=InterPro:IPR004045 db_xref=InterPro:IPR004046 db_xref=GeneID:6974461 locus_tag=Gdia_1064 note='PFAM: Glutathione S-transferase domain; KEGG: bra:BRADO0024 putative glutathione S-transferase' product='glutathione S-transferase domain-containing protein' protein_id=YP_002275462.1 transl_table=11
NC_011365	GenBank	CDS	1195443	1196480	+	-1	.	codon_start=1 db_xref=GI:209543234 db_xref=InterPro:IPR001451 db_xref=InterPro:IPR007691 db_xref=GeneID:6974462 locus_tag=Gdia_1065 note='TIGRFAM: UDP-3-O-[3-hydroxymyristoyl] glucosamine N-acyltransferase; PFAM: transferase hexapeptide repeat containing protein; UDP-3-O-[3-hydroxymyristoyl] glucosamine N-acyltransferase LpxD; KEGG: gbe:GbCGDNIH1_0942 UDP-3-O-[3-hydroxymyristoyl] glucosamine N-ac…
NC_011365	GenBank	CDS	1196604	1197038	+	-1	.	codon_start=1 db_xref=GI:209543235 db_xref=GeneID:6974463 locus_tag=Gdia_1066 note='KEGG: gdi:GDI1549 putative regulator protein' product='putative regulator protein' protein_id=YP_002275464.1 transl_table=11
NC_011365	GenBank	CDS	1197201	1199312	+	-1	.	codon_start=1 db_xref=GI:209543236 db_xref=GeneID:6974464 locus_tag=Gdia_1067 note='KEGG: gdi:GDI1548 hypothetical protein' product='hypothetical protein' protein_id=YP_002275465.1 transl_table=11
NC_011365	GenBank	CDS	1199910	1200998	+	-1	.	codon_start=1 db_xref=GI:209543237 db_xref=InterPro:IPR002525 db_xref=InterPro:IPR003346 db_xref=GeneID:6974465 locus_tag=Gdia_1068 note='PFAM: transposase IS111A/IS1328/IS1533; transposase IS116/IS110/IS902 family protein; KEGG: gdi:GDI1545 transposase' product='transposase IS110 family protein' protein_id=YP_002275466.1 transl_table=11
NC_011365	GenBank	CDS	1201674	1202153	+	-1	.	codon_start=1 db_xref=GI:209543238 db_xref=GeneID:6974466 locus_tag=Gdia_1069 note='KEGG: gdi:GDI1543 hypothetical protein' product='hypothetical protein' protein_id=YP_002275467.1 transl_table=11
NC_011365	GenBank	CDS	1202456	1203127	+	-1	.	codon_start=1 db_xref=GI:209543239 db_xref=InterPro:IPR001091 db_xref=InterPro:IPR002052 db_xref=InterPro:IPR002295 db_xref=InterPro:IPR002941 db_xref=GeneID:6974467 locus_tag=Gdia_1070 note='PFAM: DNA methylase N-4/N-6 domain protein; KEGG: gdi:GDI0388 putative modification methylase' product='DNA methylase N-4/N-6 domain-containing protein' protein_id=YP_002275468.1 transl_table=11
NC_011365	GenBank	CDS	1203654	1203893	+	1	.	codon_start=1 db_xref=GI:209543240 db_xref=GeneID:6974468 locus_tag=Gdia_1071 note='KEGG: gdi:GDI1070 hypothetical protein' product='hypothetical protein' protein_id=YP_002275469.1 transl_table=11
NC_011365	GenBank	CDS	1204001	1204264	+	1	.	codon_start=1 db_xref=GI:209543241 db_xref=InterPro:IPR007337 db_xref=GeneID:6974469 locus_tag=Gdia_1072 note='Qin prophage; bifunctional antitoxin of the RelE-RelB toxin-antitoxin system/transcriptional repressor' product='bifunctional antitoxin/transcriptional repressor RelB' protein_id=YP_002275470.1 transl_table=11
NC_011365	GenBank	CDS	1204257	1204601	+	1	.	codon_start=1 db_xref=GI:209543242 db_xref=InterPro:IPR007712 db_xref=InterPro:IPR012753 db_xref=GeneID:6974470 locus_tag=Gdia_1073 note='TIGRFAM: addiction module toxin, RelE/StbE family; PFAM: plasmid stabilization system; KEGG: gdi:GDI1072 putative RelE protein (antitoxin)' product='RelE/StbE family addiction module toxin' protein_id=YP_002275471.1 transl_table=11
NC_011365	GenBank	CDS	1204634	1206322	+	1	.	codon_start=1 db_xref=GI:209543243 db_xref=InterPro:IPR006119 db_xref=InterPro:IPR011109 db_xref=GeneID:6974471 locus_tag=Gdia_1074 note='PFAM: Resolvase domain; Recombinase; KEGG: pde:Pden_0105 recombinase' product='Resolvase domain' protein_id=YP_002275472.1 transl_table=11
NC_011365	GenBank	gene	1206282	1206355	+	-1	.	db_xref=GeneID:6974472 locus_tag=Gdia_R0010 note=tRNA-Met5
NC_011365	GenBank	tRNA	1206282	1206355	+	-1	.	db_xref=GeneID:6974472 locus_tag=Gdia_R0010 product=tRNA-Met
NC_011365	GenBank	rRNA	1206393	1206507	+	-1	.	db_xref=GeneID:6974473 locus_tag=Gdia_R0011 note='RNAmmer 1.2, Lagesen et al., Nucleic Acids Res. Apr2 2, 2007' product='5S ribosomal RNA'
NC_011365	GenBank	rRNA	1206623	1209361	+	-1	.	db_xref=GeneID:6974474 locus_tag=Gdia_R0012 note='RNAmmer 1.2, Lagesen et al., Nucleic Acids Res. Apr2 2, 2007' product='23S ribosomal RNA'
NC_011365	GenBank	gene	1209715	1209790	+	-1	.	db_xref=GeneID:6974475 locus_tag=Gdia_R0013 note=tRNA-Ala6
NC_011365	GenBank	tRNA	1209715	1209790	+	-1	.	db_xref=GeneID:6974475 locus_tag=Gdia_R0013 product=tRNA-Ala
NC_011365	GenBank	gene	1209831	1209907	+	-1	.	db_xref=GeneID:6974476 locus_tag=Gdia_R0014 note=tRNA-Ile4
NC_011365	GenBank	tRNA	1209831	1209907	+	-1	.	db_xref=GeneID:6974476 locus_tag=Gdia_R0014 product=tRNA-Ile
NC_011365	GenBank	rRNA	1210083	1211568	+	-1	.	db_xref=GeneID:6974477 locus_tag=Gdia_R0015 note='RNAmmer 1.2, Lagesen et al., Nucleic Acids Res. Apr2 2, 2007' product='16S ribosomal RNA'
NC_011365	GenBank	CDS	1212203	1213339	+	1	.	codon_start=1 db_xref=GI:209543244 db_xref=InterPro:IPR002641 db_xref=GeneID:6974478 locus_tag=Gdia_1075 note='PFAM: Patatin; KEGG: gdi:GDI0950 putative patatin-like phospholipase' product=patatin protein_id=YP_002275473.1 transl_table=11
NC_011365	GenBank	CDS	1213344	1213859	+	-1	.	codon_start=1 db_xref=GI:209543245 db_xref=InterPro:IPR003795 db_xref=GeneID:6974479 locus_tag=Gdia_1076 note='PFAM: protein of unknown function DUF192; KEGG: gdi:GDI0949 hypothetical protein' product='hypothetical protein' protein_id=YP_002275474.1 transl_table=11
NC_011365	GenBank	CDS	1213895	1214575	+	-1	.	codon_start=1 db_xref=GI:209543246 db_xref=InterPro:IPR001279 db_xref=GeneID:6974480 locus_tag=Gdia_1077 note='PFAM: beta-lactamase domain protein; KEGG: gdi:GDI0948 beta-lactamase-like protein' product='beta-lactamase domain-containing protein' protein_id=YP_002275475.1 transl_table=11
NC_011365	GenBank	CDS	1214628	1215794	+	1	.	codon_start=1 db_xref=GI:209543247 db_xref=InterPro:IPR003777 db_xref=GeneID:6974481 locus_tag=Gdia_1078 note='PFAM: protein of unknown function DUF182; KEGG: gdi:GDI0947 hypothetical protein' product='hypothetical protein' protein_id=YP_002275476.1 transl_table=11
NC_011365	GenBank	CDS	1215791	1216447	+	1	.	codon_start=1 db_xref=GI:209543248 db_xref=GeneID:6974482 locus_tag=Gdia_1079 note='KEGG: gbe:GbCGDNIH1_0925 molybdopterin biosynthesis enzyme' product='molybdopterin biosynthesis enzyme' protein_id=YP_002275477.1 transl_table=11
NC_011365	GenBank	CDS	1216518	1216868	+	1	.	codon_start=1 db_xref=GI:209543249 db_xref=InterPro:IPR006175 db_xref=GeneID:6974483 locus_tag=Gdia_1080 note='PFAM: Endoribonuclease L-PSP; KEGG: gdi:GDI0945 putative endoribonuclease' product='endoribonuclease L-PSP' protein_id=YP_002275478.1 transl_table=11
NC_011365	GenBank	CDS	1217188	1217904	+	1	.	codon_start=1 db_xref=GI:209543250 db_xref=InterPro:IPR007921 db_xref=GeneID:6974484 locus_tag=Gdia_1081 note='PFAM: CHAP domain containing protein; KEGG: gdi:GDI0944 putative CHAP protein' product='CHAP domain-containing protein' protein_id=YP_002275479.1 transl_table=11
NC_011365	GenBank	CDS	1217969	1218427	+	-1	.	codon_start=1 db_xref=GI:209543251 db_xref=InterPro:IPR003742 db_xref=GeneID:6974485 locus_tag=Gdia_1082 note='PFAM: protein of unknown function DUF163; KEGG: gdi:GDI0943 hypothetical protein' product='hypothetical protein' protein_id=YP_002275480.1 transl_table=11
NC_011365	GenBank	CDS	1218463	1219665	+	-1	.	codon_start=1 db_xref=GI:209543252 db_xref=InterPro:IPR004394 db_xref=InterPro:IPR004820 db_xref=InterPro:IPR004821 db_xref=InterPro:IPR005248 db_xref=GeneID:6974486 locus_tag=Gdia_1083 note='TIGRFAM: iojap-like protein; cytidyltransferase-related domain protein; nicotinate (nicotinamide) nucleotide adenylyltransferase; PFAM: Iojap-related protein; cytidylyltransferase; KEGG: gdi:GDI0941 putative…
NC_011365	GenBank	CDS	1219668	1220948	+	-1	.	EC_number=1.2.1.41 codon_start=1 db_xref=GI:209543253 db_xref=InterPro:IPR000965 db_xref=InterPro:IPR001395 db_xref=GeneID:6974487 gene=proA locus_tag=Gdia_1084 note='Catalyzes the phosphorylation of L-glutamate during the proline biosynthesis pathway' product='gamma-glutamyl phosphate reductase' protein_id=YP_002275482.1 transl_table=11
NC_011365	GenBank	CDS	1221196	1222290	+	-1	.	codon_start=1 db_xref=GI:209543254 db_xref=InterPro:IPR000583 db_xref=InterPro:IPR002917 db_xref=InterPro:IPR004396 db_xref=InterPro:IPR006073 db_xref=InterPro:IPR013029 db_xref=GeneID:6974488 locus_tag=Gdia_1085 note='translation-associated GTPase; the crystal structure of the Haemophilus influenzae YchF protein showed similarity to the yeast structure (PDB: 1NI3); fluorescence spectroscopy reve…
NC_011365	GenBank	CDS	1222290	1222868	+	-1	.	EC_number=3.1.1.29 codon_start=1 db_xref=GI:209543255 db_xref=InterPro:IPR001328 db_xref=GeneID:6974489 locus_tag=Gdia_1086 note='Enables the recycling of peptidyl-tRNAs produced at termination of translation' product='peptidyl-tRNA hydrolase' protein_id=YP_002275484.1 transl_table=11
NC_011365	GenBank	misc_feature	1222353	1222862	+	-1	.	db_xref=CDD:73208 locus_tag=Gdia_1086 note='Peptidyl-tRNA hydrolase (PTH) is a monomeric protein that cleaves the ester bond linking the nascent peptide and tRNA when peptidyl-tRNA is released prematurely from the ribosome. This ensures the recycling of peptidyl-tRNAs into tRNAs produced through...; Region: PTH; cd00462'
NC_011365	GenBank	CDS	1222884	1223504	+	-1	.	codon_start=1 db_xref=GI:209543256 db_xref=InterPro:IPR001021 db_xref=GeneID:6974490 locus_tag=Gdia_1087 note='the Ctc family of proteins consists of two types, one that contains the N-terminal ribosomal protein L25 domain only which in Escherichia coli binds the 5S rRNA while a subset of proteins contain a C-terminal extension that is involved in the stress response' product='50S ribosomal prote…
NC_011365	GenBank	misc_feature	1223217	1223435	+	-1	.	db_xref=CDD:198379 locus_tag=Gdia_1087 note='Ribosomal L25/TL5/CTC N-terminal 5S rRNA binding domain; Region: Ribosomal_L25_TL5_CTC; cd00495'
NC_011365	GenBank	misc_feature	1223220	1223435	+	-1	.	db_xref=CDD:198379 locus_tag=Gdia_1087 note='5S rRNA interface [nucleotide binding]; other site'
NC_011365	GenBank	CDS	1223637	1224236	+	-1	.	codon_start=1 db_xref=GI:209543257 db_xref=InterPro:IPR013078 db_xref=GeneID:6974491 locus_tag=Gdia_1088 note='PFAM: Phosphoglycerate mutase; KEGG: gdi:GDI0934 probable phosphoglycerate mutase GpmB' product='phosphoglycerate mutase' protein_id=YP_002275486.1 transl_table=11
NC_011365	GenBank	CDS	1224320	1225300	+	-1	.	EC_number=2.7.6.1 codon_start=1 db_xref=GI:209543258 db_xref=InterPro:IPR000836 db_xref=InterPro:IPR000842 db_xref=InterPro:IPR002375 db_xref=InterPro:IPR005946 db_xref=GeneID:6974492 locus_tag=Gdia_1089 note='catalyzes the formation of 5-phospho-alpha-D-ribose 1-phosphate from D-ribose 5-phosphate and ATP' product='ribose-phosphate pyrophosphokinase' protein_id=YP_002275487.1 transl_table=11
NC_011365	GenBank	CDS	1225428	1226384	+	-1	.	codon_start=1 db_xref=GI:209543259 db_xref=GeneID:6974493 locus_tag=Gdia_1090 note='KEGG: gdi:GDI0932 hypothetical protein' product='hypothetical protein' protein_id=YP_002275488.1 transl_table=11
NC_011365	GenBank	CDS	1226381	1227202	+	-1	.	codon_start=1 db_xref=GI:209543260 db_xref=InterPro:IPR003730 db_xref=GeneID:6974494 locus_tag=Gdia_1091 note='PFAM: protein of unknown function DUF152; KEGG: gdi:GDI0931 hypothetical protein' product='hypothetical protein' protein_id=YP_002275489.1 transl_table=11
NC_011365	GenBank	CDS	1227214	1228233	+	-1	.	codon_start=1 db_xref=GI:209543261 db_xref=InterPro:IPR003788 db_xref=GeneID:6974495 locus_tag=Gdia_1092 note='PFAM: protein of unknown function DUF185; KEGG: gdi:GDI0930 hypothetical protein' product='hypothetical protein' protein_id=YP_002275490.1 transl_table=11
NC_011365	GenBank	CDS	1228230	1229072	+	-1	.	codon_start=1 db_xref=GI:209543262 db_xref=InterPro:IPR001640 db_xref=GeneID:6974496 locus_tag=Gdia_1093 note='transfers the N-acyl diglyceride moiety to the prospective N-terminal cysteine in prolipoprotein' product='prolipoprotein diacylglyceryl transferase' protein_id=YP_002275491.1 transl_table=11
[truncated: 2,587 more rows]
