# Supplementary material for: JContextExplorer: a tree-based approach to facilitate cross-species genomic context comparison
Source: BMC Bioinformatics. 2013 Jan 16;14:18. doi: 10.1186/1471-2105-14-18 (PMC3560190; doi:10.1186/1471-2105-14-18)
Supplement: Additional file 3 — Alpha and Gamma proteobacteria biological information. Annotated genomes of 22 alpha and gamma proteobacterial species, whole-species phylogenetic tree for 22 alpha and gamma proteobacterial species, and MCL-tribe determined homology clusters for 22 alpha and gamma proteobacterial species. [file 1471-2105-14-18-S3.zip › AlphaAndGammaProteobacteria/Annotations/Gluconobacter_oxydans_621H.gff]

CP000009	GenBank	CDS	155	1594	+	1	.	codon_start=1 db_xref=GI:58000906 locus_tag=GOX0001 product='Chromosomal replication initiator protein DnaA' protein_id=AAW59800.1 transl_table=11
CP000009	GenBank	CDS	1685	2809	+	1	.	EC_number=2.7.7.7 codon_start=1 db_xref=GI:58000907 locus_tag=GOX0002 product='DNA polymerase III, beta chain' protein_id=AAW59801.1 transl_table=11
CP000009	GenBank	CDS	2823	3926	+	1	.	codon_start=1 db_xref=GI:58000908 locus_tag=GOX0003 product='DNA replication and repair protein RecF' protein_id=AAW59802.1 transl_table=11
CP000009	GenBank	CDS	4012	6456	+	1	.	EC_number=5.99.1.3 codon_start=1 db_xref=GI:58000909 locus_tag=GOX0004 product='DNA gyrase subunit B' protein_id=AAW59803.1 transl_table=11
CP000009	GenBank	CDS	6488	7282	+	1	.	codon_start=1 db_xref=GI:58000910 locus_tag=GOX0005 product='Hypothetical protein' protein_id=AAW59804.1 transl_table=11
CP000009	GenBank	CDS	7343	8677	+	1	.	EC_number=2.7.7.23 EC_number=2.3.1.57 codon_start=1 db_xref=GI:58000911 locus_tag=GOX0006 note='bifunctional protein includes: UDP-N-acetylglucosamine pyrophosphorylase (N-acetylglucosamine-1-phosphate uridyltransferase) and glucosamine-1-phosphate N-acetyltransferase' product=GlmU protein_id=AAW59805.1 transl_table=11
CP000009	GenBank	CDS	8677	10503	+	1	.	codon_start=1 db_xref=GI:58000912 locus_tag=GOX0007 product='Glucosamine-fructose-6-phosphate aminotransferase' protein_id=AAW59806.1 transl_table=11
CP000009	GenBank	CDS	10950	13391	+	1	.	EC_number=1.1.1.- codon_start=1 db_xref=GI:58000913 locus_tag=GOX0008 product='Putative oxidoreductase' protein_id=AAW59807.1 transl_table=11
CP000009	GenBank	CDS	13647	14267	+	1	.	EC_number=2.5.1.3 codon_start=1 db_xref=GI:58000914 locus_tag=GOX0009 product='Thiamin-phosphate pyrophosphorylase' protein_id=AAW59808.1 transl_table=11
CP000009	GenBank	CDS	14317	16893	+	1	.	codon_start=1 db_xref=GI:58000915 locus_tag=GOX0010 product='Putative Na+/H+ Antiporter' protein_id=AAW59809.1 transl_table=11
CP000009	GenBank	CDS	16890	18317	+	-1	.	codon_start=1 db_xref=GI:58000916 locus_tag=GOX0011 product='Di-/tripeptide transporter' protein_id=AAW59810.1 transl_table=11
CP000009	GenBank	CDS	18324	18704	+	-1	.	codon_start=1 db_xref=GI:58000917 locus_tag=GOX0012 product='Hypothetical protein' protein_id=AAW59811.1 transl_table=11
CP000009	GenBank	CDS	19142	20524	+	1	.	codon_start=1 db_xref=GI:58000918 locus_tag=GOX0013 product='Hypothetical protein' protein_id=AAW59812.1 transl_table=11
CP000009	GenBank	CDS	20633	21430	+	-1	.	codon_start=1 db_xref=GI:58000919 locus_tag=GOX0014 product='PhnP protein' protein_id=AAW59813.1 transl_table=11
CP000009	GenBank	CDS	21427	22212	+	-1	.	codon_start=1 db_xref=GI:58000920 locus_tag=GOX0015 product='Sec-independent protein translocase protein TatD' protein_id=AAW59814.1 transl_table=11
CP000009	GenBank	CDS	22209	23759	+	-1	.	EC_number=6.1.1.10 codon_start=1 db_xref=GI:58000921 locus_tag=GOX0016 product='Methionyl-tRNA synthetase' protein_id=AAW59815.1 transl_table=11
CP000009	GenBank	CDS	23775	24617	+	-1	.	EC_number=2.7.7.7 codon_start=1 db_xref=GI:58000922 locus_tag=GOX0017 product='DNA polymerase III delta prime subunit DnaC' protein_id=AAW59816.1 transl_table=11
CP000009	GenBank	CDS	24695	25339	+	-1	.	EC_number=2.7.4.9 codon_start=1 db_xref=GI:58000923 locus_tag=GOX0018 product='Thymidylate kinase' protein_id=AAW59817.1 transl_table=11
CP000009	GenBank	CDS	25344	26618	+	-1	.	EC_number=3.4.16.4 codon_start=1 db_xref=GI:58000924 locus_tag=GOX0019 product='D-alanyl-D-alanine carboxypeptidase' protein_id=AAW59818.1 transl_table=11
CP000009	GenBank	CDS	26615	27463	+	-1	.	codon_start=1 db_xref=GI:58000925 locus_tag=GOX0020 product='Rare lipoprotein A' protein_id=AAW59819.1 transl_table=11
CP000009	GenBank	CDS	27450	28445	+	-1	.	codon_start=1 db_xref=GI:58000926 locus_tag=GOX0021 product='Membrane-bound lytic murein transglycosylase' protein_id=AAW59820.1 transl_table=11
CP000009	GenBank	CDS	28474	30264	+	1	.	codon_start=1 db_xref=GI:58000927 locus_tag=GOX0022 product='Hypothetical protein' protein_id=AAW59821.1 transl_table=11
CP000009	GenBank	CDS	30286	30750	+	-1	.	codon_start=1 db_xref=GI:58000928 locus_tag=GOX0023 product='Putative toluene tolerance protein' protein_id=AAW59822.1 transl_table=11
CP000009	GenBank	CDS	30934	31776	+	1	.	EC_number=2.7.1.66 codon_start=1 db_xref=GI:58000929 locus_tag=GOX0024 product='Putative undecaprenol kinase' protein_id=AAW59823.1 transl_table=11
CP000009	GenBank	CDS	31815	33356	+	1	.	codon_start=1 db_xref=GI:58000930 locus_tag=GOX0025 product='Amino acid permease' protein_id=AAW59824.1 transl_table=11
CP000009	GenBank	CDS	33348	34553	+	-1	.	codon_start=1 db_xref=GI:58000931 locus_tag=GOX0026 product='Hypothetical membrane-spanning protein' protein_id=AAW59825.1 transl_table=11
CP000009	GenBank	tRNA	34757	34831	+	1	.	locus_tag=GOX0027 note='codon recognized: AUG' product=tRNA-Met
CP000009	GenBank	CDS	34907	35776	+	1	.	codon_start=1 db_xref=GI:58000932 locus_tag=GOX0028 product='Hypothetical protein' protein_id=AAW59826.1 transl_table=11
CP000009	GenBank	CDS	35836	36288	+	-1	.	codon_start=1 db_xref=GI:58000933 locus_tag=GOX0029 product='Hypothetical protein' protein_id=AAW59827.1 transl_table=11
CP000009	GenBank	CDS	36559	37407	+	-1	.	codon_start=1 db_xref=GI:58000934 locus_tag=GOX0030 product='HemK family protein' protein_id=AAW59828.1 transl_table=11
CP000009	GenBank	CDS	37435	37905	+	1	.	codon_start=1 db_xref=GI:58000935 locus_tag=GOX0031 product='Hypothetical protein' protein_id=AAW59829.1 transl_table=11
CP000009	GenBank	CDS	37909	38970	+	-1	.	codon_start=1 db_xref=GI:58000936 locus_tag=GOX0032 product='Bacterial Peptide Chain Release Factor 1 (RF-1)' protein_id=AAW59830.1 transl_table=11
CP000009	GenBank	CDS	38975	40222	+	-1	.	EC_number=6.1.1.21 codon_start=1 db_xref=GI:58000937 locus_tag=GOX0033 product='Histidyl-tRNA synthetase' protein_id=AAW59831.1 transl_table=11
CP000009	GenBank	CDS	40222	41367	+	-1	.	codon_start=1 db_xref=GI:58000938 locus_tag=GOX0034 product='1-Hydroxy-2-methyl-2-(E)-butenyl 4-diphosphate synthase' protein_id=AAW59832.1 transl_table=11
CP000009	GenBank	CDS	41459	42730	+	-1	.	codon_start=1 db_xref=GI:58000939 locus_tag=GOX0035 product='Hypothetical protein' protein_id=AAW59833.1 transl_table=11
CP000009	GenBank	CDS	42745	43788	+	-1	.	EC_number=1.3.1.9 codon_start=1 db_xref=GI:58000940 locus_tag=GOX0036 product='Enoyl[acyl-carrier-protein] reductase' protein_id=AAW59834.1 transl_table=11
CP000009	GenBank	CDS	43785	45179	+	-1	.	EC_number=2.7.2.4 codon_start=1 db_xref=GI:58000941 locus_tag=GOX0037 product='Aspartate kinase' protein_id=AAW59835.1 transl_table=11
CP000009	GenBank	CDS	45285	46040	+	1	.	EC_number=2.1.1.64 codon_start=1 db_xref=GI:58000942 locus_tag=GOX0038 product='3-Demethylubiquinone-9 3-methyltransferase' protein_id=AAW59836.1 transl_table=11
CP000009	GenBank	CDS	46104	47375	+	-1	.	EC_number=5.5.1.5 codon_start=1 db_xref=GI:58000943 locus_tag=GOX0039 product='Putative hemagglutinin-related protein' protein_id=AAW59837.1 transl_table=11
CP000009	GenBank	CDS	47471	47959	+	-1	.	codon_start=1 db_xref=GI:58000944 locus_tag=GOX0040 product='Hypothetical protein' protein_id=AAW59838.1 transl_table=11
CP000009	GenBank	CDS	47960	48217	+	-1	.	codon_start=1 db_xref=GI:58000945 locus_tag=GOX0041 product=Glutaredoxin protein_id=AAW59839.1 transl_table=11
CP000009	GenBank	CDS	48225	48911	+	-1	.	codon_start=1 db_xref=GI:58000946 locus_tag=GOX0042 product='Competence protein F' protein_id=AAW59840.1 transl_table=11
CP000009	GenBank	CDS	48992	49180	+	-1	.	codon_start=1 db_xref=GI:58000947 locus_tag=GOX0043 product='Hypothetical protein' protein_id=AAW59841.1 transl_table=11
CP000009	GenBank	CDS	49217	51505	+	-1	.	EC_number=5.4.2.8 EC_number=5.4.2.2 EC_number=2.7.7.9 codon_start=1 db_xref=GI:58000948 locus_tag=GOX0044 product=Phosphomannomutase protein_id=AAW59842.1 transl_table=11
CP000009	GenBank	tRNA	51717	51802	+	-1	.	locus_tag=GOX0045 note='codon recognized: CUC' product=tRNA-Leu
CP000009	GenBank	CDS	51862	52563	+	1	.	codon_start=1 db_xref=GI:58000949 locus_tag=GOX0046 product='Lipoate-protein ligase B' protein_id=AAW59843.1 transl_table=11
CP000009	GenBank	CDS	52544	53137	+	-1	.	codon_start=1 db_xref=GI:58000950 locus_tag=GOX0047 product='Outer-membrane lipoprotein carrier protein' protein_id=AAW59844.1 transl_table=11
CP000009	GenBank	CDS	53134	53448	+	-1	.	codon_start=1 db_xref=GI:58000951 locus_tag=GOX0048 product='BolA protein' protein_id=AAW59845.1 transl_table=11
CP000009	GenBank	CDS	53518	54138	+	1	.	codon_start=1 db_xref=GI:58000952 locus_tag=GOX0049 product='DnaJ family protein' protein_id=AAW59846.1 transl_table=11
CP000009	GenBank	CDS	54224	55240	+	1	.	codon_start=1 db_xref=GI:58000953 locus_tag=GOX0050 product='Cobalt insertion protein CobS' protein_id=AAW59847.1 transl_table=11
CP000009	GenBank	CDS	55173	57119	+	1	.	codon_start=1 db_xref=GI:58000954 locus_tag=GOX0051 product='Cobalamin biosynthesis protein CobT' protein_id=AAW59848.1 transl_table=11
CP000009	GenBank	CDS	57073	58500	+	-1	.	codon_start=1 db_xref=GI:58000955 locus_tag=GOX0052 product='Aromatic-L-amino-acid decarboxylase' protein_id=AAW59849.1 transl_table=11
CP000009	GenBank	CDS	58578	59399	+	-1	.	codon_start=1 db_xref=GI:58000956 locus_tag=GOX0053 product='Hypothetical protein' protein_id=AAW59850.1 transl_table=11
CP000009	GenBank	CDS	59501	60364	+	1	.	codon_start=1 db_xref=GI:58000957 locus_tag=GOX0054 product='Hypothetical protein' protein_id=AAW59851.1 transl_table=11
CP000009	GenBank	CDS	60353	63874	+	-1	.	codon_start=1 db_xref=GI:58000958 locus_tag=GOX0055 product='Transcription-repair coupling factor' protein_id=AAW59852.1 transl_table=11
CP000009	GenBank	CDS	63947	66097	+	1	.	EC_number=3.6.1.- codon_start=1 db_xref=GI:58000959 locus_tag=GOX0056 product='ATP-dependent DNA helicase RecG' protein_id=AAW59853.1 transl_table=11
CP000009	GenBank	CDS	66176	67876	+	1	.	codon_start=1 db_xref=GI:58000960 locus_tag=GOX0057 product='Sensory box/GGDEF family protein' protein_id=AAW59854.1 transl_table=11
CP000009	GenBank	CDS	68469	69206	+	1	.	codon_start=1 db_xref=GI:58000961 locus_tag=GOX0058 product='Hypothetical protein' protein_id=AAW59855.1 transl_table=11
CP000009	GenBank	CDS	69211	69897	+	1	.	codon_start=1 db_xref=GI:58000962 locus_tag=GOX0059 product='Putative transcriptional regulator cold shock protein' protein_id=AAW59856.1 transl_table=11
CP000009	GenBank	CDS	70045	70539	+	-1	.	codon_start=1 db_xref=GI:58000963 locus_tag=GOX0060 product='SsrA-binding protein' protein_id=AAW59857.1 transl_table=11
CP000009	GenBank	CDS	70548	71459	+	-1	.	EC_number=4.2.1.52 codon_start=1 db_xref=GI:58000964 locus_tag=GOX0061 product='Dihydropicolinate synthase' protein_id=AAW59858.1 transl_table=11
CP000009	GenBank	CDS	71480	72313	+	-1	.	EC_number=4.2.1.51 codon_start=1 db_xref=GI:58000965 locus_tag=GOX0062 product='Chorismate mutase/prephenate dehydratase' protein_id=AAW59859.1 transl_table=11
CP000009	GenBank	CDS	72313	73080	+	-1	.	EC_number=2.7.7.38 codon_start=1 db_xref=GI:58000966 locus_tag=GOX0063 product='3-Deoxy-manno-octulosonate cytidylyltransferase' protein_id=AAW59860.1 transl_table=11
CP000009	GenBank	CDS	73114	73902	+	1	.	EC_number=3.1.3.25 codon_start=1 db_xref=GI:58000967 locus_tag=GOX0064 product=Inositol-1-monophosphatase protein_id=AAW59861.1 transl_table=11
CP000009	GenBank	CDS	74043	75293	+	1	.	EC_number=1.1.1.95 codon_start=1 db_xref=GI:58000968 locus_tag=GOX0065 product='D-3-phosphoglycerate dehydrogenase' protein_id=AAW59862.1 transl_table=11
CP000009	GenBank	CDS	75344	76846	+	1	.	codon_start=1 db_xref=GI:58000969 locus_tag=GOX0066 product='Competence protein ComM' protein_id=AAW59863.1 transl_table=11
CP000009	GenBank	CDS	76850	78067	+	-1	.	EC_number=4.4.1.8 codon_start=1 db_xref=GI:58000970 locus_tag=GOX0067 product='Cystathionine beta-lyase' protein_id=AAW59864.1 transl_table=11
CP000009	GenBank	CDS	78064	78900	+	-1	.	EC_number=2.8.1.1 codon_start=1 db_xref=GI:58000971 locus_tag=GOX0068 product='Thiosulfate sulfurtransferase' protein_id=AAW59865.1 transl_table=11
CP000009	GenBank	CDS	79030	80109	+	1	.	codon_start=1 db_xref=GI:58000972 locus_tag=GOX0069 product='Hypothetical membrane-spanning protein' protein_id=AAW59866.1 transl_table=11
CP000009	GenBank	CDS	80106	80732	+	1	.	codon_start=1 db_xref=GI:58000973 locus_tag=GOX0070 product='Hypothetical membrane-spanning protein' protein_id=AAW59867.1 transl_table=11
CP000009	GenBank	CDS	80738	82150	+	-1	.	EC_number=2.7.8.- codon_start=1 db_xref=GI:58000974 locus_tag=GOX0071 product='Cardiolipin synthetase' protein_id=AAW59868.1 transl_table=11
CP000009	GenBank	CDS	82306	83028	+	1	.	EC_number=2.3.2.8 codon_start=1 db_xref=GI:58000975 locus_tag=GOX0072 product='Arginine-tRNA-protein transferase' protein_id=AAW59869.1 transl_table=11
CP000009	GenBank	CDS	83047	85257	+	-1	.	EC_number=5.99.1.- codon_start=1 db_xref=GI:58000976 locus_tag=GOX0073 product='Topoisomerase IV subunit A' protein_id=AAW59870.1 transl_table=11
CP000009	GenBank	CDS	86604	87512	+	-1	.	codon_start=1 db_xref=GI:58000977 locus_tag=GOX0074 product='Protein Translation Elongation Factor Ts (EF-Ts)' protein_id=AAW59871.1 transl_table=11
CP000009	GenBank	CDS	87614	88411	+	-1	.	codon_start=1 db_xref=GI:58000978 locus_tag=GOX0075 product='SSU ribosomal protein S2P' protein_id=AAW59872.1 transl_table=11
CP000009	GenBank	CDS	88604	92026	+	-1	.	EC_number=2.7.7.7 codon_start=1 db_xref=GI:58000979 locus_tag=GOX0076 product='DNA polymerase III alpha subunit' protein_id=AAW59873.1 transl_table=11
CP000009	GenBank	CDS	92094	92789	+	-1	.	codon_start=1 db_xref=GI:58000980 locus_tag=GOX0077 product='Lipoprotein releasing system ATP-binding protein' protein_id=AAW59874.1 transl_table=11
CP000009	GenBank	CDS	92782	94032	+	-1	.	codon_start=1 db_xref=GI:58000981 locus_tag=GOX0078 product='Lipoprotein releasing system transmembrane protein' protein_id=AAW59875.1 transl_table=11
CP000009	GenBank	CDS	94032	95348	+	-1	.	EC_number=6.1.1.15 codon_start=1 db_xref=GI:58000982 locus_tag=GOX0079 product='Prolyl-tRNA synthetase' protein_id=AAW59876.1 transl_table=11
CP000009	GenBank	CDS	95360	97018	+	-1	.	codon_start=1 db_xref=GI:58000983 locus_tag=GOX0080 product='Metal-dependent hydrolase' protein_id=AAW59877.1 transl_table=11
CP000009	GenBank	CDS	97059	97871	+	-1	.	codon_start=1 db_xref=GI:58000984 locus_tag=GOX0081 product='Transcriptional activator, putative, Baf family' protein_id=AAW59878.1 transl_table=11
CP000009	GenBank	CDS	97888	98619	+	-1	.	EC_number=6.3.4.15 codon_start=1 db_xref=GI:58000985 locus_tag=GOX0082 product='Biotin operon repressor/biotin--[acetyl-CoA-carboxylase] synthetase' protein_id=AAW59879.1 transl_table=11
CP000009	GenBank	tRNA	98639	98713	+	-1	.	locus_tag=GOX0083 note='codon recognized: GUA' product=tRNA-Val
CP000009	GenBank	CDS	98789	99073	+	-1	.	codon_start=1 db_xref=GI:58000986 locus_tag=GOX0084 product='DNA-binding protein HU' protein_id=AAW59880.1 transl_table=11
CP000009	GenBank	CDS	99215	101779	+	-1	.	EC_number=3.4.21.53 codon_start=1 db_xref=GI:58000987 locus_tag=GOX0085 product='ATP-dependent protease La' protein_id=AAW59881.1 transl_table=11
CP000009	GenBank	CDS	101932	103197	+	-1	.	codon_start=1 db_xref=GI:58000988 locus_tag=GOX0086 product='ATP-dependent Clp protease ATP-binding subunit ClpX' protein_id=AAW59882.1 transl_table=11
CP000009	GenBank	CDS	103394	104041	+	-1	.	EC_number=3.4.21.92 codon_start=1 db_xref=GI:58000989 locus_tag=GOX0087 product='ATP-dependent Clp protease proteolytic subunit' protein_id=AAW59883.1 transl_table=11
CP000009	GenBank	CDS	104176	105507	+	-1	.	codon_start=1 db_xref=GI:58000990 locus_tag=GOX0088 product='Trigger factor' protein_id=AAW59884.1 transl_table=11
CP000009	GenBank	tRNA	105568	105652	+	-1	.	locus_tag=GOX0089 note='codon recognized: CUG' product=tRNA-Leu
CP000009	GenBank	CDS	105721	107217	+	-1	.	codon_start=1 db_xref=GI:58000991 locus_tag=GOX0090 product='Putative sugar kinase' protein_id=AAW59885.1 transl_table=11
CP000009	GenBank	CDS	107398	107850	+	1	.	codon_start=1 db_xref=GI:58000992 locus_tag=GOX0091 product='Hypothetical protein' protein_id=AAW59886.1 transl_table=11
CP000009	GenBank	CDS	107974	110355	+	1	.	codon_start=1 db_xref=GI:58000993 locus_tag=GOX0092 product='ATP-dependent RNA helicase' protein_id=AAW59887.1 transl_table=11
CP000009	GenBank	CDS	110348	111673	+	1	.	EC_number=2.1.1.35 codon_start=1 db_xref=GI:58000994 locus_tag=GOX0093 product='tRNA (Uracil-5-) -methyltransferase' protein_id=AAW59888.1 transl_table=11
CP000009	GenBank	CDS	111991	112359	+	-1	.	codon_start=1 db_xref=GI:58000995 locus_tag=GOX0094 product='Phenylacetic acid degradation protein PaaD' protein_id=AAW59889.1 transl_table=11
CP000009	GenBank	CDS	112356	113597	+	-1	.	codon_start=1 db_xref=GI:58000996 locus_tag=GOX0095 product='NifS-like aminotransferase' protein_id=AAW59890.1 transl_table=11
CP000009	GenBank	CDS	113594	114772	+	-1	.	codon_start=1 db_xref=GI:58000997 locus_tag=GOX0096 product='ABC transporter permease protein' protein_id=AAW59891.1 transl_table=11
CP000009	GenBank	CDS	114787	115557	+	-1	.	codon_start=1 db_xref=GI:58000998 locus_tag=GOX0097 product='ABC transporter ATP-binding protein' protein_id=AAW59892.1 transl_table=11
CP000009	GenBank	CDS	115559	117040	+	-1	.	codon_start=1 db_xref=GI:58000999 locus_tag=GOX0098 product='ABC transporter subunit' protein_id=AAW59893.1 transl_table=11
CP000009	GenBank	CDS	117053	117535	+	-1	.	codon_start=1 db_xref=GI:58001000 locus_tag=GOX0099 product='Putative transcriptional regulator' protein_id=AAW59894.1 transl_table=11
CP000009	GenBank	CDS	117656	117805	+	-1	.	codon_start=1 db_xref=GI:58001001 locus_tag=GOX0100 product='Putative membrane-spanning protein' protein_id=AAW59895.1 transl_table=11
CP000009	GenBank	CDS	117889	118944	+	-1	.	codon_start=1 db_xref=GI:58001002 locus_tag=GOX0101 product='Putative membrane-spanning protein' protein_id=AAW59896.1 transl_table=11
CP000009	GenBank	CDS	119013	121850	+	1	.	codon_start=1 db_xref=GI:58001003 locus_tag=GOX0102 product='Putative phosphoenolpyruvate carboxylase' protein_id=AAW59897.1 transl_table=11
CP000009	GenBank	CDS	121940	123523	+	1	.	codon_start=1 db_xref=GI:58001004 locus_tag=GOX0103 product='Carboxypeptidase-related protein' protein_id=AAW59898.1 transl_table=11
CP000009	GenBank	CDS	123582	123956	+	-1	.	codon_start=1 db_xref=GI:58001005 locus_tag=GOX0104 product='Hypothetical protein' protein_id=AAW59899.1 transl_table=11
CP000009	GenBank	CDS	124039	126141	+	-1	.	codon_start=1 db_xref=GI:58001006 locus_tag=GOX0105 product='Protein Translation Elongation Factor G (EF-G)' protein_id=AAW59900.1 transl_table=11
CP000009	GenBank	CDS	126312	126614	+	-1	.	codon_start=1 db_xref=GI:58001007 locus_tag=GOX0106 product='LSU ribosomal protein L28P' protein_id=AAW59901.1 transl_table=11
CP000009	GenBank	CDS	126686	127204	+	-1	.	codon_start=1 db_xref=GI:58001008 locus_tag=GOX0107 product='ABC transporter ATP-binding protein' protein_id=AAW59902.1 transl_table=11
CP000009	GenBank	CDS	127315	128580	+	-1	.	codon_start=1 db_xref=GI:58001009 locus_tag=GOX0108 product='ABC transporter ATP-binding protein' protein_id=AAW59903.1 transl_table=11
CP000009	GenBank	CDS	128823	129431	+	1	.	EC_number=2.7.6.2 codon_start=1 db_xref=GI:58001010 locus_tag=GOX0109 product='Putative thiamin pyrophosphokinase' protein_id=AAW59904.1 transl_table=11
CP000009	GenBank	CDS	129428	129874	+	1	.	codon_start=1 db_xref=GI:58001011 locus_tag=GOX0110 product='Hypothetical protein' protein_id=AAW59905.1 transl_table=11
CP000009	GenBank	CDS	129997	131121	+	1	.	codon_start=1 db_xref=GI:58001012 locus_tag=GOX0111 product='Putative permease' protein_id=AAW59906.1 transl_table=11
CP000009	GenBank	misc_RNA	131145	131221	+	-1	.	locus_tag=GOX0112 product=tRNA-Pro-GGG
CP000009	GenBank	CDS	131282	132148	+	-1	.	codon_start=1 db_xref=GI:58001013 locus_tag=GOX0113 product='Hypothetical protein' protein_id=AAW59907.1 transl_table=11
CP000009	GenBank	CDS	132138	132464	+	-1	.	codon_start=1 db_xref=GI:58001014 locus_tag=GOX0114 product='Integration host factor alpha-subunit' protein_id=AAW59908.1 transl_table=11
CP000009	GenBank	CDS	132539	133513	+	-1	.	EC_number=2.3.1.41 codon_start=1 db_xref=GI:58001015 locus_tag=GOX0115 product='3-Oxoacyl-[acyl-carrier-protein] synthase III' protein_id=AAW59909.1 transl_table=11
CP000009	GenBank	CDS	133519	134628	+	-1	.	codon_start=1 db_xref=GI:58001016 locus_tag=GOX0116 product='Fatty acid/phospholipid synthesis protein PlsX' protein_id=AAW59910.1 transl_table=11
CP000009	GenBank	CDS	134701	134913	+	-1	.	codon_start=1 db_xref=GI:58001017 locus_tag=GOX0117 product='LSU ribosomal protein L32P' protein_id=AAW59911.1 transl_table=11
CP000009	GenBank	CDS	135067	135648	+	-1	.	codon_start=1 db_xref=GI:58001018 locus_tag=GOX0118 product='Hypothetical protein' protein_id=AAW59912.1 transl_table=11
CP000009	GenBank	CDS	135756	136328	+	1	.	codon_start=1 db_xref=GI:58001019 locus_tag=GOX0119 product='Hypothetical protein' protein_id=AAW59913.1 transl_table=11
CP000009	GenBank	CDS	136335	137726	+	-1	.	EC_number=2.7.3.- codon_start=1 db_xref=GI:58001020 locus_tag=GOX0120 product='Osmolarity sensor protein envZ' protein_id=AAW59914.1 transl_table=11
CP000009	GenBank	CDS	137704	138402	+	-1	.	codon_start=1 db_xref=GI:58001021 locus_tag=GOX0121 note='similar to PetR' product='Transcriptional regulator' protein_id=AAW59915.1 transl_table=11
CP000009	GenBank	CDS	138399	138872	+	-1	.	codon_start=1 db_xref=GI:58001022 locus_tag=GOX0122 note='similar to PetP' product='Transcriptional regulator' protein_id=AAW59916.1 transl_table=11
CP000009	GenBank	CDS	138884	139396	+	-1	.	EC_number=3.5.1.31 codon_start=1 db_xref=GI:58001023 locus_tag=GOX0123 product='Polypeptide deformylase' protein_id=AAW59917.1 transl_table=11
CP000009	GenBank	CDS	139585	139788	+	1	.	codon_start=1 db_xref=GI:58001024 locus_tag=GOX0124 product='SSU ribosomal protein S21P' protein_id=AAW59918.1 transl_table=11
CP000009	GenBank	CDS	139909	142026	+	-1	.	codon_start=1 db_xref=GI:58001025 locus_tag=GOX0125 product=Prolyl-oligopeptidase protein_id=AAW59919.1 transl_table=11
CP000009	GenBank	CDS	142079	142945	+	-1	.	codon_start=1 db_xref=GI:58001026 locus_tag=GOX0126 product='Chemotaxis MotA protein' protein_id=AAW59920.1 transl_table=11
CP000009	GenBank	CDS	142972	143907	+	-1	.	codon_start=1 db_xref=GI:58001027 locus_tag=GOX0127 product='Chemotaxis MotB protein' protein_id=AAW59921.1 transl_table=11
CP000009	GenBank	CDS	143958	145451	+	-1	.	codon_start=1 db_xref=GI:58001028 locus_tag=GOX0128 product='Hypothetical protein' protein_id=AAW59922.1 transl_table=11
CP000009	GenBank	CDS	145363	146469	+	-1	.	EC_number=2.4.1.83 codon_start=1 db_xref=GI:58001029 locus_tag=GOX0129 product='Dolichol-phosphate mannosyltransferase' protein_id=AAW59923.1 transl_table=11
CP000009	GenBank	CDS	146481	146963	+	-1	.	codon_start=1 db_xref=GI:58001030 locus_tag=GOX0130 product='Transcriptional regulator, AsnC family' protein_id=AAW59924.1 transl_table=11
CP000009	GenBank	CDS	147062	148036	+	1	.	EC_number=1.8.1.9 codon_start=1 db_xref=GI:58001031 locus_tag=GOX0131 product='Thioredoxin reductase' protein_id=AAW59925.1 transl_table=11
CP000009	GenBank	CDS	148104	149054	+	1	.	codon_start=1 db_xref=GI:58001032 locus_tag=GOX0132 product='Transcriptional regulator, LysR family' protein_id=AAW59926.1 transl_table=11
CP000009	GenBank	CDS	149510	149815	+	-1	.	codon_start=1 db_xref=GI:58001033 locus_tag=GOX0133 product='Integration host factor beta-subunit' protein_id=AAW59927.1 transl_table=11
CP000009	GenBank	CDS	149856	150692	+	-1	.	codon_start=1 db_xref=GI:58001034 locus_tag=GOX0134 product='Protease IV' protein_id=AAW59928.1 transl_table=11
CP000009	GenBank	CDS	150891	151358	+	-1	.	codon_start=1 db_xref=GI:58001035 locus_tag=GOX0135 product='Transcriptional regulator' protein_id=AAW59929.1 transl_table=11
CP000009	GenBank	CDS	151555	152820	+	1	.	EC_number=2.7.7.7 codon_start=1 db_xref=GI:58001036 locus_tag=GOX0136 product='DNA polymerase related protein' protein_id=AAW59930.1 transl_table=11
CP000009	GenBank	CDS	152848	155091	+	1	.	codon_start=1 db_xref=GI:58001037 locus_tag=GOX0137 product='Hypothetical membrane-spanning protein' protein_id=AAW59931.1 transl_table=11
CP000009	GenBank	tRNA	155117	155205	+	-1	.	locus_tag=GOX0138 note='codon recognized: UCG' product=tRNA-Ser
CP000009	GenBank	CDS	155497	155811	+	1	.	codon_start=1 db_xref=GI:58001038 locus_tag=GOX0139 product='LSU ribosomal protein L21P' protein_id=AAW59932.1 transl_table=11
CP000009	GenBank	CDS	155845	156111	+	1	.	codon_start=1 db_xref=GI:58001039 locus_tag=GOX0140 product='LSU ribosomal protein L27P' protein_id=AAW59933.1 transl_table=11
CP000009	GenBank	CDS	156170	157222	+	1	.	codon_start=1 db_xref=GI:58001040 locus_tag=GOX0141 product='GTP-binding protein' protein_id=AAW59934.1 transl_table=11
CP000009	GenBank	CDS	157219	158355	+	1	.	EC_number=2.7.2.11 codon_start=1 db_xref=GI:58001041 locus_tag=GOX0142 product='Glutamate 5-kinase' protein_id=AAW59935.1 transl_table=11
CP000009	GenBank	CDS	158380	158976	+	-1	.	codon_start=1 db_xref=GI:58001042 locus_tag=GOX0143 product='Hypothetical protein' protein_id=AAW59936.1 transl_table=11
CP000009	GenBank	CDS	159046	159312	+	-1	.	codon_start=1 db_xref=GI:58001043 locus_tag=GOX0144 product='Hypothetical protein' protein_id=AAW59937.1 transl_table=11
CP000009	GenBank	CDS	159594	161063	+	1	.	EC_number=1.1.1.49 codon_start=1 db_xref=GI:58001044 locus_tag=GOX0145 product='Glucose-6-phosphate 1-dehydrogenase' protein_id=AAW59938.1 transl_table=11
CP000009	GenBank	CDS	161070	161540	+	1	.	codon_start=1 db_xref=GI:58001045 locus_tag=GOX0146 product='Hypothetical protein' protein_id=AAW59939.1 transl_table=11
CP000009	GenBank	CDS	161565	162560	+	-1	.	codon_start=1 db_xref=GI:58001046 locus_tag=GOX0147 product='Putative lipase' protein_id=AAW59940.1 transl_table=11
CP000009	GenBank	CDS	162545	162877	+	-1	.	codon_start=1 db_xref=GI:58001047 locus_tag=GOX0148 product='Hypothetical protein' protein_id=AAW59941.1 transl_table=11
CP000009	GenBank	CDS	163345	163839	+	1	.	codon_start=1 db_xref=GI:58001048 locus_tag=GOX0149 product='MraZ protein' protein_id=AAW59942.1 transl_table=11
CP000009	GenBank	CDS	163836	164807	+	1	.	EC_number=2.1.1.- codon_start=1 db_xref=GI:58001049 locus_tag=GOX0150 product='SAM-dependent methytransferase' protein_id=AAW59943.1 transl_table=11
CP000009	GenBank	CDS	164804	165595	+	1	.	codon_start=1 db_xref=GI:58001050 locus_tag=GOX0151 product='Hypothetical protein' protein_id=AAW59944.1 transl_table=11
CP000009	GenBank	CDS	165677	167662	+	1	.	EC_number=2.4.1.129 codon_start=1 db_xref=GI:58001051 locus_tag=GOX0152 note='peptidoglycan cross linking' product='Transpeptidase FtsI' protein_id=AAW59945.1 transl_table=11
CP000009	GenBank	CDS	167671	169131	+	1	.	codon_start=1 db_xref=GI:58001052 locus_tag=GOX0153 product='UDP-N-acetylmuramoylalanyl-D-glutamate--2, 6-diaminopimelate ligase' protein_id=AAW59946.1 transl_table=11
CP000009	GenBank	CDS	169379	170500	+	1	.	codon_start=1 db_xref=GI:58001053 locus_tag=GOX0154 product='UDP-N-acetylmuramoylalanyl-D-glutamyl-2, 6-diaminopimelate-D-alanyl-D-alanyl ligase' protein_id=AAW59947.1 transl_table=11
CP000009	GenBank	CDS	170500	171591	+	1	.	EC_number=2.7.8.13 codon_start=1 db_xref=GI:58001054 locus_tag=GOX0155 product='Phospho-N-acetylmuramoyl-pentapeptide- transferase' protein_id=AAW59948.1 transl_table=11
CP000009	GenBank	CDS	171504	172934	+	1	.	EC_number=6.3.2.9 codon_start=1 db_xref=GI:58001055 locus_tag=GOX0156 product='UDP-N-acetylmuramoylalanine--D-glutamate ligase' protein_id=AAW59949.1 transl_table=11
CP000009	GenBank	CDS	172939	174132	+	1	.	codon_start=1 db_xref=GI:58001056 locus_tag=GOX0157 product='Cell division protein FtsW' protein_id=AAW59950.1 transl_table=11
CP000009	GenBank	CDS	174129	175226	+	1	.	codon_start=1 db_xref=GI:58001057 locus_tag=GOX0158 product='UDP-N-acetylglucosamine--N-acetylmuramyl- (pentapeptide) pyrophosphoryl-undecaprenol-N-acetylglucosamine transferase' protein_id=AAW59951.1 transl_table=11
CP000009	GenBank	CDS	175266	176699	+	1	.	EC_number=6.3.2.8 codon_start=1 db_xref=GI:58001058 locus_tag=GOX0159 product='UDP-N-acetylmuramate--alanine ligase' protein_id=AAW59952.1 transl_table=11
CP000009	GenBank	CDS	176696	177616	+	1	.	EC_number=1.1.1.158 codon_start=1 db_xref=GI:58001059 locus_tag=GOX0160 product='UDP-N-acetylenolpyruvoylglucosamine reductase' protein_id=AAW59953.1 transl_table=11
CP000009	GenBank	CDS	177613	178524	+	1	.	EC_number=6.3.2.4 codon_start=1 db_xref=GI:58001060 locus_tag=GOX0161 product='D-alanine--D-alanine ligase' protein_id=AAW59954.1 transl_table=11
CP000009	GenBank	CDS	178524	179459	+	1	.	codon_start=1 db_xref=GI:58001061 locus_tag=GOX0162 product='Cell division protein FtsQ' protein_id=AAW59955.1 transl_table=11
CP000009	GenBank	CDS	179456	180853	+	1	.	codon_start=1 db_xref=GI:58001062 locus_tag=GOX0163 product='Cell division protein FtsA' protein_id=AAW59956.1 transl_table=11
CP000009	GenBank	CDS	180911	182443	+	1	.	codon_start=1 db_xref=GI:58001063 locus_tag=GOX0164 product='Cell division protein FtsZ' protein_id=AAW59957.1 transl_table=11
CP000009	GenBank	CDS	182560	183591	+	1	.	codon_start=1 db_xref=GI:58001064 locus_tag=GOX0165 product='UDP-3-O-[3-hydroxymyristoyl] N-acetylglucosamine deacetylase' protein_id=AAW59958.1 transl_table=11
CP000009	GenBank	CDS	183660	184559	+	1	.	codon_start=1 db_xref=GI:58001065 locus_tag=GOX0166 product='Hypothetical lipoprotein' protein_id=AAW59959.1 transl_table=11
CP000009	GenBank	CDS	184605	186326	+	1	.	codon_start=1 db_xref=GI:58001066 locus_tag=GOX0167 product='DNA repair protein RecN' protein_id=AAW59960.1 transl_table=11
CP000009	GenBank	CDS	186323	188374	+	1	.	EC_number=6.5.1.2 codon_start=1 db_xref=GI:58001067 locus_tag=GOX0168 product='NAD-dependent DNA ligase' protein_id=AAW59961.1 transl_table=11
CP000009	GenBank	CDS	188445	189794	+	1	.	codon_start=1 db_xref=GI:58001068 locus_tag=GOX0169 product='Hypothetical membrane-spanning protein' protein_id=AAW59962.1 transl_table=11
CP000009	GenBank	CDS	189831	190403	+	1	.	codon_start=1 db_xref=GI:58001069 locus_tag=GOX0170 product=Pyrazinamidase/nicotinamidase protein_id=AAW59963.1 transl_table=11
CP000009	GenBank	CDS	190415	190825	+	1	.	codon_start=1 db_xref=GI:58001070 locus_tag=GOX0171 product='Hypothetical protein' protein_id=AAW59964.1 transl_table=11
CP000009	GenBank	tRNA	190867	190943	+	-1	.	locus_tag=GOX0172 note='codon recognized: AGA' product=tRNA-Arg
CP000009	GenBank	tRNA	190962	191038	+	-1	.	locus_tag=GOX0173 note='codon recognized: CCA' product=tRNA-Pro
CP000009	GenBank	CDS	191087	191593	+	-1	.	EC_number=2.4.2.22 codon_start=1 db_xref=GI:58001071 locus_tag=GOX0174 product='Xanthine-guanine phosphoribosyltransferase' protein_id=AAW59965.1 transl_table=11
CP000009	GenBank	CDS	191664	192890	+	1	.	codon_start=1 db_xref=GI:58001072 locus_tag=GOX0175 product='Hypothetical membrane-spanning protein' protein_id=AAW59966.1 transl_table=11
CP000009	GenBank	tRNA	192961	193036	+	-1	.	locus_tag=GOX0176 note='codon recognized: AAC' product=tRNA-Asn
CP000009	GenBank	CDS	193146	193598	+	-1	.	EC_number=3.1.26.4 codon_start=1 db_xref=GI:58001073 locus_tag=GOX0177 product='Ribonuclease H' protein_id=AAW59967.1 transl_table=11
CP000009	GenBank	CDS	193591	194541	+	-1	.	EC_number=2.7.1.39 codon_start=1 db_xref=GI:58001074 locus_tag=GOX0178 product='Homoserine kinase' protein_id=AAW59968.1 transl_table=11
CP000009	GenBank	CDS	194548	195558	+	-1	.	codon_start=1 db_xref=GI:58001075 locus_tag=GOX0179 product='LytB protein involved in terpenoid biosynthesis' protein_id=AAW59969.1 transl_table=11
CP000009	GenBank	CDS	195661	196254	+	1	.	codon_start=1 db_xref=GI:58001076 locus_tag=GOX0180 product='Hypothetical protein' protein_id=AAW59970.1 transl_table=11
CP000009	GenBank	CDS	196324	198270	+	1	.	codon_start=1 db_xref=GI:58001077 locus_tag=GOX0181 product='Oligopeptide transporter' protein_id=AAW59971.1 transl_table=11
CP000009	GenBank	CDS	198294	198851	+	-1	.	codon_start=1 db_xref=GI:58001078 locus_tag=GOX0182 product='Hypothetical protein' protein_id=AAW59972.1 transl_table=11
CP000009	GenBank	CDS	199068	199640	+	-1	.	EC_number=4.2.1.28 codon_start=1 db_xref=GI:58001079 locus_tag=GOX0183 product='Adenosylcobalamin-dependent diol dehydratase gamma subunit' protein_id=AAW59973.1 transl_table=11
CP000009	GenBank	CDS	199657	200247	+	-1	.	codon_start=1 db_xref=GI:58001080 locus_tag=GOX0184 product='Hypothetical protein' protein_id=AAW59974.1 transl_table=11
CP000009	GenBank	CDS	200364	200795	+	1	.	codon_start=1 db_xref=GI:58001081 locus_tag=GOX0185 product='Hypothetical protein' protein_id=AAW59975.1 transl_table=11
CP000009	GenBank	CDS	200802	201134	+	-1	.	codon_start=1 db_xref=GI:58001082 locus_tag=GOX0186 product='Hypothetical protein' protein_id=AAW59976.1 transl_table=11
CP000009	GenBank	CDS	201209	201748	+	1	.	codon_start=1 db_xref=GI:58001083 locus_tag=GOX0187 product='Putative protein disulfide isomerase' protein_id=AAW59977.1 transl_table=11
CP000009	GenBank	CDS	201790	203514	+	-1	.	EC_number=3.4.24.- codon_start=1 db_xref=GI:58001084 locus_tag=GOX0188 product='Oligoendopeptidase F' protein_id=AAW59978.1 transl_table=11
CP000009	GenBank	CDS	203581	204729	+	-1	.	EC_number=2.6.1.1 codon_start=1 db_xref=GI:58001085 locus_tag=GOX0189 product='Aspartate aminotransferase A' protein_id=AAW59979.1 transl_table=11
CP000009	GenBank	CDS	204726	205946	+	-1	.	EC_number=2.6.1.1 codon_start=1 db_xref=GI:58001086 locus_tag=GOX0190 product='Aspartate aminotransferase A' protein_id=AAW59980.1 transl_table=11
CP000009	GenBank	CDS	206080	207189	+	-1	.	EC_number=1.1.1.85 codon_start=1 db_xref=GI:58001087 locus_tag=GOX0191 product='3-Isopropylmalate dehydrogenase' protein_id=AAW59981.1 transl_table=11
CP000009	GenBank	CDS	207186	207812	+	-1	.	EC_number=4.2.1.33 codon_start=1 db_xref=GI:58001088 locus_tag=GOX0192 product='3-Isopropylmalate dehydratase, small subunit' protein_id=AAW59982.1 transl_table=11
CP000009	GenBank	CDS	207812	209239	+	-1	.	EC_number=4.2.1.33 codon_start=1 db_xref=GI:58001089 locus_tag=GOX0193 product='3-Isopropylmalate dehydratase large subunit' protein_id=AAW59983.1 transl_table=11
CP000009	GenBank	CDS	209261	209653	+	-1	.	codon_start=1 db_xref=GI:58001090 locus_tag=GOX0194 product='LSU ribosomal protein L19P' protein_id=AAW59984.1 transl_table=11
CP000009	GenBank	CDS	209678	210382	+	-1	.	codon_start=1 db_xref=GI:58001091 locus_tag=GOX0195 product='tRNA (Guanine-N(1)-)-methyltransferase' protein_id=AAW59985.1 transl_table=11
CP000009	GenBank	CDS	210950	211297	+	-1	.	codon_start=1 db_xref=GI:58001092 locus_tag=GOX0196 product='SSU ribosomal protein S16P' protein_id=AAW59986.1 transl_table=11
CP000009	GenBank	CDS	211338	212765	+	-1	.	codon_start=1 db_xref=GI:58001093 locus_tag=GOX0197 product='Signal recognition particle protein' protein_id=AAW59987.1 transl_table=11
CP000009	GenBank	CDS	212894	213424	+	-1	.	codon_start=1 db_xref=GI:58001094 locus_tag=GOX0198 product='Hypothetical protein' protein_id=AAW59988.1 transl_table=11
CP000009	GenBank	tRNA	213646	213735	+	1	.	locus_tag=GOX0199 note='codon recognized: UCA' product=tRNA-Ser
CP000009	GenBank	CDS	213871	215166	+	-1	.	codon_start=1 db_xref=GI:58001095 locus_tag=GOX0200 product='ATP-dependent RNA helicase' protein_id=AAW59989.1 transl_table=11
CP000009	GenBank	CDS	215466	216074	+	-1	.	codon_start=1 db_xref=GI:58001096 locus_tag=GOX0201 product='NAD(P)H-flavin oxidoreductase' protein_id=AAW59990.1 transl_table=11
CP000009	GenBank	CDS	216143	216808	+	-1	.	codon_start=1 db_xref=GI:58001097 locus_tag=GOX0202 product='MetW protein, involved in methionine biosynthesis' protein_id=AAW59991.1 transl_table=11
CP000009	GenBank	CDS	216808	217998	+	-1	.	EC_number=2.3.1.31 codon_start=1 db_xref=GI:58001098 locus_tag=GOX0203 product='Homoserine O-acetyltransferase' protein_id=AAW59992.1 transl_table=11
CP000009	GenBank	CDS	218147	221929	+	1	.	codon_start=1 db_xref=GI:58001099 locus_tag=GOX0204 product='Hypothetical protein' protein_id=AAW59993.1 transl_table=11
CP000009	GenBank	CDS	221987	222946	+	-1	.	codon_start=1 db_xref=GI:58001100 locus_tag=GOX0205 product='Transposase (class I)' protein_id=AAW59994.1 transl_table=11
CP000009	GenBank	CDS	223068	224018	+	-1	.	codon_start=1 db_xref=GI:58001101 locus_tag=GOX0206 product='Transcriptional regulator' protein_id=AAW59995.1 transl_table=11
CP000009	GenBank	CDS	224226	226733	+	1	.	codon_start=1 db_xref=GI:58001102 locus_tag=GOX0207 product='TonB-dependent outer membrane receptor' protein_id=AAW59996.1 transl_table=11
CP000009	GenBank	CDS	226761	228014	+	1	.	codon_start=1 db_xref=GI:58001103 locus_tag=GOX0208 product='Putative glucarate/galactarate transporter' protein_id=AAW59997.1 transl_table=11
CP000009	GenBank	CDS	228011	228652	+	1	.	codon_start=1 db_xref=GI:58001104 locus_tag=GOX0209 product='Hypothetical protein' protein_id=AAW59998.1 transl_table=11
CP000009	GenBank	CDS	228649	229620	+	1	.	codon_start=1 db_xref=GI:58001105 locus_tag=GOX0210 product='Putative carboxylase' protein_id=AAW59999.1 transl_table=11
CP000009	GenBank	CDS	229660	230424	+	1	.	codon_start=1 db_xref=GI:58001106 locus_tag=GOX0211 product='Lactam utilization protein LamB' protein_id=AAW60000.1 transl_table=11
CP000009	GenBank	CDS	230450	230893	+	1	.	codon_start=1 db_xref=GI:58001107 locus_tag=GOX0212 product='Biotin carboxyl carrier protein of acetyl-CoA carboxylase' protein_id=AAW60001.1 transl_table=11
CP000009	GenBank	CDS	230886	232241	+	1	.	EC_number=6.3.4.14 codon_start=1 db_xref=GI:58001108 locus_tag=GOX0213 product='Biotin carboxylase' protein_id=AAW60002.1 transl_table=11
CP000009	GenBank	CDS	232238	232627	+	1	.	codon_start=1 db_xref=GI:58001109 locus_tag=GOX0214 product='Hypothetical protein' protein_id=AAW60003.1 transl_table=11
CP000009	GenBank	CDS	232638	233201	+	-1	.	codon_start=1 db_xref=GI:58001110 locus_tag=GOX0215 product='Hypothetical protein' protein_id=AAW60004.1 transl_table=11
CP000009	GenBank	CDS	233280	235370	+	1	.	EC_number=3.5.2.14 codon_start=1 db_xref=GI:58001111 locus_tag=GOX0216 product='N-methylhydantoinase A' protein_id=AAW60005.1 transl_table=11
CP000009	GenBank	CDS	235370	236938	+	1	.	EC_number=3.5.2.14 codon_start=1 db_xref=GI:58001112 locus_tag=GOX0217 product='N-methylhydantoinase B' protein_id=AAW60006.1 transl_table=11
CP000009	GenBank	CDS	236987	237931	+	-1	.	EC_number=1.1.1.95 codon_start=1 db_xref=GI:58001113 locus_tag=GOX0218 product='D-3-phosphoglycerate dehydrogenase' protein_id=AAW60007.1 transl_table=11
CP000009	GenBank	tRNA	238223	238299	+	-1	.	locus_tag=GOX0219 note='codon recognized: AUG' product=tRNA-Met
CP000009	GenBank	rRNA	238351	238467	+	-1	.	locus_tag=GOX0220 product='5S ribosomal RNA'
CP000009	GenBank	rRNA	238565	241274	+	-1	.	locus_tag=GOX0221 product='23S ribosomal RNA'
CP000009	GenBank	tRNA	241649	241724	+	-1	.	locus_tag=GOX0222 note='codon recognized: GCA' product=tRNA-Ala
CP000009	GenBank	tRNA	241731	241807	+	-1	.	locus_tag=GOX0223 note='codon recognized: AUC' product=tRNA-Ile
CP000009	GenBank	rRNA	241937	243414	+	-1	.	locus_tag=GOX0224 product='16S ribosomal RNA'
CP000009	GenBank	CDS	243803	244618	+	-1	.	codon_start=1 db_xref=GI:58001114 locus_tag=GOX0225 product='Hypothetical protein' protein_id=AAW60008.1 transl_table=11
CP000009	GenBank	CDS	244622	245209	+	-1	.	EC_number=6.3.3.2 codon_start=1 db_xref=GI:58001115 locus_tag=GOX0226 product='5-Formyltetrahydrofolate cyclo-ligase' protein_id=AAW60009.1 transl_table=11
CP000009	GenBank	CDS	245402	245746	+	-1	.	codon_start=1 db_xref=GI:58001116 locus_tag=GOX0227 product='Hypothetical protein' protein_id=AAW60010.1 transl_table=11
CP000009	GenBank	CDS	246016	246450	+	1	.	codon_start=1 db_xref=GI:58001117 locus_tag=GOX0228 product='Hypothetical protein' protein_id=AAW60011.1 transl_table=11
CP000009	GenBank	CDS	246437	247015	+	1	.	codon_start=1 db_xref=GI:58001118 locus_tag=GOX0229 product='Hypothetical protein' protein_id=AAW60012.1 transl_table=11
CP000009	GenBank	CDS	246986	247501	+	-1	.	codon_start=1 db_xref=GI:58001119 locus_tag=GOX0230 product='Hypothetical protein' protein_id=AAW60013.1 transl_table=11
CP000009	GenBank	CDS	247828	248304	+	-1	.	codon_start=1 db_xref=GI:58001120 locus_tag=GOX0231 product='Hypothetical protein' protein_id=AAW60014.1 transl_table=11
CP000009	GenBank	CDS	248361	248720	+	-1	.	EC_number=6.1.1.6 codon_start=1 db_xref=GI:58001121 locus_tag=GOX0232 product='Lysyl-tRNA synthetase' protein_id=AAW60015.1 transl_table=11
CP000009	GenBank	CDS	248717	249355	+	-1	.	EC_number=6.1.1.6 codon_start=1 db_xref=GI:58001122 locus_tag=GOX0233 product='Lysyl-tRNA synthetase' protein_id=AAW60016.1 transl_table=11
CP000009	GenBank	CDS	249409	250479	+	1	.	EC_number=5.4.3.2 codon_start=1 db_xref=GI:58001123 locus_tag=GOX0234 product='Lysine 2,3-aminomutase' protein_id=AAW60017.1 transl_table=11
CP000009	GenBank	CDS	250505	250813	+	-1	.	codon_start=1 db_xref=GI:58001124 locus_tag=GOX0235 product='Hypothetical protein' protein_id=AAW60018.1 transl_table=11
CP000009	GenBank	CDS	251029	251595	+	1	.	codon_start=1 db_xref=GI:58001125 locus_tag=GOX0236 product='Protein Translation Elongation Factor P (EF-P)' protein_id=AAW60019.1 transl_table=11
CP000009	GenBank	CDS	251602	252429	+	1	.	EC_number=3.1.3.25 codon_start=1 db_xref=GI:58001126 locus_tag=GOX0237 product='Myo-inositol-1(or 4)-monophosphatase' protein_id=AAW60020.1 transl_table=11
CP000009	GenBank	CDS	252490	253257	+	1	.	codon_start=1 db_xref=GI:58001127 locus_tag=GOX0238 product='Hypothetical protein' protein_id=AAW60021.1 transl_table=11
CP000009	GenBank	CDS	253279	254415	+	1	.	codon_start=1 db_xref=GI:58001128 locus_tag=GOX0239 product='MotA/TolQ/ExbB proton channel family protein' protein_id=AAW60022.1 transl_table=11
CP000009	GenBank	CDS	254419	255420	+	1	.	codon_start=1 db_xref=GI:58001129 locus_tag=GOX0240 product='Flagellar motor protein' protein_id=AAW60023.1 transl_table=11
CP000009	GenBank	CDS	255457	257307	+	1	.	codon_start=1 db_xref=GI:58001130 locus_tag=GOX0241 product='GTP-binding elongation factor LepA' protein_id=AAW60024.1 transl_table=11
CP000009	GenBank	CDS	257318	258724	+	1	.	codon_start=1 db_xref=GI:58001131 locus_tag=GOX0242 product='Hypothetical protein' protein_id=AAW60025.1 transl_table=11
CP000009	GenBank	CDS	258715	259272	+	-1	.	codon_start=1 db_xref=GI:58001132 locus_tag=GOX0243 product='Hypothetical protein' protein_id=AAW60026.1 transl_table=11
CP000009	GenBank	CDS	259386	261542	+	1	.	codon_start=1 db_xref=GI:58001133 locus_tag=GOX0244 product='Hypothetical membrane-spanning protein' protein_id=AAW60027.1 transl_table=11
CP000009	GenBank	CDS	261625	262959	+	1	.	codon_start=1 db_xref=GI:58001134 locus_tag=GOX0245 product='Putative membrane transport protein' protein_id=AAW60028.1 transl_table=11
CP000009	GenBank	CDS	263018	263794	+	1	.	codon_start=1 db_xref=GI:58001135 locus_tag=GOX0246 product='Hypothetical protein' protein_id=AAW60029.1 transl_table=11
CP000009	GenBank	CDS	263921	264400	+	-1	.	codon_start=1 db_xref=GI:58001136 locus_tag=GOX0247 product='Hypothetical protein' protein_id=AAW60030.1 transl_table=11
CP000009	GenBank	CDS	264410	264754	+	-1	.	codon_start=1 db_xref=GI:58001137 locus_tag=GOX0248 product='Hypothetical protein' protein_id=AAW60031.1 transl_table=11
CP000009	GenBank	CDS	264924	265178	+	1	.	codon_start=1 db_xref=GI:58001138 locus_tag=GOX0249 product='Hypothetical protein' protein_id=AAW60032.1 transl_table=11
CP000009	GenBank	CDS	265276	265527	+	1	.	EC_number=3.1.11.6 codon_start=1 db_xref=GI:58001139 locus_tag=GOX0250 product='Exodeoxyribonuclease VII small subunit' protein_id=AAW60033.1 transl_table=11
CP000009	GenBank	CDS	265524	266429	+	1	.	EC_number=2.5.1.1 EC_number=2.5.1.10 codon_start=1 db_xref=GI:58001140 locus_tag=GOX0251 product=Dimethylallyltransferase protein_id=AAW60034.1 transl_table=11
CP000009	GenBank	CDS	266407	268416	+	1	.	EC_number=2.2.1.7 codon_start=1 db_xref=GI:58001141 locus_tag=GOX0252 product='1-Deoxy-D-xylulose-5-phosphate synthase' protein_id=AAW60035.1 transl_table=11
CP000009	GenBank	CDS	268424	269185	+	1	.	codon_start=1 db_xref=GI:58001142 locus_tag=GOX0253 product='Hemolysin HlyA' protein_id=AAW60036.1 transl_table=11
CP000009	GenBank	CDS	269266	270489	+	1	.	codon_start=1 db_xref=GI:58001143 locus_tag=GOX0254 product='Putative Fe-S-cluster redox enzyme' protein_id=AAW60037.1 transl_table=11
CP000009	GenBank	CDS	270567	271799	+	1	.	EC_number=6.3.4.5 codon_start=1 db_xref=GI:58001144 locus_tag=GOX0255 product='Argininosuccinate synthase' protein_id=AAW60038.1 transl_table=11
CP000009	GenBank	CDS	271826	272326	+	1	.	EC_number=5.2.1.8 codon_start=1 db_xref=GI:58001145 locus_tag=GOX0256 product='Peptidyl-prolyl cis-trans isomerase' protein_id=AAW60039.1 transl_table=11
CP000009	GenBank	CDS	272352	272894	+	-1	.	EC_number=2.7.1.21 codon_start=1 db_xref=GI:58001146 locus_tag=GOX0257 product='Thymidine kinase' protein_id=AAW60040.1 transl_table=11
CP000009	GenBank	CDS	273040	273474	+	1	.	codon_start=1 db_xref=GI:58001147 locus_tag=GOX0258 product='Putative cytochrome c-552' protein_id=AAW60041.1 transl_table=11
CP000009	GenBank	CDS	273620	274513	+	1	.	EC_number=6.1.1.2 codon_start=1 db_xref=GI:58001148 locus_tag=GOX0259 product='Tryptophanyl-tRNA synthetase' protein_id=AAW60042.1 transl_table=11
CP000009	GenBank	CDS	274518	275765	+	-1	.	EC_number=2.4.1.182 codon_start=1 db_xref=GI:58001149 locus_tag=GOX0260 product='Lipid-A-disaccharide synthase' protein_id=AAW60043.1 transl_table=11
CP000009	GenBank	CDS	275762	278230	+	-1	.	EC_number=6.1.1.20 codon_start=1 db_xref=GI:58001150 locus_tag=GOX0261 product='Phenylalanyl-tRNA synthetase beta chain' protein_id=AAW60044.1 transl_table=11
CP000009	GenBank	CDS	278232	279302	+	-1	.	EC_number=6.1.1.20 codon_start=1 db_xref=GI:58001151 locus_tag=GOX0262 product='Phenylalanyl-tRNA synthetase alpha chain' protein_id=AAW60045.1 transl_table=11
CP000009	GenBank	CDS	279400	279756	+	-1	.	codon_start=1 db_xref=GI:58001152 locus_tag=GOX0263 product='LSU ribosomal protein L20P' protein_id=AAW60046.1 transl_table=11
CP000009	GenBank	CDS	279770	279973	+	-1	.	codon_start=1 db_xref=GI:58001153 locus_tag=GOX0264 product='LSU ribosomal protein L35P' protein_id=AAW60047.1 transl_table=11
CP000009	GenBank	CDS	280284	282710	+	1	.	EC_number=1.1.5.2 codon_start=1 db_xref=GI:58001154 locus_tag=GOX0265 product='Membrane-bound glucose dehydrogenase (PQQ)' protein_id=AAW60048.1 transl_table=11
CP000009	GenBank	CDS	282746	283498	+	1	.	codon_start=1 db_xref=GI:58001155 locus_tag=GOX0266 product='Hypothetical protein' protein_id=AAW60049.1 transl_table=11
CP000009	GenBank	CDS	283606	283836	+	1	.	codon_start=1 db_xref=GI:58001156 locus_tag=GOX0267 product='Hypothetical protein' protein_id=AAW60050.1 transl_table=11
CP000009	GenBank	CDS	283898	284332	+	-1	.	codon_start=1 db_xref=GI:58001157 locus_tag=GOX0268 product='SufE protein probably involved in Fe-S center assembly' protein_id=AAW60051.1 transl_table=11
CP000009	GenBank	CDS	284390	286393	+	-1	.	EC_number=2.7.3.- codon_start=1 db_xref=GI:58001158 locus_tag=GOX0269 product='Sensory Transduction Protein Kinase' protein_id=AAW60052.1 transl_table=11
CP000009	GenBank	CDS	286324	288102	+	-1	.	EC_number=2.7.3.- codon_start=1 db_xref=GI:58001159 locus_tag=GOX0270 product='Sensory Transduction Protein Kinase' protein_id=AAW60053.1 transl_table=11
CP000009	GenBank	CDS	288261	288671	+	1	.	codon_start=1 db_xref=GI:58001160 locus_tag=GOX0271 product='Hypothetical protein' protein_id=AAW60054.1 transl_table=11
CP000009	GenBank	CDS	288684	289172	+	-1	.	codon_start=1 db_xref=GI:58001161 locus_tag=GOX0272 product='Hypothetical protein' protein_id=AAW60055.1 transl_table=11
CP000009	GenBank	CDS	289296	289997	+	1	.	codon_start=1 db_xref=GI:58001162 locus_tag=GOX0273 product='Cell division ATP-binding protein FtsE' protein_id=AAW60056.1 transl_table=11
CP000009	GenBank	CDS	289969	290901	+	1	.	codon_start=1 db_xref=GI:58001163 locus_tag=GOX0274 product='Putative cell division protein FtsX' protein_id=AAW60057.1 transl_table=11
CP000009	GenBank	CDS	290772	291491	+	1	.	codon_start=1 db_xref=GI:58001164 locus_tag=GOX0275 product='Hypothetical protein' protein_id=AAW60058.1 transl_table=11
CP000009	GenBank	CDS	291534	292286	+	1	.	EC_number=2.3.1.51 codon_start=1 db_xref=GI:58001165 locus_tag=GOX0276 product='1-Acyl-sn-glycerol-3-phosphate acyltransferase' protein_id=AAW60059.1 transl_table=11
CP000009	GenBank	CDS	292536	293600	+	1	.	codon_start=1 db_xref=GI:58001166 locus_tag=GOX0277 product='Hypothetical protein' protein_id=AAW60060.1 transl_table=11
CP000009	GenBank	CDS	293820	295247	+	1	.	EC_number=1.10.3.- codon_start=1 db_xref=GI:58001167 locus_tag=GOX0278 product='Cytochrome d ubiquinol oxidase subunit I' protein_id=AAW60061.1 transl_table=11
CP000009	GenBank	CDS	295253	296278	+	1	.	EC_number=1.10.3.- codon_start=1 db_xref=GI:58001168 locus_tag=GOX0279 product='Cytochrome d ubiquinol oxidase subunit II' protein_id=AAW60062.1 transl_table=11
CP000009	GenBank	CDS	296507	297286	+	-1	.	EC_number=3.1.2.6 codon_start=1 db_xref=GI:58001169 locus_tag=GOX0280 product='Hydroxyacylglutathione hydrolase' protein_id=AAW60063.1 transl_table=11
CP000009	GenBank	CDS	297264	297995	+	1	.	EC_number=2.1.1.- codon_start=1 db_xref=GI:58001170 locus_tag=GOX0281 product='Putative methyltransferase' protein_id=AAW60064.1 transl_table=11
CP000009	GenBank	CDS	298085	298762	+	1	.	EC_number=4.1.1.65 codon_start=1 db_xref=GI:58001171 locus_tag=GOX0282 product='Phosphatidylserine decarboxylase' protein_id=AAW60065.1 transl_table=11
CP000009	GenBank	CDS	298777	299658	+	1	.	EC_number=2.7.8.8 codon_start=1 db_xref=GI:58001172 locus_tag=GOX0283 product='Phosphatidyserine synthase' protein_id=AAW60066.1 transl_table=11
CP000009	GenBank	CDS	299731	300666	+	-1	.	codon_start=1 db_xref=GI:58001173 locus_tag=GOX0284 product='Putative sugar kinase/putative transcriptional regulator' protein_id=AAW60067.1 transl_table=11
CP000009	GenBank	CDS	300832	301317	+	-1	.	codon_start=1 db_xref=GI:58001174 locus_tag=GOX0285 note='similar to formate hydrogenlyase subunit 7' product='Hypothetical protein' protein_id=AAW60068.1 transl_table=11
CP000009	GenBank	CDS	301314	302753	+	-1	.	codon_start=1 db_xref=GI:58001175 locus_tag=GOX0286 note='similar to formate hydrogenlyase subunit 5' product='Hypothetical protein' protein_id=AAW60069.1 transl_table=11
CP000009	GenBank	CDS	302750	303940	+	-1	.	codon_start=1 db_xref=GI:58001176 locus_tag=GOX0287 product='Hypothetical protein' protein_id=AAW60070.1 transl_table=11
CP000009	GenBank	CDS	304356	305225	+	-1	.	codon_start=1 db_xref=GI:58001177 locus_tag=GOX0288 product='Hypothetical protein' protein_id=AAW60071.1 transl_table=11
CP000009	GenBank	CDS	305225	306577	+	-1	.	codon_start=1 db_xref=GI:58001178 locus_tag=GOX0289 product='Hypothetical protein' protein_id=AAW60072.1 transl_table=11
CP000009	GenBank	CDS	306590	307435	+	-1	.	EC_number=1.1.1.- codon_start=1 db_xref=GI:58001179 locus_tag=GOX0290 product='Putative oxidoreductase' protein_id=AAW60073.1 transl_table=11
CP000009	GenBank	CDS	307457	308581	+	-1	.	codon_start=1 db_xref=GI:58001180 locus_tag=GOX0291 product='Putative ferredoxin subunit of ring-hydroxylating dioxygenases' protein_id=AAW60074.1 transl_table=11
CP000009	GenBank	CDS	308666	309109	+	-1	.	EC_number=2.7.7.7 codon_start=1 db_xref=GI:58001181 locus_tag=GOX0292 product='DNA polymerase III, chi subunit' protein_id=AAW60075.1 transl_table=11
CP000009	GenBank	CDS	309126	310598	+	-1	.	EC_number=3.4.11.1 codon_start=1 db_xref=GI:58001182 locus_tag=GOX0293 product='Cytosol aminopeptidase' protein_id=AAW60076.1 transl_table=11
CP000009	GenBank	CDS	310684	311331	+	1	.	codon_start=1 db_xref=GI:58001183 locus_tag=GOX0294 product='Hypothetical protein' protein_id=AAW60077.1 transl_table=11
CP000009	GenBank	CDS	311382	312179	+	1	.	codon_start=1 db_xref=GI:58001184 locus_tag=GOX0295 product='Exopolysaccharide production protein' protein_id=AAW60078.1 transl_table=11
CP000009	GenBank	CDS	312176	313189	+	1	.	codon_start=1 db_xref=GI:58001185 locus_tag=GOX0296 product='Hypothetical protein' protein_id=AAW60079.1 transl_table=11
CP000009	GenBank	CDS	313192	313674	+	1	.	codon_start=1 db_xref=GI:58001186 locus_tag=GOX0297 product='Hypothetical protein' protein_id=AAW60080.1 transl_table=11
CP000009	GenBank	CDS	313732	314904	+	1	.	codon_start=1 db_xref=GI:58001187 locus_tag=GOX0298 product='Hypothetical transmembrane protein' protein_id=AAW60081.1 transl_table=11
CP000009	GenBank	CDS	314901	316091	+	1	.	codon_start=1 db_xref=GI:58001188 locus_tag=GOX0299 product='Hypothetical transmembrane protein' protein_id=AAW60082.1 transl_table=11
CP000009	GenBank	CDS	316157	318415	+	1	.	codon_start=1 db_xref=GI:58001189 locus_tag=GOX0300 product='Organic solvent tolerance protein' protein_id=AAW60083.1 transl_table=11
CP000009	GenBank	CDS	318629	319792	+	1	.	EC_number=5.2.1.8 codon_start=1 db_xref=GI:58001190 locus_tag=GOX0301 product='Peptidyl-prolyl cis-trans isomerase' protein_id=AAW60084.1 transl_table=11
CP000009	GenBank	CDS	319701	320612	+	1	.	codon_start=1 db_xref=GI:58001191 locus_tag=GOX0302 product='Putative dimethyladenosine transferase (16S rRNA dimethylase)' protein_id=AAW60085.1 transl_table=11
CP000009	GenBank	CDS	320619	321839	+	-1	.	EC_number=2.1.1.79 codon_start=1 db_xref=GI:58001192 locus_tag=GOX0303 product='Cyclopropane-fatty-acyl-phospholipid synthase' protein_id=AAW60086.1 transl_table=11
CP000009	GenBank	CDS	321980	322570	+	-1	.	codon_start=1 db_xref=GI:58001193 locus_tag=GOX0304 product='LSU ribosomal protein L9P' protein_id=AAW60087.1 transl_table=11
CP000009	GenBank	CDS	322581	322871	+	-1	.	codon_start=1 db_xref=GI:58001194 locus_tag=GOX0305 product='SSU ribosomal protein S18P' protein_id=AAW60088.1 transl_table=11
CP000009	GenBank	CDS	322877	323359	+	-1	.	codon_start=1 db_xref=GI:58001195 locus_tag=GOX0306 product='SSU ribosomal protein S6P' protein_id=AAW60089.1 transl_table=11
CP000009	GenBank	CDS	323519	324094	+	-1	.	EC_number=2.3.1.- codon_start=1 db_xref=GI:58001196 locus_tag=GOX0307 product='Putative acetyltransferase' protein_id=AAW60090.1 transl_table=11
CP000009	GenBank	CDS	324118	326076	+	-1	.	codon_start=1 db_xref=GI:58001197 locus_tag=GOX0308 product='RNA polymerase sigma factor RpoD' protein_id=AAW60091.1 transl_table=11
CP000009	GenBank	CDS	326242	328089	+	-1	.	EC_number=2.7.7.- codon_start=1 db_xref=GI:58001198 locus_tag=GOX0309 product='DNA primase' protein_id=AAW60092.1 transl_table=11
CP000009	GenBank	CDS	328433	329659	+	1	.	EC_number=1.6.1.2 codon_start=1 db_xref=GI:58001199 locus_tag=GOX0310 product='NAD(P) transhydrogenase subunit alpha' protein_id=AAW60093.1 transl_table=11
CP000009	GenBank	CDS	329656	329985	+	1	.	EC_number=1.6.1.2 codon_start=1 db_xref=GI:58001200 locus_tag=GOX0311 product='NAD(P) transhydrogenase subunit alpha' protein_id=AAW60094.1 transl_table=11
CP000009	GenBank	CDS	329982	331403	+	1	.	EC_number=1.6.1.2 codon_start=1 db_xref=GI:58001201 locus_tag=GOX0312 product='NAD(P) transhydrogenase subunit beta' protein_id=AAW60095.1 transl_table=11
CP000009	GenBank	CDS	331428	332459	+	1	.	codon_start=1 db_xref=GI:58001202 locus_tag=GOX0313 product='NAD-dependent alcohol dehydrogenase' protein_id=AAW60096.1 transl_table=11
CP000009	GenBank	CDS	332485	333468	+	1	.	codon_start=1 db_xref=GI:58001203 locus_tag=GOX0314 product='Probable alcohol dehydrogenase-like oxidoreductase protein' protein_id=AAW60097.1 transl_table=11
CP000009	GenBank	CDS	333593	334972	+	1	.	codon_start=1 db_xref=GI:58001204 locus_tag=GOX0315 product='Sensory transduction histidine kinase' protein_id=AAW60098.1 transl_table=11
CP000009	GenBank	CDS	334988	335440	+	1	.	codon_start=1 db_xref=GI:58001205 locus_tag=GOX0316 product='Hypothetical protein' protein_id=AAW60099.1 transl_table=11
CP000009	GenBank	CDS	335502	336464	+	-1	.	codon_start=1 db_xref=GI:58001206 locus_tag=GOX0317 product='Cation efflux system protein' protein_id=AAW60100.1 transl_table=11
CP000009	GenBank	CDS	336535	336948	+	-1	.	codon_start=1 db_xref=GI:58001207 locus_tag=GOX0318 product='Hypothetical protein' protein_id=AAW60101.1 transl_table=11
CP000009	GenBank	CDS	336958	337839	+	-1	.	EC_number=1.1.1.- codon_start=1 db_xref=GI:58001208 locus_tag=GOX0319 product='Putative oxidoreductase' protein_id=AAW60102.1 transl_table=11
CP000009	GenBank	CDS	337969	338748	+	1	.	codon_start=1 db_xref=GI:58001209 locus_tag=GOX0320 product='Transcriptional regulator, AraC family' protein_id=AAW60103.1 transl_table=11
CP000009	GenBank	CDS	339244	340917	+	1	.	EC_number=6.3.5.5 codon_start=1 db_xref=GI:58001210 locus_tag=GOX0321 product='Carbamoyl-phosphate synthase small chain' protein_id=AAW60104.1 transl_table=11
CP000009	GenBank	CDS	340921	344175	+	1	.	EC_number=6.3.5.5 codon_start=1 db_xref=GI:58001211 locus_tag=GOX0322 product='Carbamoyl-phosphate synthase large chain' protein_id=AAW60105.1 transl_table=11
CP000009	GenBank	CDS	344313	344804	+	1	.	codon_start=1 db_xref=GI:58001212 locus_tag=GOX0323 product='Hypothetical protein' protein_id=AAW60106.1 transl_table=11
CP000009	GenBank	CDS	344998	345471	+	1	.	codon_start=1 db_xref=GI:58001213 locus_tag=GOX0324 product='Transcription elongation factor' protein_id=AAW60107.1 transl_table=11
CP000009	GenBank	CDS	345471	346697	+	1	.	EC_number=4.3.1.19 codon_start=1 db_xref=GI:58001214 locus_tag=GOX0325 product='Threonine dehydratase' protein_id=AAW60108.1 transl_table=11
CP000009	GenBank	CDS	346702	346989	+	-1	.	codon_start=1 db_xref=GI:58001215 locus_tag=GOX0326 product='Hypothetical protein' protein_id=AAW60109.1 transl_table=11
CP000009	GenBank	CDS	347071	347709	+	-1	.	EC_number=2.4.2.9 codon_start=1 db_xref=GI:58001216 locus_tag=GOX0327 product='Uracil phosphoribosyltransferase' protein_id=AAW60110.1 transl_table=11
CP000009	GenBank	CDS	347706	348122	+	-1	.	codon_start=1 db_xref=GI:58001217 locus_tag=GOX0328 product='Transcriptional regulator' protein_id=AAW60111.1 transl_table=11
CP000009	GenBank	CDS	348272	348463	+	1	.	codon_start=1 db_xref=GI:58001218 locus_tag=GOX0329 product='Stress response protein CsbD' protein_id=AAW60112.1 transl_table=11
CP000009	GenBank	CDS	348581	350113	+	1	.	EC_number=5.4.2.1 codon_start=1 db_xref=GI:58001219 locus_tag=GOX0330 product='Phosphoglycerate mutase' protein_id=AAW60113.1 transl_table=11
CP000009	GenBank	CDS	350466	351389	+	1	.	codon_start=1 db_xref=GI:58001220 locus_tag=GOX0331 product='Hypothetical protein' protein_id=AAW60114.1 transl_table=11
CP000009	GenBank	CDS	351518	352975	+	1	.	codon_start=1 db_xref=GI:58001221 locus_tag=GOX0332 product='Carboxy-terminal protease' protein_id=AAW60115.1 transl_table=11
CP000009	GenBank	CDS	353374	354174	+	1	.	codon_start=1 db_xref=GI:58001222 locus_tag=GOX0333 product='Hypothetical protein' protein_id=AAW60116.1 transl_table=11
CP000009	GenBank	CDS	354171	354683	+	1	.	codon_start=1 db_xref=GI:58001223 locus_tag=GOX0334 product='Probable (di) nucleoside polyphosphate hydrolase' protein_id=AAW60117.1 transl_table=11
CP000009	GenBank	CDS	354641	356329	+	-1	.	codon_start=1 db_xref=GI:58001224 locus_tag=GOX0335 product='ABC transporter ATP-binding protein' protein_id=AAW60118.1 transl_table=11
CP000009	GenBank	CDS	356441	357631	+	-1	.	EC_number=2.7.7.19 codon_start=1 db_xref=GI:58001225 locus_tag=GOX0336 product='Poly(A) polymerase/t-RNA nucleotidyltransferase' protein_id=AAW60119.1 transl_table=11
CP000009	GenBank	CDS	357628	358164	+	-1	.	codon_start=1 db_xref=GI:58001226 locus_tag=GOX0337 product='Hypothetical protein' protein_id=AAW60120.1 transl_table=11
CP000009	GenBank	CDS	358319	359347	+	1	.	codon_start=1 db_xref=GI:58001227 locus_tag=GOX0338 note='transcriptional regulator' product='MoxR-like protein' protein_id=AAW60121.1 transl_table=11
CP000009	GenBank	CDS	359353	360279	+	1	.	codon_start=1 db_xref=GI:58001228 locus_tag=GOX0339 product='Hypothetical protein' protein_id=AAW60122.1 transl_table=11
CP000009	GenBank	CDS	360276	363011	+	1	.	codon_start=1 db_xref=GI:58001229 locus_tag=GOX0340 product='Hypothetical transmembrane protein' protein_id=AAW60123.1 transl_table=11
CP000009	GenBank	CDS	363008	364360	+	1	.	codon_start=1 db_xref=GI:58001230 locus_tag=GOX0341 product='Hypothetical transmembrane protein' protein_id=AAW60124.1 transl_table=11
CP000009	GenBank	CDS	364515	365045	+	1	.	codon_start=1 db_xref=GI:58001231 locus_tag=GOX0342 product='Hypothetical protein' protein_id=AAW60125.1 transl_table=11
CP000009	GenBank	CDS	365042	365740	+	1	.	codon_start=1 db_xref=GI:58001232 locus_tag=GOX0343 product='Hypothetical protein' protein_id=AAW60126.1 transl_table=11
CP000009	GenBank	CDS	365814	366899	+	-1	.	EC_number=2.1.1.72 codon_start=1 db_xref=GI:58001233 locus_tag=GOX0344 product='Adenine DNA methyltransferase' protein_id=AAW60127.1 transl_table=11
CP000009	GenBank	CDS	366896	367519	+	-1	.	EC_number=3.1.26.4 codon_start=1 db_xref=GI:58001234 locus_tag=GOX0345 product='Ribonuclease HII' protein_id=AAW60128.1 transl_table=11
CP000009	GenBank	CDS	367666	368301	+	-1	.	codon_start=1 db_xref=GI:58001235 locus_tag=GOX0346 product='Hypothetical protein' protein_id=AAW60129.1 transl_table=11
CP000009	GenBank	CDS	368378	368668	+	-1	.	codon_start=1 db_xref=GI:58001236 locus_tag=GOX0347 product='Hypothetical protein' protein_id=AAW60130.1 transl_table=11
CP000009	GenBank	CDS	368950	370293	+	1	.	codon_start=1 db_xref=GI:58001237 locus_tag=GOX0348 product='HlyD family secretion protein' protein_id=AAW60131.1 transl_table=11
CP000009	GenBank	CDS	370333	373533	+	1	.	codon_start=1 db_xref=GI:58001238 locus_tag=GOX0349 product='Acriflavin resistance protein D' protein_id=AAW60132.1 transl_table=11
CP000009	GenBank	CDS	373530	376808	+	1	.	codon_start=1 db_xref=GI:58001239 locus_tag=GOX0350 product='Acriflavin resistance protein F' protein_id=AAW60133.1 transl_table=11
CP000009	GenBank	CDS	376808	378352	+	1	.	codon_start=1 db_xref=GI:58001240 locus_tag=GOX0351 product='Putative outer membrane drug efflux protein' protein_id=AAW60134.1 transl_table=11
CP000009	GenBank	CDS	378416	378586	+	-1	.	codon_start=1 db_xref=GI:58001241 locus_tag=GOX0352 product='Hypothetical protein' protein_id=AAW60135.1 transl_table=11
CP000009	GenBank	CDS	378648	378890	+	-1	.	codon_start=1 db_xref=GI:58001242 locus_tag=GOX0353 product='Hypothetical protein' protein_id=AAW60136.1 transl_table=11
CP000009	GenBank	CDS	378979	380289	+	-1	.	codon_start=1 db_xref=GI:58001243 locus_tag=GOX0354 product='Putative sugar/polyol transporter' protein_id=AAW60137.1 transl_table=11
CP000009	GenBank	CDS	380629	381051	+	-1	.	codon_start=1 db_xref=GI:58001244 locus_tag=GOX0355 product='LSU ribosomal protein L17P' protein_id=AAW60138.1 transl_table=11
CP000009	GenBank	CDS	381079	382098	+	-1	.	EC_number=2.7.7.6 codon_start=1 db_xref=GI:58001245 locus_tag=GOX0356 product='DNA-directed RNA polymerase alpha chain' protein_id=AAW60139.1 transl_table=11
CP000009	GenBank	CDS	382231	382623	+	-1	.	codon_start=1 db_xref=GI:58001246 locus_tag=GOX0357 product='SSU ribosomal protein S11P' protein_id=AAW60140.1 transl_table=11
CP000009	GenBank	CDS	382681	383058	+	-1	.	codon_start=1 db_xref=GI:58001247 locus_tag=GOX0358 product='SSU ribosomal protein S13P' protein_id=AAW60141.1 transl_table=11
CP000009	GenBank	CDS	383275	383856	+	-1	.	EC_number=2.7.4.3 codon_start=1 db_xref=GI:58001248 locus_tag=GOX0359 product='Adenylate kinase' protein_id=AAW60142.1 transl_table=11
CP000009	GenBank	CDS	383853	385226	+	-1	.	codon_start=1 db_xref=GI:58001249 locus_tag=GOX0360 product='Protein translocase subunit SecY' protein_id=AAW60143.1 transl_table=11
CP000009	GenBank	CDS	385324	385812	+	-1	.	codon_start=1 db_xref=GI:58001250 locus_tag=GOX0361 product='LSU ribosomal protein L15P' protein_id=AAW60144.1 transl_table=11
CP000009	GenBank	CDS	385814	386002	+	-1	.	codon_start=1 db_xref=GI:58001251 locus_tag=GOX0362 product='LSU ribosomal protein L30P' protein_id=AAW60145.1 transl_table=11
CP000009	GenBank	CDS	385995	386570	+	-1	.	codon_start=1 db_xref=GI:58001252 locus_tag=GOX0363 product='SSU ribosomal protein S5P' protein_id=AAW60146.1 transl_table=11
CP000009	GenBank	CDS	386583	386945	+	-1	.	codon_start=1 db_xref=GI:58001253 locus_tag=GOX0364 product='LSU ribosomal protein L18P' protein_id=AAW60147.1 transl_table=11
CP000009	GenBank	CDS	386945	387481	+	-1	.	codon_start=1 db_xref=GI:58001254 locus_tag=GOX0365 product='LSU ribosomal protein L6P' protein_id=AAW60148.1 transl_table=11
CP000009	GenBank	CDS	387492	387890	+	-1	.	codon_start=1 db_xref=GI:58001255 locus_tag=GOX0366 product='SSU ribosomal protein S8P' protein_id=AAW60149.1 transl_table=11
CP000009	GenBank	CDS	387903	388208	+	-1	.	codon_start=1 db_xref=GI:58001256 locus_tag=GOX0367 product='SSU ribosomal protein S14P' protein_id=AAW60150.1 transl_table=11
CP000009	GenBank	CDS	388341	388904	+	-1	.	codon_start=1 db_xref=GI:58001257 locus_tag=GOX0368 product='LSU ribosomal protein L5P' protein_id=AAW60151.1 transl_table=11
CP000009	GenBank	CDS	388916	389236	+	-1	.	codon_start=1 db_xref=GI:58001258 locus_tag=GOX0369 product='LSU ribosomal protein L24P' protein_id=AAW60152.1 transl_table=11
CP000009	GenBank	CDS	389236	389604	+	-1	.	codon_start=1 db_xref=GI:58001259 locus_tag=GOX0370 product='LSU ribosomal protein L14P' protein_id=AAW60153.1 transl_table=11
CP000009	GenBank	CDS	389617	389889	+	-1	.	codon_start=1 db_xref=GI:58001260 locus_tag=GOX0371 product='SSU ribosomal protein S17P' protein_id=AAW60154.1 transl_table=11
CP000009	GenBank	CDS	389903	390136	+	-1	.	codon_start=1 db_xref=GI:58001261 locus_tag=GOX0372 product='LSU ribosomal protein L29P' protein_id=AAW60155.1 transl_table=11
CP000009	GenBank	CDS	390136	390552	+	-1	.	codon_start=1 db_xref=GI:58001262 locus_tag=GOX0373 product='LSU ribosomal protein L16P' protein_id=AAW60156.1 transl_table=11
CP000009	GenBank	CDS	390610	391287	+	-1	.	codon_start=1 db_xref=GI:58001263 locus_tag=GOX0374 product='SSU ribosomal protein S3P' protein_id=AAW60157.1 transl_table=11
CP000009	GenBank	CDS	391291	391719	+	-1	.	codon_start=1 db_xref=GI:58001264 locus_tag=GOX0375 product='LSU ribosomal protein L22P' protein_id=AAW60158.1 transl_table=11
CP000009	GenBank	CDS	391722	392000	+	-1	.	codon_start=1 db_xref=GI:58001265 locus_tag=GOX0376 product='SSU ribosomal protein S19P' protein_id=AAW60159.1 transl_table=11
CP000009	GenBank	CDS	392017	392847	+	-1	.	codon_start=1 db_xref=GI:58001266 locus_tag=GOX0377 product='LSU ribosomal protein L2P' protein_id=AAW60160.1 transl_table=11
CP000009	GenBank	CDS	392864	393205	+	-1	.	codon_start=1 db_xref=GI:58001267 locus_tag=GOX0378 product='LSU ribosomal protein L23P' protein_id=AAW60161.1 transl_table=11
CP000009	GenBank	CDS	393202	393816	+	-1	.	codon_start=1 db_xref=GI:58001268 locus_tag=GOX0379 product='LSU ribosomal protein L4P' protein_id=AAW60162.1 transl_table=11
CP000009	GenBank	CDS	393828	394511	+	-1	.	codon_start=1 db_xref=GI:58001269 locus_tag=GOX0380 product='LSU ribosomal protein L3P' protein_id=AAW60163.1 transl_table=11
CP000009	GenBank	CDS	394522	394830	+	-1	.	codon_start=1 db_xref=GI:58001270 locus_tag=GOX0381 product='SSU ribosomal protein S10P' protein_id=AAW60164.1 transl_table=11
CP000009	GenBank	CDS	394950	396140	+	-1	.	codon_start=1 db_xref=GI:58001271 locus_tag=GOX0382 product='Protein Translation Elongation Factor Tu (EF-TU)' protein_id=AAW60165.1 transl_table=11
CP000009	GenBank	CDS	396256	396732	+	-1	.	codon_start=1 db_xref=GI:58001272 locus_tag=GOX0383 product='SSU ribosomal protein S7P' protein_id=AAW60166.1 transl_table=11
CP000009	GenBank	CDS	396745	397116	+	-1	.	codon_start=1 db_xref=GI:58001273 locus_tag=GOX0384 product='SSU ribosomal protein S12P' protein_id=AAW60167.1 transl_table=11
CP000009	GenBank	CDS	397492	401811	+	-1	.	EC_number=2.7.7.6 codon_start=1 db_xref=GI:58001274 locus_tag=GOX0385 product='DNA-directed RNA polymerase beta' chain' protein_id=AAW60168.1 transl_table=11
CP000009	GenBank	CDS	401892	406235	+	-1	.	EC_number=2.7.7.6 codon_start=1 db_xref=GI:58001275 locus_tag=GOX0386 product='DNA-directed RNA polymerase beta chain' protein_id=AAW60169.1 transl_table=11
CP000009	GenBank	CDS	406305	406682	+	-1	.	codon_start=1 db_xref=GI:58001276 locus_tag=GOX0387 product='LSU ribosomal protein L12P (L7/L12)' protein_id=AAW60170.1 transl_table=11
CP000009	GenBank	CDS	406751	407305	+	-1	.	codon_start=1 db_xref=GI:58001277 locus_tag=GOX0388 product='LSU ribosomal protein L10P' protein_id=AAW60171.1 transl_table=11
CP000009	GenBank	CDS	407583	408275	+	-1	.	codon_start=1 db_xref=GI:58001278 locus_tag=GOX0389 product='LSU ribosomal protein L1P' protein_id=AAW60172.1 transl_table=11
CP000009	GenBank	CDS	408280	408714	+	-1	.	codon_start=1 db_xref=GI:58001279 locus_tag=GOX0390 product='LSU ribosomal protein L11P' protein_id=AAW60173.1 transl_table=11
CP000009	GenBank	CDS	408814	410283	+	-1	.	codon_start=1 db_xref=GI:58001280 locus_tag=GOX0391 product='Putative outer membrane channel protein' protein_id=AAW60174.1 transl_table=11
CP000009	GenBank	CDS	410484	411776	+	-1	.	codon_start=1 db_xref=GI:58001281 locus_tag=GOX0392 product='Putative transport transmembrane protein' protein_id=AAW60175.1 transl_table=11
CP000009	GenBank	CDS	411773	414916	+	-1	.	codon_start=1 db_xref=GI:58001282 locus_tag=GOX0393 product='Putative transport transmembrane protein' protein_id=AAW60176.1 transl_table=11
CP000009	GenBank	CDS	415111	416541	+	-1	.	EC_number=2.7.3.- codon_start=1 db_xref=GI:58001283 locus_tag=GOX0394 product='Two component sensor histidine kinase' protein_id=AAW60177.1 transl_table=11
CP000009	GenBank	CDS	416528	417283	+	-1	.	codon_start=1 db_xref=GI:58001284 locus_tag=GOX0395 product='DNA binding response regulator' protein_id=AAW60178.1 transl_table=11
CP000009	GenBank	CDS	417321	418553	+	-1	.	codon_start=1 db_xref=GI:58001285 locus_tag=GOX0396 product='DNA recombination protein RmuC-like protein' protein_id=AAW60179.1 transl_table=11
CP000009	GenBank	CDS	418600	419070	+	-1	.	codon_start=1 db_xref=GI:58001286 locus_tag=GOX0397 product='Hypothetical protein' protein_id=AAW60180.1 transl_table=11
CP000009	GenBank	CDS	418992	420167	+	-1	.	codon_start=1 db_xref=GI:58001287 locus_tag=GOX0398 product='NAD(FAD)-utilizing dehydrogenase' protein_id=AAW60181.1 transl_table=11
CP000009	GenBank	CDS	420179	420847	+	-1	.	EC_number=2.5.1.18 codon_start=1 db_xref=GI:58001288 locus_tag=GOX0399 product='Glutathione S-transferase' protein_id=AAW60182.1 transl_table=11
CP000009	GenBank	CDS	420925	421653	+	1	.	codon_start=1 db_xref=GI:58001289 locus_tag=GOX0400 product='Cell division inhibitor MinC' protein_id=AAW60183.1 transl_table=11
CP000009	GenBank	CDS	421802	422614	+	1	.	codon_start=1 db_xref=GI:58001290 locus_tag=GOX0401 product='Cell division inhibitor MinD' protein_id=AAW60184.1 transl_table=11
CP000009	GenBank	CDS	422619	422897	+	1	.	codon_start=1 db_xref=GI:58001291 locus_tag=GOX0402 product='Cell division inhibitor MinE' protein_id=AAW60185.1 transl_table=11
CP000009	GenBank	CDS	422982	423341	+	1	.	codon_start=1 db_xref=GI:58001292 locus_tag=GOX0403 product='Hypothetical protein' protein_id=AAW60186.1 transl_table=11
CP000009	GenBank	CDS	423414	424610	+	-1	.	codon_start=1 db_xref=GI:58001293 locus_tag=GOX0404 product='Hypothetical protein' protein_id=AAW60187.1 transl_table=11
CP000009	GenBank	CDS	424788	427292	+	1	.	codon_start=1 db_xref=GI:58001294 locus_tag=GOX0405 product='TonB-dependent outer membrane receptor' protein_id=AAW60188.1 transl_table=11
CP000009	GenBank	CDS	427465	429261	+	-1	.	codon_start=1 db_xref=GI:58001295 locus_tag=GOX0406 product='Hypothetical protein' protein_id=AAW60189.1 transl_table=11
CP000009	GenBank	CDS	429495	430028	+	1	.	codon_start=1 db_xref=GI:58001296 locus_tag=GOX0407 product='Hypothetical protein' protein_id=AAW60190.1 transl_table=11
CP000009	GenBank	CDS	430504	432393	+	1	.	codon_start=1 db_xref=GI:58001297 locus_tag=GOX0408 product='Hypothetical protein' protein_id=AAW60191.1 transl_table=11
CP000009	GenBank	CDS	432529	433047	+	1	.	codon_start=1 db_xref=GI:58001298 locus_tag=GOX0409 product='Hypothetical protein' protein_id=AAW60192.1 transl_table=11
CP000009	GenBank	CDS	433055	435652	+	1	.	EC_number=6.1.1.4 codon_start=1 db_xref=GI:58001299 locus_tag=GOX0410 product='Leucyl-tRNA synthetase' protein_id=AAW60193.1 transl_table=11
CP000009	GenBank	CDS	435652	436323	+	1	.	codon_start=1 db_xref=GI:58001300 locus_tag=GOX0411 product='Hypothetical protein' protein_id=AAW60194.1 transl_table=11
CP000009	GenBank	CDS	436324	437328	+	1	.	EC_number=2.7.7.7 codon_start=1 db_xref=GI:58001301 locus_tag=GOX0412 product='DNA polymerase III, delta subunit' protein_id=AAW60195.1 transl_table=11
CP000009	GenBank	CDS	437445	439352	+	1	.	EC_number=6.2.1.1 codon_start=1 db_xref=GI:58001302 locus_tag=GOX0413 product='Acetyl-coenzyme A synthetase' protein_id=AAW60196.1 transl_table=11
CP000009	GenBank	CDS	439373	439684	+	-1	.	codon_start=1 db_xref=GI:58001303 locus_tag=GOX0414 product='Hypothetical protein' protein_id=AAW60197.1 transl_table=11
CP000009	GenBank	CDS	439845	440825	+	1	.	codon_start=1 db_xref=GI:58001304 locus_tag=GOX0415 product='Putative transport protein' protein_id=AAW60198.1 transl_table=11
CP000009	GenBank	CDS	441077	441289	+	1	.	EC_number=3.1.3.48 codon_start=1 db_xref=GI:58001305 locus_tag=GOX0416 product='Protein-tyrosine phosphatase' protein_id=AAW60199.1 transl_table=11
CP000009	GenBank	CDS	441327	442259	+	1	.	EC_number=1.1.1.- codon_start=1 db_xref=GI:58001306 locus_tag=GOX0417 product='Putative 2-hydroxyacid dehydrogenase' protein_id=AAW60200.1 transl_table=11
CP000009	GenBank	CDS	442263	443021	+	-1	.	EC_number=2.7.1.23 codon_start=1 db_xref=GI:58001307 locus_tag=GOX0418 product='Probable inorganic polyphosphate/ATP-NAD kinase' protein_id=AAW60201.1 transl_table=11
CP000009	GenBank	CDS	443353	444432	+	1	.	codon_start=1 db_xref=GI:58001308 locus_tag=GOX0419 product='Transposase (class II)' protein_id=AAW60202.1 transl_table=11
CP000009	GenBank	CDS	444657	446789	+	-1	.	codon_start=1 db_xref=GI:58001309 locus_tag=GOX0420 product='Flagellar biosynthetic protein FlhA' protein_id=AAW60203.1 transl_table=11
CP000009	GenBank	CDS	446810	447127	+	-1	.	codon_start=1 db_xref=GI:58001310 locus_tag=GOX0421 product='Flagellar motor switch protein FliN' protein_id=AAW60204.1 transl_table=11
CP000009	GenBank	CDS	447117	447719	+	-1	.	codon_start=1 db_xref=GI:58001311 locus_tag=GOX0422 product='Hypothetical protein' protein_id=AAW60205.1 transl_table=11
CP000009	GenBank	CDS	447788	448792	+	-1	.	codon_start=1 db_xref=GI:58001312 locus_tag=GOX0423 product='Flagellar motor switch protein FliG' protein_id=AAW60206.1 transl_table=11
CP000009	GenBank	CDS	448798	450246	+	-1	.	codon_start=1 db_xref=GI:58001313 locus_tag=GOX0424 product='Flagellar M-ring protein FliF' protein_id=AAW60207.1 transl_table=11
CP000009	GenBank	CDS	450651	451391	+	-1	.	codon_start=1 db_xref=GI:58001314 locus_tag=GOX0425 product='Basal-body rod modification protein FlgD' protein_id=AAW60208.1 transl_table=11
CP000009	GenBank	CDS	451407	452162	+	-1	.	codon_start=1 db_xref=GI:58001315 locus_tag=GOX0426 product='Hypothetical protein' protein_id=AAW60209.1 transl_table=11
CP000009	GenBank	CDS	452948	453298	+	-1	.	codon_start=1 db_xref=GI:58001316 locus_tag=GOX0427 product='Hypothetical protein' protein_id=AAW60210.1 transl_table=11
CP000009	GenBank	CDS	453295	454872	+	-1	.	EC_number=3.5.4.10 codon_start=1 db_xref=GI:58001317 locus_tag=GOX0428 product='Phosphoribosylaminoimidazolecarboxamide formyltransferase/IMP cyclohydrolase' protein_id=AAW60211.1 transl_table=11
CP000009	GenBank	CDS	454869	455588	+	-1	.	codon_start=1 db_xref=GI:58001318 locus_tag=GOX0429 product='Hypothetical membrane-spanning protein' protein_id=AAW60212.1 transl_table=11
CP000009	GenBank	CDS	455536	456159	+	-1	.	EC_number=4.1.2.14 codon_start=1 db_xref=GI:58001319 locus_tag=GOX0430 product='KDPG aldolase' protein_id=AAW60213.1 transl_table=11
CP000009	GenBank	CDS	456172	458019	+	-1	.	EC_number=4.2.1.12 codon_start=1 db_xref=GI:58001320 locus_tag=GOX0431 product='Phosphogluconate dehydratase' protein_id=AAW60214.1 transl_table=11
CP000009	GenBank	CDS	458097	458354	+	1	.	codon_start=1 db_xref=GI:58001321 locus_tag=GOX0432 product='Hypothetical protein' protein_id=AAW60215.1 transl_table=11
CP000009	GenBank	CDS	458432	459127	+	1	.	codon_start=1 db_xref=GI:58001322 locus_tag=GOX0433 product='Hypothetical protein' protein_id=AAW60216.1 transl_table=11
CP000009	GenBank	CDS	459215	459784	+	-1	.	codon_start=1 db_xref=GI:58001323 locus_tag=GOX0434 product='Hypothetical protein' protein_id=AAW60217.1 transl_table=11
CP000009	GenBank	CDS	459799	461151	+	-1	.	EC_number=6.3.4.14 codon_start=1 db_xref=GI:58001324 locus_tag=GOX0435 product='Acetyl-CoA carboxylase, biotin carboxylase' protein_id=AAW60218.1 transl_table=11
CP000009	GenBank	CDS	461151	461597	+	-1	.	codon_start=1 db_xref=GI:58001325 locus_tag=GOX0436 product='Biotin carboxyl carrier protein of acetyl-CoA carboxylase' protein_id=AAW60219.1 transl_table=11
CP000009	GenBank	CDS	461603	462085	+	-1	.	EC_number=4.2.1.10 codon_start=1 db_xref=GI:58001326 locus_tag=GOX0437 product='3-Dehydroquinate dehydratase' protein_id=AAW60220.1 transl_table=11
CP000009	GenBank	CDS	462149	462856	+	1	.	codon_start=1 db_xref=GI:58001327 locus_tag=GOX0438 product='Rare lipoprotein A' protein_id=AAW60221.1 transl_table=11
CP000009	GenBank	CDS	462882	463928	+	-1	.	codon_start=1 db_xref=GI:58001328 locus_tag=GOX0439 product='t-RNA-processing ribonuclease BN' protein_id=AAW60222.1 transl_table=11
CP000009	GenBank	CDS	464343	465482	+	1	.	EC_number=4.1.1.17 codon_start=1 db_xref=GI:58001329 locus_tag=GOX0440 product='Ornithine decarboxylase' protein_id=AAW60223.1 transl_table=11
CP000009	GenBank	CDS	465614	465820	+	1	.	codon_start=1 db_xref=GI:58001330 locus_tag=GOX0441 product='Molybdenum-pterin binding protein' protein_id=AAW60224.1 transl_table=11
CP000009	GenBank	CDS	466061	466735	+	-1	.	codon_start=1 db_xref=GI:58001331 locus_tag=GOX0442 product='Hypothetical protein' protein_id=AAW60225.1 transl_table=11
CP000009	GenBank	CDS	466764	467276	+	-1	.	codon_start=1 db_xref=GI:58001332 locus_tag=GOX0443 product='Molybdopterin (MPT) converting factor, subunit 2' protein_id=AAW60226.1 transl_table=11
CP000009	GenBank	CDS	467273	468112	+	-1	.	codon_start=1 db_xref=GI:58001333 locus_tag=GOX0444 product='Bifunctional molybdenum cofactor biosynthesis protein (Molybdopterin-guanine dinucleotide biosynthesis protein A and MoaD)' protein_id=AAW60227.1 transl_table=11
CP000009	GenBank	CDS	468109	468591	+	-1	.	codon_start=1 db_xref=GI:58001334 locus_tag=GOX0445 product='Molybdenum cofactor biosynthesis protein C' protein_id=AAW60228.1 transl_table=11
CP000009	GenBank	CDS	468638	469693	+	-1	.	codon_start=1 db_xref=GI:58001335 locus_tag=GOX0446 product='Molybdenum cofactor biosynthesis protein A' protein_id=AAW60229.1 transl_table=11
CP000009	GenBank	CDS	469662	470858	+	-1	.	codon_start=1 db_xref=GI:58001336 locus_tag=GOX0447 product='Molybdopterin biosynthesis MoeA protein' protein_id=AAW60230.1 transl_table=11
CP000009	GenBank	CDS	471028	471999	+	1	.	codon_start=1 db_xref=GI:58001337 locus_tag=GOX0448 note='related to XdhC/CoxI (attachment of molybopterin to proteins)' product='Hypothetical protein' protein_id=AAW60231.1 transl_table=11
CP000009	GenBank	CDS	471996	472592	+	1	.	codon_start=1 db_xref=GI:58001338 locus_tag=GOX0449 product='Hypothetical protein' protein_id=AAW60232.1 transl_table=11
CP000009	GenBank	CDS	472628	473767	+	-1	.	EC_number=2.6.1.42 codon_start=1 db_xref=GI:58001339 locus_tag=GOX0450 product='Branched-chain amino acid aminotransferase' protein_id=AAW60233.1 transl_table=11
CP000009	GenBank	CDS	473956	474447	+	-1	.	codon_start=1 db_xref=GI:58001340 locus_tag=GOX0451 product='SSU ribosomal protein S9P' protein_id=AAW60234.1 transl_table=11
CP000009	GenBank	CDS	474458	475066	+	-1	.	codon_start=1 db_xref=GI:58001341 locus_tag=GOX0452 product='LSU ribosomal protein L13P' protein_id=AAW60235.1 transl_table=11
CP000009	GenBank	CDS	475258	476664	+	1	.	codon_start=1 db_xref=GI:58001342 locus_tag=GOX0453 product='Hypothetical protein' protein_id=AAW60236.1 transl_table=11
CP000009	GenBank	CDS	476661	477584	+	1	.	codon_start=1 db_xref=GI:58001343 locus_tag=GOX0454 product='Putative transmembrane oxidoreductase' protein_id=AAW60237.1 transl_table=11
CP000009	GenBank	CDS	477616	479037	+	-1	.	EC_number=5.3.1.8 codon_start=1 db_xref=GI:58001344 locus_tag=GOX0455 product='Mannose-6-phosphate isomerase' protein_id=AAW60238.1 transl_table=11
CP000009	GenBank	CDS	479273	480205	+	1	.	codon_start=1 db_xref=GI:58001345 locus_tag=GOX0456 product='Hypothetical transmembrane protein' protein_id=AAW60239.1 transl_table=11
CP000009	GenBank	misc_RNA	480240	480315	+	-1	.	locus_tag=GOX0457 product=tRNA-His-GTG
CP000009	GenBank	CDS	480417	481358	+	-1	.	EC_number=1.1.1.- codon_start=1 db_xref=GI:58001346 locus_tag=GOX0458 product='Putative oxidoreductase' protein_id=AAW60240.1 transl_table=11
CP000009	GenBank	CDS	481466	482920	+	1	.	codon_start=1 db_xref=GI:58001347 locus_tag=GOX0459 product='Sulfate permease' protein_id=AAW60241.1 transl_table=11
CP000009	GenBank	CDS	483012	483659	+	1	.	codon_start=1 db_xref=GI:58001348 locus_tag=GOX0460 product='Hypothetical protein' protein_id=AAW60242.1 transl_table=11
CP000009	GenBank	CDS	483734	484894	+	1	.	codon_start=1 db_xref=GI:58001349 locus_tag=GOX0461 note='similar to OpgC' product='Hypothetical protein' protein_id=AAW60243.1 transl_table=11
CP000009	GenBank	CDS	485769	487478	+	1	.	codon_start=1 db_xref=GI:58001350 locus_tag=GOX0463 product=Transposase protein_id=AAW60244.1 transl_table=11
CP000009	GenBank	CDS	487964	488218	+	-1	.	codon_start=1 db_xref=GI:58001351 locus_tag=GOX0465 product='NrfA protein' protein_id=AAW60245.1 transl_table=11
CP000009	GenBank	CDS	488267	489679	+	-1	.	codon_start=1 db_xref=GI:58001352 locus_tag=GOX0466 product='Nitrogen assimilation regulatory protein NtrX' protein_id=AAW60246.1 transl_table=11
CP000009	GenBank	CDS	489669	492056	+	-1	.	codon_start=1 db_xref=GI:58001353 locus_tag=GOX0467 product='Nitrogen assimilation regulatory protein NtrY' protein_id=AAW60247.1 transl_table=11
CP000009	GenBank	CDS	492053	492793	+	-1	.	codon_start=1 db_xref=GI:58001354 locus_tag=GOX0468 product='Nitrogen assimilation regulatory protein NtrC' protein_id=AAW60248.1 transl_table=11
CP000009	GenBank	CDS	492818	493933	+	-1	.	codon_start=1 db_xref=GI:58001355 locus_tag=GOX0469 product='Nitrogen assimilation regulatory protein NifR3' protein_id=AAW60249.1 transl_table=11
CP000009	GenBank	CDS	494064	494873	+	1	.	codon_start=1 db_xref=GI:58001356 locus_tag=GOX0470 product='Putative peroxidase' protein_id=AAW60250.1 transl_table=11
CP000009	GenBank	CDS	494878	495729	+	1	.	EC_number=1.13.11.27 codon_start=1 db_xref=GI:58001357 locus_tag=GOX0471 product='Putative 4-hydroxyphenylpyruvate dioxygenase' protein_id=AAW60251.1 transl_table=11
CP000009	GenBank	CDS	495759	496040	+	1	.	codon_start=1 db_xref=GI:58001358 locus_tag=GOX0472 product='Hypothetical protein' protein_id=AAW60252.1 transl_table=11
CP000009	GenBank	CDS	496096	497169	+	1	.	EC_number=1.5.1.34 codon_start=1 db_xref=GI:58001359 locus_tag=GOX0473 product='Dihydroorotate dehydrogenase' protein_id=AAW60253.1 transl_table=11
CP000009	GenBank	CDS	497333	499756	+	1	.	codon_start=1 db_xref=GI:58001360 locus_tag=GOX0474 product='Hypothetical transmembrane protein' protein_id=AAW60254.1 transl_table=11
CP000009	GenBank	CDS	499851	500336	+	1	.	codon_start=1 db_xref=GI:58001361 locus_tag=GOX0475 product='Hypothetical protein' protein_id=AAW60255.1 transl_table=11
CP000009	GenBank	CDS	500369	501382	+	-1	.	EC_number=1.1.1.- codon_start=1 db_xref=GI:58001362 locus_tag=GOX0476 product='Putative oxidoreductase' protein_id=AAW60256.1 transl_table=11
CP000009	GenBank	CDS	501424	502608	+	-1	.	codon_start=1 db_xref=GI:58001363 locus_tag=GOX0477 product='Putative monooxygenase' protein_id=AAW60257.1 transl_table=11
CP000009	GenBank	CDS	502613	503215	+	-1	.	EC_number=1.1.1.- codon_start=1 db_xref=GI:58001364 locus_tag=GOX0478 product='Putative oxidoreductase' protein_id=AAW60258.1 transl_table=11
CP000009	GenBank	CDS	503426	504022	+	1	.	EC_number=4.2.1.19 codon_start=1 db_xref=GI:58001365 locus_tag=GOX0479 product='Imidazoleglycerol-phosphate dehydratase' protein_id=AAW60259.1 transl_table=11
CP000009	GenBank	CDS	504019	504423	+	1	.	codon_start=1 db_xref=GI:58001366 locus_tag=GOX0480 product='Hypothetical protein' protein_id=AAW60260.1 transl_table=11
CP000009	GenBank	CDS	504408	505046	+	1	.	EC_number=2.4.2.- codon_start=1 db_xref=GI:58001367 locus_tag=GOX0481 product='Amidotransferase HisH' protein_id=AAW60261.1 transl_table=11
CP000009	GenBank	CDS	505043	506395	+	1	.	EC_number=5.3.1.16 codon_start=1 db_xref=GI:58001368 locus_tag=GOX0482 product='1-(5-phosphoribosyl)-5-[(5- phosphoribosylamino)methylideneamino] imidazole-4-carboxamide isomerase' protein_id=AAW60262.1 transl_table=11
CP000009	GenBank	CDS	506389	507150	+	1	.	EC_number=4.1.3.- codon_start=1 db_xref=GI:58001369 locus_tag=GOX0483 product='Imidazole glycerol phosphate synthase subunit HisF' protein_id=AAW60263.1 transl_table=11
CP000009	GenBank	CDS	507155	507556	+	1	.	EC_number=3.6.1.31 codon_start=1 db_xref=GI:58001370 locus_tag=GOX0484 product='Phosphoribosyl-ATP pyrophosphatase' protein_id=AAW60264.1 transl_table=11
CP000009	GenBank	CDS	507571	507939	+	1	.	codon_start=1 db_xref=GI:58001371 locus_tag=GOX0485 product='Hypothetical HIT-like protein' protein_id=AAW60265.1 transl_table=11
CP000009	GenBank	tRNA	507988	508063	+	1	.	locus_tag=GOX0486 note='codon recognized: GAG' product=tRNA-Glu
CP000009	GenBank	CDS	508188	509372	+	1	.	codon_start=1 db_xref=GI:58001372 locus_tag=GOX0487 product='DNA integration/recombination/invertion protein' protein_id=AAW60266.1 transl_table=11
CP000009	GenBank	CDS	509387	509635	+	1	.	codon_start=1 db_xref=GI:58001373 locus_tag=GOX0488 product='Hypothetical protein' protein_id=AAW60267.1 transl_table=11
CP000009	GenBank	CDS	509689	510033	+	1	.	codon_start=1 db_xref=GI:58001374 locus_tag=GOX0489 product='Hypothetical protein' protein_id=AAW60268.1 transl_table=11
CP000009	GenBank	CDS	510018	511517	+	1	.	codon_start=1 db_xref=GI:58001375 locus_tag=GOX0490 product='Hypothetical protein' protein_id=AAW60269.1 transl_table=11
CP000009	GenBank	CDS	511554	512633	+	1	.	codon_start=1 db_xref=GI:58001376 locus_tag=GOX0491 product='Transposase (class II)' protein_id=AAW60270.1 transl_table=11
CP000009	GenBank	CDS	512802	513023	+	1	.	codon_start=1 db_xref=GI:58001377 locus_tag=GOX0492 product='Putative regulatory protein' protein_id=AAW60271.1 transl_table=11
CP000009	GenBank	CDS	513044	514240	+	1	.	codon_start=1 db_xref=GI:58001378 locus_tag=GOX0493 product='Hypothetical protein' protein_id=AAW60272.1 transl_table=11
CP000009	GenBank	CDS	514273	515439	+	1	.	codon_start=1 db_xref=GI:58001379 locus_tag=GOX0494 product='Hypothetical protein' protein_id=AAW60273.1 transl_table=11
CP000009	GenBank	CDS	515461	515898	+	-1	.	codon_start=1 db_xref=GI:58001380 locus_tag=GOX0495 product='Hypothetical protein' protein_id=AAW60274.1 transl_table=11
CP000009	GenBank	CDS	516061	521313	+	1	.	codon_start=1 db_xref=GI:58001381 locus_tag=GOX0496 product='Hypothetical protein' protein_id=AAW60275.1 transl_table=11
CP000009	GenBank	CDS	521369	521776	+	-1	.	codon_start=1 db_xref=GI:58001382 locus_tag=GOX0497 product='Hypothetical protein' protein_id=AAW60276.1 transl_table=11
CP000009	GenBank	CDS	521921	522310	+	-1	.	codon_start=1 db_xref=GI:58001383 locus_tag=GOX0498 product='Hypothetical protein' protein_id=AAW60277.1 transl_table=11
CP000009	GenBank	CDS	522512	523882	+	1	.	codon_start=1 db_xref=GI:58001384 locus_tag=GOX0499 product='Putative NAD-dependent aldehyde dehydrogenase' protein_id=AAW60278.1 transl_table=11
CP000009	GenBank	tRNA	523990	524075	+	-1	.	locus_tag=GOX0500 note='codon recognized: UAC' product=tRNA-Tyr
CP000009	GenBank	CDS	524145	524993	+	1	.	EC_number=2.1.1.- codon_start=1 db_xref=GI:58001385 locus_tag=GOX0501 product='23S rRNA methyltransferase' protein_id=AAW60279.1 transl_table=11
CP000009	GenBank	CDS	525036	526121	+	-1	.	EC_number=1.1.1.- codon_start=1 db_xref=GI:58001386 locus_tag=GOX0502 product='Putative oxidoreductase' protein_id=AAW60280.1 transl_table=11
CP000009	GenBank	CDS	526569	527045	+	-1	.	codon_start=1 db_xref=GI:58001387 locus_tag=GOX0503 product='Hypothetical protein' protein_id=AAW60281.1 transl_table=11
CP000009	GenBank	CDS	527122	527580	+	-1	.	codon_start=1 db_xref=GI:58001388 locus_tag=GOX0504 product='Hypothetical protein' protein_id=AAW60282.1 transl_table=11
CP000009	GenBank	CDS	527495	528463	+	1	.	codon_start=1 db_xref=GI:58001389 locus_tag=GOX0505 product='Ribosomal large subunit pseudouridine synthase D' protein_id=AAW60283.1 transl_table=11
CP000009	GenBank	CDS	528708	529601	+	1	.	codon_start=1 db_xref=GI:58001390 locus_tag=GOX0506 product='Heat shock sigma factor RpoH' protein_id=AAW60284.1 transl_table=11
CP000009	GenBank	CDS	529984	531198	+	-1	.	EC_number=2.7.2.3 codon_start=1 db_xref=GI:58001391 locus_tag=GOX0507 product='Phosphoglycerate kinase' protein_id=AAW60285.1 transl_table=11
CP000009	GenBank	CDS	531202	532260	+	-1	.	EC_number=1.2.1.12 codon_start=1 db_xref=GI:58001392 locus_tag=GOX0508 product='Glyceraldehyde 3-phosphate dehydrogenase' protein_id=AAW60286.1 transl_table=11
CP000009	GenBank	CDS	532412	532864	+	1	.	codon_start=1 db_xref=GI:58001393 locus_tag=GOX0509 product='Hypothetical protein' protein_id=AAW60287.1 transl_table=11
CP000009	GenBank	CDS	533015	534049	+	-1	.	EC_number=3.1.11.6 codon_start=1 db_xref=GI:58001394 locus_tag=GOX0510 product='Exodeoxyribonuclease VII large subunit' protein_id=AAW60288.1 transl_table=11
CP000009	GenBank	CDS	534143	534541	+	1	.	codon_start=1 db_xref=GI:58001395 locus_tag=GOX0511 product='Hypothetical protein' protein_id=AAW60289.1 transl_table=11
CP000009	GenBank	CDS	534546	535532	+	-1	.	codon_start=1 db_xref=GI:58001396 locus_tag=GOX0512 product='Amino acid transport protein' protein_id=AAW60290.1 transl_table=11
CP000009	GenBank	CDS	535898	536359	+	-1	.	codon_start=1 db_xref=GI:58001397 locus_tag=GOX0513 product='Glutamate uptake regulatory protein' protein_id=AAW60291.1 transl_table=11
CP000009	GenBank	CDS	536494	537969	+	1	.	codon_start=1 db_xref=GI:58001398 locus_tag=GOX0514 product='NifS-like protein' protein_id=AAW60292.1 transl_table=11
CP000009	GenBank	CDS	537990	538880	+	-1	.	codon_start=1 db_xref=GI:58001399 locus_tag=GOX0515 product='Hypothetical protein' protein_id=AAW60293.1 transl_table=11
CP000009	GenBank	CDS	538957	541128	+	-1	.	codon_start=1 db_xref=GI:58001400 locus_tag=GOX0516 product='Uncharacterized PQQ-dependent dehydrogenase 4' protein_id=AAW60294.1 transl_table=11
CP000009	GenBank	CDS	541870	542763	+	1	.	codon_start=1 db_xref=GI:58001401 locus_tag=GOX0517 product='Probable transcriptional regulator' protein_id=AAW60295.1 transl_table=11
CP000009	GenBank	CDS	542738	543118	+	-1	.	codon_start=1 db_xref=GI:58001402 locus_tag=GOX0518 product='Hypothetical protein' protein_id=AAW60296.1 transl_table=11
CP000009	GenBank	CDS	543312	546623	+	1	.	codon_start=1 db_xref=GI:58001403 locus_tag=GOX0519 product='Hypothetical outer membrane protein' protein_id=AAW60297.1 transl_table=11
CP000009	GenBank	CDS	546732	548042	+	-1	.	codon_start=1 db_xref=GI:58001404 locus_tag=GOX0520 product='Secretory lipase' protein_id=AAW60298.1 transl_table=11
CP000009	GenBank	CDS	548088	549791	+	-1	.	EC_number=2.3.2.2 codon_start=1 db_xref=GI:58001405 locus_tag=GOX0521 product=Gamma-glutamyltranspeptidase protein_id=AAW60299.1 transl_table=11
CP000009	GenBank	CDS	549998	550969	+	1	.	codon_start=1 db_xref=GI:58001406 locus_tag=GOX0522 product='Transcriptional regulator LysR family' protein_id=AAW60300.1 transl_table=11
CP000009	GenBank	CDS	550966	552228	+	1	.	codon_start=1 db_xref=GI:58001407 locus_tag=GOX0523 product='Sugar transporter transmembrane protein' protein_id=AAW60301.1 transl_table=11
CP000009	GenBank	CDS	552405	554894	+	1	.	codon_start=1 db_xref=GI:58001408 locus_tag=GOX0524 product='TonB-dependent outer membrane receptor' protein_id=AAW60302.1 transl_table=11
CP000009	GenBank	CDS	554937	555668	+	-1	.	EC_number=1.1.1.- codon_start=1 db_xref=GI:58001409 locus_tag=GOX0525 product='Putative oxidoreductase' protein_id=AAW60303.1 transl_table=11
CP000009	GenBank	CDS	555646	557493	+	1	.	codon_start=1 db_xref=GI:58001410 locus_tag=GOX0526 product='Sulfate permease' protein_id=AAW60304.1 transl_table=11
CP000009	GenBank	CDS	557480	557830	+	-1	.	codon_start=1 db_xref=GI:58001411 locus_tag=GOX0527 product='Alkylphosphonate uptake protein PhnA' protein_id=AAW60305.1 transl_table=11
CP000009	GenBank	CDS	557983	558912	+	1	.	codon_start=1 db_xref=GI:58001412 locus_tag=GOX0528 product='Putative iron-dependent peroxidase' protein_id=AAW60306.1 transl_table=11
CP000009	GenBank	CDS	558888	559754	+	-1	.	EC_number=1.1.1.- codon_start=1 db_xref=GI:58001413 locus_tag=GOX0529 product='Putative oxidoreductase' protein_id=AAW60307.1 transl_table=11
CP000009	GenBank	CDS	559793	560626	+	-1	.	codon_start=1 db_xref=GI:58001414 locus_tag=GOX0530 product='TonB protein' protein_id=AAW60308.1 transl_table=11
CP000009	GenBank	CDS	560626	561075	+	-1	.	codon_start=1 db_xref=GI:58001415 locus_tag=GOX0531 product='ExbD protein' protein_id=AAW60309.1 transl_table=11
CP000009	GenBank	CDS	561082	561807	+	-1	.	codon_start=1 db_xref=GI:58001416 locus_tag=GOX0532 product='ExbB protein' protein_id=AAW60310.1 transl_table=11
CP000009	GenBank	CDS	561968	562543	+	-1	.	codon_start=1 db_xref=GI:58001417 locus_tag=GOX0533 product='Hypothetical protein' protein_id=AAW60311.1 transl_table=11
CP000009	GenBank	CDS	562602	563177	+	-1	.	EC_number=2.1.1.6 codon_start=1 db_xref=GI:58001418 locus_tag=GOX0534 product='Putative O-methyltransferase' protein_id=AAW60312.1 transl_table=11
CP000009	GenBank	CDS	563282	564007	+	-1	.	codon_start=1 db_xref=GI:58001419 locus_tag=GOX0535 product='Hypothetical protein' protein_id=AAW60313.1 transl_table=11
CP000009	GenBank	CDS	564084	566405	+	-1	.	codon_start=1 db_xref=GI:58001420 locus_tag=GOX0536 product='Hydroxamate-type ferrisiderophore receptor' protein_id=AAW60314.1 transl_table=11
CP000009	GenBank	CDS	566691	567680	+	1	.	codon_start=1 db_xref=GI:58001421 locus_tag=GOX0537 product='Phosphate-binding protein' protein_id=AAW60315.1 transl_table=11
CP000009	GenBank	CDS	567771	569225	+	1	.	codon_start=1 db_xref=GI:58001422 locus_tag=GOX0538 product='Porin-like protein' protein_id=AAW60316.1 transl_table=11
CP000009	GenBank	CDS	569328	570245	+	1	.	codon_start=1 db_xref=GI:58001423 locus_tag=GOX0539 product='Hypothetical protein' protein_id=AAW60317.1 transl_table=11
CP000009	GenBank	CDS	570316	570507	+	-1	.	codon_start=1 db_xref=GI:58001424 locus_tag=GOX0540 product='Hypothetical protein' protein_id=AAW60318.1 transl_table=11
CP000009	GenBank	CDS	570489	572621	+	-1	.	codon_start=1 db_xref=GI:58001425 locus_tag=GOX0541 product='TonB-dependent outer membrane receptor' protein_id=AAW60319.1 transl_table=11
CP000009	GenBank	CDS	572689	574023	+	-1	.	codon_start=1 db_xref=GI:58001426 locus_tag=GOX0542 product='Hypothetical metabolite transport protein' protein_id=AAW60320.1 transl_table=11
CP000009	GenBank	CDS	574127	575281	+	-1	.	EC_number=3.4.13.9 codon_start=1 db_xref=GI:58001427 locus_tag=GOX0543 product='Dipeptidase PepQ' protein_id=AAW60321.1 transl_table=11
CP000009	GenBank	CDS	575462	576106	+	-1	.	codon_start=1 db_xref=GI:58001428 locus_tag=GOX0544 product='Transcriptional regulator TetR family' protein_id=AAW60322.1 transl_table=11
CP000009	GenBank	CDS	576323	578551	+	1	.	codon_start=1 db_xref=GI:58001429 locus_tag=GOX0545 product='Putative outer membrane receptor for iron transport' protein_id=AAW60323.1 transl_table=11
CP000009	GenBank	CDS	578559	579764	+	-1	.	codon_start=1 db_xref=GI:58001430 locus_tag=GOX0546 product='Hypothetical protein' protein_id=AAW60324.1 transl_table=11
CP000009	GenBank	CDS	579771	579959	+	-1	.	codon_start=1 db_xref=GI:58001431 locus_tag=GOX0547 product='Hypothetical protein' protein_id=AAW60325.1 transl_table=11
CP000009	GenBank	CDS	579975	580772	+	-1	.	codon_start=1 db_xref=GI:58001432 locus_tag=GOX0548 product='Hypothetical protein' protein_id=AAW60326.1 transl_table=11
CP000009	GenBank	CDS	580818	581084	+	-1	.	codon_start=1 db_xref=GI:58001433 locus_tag=GOX0549 product='Hypothetical protein' protein_id=AAW60327.1 transl_table=11
CP000009	GenBank	CDS	581192	582391	+	-1	.	codon_start=1 db_xref=GI:58001434 locus_tag=GOX0550 product='Hypothetical protein' protein_id=AAW60328.1 transl_table=11
CP000009	GenBank	CDS	582800	583594	+	-1	.	codon_start=1 db_xref=GI:58001435 locus_tag=GOX0551 product='Putative hydrolase' protein_id=AAW60329.1 transl_table=11
CP000009	GenBank	CDS	583830	584108	+	-1	.	codon_start=1 db_xref=GI:58001436 locus_tag=GOX0552 product='Hypothetical protein' protein_id=AAW60330.1 transl_table=11
CP000009	GenBank	CDS	584120	586099	+	1	.	codon_start=1 db_xref=GI:58001437 locus_tag=GOX0553 product='Hypothetical protein' protein_id=AAW60331.1 transl_table=11
CP000009	GenBank	CDS	586121	589198	+	-1	.	codon_start=1 db_xref=GI:58001438 locus_tag=GOX0554 product='Heavy-metal ion transporter HelA' protein_id=AAW60332.1 transl_table=11
CP000009	GenBank	CDS	589208	590371	+	-1	.	codon_start=1 db_xref=GI:58001439 locus_tag=GOX0555 product='Cation efflux protein' protein_id=AAW60333.1 transl_table=11
CP000009	GenBank	CDS	590368	590967	+	-1	.	codon_start=1 db_xref=GI:58001440 locus_tag=GOX0556 product='Hypothetical protein' protein_id=AAW60334.1 transl_table=11
CP000009	GenBank	CDS	590925	591665	+	-1	.	codon_start=1 db_xref=GI:58001441 locus_tag=GOX0557 product='Hypothetical protein' protein_id=AAW60335.1 transl_table=11
CP000009	GenBank	CDS	591829	592659	+	-1	.	codon_start=1 db_xref=GI:58001442 locus_tag=GOX0558 product='Transposase (class IV)' protein_id=AAW60336.1 transl_table=11
CP000009	GenBank	CDS	592792	593475	+	1	.	codon_start=1 db_xref=GI:58001443 locus_tag=GOX0559 product='Iron-uptake factor' protein_id=AAW60337.1 transl_table=11
CP000009	GenBank	CDS	593708	595486	+	1	.	codon_start=1 db_xref=GI:58001444 locus_tag=GOX0560 product='Diguanylate cyclase' protein_id=AAW60338.1 transl_table=11
CP000009	GenBank	CDS	595516	597822	+	-1	.	codon_start=1 db_xref=GI:58001445 locus_tag=GOX0561 product='TonB-dependent outer membrane receptor' protein_id=AAW60339.1 transl_table=11
CP000009	GenBank	CDS	598058	600406	+	1	.	codon_start=1 db_xref=GI:58001446 locus_tag=GOX0562 product='Putative siderophore receptor protein' protein_id=AAW60340.1 transl_table=11
CP000009	GenBank	CDS	600637	601074	+	-1	.	codon_start=1 db_xref=GI:58001447 locus_tag=GOX0563 product='Hypothetical protein' protein_id=AAW60341.1 transl_table=11
CP000009	GenBank	CDS	601202	601561	+	-1	.	codon_start=1 db_xref=GI:58001448 locus_tag=GOX0564 product='Cytochrome c precursor' protein_id=AAW60342.1 transl_table=11
CP000009	GenBank	CDS	601843	602475	+	1	.	EC_number=1.10.2.2 codon_start=1 db_xref=GI:58001449 locus_tag=GOX0565 product='Ubiquinol-cytochrome C reductase iron-sulfur subunit' protein_id=AAW60343.1 transl_table=11
CP000009	GenBank	CDS	602488	603666	+	1	.	EC_number=1.10.2.2 codon_start=1 db_xref=GI:58001450 locus_tag=GOX0566 product='Ubiquinol-cytochrome c reductase cytochrome b subunit' protein_id=AAW60344.1 transl_table=11
CP000009	GenBank	CDS	603663	604355	+	1	.	EC_number=1.10.2.2 codon_start=1 db_xref=GI:58001451 locus_tag=GOX0567 product='Ubiquinol-cytochrome-c reductase' protein_id=AAW60345.1 transl_table=11
CP000009	GenBank	CDS	604366	604794	+	-1	.	codon_start=1 db_xref=GI:58001452 locus_tag=GOX0568 product='Hypothetical protein' protein_id=AAW60346.1 transl_table=11
CP000009	GenBank	CDS	604939	605481	+	-1	.	codon_start=1 db_xref=GI:58001453 locus_tag=GOX0569 product='Aldehyde dehydrogenase-like protein' protein_id=AAW60347.1 transl_table=11
CP000009	GenBank	CDS	605767	606117	+	1	.	codon_start=1 db_xref=GI:58001454 locus_tag=GOX0570 product='Hypothetical protein' protein_id=AAW60348.1 transl_table=11
CP000009	GenBank	CDS	606124	606891	+	-1	.	codon_start=1 db_xref=GI:58001455 locus_tag=GOX0571 product='Hypothetical transmembrane protein' protein_id=AAW60349.1 transl_table=11
CP000009	GenBank	CDS	606899	608587	+	-1	.	codon_start=1 db_xref=GI:58001456 locus_tag=GOX0572 product='Putative oxidoreductase' protein_id=AAW60350.1 transl_table=11
CP000009	GenBank	CDS	608642	609568	+	-1	.	codon_start=1 db_xref=GI:58001457 locus_tag=GOX0573 product='Metallo-beta-lactamase superfamily protein' protein_id=AAW60351.1 transl_table=11
CP000009	GenBank	CDS	609677	610324	+	1	.	codon_start=1 db_xref=GI:58001458 locus_tag=GOX0574 product='Putative peroxiredoxin' protein_id=AAW60352.1 transl_table=11
CP000009	GenBank	CDS	610321	610704	+	1	.	codon_start=1 db_xref=GI:58001459 locus_tag=GOX0575 product='Transcriptional regulator ArsR family' protein_id=AAW60353.1 transl_table=11
CP000009	GenBank	CDS	610832	611089	+	1	.	codon_start=1 db_xref=GI:58001460 locus_tag=GOX0576 product='Hypothetical protein' protein_id=AAW60354.1 transl_table=11
CP000009	GenBank	CDS	611321	612451	+	1	.	codon_start=1 db_xref=GI:58001461 locus_tag=GOX0577 product='Transcriptional regulator' protein_id=AAW60355.1 transl_table=11
CP000009	GenBank	CDS	612484	613203	+	1	.	codon_start=1 db_xref=GI:58001462 locus_tag=GOX0578 product='Transposase (IS12528)' protein_id=AAW60356.1 transl_table=11
CP000009	GenBank	CDS	613323	613988	+	-1	.	EC_number=3.1.3.18 codon_start=1 db_xref=GI:58001463 locus_tag=GOX0579 product='Phosphoglycolate phosphatase' protein_id=AAW60357.1 transl_table=11
CP000009	GenBank	CDS	614051	616225	+	-1	.	EC_number=3.2.1.52 codon_start=1 db_xref=GI:58001464 locus_tag=GOX0580 product=Beta-N-acetylhexosaminidase protein_id=AAW60358.1 transl_table=11
CP000009	GenBank	CDS	616254	617258	+	-1	.	codon_start=1 db_xref=GI:58001465 locus_tag=GOX0581 product='Iron-chelating periplasmic-binding protein' protein_id=AAW60359.1 transl_table=11
CP000009	GenBank	CDS	617255	618037	+	-1	.	codon_start=1 db_xref=GI:58001466 locus_tag=GOX0582 product='ABC-type Fe3+-siderophore transport system, ATP-binding protein' protein_id=AAW60360.1 transl_table=11
CP000009	GenBank	CDS	618034	619068	+	-1	.	codon_start=1 db_xref=GI:58001467 locus_tag=GOX0583 product='ABC-type Fe3+-siderophore transport system, permease component' protein_id=AAW60361.1 transl_table=11
CP000009	GenBank	CDS	619216	619443	+	1	.	codon_start=1 db_xref=GI:58001468 locus_tag=GOX0584 product='Hypothetical protein' protein_id=AAW60362.1 transl_table=11
CP000009	GenBank	CDS	619512	620918	+	1	.	codon_start=1 db_xref=GI:58001469 locus_tag=GOX0585 product='Cytochrome c subunit of aldehyde dehydrogenase' protein_id=AAW60363.1 transl_table=11
CP000009	GenBank	CDS	620902	621378	+	1	.	EC_number=1.2.99.3 codon_start=1 db_xref=GI:58001470 locus_tag=GOX0586 product='Membrane-bound aldehyde dehydrogenase, small subunit' protein_id=AAW60364.1 transl_table=11
CP000009	GenBank	CDS	621371	623686	+	1	.	EC_number=1.2.99.3 codon_start=1 db_xref=GI:58001471 locus_tag=GOX0587 product='Membrane-bound aldehyde dehydrogenase, large subunit' protein_id=AAW60365.1 transl_table=11
CP000009	GenBank	CDS	623881	624474	+	1	.	codon_start=1 db_xref=GI:58001472 locus_tag=GOX0588 product='Hypothetical protein' protein_id=AAW60366.1 transl_table=11
CP000009	GenBank	CDS	624479	625519	+	-1	.	codon_start=1 db_xref=GI:58001473 locus_tag=GOX0589 product='Lipopolysaccharide core biosynthesis glycosyl transferase' protein_id=AAW60367.1 transl_table=11
CP000009	GenBank	CDS	625570	626142	+	-1	.	codon_start=1 db_xref=GI:58001474 locus_tag=GOX0590 product='Hypothetical protein' protein_id=AAW60368.1 transl_table=11
CP000009	GenBank	CDS	626272	628986	+	1	.	EC_number=3.4.99.- codon_start=1 db_xref=GI:58001475 locus_tag=GOX0591 product='Zinc protease' protein_id=AAW60369.1 transl_table=11
CP000009	GenBank	CDS	629134	630174	+	-1	.	codon_start=1 db_xref=GI:58001476 locus_tag=GOX0592 product='Hypothetical protein' protein_id=AAW60370.1 transl_table=11
CP000009	GenBank	CDS	630223	632475	+	-1	.	EC_number=2.4.1.- codon_start=1 db_xref=GI:58001477 locus_tag=GOX0593 product=Glycosyltransferase protein_id=AAW60371.1 transl_table=11
CP000009	GenBank	CDS	632691	633398	+	1	.	codon_start=1 db_xref=GI:58001478 locus_tag=GOX0594 product='Hypothetical protein' protein_id=AAW60372.1 transl_table=11
CP000009	GenBank	CDS	633238	636585	+	-1	.	EC_number=2.4.1.- codon_start=1 db_xref=GI:58001479 locus_tag=GOX0595 product='Putative glycosyltransferase' protein_id=AAW60373.1 transl_table=11
CP000009	GenBank	CDS	636830	638542	+	-1	.	codon_start=1 db_xref=GI:58001480 locus_tag=GOX0596 product='SSU ribosomal protein S1P' protein_id=AAW60374.1 transl_table=11
CP000009	GenBank	CDS	638797	639438	+	-1	.	EC_number=2.7.4.14 codon_start=1 db_xref=GI:58001481 locus_tag=GOX0597 product='Cytidylate kinase' protein_id=AAW60375.1 transl_table=11
CP000009	GenBank	CDS	639435	640763	+	-1	.	EC_number=2.5.1.19 codon_start=1 db_xref=GI:58001482 locus_tag=GOX0598 product='3-Phosphoshikimate 1-carboxyvinyltransferase' protein_id=AAW60376.1 transl_table=11
CP000009	GenBank	CDS	640894	641262	+	1	.	codon_start=1 db_xref=GI:58001483 locus_tag=GOX0599 product='Hypothetical protein' protein_id=AAW60377.1 transl_table=11
CP000009	GenBank	CDS	641198	641809	+	1	.	codon_start=1 db_xref=GI:58001484 locus_tag=GOX0600 product='Hypothetical protein' protein_id=AAW60378.1 transl_table=11
CP000009	GenBank	CDS	641814	642572	+	-1	.	EC_number=1.1.1.- codon_start=1 db_xref=GI:58001485 locus_tag=GOX0601 product='Putative oxidoreductase' protein_id=AAW60379.1 transl_table=11
CP000009	GenBank	CDS	642575	643171	+	-1	.	codon_start=1 db_xref=GI:58001486 locus_tag=GOX0602 product='Recombination protein RecR' protein_id=AAW60380.1 transl_table=11
CP000009	GenBank	CDS	643197	643520	+	-1	.	codon_start=1 db_xref=GI:58001487 locus_tag=GOX0603 product='Hypothetical protein' protein_id=AAW60381.1 transl_table=11
CP000009	GenBank	CDS	643531	645489	+	-1	.	EC_number=2.7.7.7 codon_start=1 db_xref=GI:58001488 locus_tag=GOX0604 product='DNA polymerase III subunit gamma/tau' protein_id=AAW60382.1 transl_table=11
CP000009	GenBank	CDS	645756	647555	+	-1	.	EC_number=2.3.2.2 codon_start=1 db_xref=GI:58001489 locus_tag=GOX0605 product=Gamma-glutamyltranspeptidase protein_id=AAW60383.1 transl_table=11
CP000009	GenBank	CDS	647552	648352	+	-1	.	EC_number=3.4.11.18 codon_start=1 db_xref=GI:58001490 locus_tag=GOX0606 product='Methionine aminopeptidase' protein_id=AAW60384.1 transl_table=11
CP000009	GenBank	CDS	648444	649490	+	-1	.	EC_number=3.4.16.4 codon_start=1 db_xref=GI:58001491 locus_tag=GOX0607 product='D-alanyl-D-alanine carboxypeptidase' protein_id=AAW60385.1 transl_table=11
CP000009	GenBank	CDS	649806	650165	+	1	.	codon_start=1 db_xref=GI:58001492 locus_tag=GOX0608 product='Hypothetical protein' protein_id=AAW60386.1 transl_table=11
CP000009	GenBank	CDS	650295	652610	+	1	.	codon_start=1 db_xref=GI:58001493 locus_tag=GOX0609 product='ATP-dependent Clp protease ATP-binding subunit ClpA' protein_id=AAW60387.1 transl_table=11
CP000009	GenBank	CDS	652666	653160	+	-1	.	codon_start=1 db_xref=GI:58001494 locus_tag=GOX0610 product='Hypothetical protein' protein_id=AAW60388.1 transl_table=11
CP000009	GenBank	CDS	653696	653842	+	1	.	codon_start=1 db_xref=GI:58001495 locus_tag=GOX0611 product='Hypothetical protein' protein_id=AAW60389.1 transl_table=11
CP000009	GenBank	CDS	654270	655250	+	1	.	EC_number=2.7.1.4 codon_start=1 db_xref=GI:58001496 locus_tag=GOX0612 product='Putative sugar kinase protein' protein_id=AAW60390.1 transl_table=11
CP000009	GenBank	CDS	655283	656119	+	-1	.	codon_start=1 db_xref=GI:58001497 locus_tag=GOX0613 product='Sugar phosphotransferase system protein' protein_id=AAW60391.1 transl_table=11
CP000009	GenBank	CDS	656193	657617	+	-1	.	EC_number=2.1.1.- codon_start=1 db_xref=GI:58001498 locus_tag=GOX0614 product='Putative methyltransferase' protein_id=AAW60392.1 transl_table=11
CP000009	GenBank	CDS	657614	658825	+	-1	.	EC_number=2.4.1.80 codon_start=1 db_xref=GI:58001499 locus_tag=GOX0615 product='Ceramide glucosyltransferase' protein_id=AAW60393.1 transl_table=11
CP000009	GenBank	CDS	658884	659609	+	-1	.	codon_start=1 db_xref=GI:58001500 locus_tag=GOX0616 product='Hypothetical protein' protein_id=AAW60394.1 transl_table=11
CP000009	GenBank	CDS	659876	661069	+	1	.	codon_start=1 db_xref=GI:58001501 locus_tag=GOX0617 product='Hypothetical protein' protein_id=AAW60395.1 transl_table=11
CP000009	GenBank	CDS	661224	662516	+	1	.	codon_start=1 db_xref=GI:58001502 locus_tag=GOX0618 product='Hemolysin-related protein' protein_id=AAW60396.1 transl_table=11
CP000009	GenBank	CDS	662526	662960	+	-1	.	codon_start=1 db_xref=GI:58001503 locus_tag=GOX0619 product='Hypothetical protein' protein_id=AAW60397.1 transl_table=11
CP000009	GenBank	CDS	662957	663259	+	-1	.	codon_start=1 db_xref=GI:58001504 locus_tag=GOX0620 product='Chemotactic signal-response protein CheL' protein_id=AAW60398.1 transl_table=11
CP000009	GenBank	CDS	663259	664401	+	-1	.	codon_start=1 db_xref=GI:58001505 locus_tag=GOX0621 product='Flagellar P-ring protein precursor' protein_id=AAW60399.1 transl_table=11
CP000009	GenBank	CDS	664630	665049	+	1	.	codon_start=1 db_xref=GI:58001506 locus_tag=GOX0622 product='DnaK suppressor protein' protein_id=AAW60400.1 transl_table=11
CP000009	GenBank	tRNA	665102	665176	+	1	.	locus_tag=GOX0623 note='codon recognized: ACC' product=tRNA-Thr
CP000009	GenBank	CDS	665408	666100	+	-1	.	codon_start=1 db_xref=GI:58001507 locus_tag=GOX0624 product='Hypothetical protein' protein_id=AAW60401.1 transl_table=11
CP000009	GenBank	CDS	666236	667426	+	-1	.	EC_number=3.1.26.3 codon_start=1 db_xref=GI:58001508 locus_tag=GOX0625 product='Ribonuclease D' protein_id=AAW60402.1 transl_table=11
CP000009	GenBank	CDS	667500	667826	+	-1	.	codon_start=1 db_xref=GI:58001509 locus_tag=GOX0626 product=Thioredoxin protein_id=AAW60403.1 transl_table=11
CP000009	GenBank	CDS	667911	671486	+	-1	.	codon_start=1 db_xref=GI:58001510 locus_tag=GOX0627 product='ATP-dependent nuclease subunit A' protein_id=AAW60404.1 transl_table=11
CP000009	GenBank	CDS	671483	674533	+	-1	.	codon_start=1 db_xref=GI:58001511 locus_tag=GOX0628 product='Hypothetical protein' protein_id=AAW60405.1 transl_table=11
CP000009	GenBank	CDS	674530	674979	+	-1	.	codon_start=1 db_xref=GI:58001512 locus_tag=GOX0629 product='Hypothetical protein' protein_id=AAW60406.1 transl_table=11
CP000009	GenBank	CDS	675043	676122	+	-1	.	codon_start=1 db_xref=GI:58001513 locus_tag=GOX0630 product='Lipopolysaccharide core biosynthesis protein WbcM' protein_id=AAW60407.1 transl_table=11
CP000009	GenBank	CDS	676122	677186	+	1	.	EC_number=1.8.1.9 codon_start=1 db_xref=GI:58001514 locus_tag=GOX0631 product='Thioredoxin reductase' protein_id=AAW60408.1 transl_table=11
CP000009	GenBank	CDS	677277	678533	+	1	.	EC_number=1.4.99.1 codon_start=1 db_xref=GI:58001515 locus_tag=GOX0632 product='Putative D-amino acid dehydrogenase' protein_id=AAW60409.1 transl_table=11
CP000009	GenBank	CDS	678558	679601	+	1	.	codon_start=1 db_xref=GI:58001516 locus_tag=GOX0633 product='Hypothetical protein' protein_id=AAW60410.1 transl_table=11
CP000009	GenBank	CDS	679388	679996	+	1	.	codon_start=1 db_xref=GI:58001517 locus_tag=GOX0634 product='Hypothetical protein' protein_id=AAW60411.1 transl_table=11
CP000009	GenBank	CDS	679897	680247	+	-1	.	codon_start=1 db_xref=GI:58001518 locus_tag=GOX0635 product='Hypothetical protein' protein_id=AAW60412.1 transl_table=11
CP000009	GenBank	CDS	680457	682277	+	-1	.	codon_start=1 db_xref=GI:58001519 locus_tag=GOX0636 product='GTP-binding protein' protein_id=AAW60413.1 transl_table=11
CP000009	GenBank	CDS	682448	682936	+	1	.	codon_start=1 db_xref=GI:58001520 locus_tag=GOX0637 product='Hypothetical protein' protein_id=AAW60414.1 transl_table=11
CP000009	GenBank	CDS	682945	683754	+	1	.	codon_start=1 db_xref=GI:58001521 locus_tag=GOX0638 product='Aminoglycoside N3-acetyltransferase' protein_id=AAW60415.1 transl_table=11
CP000009	GenBank	CDS	683923	684876	+	-1	.	codon_start=1 db_xref=GI:58001522 locus_tag=GOX0639 product='Hypothetical protein' protein_id=AAW60416.1 transl_table=11
CP000009	GenBank	CDS	684780	685331	+	-1	.	codon_start=1 db_xref=GI:58001523 locus_tag=GOX0640 product='Hypothetical protein' protein_id=AAW60417.1 transl_table=11
CP000009	GenBank	CDS	685897	688089	+	-1	.	codon_start=1 db_xref=GI:58001524 locus_tag=GOX0641 product='Hydroxamate-type ferrisiderophore receptor' protein_id=AAW60418.1 transl_table=11
CP000009	GenBank	CDS	688218	688724	+	-1	.	EC_number=1.1.1.- codon_start=1 db_xref=GI:58001525 locus_tag=GOX0642 product='Putative oxidoreductase' protein_id=AAW60419.1 transl_table=11
CP000009	GenBank	CDS	688739	690004	+	-1	.	codon_start=1 db_xref=GI:58001526 locus_tag=GOX0643 product='Hypothetical protein' protein_id=AAW60420.1 transl_table=11
CP000009	GenBank	CDS	690086	690925	+	-1	.	EC_number=1.1.1.- codon_start=1 db_xref=GI:58001527 locus_tag=GOX0644 product='Putative 2,5-diketo-D-gluconic acid reductase' protein_id=AAW60421.1 transl_table=11
CP000009	GenBank	CDS	691002	694634	+	-1	.	EC_number=2.7.3.- codon_start=1 db_xref=GI:58001528 locus_tag=GOX0645 product='Histidine kinase-response regulator hybrid protein' protein_id=AAW60422.1 transl_table=11
CP000009	GenBank	CDS	694810	695604	+	1	.	EC_number=1.1.1.- codon_start=1 db_xref=GI:58001529 locus_tag=GOX0646 product='Putative oxidoreductase' protein_id=AAW60423.1 transl_table=11
CP000009	GenBank	CDS	695618	697513	+	-1	.	codon_start=1 db_xref=GI:58001530 locus_tag=GOX0647 product='Hypothetical protein' protein_id=AAW60424.1 transl_table=11
CP000009	GenBank	CDS	697554	698459	+	-1	.	codon_start=1 db_xref=GI:58001531 locus_tag=GOX0648 product='Transcriptional regulator LysR family' protein_id=AAW60425.1 transl_table=11
CP000009	GenBank	CDS	698782	700200	+	1	.	codon_start=1 db_xref=GI:58001532 locus_tag=GOX0649 product='Sugar-proton symporter' protein_id=AAW60426.1 transl_table=11
CP000009	GenBank	CDS	700270	700455	+	-1	.	codon_start=1 db_xref=GI:58001533 locus_tag=GOX0650 product='Hypothetical protein' protein_id=AAW60427.1 transl_table=11
CP000009	GenBank	CDS	700561	702108	+	-1	.	codon_start=1 db_xref=GI:58001534 locus_tag=GOX0651 product='Hypothetical protein' protein_id=AAW60428.1 transl_table=11
CP000009	GenBank	CDS	702214	703086	+	-1	.	codon_start=1 db_xref=GI:58001535 locus_tag=GOX0652 note='assists in molybdopterin insertion' product='Xanthine dehydrogenase Xdh C protein' protein_id=AAW60429.1 transl_table=11
CP000009	GenBank	CDS	703089	705404	+	-1	.	EC_number=1.17.1.4 codon_start=1 db_xref=GI:58001536 locus_tag=GOX0653 product='Xanthine dehydrogenase XdhB protein' protein_id=AAW60430.1 transl_table=11
CP000009	GenBank	CDS	705397	706857	+	-1	.	EC_number=1.17.1.4 codon_start=1 db_xref=GI:58001537 locus_tag=GOX0654 product='Xanthine dehydrogenase XdhA protein' protein_id=AAW60431.1 transl_table=11
CP000009	GenBank	CDS	706960	707892	+	-1	.	codon_start=1 db_xref=GI:58001538 locus_tag=GOX0655 product='Oligopeptide ABC transporter ATP-binding protein OppF' protein_id=AAW60432.1 transl_table=11
CP000009	GenBank	CDS	707889	708842	+	-1	.	codon_start=1 db_xref=GI:58001539 locus_tag=GOX0656 product='Oligopeptide ABC transporter ATP-binding protein OppD' protein_id=AAW60433.1 transl_table=11
CP000009	GenBank	CDS	708832	709815	+	-1	.	codon_start=1 db_xref=GI:58001540 locus_tag=GOX0657 product='Oligopeptide ABC transporter permease protein OppB' protein_id=AAW60434.1 transl_table=11
CP000009	GenBank	CDS	709812	710783	+	-1	.	codon_start=1 db_xref=GI:58001541 locus_tag=GOX0658 product='Oligopeptide ABC transporter permease protein OppC' protein_id=AAW60435.1 transl_table=11
CP000009	GenBank	CDS	710866	711129	+	-1	.	codon_start=1 db_xref=GI:58001542 locus_tag=GOX0659 product='Hypothetical protein' protein_id=AAW60436.1 transl_table=11
CP000009	GenBank	CDS	711386	712381	+	1	.	EC_number=2.5.1.47 codon_start=1 db_xref=GI:58001543 locus_tag=GOX0660 product='Cysteine synthase' protein_id=AAW60437.1 transl_table=11
CP000009	GenBank	CDS	712506	713174	+	1	.	codon_start=1 db_xref=GI:58001544 locus_tag=GOX0661 product='Hypothetical protein' protein_id=AAW60438.1 transl_table=11
CP000009	GenBank	CDS	713196	715571	+	-1	.	EC_number=3.6.3.- codon_start=1 db_xref=GI:58001545 locus_tag=GOX0662 product='Cation-transporting ATPase' protein_id=AAW60439.1 transl_table=11
CP000009	GenBank	CDS	715637	716083	+	-1	.	codon_start=1 db_xref=GI:58001546 locus_tag=GOX0663 product='ABC transporter ATP-binding protein' protein_id=AAW60440.1 transl_table=11
CP000009	GenBank	CDS	716583	717473	+	1	.	codon_start=1 db_xref=GI:58001547 locus_tag=GOX0664 note='IS629 family' product=Transposase protein_id=AAW60441.1 transl_table=11
CP000009	GenBank	CDS	717470	717976	+	-1	.	codon_start=1 db_xref=GI:58001548 locus_tag=GOX0665 product='Outer membrane receptor for ferric iron uptake' protein_id=AAW60442.1 transl_table=11
CP000009	GenBank	CDS	718227	719426	+	-1	.	codon_start=1 db_xref=GI:58001549 locus_tag=GOX0666 product='Outer membrane receptor for ferric iron uptake' protein_id=AAW60443.1 transl_table=11
CP000009	GenBank	CDS	719545	719757	+	-1	.	codon_start=1 db_xref=GI:58001550 locus_tag=GOX0667 product='Copper resistance protein CopZ' protein_id=AAW60444.1 transl_table=11
CP000009	GenBank	CDS	720066	720461	+	1	.	codon_start=1 db_xref=GI:58001551 locus_tag=GOX0668 product='Hypothetical protein' protein_id=AAW60445.1 transl_table=11
CP000009	GenBank	CDS	720549	722357	+	1	.	codon_start=1 db_xref=GI:58001552 locus_tag=GOX0669 product='Copper resistance protein CopA' protein_id=AAW60446.1 transl_table=11
CP000009	GenBank	CDS	722354	723127	+	1	.	codon_start=1 db_xref=GI:58001553 locus_tag=GOX0670 product='Copper resistance protein CopB' protein_id=AAW60447.1 transl_table=11
CP000009	GenBank	CDS	723163	723480	+	1	.	codon_start=1 db_xref=GI:58001554 locus_tag=GOX0671 product='Hypothetical protein' protein_id=AAW60448.1 transl_table=11
CP000009	GenBank	CDS	723494	723835	+	-1	.	codon_start=1 db_xref=GI:58001555 locus_tag=GOX0672 product='Hypothetical protein' protein_id=AAW60449.1 transl_table=11
CP000009	GenBank	CDS	724246	724488	+	1	.	codon_start=1 db_xref=GI:58001556 locus_tag=GOX0673 product='Ferrous iron transport protein A (FeoA)' protein_id=AAW60450.1 transl_table=11
CP000009	GenBank	CDS	724494	726362	+	1	.	codon_start=1 db_xref=GI:58001557 locus_tag=GOX0674 product='Ferrous iron transport protein B (FeoB)' protein_id=AAW60451.1 transl_table=11
CP000009	GenBank	CDS	726574	728295	+	-1	.	EC_number=3.1.3.1 codon_start=1 db_xref=GI:58001558 locus_tag=GOX0675 product='Alkaline phosphatase' protein_id=AAW60452.1 transl_table=11
CP000009	GenBank	CDS	728411	728884	+	1	.	codon_start=1 db_xref=GI:58001559 locus_tag=GOX0676 product='Iron-regulated sigma factor/transcriptional regulator' protein_id=AAW60453.1 transl_table=11
CP000009	GenBank	CDS	728897	729814	+	1	.	codon_start=1 db_xref=GI:58001560 locus_tag=GOX0677 product='Iron transport regulator protein/ sensor kinase' protein_id=AAW60454.1 transl_table=11
CP000009	GenBank	CDS	729914	732598	+	1	.	codon_start=1 db_xref=GI:58001561 locus_tag=GOX0678 product='TonB-dependent outer membrane receptor' protein_id=AAW60455.1 transl_table=11
CP000009	GenBank	CDS	732780	734516	+	1	.	codon_start=1 db_xref=GI:58001562 locus_tag=GOX0679 product='Conserved protein of the SAM superfamily' protein_id=AAW60456.1 transl_table=11
CP000009	GenBank	CDS	734520	735182	+	-1	.	EC_number=2.1.1.67 codon_start=1 db_xref=GI:58001563 locus_tag=GOX0680 product='Thiopurine S-methyltransferase' protein_id=AAW60457.1 transl_table=11
CP000009	GenBank	CDS	735280	736602	+	1	.	codon_start=1 db_xref=GI:58001564 locus_tag=GOX0681 product='Bacteriophage-type DNA helicase' protein_id=AAW60458.1 transl_table=11
CP000009	GenBank	CDS	736574	737494	+	-1	.	codon_start=1 db_xref=GI:58001565 locus_tag=GOX0682 product='Predicted Na+-dependent transporter' protein_id=AAW60459.1 transl_table=11
CP000009	GenBank	CDS	737759	738964	+	1	.	codon_start=1 db_xref=GI:58001566 locus_tag=GOX0683 product='Sensor histidine kinase' protein_id=AAW60460.1 transl_table=11
CP000009	GenBank	CDS	739106	741217	+	1	.	codon_start=1 db_xref=GI:58001567 locus_tag=GOX0684 product='Hypothetical transmembrane protein' protein_id=AAW60461.1 transl_table=11
CP000009	GenBank	CDS	741429	742610	+	1	.	codon_start=1 db_xref=GI:58001568 locus_tag=GOX0685 product='Putative sugar efflux protein' protein_id=AAW60462.1 transl_table=11
CP000009	GenBank	CDS	742691	743650	+	1	.	codon_start=1 db_xref=GI:58001569 locus_tag=GOX0686 product='Transposase (class I)' protein_id=AAW60463.1 transl_table=11
CP000009	GenBank	CDS	743647	744171	+	-1	.	codon_start=1 db_xref=GI:58001570 locus_tag=GOX0687 product='Hypothetical protein' protein_id=AAW60464.1 transl_table=11
CP000009	GenBank	CDS	744259	745227	+	-1	.	codon_start=1 db_xref=GI:58001571 locus_tag=GOX0688 product='Putative efflux protein' protein_id=AAW60465.1 transl_table=11
CP000009	GenBank	CDS	745691	747157	+	-1	.	codon_start=1 db_xref=GI:58001572 locus_tag=GOX0689 product='Probable outer membrane efflux lipoprotein' protein_id=AAW60466.1 transl_table=11
CP000009	GenBank	CDS	747154	750330	+	-1	.	codon_start=1 db_xref=GI:58001573 locus_tag=GOX0690 product='Acriflavin resistance protein B (mulitdrug efflux system)' protein_id=AAW60467.1 transl_table=11
CP000009	GenBank	CDS	750337	751533	+	-1	.	codon_start=1 db_xref=GI:58001574 locus_tag=GOX0691 product='Acriflavin resistance protein A (mulitdrug efflux system)' protein_id=AAW60468.1 transl_table=11
CP000009	GenBank	CDS	751621	752334	+	1	.	codon_start=1 db_xref=GI:58001575 locus_tag=GOX0692 product='Transcriptional regulator TetR family' protein_id=AAW60469.1 transl_table=11
CP000009	GenBank	CDS	752342	754885	+	-1	.	codon_start=1 db_xref=GI:58001576 locus_tag=GOX0693 product='Hypothetical protein' protein_id=AAW60470.1 transl_table=11
CP000009	GenBank	CDS	754882	755631	+	-1	.	codon_start=1 db_xref=GI:58001577 locus_tag=GOX0694 product='Hypothetical protein' protein_id=AAW60471.1 transl_table=11
CP000009	GenBank	CDS	755638	756135	+	-1	.	codon_start=1 db_xref=GI:58001578 locus_tag=GOX0695 product='Hypothetical protein' protein_id=AAW60472.1 transl_table=11
CP000009	GenBank	CDS	756150	757181	+	-1	.	codon_start=1 db_xref=GI:58001579 locus_tag=GOX0696 product='Flagellar motor switch protein FliM' protein_id=AAW60473.1 transl_table=11
CP000009	GenBank	CDS	757265	757738	+	-1	.	codon_start=1 db_xref=GI:58001580 locus_tag=GOX0697 product='Flagellar FliL protein' protein_id=AAW60474.1 transl_table=11
CP000009	GenBank	CDS	757805	759061	+	1	.	codon_start=1 db_xref=GI:58001581 locus_tag=GOX0698 product='Hypothetical protein' protein_id=AAW60475.1 transl_table=11
CP000009	GenBank	CDS	759253	760668	+	1	.	codon_start=1 db_xref=GI:58001582 locus_tag=GOX0699 product='L-asparagine permease' protein_id=AAW60476.1 transl_table=11
CP000009	GenBank	CDS	760738	762783	+	-1	.	EC_number=3.4.21.26 codon_start=1 db_xref=GI:58001583 locus_tag=GOX0700 product='Prolyl oligopeptidase family protein' protein_id=AAW60477.1 transl_table=11
CP000009	GenBank	CDS	762878	764092	+	-1	.	EC_number=2.7.3.- codon_start=1 db_xref=GI:58001584 locus_tag=GOX0701 product='Phosphate regulon sensor protein PhoR' protein_id=AAW60478.1 transl_table=11
CP000009	GenBank	CDS	764150	764872	+	-1	.	codon_start=1 db_xref=GI:58001585 locus_tag=GOX0702 product='Phosphate regulon response regulator PhoB' protein_id=AAW60479.1 transl_table=11
CP000009	GenBank	CDS	764869	765603	+	-1	.	codon_start=1 db_xref=GI:58001586 locus_tag=GOX0703 product='Phosphate transport system protein PhoU' protein_id=AAW60480.1 transl_table=11
CP000009	GenBank	CDS	765610	766416	+	-1	.	codon_start=1 db_xref=GI:58001587 locus_tag=GOX0704 product='Phosphate transport ATP-binding protein PstB' protein_id=AAW60481.1 transl_table=11
CP000009	GenBank	CDS	766437	767309	+	-1	.	codon_start=1 db_xref=GI:58001588 locus_tag=GOX0705 product='Phosphate transport system permease protein PstA' protein_id=AAW60482.1 transl_table=11
CP000009	GenBank	CDS	767306	768286	+	-1	.	codon_start=1 db_xref=GI:58001589 locus_tag=GOX0706 product='Phosphate transport system permease protein PstC' protein_id=AAW60483.1 transl_table=11
CP000009	GenBank	CDS	768661	769200	+	1	.	codon_start=1 db_xref=GI:58001590 locus_tag=GOX0707 product='Starvation-inducible DNA-binding protein' protein_id=AAW60484.1 transl_table=11
CP000009	GenBank	CDS	769264	769731	+	-1	.	codon_start=1 db_xref=GI:58001591 locus_tag=GOX0708 product='Hypothetical protein' protein_id=AAW60485.1 transl_table=11
CP000009	GenBank	CDS	770444	771049	+	1	.	codon_start=1 db_xref=GI:58001592 locus_tag=GOX0709 product='Hypothetical protein' protein_id=AAW60486.1 transl_table=11
CP000009	GenBank	CDS	771086	772156	+	-1	.	EC_number=2.4.1.- codon_start=1 db_xref=GI:58001593 locus_tag=GOX0710 product=Glycosyltransferase protein_id=AAW60487.1 transl_table=11
CP000009	GenBank	CDS	772456	773448	+	-1	.	codon_start=1 db_xref=GI:58001594 locus_tag=GOX0711 product='Hypothetical protein' protein_id=AAW60488.1 transl_table=11
CP000009	GenBank	CDS	773634	776348	+	-1	.	EC_number=2.4.1.- codon_start=1 db_xref=GI:58001595 locus_tag=GOX0712 product=Glycosyltransferase protein_id=AAW60489.1 transl_table=11
CP000009	GenBank	CDS	776584	778356	+	-1	.	codon_start=1 db_xref=GI:58001596 locus_tag=GOX0713 product='Hypothetical protein' protein_id=AAW60490.1 transl_table=11
CP000009	GenBank	CDS	778450	779910	+	-1	.	codon_start=1 db_xref=GI:58001597 locus_tag=GOX0714 product='HlyD family secretion protein' protein_id=AAW60491.1 transl_table=11
CP000009	GenBank	CDS	779913	782135	+	-1	.	codon_start=1 db_xref=GI:58001598 locus_tag=GOX0715 product='Probable secretion ATP-binding protein' protein_id=AAW60492.1 transl_table=11
CP000009	GenBank	CDS	782496	783269	+	-1	.	EC_number=1.1.1.- codon_start=1 db_xref=GI:58001599 locus_tag=GOX0716 product='Putative oxidoreductase' protein_id=AAW60493.1 transl_table=11
CP000009	GenBank	CDS	783401	784318	+	1	.	codon_start=1 db_xref=GI:58001600 locus_tag=GOX0717 product='Transcriptional regluator LysR family' protein_id=AAW60494.1 transl_table=11
CP000009	GenBank	CDS	784873	785859	+	1	.	codon_start=1 db_xref=GI:58001601 locus_tag=GOX0718 product='Hypothetical protein' protein_id=AAW60495.1 transl_table=11
CP000009	GenBank	CDS	786351	787631	+	1	.	EC_number=2.6.1.62 codon_start=1 db_xref=GI:58001602 locus_tag=GOX0719 product='Adenosylmethionine-8-amino-7-oxononanoate aminotransferase' protein_id=AAW60496.1 transl_table=11
CP000009	GenBank	CDS	787628	788806	+	1	.	EC_number=2.3.1.47 codon_start=1 db_xref=GI:58001603 locus_tag=GOX0720 product='8-Amino-7-oxononanoate synthase' protein_id=AAW60497.1 transl_table=11
CP000009	GenBank	CDS	788803	789429	+	1	.	codon_start=1 db_xref=GI:58001604 locus_tag=GOX0721 product='Biotin synthesis protein BioH' protein_id=AAW60498.1 transl_table=11
CP000009	GenBank	CDS	789416	790222	+	1	.	codon_start=1 db_xref=GI:58001605 locus_tag=GOX0722 product='Biotin synthesis protein BioC' protein_id=AAW60499.1 transl_table=11
CP000009	GenBank	CDS	790219	790869	+	1	.	EC_number=6.3.3.3 codon_start=1 db_xref=GI:58001606 locus_tag=GOX0723 product='Dethiobiotin synthetase BioD' protein_id=AAW60500.1 transl_table=11
CP000009	GenBank	CDS	791032	792600	+	1	.	codon_start=1 db_xref=GI:58001607 locus_tag=GOX0724 product='Periplasmic glucan biosynthesis protein MdoG' protein_id=AAW60501.1 transl_table=11
CP000009	GenBank	CDS	792576	794762	+	1	.	codon_start=1 db_xref=GI:58001608 locus_tag=GOX0725 product='Periplasmic glucan biosynthesis protein MdoH' protein_id=AAW60502.1 transl_table=11
CP000009	GenBank	CDS	794840	795514	+	-1	.	codon_start=1 db_xref=GI:58001609 locus_tag=GOX0726 product='Hypothetical protein' protein_id=AAW60503.1 transl_table=11
CP000009	GenBank	CDS	795730	797730	+	1	.	EC_number=3.4.21.83 codon_start=1 db_xref=GI:58001610 locus_tag=GOX0727 product='Oligopeptidase B' protein_id=AAW60504.1 transl_table=11
CP000009	GenBank	CDS	797839	798789	+	-1	.	codon_start=1 db_xref=GI:58001611 locus_tag=GOX0728 product='Putative multidrug resistance efflux pump' protein_id=AAW60505.1 transl_table=11
CP000009	GenBank	CDS	798842	799042	+	-1	.	codon_start=1 db_xref=GI:58001612 locus_tag=GOX0729 product='Hypothetical transmembrane protein' protein_id=AAW60506.1 transl_table=11
CP000009	GenBank	CDS	799036	801045	+	-1	.	codon_start=1 db_xref=GI:58001613 locus_tag=GOX0730 product='Hypothetical transmembrane protein' protein_id=AAW60507.1 transl_table=11
CP000009	GenBank	CDS	801033	801773	+	1	.	codon_start=1 db_xref=GI:58001614 locus_tag=GOX0731 product='Hypothetical protein' protein_id=AAW60508.1 transl_table=11
CP000009	GenBank	CDS	801872	801997	+	1	.	codon_start=1 db_xref=GI:58001615 locus_tag=GOX0732 product='LSU ribosomal protein L36P' protein_id=AAW60509.1 transl_table=11
CP000009	GenBank	CDS	802039	802710	+	1	.	codon_start=1 db_xref=GI:58001616 locus_tag=GOX0733 product='Hypothetical protein' protein_id=AAW60510.1 transl_table=11
CP000009	GenBank	CDS	802802	803044	+	1	.	codon_start=1 db_xref=GI:58001617 locus_tag=GOX0734 product='Hypothetical protein' protein_id=AAW60511.1 transl_table=11
CP000009	GenBank	CDS	803064	805304	+	-1	.	codon_start=1 db_xref=GI:58001618 locus_tag=GOX0735 product='Primosomal replication factor Y, primosomal protein N'' protein_id=AAW60512.1 transl_table=11
CP000009	GenBank	CDS	805338	806303	+	1	.	codon_start=1 db_xref=GI:58001619 locus_tag=GOX0736 product='Site-specific recombinase, integrase/recombinase RipX, XerC' protein_id=AAW60513.1 transl_table=11
CP000009	GenBank	CDS	806300	807220	+	1	.	codon_start=1 db_xref=GI:58001620 locus_tag=GOX0737 product='Hypothetical protein' protein_id=AAW60514.1 transl_table=11
CP000009	GenBank	CDS	807303	808160	+	-1	.	EC_number=1.11.1.10 codon_start=1 db_xref=GI:58001621 locus_tag=GOX0738 product='Non-heme chloroperoxidase' protein_id=AAW60515.1 transl_table=11
CP000009	GenBank	CDS	808236	808745	+	1	.	codon_start=1 db_xref=GI:58001622 locus_tag=GOX0739 product='Transcriptional regulator, Mer family' protein_id=AAW60516.1 transl_table=11
CP000009	GenBank	CDS	808742	809434	+	-1	.	codon_start=1 db_xref=GI:58001623 locus_tag=GOX0740 product='Putative protease' protein_id=AAW60517.1 transl_table=11
CP000009	GenBank	CDS	809586	810515	+	1	.	codon_start=1 db_xref=GI:58001624 locus_tag=GOX0741 product='Hypothetical protein' protein_id=AAW60518.1 transl_table=11
CP000009	GenBank	CDS	810698	811222	+	-1	.	codon_start=1 db_xref=GI:58001625 locus_tag=GOX0742 product='Hypothetical protein' protein_id=AAW60519.1 transl_table=11
CP000009	GenBank	CDS	811295	812653	+	-1	.	codon_start=1 db_xref=GI:58001626 locus_tag=GOX0743 product='Ammonium transporter AmtB' protein_id=AAW60520.1 transl_table=11
CP000009	GenBank	CDS	812653	813000	+	-1	.	codon_start=1 db_xref=GI:58001627 locus_tag=GOX0744 product='Nitrogen regulatory protein P-II, GlnK' protein_id=AAW60521.1 transl_table=11
CP000009	GenBank	CDS	813139	814335	+	-1	.	codon_start=1 db_xref=GI:58001628 locus_tag=GOX0745 product='Hypothetical transmembrane protein' protein_id=AAW60522.1 transl_table=11
CP000009	GenBank	CDS	814874	816082	+	1	.	codon_start=1 db_xref=GI:58001629 locus_tag=GOX0746 product='FAD-dependent monooxygenase' protein_id=AAW60523.1 transl_table=11
CP000009	GenBank	CDS	816079	816861	+	1	.	EC_number=2.3.1.30 codon_start=1 db_xref=GI:58001630 locus_tag=GOX0747 product='Serine O-acetyltransferase CysE' protein_id=AAW60524.1 transl_table=11
CP000009	GenBank	CDS	816908	818068	+	-1	.	EC_number=5.1.3.3 codon_start=1 db_xref=GI:58001631 locus_tag=GOX0748 product='Aldose 1-epimerase' protein_id=AAW60525.1 transl_table=11
CP000009	GenBank	CDS	818385	819203	+	1	.	codon_start=1 db_xref=GI:58001632 locus_tag=GOX0749 product='Putative lipoprotein' protein_id=AAW60526.1 transl_table=11
CP000009	GenBank	CDS	819214	819807	+	1	.	codon_start=1 db_xref=GI:58001633 locus_tag=GOX0750 product='Hypothetical protein' protein_id=AAW60527.1 transl_table=11
CP000009	GenBank	CDS	819900	821492	+	1	.	codon_start=1 db_xref=GI:58001634 locus_tag=GOX0751 product='Hypothetical protein' protein_id=AAW60528.1 transl_table=11
CP000009	GenBank	CDS	821505	822002	+	-1	.	EC_number=2.3.1.- codon_start=1 db_xref=GI:58001635 locus_tag=GOX0752 product='Putative acetyltransferase' protein_id=AAW60529.1 transl_table=11
CP000009	GenBank	CDS	822077	823756	+	-1	.	codon_start=1 db_xref=GI:58001636 locus_tag=GOX0753 product='ABC transporter ATP-binding protein' protein_id=AAW60530.1 transl_table=11
CP000009	GenBank	tRNA	823833	823906	+	-1	.	locus_tag=GOX0754 note='codon recognized: AUG' product=tRNA-Met
CP000009	GenBank	CDS	824074	826293	+	1	.	codon_start=1 db_xref=GI:58001637 locus_tag=GOX0755 product='Hypothetical protein in adhS 5' region' protein_id=AAW60531.1 transl_table=11
CP000009	GenBank	CDS	826447	826848	+	1	.	codon_start=1 db_xref=GI:58001638 locus_tag=GOX0756 product='Alcohol dehydrogenase 15 kDa subunit' protein_id=AAW60532.1 transl_table=11
CP000009	GenBank	CDS	827024	827545	+	1	.	EC_number=3.6.1.1 codon_start=1 db_xref=GI:58001639 locus_tag=GOX0757 product='Inorganic pyrophosphatase' protein_id=AAW60533.1 transl_table=11
CP000009	GenBank	CDS	828173	829369	+	1	.	codon_start=1 db_xref=GI:58001640 locus_tag=GOX0758 note='similar to RpfN protein' product=Porin protein_id=AAW60534.1 transl_table=11
CP000009	GenBank	CDS	829374	830750	+	-1	.	codon_start=1 db_xref=GI:58001641 locus_tag=GOX0759 product='Putative oxidoreductase' protein_id=AAW60535.1 transl_table=11
CP000009	GenBank	tRNA	830919	830993	+	-1	.	locus_tag=GOX0760 note='codon recognized: GGC' product=tRNA-Gly
CP000009	GenBank	tRNA	831141	831215	+	-1	.	locus_tag=GOX0761 note='codon recognized: GGC' product=tRNA-Gly
CP000009	GenBank	CDS	831401	832354	+	1	.	codon_start=1 db_xref=GI:58001642 locus_tag=GOX0762 product=Thioredoxin protein_id=AAW60536.1 transl_table=11
CP000009	GenBank	CDS	832359	833033	+	1	.	EC_number=3.4.21.53 codon_start=1 db_xref=GI:58001643 locus_tag=GOX0763 product='ATP-dependent protease La' protein_id=AAW60537.1 transl_table=11
CP000009	GenBank	CDS	833036	833215	+	1	.	codon_start=1 db_xref=GI:58001644 locus_tag=GOX0764 product='Hypothetical protein' protein_id=AAW60538.1 transl_table=11
CP000009	GenBank	CDS	833223	833411	+	-1	.	codon_start=1 db_xref=GI:58001645 locus_tag=GOX0765 product='Methyl-accepting chemotaxis protein' protein_id=AAW60539.1 transl_table=11
CP000009	GenBank	CDS	833408	834784	+	-1	.	codon_start=1 db_xref=GI:58001646 locus_tag=GOX0766 product='Methyl-accepting chemotaxis protein' protein_id=AAW60540.1 transl_table=11
CP000009	GenBank	CDS	835368	836030	+	1	.	codon_start=1 db_xref=GI:58001647 locus_tag=GOX0767 product='Hypothetical protein' protein_id=AAW60541.1 transl_table=11
CP000009	GenBank	CDS	836034	836672	+	-1	.	codon_start=1 db_xref=GI:58001648 locus_tag=GOX0768 product='Transcriptional regulator' protein_id=AAW60542.1 transl_table=11
CP000009	GenBank	CDS	836675	838198	+	-1	.	EC_number=2.3.1.- codon_start=1 db_xref=GI:58001649 locus_tag=GOX0769 product='Apolipoprotein N-acyltransferase' protein_id=AAW60543.1 transl_table=11
CP000009	GenBank	CDS	838275	839105	+	-1	.	codon_start=1 db_xref=GI:58001650 locus_tag=GOX0770 product='Hypothetical protein' protein_id=AAW60544.1 transl_table=11
CP000009	GenBank	CDS	839228	839761	+	-1	.	codon_start=1 db_xref=GI:58001651 locus_tag=GOX0771 product='Ferric uptake regulation protein' protein_id=AAW60545.1 transl_table=11
CP000009	GenBank	CDS	839866	840273	+	-1	.	codon_start=1 db_xref=GI:58001652 locus_tag=GOX0772 product='Transcriptional regulator' protein_id=AAW60546.1 transl_table=11
CP000009	GenBank	CDS	840530	841360	+	-1	.	codon_start=1 db_xref=GI:58001653 locus_tag=GOX0773 product='Transposase (class IV)' protein_id=AAW60547.1 transl_table=11
CP000009	GenBank	CDS	841509	841952	+	-1	.	EC_number=2.3.1.128 codon_start=1 db_xref=GI:58001654 locus_tag=GOX0774 product='Ribosomal-protein-alanine acetyltransferase' protein_id=AAW60548.1 transl_table=11
CP000009	GenBank	CDS	841949	842575	+	-1	.	codon_start=1 db_xref=GI:58001655 locus_tag=GOX0775 product='Hypothetical protein' protein_id=AAW60549.1 transl_table=11
CP000009	GenBank	CDS	842566	843186	+	-1	.	codon_start=1 db_xref=GI:58001656 locus_tag=GOX0776 product='Putative oxidoreductase (NADH dehydrogenase/NAD(P)H nitroreductase)' protein_id=AAW60550.1 transl_table=11
CP000009	GenBank	CDS	843190	843828	+	-1	.	codon_start=1 db_xref=GI:58001657 locus_tag=GOX0777 product='NifU protein' protein_id=AAW60551.1 transl_table=11
CP000009	GenBank	CDS	843870	845174	+	-1	.	EC_number=2.7.3.- codon_start=1 db_xref=GI:58001658 locus_tag=GOX0778 product='Two component sensor histidine kinase' protein_id=AAW60552.1 transl_table=11
CP000009	GenBank	CDS	845325	846023	+	-1	.	codon_start=1 db_xref=GI:58001659 locus_tag=GOX0779 product='Two component response regulator' protein_id=AAW60553.1 transl_table=11
CP000009	GenBank	CDS	846194	847270	+	1	.	EC_number=4.1.2.13 codon_start=1 db_xref=GI:58001660 locus_tag=GOX0780 product='Fructose-bisphosphate aldolase' protein_id=AAW60554.1 transl_table=11
CP000009	GenBank	CDS	847320	848735	+	-1	.	codon_start=1 db_xref=GI:58001661 locus_tag=GOX0781 product='Outer membrane channel protein' protein_id=AAW60555.1 transl_table=11
CP000009	GenBank	CDS	848996	849673	+	1	.	codon_start=1 db_xref=GI:58001662 locus_tag=GOX0782 product='Transcriptional regulator, TetR family' protein_id=AAW60556.1 transl_table=11
CP000009	GenBank	CDS	849667	851244	+	-1	.	codon_start=1 db_xref=GI:58001663 locus_tag=GOX0783 product='Multidrug resistance protein B' protein_id=AAW60557.1 transl_table=11
CP000009	GenBank	CDS	851241	852347	+	-1	.	codon_start=1 db_xref=GI:58001664 locus_tag=GOX0784 product='Multidrug resistance protein A' protein_id=AAW60558.1 transl_table=11
CP000009	GenBank	CDS	852518	854017	+	-1	.	EC_number=2.7.7.7 codon_start=1 db_xref=GI:58001665 locus_tag=GOX0785 product='DNA polymerase related protein' protein_id=AAW60559.1 transl_table=11
CP000009	GenBank	CDS	854014	855246	+	-1	.	codon_start=1 db_xref=GI:58001666 locus_tag=GOX0786 product='Hypothetical protein' protein_id=AAW60560.1 transl_table=11
CP000009	GenBank	CDS	855425	856900	+	1	.	codon_start=1 db_xref=GI:58001667 locus_tag=GOX0787 product='Flagellin B' protein_id=AAW60561.1 transl_table=11
CP000009	GenBank	CDS	857044	857466	+	1	.	codon_start=1 db_xref=GI:58001668 locus_tag=GOX0788 product='Flagellin assembly protein' protein_id=AAW60562.1 transl_table=11
CP000009	GenBank	CDS	857607	858356	+	-1	.	codon_start=1 db_xref=GI:58001669 locus_tag=GOX0789 product=Peptidase protein_id=AAW60563.1 transl_table=11
CP000009	GenBank	CDS	858554	859609	+	-1	.	codon_start=1 db_xref=GI:58001670 locus_tag=GOX0790 product=Peptidase protein_id=AAW60564.1 transl_table=11
CP000009	GenBank	CDS	859643	860395	+	-1	.	codon_start=1 db_xref=GI:58001671 locus_tag=GOX0791 product='5,10-Methylenetetrahydrofolate reductase' protein_id=AAW60565.1 transl_table=11
CP000009	GenBank	CDS	860392	861306	+	-1	.	EC_number=1.5.1.5 EC_number=3.5.4.9 codon_start=1 db_xref=GI:58001672 locus_tag=GOX0792 product='Methylene-THF dehydrogenase' protein_id=AAW60566.1 transl_table=11
CP000009	GenBank	CDS	861318	862454	+	1	.	EC_number=4.1.2.5 codon_start=1 db_xref=GI:58001673 locus_tag=GOX0793 product='Low-specificity threonine aldolase' protein_id=AAW60567.1 transl_table=11
CP000009	GenBank	CDS	862455	863813	+	1	.	EC_number=4.3.1.17 codon_start=1 db_xref=GI:58001674 locus_tag=GOX0794 product='L-serine deaminase /L-threonine deaminase' protein_id=AAW60568.1 transl_table=11
CP000009	GenBank	CDS	863820	864935	+	-1	.	codon_start=1 db_xref=GI:58001675 locus_tag=GOX0795 product='Hypothetical protein' protein_id=AAW60569.1 transl_table=11
CP000009	GenBank	CDS	865184	866494	+	1	.	codon_start=1 db_xref=GI:58001676 locus_tag=GOX0796 product='Hypothetical protein' protein_id=AAW60570.1 transl_table=11
CP000009	GenBank	CDS	866502	866741	+	-1	.	codon_start=1 db_xref=GI:58001677 locus_tag=GOX0797 product='Hypothetical protein' protein_id=AAW60571.1 transl_table=11
CP000009	GenBank	CDS	866832	868391	+	-1	.	EC_number=3.4.21.- codon_start=1 db_xref=GI:58001678 locus_tag=GOX0798 product='Serine protease, HtrA/DegQ/DegS family' protein_id=AAW60572.1 transl_table=11
CP000009	GenBank	CDS	868510	869016	+	-1	.	EC_number=3.5.4.1 codon_start=1 db_xref=GI:58001679 locus_tag=GOX0799 product='Cytosine deaminase' protein_id=AAW60573.1 transl_table=11
CP000009	GenBank	CDS	869026	869757	+	1	.	codon_start=1 db_xref=GI:58001680 locus_tag=GOX0800 product='Possible amidotransferase' protein_id=AAW60574.1 transl_table=11
CP000009	GenBank	CDS	869754	870548	+	1	.	EC_number=4.2.1.70 codon_start=1 db_xref=GI:58001681 locus_tag=GOX0801 product='tRNA pseudouridine synthase A' protein_id=AAW60575.1 transl_table=11
CP000009	GenBank	CDS	870552	871151	+	1	.	codon_start=1 db_xref=GI:58001682 locus_tag=GOX0802 product='Hypothetical protein' protein_id=AAW60576.1 transl_table=11
CP000009	GenBank	CDS	871307	873988	+	1	.	codon_start=1 db_xref=GI:58001683 locus_tag=GOX0803 product='Cell division protein FtsK' protein_id=AAW60577.1 transl_table=11
CP000009	GenBank	CDS	873978	874775	+	1	.	EC_number=4.2.1.70 codon_start=1 db_xref=GI:58001684 locus_tag=GOX0804 product='Ribosomal large subunit pseudouridine synthase A' protein_id=AAW60578.1 transl_table=11
CP000009	GenBank	CDS	874766	875503	+	-1	.	codon_start=1 db_xref=GI:58001685 locus_tag=GOX0805 product='Hypothetical protein' protein_id=AAW60579.1 transl_table=11
CP000009	GenBank	CDS	875524	875949	+	-1	.	codon_start=1 db_xref=GI:58001686 locus_tag=GOX0806 product='Hypothetical protein' protein_id=AAW60580.1 transl_table=11
CP000009	GenBank	CDS	876091	876513	+	-1	.	codon_start=1 db_xref=GI:58001687 locus_tag=GOX0807 product='Hypothetical protein' protein_id=AAW60581.1 transl_table=11
CP000009	GenBank	CDS	876601	878028	+	-1	.	codon_start=1 db_xref=GI:58001688 locus_tag=GOX0808 product='Galactose-proton symporter' protein_id=AAW60582.1 transl_table=11
CP000009	GenBank	CDS	878117	879136	+	-1	.	codon_start=1 db_xref=GI:58001689 locus_tag=GOX0809 product='L-asparaginase II' protein_id=AAW60583.1 transl_table=11
CP000009	GenBank	CDS	879170	879622	+	-1	.	codon_start=1 db_xref=GI:58001690 locus_tag=GOX0810 product='Hypothetical protein' protein_id=AAW60584.1 transl_table=11
CP000009	GenBank	CDS	879629	880192	+	-1	.	codon_start=1 db_xref=GI:58001691 locus_tag=GOX0811 product='Transcriptional regulator Fur family' protein_id=AAW60585.1 transl_table=11
CP000009	GenBank	CDS	880242	882011	+	-1	.	EC_number=2.7.3.9 codon_start=1 db_xref=GI:58001692 locus_tag=GOX0812 product='Phosphoenolpyruvate-protein phosphotransferase' protein_id=AAW60586.1 transl_table=11
CP000009	GenBank	CDS	882109	882408	+	-1	.	EC_number=2.7.1.69 codon_start=1 db_xref=GI:58001693 locus_tag=GOX0813 product='Phosphocarrier protein HPr' protein_id=AAW60587.1 transl_table=11
CP000009	GenBank	CDS	882290	882862	+	-1	.	EC_number=2.7.1.69 codon_start=1 db_xref=GI:58001694 locus_tag=GOX0814 product='PTS system, IIA component' protein_id=AAW60588.1 transl_table=11
CP000009	GenBank	CDS	882859	883824	+	-1	.	codon_start=1 db_xref=GI:58001695 locus_tag=GOX0815 product='Hypothetical protein' protein_id=AAW60589.1 transl_table=11
CP000009	GenBank	CDS	883874	884584	+	-1	.	EC_number=2.7.3.- codon_start=1 db_xref=GI:58001696 locus_tag=GOX0816 product='HPr kinase' protein_id=AAW60590.1 transl_table=11
CP000009	GenBank	CDS	884946	885338	+	1	.	codon_start=1 db_xref=GI:58001697 locus_tag=GOX0817 product='Hypothetical protein' protein_id=AAW60591.1 transl_table=11
CP000009	GenBank	CDS	885473	887311	+	-1	.	EC_number=2.7.3.- codon_start=1 db_xref=GI:58001698 locus_tag=GOX0818 product='Sensor protein ChvG' protein_id=AAW60592.1 transl_table=11
CP000009	GenBank	CDS	887318	888088	+	-1	.	codon_start=1 db_xref=GI:58001699 locus_tag=GOX0819 product='Two component response regulator ChvI' protein_id=AAW60593.1 transl_table=11
CP000009	GenBank	CDS	888251	888916	+	1	.	codon_start=1 db_xref=GI:58001700 locus_tag=GOX0820 product='GrpE protein (HSP-70 cofactor)' protein_id=AAW60594.1 transl_table=11
CP000009	GenBank	CDS	889029	889949	+	1	.	codon_start=1 db_xref=GI:58001701 locus_tag=GOX0821 product='Lipopolysaccharide core biosynthesis protein' protein_id=AAW60595.1 transl_table=11
CP000009	GenBank	CDS	889967	891001	+	1	.	codon_start=1 db_xref=GI:58001702 locus_tag=GOX0822 product='Hypothetical protein' protein_id=AAW60596.1 transl_table=11
CP000009	GenBank	CDS	891115	893052	+	1	.	EC_number=6.1.1.3 codon_start=1 db_xref=GI:58001703 locus_tag=GOX0823 product='Threonyl-tRNA synthetase' protein_id=AAW60597.1 transl_table=11
CP000009	GenBank	CDS	893206	893727	+	1	.	codon_start=1 db_xref=GI:58001704 locus_tag=GOX0824 product='Bacterial protein translation initiation factor 3 (IF-3)' protein_id=AAW60598.1 transl_table=11
CP000009	GenBank	CDS	893847	895316	+	-1	.	codon_start=1 db_xref=GI:58001705 locus_tag=GOX0825 product='Hypothetical protein' protein_id=AAW60599.1 transl_table=11
CP000009	GenBank	CDS	895399	895746	+	-1	.	codon_start=1 db_xref=GI:58001706 locus_tag=GOX0826 product='Hypothetical protein' protein_id=AAW60600.1 transl_table=11
CP000009	GenBank	CDS	895775	896503	+	-1	.	codon_start=1 db_xref=GI:58001707 locus_tag=GOX0827 product='Hypothetical protein' protein_id=AAW60601.1 transl_table=11
CP000009	GenBank	CDS	896548	896892	+	-1	.	codon_start=1 db_xref=GI:58001708 locus_tag=GOX0828 product='Hypothetical protein' protein_id=AAW60602.1 transl_table=11
CP000009	GenBank	CDS	896951	898384	+	-1	.	EC_number=2.7.3.- codon_start=1 db_xref=GI:58001709 locus_tag=GOX0829 product='Two component sensor histidine kinase' protein_id=AAW60603.1 transl_table=11
CP000009	GenBank	CDS	898391	899071	+	-1	.	codon_start=1 db_xref=GI:58001710 locus_tag=GOX0830 product='Two component response regulator' protein_id=AAW60604.1 transl_table=11
CP000009	GenBank	CDS	899383	900639	+	-1	.	codon_start=1 db_xref=GI:58001711 locus_tag=GOX0831 note='similar to DO protease' product='Serine protease' protein_id=AAW60605.1 transl_table=11
CP000009	GenBank	CDS	900727	902994	+	-1	.	codon_start=1 db_xref=GI:58001712 locus_tag=GOX0832 product='ATP-dependent helicase' protein_id=AAW60606.1 transl_table=11
CP000009	GenBank	CDS	903327	903533	+	-1	.	codon_start=1 db_xref=GI:58001713 locus_tag=GOX0833 product='Cold shock protein' protein_id=AAW60607.1 transl_table=11
CP000009	GenBank	CDS	903861	904691	+	-1	.	EC_number=1.1.1.- codon_start=1 db_xref=GI:58001714 locus_tag=GOX0834 product='Putative oxidoreductase' protein_id=AAW60608.1 transl_table=11
CP000009	GenBank	CDS	904703	905242	+	-1	.	EC_number=2.4.2.7 codon_start=1 db_xref=GI:58001715 locus_tag=GOX0835 product='Adenine phosphoribosyltransferase' protein_id=AAW60609.1 transl_table=11
CP000009	GenBank	CDS	905337	905693	+	-1	.	codon_start=1 db_xref=GI:58001716 locus_tag=GOX0836 product='Hypothetical protein' protein_id=AAW60610.1 transl_table=11
CP000009	GenBank	CDS	905721	906989	+	-1	.	codon_start=1 db_xref=GI:58001717 locus_tag=GOX0837 product='Putative drug transport transmembrane protein' protein_id=AAW60611.1 transl_table=11
CP000009	GenBank	CDS	907035	907820	+	-1	.	codon_start=1 db_xref=GI:58001718 locus_tag=GOX0838 product='Hypothetical protein' protein_id=AAW60612.1 transl_table=11
CP000009	GenBank	CDS	907942	908766	+	1	.	codon_start=1 db_xref=GI:58001719 locus_tag=GOX0839 product='Hypothetical protein' protein_id=AAW60613.1 transl_table=11
CP000009	GenBank	CDS	908818	909204	+	1	.	codon_start=1 db_xref=GI:58001720 locus_tag=GOX0840 product='Hypothetical protein' protein_id=AAW60614.1 transl_table=11
CP000009	GenBank	CDS	909285	909563	+	1	.	codon_start=1 db_xref=GI:58001721 locus_tag=GOX0841 product='Hypothetical protein' protein_id=AAW60615.1 transl_table=11
CP000009	GenBank	CDS	909571	910215	+	-1	.	codon_start=1 db_xref=GI:58001722 locus_tag=GOX0842 product='Hypothetical protein' protein_id=AAW60616.1 transl_table=11
CP000009	GenBank	CDS	910161	910739	+	-1	.	EC_number=3.6.1.13 codon_start=1 db_xref=GI:58001723 locus_tag=GOX0843 product='ADP-ribose pyrophosphatase' protein_id=AAW60617.1 transl_table=11
CP000009	GenBank	CDS	910790	911860	+	1	.	EC_number=2.7.7.7 codon_start=1 db_xref=GI:58001724 locus_tag=GOX0844 product='DNA polymerase IV, damage-inducible protein P' protein_id=AAW60618.1 transl_table=11
CP000009	GenBank	CDS	911954	912400	+	1	.	codon_start=1 db_xref=GI:58001725 locus_tag=GOX0845 product='Hypothetical protein' protein_id=AAW60619.1 transl_table=11
CP000009	GenBank	CDS	912529	913722	+	1	.	codon_start=1 db_xref=GI:58001726 locus_tag=GOX0846 product='Probable MFS family transport protein' protein_id=AAW60620.1 transl_table=11
CP000009	GenBank	CDS	913719	914309	+	1	.	codon_start=1 db_xref=GI:58001727 locus_tag=GOX0847 product='Predicted Rossmann fold nucleotide-binding protein' protein_id=AAW60621.1 transl_table=11
CP000009	GenBank	CDS	914337	914813	+	-1	.	codon_start=1 db_xref=GI:58001728 locus_tag=GOX0848 product='Hypothetical protein' protein_id=AAW60622.1 transl_table=11
CP000009	GenBank	CDS	915033	916508	+	1	.	codon_start=1 db_xref=GI:58001729 locus_tag=GOX0849 product='NADPH-dependent L-sorbose reductase' protein_id=AAW60623.1 transl_table=11
CP000009	GenBank	CDS	916634	917890	+	-1	.	EC_number=2.5.1.7 codon_start=1 db_xref=GI:58001730 locus_tag=GOX0850 product='UDP-N-acetylglucosamine 1-carboxyvinyltransferase' protein_id=AAW60624.1 transl_table=11
CP000009	GenBank	CDS	917929	918480	+	-1	.	EC_number=3.5.4.13 codon_start=1 db_xref=GI:58001731 locus_tag=GOX0851 product='Deoxycytidine triphosphate deaminase' protein_id=AAW60625.1 transl_table=11
CP000009	GenBank	CDS	918573	919487	+	-1	.	codon_start=1 db_xref=GI:58001732 locus_tag=GOX0852 product=Permease protein_id=AAW60626.1 transl_table=11
CP000009	GenBank	CDS	919663	920847	+	-1	.	codon_start=1 db_xref=GI:58001733 locus_tag=GOX0853 product='Lipopolysaccharide biosynthesis protein' protein_id=AAW60627.1 transl_table=11
CP000009	GenBank	CDS	921036	923267	+	-1	.	codon_start=1 db_xref=GI:58001734 locus_tag=GOX0854 product='D-Sorbitol dehydrogenase subunit SldA' protein_id=AAW60628.1 transl_table=11
CP000009	GenBank	CDS	923267	923647	+	-1	.	codon_start=1 db_xref=GI:58001735 locus_tag=GOX0855 product='D-Sorbitol dehydrogenase subunit SldB' protein_id=AAW60629.1 transl_table=11
CP000009	GenBank	CDS	923799	924953	+	-1	.	codon_start=1 db_xref=GI:58001736 locus_tag=GOX0856 product='Hypothetical protein' protein_id=AAW60630.1 transl_table=11
CP000009	GenBank	CDS	925224	927128	+	1	.	codon_start=1 db_xref=GI:58001737 locus_tag=GOX0857 product='Chaperone protein DnaK' protein_id=AAW60631.1 transl_table=11
CP000009	GenBank	CDS	927271	928413	+	1	.	codon_start=1 db_xref=GI:58001738 locus_tag=GOX0858 product='Chaperone protein DnaJ' protein_id=AAW60632.1 transl_table=11
CP000009	GenBank	CDS	928465	929313	+	-1	.	EC_number=1.1.1.25 codon_start=1 db_xref=GI:58001739 locus_tag=GOX0859 product='Shikimate 5-dehydrogenase' protein_id=AAW60633.1 transl_table=11
CP000009	GenBank	CDS	929401	929850	+	-1	.	codon_start=1 db_xref=GI:58001740 locus_tag=GOX0860 note='control of cellular turnover of cyclic di-GMP' product='CDG1D protein' protein_id=AAW60634.1 transl_table=11
CP000009	GenBank	CDS	929931	931112	+	1	.	EC_number=1.5.1.34 EC_number=1.14.12.17 codon_start=1 db_xref=GI:58001741 locus_tag=GOX0861 product=Flavohemoprotein protein_id=AAW60635.1 transl_table=11
CP000009	GenBank	CDS	931113	931721	+	-1	.	EC_number=3.1.4.14 codon_start=1 db_xref=GI:58001742 locus_tag=GOX0862 product='Acyl carrier protein phosphodiesterase' protein_id=AAW60636.1 transl_table=11
CP000009	GenBank	CDS	931813	932226	+	1	.	codon_start=1 db_xref=GI:58001743 locus_tag=GOX0863 product='Hypothetical protein' protein_id=AAW60637.1 transl_table=11
CP000009	GenBank	CDS	932251	932997	+	1	.	EC_number=1.3.1.26 codon_start=1 db_xref=GI:58001744 locus_tag=GOX0864 product='Dihydrodipicolinate reductase' protein_id=AAW60638.1 transl_table=11
CP000009	GenBank	CDS	933061	933849	+	-1	.	codon_start=1 db_xref=GI:58001745 locus_tag=GOX0865 product='Xylitol Dehydrogenase' protein_id=AAW60639.1 transl_table=11
CP000009	GenBank	CDS	934151	935335	+	1	.	EC_number=2.5.1.6 codon_start=1 db_xref=GI:58001746 locus_tag=GOX0866 product='S-adenosylmethionine synthetase' protein_id=AAW60640.1 transl_table=11
CP000009	GenBank	CDS	935639	936046	+	1	.	EC_number=2.1.1.- codon_start=1 db_xref=GI:58001747 locus_tag=GOX0867 product='SAM-dependent methyltransferase' protein_id=AAW60641.1 transl_table=11
CP000009	GenBank	CDS	936085	937725	+	1	.	EC_number=1.5.5.1 codon_start=1 db_xref=GI:58001748 locus_tag=GOX0868 product='Electron transfer flavoprotein-ubiquinone oxidoreductase/ putative oxidoreductase' protein_id=AAW60642.1 transl_table=11
CP000009	GenBank	CDS	937832	938581	+	1	.	codon_start=1 db_xref=GI:58001749 locus_tag=GOX0869 product='Electron transfer flavoprotein beta-subunit' protein_id=AAW60643.1 transl_table=11
CP000009	GenBank	CDS	938581	939486	+	1	.	codon_start=1 db_xref=GI:58001750 locus_tag=GOX0870 product='Electron transfer flavoprotein alpha-subunit' protein_id=AAW60644.1 transl_table=11
CP000009	GenBank	CDS	939623	940330	+	1	.	EC_number=3.4.21.89 codon_start=1 db_xref=GI:58001751 locus_tag=GOX0871 product='Signal peptidase I' protein_id=AAW60645.1 transl_table=11
CP000009	GenBank	tRNA	940391	940467	+	1	.	locus_tag=GOX0872 note='codon recognized: CCG' product=tRNA-Pro
CP000009	GenBank	CDS	940582	941892	+	-1	.	EC_number=2.4.1.10 codon_start=1 db_xref=GI:58001752 locus_tag=GOX0873 product=Levansucrase protein_id=AAW60646.1 transl_table=11
CP000009	GenBank	CDS	942277	943308	+	-1	.	EC_number=4.99.1.1 codon_start=1 db_xref=GI:58001753 locus_tag=GOX0874 product=Ferrochelatase protein_id=AAW60647.1 transl_table=11
CP000009	GenBank	CDS	943768	944190	+	1	.	codon_start=1 db_xref=GI:58001754 locus_tag=GOX0875 product='AtsE protein' protein_id=AAW60648.1 transl_table=11
CP000009	GenBank	CDS	944217	945302	+	-1	.	codon_start=1 db_xref=GI:58001755 locus_tag=GOX0876 product='Hypothetical protein' protein_id=AAW60649.1 transl_table=11
CP000009	GenBank	CDS	945332	946219	+	-1	.	codon_start=1 db_xref=GI:58001756 locus_tag=GOX0877 product='Hypothetical protein' protein_id=AAW60650.1 transl_table=11
CP000009	GenBank	CDS	946223	947287	+	-1	.	EC_number=1.2.1.11 codon_start=1 db_xref=GI:58001757 locus_tag=GOX0878 product='Aspartate-semialdehyde dehydrogenase' protein_id=AAW60651.1 transl_table=11
CP000009	GenBank	CDS	947311	948000	+	-1	.	codon_start=1 db_xref=GI:58001758 locus_tag=GOX0879 note='related to SanF from Streptomyces ansochromogenes' product='Hypothetical protein' protein_id=AAW60652.1 transl_table=11
CP000009	GenBank	CDS	948030	948353	+	-1	.	codon_start=1 db_xref=GI:58001759 locus_tag=GOX0880 product='Hypothetical protein' protein_id=AAW60653.1 transl_table=11
CP000009	GenBank	CDS	948546	949508	+	1	.	codon_start=1 db_xref=GI:58001760 locus_tag=GOX0881 product=Arylesterase protein_id=AAW60654.1 transl_table=11
CP000009	GenBank	CDS	949641	952298	+	1	.	EC_number=1.2.4.2 codon_start=1 db_xref=GI:58001761 locus_tag=GOX0882 product='2-Oxoglutarate dehydrogenase E1 component' protein_id=AAW60655.1 transl_table=11
CP000009	GenBank	tRNA	952595	952670	+	-1	.	locus_tag=GOX0883 note='codon recognized: AAA' product=tRNA-Lys
CP000009	GenBank	CDS	952864	953286	+	1	.	EC_number=3.1.1.29 codon_start=1 db_xref=GI:58001762 locus_tag=GOX0884 product='Peptidyl-tRNA hydrolase' protein_id=AAW60656.1 transl_table=11
CP000009	GenBank	CDS	953567	956209	+	1	.	codon_start=1 db_xref=GI:58001763 locus_tag=GOX0885 product='Ferric enterobactin receptor' protein_id=AAW60657.1 transl_table=11
CP000009	GenBank	CDS	956363	959590	+	-1	.	codon_start=1 db_xref=GI:58001764 locus_tag=GOX0886 product='Hypothetical protein' protein_id=AAW60658.1 transl_table=11
CP000009	GenBank	CDS	959751	962525	+	1	.	EC_number=5.99.1.3 codon_start=1 db_xref=GI:58001765 locus_tag=GOX0887 product='DNA gyrase subunit A' protein_id=AAW60659.1 transl_table=11
CP000009	GenBank	CDS	962506	963036	+	1	.	EC_number=2.7.7.3 codon_start=1 db_xref=GI:58001766 locus_tag=GOX0888 product='Phosphopantetheine adenylyltransferase' protein_id=AAW60660.1 transl_table=11
CP000009	GenBank	CDS	963068	963553	+	1	.	EC_number=5.2.1.8 codon_start=1 db_xref=GI:58001767 locus_tag=GOX0889 product='Peptidyl-prolyl cis-trans isomerase' protein_id=AAW60661.1 transl_table=11
CP000009	GenBank	CDS	963743	963919	+	1	.	codon_start=1 db_xref=GI:58001768 locus_tag=GOX0890 product='Hypothetical protein' protein_id=AAW60662.1 transl_table=11
CP000009	GenBank	CDS	964015	964581	+	-1	.	codon_start=1 db_xref=GI:58001769 locus_tag=GOX0891 product='Single-strand DNA binding protein' protein_id=AAW60663.1 transl_table=11
CP000009	GenBank	CDS	964714	967758	+	1	.	codon_start=1 db_xref=GI:58001770 locus_tag=GOX0892 product='Excinuclease ABC subunit A' protein_id=AAW60664.1 transl_table=11
CP000009	GenBank	CDS	968062	969021	+	1	.	codon_start=1 db_xref=GI:58001771 locus_tag=GOX0893 product='Transposase (class I)' protein_id=AAW60665.1 transl_table=11
CP000009	GenBank	CDS	969018	969347	+	-1	.	codon_start=1 db_xref=GI:58001772 locus_tag=GOX0894 product='Hypothetical protein' protein_id=AAW60666.1 transl_table=11
CP000009	GenBank	CDS	969344	970285	+	-1	.	codon_start=1 db_xref=GI:58001773 locus_tag=GOX0895 product='Hypothetical protein' protein_id=AAW60667.1 transl_table=11
CP000009	GenBank	CDS	970945	972222	+	1	.	codon_start=1 db_xref=GI:58001774 locus_tag=GOX0896 product='Hypothetical protein' protein_id=AAW60668.1 transl_table=11
CP000009	GenBank	CDS	972158	973405	+	-1	.	EC_number=2.4.1.- codon_start=1 db_xref=GI:58001775 locus_tag=GOX0897 product='Putative glycosyltransferase' protein_id=AAW60669.1 transl_table=11
CP000009	GenBank	CDS	973760	975088	+	1	.	EC_number=3.5.4.3 codon_start=1 db_xref=GI:58001776 locus_tag=GOX0898 product='Guanine deaminase' protein_id=AAW60670.1 transl_table=11
CP000009	GenBank	CDS	975165	976124	+	-1	.	codon_start=1 db_xref=GI:58001777 locus_tag=GOX0899 product='Transposase (class I)' protein_id=AAW60671.1 transl_table=11
CP000009	GenBank	CDS	976295	977275	+	1	.	codon_start=1 db_xref=GI:58001778 locus_tag=GOX0900 product='Hypothetical protein' protein_id=AAW60672.1 transl_table=11
CP000009	GenBank	CDS	977395	978798	+	-1	.	codon_start=1 db_xref=GI:58001779 locus_tag=GOX0901 product='Xanthine/uracil permease' protein_id=AAW60673.1 transl_table=11
CP000009	GenBank	CDS	978808	979140	+	-1	.	codon_start=1 db_xref=GI:58001780 locus_tag=GOX0902 product='Hypothetical protein' protein_id=AAW60674.1 transl_table=11
CP000009	GenBank	CDS	979137	979715	+	-1	.	codon_start=1 db_xref=GI:58001781 locus_tag=GOX0903 product='Hypothetical protein' protein_id=AAW60675.1 transl_table=11
CP000009	GenBank	CDS	979658	980557	+	-1	.	codon_start=1 db_xref=GI:58001782 locus_tag=GOX0904 product='Hypothetical protein' protein_id=AAW60676.1 transl_table=11
CP000009	GenBank	CDS	980572	982017	+	-1	.	EC_number=1.1.1.- codon_start=1 db_xref=GI:58001783 locus_tag=GOX0905 product='Putative oxidoreductase' protein_id=AAW60677.1 transl_table=11
CP000009	GenBank	CDS	982191	983114	+	1	.	codon_start=1 db_xref=GI:58001784 locus_tag=GOX0906 product='Transcriptional regulator LysR family' protein_id=AAW60678.1 transl_table=11
CP000009	GenBank	CDS	983288	985615	+	1	.	codon_start=1 db_xref=GI:58001785 locus_tag=GOX0907 product='TonB-dependent outer membrane receptor' protein_id=AAW60679.1 transl_table=11
CP000009	GenBank	CDS	985729	986259	+	1	.	codon_start=1 db_xref=GI:58001786 locus_tag=GOX0908 product='Hypothetical protein' protein_id=AAW60680.1 transl_table=11
CP000009	GenBank	CDS	986333	988435	+	-1	.	codon_start=1 db_xref=GI:58001787 locus_tag=GOX0909 product='Thiol:disulfide interchange protein DsbD' protein_id=AAW60681.1 transl_table=11
CP000009	GenBank	CDS	988548	989507	+	-1	.	codon_start=1 db_xref=GI:58001788 locus_tag=GOX0910 product='Transposase (class I)' protein_id=AAW60682.1 transl_table=11
CP000009	GenBank	CDS	989579	990709	+	-1	.	codon_start=1 db_xref=GI:58001789 locus_tag=GOX0911 product='Putative oxidoreductase' protein_id=AAW60683.1 transl_table=11
CP000009	GenBank	CDS	990780	991169	+	1	.	codon_start=1 db_xref=GI:58001790 locus_tag=GOX0912 product='Hypothetical protein' protein_id=AAW60684.1 transl_table=11
CP000009	GenBank	CDS	991308	992807	+	1	.	codon_start=1 db_xref=GI:58001791 locus_tag=GOX0913 product='Putative transport protein' protein_id=AAW60685.1 transl_table=11
CP000009	GenBank	CDS	992294	993817	+	1	.	codon_start=1 db_xref=GI:58001792 locus_tag=GOX0914 product='Putative transport protein' protein_id=AAW60686.1 transl_table=11
CP000009	GenBank	CDS	993991	994614	+	1	.	codon_start=1 db_xref=GI:58001793 locus_tag=GOX0915 product='Hypothetical protein' protein_id=AAW60687.1 transl_table=11
CP000009	GenBank	CDS	994694	995920	+	-1	.	codon_start=1 db_xref=GI:58001794 locus_tag=GOX0916 product='Hypothetical protein' protein_id=AAW60688.1 transl_table=11
CP000009	GenBank	CDS	995917	996774	+	-1	.	codon_start=1 db_xref=GI:58001795 locus_tag=GOX0917 product='Hypothetical protein' protein_id=AAW60689.1 transl_table=11
CP000009	GenBank	CDS	996896	997393	+	1	.	codon_start=1 db_xref=GI:58001796 locus_tag=GOX0918 product='Hypothetical protein' protein_id=AAW60690.1 transl_table=11
CP000009	GenBank	CDS	997893	999140	+	-1	.	codon_start=1 db_xref=GI:58001797 locus_tag=GOX0919 product='Putative efflux protein' protein_id=AAW60691.1 transl_table=11
CP000009	GenBank	CDS	999287	1000315	+	-1	.	codon_start=1 db_xref=GI:58001798 locus_tag=GOX0920 product='Phosphate-binding periplasmic protein precursor' protein_id=AAW60692.1 transl_table=11
CP000009	GenBank	CDS	1000647	1002338	+	1	.	codon_start=1 db_xref=GI:58001799 locus_tag=GOX0921 product='Putative polyphosphate-selective porin O' protein_id=AAW60693.1 transl_table=11
CP000009	GenBank	CDS	1002481	1003020	+	1	.	codon_start=1 db_xref=GI:58001800 locus_tag=GOX0922 product='Hypothetical protein' protein_id=AAW60694.1 transl_table=11
CP000009	GenBank	CDS	1003134	1005104	+	1	.	codon_start=1 db_xref=GI:58001801 locus_tag=GOX0923 product='Hypothetical transmembrane protein' protein_id=AAW60695.1 transl_table=11
CP000009	GenBank	CDS	1005180	1006505	+	1	.	EC_number=1.1.1.22 codon_start=1 db_xref=GI:58001802 locus_tag=GOX0924 product='UDP-glucose 6-dehydrogenase' protein_id=AAW60696.1 transl_table=11
CP000009	GenBank	CDS	1006515	1007921	+	-1	.	codon_start=1 db_xref=GI:58001803 locus_tag=GOX0925 product='Sugar-proton symporter' protein_id=AAW60697.1 transl_table=11
CP000009	GenBank	CDS	1008146	1010026	+	-1	.	EC_number=2.7.7.4 EC_number=2.7.1.25 codon_start=1 db_xref=GI:58001804 locus_tag=GOX0926 product='Sulfate adenylyltransferase subunit 1 / adenylylsulfate kinase' protein_id=AAW60698.1 transl_table=11
CP000009	GenBank	CDS	1010029	1010886	+	-1	.	EC_number=2.7.7.4 codon_start=1 db_xref=GI:58001805 locus_tag=GOX0927 product='Sulfate adenylyltransferase subunit 2' protein_id=AAW60699.1 transl_table=11
CP000009	GenBank	CDS	1010901	1011581	+	-1	.	EC_number=1.8.4.8 codon_start=1 db_xref=GI:58001806 locus_tag=GOX0928 product='Phosphoadenosine phosphosulfate reductase' protein_id=AAW60700.1 transl_table=11
CP000009	GenBank	CDS	1011726	1012751	+	-1	.	codon_start=1 db_xref=GI:58001807 locus_tag=GOX0929 product='Hypothetical protein' protein_id=AAW60701.1 transl_table=11
CP000009	GenBank	CDS	1013022	1014074	+	-1	.	codon_start=1 db_xref=GI:58001808 locus_tag=GOX0930 product='Psp operon transcriptional activator PspF' protein_id=AAW60702.1 transl_table=11
CP000009	GenBank	CDS	1014189	1014872	+	1	.	codon_start=1 db_xref=GI:58001809 locus_tag=GOX0931 product='Phage shock protein A' protein_id=AAW60703.1 transl_table=11
CP000009	GenBank	CDS	1014902	1015141	+	1	.	codon_start=1 db_xref=GI:58001810 locus_tag=GOX0932 product='Hypothetical protein' protein_id=AAW60704.1 transl_table=11
CP000009	GenBank	CDS	1015138	1016472	+	1	.	codon_start=1 db_xref=GI:58001811 locus_tag=GOX0933 product='Hypothetical protein' protein_id=AAW60705.1 transl_table=11
CP000009	GenBank	CDS	1016476	1017843	+	1	.	codon_start=1 db_xref=GI:58001812 locus_tag=GOX0934 product='Hypothetical protein' protein_id=AAW60706.1 transl_table=11
CP000009	GenBank	CDS	1017915	1018700	+	1	.	codon_start=1 db_xref=GI:58001813 locus_tag=GOX0935 product='ABC transporter permease protein' protein_id=AAW60707.1 transl_table=11
CP000009	GenBank	CDS	1018697	1019500	+	1	.	codon_start=1 db_xref=GI:58001814 locus_tag=GOX0936 product='ABC transporter ATP-binding protein' protein_id=AAW60708.1 transl_table=11
CP000009	GenBank	CDS	1019791	1021275	+	1	.	codon_start=1 db_xref=GI:58001815 locus_tag=GOX0937 product='DNA repair protein RadA' protein_id=AAW60709.1 transl_table=11
CP000009	GenBank	CDS	1021453	1023276	+	1	.	codon_start=1 db_xref=GI:58001816 locus_tag=GOX0938 product='Hypothetical protein' protein_id=AAW60710.1 transl_table=11
CP000009	GenBank	CDS	1023297	1025261	+	1	.	EC_number=2.4.1.- codon_start=1 db_xref=GI:58001817 locus_tag=GOX0939 product=Glycosyltransferase protein_id=AAW60711.1 transl_table=11
CP000009	GenBank	CDS	1025268	1026959	+	-1	.	codon_start=1 db_xref=GI:58001818 locus_tag=GOX0940 product='Hypothetical protein' protein_id=AAW60712.1 transl_table=11
CP000009	GenBank	CDS	1027059	1027646	+	-1	.	codon_start=1 db_xref=GI:58001819 locus_tag=GOX0941 product='Hypothetical protein' protein_id=AAW60713.1 transl_table=11
CP000009	GenBank	CDS	1027640	1030315	+	1	.	codon_start=1 db_xref=GI:58001820 locus_tag=GOX0942 product='Hypothetical protein' protein_id=AAW60714.1 transl_table=11
CP000009	GenBank	CDS	1030427	1030990	+	1	.	codon_start=1 db_xref=GI:58001821 locus_tag=GOX0943 product='Hypothetical protein' protein_id=AAW60715.1 transl_table=11
CP000009	GenBank	CDS	1030987	1031502	+	1	.	codon_start=1 db_xref=GI:58001822 locus_tag=GOX0944 product='Hypothetical protein' protein_id=AAW60716.1 transl_table=11
CP000009	GenBank	CDS	1032145	1035420	+	1	.	codon_start=1 db_xref=GI:58001823 locus_tag=GOX0945 product='TonB-dependent outer membrane receptor' protein_id=AAW60717.1 transl_table=11
CP000009	GenBank	CDS	1035560	1036795	+	-1	.	EC_number=1.1.1.- codon_start=1 db_xref=GI:58001824 locus_tag=GOX0946 product='Putative oxidoreductase' protein_id=AAW60718.1 transl_table=11
CP000009	GenBank	CDS	1036834	1037802	+	-1	.	EC_number=3.2.2.1 codon_start=1 db_xref=GI:58001825 locus_tag=GOX0947 product='Inosine-uridine preferring nucleoside hydrolase' protein_id=AAW60719.1 transl_table=11
CP000009	GenBank	CDS	1037799	1038050	+	-1	.	codon_start=1 db_xref=GI:58001826 locus_tag=GOX0948 product='Hypothetical protein' protein_id=AAW60720.1 transl_table=11
CP000009	GenBank	CDS	1038233	1039438	+	1	.	codon_start=1 db_xref=GI:58001827 locus_tag=GOX0949 product='Putative secreted protein' protein_id=AAW60721.1 transl_table=11
CP000009	GenBank	CDS	1039519	1040322	+	1	.	EC_number=1.1.1.- codon_start=1 db_xref=GI:58001828 locus_tag=GOX0950 product='Putative oxidoreductase' protein_id=AAW60722.1 transl_table=11
CP000009	GenBank	CDS	1040403	1043708	+	1	.	codon_start=1 db_xref=GI:58001829 locus_tag=GOX0951 note='similar to nodulation factor NolG' product='Hypothetical protein' protein_id=AAW60723.1 transl_table=11
CP000009	GenBank	CDS	1043742	1044734	+	-1	.	codon_start=1 db_xref=GI:58001830 locus_tag=GOX0952 product='Flagella basal body P ring formation protein FlgA' protein_id=AAW60724.1 transl_table=11
CP000009	GenBank	CDS	1044737	1045528	+	-1	.	codon_start=1 db_xref=GI:58001831 locus_tag=GOX0953 product='Flagellar basal-body rod protein FlgG' protein_id=AAW60725.1 transl_table=11
CP000009	GenBank	CDS	1045563	1046303	+	-1	.	codon_start=1 db_xref=GI:58001832 locus_tag=GOX0954 product='Flagellar basal-body rod protein FlgF' protein_id=AAW60726.1 transl_table=11
CP000009	GenBank	CDS	1046386	1047567	+	-1	.	codon_start=1 db_xref=GI:58001833 locus_tag=GOX0955 product='Hypothetical protein' protein_id=AAW60727.1 transl_table=11
CP000009	GenBank	CDS	1047591	1048058	+	-1	.	codon_start=1 db_xref=GI:58001834 locus_tag=GOX0956 product='Probable transcriptional regulator' protein_id=AAW60728.1 transl_table=11
CP000009	GenBank	CDS	1048158	1049936	+	-1	.	codon_start=1 db_xref=GI:58001835 locus_tag=GOX0957 product='Putative chloride channel protein' protein_id=AAW60729.1 transl_table=11
CP000009	GenBank	CDS	1050104	1050871	+	1	.	codon_start=1 db_xref=GI:58001836 locus_tag=GOX0958 product='Putative esterase/lipase' protein_id=AAW60730.1 transl_table=11
CP000009	GenBank	CDS	1051093	1051821	+	1	.	codon_start=1 db_xref=GI:58001837 locus_tag=GOX0959 product='Hypothetical protein' protein_id=AAW60731.1 transl_table=11
CP000009	GenBank	CDS	1052031	1054394	+	1	.	codon_start=1 db_xref=GI:58001838 locus_tag=GOX0960 product='Sensory box/GGDEF family protein' protein_id=AAW60732.1 transl_table=11
CP000009	GenBank	CDS	1054410	1055069	+	-1	.	EC_number=3.2.2.21 codon_start=1 db_xref=GI:58001839 locus_tag=GOX0961 product='DNA-3-methyladenine glycosylase' protein_id=AAW60733.1 transl_table=11
CP000009	GenBank	CDS	1055565	1056416	+	1	.	codon_start=1 db_xref=GI:58001840 locus_tag=GOX0962 product='Hypothetical protein' protein_id=AAW60734.1 transl_table=11
CP000009	GenBank	CDS	1056494	1057429	+	1	.	codon_start=1 db_xref=GI:58001841 locus_tag=GOX0963 product='Hypothetical protein' protein_id=AAW60735.1 transl_table=11
CP000009	GenBank	CDS	1057570	1058502	+	1	.	EC_number=2.7.6.1 codon_start=1 db_xref=GI:58001842 locus_tag=GOX0964 product='Ribose-phosphate pyrophosphokinase' protein_id=AAW60736.1 transl_table=11
CP000009	GenBank	CDS	1058552	1059211	+	1	.	EC_number=5.4.2.1 codon_start=1 db_xref=GI:58001843 locus_tag=GOX0965 product='Probable phosphoglycerate mutase 2' protein_id=AAW60737.1 transl_table=11
CP000009	GenBank	CDS	1059246	1061117	+	1	.	codon_start=1 db_xref=GI:58001844 locus_tag=GOX0966 product='Hypothetical protein' protein_id=AAW60738.1 transl_table=11
CP000009	GenBank	CDS	1061153	1062574	+	1	.	codon_start=1 db_xref=GI:58001845 locus_tag=GOX0967 product='Hypothetical protein' protein_id=AAW60739.1 transl_table=11
CP000009	GenBank	CDS	1062591	1063388	+	-1	.	codon_start=1 db_xref=GI:58001846 locus_tag=GOX0968 product='Transposase (IS12528)' protein_id=AAW60740.1 transl_table=11
CP000009	GenBank	CDS	1063573	1065537	+	1	.	codon_start=1 db_xref=GI:58001847 locus_tag=GOX0969 product='Hypothetical protein' protein_id=AAW60741.1 transl_table=11
CP000009	GenBank	CDS	1065662	1067182	+	-1	.	codon_start=1 db_xref=GI:58001848 locus_tag=GOX0970 product='Outer membrane channel lipoprotein' protein_id=AAW60742.1 transl_table=11
CP000009	GenBank	CDS	1067179	1070289	+	-1	.	codon_start=1 db_xref=GI:58001849 locus_tag=GOX0971 product='Cation efflux system protein CzcA' protein_id=AAW60743.1 transl_table=11
CP000009	GenBank	CDS	1070308	1071444	+	-1	.	codon_start=1 db_xref=GI:58001850 locus_tag=GOX0972 product='Cation efflux system protein CzcB' protein_id=AAW60744.1 transl_table=11
CP000009	GenBank	CDS	1071722	1072540	+	-1	.	codon_start=1 db_xref=GI:58001851 locus_tag=GOX0973 product='Outer membrane channel lipoprotein' protein_id=AAW60745.1 transl_table=11
CP000009	GenBank	CDS	1072686	1073408	+	1	.	codon_start=1 db_xref=GI:58001852 locus_tag=GOX0974 product='Transcriptional regulator AadR (cyclic AMP receptor protein)' protein_id=AAW60746.1 transl_table=11
CP000009	GenBank	CDS	1073483	1073917	+	1	.	codon_start=1 db_xref=GI:58001853 locus_tag=GOX0975 product='Hypothetical protein' protein_id=AAW60747.1 transl_table=11
CP000009	GenBank	CDS	1073968	1075407	+	-1	.	EC_number=4.1.99.3 codon_start=1 db_xref=GI:58001854 locus_tag=GOX0976 product='Deoxyribodipyrimidine photolyase' protein_id=AAW60748.1 transl_table=11
CP000009	GenBank	CDS	1075729	1076076	+	1	.	codon_start=1 db_xref=GI:58001855 locus_tag=GOX0977 product='Hypothetical protein' protein_id=AAW60749.1 transl_table=11
CP000009	GenBank	CDS	1076238	1077287	+	1	.	EC_number=3.5.4.26 EC_number=1.1.1.193 codon_start=1 db_xref=GI:58001856 locus_tag=GOX0978 product='Bifunctional riboflavin biosynthesis protein RibD' protein_id=AAW60750.1 transl_table=11
CP000009	GenBank	CDS	1077269	1077907	+	1	.	EC_number=2.5.1.9 codon_start=1 db_xref=GI:58001857 locus_tag=GOX0979 product='Riboflavin synthase alpha chain' protein_id=AAW60751.1 transl_table=11
CP000009	GenBank	CDS	1077904	1079157	+	1	.	EC_number=3.5.4.25 codon_start=1 db_xref=GI:58001858 locus_tag=GOX0980 product='3,4-Dihydroy-2-butanone 4-phosphate synthase/GTP cyclohydrolase II' protein_id=AAW60752.1 transl_table=11
CP000009	GenBank	CDS	1079154	1079633	+	1	.	EC_number=2.5.1.9 codon_start=1 db_xref=GI:58001859 locus_tag=GOX0981 product='6,7-Dimethyl-8-ribityllumazine synthase' protein_id=AAW60753.1 transl_table=11
CP000009	GenBank	CDS	1079773	1080987	+	1	.	codon_start=1 db_xref=GI:58001860 locus_tag=GOX0982 product='Hypothetical protein' protein_id=AAW60754.1 transl_table=11
CP000009	GenBank	CDS	1080978	1082054	+	-1	.	codon_start=1 db_xref=GI:58001861 locus_tag=GOX0983 product='Coenzyme PQQ synthesis protein E' protein_id=AAW60755.1 transl_table=11
CP000009	GenBank	CDS	1082051	1082341	+	-1	.	codon_start=1 db_xref=GI:58001862 locus_tag=GOX0984 product='Coenzyme PQQ synthesis protein D' protein_id=AAW60756.1 transl_table=11
CP000009	GenBank	CDS	1082338	1083057	+	-1	.	codon_start=1 db_xref=GI:58001863 locus_tag=GOX0985 product='Coenzyme PQQ synthesis protein C' protein_id=AAW60757.1 transl_table=11
CP000009	GenBank	CDS	1083054	1083968	+	-1	.	codon_start=1 db_xref=GI:58001864 locus_tag=GOX0986 product='Coenzyme PQQ synthesis protein B' protein_id=AAW60758.1 transl_table=11
CP000009	GenBank	CDS	1084084	1084164	+	-1	.	codon_start=1 db_xref=GI:58001865 locus_tag=GOX0987 product='Coenzyme PQQ synthesis protein A (Pyrroloquinoline quinonebiosynthesis protein A)' protein_id=AAW60759.1 transl_table=11
CP000009	GenBank	CDS	1084360	1085619	+	1	.	codon_start=1 db_xref=GI:58001866 locus_tag=GOX0988 product='Hypothetical transmembrane protein' protein_id=AAW60760.1 transl_table=11
CP000009	GenBank	CDS	1085825	1086451	+	1	.	EC_number=2.7.4.8 codon_start=1 db_xref=GI:58001867 locus_tag=GOX0989 product='Guanylate kinase' protein_id=AAW60761.1 transl_table=11
CP000009	GenBank	CDS	1086596	1087321	+	1	.	EC_number=2.4.2.17 codon_start=1 db_xref=GI:58001868 locus_tag=GOX0990 product='ATP phosphoribosyltransferase' protein_id=AAW60762.1 transl_table=11
CP000009	GenBank	CDS	1087321	1088613	+	1	.	EC_number=1.1.1.23 codon_start=1 db_xref=GI:58001869 locus_tag=GOX0991 product='Histidinol dehydrogenase' protein_id=AAW60763.1 transl_table=11
CP000009	GenBank	CDS	1088683	1089129	+	-1	.	codon_start=1 db_xref=GI:58001870 locus_tag=GOX0992 product='General secretion protein G' protein_id=AAW60764.1 transl_table=11
CP000009	GenBank	CDS	1089225	1089635	+	1	.	codon_start=1 db_xref=GI:58001871 locus_tag=GOX0993 product='BfpH protein (involved in biogenesis of type IV pili)' protein_id=AAW60765.1 transl_table=11
CP000009	GenBank	CDS	1089782	1091419	+	-1	.	EC_number=3.1.3.2 codon_start=1 db_xref=GI:58001872 locus_tag=GOX0994 product='Acid phosphatase' protein_id=AAW60766.1 transl_table=11
CP000009	GenBank	CDS	1091611	1091865	+	-1	.	codon_start=1 db_xref=GI:58001873 locus_tag=GOX0995 product='Hypothetical protein' protein_id=AAW60767.1 transl_table=11
CP000009	GenBank	CDS	1092000	1093079	+	-1	.	codon_start=1 db_xref=GI:58001874 locus_tag=GOX0996 product='Transposase (class II)' protein_id=AAW60768.1 transl_table=11
CP000009	GenBank	CDS	1093116	1093406	+	-1	.	codon_start=1 db_xref=GI:58001875 locus_tag=GOX0997 product='Hypothetical protein' protein_id=AAW60769.1 transl_table=11
CP000009	GenBank	CDS	1093394	1094824	+	-1	.	codon_start=1 db_xref=GI:58001876 locus_tag=GOX0998 product='Putative di-haem cytochrome c peroxidase' protein_id=AAW60770.1 transl_table=11
CP000009	GenBank	CDS	1095366	1096415	+	1	.	EC_number=2.4.1.- codon_start=1 db_xref=GI:58001877 locus_tag=GOX0999 product='Putative glycosyltransferase' protein_id=AAW60771.1 transl_table=11
CP000009	GenBank	CDS	1096468	1096908	+	1	.	codon_start=1 db_xref=GI:58001878 locus_tag=GOX1000 product='Hypothetical protein' protein_id=AAW60772.1 transl_table=11
CP000009	GenBank	CDS	1097035	1098333	+	1	.	codon_start=1 db_xref=GI:58001879 locus_tag=GOX1001 product='ATP-dependent RNA helicase' protein_id=AAW60773.1 transl_table=11
CP000009	GenBank	CDS	1098529	1098747	+	1	.	codon_start=1 db_xref=GI:58001880 locus_tag=GOX1002 product='Bacterial Protein Translation Initiation Factor 1 (IF-1)' protein_id=AAW60774.1 transl_table=11
CP000009	GenBank	CDS	1098761	1099417	+	1	.	codon_start=1 db_xref=GI:58001881 locus_tag=GOX1003 product='Septum formation associated protein (Maf-like protein)' protein_id=AAW60775.1 transl_table=11
CP000009	GenBank	CDS	1099414	1100457	+	1	.	codon_start=1 db_xref=GI:58001882 locus_tag=GOX1004 product='Hypothetical protein' protein_id=AAW60776.1 transl_table=11
CP000009	GenBank	tRNA	1100694	1100769	+	1	.	locus_tag=GOX1005 note='codon recognized: UUC' product=tRNA-Phe
CP000009	GenBank	CDS	1100945	1101469	+	1	.	codon_start=1 db_xref=GI:58001883 locus_tag=GOX1006 product='Hypothetical protein' protein_id=AAW60777.1 transl_table=11
CP000009	GenBank	CDS	1101610	1102071	+	1	.	codon_start=1 db_xref=GI:58001884 locus_tag=GOX1007 product='Hypothetical protein' protein_id=AAW60778.1 transl_table=11
CP000009	GenBank	CDS	1102187	1102816	+	1	.	codon_start=1 db_xref=GI:58001885 locus_tag=GOX1008 product='Hypothetical protein' protein_id=AAW60779.1 transl_table=11
CP000009	GenBank	CDS	1102889	1103899	+	1	.	codon_start=1 db_xref=GI:58001886 locus_tag=GOX1009 product='Hypothetical protein' protein_id=AAW60780.1 transl_table=11
CP000009	GenBank	CDS	1103950	1105890	+	-1	.	EC_number=3.2.1.65 codon_start=1 db_xref=GI:58001887 locus_tag=GOX1010 product='Levanase precursor' protein_id=AAW60781.1 transl_table=11
CP000009	GenBank	CDS	1105988	1107010	+	1	.	codon_start=1 db_xref=GI:58001888 locus_tag=GOX1011 product='Hypothetical transmembrane protein' protein_id=AAW60782.1 transl_table=11
CP000009	GenBank	CDS	1106935	1107705	+	-1	.	codon_start=1 db_xref=GI:58001889 locus_tag=GOX1012 product='Ferrichrome ABC transporter ATP-binding protein' protein_id=AAW60783.1 transl_table=11
CP000009	GenBank	CDS	1107716	1108702	+	-1	.	codon_start=1 db_xref=GI:58001890 locus_tag=GOX1013 product='Ferrichrome ABC transporter permease protein' protein_id=AAW60784.1 transl_table=11
CP000009	GenBank	CDS	1108699	1109532	+	-1	.	codon_start=1 db_xref=GI:58001891 locus_tag=GOX1014 product='Ferrichrome binding protein of ABC transporter' protein_id=AAW60785.1 transl_table=11
CP000009	GenBank	CDS	1109561	1111522	+	-1	.	codon_start=1 db_xref=GI:58001892 locus_tag=GOX1015 product='TonB-dependent receptor of ferrichrome transport system' protein_id=AAW60786.1 transl_table=11
CP000009	GenBank	CDS	1112034	1112801	+	1	.	codon_start=1 db_xref=GI:58001893 locus_tag=GOX1016 product='Hypothetical protein' protein_id=AAW60787.1 transl_table=11
CP000009	GenBank	CDS	1113025	1115562	+	1	.	codon_start=1 db_xref=GI:58001894 locus_tag=GOX1017 product='TonB-dependent outer membrane receptor' protein_id=AAW60788.1 transl_table=11
CP000009	GenBank	CDS	1115719	1116222	+	1	.	codon_start=1 db_xref=GI:58001895 locus_tag=GOX1018 product='Hypothetical protein' protein_id=AAW60789.1 transl_table=11
CP000009	GenBank	CDS	1116273	1117511	+	1	.	EC_number=3.1.11.- codon_start=1 db_xref=GI:58001896 locus_tag=GOX1019 product='Putative exonuclease' protein_id=AAW60790.1 transl_table=11
CP000009	GenBank	CDS	1117511	1119484	+	1	.	codon_start=1 db_xref=GI:58001897 locus_tag=GOX1020 product='Hypothetical protein' protein_id=AAW60791.1 transl_table=11
CP000009	GenBank	CDS	1119497	1120921	+	1	.	codon_start=1 db_xref=GI:58001898 locus_tag=GOX1021 product='Hypothetical protein' protein_id=AAW60792.1 transl_table=11
CP000009	GenBank	CDS	1121134	1122012	+	1	.	codon_start=1 db_xref=GI:58001899 locus_tag=GOX1022 product='Transcriptional regulator' protein_id=AAW60793.1 transl_table=11
CP000009	GenBank	CDS	1122028	1123467	+	-1	.	codon_start=1 db_xref=GI:58001900 locus_tag=GOX1023 product='Bifunctional protein RfaE (involved in ADP-L-glycero-D-manno-heptose synthesis)' protein_id=AAW60794.1 transl_table=11
CP000009	GenBank	CDS	1123598	1125469	+	-1	.	codon_start=1 db_xref=GI:58001901 locus_tag=GOX1024 product='Chaperone protein HtpG' protein_id=AAW60795.1 transl_table=11
CP000009	GenBank	CDS	1125536	1126597	+	-1	.	codon_start=1 db_xref=GI:58001902 locus_tag=GOX1025 product='Flagellar hook-associated protein 3 FlgL' protein_id=AAW60796.1 transl_table=11
CP000009	GenBank	CDS	1126600	1128129	+	-1	.	codon_start=1 db_xref=GI:58001903 locus_tag=GOX1026 product='Flagellar hook-associated protein 1 FlgK' protein_id=AAW60797.1 transl_table=11
CP000009	GenBank	CDS	1128155	1129390	+	-1	.	codon_start=1 db_xref=GI:58001904 locus_tag=GOX1027 product='Flagellar hook protein FlgE' protein_id=AAW60798.1 transl_table=11
CP000009	GenBank	CDS	1129608	1130993	+	1	.	codon_start=1 db_xref=GI:58001905 locus_tag=GOX1028 product='Hypothetical transmembrane protein' protein_id=AAW60799.1 transl_table=11
CP000009	GenBank	CDS	1131063	1132001	+	-1	.	codon_start=1 db_xref=GI:58001906 locus_tag=GOX1029 product='Hypothetical transmembrane protein' protein_id=AAW60800.1 transl_table=11
CP000009	GenBank	CDS	1132387	1133211	+	-1	.	codon_start=1 db_xref=GI:58001907 locus_tag=GOX1030 product='Transposase (IS12528)' protein_id=AAW60801.1 transl_table=11
CP000009	GenBank	CDS	1133295	1133678	+	1	.	codon_start=1 db_xref=GI:58001908 locus_tag=GOX1031 product='Hypothetical protein' protein_id=AAW60802.1 transl_table=11
CP000009	GenBank	CDS	1133737	1135047	+	-1	.	codon_start=1 db_xref=GI:58001909 locus_tag=GOX1032 product='Acyl-peptide hydrolase-like protein' protein_id=AAW60803.1 transl_table=11
CP000009	GenBank	CDS	1135162	1136409	+	1	.	codon_start=1 db_xref=GI:58001910 locus_tag=GOX1033 product='Hypothetical protein' protein_id=AAW60804.1 transl_table=11
CP000009	GenBank	CDS	1136433	1137404	+	1	.	EC_number=1.1.1.- codon_start=1 db_xref=GI:58001911 locus_tag=GOX1034 product='Putative oxidoreductase' protein_id=AAW60805.1 transl_table=11
CP000009	GenBank	CDS	1137522	1137968	+	-1	.	codon_start=1 db_xref=GI:58001912 locus_tag=GOX1035 product='Hypothetical protein' protein_id=AAW60806.1 transl_table=11
CP000009	GenBank	CDS	1137965	1138669	+	-1	.	codon_start=1 db_xref=GI:58001913 locus_tag=GOX1036 product='Putative phosphatase' protein_id=AAW60807.1 transl_table=11
CP000009	GenBank	CDS	1138666	1139727	+	-1	.	EC_number=4.1.1.37 codon_start=1 db_xref=GI:58001914 locus_tag=GOX1037 product='Uroporphyrinogen decarboxylase' protein_id=AAW60808.1 transl_table=11
CP000009	GenBank	CDS	1140081	1140692	+	1	.	codon_start=1 db_xref=GI:58001915 locus_tag=GOX1038 product='Septum formation associated protein (Maf-like protein)' protein_id=AAW60809.1 transl_table=11
CP000009	GenBank	tRNA	1140783	1140858	+	1	.	locus_tag=GOX1039 note='codon recognized: GCC' product=tRNA-Ala
CP000009	GenBank	CDS	1140990	1142132	+	1	.	EC_number=5.3.1.8 codon_start=1 db_xref=GI:58001916 locus_tag=GOX1040 product='Mannose-6-phosphate isomerase' protein_id=AAW60810.1 transl_table=11
CP000009	GenBank	CDS	1142077	1142694	+	1	.	codon_start=1 db_xref=GI:58001917 locus_tag=GOX1041 product='Hypothetical protein' protein_id=AAW60811.1 transl_table=11
CP000009	GenBank	CDS	1142746	1143222	+	-1	.	codon_start=1 db_xref=GI:58001918 locus_tag=GOX1042 product='Putative transcriptional regulator' protein_id=AAW60812.1 transl_table=11
CP000009	GenBank	CDS	1143330	1143737	+	1	.	codon_start=1 db_xref=GI:58001919 locus_tag=GOX1043 product='BfpH protein (involved in biogenesis of type IV pili)' protein_id=AAW60813.1 transl_table=11
CP000009	GenBank	CDS	1143814	1144698	+	1	.	codon_start=1 db_xref=GI:58001920 locus_tag=GOX1044 product='ABC transporter substrate binding protein' protein_id=AAW60814.1 transl_table=11
CP000009	GenBank	CDS	1144685	1145374	+	1	.	codon_start=1 db_xref=GI:58001921 locus_tag=GOX1045 product='Metal ABC transport system ATP-binding protein' protein_id=AAW60815.1 transl_table=11
CP000009	GenBank	CDS	1145361	1146167	+	1	.	codon_start=1 db_xref=GI:58001922 locus_tag=GOX1046 product='Metal ABC transport system permease protein' protein_id=AAW60816.1 transl_table=11
CP000009	GenBank	CDS	1146417	1147901	+	1	.	codon_start=1 db_xref=GI:58001923 locus_tag=GOX1047 product='Sugar-proton symporter' protein_id=AAW60817.1 transl_table=11
CP000009	GenBank	CDS	1147937	1148377	+	1	.	codon_start=1 db_xref=GI:58001924 locus_tag=GOX1048 product='Hypothetical protein' protein_id=AAW60818.1 transl_table=11
CP000009	GenBank	CDS	1148369	1149307	+	-1	.	EC_number=2.4.1.- codon_start=1 db_xref=GI:58001925 locus_tag=GOX1049 note='involved in cell wall biogenesis' product=Glycosyltransferase protein_id=AAW60819.1 transl_table=11
CP000009	GenBank	CDS	1149419	1150312	+	-1	.	EC_number=1.1.1.133 codon_start=1 db_xref=GI:58001926 locus_tag=GOX1050 product='dTDP-4-dehydrorhamnose reductase' protein_id=AAW60820.1 transl_table=11
CP000009	GenBank	CDS	1150321	1150884	+	-1	.	EC_number=5.1.3.13 codon_start=1 db_xref=GI:58001927 locus_tag=GOX1051 product='dTDP-4-dehydrorhamnose 3,5-epimerase' protein_id=AAW60821.1 transl_table=11
CP000009	GenBank	CDS	1150987	1151295	+	-1	.	EC_number=2.7.7.24 codon_start=1 db_xref=GI:58001928 locus_tag=GOX1052 product='Glucose-1-phosphate thymidylyltransferase, C-terminus' protein_id=AAW60822.1 transl_table=11
CP000009	GenBank	CDS	1151874	1152929	+	-1	.	EC_number=4.2.1.46 codon_start=1 db_xref=GI:58001929 locus_tag=GOX1053 product='dTDP-glucose 4,6-dehydratase' protein_id=AAW60823.1 transl_table=11
CP000009	GenBank	CDS	1153128	1155176	+	1	.	codon_start=1 db_xref=GI:58001930 locus_tag=GOX1054 product='Hypothetical protein' protein_id=AAW60824.1 transl_table=11
CP000009	GenBank	CDS	1155173	1155859	+	1	.	codon_start=1 db_xref=GI:58001931 locus_tag=GOX1055 product='Hypothetical protein' protein_id=AAW60825.1 transl_table=11
CP000009	GenBank	CDS	1155905	1156843	+	-1	.	codon_start=1 db_xref=GI:58001932 locus_tag=GOX1056 product='Hypothetical protein' protein_id=AAW60826.1 transl_table=11
CP000009	GenBank	CDS	1156949	1157908	+	1	.	codon_start=1 db_xref=GI:58001933 locus_tag=GOX1057 product='Transposase (class I)' protein_id=AAW60827.1 transl_table=11
CP000009	GenBank	CDS	1158029	1159207	+	1	.	codon_start=1 db_xref=GI:58001934 locus_tag=GOX1058 product='Hypothetical protein' protein_id=AAW60828.1 transl_table=11
CP000009	GenBank	CDS	1159158	1161071	+	1	.	codon_start=1 db_xref=GI:58001935 locus_tag=GOX1059 product='Hypothetical protein' protein_id=AAW60829.1 transl_table=11
CP000009	GenBank	CDS	1161257	1161805	+	1	.	codon_start=1 db_xref=GI:58001936 locus_tag=GOX1060 product='DNA integration/recombination/invertion protein' protein_id=AAW60830.1 transl_table=11
CP000009	GenBank	tRNA	1162502	1162577	+	-1	.	locus_tag=GOX1061 note='codon recognized: AAG' product=tRNA-Lys
CP000009	GenBank	CDS	1162696	1163571	+	-1	.	codon_start=1 db_xref=GI:58001937 locus_tag=GOX1062 product='Chromosome partitioning protein ParB' protein_id=AAW60831.1 transl_table=11
CP000009	GenBank	CDS	1163578	1164381	+	-1	.	codon_start=1 db_xref=GI:58001938 locus_tag=GOX1063 product='Chromosome partitioning protein ParA' protein_id=AAW60832.1 transl_table=11
CP000009	GenBank	CDS	1164371	1164952	+	-1	.	codon_start=1 db_xref=GI:58001939 locus_tag=GOX1064 product='Glucose inhibited division protein B' protein_id=AAW60833.1 transl_table=11
CP000009	GenBank	CDS	1164949	1166805	+	-1	.	codon_start=1 db_xref=GI:58001940 locus_tag=GOX1065 product='Glucose inhibited division protein A' protein_id=AAW60834.1 transl_table=11
CP000009	GenBank	CDS	1166809	1168122	+	-1	.	codon_start=1 db_xref=GI:58001941 locus_tag=GOX1066 product='tRNA modification GTPase' protein_id=AAW60835.1 transl_table=11
CP000009	GenBank	CDS	1168252	1169688	+	-1	.	codon_start=1 db_xref=GI:58001942 locus_tag=GOX1067 product='Alcohol dehydrogenase cytochrome c subunit precursor' protein_id=AAW60836.1 transl_table=11
CP000009	GenBank	CDS	1169718	1171991	+	-1	.	codon_start=1 db_xref=GI:58001943 locus_tag=GOX1068 note='membrane-bound, PQQ-linked' product='Alcohol dehydrogenase large subunit' protein_id=AAW60837.1 transl_table=11
CP000009	GenBank	CDS	1172455	1172901	+	1	.	EC_number=2.1.1.63 codon_start=1 db_xref=GI:58001944 locus_tag=GOX1069 product='O6-methylguanine-DNA methyltransferase' protein_id=AAW60838.1 transl_table=11
CP000009	GenBank	CDS	1172987	1174288	+	-1	.	codon_start=1 db_xref=GI:58001945 locus_tag=GOX1070 product='Transcription termination factor Rho' protein_id=AAW60839.1 transl_table=11
CP000009	GenBank	CDS	1174565	1176112	+	-1	.	EC_number=1.1.1.- codon_start=1 db_xref=GI:58001946 locus_tag=GOX1071 product='Putative oxidoreductase' protein_id=AAW60840.1 transl_table=11
CP000009	GenBank	CDS	1176109	1176756	+	-1	.	codon_start=1 db_xref=GI:58001947 locus_tag=GOX1072 product='Hypothetical protein' protein_id=AAW60841.1 transl_table=11
CP000009	GenBank	CDS	1176960	1178069	+	1	.	EC_number=2.3.1.61 codon_start=1 db_xref=GI:58001948 locus_tag=GOX1073 product='Dihydrolipoamide succinyl transferase (E2) of 2-oxoglutarate dehydrogenase' protein_id=AAW60842.1 transl_table=11
CP000009	GenBank	CDS	1178186	1179196	+	1	.	codon_start=1 db_xref=GI:58001949 locus_tag=GOX1074 product='Hypothetical protein' protein_id=AAW60843.1 transl_table=11
CP000009	GenBank	CDS	1179340	1181604	+	1	.	codon_start=1 db_xref=GI:58001950 locus_tag=GOX1075 product='TonB-dependent outer membrane receptor' protein_id=AAW60844.1 transl_table=11
CP000009	GenBank	CDS	1181601	1182776	+	1	.	codon_start=1 db_xref=GI:58001951 locus_tag=GOX1076 product='Periplasmic phosphoanhydride phosphohydrolase' protein_id=AAW60845.1 transl_table=11
CP000009	GenBank	CDS	1182853	1183245	+	-1	.	codon_start=1 db_xref=GI:58001952 locus_tag=GOX1077 product='Hypothetical protein' protein_id=AAW60846.1 transl_table=11
CP000009	GenBank	CDS	1183321	1184637	+	-1	.	EC_number=3.3.1.1 codon_start=1 db_xref=GI:58001953 locus_tag=GOX1078 product=Adenosylhomocysteinase protein_id=AAW60847.1 transl_table=11
CP000009	GenBank	CDS	1184762	1185316	+	1	.	codon_start=1 db_xref=GI:58001954 locus_tag=GOX1079 product='Hypothetical protein' protein_id=AAW60848.1 transl_table=11
CP000009	GenBank	CDS	1185341	1186405	+	1	.	codon_start=1 db_xref=GI:58001955 locus_tag=GOX1080 product='Divalent cation transporter' protein_id=AAW60849.1 transl_table=11
CP000009	GenBank	CDS	1186508	1188199	+	-1	.	EC_number=4.1.1.1 codon_start=1 db_xref=GI:58001956 locus_tag=GOX1081 product='Pyruvate decarboxylase' protein_id=AAW60850.1 transl_table=11
CP000009	GenBank	CDS	1188196	1188582	+	-1	.	codon_start=1 db_xref=GI:58001957 locus_tag=GOX1082 product='Hypothetical protein' protein_id=AAW60851.1 transl_table=11
CP000009	GenBank	CDS	1188861	1189505	+	-1	.	codon_start=1 db_xref=GI:58001958 locus_tag=GOX1083 product='Hypothetical protein' protein_id=AAW60852.1 transl_table=11
CP000009	GenBank	CDS	1189502	1190878	+	-1	.	EC_number=3.2.2.- codon_start=1 db_xref=GI:58001959 locus_tag=GOX1084 product='A/G-specific adenine DNA glycosylase' protein_id=AAW60853.1 transl_table=11
CP000009	GenBank	CDS	1191877	1192770	+	-1	.	EC_number=3.1.3.3 codon_start=1 db_xref=GI:58001960 locus_tag=GOX1085 product='Phosphoserine phosphatase' protein_id=AAW60854.1 transl_table=11
CP000009	GenBank	CDS	1192812	1193810	+	1	.	EC_number=2.5.1.75 codon_start=1 db_xref=GI:58001961 locus_tag=GOX1086 product='tRNA delta(2)-isopentenylpyrophosphate transferase' protein_id=AAW60855.1 transl_table=11
CP000009	GenBank	CDS	1193841	1195634	+	1	.	EC_number=2.2.1.6 codon_start=1 db_xref=GI:58001962 locus_tag=GOX1087 product='Acetolactate synthase large subunit' protein_id=AAW60856.1 transl_table=11
CP000009	GenBank	CDS	1195634	1196161	+	1	.	EC_number=2.2.1.6 codon_start=1 db_xref=GI:58001963 locus_tag=GOX1088 product='Acetolactate synthase small subunit' protein_id=AAW60857.1 transl_table=11
CP000009	GenBank	CDS	1196161	1197180	+	1	.	EC_number=1.1.1.86 codon_start=1 db_xref=GI:58001964 locus_tag=GOX1089 product='Ketol-acid reductoisomerase' protein_id=AAW60858.1 transl_table=11
CP000009	GenBank	CDS	1197521	1198000	+	1	.	EC_number=4.1.1.50 codon_start=1 db_xref=GI:58001965 locus_tag=GOX1090 product='S-adenosylmethionine decarboxylase proenzyme' protein_id=AAW60859.1 transl_table=11
CP000009	GenBank	CDS	1198067	1198939	+	1	.	EC_number=2.5.1.16 codon_start=1 db_xref=GI:58001966 locus_tag=GOX1091 product='Spermidine synthase' protein_id=AAW60860.1 transl_table=11
CP000009	GenBank	CDS	1198976	1199437	+	-1	.	codon_start=1 db_xref=GI:58001967 locus_tag=GOX1092 product='Transcriptional regulator MarR family' protein_id=AAW60861.1 transl_table=11
CP000009	GenBank	CDS	1199503	1199784	+	-1	.	codon_start=1 db_xref=GI:58001968 locus_tag=GOX1093 product='Hypothetical protein' protein_id=AAW60862.1 transl_table=11
CP000009	GenBank	CDS	1199788	1200090	+	-1	.	codon_start=1 db_xref=GI:58001969 locus_tag=GOX1094 product='Hypothetical protein' protein_id=AAW60863.1 transl_table=11
CP000009	GenBank	CDS	1200410	1201561	+	1	.	EC_number=2.1.2.10 codon_start=1 db_xref=GI:58001970 locus_tag=GOX1095 product='Aminomethyltransferase (Glycine cleavage system T protein)' protein_id=AAW60864.1 transl_table=11
CP000009	GenBank	CDS	1201598	1201957	+	1	.	codon_start=1 db_xref=GI:58001971 locus_tag=GOX1096 product='Glycine cleavage system H protein' protein_id=AAW60865.1 transl_table=11
CP000009	GenBank	CDS	1202021	1204876	+	1	.	EC_number=1.4.4.2 codon_start=1 db_xref=GI:58001972 locus_tag=GOX1097 product='Glycine dehydrogenase [decarboxylating]' protein_id=AAW60866.1 transl_table=11
CP000009	GenBank	CDS	1205072	1205383	+	1	.	codon_start=1 db_xref=GI:58001973 locus_tag=GOX1098 product='Hypothetical protein' protein_id=AAW60867.1 transl_table=11
CP000009	GenBank	CDS	1205472	1205684	+	1	.	codon_start=1 db_xref=GI:58001974 locus_tag=GOX1099 product='Hypothetical protein' protein_id=AAW60868.1 transl_table=11
CP000009	GenBank	CDS	1205708	1206337	+	-1	.	codon_start=1 db_xref=GI:58001975 locus_tag=GOX1100 product='Hypothetical transmembrane protein' protein_id=AAW60869.1 transl_table=11
CP000009	GenBank	CDS	1206423	1207805	+	-1	.	EC_number=6.3.1.2 codon_start=1 db_xref=GI:58001976 locus_tag=GOX1101 product='Glutamine synthetase' protein_id=AAW60870.1 transl_table=11
CP000009	GenBank	CDS	1208149	1208775	+	1	.	codon_start=1 db_xref=GI:58001977 locus_tag=GOX1102 product='Hypothetical protein' protein_id=AAW60871.1 transl_table=11
CP000009	GenBank	CDS	1208895	1210058	+	1	.	EC_number=2.6.1.- codon_start=1 db_xref=GI:58001978 locus_tag=GOX1103 product=Transaminase protein_id=AAW60872.1 transl_table=11
CP000009	GenBank	CDS	1210135	1211598	+	1	.	codon_start=1 db_xref=GI:58001979 locus_tag=GOX1104 product='TldD protein' protein_id=AAW60873.1 transl_table=11
CP000009	GenBank	CDS	1211858	1212163	+	-1	.	codon_start=1 db_xref=GI:58001980 locus_tag=GOX1105 product='Hypothetical protein' protein_id=AAW60874.1 transl_table=11
CP000009	GenBank	tRNA	1212306	1212381	+	1	.	locus_tag=GOX1106 note='codon recognized: GCG' product=tRNA-Ala
CP000009	GenBank	CDS	1212536	1215166	+	-1	.	codon_start=1 db_xref=GI:58001981 locus_tag=GOX1107 product='O-antigen biosynthesis protein RfbC' protein_id=AAW60875.1 transl_table=11
CP000009	GenBank	CDS	1215345	1216997	+	-1	.	codon_start=1 db_xref=GI:58001982 locus_tag=GOX1108 product='Hypothetical transmembrane protein' protein_id=AAW60876.1 transl_table=11
CP000009	GenBank	CDS	1217071	1217838	+	-1	.	EC_number=2.4.1.83 codon_start=1 db_xref=GI:58001983 locus_tag=GOX1109 product='Dolichol-phosphate mannosyltransferase' protein_id=AAW60877.1 transl_table=11
CP000009	GenBank	CDS	1217843	1218343	+	-1	.	EC_number=3.6.3.14 codon_start=1 db_xref=GI:58001984 locus_tag=GOX1110 product='ATP synthase B' chain' protein_id=AAW60878.1 transl_table=11
CP000009	GenBank	CDS	1218354	1218914	+	-1	.	EC_number=3.6.3.14 codon_start=1 db_xref=GI:58001985 locus_tag=GOX1111 product='ATP synthase B' chain' protein_id=AAW60879.1 transl_table=11
CP000009	GenBank	CDS	1218923	1219180	+	-1	.	EC_number=3.6.3.14 codon_start=1 db_xref=GI:58001986 locus_tag=GOX1112 product='ATP synthase C chain' protein_id=AAW60880.1 transl_table=11
CP000009	GenBank	CDS	1219233	1219982	+	-1	.	EC_number=3.6.3.14 codon_start=1 db_xref=GI:58001987 locus_tag=GOX1113 product='ATP synthase A chain' protein_id=AAW60881.1 transl_table=11
CP000009	GenBank	CDS	1220472	1221944	+	-1	.	codon_start=1 db_xref=GI:58001988 locus_tag=GOX1114 product='Vitamin B12-dependent ribonucleotide reductase' protein_id=AAW60882.1 transl_table=11
CP000009	GenBank	CDS	1222194	1222718	+	1	.	codon_start=1 db_xref=GI:58001989 locus_tag=GOX1115 product='ABC transporter substrate binding protein' protein_id=AAW60883.1 transl_table=11
CP000009	GenBank	CDS	1222722	1222964	+	1	.	codon_start=1 db_xref=GI:58001990 locus_tag=GOX1116 product='Hypothetical protein' protein_id=AAW60884.1 transl_table=11
CP000009	GenBank	CDS	1222961	1223650	+	1	.	codon_start=1 db_xref=GI:58001991 locus_tag=GOX1117 product='Hypothetical protein' protein_id=AAW60885.1 transl_table=11
CP000009	GenBank	CDS	1223699	1224421	+	1	.	EC_number=3.1.3.12 codon_start=1 db_xref=GI:58001992 locus_tag=GOX1118 product=Trehalose-phosphatase protein_id=AAW60886.1 transl_table=11
CP000009	GenBank	CDS	1224409	1225467	+	1	.	EC_number=2.4.1.15 codon_start=1 db_xref=GI:58001993 locus_tag=GOX1119 product='Alpha,alpha-trehalose-phosphate synthase' protein_id=AAW60887.1 transl_table=11
CP000009	GenBank	CDS	1225742	1226257	+	1	.	codon_start=1 db_xref=GI:58001994 locus_tag=GOX1120 product='Disulfide bond formation protein B' protein_id=AAW60888.1 transl_table=11
CP000009	GenBank	CDS	1226636	1228672	+	1	.	EC_number=6.3.5.1 codon_start=1 db_xref=GI:58001995 locus_tag=GOX1121 product='Glutamine-dependent NAD(+) synthetase' protein_id=AAW60889.1 transl_table=11
CP000009	GenBank	CDS	1228765	1230156	+	1	.	codon_start=1 db_xref=GI:58001996 locus_tag=GOX1122 product='Putative NAD-dependent aldehyde dehydrogenase' protein_id=AAW60890.1 transl_table=11
CP000009	GenBank	CDS	1230273	1233050	+	-1	.	EC_number=2.4.1.- codon_start=1 db_xref=GI:58001997 locus_tag=GOX1123 product=Glycosyltransferase protein_id=AAW60891.1 transl_table=11
CP000009	GenBank	CDS	1233580	1234959	+	1	.	codon_start=1 db_xref=GI:58001998 locus_tag=GOX1124 product='Hypothetical protein' protein_id=AAW60892.1 transl_table=11
CP000009	GenBank	CDS	1235075	1237780	+	1	.	EC_number=2.4.1.- codon_start=1 db_xref=GI:58001999 locus_tag=GOX1125 product=Glycosyltransferase protein_id=AAW60893.1 transl_table=11
CP000009	GenBank	CDS	1237755	1238645	+	-1	.	codon_start=1 db_xref=GI:58002000 locus_tag=GOX1126 product='Hypothetical protein' protein_id=AAW60894.1 transl_table=11
CP000009	GenBank	CDS	1238825	1239094	+	1	.	codon_start=1 db_xref=GI:58002001 locus_tag=GOX1127 product='DNA-binding protein HU-beta' protein_id=AAW60895.1 transl_table=11
CP000009	GenBank	CDS	1239172	1240623	+	-1	.	codon_start=1 db_xref=GI:58002002 locus_tag=GOX1128 product='Hypothetical protein' protein_id=AAW60896.1 transl_table=11
CP000009	GenBank	misc_RNA	1240761	1240835	+	-1	.	locus_tag=GOX1129 product=tRNA-Gln-TTG
CP000009	GenBank	CDS	1240907	1241596	+	-1	.	codon_start=1 db_xref=GI:58002003 locus_tag=GOX1130 product='Hypothetical protein' protein_id=AAW60897.1 transl_table=11
CP000009	GenBank	CDS	1241678	1242457	+	-1	.	EC_number=1.5.1.2 codon_start=1 db_xref=GI:58002004 locus_tag=GOX1131 product='Pyrroline-5-carboxylate reductase' protein_id=AAW60898.1 transl_table=11
CP000009	GenBank	CDS	1242502	1243008	+	-1	.	codon_start=1 db_xref=GI:58002005 locus_tag=GOX1132 product='Hypothetical protein' protein_id=AAW60899.1 transl_table=11
CP000009	GenBank	CDS	1243187	1243477	+	-1	.	codon_start=1 db_xref=GI:58002006 locus_tag=GOX1133 product='Hypothetical protein' protein_id=AAW60900.1 transl_table=11
CP000009	GenBank	CDS	1243559	1244539	+	1	.	EC_number=5.1.3.20 codon_start=1 db_xref=GI:58002007 locus_tag=GOX1134 product=ADP-L-glycero-D-manno-heptose-6-epimerase protein_id=AAW60901.1 transl_table=11
CP000009	GenBank	CDS	1244551	1245372	+	1	.	EC_number=2.4.99.- codon_start=1 db_xref=GI:58002008 locus_tag=GOX1135 product='Prolipoprotein diacylglyceryl transferase' protein_id=AAW60902.1 transl_table=11
CP000009	GenBank	CDS	1245365	1246144	+	1	.	codon_start=1 db_xref=GI:58002009 locus_tag=GOX1136 product='Hypothetical protein' protein_id=AAW60903.1 transl_table=11
CP000009	GenBank	CDS	1246102	1247277	+	-1	.	codon_start=1 db_xref=GI:58002010 locus_tag=GOX1137 product='Probable lipopolysaccharide modification acyltransferase' protein_id=AAW60904.1 transl_table=11
CP000009	GenBank	CDS	1247409	1249514	+	-1	.	EC_number=1.11.1.6 codon_start=1 db_xref=GI:58002011 locus_tag=GOX1138 product=Catalase protein_id=AAW60905.1 transl_table=11
CP000009	GenBank	CDS	1249728	1250603	+	1	.	EC_number=1.1.1.- codon_start=1 db_xref=GI:58002012 locus_tag=GOX1139 product='Putative oxidoreductase' protein_id=AAW60906.1 transl_table=11
CP000009	GenBank	CDS	1250620	1251951	+	-1	.	codon_start=1 db_xref=GI:58002013 locus_tag=GOX1140 product='Hypothetical metabolite transport protein' protein_id=AAW60907.1 transl_table=11
CP000009	GenBank	CDS	1252137	1252793	+	1	.	codon_start=1 db_xref=GI:58002014 locus_tag=GOX1141 product='LSU ribosomal protein L25P' protein_id=AAW60908.1 transl_table=11
CP000009	GenBank	CDS	1252797	1253366	+	1	.	EC_number=3.1.1.29 codon_start=1 db_xref=GI:58002015 locus_tag=GOX1142 product='Peptidyl-tRNA hydrolase' protein_id=AAW60909.1 transl_table=11
CP000009	GenBank	CDS	1253335	1254132	+	-1	.	codon_start=1 db_xref=GI:58002016 locus_tag=GOX1143 product='Hypothetical protein' protein_id=AAW60910.1 transl_table=11
CP000009	GenBank	CDS	1254131	1254661	+	1	.	codon_start=1 db_xref=GI:58002017 locus_tag=GOX1144 product='Hypothetical protein' protein_id=AAW60911.1 transl_table=11
CP000009	GenBank	CDS	1254658	1254954	+	1	.	codon_start=1 db_xref=GI:58002018 locus_tag=GOX1145 product='Transcriptional regulator' protein_id=AAW60912.1 transl_table=11
CP000009	GenBank	CDS	1255079	1256173	+	1	.	codon_start=1 db_xref=GI:58002019 locus_tag=GOX1146 product='GTP-binding protein' protein_id=AAW60913.1 transl_table=11
CP000009	GenBank	CDS	1256139	1257422	+	1	.	EC_number=1.2.1.41 codon_start=1 db_xref=GI:58002020 locus_tag=GOX1147 product='Gamma-glutamyl phosphate reductase' protein_id=AAW60914.1 transl_table=11
CP000009	GenBank	CDS	1257455	1258042	+	1	.	EC_number=2.7.7.18 codon_start=1 db_xref=GI:58002021 locus_tag=GOX1148 product='Nicotinate-nucleotide adenylyltransferase' protein_id=AAW60915.1 transl_table=11
CP000009	GenBank	CDS	1258090	1258593	+	1	.	codon_start=1 db_xref=GI:58002022 locus_tag=GOX1149 product='Hypothetical protein' protein_id=AAW60916.1 transl_table=11
CP000009	GenBank	CDS	1258594	1259052	+	1	.	codon_start=1 db_xref=GI:58002023 locus_tag=GOX1150 product='Hypothetical protein' protein_id=AAW60917.1 transl_table=11
CP000009	GenBank	CDS	1259073	1259789	+	-1	.	codon_start=1 db_xref=GI:58002024 locus_tag=GOX1151 product='Hypothetical protein' protein_id=AAW60918.1 transl_table=11
CP000009	GenBank	CDS	1259962	1260312	+	-1	.	codon_start=1 db_xref=GI:58002025 locus_tag=GOX1152 product='Hypothetical protein' protein_id=AAW60919.1 transl_table=11
CP000009	GenBank	CDS	1260388	1261125	+	1	.	codon_start=1 db_xref=GI:58002026 locus_tag=GOX1153 product='Metallo-beta-lactamase superfamily protein' protein_id=AAW60920.1 transl_table=11
CP000009	GenBank	CDS	1261142	1261618	+	1	.	codon_start=1 db_xref=GI:58002027 locus_tag=GOX1154 product='Hypothetical protein' protein_id=AAW60921.1 transl_table=11
CP000009	GenBank	CDS	1261626	1262594	+	1	.	EC_number=5.1.3.7 codon_start=1 db_xref=GI:58002028 locus_tag=GOX1155 product='UDP-N-acetylglucosamine 4-epimerase' protein_id=AAW60922.1 transl_table=11
CP000009	GenBank	rRNA	1262881	1264358	+	1	.	locus_tag=GOX1156 product='16S ribosomal RNA'
CP000009	GenBank	tRNA	1264488	1264564	+	1	.	locus_tag=GOX1157 note='codon recognized: AUC' product=tRNA-Ile
CP000009	GenBank	tRNA	1264571	1264646	+	1	.	locus_tag=GOX1158 note='codon recognized: GCA' product=tRNA-Ala
CP000009	GenBank	rRNA	1265021	1267729	+	1	.	locus_tag=GOX1159 product='23S ribosomal RNA'
CP000009	GenBank	rRNA	1267830	1267946	+	1	.	locus_tag=GOX1160 product='5S ribosomal RNA'
CP000009	GenBank	tRNA	1267998	1268074	+	1	.	locus_tag=GOX1161 note='codon recognized: AUG' product=tRNA-Met
CP000009	GenBank	CDS	1268274	1269014	+	-1	.	codon_start=1 db_xref=GI:58002029 locus_tag=GOX1162 product='Histidine utilization repressor' protein_id=AAW60923.1 transl_table=11
CP000009	GenBank	CDS	1269113	1270351	+	-1	.	EC_number=3.5.2.7 codon_start=1 db_xref=GI:58002030 locus_tag=GOX1163 product=Imidazolonepropionase protein_id=AAW60924.1 transl_table=11
CP000009	GenBank	CDS	1270480	1271841	+	1	.	codon_start=1 db_xref=GI:58002031 locus_tag=GOX1164 product='Hypothetical protein' protein_id=AAW60925.1 transl_table=11
CP000009	GenBank	CDS	1271863	1272678	+	1	.	EC_number=3.5.1.68 codon_start=1 db_xref=GI:58002032 locus_tag=GOX1165 product='N-formylglutamate deformylase' protein_id=AAW60926.1 transl_table=11
CP000009	GenBank	CDS	1272765	1274450	+	1	.	EC_number=4.2.1.49 codon_start=1 db_xref=GI:58002033 locus_tag=GOX1166 product='Urocanate hydratase' protein_id=AAW60927.1 transl_table=11
CP000009	GenBank	CDS	1274458	1276005	+	1	.	EC_number=4.3.1.3 codon_start=1 db_xref=GI:58002034 locus_tag=GOX1167 product='Histidine ammonia-lyase' protein_id=AAW60928.1 transl_table=11
CP000009	GenBank	CDS	1276029	1277174	+	1	.	EC_number=1.1.1.- codon_start=1 db_xref=GI:58002035 locus_tag=GOX1168 product='Putative oxidoreductase' protein_id=AAW60929.1 transl_table=11
CP000009	GenBank	CDS	1277167	1277700	+	-1	.	codon_start=1 db_xref=GI:58002036 locus_tag=GOX1169 product='Hypothetical protein' protein_id=AAW60930.1 transl_table=11
CP000009	GenBank	CDS	1277697	1279103	+	-1	.	codon_start=1 db_xref=GI:58002037 locus_tag=GOX1170 note='cyt c dependent' product='Putative lactate dehydrogenase' protein_id=AAW60931.1 transl_table=11
CP000009	GenBank	CDS	1279117	1280322	+	-1	.	EC_number=2.6.1.9 codon_start=1 db_xref=GI:58002038 locus_tag=GOX1171 product='Histidinol-phosphate aminotransferase' protein_id=AAW60932.1 transl_table=11
CP000009	GenBank	CDS	1280401	1280598	+	-1	.	codon_start=1 db_xref=GI:58002039 locus_tag=GOX1172 product='Hypothetical protein' protein_id=AAW60933.1 transl_table=11
CP000009	GenBank	CDS	1280700	1283225	+	1	.	codon_start=1 db_xref=GI:58002040 locus_tag=GOX1173 product='Outer membrane heme receptor' protein_id=AAW60934.1 transl_table=11
CP000009	GenBank	CDS	1283225	1284628	+	1	.	codon_start=1 db_xref=GI:58002041 locus_tag=GOX1174 product='Purine-cytosine permease' protein_id=AAW60935.1 transl_table=11
CP000009	GenBank	CDS	1284603	1285124	+	1	.	codon_start=1 db_xref=GI:58002042 locus_tag=GOX1175 product='Translation initiation inhibitor' protein_id=AAW60936.1 transl_table=11
CP000009	GenBank	CDS	1285204	1286646	+	1	.	EC_number=3.5.1.14 codon_start=1 db_xref=GI:58002043 locus_tag=GOX1176 product='N-acyl-L-amino acid amidohydrolase' protein_id=AAW60937.1 transl_table=11
CP000009	GenBank	CDS	1286679	1288169	+	1	.	EC_number=3.5.1.81 codon_start=1 db_xref=GI:58002044 locus_tag=GOX1177 product=D-aminoacylase protein_id=AAW60938.1 transl_table=11
CP000009	GenBank	CDS	1288166	1289158	+	1	.	codon_start=1 db_xref=GI:58002045 locus_tag=GOX1178 product='Cobalamin biosynthesis protein CobW' protein_id=AAW60939.1 transl_table=11
CP000009	GenBank	CDS	1289155	1290378	+	-1	.	codon_start=1 db_xref=GI:58002046 locus_tag=GOX1179 product='Putative sugar uptake ABC transporter permease protein' protein_id=AAW60940.1 transl_table=11
CP000009	GenBank	CDS	1290375	1291235	+	-1	.	codon_start=1 db_xref=GI:58002047 locus_tag=GOX1180 product='Putative sugar uptake ABC transporter permease protein' protein_id=AAW60941.1 transl_table=11
CP000009	GenBank	CDS	1291199	1292098	+	-1	.	codon_start=1 db_xref=GI:58002048 locus_tag=GOX1181 product='Sugar uptake ABC transporter permease protein' protein_id=AAW60942.1 transl_table=11
CP000009	GenBank	CDS	1292108	1293049	+	-1	.	EC_number=2.7.1.2 codon_start=1 db_xref=GI:58002049 locus_tag=GOX1182 product='Putative glucokinase' protein_id=AAW60943.1 transl_table=11
CP000009	GenBank	CDS	1293046	1293918	+	-1	.	codon_start=1 db_xref=GI:58002050 locus_tag=GOX1183 note='similar to IOLE protein' product='Hypothetical protein' protein_id=AAW60944.1 transl_table=11
CP000009	GenBank	CDS	1293915	1295231	+	-1	.	codon_start=1 db_xref=GI:58002051 locus_tag=GOX1184 product='ABC transporter sugar-binding protein' protein_id=AAW60945.1 transl_table=11
CP000009	GenBank	CDS	1295363	1296358	+	-1	.	codon_start=1 db_xref=GI:58002052 locus_tag=GOX1185 product='Hypothetical protein' protein_id=AAW60946.1 transl_table=11
CP000009	GenBank	CDS	1296542	1296787	+	-1	.	codon_start=1 db_xref=GI:58002053 locus_tag=GOX1186 product='Hypothetical protein' protein_id=AAW60947.1 transl_table=11
CP000009	GenBank	CDS	1296877	1297971	+	1	.	EC_number=1.1.1.18 codon_start=1 db_xref=GI:58002054 locus_tag=GOX1187 product='Myo-inositol 2-dehydrogenase' protein_id=AAW60948.1 transl_table=11
CP000009	GenBank	CDS	1297999	1300956	+	1	.	codon_start=1 db_xref=GI:58002055 locus_tag=GOX1188 product='Outer membrane receptor protein' protein_id=AAW60949.1 transl_table=11
CP000009	GenBank	CDS	1301088	1302350	+	1	.	codon_start=1 db_xref=GI:58002056 locus_tag=GOX1189 product='Hypothetical protein' protein_id=AAW60950.1 transl_table=11
CP000009	GenBank	CDS	1302317	1303345	+	1	.	EC_number=3.1.3.10 codon_start=1 db_xref=GI:58002057 locus_tag=GOX1190 product=Glucose-1-phosphatase protein_id=AAW60951.1 transl_table=11
CP000009	GenBank	CDS	1303447	1303995	+	1	.	codon_start=1 db_xref=GI:58002058 locus_tag=GOX1191 product=Bacterioferritin protein_id=AAW60952.1 transl_table=11
CP000009	GenBank	CDS	1304340	1304804	+	-1	.	codon_start=1 db_xref=GI:58002059 locus_tag=GOX1192 product='Probable transcriptional regulator' protein_id=AAW60953.1 transl_table=11
CP000009	GenBank	CDS	1304919	1305692	+	1	.	EC_number=5.1.1.1 codon_start=1 db_xref=GI:58002060 locus_tag=GOX1193 product='Alanine racemase' protein_id=AAW60954.1 transl_table=11
CP000009	GenBank	CDS	1305693	1307426	+	-1	.	codon_start=1 db_xref=GI:58002061 locus_tag=GOX1194 note='IS6 family' product=Transposase protein_id=AAW60955.1 transl_table=11
CP000009	GenBank	CDS	1307319	1307819	+	1	.	EC_number=5.1.1.1 codon_start=1 db_xref=GI:58002062 locus_tag=GOX1195 product='Alanine racemase, C-terminus' protein_id=AAW60956.1 transl_table=11
CP000009	GenBank	CDS	1307905	1308351	+	1	.	codon_start=1 db_xref=GI:58002063 locus_tag=GOX1196 product='Hypothetical protein' protein_id=AAW60957.1 transl_table=11
CP000009	GenBank	CDS	1308560	1308877	+	1	.	codon_start=1 db_xref=GI:58002064 locus_tag=GOX1197 product='Hypothetical protein' protein_id=AAW60958.1 transl_table=11
CP000009	GenBank	CDS	1308874	1310547	+	1	.	EC_number=1.8.7.1 codon_start=1 db_xref=GI:58002065 locus_tag=GOX1198 product='Sulfite reductase (Ferredoxin)' protein_id=AAW60959.1 transl_table=11
CP000009	GenBank	CDS	1310534	1310980	+	1	.	EC_number=1.1.1.- codon_start=1 db_xref=GI:58002066 locus_tag=GOX1199 product='Putative oxidoreductase' protein_id=AAW60960.1 transl_table=11
CP000009	GenBank	CDS	1310977	1311954	+	-1	.	codon_start=1 db_xref=GI:58002067 locus_tag=GOX1200 product='Magnesium and cobalt transport protein CorA' protein_id=AAW60961.1 transl_table=11
CP000009	GenBank	CDS	1312135	1313373	+	1	.	EC_number=4.2.1.20 codon_start=1 db_xref=GI:58002068 locus_tag=GOX1201 product='Tryptophan synthase beta chain' protein_id=AAW60962.1 transl_table=11
CP000009	GenBank	CDS	1313370	1314182	+	1	.	EC_number=4.2.1.20 codon_start=1 db_xref=GI:58002069 locus_tag=GOX1202 product='Tryptophan synthase alpha chain' protein_id=AAW60963.1 transl_table=11
CP000009	GenBank	CDS	1314226	1314792	+	-1	.	codon_start=1 db_xref=GI:58002070 locus_tag=GOX1203 product='Hypothetical protein' protein_id=AAW60964.1 transl_table=11
CP000009	GenBank	CDS	1315065	1315934	+	1	.	codon_start=1 db_xref=GI:58002071 locus_tag=GOX1204 product='Acetyl-coenzyme A carboxylase carboxyl transferase' protein_id=AAW60965.1 transl_table=11
CP000009	GenBank	CDS	1316055	1317257	+	1	.	EC_number=6.3.2.17 EC_number=6.3.2.12 codon_start=1 db_xref=GI:58002072 locus_tag=GOX1205 product='Folylpolyglutamate synthase / dihydrofolate synthase' protein_id=AAW60966.1 transl_table=11
CP000009	GenBank	CDS	1317303	1318817	+	1	.	EC_number=3.6.1.- codon_start=1 db_xref=GI:58002073 locus_tag=GOX1206 product='Replicative DNA helicase' protein_id=AAW60967.1 transl_table=11
CP000009	GenBank	CDS	1319380	1319688	+	-1	.	codon_start=1 db_xref=GI:58002074 locus_tag=GOX1207 product='Probable transcriptional regulator' protein_id=AAW60968.1 transl_table=11
CP000009	GenBank	CDS	1320190	1320729	+	1	.	codon_start=1 db_xref=GI:58002075 locus_tag=GOX1208 product='Hypothetical protein' protein_id=AAW60969.1 transl_table=11
CP000009	GenBank	CDS	1320860	1321294	+	1	.	codon_start=1 db_xref=GI:58002076 locus_tag=GOX1209 product='Hypothetical protein' protein_id=AAW60970.1 transl_table=11
CP000009	GenBank	CDS	1321298	1321789	+	1	.	codon_start=1 db_xref=GI:58002077 locus_tag=GOX1210 product='Hypothetical protein' protein_id=AAW60971.1 transl_table=11
CP000009	GenBank	CDS	1321773	1323086	+	1	.	codon_start=1 db_xref=GI:58002078 locus_tag=GOX1211 product='Phage DNA Packaging Protein' protein_id=AAW60972.1 transl_table=11
CP000009	GenBank	CDS	1323133	1324551	+	1	.	codon_start=1 db_xref=GI:58002079 locus_tag=GOX1212 product='Phage portal protein' protein_id=AAW60973.1 transl_table=11
CP000009	GenBank	CDS	1324569	1325063	+	1	.	codon_start=1 db_xref=GI:58002080 locus_tag=GOX1213 product='Phage minor structual protein GP20' protein_id=AAW60974.1 transl_table=11
CP000009	GenBank	CDS	1325093	1326514	+	1	.	codon_start=1 db_xref=GI:58002081 locus_tag=GOX1214 product='Putative phage protein' protein_id=AAW60975.1 transl_table=11
CP000009	GenBank	CDS	1326569	1326970	+	1	.	codon_start=1 db_xref=GI:58002082 locus_tag=GOX1215 product='Putative phage protein' protein_id=AAW60976.1 transl_table=11
CP000009	GenBank	CDS	1326981	1327580	+	1	.	codon_start=1 db_xref=GI:58002083 locus_tag=GOX1216 product='Putative phage protein' protein_id=AAW60977.1 transl_table=11
CP000009	GenBank	CDS	1327593	1328576	+	1	.	codon_start=1 db_xref=GI:58002084 locus_tag=GOX1217 product='Putative phage protein' protein_id=AAW60978.1 transl_table=11
CP000009	GenBank	CDS	1328672	1330159	+	1	.	codon_start=1 db_xref=GI:58002085 locus_tag=GOX1218 product='Phage tail sheath protein' protein_id=AAW60979.1 transl_table=11
CP000009	GenBank	CDS	1330160	1330585	+	1	.	codon_start=1 db_xref=GI:58002086 locus_tag=GOX1219 product='Putative phage protein' protein_id=AAW60980.1 transl_table=11
CP000009	GenBank	CDS	1330582	1330899	+	1	.	codon_start=1 db_xref=GI:58002087 locus_tag=GOX1220 product='Putative phage protein' protein_id=AAW60981.1 transl_table=11
CP000009	GenBank	CDS	1331066	1331923	+	1	.	codon_start=1 db_xref=GI:58002088 locus_tag=GOX1221 product='Phage-recombinase-like protein' protein_id=AAW60982.1 transl_table=11
CP000009	GenBank	CDS	1331942	1332856	+	1	.	codon_start=1 db_xref=GI:58002089 locus_tag=GOX1222 product='Putative phage protein' protein_id=AAW60983.1 transl_table=11
CP000009	GenBank	CDS	1333070	1334131	+	1	.	codon_start=1 db_xref=GI:58002090 locus_tag=GOX1223 product='Putative phage protein' protein_id=AAW60984.1 transl_table=11
CP000009	GenBank	CDS	1334128	1334751	+	1	.	codon_start=1 db_xref=GI:58002091 locus_tag=GOX1224 product='Phage-related baseplate assembly protein' protein_id=AAW60985.1 transl_table=11
CP000009	GenBank	CDS	1334748	1335107	+	1	.	codon_start=1 db_xref=GI:58002092 locus_tag=GOX1225 product='Putative phage tail protein' protein_id=AAW60986.1 transl_table=11
CP000009	GenBank	CDS	1335152	1336372	+	1	.	codon_start=1 db_xref=GI:58002093 locus_tag=GOX1226 product='Putative phage protein' protein_id=AAW60987.1 transl_table=11
CP000009	GenBank	CDS	1336333	1337571	+	1	.	codon_start=1 db_xref=GI:58002094 locus_tag=GOX1227 product='Hypothetical protein' protein_id=AAW60988.1 transl_table=11
CP000009	GenBank	CDS	1337576	1338262	+	1	.	codon_start=1 db_xref=GI:58002095 locus_tag=GOX1228 product='Hypothetical protein' protein_id=AAW60989.1 transl_table=11
CP000009	GenBank	CDS	1338262	1339518	+	1	.	codon_start=1 db_xref=GI:58002096 locus_tag=GOX1229 product='Hypothetical protein' protein_id=AAW60990.1 transl_table=11
CP000009	GenBank	CDS	1339527	1340840	+	-1	.	codon_start=1 db_xref=GI:58002097 locus_tag=GOX1230 product='Gluconate 2-dehydrogenase, cytochrome c subunit' protein_id=AAW60991.1 transl_table=11
CP000009	GenBank	CDS	1340837	1342615	+	-1	.	EC_number=1.1.99.3 codon_start=1 db_xref=GI:58002098 locus_tag=GOX1231 product='Gluconate 2-dehydrogenase alpha chain' protein_id=AAW60992.1 transl_table=11
CP000009	GenBank	CDS	1342617	1343327	+	-1	.	EC_number=1.1.99.3 codon_start=1 db_xref=GI:58002099 locus_tag=GOX1232 product='Gluconate 2-dehydrogenase gamma chain' protein_id=AAW60993.1 transl_table=11
CP000009	GenBank	CDS	1343466	1344284	+	-1	.	codon_start=1 db_xref=GI:58002100 locus_tag=GOX1233 product='Hypothetical protein' protein_id=AAW60994.1 transl_table=11
CP000009	GenBank	CDS	1344304	1345263	+	-1	.	codon_start=1 db_xref=GI:58002101 locus_tag=GOX1234 product='Hypothetical protein' protein_id=AAW60995.1 transl_table=11
CP000009	GenBank	CDS	1345260	1346189	+	-1	.	codon_start=1 db_xref=GI:58002102 locus_tag=GOX1235 product='Heat shock protein HSP33' protein_id=AAW60996.1 transl_table=11
CP000009	GenBank	CDS	1346189	1347217	+	-1	.	EC_number=2.1.3.3 codon_start=1 db_xref=GI:58002103 locus_tag=GOX1236 product='Ornithine carbamoyltransferase' protein_id=AAW60997.1 transl_table=11
CP000009	GenBank	CDS	1347139	1348422	+	-1	.	EC_number=2.6.1.11 codon_start=1 db_xref=GI:58002104 locus_tag=GOX1237 product='Acetylornithine aminotransferase' protein_id=AAW60998.1 transl_table=11
CP000009	GenBank	CDS	1348504	1350081	+	-1	.	EC_number=3.4.16.4 codon_start=1 db_xref=GI:58002105 locus_tag=GOX1238 product='D-alanyl-D-alanine carboxypeptidase' protein_id=AAW60999.1 transl_table=11
CP000009	GenBank	CDS	1350148	1350762	+	1	.	codon_start=1 db_xref=GI:58002106 locus_tag=GOX1239 product='Hypothetical protein' protein_id=AAW61000.1 transl_table=11
CP000009	GenBank	CDS	1350765	1351253	+	1	.	codon_start=1 db_xref=GI:58002107 locus_tag=GOX1240 product='Hypothetical protein' protein_id=AAW61001.1 transl_table=11
CP000009	GenBank	CDS	1351324	1351578	+	1	.	codon_start=1 db_xref=GI:58002108 locus_tag=GOX1241 product='Sec-independent protein translocase protein TatA' protein_id=AAW61002.1 transl_table=11
CP000009	GenBank	CDS	1351578	1352204	+	1	.	codon_start=1 db_xref=GI:58002109 locus_tag=GOX1242 product='Probable sugar aldolase' protein_id=AAW61003.1 transl_table=11
CP000009	GenBank	CDS	1352207	1352773	+	1	.	codon_start=1 db_xref=GI:58002110 locus_tag=GOX1243 product='Putative dioxygenase' protein_id=AAW61004.1 transl_table=11
CP000009	GenBank	CDS	1352783	1353466	+	1	.	codon_start=1 db_xref=GI:58002111 locus_tag=GOX1244 product='Putative enolase-phosphatase' protein_id=AAW61005.1 transl_table=11
CP000009	GenBank	CDS	1353463	1354386	+	1	.	EC_number=2.7.1.26 codon_start=1 db_xref=GI:58002112 locus_tag=GOX1245 product='Riboflavin kinase' protein_id=AAW61006.1 transl_table=11
CP000009	GenBank	CDS	1354598	1356997	+	1	.	codon_start=1 db_xref=GI:58002113 locus_tag=GOX1246 product='TonB-dependent receptor protein' protein_id=AAW61007.1 transl_table=11
CP000009	GenBank	CDS	1356975	1357769	+	-1	.	codon_start=1 db_xref=GI:58002114 locus_tag=GOX1247 product='Hypothetical protein' protein_id=AAW61008.1 transl_table=11
CP000009	GenBank	CDS	1357769	1358779	+	-1	.	codon_start=1 db_xref=GI:58002115 locus_tag=GOX1248 product='Hypothetical protein' protein_id=AAW61009.1 transl_table=11
CP000009	GenBank	CDS	1358896	1361778	+	1	.	EC_number=6.1.1.5 codon_start=1 db_xref=GI:58002116 locus_tag=GOX1249 product='Isoleucyl-tRNA synthetase' protein_id=AAW61010.1 transl_table=11
CP000009	GenBank	CDS	1361778	1362290	+	1	.	EC_number=3.4.23.36 codon_start=1 db_xref=GI:58002117 locus_tag=GOX1250 product='Putative lipoprotein signal peptidase' protein_id=AAW61011.1 transl_table=11
CP000009	GenBank	CDS	1362356	1362928	+	1	.	codon_start=1 db_xref=GI:58002118 locus_tag=GOX1251 product='Hypothetical protein' protein_id=AAW61012.1 transl_table=11
CP000009	GenBank	CDS	1363018	1364877	+	1	.	codon_start=1 db_xref=GI:58002119 locus_tag=GOX1252 product='DNA mismatch repair protein MutL' protein_id=AAW61013.1 transl_table=11
CP000009	GenBank	CDS	1364959	1366689	+	1	.	EC_number=1.1.1.28 codon_start=1 db_xref=GI:58002120 locus_tag=GOX1253 product='D-Lactate dehydrogenase (NAD dependent)' protein_id=AAW61014.1 transl_table=11
CP000009	GenBank	CDS	1366708	1368849	+	-1	.	codon_start=1 db_xref=GI:58002121 locus_tag=GOX1254 product='Outer membrane protein' protein_id=AAW61015.1 transl_table=11
CP000009	GenBank	CDS	1368964	1369386	+	-1	.	codon_start=1 db_xref=GI:58002122 locus_tag=GOX1255 product='Putative permease' protein_id=AAW61016.1 transl_table=11
CP000009	GenBank	CDS	1369490	1370380	+	-1	.	codon_start=1 db_xref=GI:58002123 locus_tag=GOX1256 product='Putative permease' protein_id=AAW61017.1 transl_table=11
CP000009	GenBank	CDS	1370383	1372398	+	-1	.	EC_number=5.99.1.2 codon_start=1 db_xref=GI:58002124 locus_tag=GOX1257 product='DNA topoisomerase I' protein_id=AAW61018.1 transl_table=11
CP000009	GenBank	CDS	1372466	1373026	+	-1	.	codon_start=1 db_xref=GI:58002125 locus_tag=GOX1258 product='Hypothetical protein' protein_id=AAW61019.1 transl_table=11
CP000009	GenBank	CDS	1373273	1373752	+	-1	.	codon_start=1 db_xref=GI:58002126 locus_tag=GOX1259 product='Hypothetical protein' protein_id=AAW61020.1 transl_table=11
CP000009	GenBank	CDS	1374035	1375147	+	-1	.	codon_start=1 db_xref=GI:58002127 locus_tag=GOX1260 product='Outer membrane protein' protein_id=AAW61021.1 transl_table=11
CP000009	GenBank	CDS	1375340	1375681	+	-1	.	codon_start=1 db_xref=GI:58002128 locus_tag=GOX1261 product='Hypothetical protein' protein_id=AAW61022.1 transl_table=11
CP000009	GenBank	CDS	1375707	1377491	+	-1	.	codon_start=1 db_xref=GI:58002129 locus_tag=GOX1262 product='Carboxy-terminal processing protease' protein_id=AAW61023.1 transl_table=11
CP000009	GenBank	CDS	1377636	1380332	+	-1	.	EC_number=5.99.1.2 codon_start=1 db_xref=GI:58002130 locus_tag=GOX1263 product='DNA topoisomerase I' protein_id=AAW61024.1 transl_table=11
CP000009	GenBank	CDS	1380358	1381542	+	-1	.	codon_start=1 db_xref=GI:58002131 locus_tag=GOX1264 product='DNA processing chain A' protein_id=AAW61025.1 transl_table=11
CP000009	GenBank	CDS	1381587	1382219	+	-1	.	codon_start=1 db_xref=GI:58002132 locus_tag=GOX1265 product='Hypothetical membrane-spanning protein' protein_id=AAW61026.1 transl_table=11
CP000009	GenBank	CDS	1382216	1383517	+	-1	.	EC_number=3.5.2.3 codon_start=1 db_xref=GI:58002133 locus_tag=GOX1266 product=Dihydroorotase protein_id=AAW61027.1 transl_table=11
CP000009	GenBank	CDS	1383514	1384455	+	-1	.	EC_number=2.1.3.2 codon_start=1 db_xref=GI:58002134 locus_tag=GOX1267 product='Aspartate carbamoyltransferase' protein_id=AAW61028.1 transl_table=11
CP000009	GenBank	CDS	1384448	1385866	+	-1	.	EC_number=6.1.1.17 codon_start=1 db_xref=GI:58002135 locus_tag=GOX1268 product='Glutamyl-tRNA synthetase' protein_id=AAW61029.1 transl_table=11
CP000009	GenBank	CDS	1386065	1386652	+	1	.	codon_start=1 db_xref=GI:58002136 locus_tag=GOX1269 product='Hypothetical protein' protein_id=AAW61030.1 transl_table=11
CP000009	GenBank	CDS	1386946	1387506	+	-1	.	codon_start=1 db_xref=GI:58002137 locus_tag=GOX1270 product=Transposase protein_id=AAW61031.1 transl_table=11
CP000009	GenBank	CDS	1387645	1388292	+	1	.	EC_number=1.1.1.- codon_start=1 db_xref=GI:58002138 locus_tag=GOX1271 product='Putative oxidoreductase' protein_id=AAW61032.1 transl_table=11
CP000009	GenBank	CDS	1388341	1390569	+	1	.	codon_start=1 db_xref=GI:58002139 locus_tag=GOX1272 product='Putative DNA uptake protein' protein_id=AAW61033.1 transl_table=11
CP000009	GenBank	CDS	1390633	1391142	+	1	.	codon_start=1 db_xref=GI:58002140 locus_tag=GOX1273 product='Hypothetical protein' protein_id=AAW61034.1 transl_table=11
CP000009	GenBank	CDS	1391139	1391837	+	-1	.	EC_number=4.2.99.18 codon_start=1 db_xref=GI:58002141 locus_tag=GOX1274 product='Endonuclease III' protein_id=AAW61035.1 transl_table=11
CP000009	GenBank	CDS	1391984	1393822	+	1	.	codon_start=1 db_xref=GI:58002142 locus_tag=GOX1275 product='ATP-binding protein of ABC transporter' protein_id=AAW61036.1 transl_table=11
CP000009	GenBank	CDS	1393943	1395322	+	1	.	codon_start=1 db_xref=GI:58002143 locus_tag=GOX1276 product='Organophopsphate acid anhydrase' protein_id=AAW61037.1 transl_table=11
CP000009	GenBank	CDS	1395330	1396322	+	-1	.	codon_start=1 db_xref=GI:58002144 locus_tag=GOX1277 product='Na(+)/H(+) antiporter' protein_id=AAW61038.1 transl_table=11
CP000009	GenBank	CDS	1396735	1398051	+	-1	.	codon_start=1 db_xref=GI:58002145 locus_tag=GOX1278 product='Hypothetical protein' protein_id=AAW61039.1 transl_table=11
CP000009	GenBank	CDS	1398570	1400888	+	1	.	codon_start=1 db_xref=GI:58002146 locus_tag=GOX1279 product='Hypothetical protein' protein_id=AAW61040.1 transl_table=11
CP000009	GenBank	CDS	1401764	1403776	+	-1	.	codon_start=1 db_xref=GI:58002147 locus_tag=GOX1280 product='Hypothetical protein' protein_id=AAW61041.1 transl_table=11
CP000009	GenBank	CDS	1404087	1404713	+	-1	.	EC_number=3.6.1.15 codon_start=1 db_xref=GI:58002148 locus_tag=GOX1281 product=Nucleoside-triphosphatase protein_id=AAW61042.1 transl_table=11
CP000009	GenBank	CDS	1404710	1405432	+	-1	.	EC_number=2.7.7.56 codon_start=1 db_xref=GI:58002149 locus_tag=GOX1282 product='Ribonuclease PH' protein_id=AAW61043.1 transl_table=11
CP000009	GenBank	CDS	1405514	1406584	+	1	.	codon_start=1 db_xref=GI:58002150 locus_tag=GOX1283 product='Heat inducible transcription repressor HrcA' protein_id=AAW61044.1 transl_table=11
CP000009	GenBank	CDS	1406688	1409348	+	1	.	codon_start=1 db_xref=GI:58002151 locus_tag=GOX1284 product='Penicillin-binding protein 1 (Peptidoglycan synthetase)' protein_id=AAW61045.1 transl_table=11
CP000009	GenBank	CDS	1409571	1410539	+	1	.	codon_start=1 db_xref=GI:58002152 locus_tag=GOX1285 product='Bacterial Peptide Chain Release Factor 2 (RF-2)' protein_id=AAW61046.1 transl_table=11
CP000009	GenBank	CDS	1410928	1411596	+	1	.	codon_start=1 db_xref=GI:58002153 locus_tag=GOX1286 product='Hypothetical protein' protein_id=AAW61047.1 transl_table=11
CP000009	GenBank	CDS	1411734	1412834	+	1	.	codon_start=1 db_xref=GI:58002154 locus_tag=GOX1287 product='Biopolymer transport ExbB protein' protein_id=AAW61048.1 transl_table=11
CP000009	GenBank	CDS	1412839	1413264	+	1	.	codon_start=1 db_xref=GI:58002155 locus_tag=GOX1288 product='Biopolymer transport ExbD protein' protein_id=AAW61049.1 transl_table=11
CP000009	GenBank	CDS	1413337	1413771	+	1	.	codon_start=1 db_xref=GI:58002156 locus_tag=GOX1289 product='Biopolymer transport ExbD protein' protein_id=AAW61050.1 transl_table=11
CP000009	GenBank	CDS	1413775	1415016	+	1	.	codon_start=1 db_xref=GI:58002157 locus_tag=GOX1290 product='Hypothetical protein' protein_id=AAW61051.1 transl_table=11
CP000009	GenBank	CDS	1415073	1415819	+	-1	.	codon_start=1 db_xref=GI:58002158 locus_tag=GOX1291 product='Flagellar L-ring protein flgH' protein_id=AAW61052.1 transl_table=11
CP000009	GenBank	CDS	1416011	1417039	+	1	.	EC_number=1.1.1.- codon_start=1 db_xref=GI:58002159 locus_tag=GOX1292 product='Putative oxidoreductase' protein_id=AAW61053.1 transl_table=11
CP000009	GenBank	CDS	1417451	1418638	+	1	.	EC_number=6.3.5.- codon_start=1 db_xref=GI:58002160 locus_tag=GOX1293 product='Glutamyl-tRNA(Gln) amidotransferase subunit A' protein_id=AAW61054.1 transl_table=11
CP000009	GenBank	CDS	1418639	1419898	+	-1	.	codon_start=1 db_xref=GI:58002161 locus_tag=GOX1294 product='C4-dicarboxylate transport protein' protein_id=AAW61055.1 transl_table=11
CP000009	GenBank	CDS	1419892	1421484	+	-1	.	codon_start=1 db_xref=GI:58002162 locus_tag=GOX1295 product=Gamma-glutamyltranspeptidase protein_id=AAW61056.1 transl_table=11
CP000009	GenBank	CDS	1421498	1422370	+	-1	.	codon_start=1 db_xref=GI:58002163 locus_tag=GOX1296 product='Transcriptional regulator, LysR family' protein_id=AAW61057.1 transl_table=11
CP000009	GenBank	CDS	1422483	1423718	+	1	.	codon_start=1 db_xref=GI:58002164 locus_tag=GOX1297 product='N-carbamyl-L-amino acid amidohydrolase' protein_id=AAW61058.1 transl_table=11
CP000009	GenBank	CDS	1423715	1424947	+	1	.	EC_number=2.6.1.51 codon_start=1 db_xref=GI:58002165 locus_tag=GOX1298 product='Serine--pyruvate aminotransferase' protein_id=AAW61059.1 transl_table=11
CP000009	GenBank	CDS	1424970	1425158	+	-1	.	codon_start=1 db_xref=GI:58002166 locus_tag=GOX1299 product='Transcriptional regulator' protein_id=AAW61060.1 transl_table=11
CP000009	GenBank	CDS	1425315	1426241	+	1	.	EC_number=1.1.1.95 codon_start=1 db_xref=GI:58002167 locus_tag=GOX1300 product='D-3-phosphoglycerate dehydrogenase' protein_id=AAW61061.1 transl_table=11
CP000009	GenBank	tRNA	1426321	1426396	+	1	.	locus_tag=GOX1301 note='codon recognized: ACG' product=tRNA-Thr
CP000009	GenBank	CDS	1426638	1428122	+	1	.	codon_start=1 db_xref=GI:58002168 locus_tag=GOX1302 product='Paraquat-inducible protein A' protein_id=AAW61062.1 transl_table=11
CP000009	GenBank	CDS	1428119	1429801	+	1	.	codon_start=1 db_xref=GI:58002169 locus_tag=GOX1303 product='Paraquat-inducible protein B' protein_id=AAW61063.1 transl_table=11
CP000009	GenBank	CDS	1429805	1430422	+	1	.	codon_start=1 db_xref=GI:58002170 locus_tag=GOX1304 product='Hypothetical protein' protein_id=AAW61064.1 transl_table=11
CP000009	GenBank	CDS	1430500	1431030	+	-1	.	codon_start=1 db_xref=GI:58002171 locus_tag=GOX1305 product='Transcription antitermination protein NusG' protein_id=AAW61065.1 transl_table=11
CP000009	GenBank	CDS	1431040	1431291	+	-1	.	codon_start=1 db_xref=GI:58002172 locus_tag=GOX1306 product='Protein translocase subunit SecE' protein_id=AAW61066.1 transl_table=11
CP000009	GenBank	misc_RNA	1431357	1431433	+	-1	.	locus_tag=GOX1307 product=tRNA-Trp-CCA
CP000009	GenBank	misc_RNA	1431603	1431676	+	1	.	locus_tag=GOX1308 product=tRNA-Gly-TCC
CP000009	GenBank	CDS	1431705	1432256	+	-1	.	codon_start=1 db_xref=GI:58002173 locus_tag=GOX1309 product='Hypothetical protein' protein_id=AAW61067.1 transl_table=11
CP000009	GenBank	CDS	1432495	1433157	+	1	.	EC_number=3.6.3.14 codon_start=1 db_xref=GI:58002174 locus_tag=GOX1310 product='ATP synthase delta chain' protein_id=AAW61068.1 transl_table=11
CP000009	GenBank	CDS	1433157	1434692	+	1	.	EC_number=3.6.3.14 codon_start=1 db_xref=GI:58002175 locus_tag=GOX1311 product='ATP synthase alpha chain' protein_id=AAW61069.1 transl_table=11
CP000009	GenBank	CDS	1434702	1435592	+	1	.	EC_number=3.6.3.14 codon_start=1 db_xref=GI:58002176 locus_tag=GOX1312 product='ATP synthase gamma chain' protein_id=AAW61070.1 transl_table=11
CP000009	GenBank	CDS	1435615	1437078	+	1	.	EC_number=3.6.3.14 codon_start=1 db_xref=GI:58002177 locus_tag=GOX1313 product='ATP synthase beta chain' protein_id=AAW61071.1 transl_table=11
CP000009	GenBank	CDS	1437227	1437499	+	1	.	EC_number=3.6.3.14 codon_start=1 db_xref=GI:58002178 locus_tag=GOX1314 product='ATP synthase epsilon chain' protein_id=AAW61072.1 transl_table=11
CP000009	GenBank	CDS	1437716	1437988	+	-1	.	codon_start=1 db_xref=GI:58002179 locus_tag=GOX1315 product='Hypothetical protein' protein_id=AAW61073.1 transl_table=11
CP000009	GenBank	rRNA	1438241	1439718	+	1	.	locus_tag=GOX1316 product='16S ribosomal RNA'
CP000009	GenBank	tRNA	1439848	1439924	+	1	.	locus_tag=GOX1317 note='codon recognized: AUC' product=tRNA-Ile
CP000009	GenBank	tRNA	1439931	1440006	+	1	.	locus_tag=GOX1318 note='codon recognized: GCA' product=tRNA-Ala
CP000009	GenBank	rRNA	1440381	1443091	+	1	.	locus_tag=GOX1319 product='23S ribosomal RNA'
CP000009	GenBank	rRNA	1443190	1443308	+	1	.	locus_tag=GOX1320 product='5S ribosomal RNA'
CP000009	GenBank	tRNA	1443360	1443436	+	1	.	locus_tag=GOX1321 note='codon recognized: AUG' product=tRNA-Met
CP000009	GenBank	CDS	1443616	1443993	+	-1	.	codon_start=1 db_xref=GI:58002180 locus_tag=GOX1322 note='N-terminus missing' product='Transposase (class I)' protein_id=AAW61074.1 transl_table=11
CP000009	GenBank	CDS	1444111	1445406	+	1	.	codon_start=1 db_xref=GI:58002181 locus_tag=GOX1323 product=Transposase protein_id=AAW61075.1 transl_table=11
CP000009	GenBank	CDS	1445947	1447026	+	-1	.	codon_start=1 db_xref=GI:58002182 locus_tag=GOX1324 product='Transposase (class II)' protein_id=AAW61076.1 transl_table=11
CP000009	GenBank	CDS	1447077	1447787	+	-1	.	codon_start=1 db_xref=GI:58002183 locus_tag=GOX1325 product='Transposase (class III)' protein_id=AAW61077.1 transl_table=11
CP000009	GenBank	CDS	1448184	1448675	+	1	.	codon_start=1 db_xref=GI:58002184 locus_tag=GOX1326 note='C-terminus missing' product='Conserved hypothetical protein' protein_id=AAW61078.1 transl_table=11
CP000009	GenBank	CDS	1449117	1449674	+	1	.	codon_start=1 db_xref=GI:58002185 locus_tag=GOX1327 product='Hypothetical protein' protein_id=AAW61079.1 transl_table=11
CP000009	GenBank	CDS	1449736	1450092	+	1	.	codon_start=1 db_xref=GI:58002186 locus_tag=GOX1328 product='Hypothetical protein' protein_id=AAW61080.1 transl_table=11
CP000009	GenBank	CDS	1450151	1450633	+	-1	.	codon_start=1 db_xref=GI:58002187 locus_tag=GOX1329 product='Small heat shock protein' protein_id=AAW61081.1 transl_table=11
CP000009	GenBank	CDS	1450998	1451957	+	1	.	codon_start=1 db_xref=GI:58002188 locus_tag=GOX1330 product='Transposase (class I)' protein_id=AAW61082.1 transl_table=11
CP000009	GenBank	CDS	1452106	1453035	+	-1	.	codon_start=1 db_xref=GI:58002189 locus_tag=GOX1331 product='Oxidative stress regulatory protein OxyR' protein_id=AAW61083.1 transl_table=11
CP000009	GenBank	CDS	1453283	1453846	+	1	.	codon_start=1 db_xref=GI:58002190 locus_tag=GOX1332 product='Alkyl hydroperoxide reductase subunit C' protein_id=AAW61084.1 transl_table=11
CP000009	GenBank	CDS	1453972	1455543	+	1	.	codon_start=1 db_xref=GI:58002191 locus_tag=GOX1333 product='Alkyl hydroperoxide reductase subunit F' protein_id=AAW61085.1 transl_table=11
CP000009	GenBank	CDS	1455590	1456222	+	1	.	codon_start=1 db_xref=GI:58002192 locus_tag=GOX1334 product='Amino acid efflux protein' protein_id=AAW61086.1 transl_table=11
CP000009	GenBank	CDS	1456264	1458957	+	-1	.	EC_number=4.2.1.3 codon_start=1 db_xref=GI:58002193 locus_tag=GOX1335 product='Aconitate hydratase' protein_id=AAW61087.1 transl_table=11
CP000009	GenBank	CDS	1458991	1460013	+	-1	.	EC_number=1.1.1.42 codon_start=1 db_xref=GI:58002194 locus_tag=GOX1336 product='Isocitrate dehydrogenase [NADP]' protein_id=AAW61088.1 transl_table=11
CP000009	GenBank	CDS	1460127	1461053	+	1	.	codon_start=1 db_xref=GI:58002195 locus_tag=GOX1337 product='Putative transcriptional regulator' protein_id=AAW61089.1 transl_table=11
CP000009	GenBank	CDS	1461058	1462155	+	-1	.	codon_start=1 db_xref=GI:58002196 locus_tag=GOX1338 product='Putative permease' protein_id=AAW61090.1 transl_table=11
CP000009	GenBank	CDS	1462304	1463221	+	-1	.	codon_start=1 db_xref=GI:58002197 locus_tag=GOX1339 product='Hypothetical protein' protein_id=AAW61091.1 transl_table=11
CP000009	GenBank	CDS	1463362	1463961	+	-1	.	codon_start=1 db_xref=GI:58002198 locus_tag=GOX1340 product='Hypothetical protein' protein_id=AAW61092.1 transl_table=11
CP000009	GenBank	CDS	1464213	1467101	+	1	.	codon_start=1 db_xref=GI:58002199 locus_tag=GOX1341 product='TonB-dependent outer membrane receptor' protein_id=AAW61093.1 transl_table=11
CP000009	GenBank	CDS	1467101	1469416	+	1	.	EC_number=3.2.1.20 codon_start=1 db_xref=GI:58002200 locus_tag=GOX1342 product=Alpha-glucosidase protein_id=AAW61094.1 transl_table=11
CP000009	GenBank	CDS	1469476	1470354	+	-1	.	codon_start=1 db_xref=GI:58002201 locus_tag=GOX1343 product='Transposase (class III)' protein_id=AAW61095.1 transl_table=11
CP000009	GenBank	CDS	1470802	1471224	+	1	.	codon_start=1 db_xref=GI:58002202 locus_tag=GOX1344 product='Hypothetical protein' protein_id=AAW61096.1 transl_table=11
CP000009	GenBank	CDS	1471210	1471773	+	-1	.	codon_start=1 db_xref=GI:58002203 locus_tag=GOX1345 product='Nicotinamide mononucleotide transporter' protein_id=AAW61097.1 transl_table=11
CP000009	GenBank	CDS	1471764	1472918	+	-1	.	codon_start=1 db_xref=GI:58002204 locus_tag=GOX1346 product='Hypothetical protein' protein_id=AAW61098.1 transl_table=11
CP000009	GenBank	CDS	1472921	1475404	+	-1	.	codon_start=1 db_xref=GI:58002205 locus_tag=GOX1347 product='TonB-dependent outer membrane receptor' protein_id=AAW61099.1 transl_table=11
CP000009	GenBank	CDS	1475913	1477250	+	1	.	codon_start=1 db_xref=GI:58002206 locus_tag=GOX1348 product='Methyl-accepting chemotaxis protein' protein_id=AAW61100.1 transl_table=11
CP000009	GenBank	CDS	1477386	1478624	+	1	.	codon_start=1 db_xref=GI:58002207 locus_tag=GOX1349 product='Putative transporter' protein_id=AAW61101.1 transl_table=11
CP000009	GenBank	CDS	1478624	1479208	+	1	.	codon_start=1 db_xref=GI:58002208 locus_tag=GOX1350 product='Hypothetical protein' protein_id=AAW61102.1 transl_table=11
CP000009	GenBank	CDS	1479219	1480478	+	-1	.	codon_start=1 db_xref=GI:58002209 locus_tag=GOX1351 product='Putative isomerase' protein_id=AAW61103.1 transl_table=11
CP000009	GenBank	CDS	1480635	1481312	+	1	.	EC_number=5.1.3.1 codon_start=1 db_xref=GI:58002210 locus_tag=GOX1352 product='Ribulose-phosphate 3-epimerase' protein_id=AAW61104.1 transl_table=11
CP000009	GenBank	CDS	1481309	1482961	+	1	.	codon_start=1 db_xref=GI:58002211 locus_tag=GOX1353 product='Hypothetical protein' protein_id=AAW61105.1 transl_table=11
CP000009	GenBank	CDS	1482987	1484105	+	1	.	codon_start=1 db_xref=GI:58002212 locus_tag=GOX1354 product='Lipopolysaccharide biosynthesis protein' protein_id=AAW61106.1 transl_table=11
CP000009	GenBank	CDS	1484113	1486491	+	-1	.	codon_start=1 db_xref=GI:58002213 locus_tag=GOX1355 product='Hypothetical protein' protein_id=AAW61107.1 transl_table=11
CP000009	GenBank	CDS	1486878	1487621	+	1	.	codon_start=1 db_xref=GI:58002214 locus_tag=GOX1356 product='Oxidoreductase, iron-sulphur binding subunit' protein_id=AAW61108.1 transl_table=11
CP000009	GenBank	CDS	1487618	1489141	+	1	.	codon_start=1 db_xref=GI:58002215 locus_tag=GOX1357 product='Putative electron transport protein' protein_id=AAW61109.1 transl_table=11
CP000009	GenBank	CDS	1489138	1489731	+	1	.	codon_start=1 db_xref=GI:58002216 locus_tag=GOX1358 product='Hypothetical protein' protein_id=AAW61110.1 transl_table=11
CP000009	GenBank	CDS	1489716	1492241	+	-1	.	codon_start=1 db_xref=GI:58002217 locus_tag=GOX1359 product='Excinuclease ABC subunit A' protein_id=AAW61111.1 transl_table=11
CP000009	GenBank	CDS	1492308	1492730	+	-1	.	codon_start=1 db_xref=GI:58002218 locus_tag=GOX1360 product='Hypothetical protein' protein_id=AAW61112.1 transl_table=11
CP000009	GenBank	CDS	1492758	1493432	+	-1	.	codon_start=1 db_xref=GI:58002219 locus_tag=GOX1361 product='Two component response regulator' protein_id=AAW61113.1 transl_table=11
CP000009	GenBank	CDS	1493429	1494553	+	-1	.	EC_number=2.7.3.- codon_start=1 db_xref=GI:58002220 locus_tag=GOX1362 product='Two component sensor histidine kinase' protein_id=AAW61114.1 transl_table=11
CP000009	GenBank	CDS	1494553	1495104	+	-1	.	codon_start=1 db_xref=GI:58002221 locus_tag=GOX1363 product='Hypothetical protein' protein_id=AAW61115.1 transl_table=11
CP000009	GenBank	CDS	1495212	1496462	+	-1	.	EC_number=6.1.1.1 codon_start=1 db_xref=GI:58002222 locus_tag=GOX1364 product='Tyrosyl-tRNA synthetase' protein_id=AAW61116.1 transl_table=11
CP000009	GenBank	CDS	1496569	1497975	+	-1	.	codon_start=1 db_xref=GI:58002223 locus_tag=GOX1365 product='ABC transporter permease protein' protein_id=AAW61117.1 transl_table=11
CP000009	GenBank	CDS	1497972	1498898	+	-1	.	codon_start=1 db_xref=GI:58002224 locus_tag=GOX1366 product='ABC transporter ATP-binding protein' protein_id=AAW61118.1 transl_table=11
CP000009	GenBank	CDS	1499017	1499682	+	-1	.	codon_start=1 db_xref=GI:58002225 locus_tag=GOX1367 product='Hypothetical protein' protein_id=AAW61119.1 transl_table=11
CP000009	GenBank	CDS	1499802	1500920	+	1	.	EC_number=4.4.1.- codon_start=1 db_xref=GI:58002226 locus_tag=GOX1368 product='Cysteine desulfurase I NifS' protein_id=AAW61120.1 transl_table=11
CP000009	GenBank	CDS	1501231	1502085	+	1	.	EC_number=4.4.1.- codon_start=1 db_xref=GI:58002227 locus_tag=GOX1369 product='Cysteine desulfurase II NifS' protein_id=AAW61121.1 transl_table=11
CP000009	GenBank	CDS	1502108	1502422	+	1	.	codon_start=1 db_xref=GI:58002228 locus_tag=GOX1370 product='Ferredoxin, 2Fe-2S' protein_id=AAW61122.1 transl_table=11
CP000009	GenBank	CDS	1502446	1503513	+	1	.	EC_number=2.1.1.61 codon_start=1 db_xref=GI:58002229 locus_tag=GOX1371 product='tRNA (5-methylaminomethyl-2-thiouridylate)-methyltransferase' protein_id=AAW61123.1 transl_table=11
CP000009	GenBank	CDS	1503513	1504160	+	1	.	EC_number=2.5.1.18 codon_start=1 db_xref=GI:58002230 locus_tag=GOX1372 product='Glutathione S-transferase' protein_id=AAW61124.1 transl_table=11
CP000009	GenBank	CDS	1504180	1504338	+	1	.	codon_start=1 db_xref=GI:58002231 locus_tag=GOX1373 product='Hypothetical protein' protein_id=AAW61125.1 transl_table=11
CP000009	GenBank	CDS	1504550	1505278	+	1	.	EC_number=5.99.1.2 codon_start=1 db_xref=GI:58002232 locus_tag=GOX1374 product='DNA topoisomerase I' protein_id=AAW61126.1 transl_table=11
CP000009	GenBank	CDS	1505547	1506290	+	1	.	EC_number=3.1.1.17 codon_start=1 db_xref=GI:58002233 locus_tag=GOX1375 product=Gluconolactonase protein_id=AAW61127.1 transl_table=11
CP000009	GenBank	CDS	1506631	1507509	+	1	.	codon_start=1 db_xref=GI:58002234 locus_tag=GOX1376 product='Transposase (class III)' protein_id=AAW61128.1 transl_table=11
CP000009	GenBank	CDS	1507798	1508946	+	1	.	codon_start=1 db_xref=GI:58002235 locus_tag=GOX1377 product='Na+/H+ Antiporter NhaA' protein_id=AAW61129.1 transl_table=11
CP000009	GenBank	CDS	1509047	1509514	+	1	.	codon_start=1 db_xref=GI:58002236 locus_tag=GOX1378 product='Hypothetical protein' protein_id=AAW61130.1 transl_table=11
CP000009	GenBank	CDS	1509485	1509826	+	-1	.	codon_start=1 db_xref=GI:58002237 locus_tag=GOX1379 product='Hypothetical protein' protein_id=AAW61131.1 transl_table=11
CP000009	GenBank	CDS	1510041	1510460	+	1	.	codon_start=1 db_xref=GI:58002238 locus_tag=GOX1380 product='Hypothetical protein' protein_id=AAW61132.1 transl_table=11
CP000009	GenBank	CDS	1510529	1511749	+	-1	.	EC_number=3.1.1.17 codon_start=1 db_xref=GI:58002239 locus_tag=GOX1381 product=Gluconolactonase protein_id=AAW61133.1 transl_table=11
CP000009	GenBank	CDS	1512028	1513053	+	-1	.	codon_start=1 db_xref=GI:58002240 locus_tag=GOX1382 product='Transposase (class I)' protein_id=AAW61134.1 transl_table=11
CP000009	GenBank	CDS	1513488	1513880	+	1	.	codon_start=1 db_xref=GI:58002241 locus_tag=GOX1383 product='Hypothetical protein' protein_id=AAW61135.1 transl_table=11
CP000009	GenBank	CDS	1514459	1515418	+	-1	.	codon_start=1 db_xref=GI:58002242 locus_tag=GOX1384 product='Transposase (class I)' protein_id=AAW61136.1 transl_table=11
CP000009	GenBank	CDS	1515468	1516091	+	-1	.	codon_start=1 db_xref=GI:58002243 locus_tag=GOX1385 product='Hypothetical protein' protein_id=AAW61137.1 transl_table=11
CP000009	GenBank	CDS	1516480	1517583	+	1	.	codon_start=1 db_xref=GI:58002244 locus_tag=GOX1386 product='Hypothetical protein' protein_id=AAW61138.1 transl_table=11
CP000009	GenBank	CDS	1517678	1517872	+	-1	.	codon_start=1 db_xref=GI:58002245 locus_tag=GOX1387 product='Transposase (fragment)' protein_id=AAW61139.1 transl_table=11
CP000009	GenBank	CDS	1517900	1518127	+	-1	.	codon_start=1 db_xref=GI:58002246 locus_tag=GOX1388 product='Transposase (C-terminus missing)' protein_id=AAW61140.1 transl_table=11
CP000009	GenBank	CDS	1518670	1519749	+	-1	.	codon_start=1 db_xref=GI:58002247 locus_tag=GOX1389 product='Transposase (class II)' protein_id=AAW61141.1 transl_table=11
CP000009	GenBank	CDS	1520467	1521348	+	-1	.	codon_start=1 db_xref=GI:58002248 locus_tag=GOX1390 note='involved in ubiquinone/menaquinone biosynthesis' product=Methyltransferase protein_id=AAW61142.1 transl_table=11
CP000009	GenBank	CDS	1521318	1521950	+	-1	.	codon_start=1 db_xref=GI:58002249 locus_tag=GOX1391 product='Hypothetical protein' protein_id=AAW61143.1 transl_table=11
CP000009	GenBank	CDS	1522341	1523981	+	1	.	codon_start=1 db_xref=GI:58002250 locus_tag=GOX1392 product='Hypothetical protein' protein_id=AAW61144.1 transl_table=11
CP000009	GenBank	CDS	1523990	1524901	+	1	.	codon_start=1 db_xref=GI:58002251 locus_tag=GOX1393 product=Acyltransferase protein_id=AAW61145.1 transl_table=11
CP000009	GenBank	CDS	1524862	1525506	+	1	.	codon_start=1 db_xref=GI:58002252 locus_tag=GOX1394 product='Putative fatty acyl CoA synthetase' protein_id=AAW61146.1 transl_table=11
CP000009	GenBank	CDS	1525516	1527858	+	1	.	codon_start=1 db_xref=GI:58002253 locus_tag=GOX1395 product='Hypothetical transmembrane protein' protein_id=AAW61147.1 transl_table=11
CP000009	GenBank	CDS	1527777	1529042	+	1	.	EC_number=2.3.1.41 codon_start=1 db_xref=GI:58002254 locus_tag=GOX1396 product='3-Oxoacyl-[acyl-carrier-protein] synthase I' protein_id=AAW61148.1 transl_table=11
CP000009	GenBank	CDS	1529042	1529836	+	1	.	codon_start=1 db_xref=GI:58002255 locus_tag=GOX1397 product='Hypothetical protein' protein_id=AAW61149.1 transl_table=11
CP000009	GenBank	CDS	1529830	1530270	+	1	.	codon_start=1 db_xref=GI:58002256 locus_tag=GOX1398 product=Phosphotransferase protein_id=AAW61150.1 transl_table=11
CP000009	GenBank	CDS	1530271	1530987	+	1	.	EC_number=1.1.1.100 codon_start=1 db_xref=GI:58002257 locus_tag=GOX1399 product='3-Oxoacyl-[acyl-carrier protein] reductase' protein_id=AAW61151.1 transl_table=11
CP000009	GenBank	CDS	1530984	1532243	+	1	.	EC_number=1.1.1.- codon_start=1 db_xref=GI:58002258 locus_tag=GOX1400 product='Putative oxidoreductase' protein_id=AAW61152.1 transl_table=11
CP000009	GenBank	CDS	1532258	1532752	+	-1	.	codon_start=1 db_xref=GI:58002259 locus_tag=GOX1401 product='Hypothetical protein' protein_id=AAW61153.1 transl_table=11
CP000009	GenBank	CDS	1532830	1533324	+	1	.	codon_start=1 db_xref=GI:58002260 locus_tag=GOX1402 product='Transposase (class I, C-terminus missing)' protein_id=AAW61154.1 transl_table=11
CP000009	GenBank	CDS	1533361	1534440	+	1	.	codon_start=1 db_xref=GI:58002261 locus_tag=GOX1403 product='Transposase (class II)' protein_id=AAW61155.1 transl_table=11
CP000009	GenBank	tRNA	1534827	1534912	+	-1	.	locus_tag=GOX1404 note='codon recognized: UUA' product=tRNA-Leu
CP000009	GenBank	CDS	1534920	1535603	+	-1	.	codon_start=1 db_xref=GI:58002262 locus_tag=GOX1405 product='Hypothetical protein' protein_id=AAW61156.1 transl_table=11
CP000009	GenBank	CDS	1535608	1536099	+	-1	.	codon_start=1 db_xref=GI:58002263 locus_tag=GOX1406 product='Hypothetical protein' protein_id=AAW61157.1 transl_table=11
CP000009	GenBank	CDS	1536096	1536500	+	-1	.	codon_start=1 db_xref=GI:58002264 locus_tag=GOX1407 product='Hypothetical protein' protein_id=AAW61158.1 transl_table=11
CP000009	GenBank	CDS	1536500	1537735	+	-1	.	codon_start=1 db_xref=GI:58002265 locus_tag=GOX1408 product='Binding protein component of ABC transporter' protein_id=AAW61159.1 transl_table=11
CP000009	GenBank	CDS	1537737	1538897	+	-1	.	codon_start=1 db_xref=GI:58002266 locus_tag=GOX1409 product='ABC transporter ATP-binding protein' protein_id=AAW61160.1 transl_table=11
CP000009	GenBank	CDS	1538966	1539298	+	-1	.	codon_start=1 db_xref=GI:58002267 locus_tag=GOX1410 product='Hypothetical protein' protein_id=AAW61161.1 transl_table=11
CP000009	GenBank	CDS	1540173	1541084	+	1	.	codon_start=1 db_xref=GI:58002268 locus_tag=GOX1411 product='Putative HlyD-family protein' protein_id=AAW61162.1 transl_table=11
CP000009	GenBank	CDS	1541086	1542642	+	1	.	codon_start=1 db_xref=GI:58002269 locus_tag=GOX1412 note='similar to TrpC' product='Outer membrane channel protein' protein_id=AAW61163.1 transl_table=11
CP000009	GenBank	CDS	1542678	1543625	+	1	.	codon_start=1 db_xref=GI:58002270 locus_tag=GOX1413 product='Putative hydrolase' protein_id=AAW61164.1 transl_table=11
CP000009	GenBank	CDS	1543828	1544748	+	1	.	codon_start=1 db_xref=GI:58002271 locus_tag=GOX1414 product='Chaperone protein DnaJ' protein_id=AAW61165.1 transl_table=11
CP000009	GenBank	CDS	1544939	1546438	+	1	.	codon_start=1 db_xref=GI:58002272 locus_tag=GOX1415 product='Di-/tripeptide transporter' protein_id=AAW61166.1 transl_table=11
CP000009	GenBank	CDS	1546656	1548218	+	1	.	codon_start=1 db_xref=GI:58002273 locus_tag=GOX1416 product='Porin B precursur' protein_id=AAW61167.1 transl_table=11
CP000009	GenBank	CDS	1548306	1550555	+	-1	.	codon_start=1 db_xref=GI:58002274 locus_tag=GOX1417 product='Ferrichrome receptor FcuA' protein_id=AAW61168.1 transl_table=11
CP000009	GenBank	CDS	1550704	1552263	+	-1	.	codon_start=1 db_xref=GI:58002275 locus_tag=GOX1418 note='OprB family' product='Carbohydrate-selective porin' protein_id=AAW61169.1 transl_table=11
CP000009	GenBank	CDS	1553171	1553758	+	-1	.	codon_start=1 db_xref=GI:58002276 locus_tag=GOX1419 product='Hypothetical protein' protein_id=AAW61170.1 transl_table=11
CP000009	GenBank	CDS	1553755	1554303	+	-1	.	codon_start=1 db_xref=GI:58002277 locus_tag=GOX1420 product='Putative peroxiredoxin' protein_id=AAW61171.1 transl_table=11
CP000009	GenBank	CDS	1554355	1555713	+	-1	.	EC_number=3.2.1.- codon_start=1 db_xref=GI:58002278 locus_tag=GOX1421 product='Murein transglycosylase' protein_id=AAW61172.1 transl_table=11
CP000009	GenBank	CDS	1555921	1556790	+	1	.	codon_start=1 db_xref=GI:58002279 locus_tag=GOX1422 product='O-antigene export system permease protein' protein_id=AAW61173.1 transl_table=11
CP000009	GenBank	CDS	1556795	1557592	+	1	.	codon_start=1 db_xref=GI:58002280 locus_tag=GOX1423 product='O-antigene export system ATP-binding protein' protein_id=AAW61174.1 transl_table=11
CP000009	GenBank	CDS	1557686	1557904	+	1	.	codon_start=1 db_xref=GI:58002281 locus_tag=GOX1424 product='Hypothetical protein' protein_id=AAW61175.1 transl_table=11
CP000009	GenBank	CDS	1557939	1558331	+	-1	.	codon_start=1 db_xref=GI:58002282 locus_tag=GOX1425 product='Hypothetical protein' protein_id=AAW61176.1 transl_table=11
CP000009	GenBank	CDS	1558424	1558999	+	-1	.	codon_start=1 db_xref=GI:58002283 locus_tag=GOX1426 product='Hypothetical protein' protein_id=AAW61177.1 transl_table=11
CP000009	GenBank	CDS	1559518	1560429	+	1	.	codon_start=1 db_xref=GI:58002284 locus_tag=GOX1427 product='Hypothetical protein' protein_id=AAW61178.1 transl_table=11
CP000009	GenBank	tRNA	1561069	1561143	+	-1	.	locus_tag=GOX1428 note='codon recognized: ACA' product=tRNA-Thr
CP000009	GenBank	CDS	1561375	1562574	+	-1	.	codon_start=1 db_xref=GI:58002285 locus_tag=GOX1429 note='Mrp/Nbp345 family' product='GTP-binding protein' protein_id=AAW61179.1 transl_table=11
CP000009	GenBank	CDS	1562699	1564279	+	1	.	EC_number=3.4.21.- codon_start=1 db_xref=GI:58002286 locus_tag=GOX1430 product='Probable serine protease' protein_id=AAW61180.1 transl_table=11
CP000009	GenBank	CDS	1564307	1565374	+	1	.	codon_start=1 db_xref=GI:58002287 locus_tag=GOX1431 product='Hypothetical transmembrane protein' protein_id=AAW61181.1 transl_table=11
CP000009	GenBank	CDS	1565524	1566981	+	1	.	codon_start=1 db_xref=GI:58002288 locus_tag=GOX1432 product='NADP-D-sorbitol dehydrogenase' protein_id=AAW61182.1 transl_table=11
CP000009	GenBank	CDS	1567283	1568095	+	-1	.	codon_start=1 db_xref=GI:58002289 locus_tag=GOX1433 product='Putative DnaJ-like protein' protein_id=AAW61183.1 transl_table=11
CP000009	GenBank	CDS	1568274	1568630	+	1	.	codon_start=1 db_xref=GI:58002290 locus_tag=GOX1434 product='Hypothetical protein' protein_id=AAW61184.1 transl_table=11
CP000009	GenBank	CDS	1568854	1570071	+	-1	.	codon_start=1 db_xref=GI:58002291 locus_tag=GOX1435 product='Iron-sulfur cluster-binding protein' protein_id=AAW61185.1 transl_table=11
CP000009	GenBank	CDS	1570442	1571611	+	1	.	EC_number=3.5.4.4 codon_start=1 db_xref=GI:58002292 locus_tag=GOX1436 product='Adenosine deaminase' protein_id=AAW61186.1 transl_table=11
CP000009	GenBank	CDS	1571608	1572684	+	1	.	codon_start=1 db_xref=GI:58002293 locus_tag=GOX1437 product='Purine nucleoside permease' protein_id=AAW61187.1 transl_table=11
CP000009	GenBank	CDS	1572697	1573476	+	-1	.	codon_start=1 db_xref=GI:58002294 locus_tag=GOX1438 product='Hypothetical protein' protein_id=AAW61188.1 transl_table=11
CP000009	GenBank	CDS	1573687	1574865	+	-1	.	EC_number=2.4.2.29 codon_start=1 db_xref=GI:58002295 locus_tag=GOX1439 product='Queuine tRNA-ribosyltransferase' protein_id=AAW61189.1 transl_table=11
CP000009	GenBank	CDS	1574862	1575935	+	-1	.	codon_start=1 db_xref=GI:58002296 locus_tag=GOX1440 product='S-adenosylmethionine:tRNA ribosyltransferase-isomerase' protein_id=AAW61190.1 transl_table=11
CP000009	GenBank	CDS	1575995	1578415	+	-1	.	codon_start=1 db_xref=GI:58002297 locus_tag=GOX1441 product='Uncharacterized PQQ-dependent dehydrogenase 3' protein_id=AAW61191.1 transl_table=11
CP000009	GenBank	CDS	1578545	1578808	+	-1	.	codon_start=1 db_xref=GI:58002298 locus_tag=GOX1442 product='Hypothetical protein' protein_id=AAW61192.1 transl_table=11
CP000009	GenBank	CDS	1578989	1579771	+	-1	.	codon_start=1 db_xref=GI:58002299 locus_tag=GOX1443 product='MazG nucleotide pyrophosphohydrolase' protein_id=AAW61193.1 transl_table=11
CP000009	GenBank	CDS	1579946	1580845	+	1	.	EC_number=1.2.1.38 codon_start=1 db_xref=GI:58002300 locus_tag=GOX1444 product='N-acetyl-gamma-glutamyl-phosphate reductase' protein_id=AAW61194.1 transl_table=11
CP000009	GenBank	tRNA	1580920	1581003	+	1	.	locus_tag=GOX1445 note='codon recognized: UUG' product=tRNA-Leu
CP000009	GenBank	CDS	1581058	1582215	+	1	.	EC_number=2.6.1.52 codon_start=1 db_xref=GI:58002301 locus_tag=GOX1446 product='Phosphoserine aminotransferase' protein_id=AAW61195.1 transl_table=11
CP000009	GenBank	CDS	1582212	1583351	+	1	.	EC_number=6.1.1.21 codon_start=1 db_xref=GI:58002302 locus_tag=GOX1447 product='Histidyl-tRNA synthetase' protein_id=AAW61196.1 transl_table=11
CP000009	GenBank	CDS	1583406	1584695	+	1	.	EC_number=6.3.4.4 codon_start=1 db_xref=GI:58002303 locus_tag=GOX1448 product='Adenylosuccinate synthetase' protein_id=AAW61197.1 transl_table=11
CP000009	GenBank	CDS	1584785	1586755	+	1	.	codon_start=1 db_xref=GI:58002304 locus_tag=GOX1449 product='Hypothetical protein' protein_id=AAW61198.1 transl_table=11
CP000009	GenBank	CDS	1586765	1587235	+	1	.	codon_start=1 db_xref=GI:58002305 locus_tag=GOX1450 product='Hypothetical protein' protein_id=AAW61199.1 transl_table=11
CP000009	GenBank	CDS	1587261	1588220	+	-1	.	codon_start=1 db_xref=GI:58002306 locus_tag=GOX1451 product='Cell division protein FtsY-like protein' protein_id=AAW61200.1 transl_table=11
CP000009	GenBank	CDS	1588281	1589483	+	-1	.	EC_number=1.1.1.- codon_start=1 db_xref=GI:58002307 locus_tag=GOX1452 product='Putative oxidoreductase' protein_id=AAW61201.1 transl_table=11
CP000009	GenBank	CDS	1589480	1590253	+	-1	.	EC_number=5.1.1.7 codon_start=1 db_xref=GI:58002308 locus_tag=GOX1453 product='Diaminopimelate epimerase' protein_id=AAW61202.1 transl_table=11
CP000009	GenBank	CDS	1590338	1590988	+	1	.	codon_start=1 db_xref=GI:58002309 locus_tag=GOX1454 product='Hypothetical protein' protein_id=AAW61203.1 transl_table=11
CP000009	GenBank	CDS	1591151	1592962	+	1	.	codon_start=1 db_xref=GI:58002310 locus_tag=GOX1455 product='ATP-dependent RNA helicase' protein_id=AAW61204.1 transl_table=11
CP000009	GenBank	CDS	1593026	1594129	+	-1	.	codon_start=1 db_xref=GI:58002311 locus_tag=GOX1456 product='Hypothetical protein' protein_id=AAW61205.1 transl_table=11
CP000009	GenBank	CDS	1594138	1595016	+	-1	.	codon_start=1 db_xref=GI:58002312 locus_tag=GOX1457 product='Hypothetical protein' protein_id=AAW61206.1 transl_table=11
CP000009	GenBank	CDS	1595006	1595761	+	-1	.	EC_number=1.1.1.- codon_start=1 db_xref=GI:58002313 locus_tag=GOX1458 product='Putative oxidoreductase' protein_id=AAW61207.1 transl_table=11
CP000009	GenBank	CDS	1595884	1596510	+	1	.	codon_start=1 db_xref=GI:58002314 locus_tag=GOX1459 product='Transcriptional regulator' protein_id=AAW61208.1 transl_table=11
CP000009	GenBank	CDS	1596560	1597213	+	1	.	codon_start=1 db_xref=GI:58002315 locus_tag=GOX1460 product='Glutaredoxin 2' protein_id=AAW61209.1 transl_table=11
CP000009	GenBank	CDS	1597291	1599510	+	-1	.	EC_number=3.4.14.5 codon_start=1 db_xref=GI:58002316 locus_tag=GOX1461 product='Dipeptidyl peptidase IV' protein_id=AAW61210.1 transl_table=11
CP000009	GenBank	CDS	1599709	1600788	+	1	.	EC_number=1.1.1.- codon_start=1 db_xref=GI:58002317 locus_tag=GOX1462 product='Putative oxidoreductase' protein_id=AAW61211.1 transl_table=11
CP000009	GenBank	CDS	1600880	1603480	+	1	.	codon_start=1 db_xref=GI:58002318 locus_tag=GOX1463 product='ATP-dependent Clp protease, ATP-binding subunit ClpB' protein_id=AAW61212.1 transl_table=11
CP000009	GenBank	rRNA	1603897	1605374	+	1	.	locus_tag=GOX1464 product='16S ribosomal RNA'
CP000009	GenBank	tRNA	1605504	1605580	+	1	.	locus_tag=GOX1465 note='codon recognized: AUC' product=tRNA-Ile
CP000009	GenBank	tRNA	1605587	1605662	+	1	.	locus_tag=GOX1466 note='codon recognized: GCA' product=tRNA-Ala
CP000009	GenBank	rRNA	1606037	1608746	+	1	.	locus_tag=GOX1467 product='23S ribosomal RNA'
CP000009	GenBank	rRNA	1608845	1608963	+	1	.	locus_tag=GOX1468 product='5S ribosomal RNA'
CP000009	GenBank	tRNA	1609015	1609091	+	1	.	locus_tag=GOX1469 note='codon recognized: AUG' product=tRNA-Met
CP000009	GenBank	CDS	1609178	1609525	+	-1	.	EC_number=3.5.99.6 codon_start=1 db_xref=GI:58002319 locus_tag=GOX1470 note='N-terminus missing' product='Glucosamine-6-phosphate deaminase' protein_id=AAW61213.1 transl_table=11
CP000009	GenBank	CDS	1609725	1610126	+	1	.	codon_start=1 db_xref=GI:58002320 locus_tag=GOX1471 product=Transposase protein_id=AAW61214.1 transl_table=11
CP000009	GenBank	CDS	1610180	1610521	+	1	.	codon_start=1 db_xref=GI:58002321 locus_tag=GOX1472 note='IS5 family' product=Transposase protein_id=AAW61215.1 transl_table=11
CP000009	GenBank	CDS	1610696	1611802	+	-1	.	EC_number=3.5.1.25 codon_start=1 db_xref=GI:58002322 locus_tag=GOX1473 product='N-acetylglucosamine-6-phosphate deacetylase' protein_id=AAW61216.1 transl_table=11
CP000009	GenBank	CDS	1611853	1613088	+	-1	.	codon_start=1 db_xref=GI:58002323 locus_tag=GOX1474 product='Sugar permease' protein_id=AAW61217.1 transl_table=11
CP000009	GenBank	CDS	1613085	1614161	+	-1	.	EC_number=2.7.1.59 codon_start=1 db_xref=GI:58002324 locus_tag=GOX1475 product='Putative N-acetylglucosamine kinase' protein_id=AAW61218.1 transl_table=11
CP000009	GenBank	CDS	1614372	1615271	+	1	.	codon_start=1 db_xref=GI:58002325 locus_tag=GOX1476 product='Transposase (class II)' protein_id=AAW61219.1 transl_table=11
CP000009	GenBank	CDS	1615601	1616950	+	-1	.	codon_start=1 db_xref=GI:58002326 locus_tag=GOX1477 note='WcbQ homolog' product='Capsule polysaccharide biosynthesis protein' protein_id=AAW61220.1 transl_table=11
CP000009	GenBank	CDS	1617236	1618966	+	1	.	codon_start=1 db_xref=GI:58002327 locus_tag=GOX1478 note='WcbA homolog' product='Capsule polysaccharide export protein' protein_id=AAW61221.1 transl_table=11
CP000009	GenBank	CDS	1618963	1620264	+	1	.	codon_start=1 db_xref=GI:58002328 locus_tag=GOX1479 note='WcbO homolog' product='Capsule export protein' protein_id=AAW61222.1 transl_table=11
CP000009	GenBank	CDS	1620185	1621507	+	1	.	codon_start=1 db_xref=GI:58002329 locus_tag=GOX1480 note='WcbB homolog' product=Mannosyltransferase protein_id=AAW61223.1 transl_table=11
CP000009	GenBank	CDS	1621716	1622183	+	1	.	codon_start=1 db_xref=GI:58002330 locus_tag=GOX1481 product='Fatty acid hydroxylase' protein_id=AAW61224.1 transl_table=11
CP000009	GenBank	CDS	1622167	1623306	+	1	.	EC_number=2.4.1.- codon_start=1 db_xref=GI:58002331 locus_tag=GOX1482 product=Glycosyltransferase protein_id=AAW61225.1 transl_table=11
CP000009	GenBank	CDS	1623351	1624559	+	1	.	codon_start=1 db_xref=GI:58002332 locus_tag=GOX1483 note='WcbC homolog' product='Capsule polysaccharide export protein' protein_id=AAW61226.1 transl_table=11
CP000009	GenBank	CDS	1624821	1625921	+	1	.	codon_start=1 db_xref=GI:58002333 locus_tag=GOX1484 note='WcbD homolog' product='Capsule polysaccharide export inner-membrane protein' protein_id=AAW61227.1 transl_table=11
CP000009	GenBank	CDS	1625918	1626718	+	1	.	codon_start=1 db_xref=GI:58002334 locus_tag=GOX1485 note='KpsM homolog' product='Capsule polysaccharide export inner-membrane protein' protein_id=AAW61228.1 transl_table=11
CP000009	GenBank	CDS	1626715	1628226	+	1	.	codon_start=1 db_xref=GI:58002335 locus_tag=GOX1486 note='KpsT homolog' product='Capsule polysaccharide export ATP-binding protein' protein_id=AAW61229.1 transl_table=11
CP000009	GenBank	CDS	1628325	1629311	+	1	.	EC_number=5.1.3.2 codon_start=1 db_xref=GI:58002336 locus_tag=GOX1487 product='UDP-glucose 4-epimerase' protein_id=AAW61230.1 transl_table=11
CP000009	GenBank	CDS	1629345	1630493	+	1	.	EC_number=5.4.99.9 codon_start=1 db_xref=GI:58002337 locus_tag=GOX1488 product='UDP-galactopyranose mutase' protein_id=AAW61231.1 transl_table=11
CP000009	GenBank	CDS	1630583	1632697	+	1	.	EC_number=2.4.1.- codon_start=1 db_xref=GI:58002338 locus_tag=GOX1489 product='Putative glycosyltransferase' protein_id=AAW61232.1 transl_table=11
CP000009	GenBank	CDS	1632753	1634381	+	1	.	EC_number=2.4.1.- codon_start=1 db_xref=GI:58002339 locus_tag=GOX1490 product='Putative glycosyltransferase' protein_id=AAW61233.1 transl_table=11
CP000009	GenBank	CDS	1634645	1635604	+	1	.	codon_start=1 db_xref=GI:58002340 locus_tag=GOX1491 product='Transposase (class I)' protein_id=AAW61234.1 transl_table=11
CP000009	GenBank	CDS	1635931	1636809	+	-1	.	codon_start=1 db_xref=GI:58002341 locus_tag=GOX1492 product='Transposase (class III)' protein_id=AAW61235.1 transl_table=11
CP000009	GenBank	CDS	1637143	1637325	+	-1	.	codon_start=1 db_xref=GI:58002342 locus_tag=GOX1493 product='Hypothetical protein' protein_id=AAW61236.1 transl_table=11
CP000009	GenBank	CDS	1637338	1638345	+	-1	.	EC_number=1.1.1.- codon_start=1 db_xref=GI:58002343 locus_tag=GOX1494 product='Putative oxidoreductase' protein_id=AAW61237.1 transl_table=11
CP000009	GenBank	CDS	1638342	1638848	+	-1	.	codon_start=1 db_xref=GI:58002344 locus_tag=GOX1495 product='Oxidoreductase, iron-sulphur binding subunit' protein_id=AAW61238.1 transl_table=11
CP000009	GenBank	CDS	1638950	1640329	+	1	.	codon_start=1 db_xref=GI:58002345 locus_tag=GOX1496 product='Transmembrane transport protein' protein_id=AAW61239.1 transl_table=11
CP000009	GenBank	CDS	1640455	1641591	+	1	.	EC_number=1.3.99.- codon_start=1 db_xref=GI:58002346 locus_tag=GOX1497 product='Acyl-CoA dehydrogenase' protein_id=AAW61240.1 transl_table=11
CP000009	GenBank	CDS	1641588	1642319	+	1	.	codon_start=1 db_xref=GI:58002347 locus_tag=GOX1498 product='Hypothetical protein' protein_id=AAW61241.1 transl_table=11
CP000009	GenBank	CDS	1642818	1643939	+	-1	.	EC_number=2.4.1.- codon_start=1 db_xref=GI:58002348 locus_tag=GOX1499 note='Glycosyltransferase related protein' product='Hypothetical protein' protein_id=AAW61242.1 transl_table=11
CP000009	GenBank	CDS	1644543	1644785	+	1	.	codon_start=1 db_xref=GI:58002349 locus_tag=GOX1500 product='Hypothetical protein' protein_id=AAW61243.1 transl_table=11
CP000009	GenBank	CDS	1644782	1645204	+	1	.	codon_start=1 db_xref=GI:58002350 locus_tag=GOX1501 product='Hypothetical protein' protein_id=AAW61244.1 transl_table=11
CP000009	GenBank	CDS	1645189	1646019	+	-1	.	codon_start=1 db_xref=GI:58002351 locus_tag=GOX1502 product='Transposase (class IV)' protein_id=AAW61245.1 transl_table=11
CP000009	GenBank	CDS	1646189	1651354	+	1	.	codon_start=1 db_xref=GI:58002352 locus_tag=GOX1503 product='Probable ATP-dependent helicase Lhr' protein_id=AAW61246.1 transl_table=11
CP000009	GenBank	CDS	1651359	1654139	+	1	.	codon_start=1 db_xref=GI:58002353 locus_tag=GOX1504 product='ATP-dependent helicase HepA' protein_id=AAW61247.1 transl_table=11
CP000009	GenBank	CDS	1654143	1658975	+	1	.	codon_start=1 db_xref=GI:58002354 locus_tag=GOX1505 product='Putative type II DNA modification enzyme' protein_id=AAW61248.1 transl_table=11
CP000009	GenBank	CDS	1658959	1660929	+	1	.	codon_start=1 db_xref=GI:58002355 locus_tag=GOX1506 product='Putative chromosome segregation SMC protein' protein_id=AAW61249.1 transl_table=11
CP000009	GenBank	CDS	1660936	1661688	+	1	.	codon_start=1 db_xref=GI:58002356 locus_tag=GOX1507 product='Putative restriction endonuclease' protein_id=AAW61250.1 transl_table=11
CP000009	GenBank	CDS	1662771	1663904	+	1	.	codon_start=1 db_xref=GI:58002357 locus_tag=GOX1508 product='Hypothetical protein' protein_id=AAW61251.1 transl_table=11
CP000009	GenBank	CDS	1663998	1664213	+	1	.	codon_start=1 db_xref=GI:58002358 locus_tag=GOX1509 product='Hypothetical protein' protein_id=AAW61252.1 transl_table=11
CP000009	GenBank	CDS	1664475	1664693	+	1	.	codon_start=1 db_xref=GI:58002359 locus_tag=GOX1510 product='Hypothetical protein' protein_id=AAW61253.1 transl_table=11
CP000009	GenBank	CDS	1664787	1665422	+	1	.	codon_start=1 db_xref=GI:58002360 locus_tag=GOX1511 product='Hypothetical protein' protein_id=AAW61254.1 transl_table=11
CP000009	GenBank	CDS	1665651	1666103	+	1	.	codon_start=1 db_xref=GI:58002361 locus_tag=GOX1512 product='Hypothetical protein' protein_id=AAW61255.1 transl_table=11
CP000009	GenBank	CDS	1666112	1667221	+	-1	.	codon_start=1 db_xref=GI:58002362 locus_tag=GOX1513 product='DNA integration/recombination/invertion protein' protein_id=AAW61256.1 transl_table=11
CP000009	GenBank	tRNA	1667365	1667440	+	-1	.	locus_tag=GOX1514 note='codon recognized: GAA' product=tRNA-Glu
CP000009	GenBank	CDS	1667482	1669281	+	-1	.	codon_start=1 db_xref=GI:58002363 locus_tag=GOX1515 product='Single-stranded-DNA-specific exonuclease RecJ' protein_id=AAW61257.1 transl_table=11
CP000009	GenBank	CDS	1669292	1670293	+	-1	.	codon_start=1 db_xref=GI:58002364 locus_tag=GOX1516 product='Fructose 1, 6-bisphosphatase GlpX' protein_id=AAW61258.1 transl_table=11
CP000009	GenBank	CDS	1670290	1671579	+	-1	.	EC_number=1.1.1.3 codon_start=1 db_xref=GI:58002365 locus_tag=GOX1517 product='Homoserine dehydrogenase' protein_id=AAW61259.1 transl_table=11
CP000009	GenBank	CDS	1671576	1672802	+	-1	.	EC_number=2.6.1.- codon_start=1 db_xref=GI:58002366 locus_tag=GOX1518 product='Putative aminotransferase AatC' protein_id=AAW61260.1 transl_table=11
CP000009	GenBank	CDS	1672920	1673945	+	-1	.	codon_start=1 db_xref=GI:58002367 locus_tag=GOX1519 product='Hypothetical protein' protein_id=AAW61261.1 transl_table=11
CP000009	GenBank	CDS	1674102	1674773	+	1	.	EC_number=3.4.21.92 codon_start=1 db_xref=GI:58002368 locus_tag=GOX1520 product='ATP-dependent Clp protease proteolytic subunit' protein_id=AAW61262.1 transl_table=11
CP000009	GenBank	CDS	1674800	1675804	+	1	.	codon_start=1 db_xref=GI:58002369 locus_tag=GOX1521 product='Hypothetical protein' protein_id=AAW61263.1 transl_table=11
CP000009	GenBank	CDS	1675867	1676904	+	-1	.	codon_start=1 db_xref=GI:58002370 locus_tag=GOX1522 product='RecA protein' protein_id=AAW61264.1 transl_table=11
CP000009	GenBank	CDS	1677108	1678184	+	-1	.	codon_start=1 db_xref=GI:58002371 locus_tag=GOX1523 product='Flagellar biosynthetic protein FlhB' protein_id=AAW61265.1 transl_table=11
CP000009	GenBank	CDS	1678188	1679042	+	-1	.	codon_start=1 db_xref=GI:58002372 locus_tag=GOX1524 product='Flagellar biosynthetic protein FliR' protein_id=AAW61266.1 transl_table=11
CP000009	GenBank	CDS	1679116	1679388	+	-1	.	codon_start=1 db_xref=GI:58002373 locus_tag=GOX1525 product='Flagellar biosynthetic protein FliQ' protein_id=AAW61267.1 transl_table=11
CP000009	GenBank	CDS	1679391	1679738	+	-1	.	codon_start=1 db_xref=GI:58002374 locus_tag=GOX1526 product='Flagellar hook-basal body protein FleE' protein_id=AAW61268.1 transl_table=11
CP000009	GenBank	CDS	1679744	1680151	+	-1	.	codon_start=1 db_xref=GI:58002375 locus_tag=GOX1527 product='Flagellar basal-body rod protein FlgC' protein_id=AAW61269.1 transl_table=11
CP000009	GenBank	CDS	1680164	1680556	+	-1	.	codon_start=1 db_xref=GI:58002376 locus_tag=GOX1528 product='Flagellar basal-body rod protein FlgB' protein_id=AAW61270.1 transl_table=11
CP000009	GenBank	CDS	1680683	1681603	+	-1	.	codon_start=1 db_xref=GI:58002377 locus_tag=GOX1529 product='Hypothetical protein' protein_id=AAW61271.1 transl_table=11
CP000009	GenBank	CDS	1681774	1682079	+	1	.	codon_start=1 db_xref=GI:58002378 locus_tag=GOX1530 product='Hypothetical protein' protein_id=AAW61272.1 transl_table=11
CP000009	GenBank	CDS	1682076	1682843	+	1	.	codon_start=1 db_xref=GI:58002379 locus_tag=GOX1531 product='Flagellar biosynthetic protein FliP' protein_id=AAW61273.1 transl_table=11
CP000009	GenBank	CDS	1682899	1684317	+	-1	.	EC_number=2.3.2.2 codon_start=1 db_xref=GI:58002380 locus_tag=GOX1532 product=Gamma-glutamyltranspeptidase protein_id=AAW61274.1 transl_table=11
CP000009	GenBank	CDS	1684550	1685308	+	1	.	codon_start=1 db_xref=GI:58002381 locus_tag=GOX1533 product='Outer membrane protein' protein_id=AAW61275.1 transl_table=11
CP000009	GenBank	CDS	1685344	1685760	+	-1	.	codon_start=1 db_xref=GI:58002382 locus_tag=GOX1534 product='Hypothetical protein' protein_id=AAW61276.1 transl_table=11
CP000009	GenBank	CDS	1685800	1686627	+	1	.	EC_number=2.5.1.15 codon_start=1 db_xref=GI:58002383 locus_tag=GOX1535 product='Dihydropteroate synthase' protein_id=AAW61277.1 transl_table=11
CP000009	GenBank	CDS	1686624	1687523	+	1	.	codon_start=1 db_xref=GI:58002384 locus_tag=GOX1536 product='Bifunctional folate synthesis protein' protein_id=AAW61278.1 transl_table=11
CP000009	GenBank	CDS	1687520	1688194	+	1	.	EC_number=3.5.4.16 codon_start=1 db_xref=GI:58002385 locus_tag=GOX1537 product='GTP cyclohydrolase I' protein_id=AAW61279.1 transl_table=11
CP000009	GenBank	CDS	1688211	1689053	+	-1	.	EC_number=1.1.1.- codon_start=1 db_xref=GI:58002386 locus_tag=GOX1538 product='Putative oxidoreductase' protein_id=AAW61280.1 transl_table=11
CP000009	GenBank	CDS	1689179	1689790	+	1	.	EC_number=2.3.1.- codon_start=1 db_xref=GI:58002387 locus_tag=GOX1539 product='Putative acetyltransferase' protein_id=AAW61281.1 transl_table=11
CP000009	GenBank	CDS	1689977	1690876	+	1	.	EC_number=4.1.2.13 codon_start=1 db_xref=GI:58002388 locus_tag=GOX1540 product='Fructose-bisphosphate aldolase' protein_id=AAW61282.1 transl_table=11
CP000009	GenBank	CDS	1690899	1691426	+	-1	.	codon_start=1 db_xref=GI:58002389 locus_tag=GOX1541 product='Hypothetical protein' protein_id=AAW61283.1 transl_table=11
CP000009	GenBank	CDS	1691423	1692151	+	-1	.	codon_start=1 db_xref=GI:58002390 locus_tag=GOX1542 product='Putative aluminum resistance protein' protein_id=AAW61284.1 transl_table=11
CP000009	GenBank	CDS	1692154	1692795	+	-1	.	codon_start=1 db_xref=GI:58002391 locus_tag=GOX1543 product='Hypothetical protein' protein_id=AAW61285.1 transl_table=11
CP000009	GenBank	CDS	1692930	1693769	+	1	.	codon_start=1 db_xref=GI:58002392 locus_tag=GOX1544 product='ABC transporter permease protein' protein_id=AAW61286.1 transl_table=11
CP000009	GenBank	CDS	1693666	1694544	+	1	.	codon_start=1 db_xref=GI:58002393 locus_tag=GOX1545 product='ABC transporter ATP-binding protein' protein_id=AAW61287.1 transl_table=11
CP000009	GenBank	CDS	1694552	1694962	+	-1	.	codon_start=1 db_xref=GI:58002394 locus_tag=GOX1546 product='Hypothetical protein' protein_id=AAW61288.1 transl_table=11
CP000009	GenBank	tRNA	1694977	1695053	+	-1	.	locus_tag=GOX1547 note='codon recognized: GAC' product=tRNA-Asp
CP000009	GenBank	CDS	1695257	1696186	+	1	.	codon_start=1 db_xref=GI:58002395 locus_tag=GOX1548 product='Hypothetical protein' protein_id=AAW61289.1 transl_table=11
CP000009	GenBank	CDS	1696302	1697777	+	1	.	codon_start=1 db_xref=GI:58002396 locus_tag=GOX1549 product='Methyl-accepting chemotaxis protein' protein_id=AAW61290.1 transl_table=11
CP000009	GenBank	CDS	1697759	1698046	+	1	.	codon_start=1 db_xref=GI:58002397 locus_tag=GOX1550 product='Chemotaxis protein CheX' protein_id=AAW61291.1 transl_table=11
CP000009	GenBank	CDS	1698043	1698402	+	1	.	codon_start=1 db_xref=GI:58002398 locus_tag=GOX1551 product='Chemotaxis protein CheY' protein_id=AAW61292.1 transl_table=11
CP000009	GenBank	CDS	1698399	1700447	+	1	.	EC_number=2.7.3.- codon_start=1 db_xref=GI:58002399 locus_tag=GOX1552 product='Chemotaxis protein CheA' protein_id=AAW61293.1 transl_table=11
CP000009	GenBank	CDS	1700474	1700872	+	1	.	codon_start=1 db_xref=GI:58002400 locus_tag=GOX1553 product='Chemotaxis protein CheW' protein_id=AAW61294.1 transl_table=11
CP000009	GenBank	CDS	1700869	1701726	+	1	.	codon_start=1 db_xref=GI:58002401 locus_tag=GOX1554 product='Chemotaxis protein CheR' protein_id=AAW61295.1 transl_table=11
CP000009	GenBank	CDS	1701723	1702778	+	1	.	EC_number=3.1.1.61 codon_start=1 db_xref=GI:58002402 locus_tag=GOX1555 product='Chemotaxis protein CheB' protein_id=AAW61296.1 transl_table=11
CP000009	GenBank	CDS	1702775	1703170	+	1	.	codon_start=1 db_xref=GI:58002403 locus_tag=GOX1556 product='Chemotaxis protein CheY' protein_id=AAW61297.1 transl_table=11
CP000009	GenBank	CDS	1703190	1703501	+	1	.	codon_start=1 db_xref=GI:58002404 locus_tag=GOX1557 product='Hypothetical protein' protein_id=AAW61298.1 transl_table=11
CP000009	GenBank	CDS	1703520	1703990	+	-1	.	codon_start=1 db_xref=GI:58002405 locus_tag=GOX1558 product='Hypothetical protein' protein_id=AAW61299.1 transl_table=11
CP000009	GenBank	CDS	1703951	1704880	+	-1	.	EC_number=2.7.1.148 codon_start=1 db_xref=GI:58002406 locus_tag=GOX1559 product='4-Diphosphocytidyl-2-C-methyl-D-erythritol kinase' protein_id=AAW61300.1 transl_table=11
CP000009	GenBank	CDS	1704877	1706421	+	-1	.	codon_start=1 db_xref=GI:58002407 locus_tag=GOX1560 product='Hypothetical protein' protein_id=AAW61301.1 transl_table=11
CP000009	GenBank	CDS	1706378	1706692	+	-1	.	codon_start=1 db_xref=GI:58002408 locus_tag=GOX1561 product='Hypothetical protein' protein_id=AAW61302.1 transl_table=11
CP000009	GenBank	CDS	1706755	1707600	+	1	.	codon_start=1 db_xref=GI:58002409 locus_tag=GOX1562 product='Bacteriophage-type DNA polymerase' protein_id=AAW61303.1 transl_table=11
CP000009	GenBank	CDS	1707783	1709747	+	1	.	codon_start=1 db_xref=GI:58002410 locus_tag=GOX1563 product='Hypothetical protein' protein_id=AAW61304.1 transl_table=11
CP000009	GenBank	CDS	1709886	1711661	+	-1	.	codon_start=1 db_xref=GI:58002411 locus_tag=GOX1564 product='Hypothetical protein' protein_id=AAW61305.1 transl_table=11
CP000009	GenBank	CDS	1711734	1712558	+	1	.	codon_start=1 db_xref=GI:58002412 locus_tag=GOX1565 product='Transposase (IS12528)' protein_id=AAW61306.1 transl_table=11
CP000009	GenBank	CDS	1712882	1713712	+	-1	.	codon_start=1 db_xref=GI:58002413 locus_tag=GOX1566 product='Transposase (class IV)' protein_id=AAW61307.1 transl_table=11
CP000009	GenBank	CDS	1713986	1714564	+	-1	.	codon_start=1 db_xref=GI:58002414 locus_tag=GOX1567 product='DedA family protein' protein_id=AAW61308.1 transl_table=11
CP000009	GenBank	CDS	1714709	1715257	+	1	.	codon_start=1 db_xref=GI:58002415 locus_tag=GOX1568 product='Cytochrome b561' protein_id=AAW61309.1 transl_table=11
CP000009	GenBank	CDS	1715610	1718879	+	-1	.	EC_number=3.4.21.- codon_start=1 db_xref=GI:58002416 locus_tag=GOX1569 product='Tricorn protease homolog' protein_id=AAW61310.1 transl_table=11
CP000009	GenBank	CDS	1719034	1719699	+	-1	.	codon_start=1 db_xref=GI:58002417 locus_tag=GOX1570 product='Heme exporter protein B' protein_id=AAW61311.1 transl_table=11
CP000009	GenBank	CDS	1719696	1720331	+	-1	.	codon_start=1 db_xref=GI:58002418 locus_tag=GOX1571 product='Heme exporter protein A' protein_id=AAW61312.1 transl_table=11
CP000009	GenBank	CDS	1720521	1721315	+	1	.	codon_start=1 db_xref=GI:58002419 locus_tag=GOX1572 product='Amino acid ABC transporter ATP-binding protein' protein_id=AAW61313.1 transl_table=11
CP000009	GenBank	CDS	1721315	1722841	+	1	.	codon_start=1 db_xref=GI:58002420 locus_tag=GOX1573 product='Amino acid ABC transporter binding protein and permease protein' protein_id=AAW61314.1 transl_table=11
CP000009	GenBank	CDS	1722875	1723819	+	-1	.	codon_start=1 db_xref=GI:58002421 locus_tag=GOX1574 product='Hypothetical protein' protein_id=AAW61315.1 transl_table=11
CP000009	GenBank	CDS	1723823	1724023	+	-1	.	codon_start=1 db_xref=GI:58002422 locus_tag=GOX1575 product='Hypothetical protein' protein_id=AAW61316.1 transl_table=11
CP000009	GenBank	CDS	1724161	1724634	+	-1	.	codon_start=1 db_xref=GI:58002423 locus_tag=GOX1576 note='N-terminal domain missing' product='Transposase (class II)' protein_id=AAW61317.1 transl_table=11
CP000009	GenBank	CDS	1725277	1726392	+	-1	.	codon_start=1 db_xref=GI:58002424 locus_tag=GOX1577 note='N-terminal domain missing' product='ATP-dependent Clp protease ATP-binding subunit ClpA' protein_id=AAW61318.1 transl_table=11
CP000009	GenBank	CDS	1726405	1727016	+	-1	.	codon_start=1 db_xref=GI:58002425 locus_tag=GOX1578 product='Hypothetical protein' protein_id=AAW61319.1 transl_table=11
CP000009	GenBank	CDS	1727233	1727844	+	1	.	codon_start=1 db_xref=GI:58002426 locus_tag=GOX1579 product='Hypothetical protein associated with nus operon' protein_id=AAW61320.1 transl_table=11
CP000009	GenBank	CDS	1727879	1729432	+	1	.	codon_start=1 db_xref=GI:58002427 locus_tag=GOX1580 product='N utilization substance protein A NusA' protein_id=AAW61321.1 transl_table=11
CP000009	GenBank	CDS	1729404	1730084	+	1	.	codon_start=1 db_xref=GI:58002428 locus_tag=GOX1581 product='Hypothetical protein' protein_id=AAW61322.1 transl_table=11
CP000009	GenBank	CDS	1730081	1732834	+	1	.	codon_start=1 db_xref=GI:58002429 locus_tag=GOX1582 product='Bacterial Protein Translation Initiation Factor 2 (IF2)' protein_id=AAW61323.1 transl_table=11
CP000009	GenBank	CDS	1732831	1733259	+	1	.	codon_start=1 db_xref=GI:58002430 locus_tag=GOX1583 product='Ribosome-binding factor A' protein_id=AAW61324.1 transl_table=11
CP000009	GenBank	CDS	1733358	1734359	+	1	.	EC_number=4.2.1.70 codon_start=1 db_xref=GI:58002431 locus_tag=GOX1584 product='tRNA pseudouridine synthase B' protein_id=AAW61325.1 transl_table=11
CP000009	GenBank	CDS	1734319	1734588	+	1	.	codon_start=1 db_xref=GI:58002432 locus_tag=GOX1585 product='SSU ribosomal protein S15P' protein_id=AAW61326.1 transl_table=11
CP000009	GenBank	CDS	1734784	1736934	+	1	.	EC_number=2.7.7.8 codon_start=1 db_xref=GI:58002433 locus_tag=GOX1586 product='Polyribonucleotide nucleotidyltransferase' protein_id=AAW61327.1 transl_table=11
CP000009	GenBank	CDS	1736999	1738417	+	1	.	EC_number=1.13.12.16 codon_start=1 db_xref=GI:58002434 locus_tag=GOX1587 product='Putative 2-nitropropane dioxygenase' protein_id=AAW61328.1 transl_table=11
CP000009	GenBank	CDS	1738421	1740412	+	1	.	codon_start=1 db_xref=GI:58002435 locus_tag=GOX1588 product='Hypothetical protein' protein_id=AAW61329.1 transl_table=11
CP000009	GenBank	CDS	1740804	1741463	+	-1	.	codon_start=1 db_xref=GI:58002436 locus_tag=GOX1589 note='N-terminus missing' product='Putative hydroxylase' protein_id=AAW61330.1 transl_table=11
CP000009	GenBank	CDS	1741607	1742566	+	1	.	codon_start=1 db_xref=GI:58002437 locus_tag=GOX1590 product='Transposase (class I)' protein_id=AAW61331.1 transl_table=11
CP000009	GenBank	CDS	1742529	1742882	+	-1	.	codon_start=1 db_xref=GI:58002438 locus_tag=GOX1591 product='Hypothetical protein' protein_id=AAW61332.1 transl_table=11
CP000009	GenBank	CDS	1742932	1743351	+	-1	.	codon_start=1 db_xref=GI:58002439 locus_tag=GOX1592 product='Hypothetical protein' protein_id=AAW61333.1 transl_table=11
CP000009	GenBank	CDS	1743378	1744478	+	-1	.	codon_start=1 db_xref=GI:58002440 locus_tag=GOX1593 product='Nucleoside hydrolase' protein_id=AAW61334.1 transl_table=11
CP000009	GenBank	CDS	1744515	1745693	+	-1	.	codon_start=1 db_xref=GI:58002441 locus_tag=GOX1594 note='Oxygen-independent coproporphyrinogen III oxidase' product=HemN protein_id=AAW61335.1 transl_table=11
CP000009	GenBank	CDS	1745690	1747717	+	-1	.	codon_start=1 db_xref=GI:58002442 locus_tag=GOX1595 product='Kup system potassium uptake protein' protein_id=AAW61336.1 transl_table=11
CP000009	GenBank	CDS	1747833	1748528	+	-1	.	codon_start=1 db_xref=GI:58002443 locus_tag=GOX1596 product='Hypothetical protein' protein_id=AAW61337.1 transl_table=11
CP000009	GenBank	CDS	1748604	1749947	+	1	.	codon_start=1 db_xref=GI:58002444 locus_tag=GOX1597 product='rRNA methyltransferase RsmB' protein_id=AAW61338.1 transl_table=11
CP000009	GenBank	CDS	1749997	1751085	+	-1	.	EC_number=1.1.1.- codon_start=1 db_xref=GI:58002445 locus_tag=GOX1598 product='Putative oxidoreductase' protein_id=AAW61339.1 transl_table=11
CP000009	GenBank	CDS	1751134	1752750	+	-1	.	EC_number=2.7.3.- codon_start=1 db_xref=GI:58002446 locus_tag=GOX1599 product='Two component sensor histidine kinase' protein_id=AAW61340.1 transl_table=11
CP000009	GenBank	CDS	1752756	1753481	+	-1	.	codon_start=1 db_xref=GI:58002447 locus_tag=GOX1600 product='Two component response regulator' protein_id=AAW61341.1 transl_table=11
CP000009	GenBank	CDS	1753581	1754636	+	-1	.	EC_number=2.5.1.47 codon_start=1 db_xref=GI:58002448 locus_tag=GOX1601 product='Cysteine synthase A (O-acetylserine sulfhydrylase A) protein' protein_id=AAW61342.1 transl_table=11
CP000009	GenBank	CDS	1754694	1755122	+	1	.	codon_start=1 db_xref=GI:58002449 locus_tag=GOX1602 product='Hypothetical protein' protein_id=AAW61343.1 transl_table=11
CP000009	GenBank	CDS	1755098	1756012	+	-1	.	codon_start=1 db_xref=GI:58002450 locus_tag=GOX1603 product='Hypothetical protein' protein_id=AAW61344.1 transl_table=11
CP000009	GenBank	CDS	1756074	1756523	+	-1	.	codon_start=1 db_xref=GI:58002451 locus_tag=GOX1604 product='Hypothetical protein' protein_id=AAW61345.1 transl_table=11
CP000009	GenBank	CDS	1756527	1757633	+	-1	.	codon_start=1 db_xref=GI:58002452 locus_tag=GOX1605 product='Translation initiation factor, aIF-2B alpha subunit' protein_id=AAW61346.1 transl_table=11
CP000009	GenBank	CDS	1757750	1759123	+	-1	.	codon_start=1 db_xref=GI:58002453 locus_tag=GOX1606 product='Lipopolysaccharide N-acetylglucosaminyltransferase I' protein_id=AAW61347.1 transl_table=11
CP000009	GenBank	CDS	1759120	1760583	+	-1	.	codon_start=1 db_xref=GI:58002454 locus_tag=GOX1607 product='Lipopolysaccharide N-acetylglucosaminyltransferase II' protein_id=AAW61348.1 transl_table=11
CP000009	GenBank	CDS	1761131	1761907	+	1	.	codon_start=1 db_xref=GI:58002455 locus_tag=GOX1608 product='Hypothetical protein' protein_id=AAW61349.1 transl_table=11
CP000009	GenBank	CDS	1762073	1762981	+	-1	.	codon_start=1 db_xref=GI:58002456 locus_tag=GOX1609 product='Hypothetical protein' protein_id=AAW61350.1 transl_table=11
CP000009	GenBank	CDS	1763391	1763936	+	1	.	codon_start=1 db_xref=GI:58002457 locus_tag=GOX1610 product='Putative D-glycero-D-manno-heptose 1,7-bisphosphate phosphatase' protein_id=AAW61351.1 transl_table=11
CP000009	GenBank	CDS	1763955	1764863	+	-1	.	EC_number=1.1.1.- codon_start=1 db_xref=GI:58002458 locus_tag=GOX1611 product='GDP-6-deoxy-D-lyxo-4-hexulose reductase' protein_id=AAW61352.1 transl_table=11
CP000009	GenBank	CDS	1764876	1765859	+	-1	.	EC_number=4.2.1.47 codon_start=1 db_xref=GI:58002459 locus_tag=GOX1612 product='GDP-mannose 4,6 dehydratase' protein_id=AAW61353.1 transl_table=11
CP000009	GenBank	CDS	1766278	1768041	+	-1	.	codon_start=1 db_xref=GI:58002460 locus_tag=GOX1613 product='Sensory box/GGDEF family protein' protein_id=AAW61354.1 transl_table=11
CP000009	GenBank	CDS	1768133	1769242	+	1	.	codon_start=1 db_xref=GI:58002461 locus_tag=GOX1614 product='Putative hexosyltransferase' protein_id=AAW61355.1 transl_table=11
CP000009	GenBank	CDS	1769245	1770243	+	-1	.	EC_number=1.1.1.- codon_start=1 db_xref=GI:58002462 locus_tag=GOX1615 product='Putative oxidoreductase' protein_id=AAW61356.1 transl_table=11
CP000009	GenBank	CDS	1770334	1771626	+	1	.	codon_start=1 db_xref=GI:58002463 locus_tag=GOX1616 product='Hypothetical protein' protein_id=AAW61357.1 transl_table=11
CP000009	GenBank	CDS	1771646	1772656	+	1	.	codon_start=1 db_xref=GI:58002464 locus_tag=GOX1617 product='Hypothetical protein' protein_id=AAW61358.1 transl_table=11
CP000009	GenBank	CDS	1772671	1773693	+	1	.	codon_start=1 db_xref=GI:58002465 locus_tag=GOX1618 product='Hypothetical protein' protein_id=AAW61359.1 transl_table=11
CP000009	GenBank	CDS	1773760	1775844	+	1	.	EC_number=2.7.3.- codon_start=1 db_xref=GI:58002466 locus_tag=GOX1619 product='Two component sensor histidine kinase' protein_id=AAW61360.1 transl_table=11
CP000009	GenBank	CDS	1775868	1776239	+	1	.	codon_start=1 db_xref=GI:58002467 locus_tag=GOX1620 product='Two component response regulator' protein_id=AAW61361.1 transl_table=11
CP000009	GenBank	CDS	1776400	1776723	+	1	.	codon_start=1 db_xref=GI:58002468 locus_tag=GOX1621 note='IS629 family' product=Transposase protein_id=AAW61362.1 transl_table=11
CP000009	GenBank	CDS	1776720	1777610	+	1	.	codon_start=1 db_xref=GI:58002469 locus_tag=GOX1622 note='IS629 family' product=Transposase protein_id=AAW61363.1 transl_table=11
CP000009	GenBank	CDS	1777599	1777865	+	-1	.	codon_start=1 db_xref=GI:58002470 locus_tag=GOX1623 product='Hypothetical protein' protein_id=AAW61364.1 transl_table=11
CP000009	GenBank	CDS	1778011	1778820	+	1	.	EC_number=3.1.3.2 codon_start=1 db_xref=GI:58002471 locus_tag=GOX1624 product='Nonspecific acid phosphatase precursor' protein_id=AAW61365.1 transl_table=11
CP000009	GenBank	CDS	1778845	1780203	+	-1	.	codon_start=1 db_xref=GI:58002472 locus_tag=GOX1625 product='Chloride channel protein' protein_id=AAW61366.1 transl_table=11
CP000009	GenBank	CDS	1780486	1781379	+	-1	.	codon_start=1 db_xref=GI:58002473 locus_tag=GOX1626 product='Cation efflux system protein' protein_id=AAW61367.1 transl_table=11
CP000009	GenBank	CDS	1781389	1782444	+	-1	.	codon_start=1 db_xref=GI:58002474 locus_tag=GOX1627 product='Cation efflux system protein' protein_id=AAW61368.1 transl_table=11
CP000009	GenBank	CDS	1782598	1783200	+	1	.	codon_start=1 db_xref=GI:58002475 locus_tag=GOX1628 product=Protease protein_id=AAW61369.1 transl_table=11
CP000009	GenBank	CDS	1783266	1783883	+	1	.	codon_start=1 db_xref=GI:58002476 locus_tag=GOX1629 product='Hypothetical protein' protein_id=AAW61370.1 transl_table=11
CP000009	GenBank	CDS	1784514	1785491	+	1	.	EC_number=1.1.1.- codon_start=1 db_xref=GI:58002477 locus_tag=GOX1630 product='Putative oxidoreductase' protein_id=AAW61371.1 transl_table=11
CP000009	GenBank	CDS	1785488	1786771	+	-1	.	codon_start=1 db_xref=GI:58002478 locus_tag=GOX1631 product='Putative sugar transport protein' protein_id=AAW61372.1 transl_table=11
CP000009	GenBank	CDS	1787064	1788035	+	1	.	codon_start=1 db_xref=GI:58002479 locus_tag=GOX1632 product='Hypothetical protein' protein_id=AAW61373.1 transl_table=11
CP000009	GenBank	CDS	1788100	1788498	+	-1	.	codon_start=1 db_xref=GI:58002480 locus_tag=GOX1633 product='Hypothetical protein' protein_id=AAW61374.1 transl_table=11
CP000009	GenBank	CDS	1788663	1789367	+	-1	.	codon_start=1 db_xref=GI:58002481 locus_tag=GOX1634 product='Pirin-like protein' protein_id=AAW61375.1 transl_table=11
CP000009	GenBank	CDS	1789467	1790426	+	1	.	codon_start=1 db_xref=GI:58002482 locus_tag=GOX1635 note='LysR family' product='Transcriptional regulator' protein_id=AAW61376.1 transl_table=11
CP000009	GenBank	CDS	1790423	1791640	+	1	.	EC_number=2.3.1.37 codon_start=1 db_xref=GI:58002483 locus_tag=GOX1636 product='5-Aminolevulinic acid synthase' protein_id=AAW61377.1 transl_table=11
CP000009	GenBank	CDS	1791761	1793629	+	-1	.	codon_start=1 db_xref=GI:58002484 locus_tag=GOX1637 product='Hypothetical protein' protein_id=AAW61378.1 transl_table=11
CP000009	GenBank	CDS	1793694	1794653	+	1	.	codon_start=1 db_xref=GI:58002485 locus_tag=GOX1638 product='Transposase (class I)' protein_id=AAW61379.1 transl_table=11
CP000009	GenBank	CDS	1795157	1795837	+	1	.	codon_start=1 db_xref=GI:58002486 locus_tag=GOX1639 product='Hypothetical protein' protein_id=AAW61380.1 transl_table=11
CP000009	GenBank	CDS	1795821	1797302	+	1	.	EC_number=2.4.2.14 codon_start=1 db_xref=GI:58002487 locus_tag=GOX1640 product=Amidophosphoribosyltransferase protein_id=AAW61381.1 transl_table=11
CP000009	GenBank	CDS	1797385	1799619	+	-1	.	EC_number=2.7.3.- codon_start=1 db_xref=GI:58002488 locus_tag=GOX1641 product='Bacteriophytochrome protein' protein_id=AAW61382.1 transl_table=11
CP000009	GenBank	CDS	1799752	1801236	+	-1	.	codon_start=1 db_xref=GI:58002489 locus_tag=GOX1642 product='Carboxypeptidase-related protein' protein_id=AAW61383.1 transl_table=11
CP000009	GenBank	CDS	1801357	1802760	+	-1	.	EC_number=4.2.1.2 codon_start=1 db_xref=GI:58002490 locus_tag=GOX1643 product='Fumarate hydratase' protein_id=AAW61384.1 transl_table=11
CP000009	GenBank	CDS	1802886	1803782	+	-1	.	codon_start=1 db_xref=GI:58002491 locus_tag=GOX1644 product='Hypothetical protein' protein_id=AAW61385.1 transl_table=11
CP000009	GenBank	CDS	1803838	1804467	+	-1	.	codon_start=1 db_xref=GI:58002492 locus_tag=GOX1645 product='Hypothetical protein' protein_id=AAW61386.1 transl_table=11
CP000009	GenBank	CDS	1804966	1805247	+	-1	.	codon_start=1 db_xref=GI:58002493 locus_tag=GOX1646 product='Hypothetical protein' protein_id=AAW61387.1 transl_table=11
CP000009	GenBank	CDS	1805244	1805984	+	-1	.	codon_start=1 db_xref=GI:58002494 locus_tag=GOX1647 note='C-terminus missing' product='Cytochrome c-type biogenesis protein CycH' protein_id=AAW61388.1 transl_table=11
CP000009	GenBank	CDS	1805990	1806460	+	-1	.	codon_start=1 db_xref=GI:58002495 locus_tag=GOX1648 product='Cytochrome c-type biogenesis protein CycL precursor' protein_id=AAW61389.1 transl_table=11
CP000009	GenBank	CDS	1806457	1807011	+	-1	.	codon_start=1 db_xref=GI:58002496 locus_tag=GOX1649 product='Thiol:disulfide interchange protein DsbE precursor' protein_id=AAW61390.1 transl_table=11
CP000009	GenBank	CDS	1807024	1809003	+	-1	.	codon_start=1 db_xref=GI:58002497 locus_tag=GOX1650 product='Cytochrome c-type biogenesis protein CysK' protein_id=AAW61391.1 transl_table=11
CP000009	GenBank	CDS	1809011	1809514	+	-1	.	codon_start=1 db_xref=GI:58002498 locus_tag=GOX1651 product='Cytochrome c-type biogenesis protein CycJ' protein_id=AAW61392.1 transl_table=11
CP000009	GenBank	CDS	1809675	1810436	+	-1	.	codon_start=1 db_xref=GI:58002499 locus_tag=GOX1652 product='Heme exporter protein C' protein_id=AAW61393.1 transl_table=11
CP000009	GenBank	CDS	1810610	1811026	+	1	.	codon_start=1 db_xref=GI:58002500 locus_tag=GOX1653 product='Hypothetical protein' protein_id=AAW61394.1 transl_table=11
CP000009	GenBank	CDS	1811033	1811566	+	-1	.	codon_start=1 db_xref=GI:58002501 locus_tag=GOX1654 product='Hypothetical protein' protein_id=AAW61395.1 transl_table=11
CP000009	GenBank	CDS	1811708	1812547	+	1	.	codon_start=1 db_xref=GI:58002502 locus_tag=GOX1655 product='Hypothetical protein' protein_id=AAW61396.1 transl_table=11
CP000009	GenBank	CDS	1812575	1812964	+	1	.	codon_start=1 db_xref=GI:58002503 locus_tag=GOX1656 product='Hypothetical protein' protein_id=AAW61397.1 transl_table=11
CP000009	GenBank	CDS	1813188	1813937	+	1	.	EC_number=2.3.2.6 codon_start=1 db_xref=GI:58002504 locus_tag=GOX1657 product='Leucyl/phenylalanyl-tRNA--protein transferase' protein_id=AAW61398.1 transl_table=11
CP000009	GenBank	CDS	1813934	1814851	+	1	.	codon_start=1 db_xref=GI:58002505 locus_tag=GOX1658 product='Hypothetical protein' protein_id=AAW61399.1 transl_table=11
CP000009	GenBank	CDS	1814848	1815462	+	1	.	codon_start=1 db_xref=GI:58002506 locus_tag=GOX1659 product='Hypothetical protein' protein_id=AAW61400.1 transl_table=11
CP000009	GenBank	CDS	1815629	1816027	+	1	.	codon_start=1 db_xref=GI:58002507 locus_tag=GOX1660 product='Hypothetical protein' protein_id=AAW61401.1 transl_table=11
CP000009	GenBank	CDS	1816091	1816597	+	1	.	codon_start=1 db_xref=GI:58002508 locus_tag=GOX1661 product='Bacterioferritin comigratory protein' protein_id=AAW61402.1 transl_table=11
CP000009	GenBank	CDS	1816657	1817577	+	1	.	codon_start=1 db_xref=GI:58002509 locus_tag=GOX1662 product='Hypothetical protein' protein_id=AAW61403.1 transl_table=11
CP000009	GenBank	CDS	1817658	1819922	+	1	.	codon_start=1 db_xref=GI:58002510 locus_tag=GOX1663 product='Hypothetical transmembrane protein' protein_id=AAW61404.1 transl_table=11
CP000009	GenBank	CDS	1820040	1821452	+	1	.	codon_start=1 db_xref=GI:58002511 locus_tag=GOX1664 product='ATPase associated with chromosome architecture/replication' protein_id=AAW61405.1 transl_table=11
CP000009	GenBank	CDS	1821449	1822456	+	1	.	EC_number=4.2.1.70 codon_start=1 db_xref=GI:58002512 locus_tag=GOX1665 product='Ribosomal large subunit pseudouridine synthase C' protein_id=AAW61406.1 transl_table=11
CP000009	GenBank	CDS	1822453	1824972	+	1	.	codon_start=1 db_xref=GI:58002513 locus_tag=GOX1666 product='Hypothetical protein' protein_id=AAW61407.1 transl_table=11
CP000009	GenBank	CDS	1825150	1825701	+	-1	.	codon_start=1 db_xref=GI:58002514 locus_tag=GOX1667 product='Hypothetical protein' protein_id=AAW61408.1 transl_table=11
CP000009	GenBank	CDS	1826036	1826431	+	-1	.	codon_start=1 db_xref=GI:58002515 locus_tag=GOX1668 product='Hypothetical protein' protein_id=AAW61409.1 transl_table=11
CP000009	GenBank	CDS	1826505	1827749	+	-1	.	EC_number=2.7.7.60 EC_number=4.6.1.12 codon_start=1 db_xref=GI:58002516 locus_tag=GOX1669 note='bifunctional enzyme; IspF' product=IspD protein_id=AAW61410.1 transl_table=11
CP000009	GenBank	CDS	1827756	1828229	+	-1	.	codon_start=1 db_xref=GI:58002517 locus_tag=GOX1670 product='ApaG protein' protein_id=AAW61411.1 transl_table=11
CP000009	GenBank	CDS	1828271	1829464	+	-1	.	EC_number=4.2.99.- codon_start=1 db_xref=GI:58002518 locus_tag=GOX1671 product='O-succinylhomoserine sulfhydrylase' protein_id=AAW61412.1 transl_table=11
CP000009	GenBank	tRNA	1829726	1829799	+	1	.	locus_tag=GOX1672 note='codon recognized: GGG' product=tRNA-Gly
CP000009	GenBank	CDS	1829821	1830372	+	-1	.	codon_start=1 db_xref=GI:58002519 locus_tag=GOX1673 product='Hypothetical protein' protein_id=AAW61413.1 transl_table=11
CP000009	GenBank	CDS	1830413	1831162	+	-1	.	codon_start=1 db_xref=GI:58002520 locus_tag=GOX1674 product='Hypothetical protein' protein_id=AAW61414.1 transl_table=11
CP000009	GenBank	CDS	1831243	1832472	+	-1	.	EC_number=1.6.99.3 codon_start=1 db_xref=GI:58002521 locus_tag=GOX1675 product='NADH dehydrogenase type II' protein_id=AAW61415.1 transl_table=11
CP000009	GenBank	CDS	1832571	1833845	+	-1	.	EC_number=2.3.1.35 codon_start=1 db_xref=GI:58002522 locus_tag=GOX1676 note='Arginine and proline metabolism; Amino-acetic acetyltransferase' product='Glutamate N-acetyltransferase' protein_id=AAW61416.1 transl_table=11
CP000009	GenBank	CDS	1833811	1834737	+	-1	.	EC_number=5.2.1.8 codon_start=1 db_xref=GI:58002523 locus_tag=GOX1677 product='Peptidyl-prolyl cis-trans isomerase precursor' protein_id=AAW61417.1 transl_table=11
CP000009	GenBank	CDS	1835074	1837839	+	1	.	codon_start=1 db_xref=GI:58002524 locus_tag=GOX1678 product='Protein translocase subunit SecA' protein_id=AAW61418.1 transl_table=11
CP000009	GenBank	CDS	1837874	1838623	+	1	.	codon_start=1 db_xref=GI:58002525 locus_tag=GOX1679 product=Nucleotidyltransferase protein_id=AAW61419.1 transl_table=11
CP000009	GenBank	CDS	1838620	1839126	+	1	.	EC_number=3.1.22.4 codon_start=1 db_xref=GI:58002526 locus_tag=GOX1680 product='Crossover junction endodeoxyribonuclease RuvC' protein_id=AAW61420.1 transl_table=11
CP000009	GenBank	CDS	1839123	1839725	+	1	.	codon_start=1 db_xref=GI:58002527 locus_tag=GOX1681 product='Holliday junction DNA helicase RuvA' protein_id=AAW61421.1 transl_table=11
CP000009	GenBank	CDS	1839722	1840771	+	1	.	codon_start=1 db_xref=GI:58002528 locus_tag=GOX1682 product='Holliday junction DNA helicase RuvB' protein_id=AAW61422.1 transl_table=11
CP000009	GenBank	CDS	1840824	1841249	+	1	.	codon_start=1 db_xref=GI:58002529 locus_tag=GOX1683 product='Hypothetical protein' protein_id=AAW61423.1 transl_table=11
CP000009	GenBank	CDS	1841327	1842070	+	1	.	codon_start=1 db_xref=GI:58002530 locus_tag=GOX1684 product='MotA/TolQ/ExbB proton channel family protein' protein_id=AAW61424.1 transl_table=11
CP000009	GenBank	CDS	1842074	1842514	+	1	.	codon_start=1 db_xref=GI:58002531 locus_tag=GOX1685 product='ExbD/TolR family protein' protein_id=AAW61425.1 transl_table=11
CP000009	GenBank	CDS	1842527	1843522	+	1	.	codon_start=1 db_xref=GI:58002532 locus_tag=GOX1686 note='related to TolA protein' product='Hypothetical protein' protein_id=AAW61426.1 transl_table=11
CP000009	GenBank	CDS	1843539	1844900	+	1	.	codon_start=1 db_xref=GI:58002533 locus_tag=GOX1687 product='TolB protein' protein_id=AAW61427.1 transl_table=11
CP000009	GenBank	CDS	1845388	1845867	+	1	.	codon_start=1 db_xref=GI:58002534 locus_tag=GOX1688 product='Peptidoglycan-associated lipoprotein' protein_id=AAW61428.1 transl_table=11
CP000009	GenBank	CDS	1846011	1846877	+	1	.	codon_start=1 db_xref=GI:58002535 locus_tag=GOX1689 product='Hypothetical protein' protein_id=AAW61429.1 transl_table=11
CP000009	GenBank	CDS	1846940	1848136	+	1	.	codon_start=1 db_xref=GI:58002536 locus_tag=GOX1690 note='cytosine deaminase-related protein' product='Cell cycle protein MesJ' protein_id=AAW61430.1 transl_table=11
CP000009	GenBank	CDS	1848308	1850212	+	1	.	codon_start=1 db_xref=GI:58002537 locus_tag=GOX1691 product='Cell division protein FtsH' protein_id=AAW61431.1 transl_table=11
CP000009	GenBank	CDS	1850306	1851664	+	1	.	EC_number=5.4.2.10 codon_start=1 db_xref=GI:58002538 locus_tag=GOX1692 note='Phosphoglucomutase/phosphomannomutase family protein' product=MrsA protein_id=AAW61432.1 transl_table=11
CP000009	GenBank	CDS	1851733	1852476	+	-1	.	codon_start=1 db_xref=GI:58002539 locus_tag=GOX1693 product='Cell cycle transcriptional regulator CtrA' protein_id=AAW61433.1 transl_table=11
CP000009	GenBank	CDS	1852667	1854025	+	1	.	EC_number=3.6.3.14 codon_start=1 db_xref=GI:58002540 locus_tag=GOX1694 product='Flagellum-specific ATP synthase' protein_id=AAW61434.1 transl_table=11
CP000009	GenBank	CDS	1854037	1854462	+	1	.	codon_start=1 db_xref=GI:58002541 locus_tag=GOX1695 product='Hypothetical protein' protein_id=AAW61435.1 transl_table=11
CP000009	GenBank	CDS	1854444	1854875	+	-1	.	codon_start=1 db_xref=GI:58002542 locus_tag=GOX1696 product='Hypothetical protein' protein_id=AAW61436.1 transl_table=11
CP000009	GenBank	CDS	1854944	1855498	+	-1	.	codon_start=1 db_xref=GI:58002543 locus_tag=GOX1697 product='Hypothetical protein' protein_id=AAW61437.1 transl_table=11
CP000009	GenBank	CDS	1855495	1856778	+	-1	.	EC_number=3.4.11.- codon_start=1 db_xref=GI:58002544 locus_tag=GOX1698 product=Aminopeptidase protein_id=AAW61438.1 transl_table=11
CP000009	GenBank	CDS	1857738	1857992	+	-1	.	codon_start=1 db_xref=GI:58002545 locus_tag=GOX1699 product='Hypothetical protein' protein_id=AAW61439.1 transl_table=11
CP000009	GenBank	CDS	1858151	1859218	+	-1	.	EC_number=2.6.1.9 codon_start=1 db_xref=GI:58002546 locus_tag=GOX1700 product='Histidinol-phosphate aminotransferase' protein_id=AAW61440.1 transl_table=11
CP000009	GenBank	CDS	1859215	1859727	+	-1	.	codon_start=1 db_xref=GI:58002547 locus_tag=GOX1701 product='Ankyrin-like protein' protein_id=AAW61441.1 transl_table=11
CP000009	GenBank	CDS	1859767	1860771	+	-1	.	codon_start=1 db_xref=GI:58002548 locus_tag=GOX1702 product='Putative outer membrane protein' protein_id=AAW61442.1 transl_table=11
CP000009	GenBank	CDS	1860909	1862966	+	1	.	EC_number=2.2.1.1 codon_start=1 db_xref=GI:58002549 locus_tag=GOX1703 product=Transketolase protein_id=AAW61443.1 transl_table=11
CP000009	GenBank	CDS	1862979	1865852	+	1	.	EC_number=2.2.1.2 codon_start=1 db_xref=GI:58002550 locus_tag=GOX1704 product=Transaldolase protein_id=AAW61444.1 transl_table=11
CP000009	GenBank	CDS	1865856	1866854	+	1	.	EC_number=1.1.1.44 codon_start=1 db_xref=GI:58002551 locus_tag=GOX1705 product='6-Phosphogluconate dehydrogenase' protein_id=AAW61445.1 transl_table=11
CP000009	GenBank	CDS	1867021	1867821	+	1	.	codon_start=1 db_xref=GI:58002552 locus_tag=GOX1706 product='Putative hydrolase of the HAD superfamily' protein_id=AAW61446.1 transl_table=11
CP000009	GenBank	CDS	1867818	1868558	+	1	.	EC_number=3.1.1.31 codon_start=1 db_xref=GI:58002553 locus_tag=GOX1707 product=6-Phosphogluconolactonase protein_id=AAW61447.1 transl_table=11
CP000009	GenBank	CDS	1868555	1869250	+	1	.	EC_number=5.3.1.6 codon_start=1 db_xref=GI:58002554 locus_tag=GOX1708 product='Ribose 5-phosphate isomerase' protein_id=AAW61448.1 transl_table=11
CP000009	GenBank	CDS	1869253	1869789	+	1	.	EC_number=2.7.1.12 codon_start=1 db_xref=GI:58002555 locus_tag=GOX1709 product=Gluconokinase protein_id=AAW61449.1 transl_table=11
CP000009	GenBank	CDS	1869793	1870320	+	1	.	codon_start=1 db_xref=GI:58002556 locus_tag=GOX1710 product='Hypothetical protein' protein_id=AAW61450.1 transl_table=11
CP000009	GenBank	CDS	1870372	1871244	+	1	.	codon_start=1 db_xref=GI:58002557 locus_tag=GOX1711 note='LysR family' product='Transcriptional regulator' protein_id=AAW61451.1 transl_table=11
CP000009	GenBank	CDS	1871384	1872826	+	1	.	codon_start=1 db_xref=GI:58002558 locus_tag=GOX1712 note='similar to L-sorbosone dehydrogenase' product='Aldehyde dehydrogenase' protein_id=AAW61452.1 transl_table=11
CP000009	GenBank	CDS	1872884	1873411	+	1	.	codon_start=1 db_xref=GI:58002559 locus_tag=GOX1713 product='Protease I' protein_id=AAW61453.1 transl_table=11
CP000009	GenBank	CDS	1873481	1874587	+	-1	.	EC_number=3.1.4.46 codon_start=1 db_xref=GI:58002560 locus_tag=GOX1714 product='Glycerophosphoryl diester phosphodiesterase' protein_id=AAW61454.1 transl_table=11
CP000009	GenBank	CDS	1874599	1876980	+	-1	.	codon_start=1 db_xref=GI:58002561 locus_tag=GOX1715 product='TonB-dependent receptor protein' protein_id=AAW61455.1 transl_table=11
CP000009	GenBank	CDS	1877089	1878528	+	-1	.	codon_start=1 db_xref=GI:58002562 locus_tag=GOX1716 product='Hypothetical protein' protein_id=AAW61456.1 transl_table=11
CP000009	GenBank	CDS	1878533	1879831	+	-1	.	EC_number=1.1.1.- codon_start=1 db_xref=GI:58002563 locus_tag=GOX1717 product='Putative oxidoreductase' protein_id=AAW61457.1 transl_table=11
CP000009	GenBank	CDS	1879830	1880657	+	1	.	EC_number=6.3.2.1 codon_start=1 db_xref=GI:58002564 locus_tag=GOX1718 product='Pantoate--beta-alanine ligase' protein_id=AAW61458.1 transl_table=11
CP000009	GenBank	CDS	1880716	1882413	+	1	.	EC_number=3.5.4.2 codon_start=1 db_xref=GI:58002565 locus_tag=GOX1719 product='Adenine deaminase' protein_id=AAW61459.1 transl_table=11
CP000009	GenBank	CDS	1882805	1883116	+	1	.	codon_start=1 db_xref=GI:58002566 locus_tag=GOX1720 product='Transposase (class V)' protein_id=AAW61460.1 transl_table=11
CP000009	GenBank	CDS	1883113	1883991	+	1	.	codon_start=1 db_xref=GI:58002567 locus_tag=GOX1721 product='Transposase (class III)' protein_id=AAW61461.1 transl_table=11
CP000009	GenBank	tRNA	1884198	1884274	+	-1	.	locus_tag=GOX1722 note='codon recognized: CGG' product=tRNA-Arg
CP000009	GenBank	CDS	1884362	1885396	+	-1	.	codon_start=1 db_xref=GI:58002568 locus_tag=GOX1723 product='Hypothetical protein' protein_id=AAW61462.1 transl_table=11
CP000009	GenBank	CDS	1885448	1888282	+	1	.	EC_number=2.7.7.7 codon_start=1 db_xref=GI:58002569 locus_tag=GOX1724 product='DNA polymerase I' protein_id=AAW61463.1 transl_table=11
CP000009	GenBank	CDS	1888296	1888904	+	1	.	codon_start=1 db_xref=GI:58002570 locus_tag=GOX1725 product='Hypothetical protein' protein_id=AAW61464.1 transl_table=11
CP000009	GenBank	CDS	1888905	1890560	+	1	.	codon_start=1 db_xref=GI:58002571 locus_tag=GOX1726 product='ABC transporter dipeptide binding protein' protein_id=AAW61465.1 transl_table=11
CP000009	GenBank	CDS	1890540	1891229	+	-1	.	codon_start=1 db_xref=GI:58002572 locus_tag=GOX1727 product='Hypothetical protein' protein_id=AAW61466.1 transl_table=11
CP000009	GenBank	CDS	1891226	1892455	+	-1	.	EC_number=6.3.4.13 codon_start=1 db_xref=GI:58002573 locus_tag=GOX1728 product='Phosphoribosylamine-glycine ligase' protein_id=AAW61467.1 transl_table=11
CP000009	GenBank	CDS	1892522	1894075	+	1	.	EC_number=3.1.11.6 codon_start=1 db_xref=GI:58002574 locus_tag=GOX1729 product='Exodeoxyribonuclease VII large subunit' protein_id=AAW61468.1 transl_table=11
CP000009	GenBank	CDS	1894112	1894474	+	1	.	codon_start=1 db_xref=GI:58002575 locus_tag=GOX1730 product='Hypothetical protein' protein_id=AAW61469.1 transl_table=11
CP000009	GenBank	CDS	1894780	1897458	+	-1	.	EC_number=3.1.4.- codon_start=1 db_xref=GI:58002576 locus_tag=GOX1731 product='Ribonuclease E' protein_id=AAW61470.1 transl_table=11
CP000009	GenBank	CDS	1897919	1898743	+	1	.	EC_number=3.5.1.28 codon_start=1 db_xref=GI:58002577 locus_tag=GOX1732 product='N-acetylmuramoyl-L-alanine amidase' protein_id=AAW61471.1 transl_table=11
CP000009	GenBank	CDS	1898953	1900524	+	1	.	EC_number=2.3.3.13 codon_start=1 db_xref=GI:58002578 locus_tag=GOX1733 product='2-Isopropylmalate synthase' protein_id=AAW61472.1 transl_table=11
CP000009	GenBank	CDS	1900687	1901454	+	1	.	codon_start=1 db_xref=GI:58002579 locus_tag=GOX1734 product='Hypothetical transmembrane protein' protein_id=AAW61473.1 transl_table=11
CP000009	GenBank	CDS	1901480	1901986	+	-1	.	codon_start=1 db_xref=GI:58002580 locus_tag=GOX1735 product='Hypothetical protein' protein_id=AAW61474.1 transl_table=11
CP000009	GenBank	CDS	1902035	1902289	+	-1	.	codon_start=1 db_xref=GI:58002581 locus_tag=GOX1736 product='Hypothetical protein' protein_id=AAW61475.1 transl_table=11
CP000009	GenBank	CDS	1902585	1903634	+	1	.	codon_start=1 db_xref=GI:58002582 locus_tag=GOX1737 product='Rod shape-determining protein MreB' protein_id=AAW61476.1 transl_table=11
CP000009	GenBank	CDS	1903653	1904582	+	1	.	codon_start=1 db_xref=GI:58002583 locus_tag=GOX1738 product='Rod shape-determining protein MreC' protein_id=AAW61477.1 transl_table=11
CP000009	GenBank	CDS	1904588	1905154	+	1	.	codon_start=1 db_xref=GI:58002584 locus_tag=GOX1739 product='Hypothetical transmembrane protein' protein_id=AAW61478.1 transl_table=11
CP000009	GenBank	CDS	1905232	1907232	+	1	.	codon_start=1 db_xref=GI:58002585 locus_tag=GOX1740 product='Cell elongation specific D,D-transpeptidase' protein_id=AAW61479.1 transl_table=11
CP000009	GenBank	CDS	1907244	1908419	+	1	.	codon_start=1 db_xref=GI:58002586 locus_tag=GOX1741 product='Rod shape-determining protein RodA' protein_id=AAW61480.1 transl_table=11
CP000009	GenBank	CDS	1908416	1910449	+	-1	.	codon_start=1 db_xref=GI:58002587 locus_tag=GOX1742 product='Hypothetical protein' protein_id=AAW61481.1 transl_table=11
CP000009	GenBank	CDS	1910454	1912508	+	-1	.	EC_number=6.1.1.14 codon_start=1 db_xref=GI:58002588 locus_tag=GOX1743 product='Glycyl-tRNA synthetase beta chain' protein_id=AAW61482.1 transl_table=11
CP000009	GenBank	CDS	1912501	1913664	+	-1	.	EC_number=6.1.1.14 codon_start=1 db_xref=GI:58002589 locus_tag=GOX1744 product='Glycyl-tRNA synthetase alpha chain' protein_id=AAW61483.1 transl_table=11
CP000009	GenBank	CDS	1913714	1914307	+	1	.	codon_start=1 db_xref=GI:58002590 locus_tag=GOX1745 product='Hypothetical protein' protein_id=AAW61484.1 transl_table=11
CP000009	GenBank	CDS	1914451	1915773	+	1	.	EC_number=1.18.1.1 codon_start=1 db_xref=GI:58002591 locus_tag=GOX1746 product='Rubredoxin-NAD(+) reductase' protein_id=AAW61485.1 transl_table=11
CP000009	GenBank	CDS	1916115	1917911	+	1	.	EC_number=6.1.1.12 codon_start=1 db_xref=GI:58002592 locus_tag=GOX1747 product='Aspartyl-tRNA synthetase' protein_id=AAW61486.1 transl_table=11
CP000009	GenBank	CDS	1918052	1918615	+	1	.	codon_start=1 db_xref=GI:58002593 locus_tag=GOX1748 product=Bacterioferritin protein_id=AAW61487.1 transl_table=11
CP000009	GenBank	CDS	1918796	1919086	+	1	.	codon_start=1 db_xref=GI:58002594 locus_tag=GOX1749 product='Hypothetical protein' protein_id=AAW61488.1 transl_table=11
CP000009	GenBank	CDS	1919130	1919957	+	-1	.	EC_number=3.1.11.2 codon_start=1 db_xref=GI:58002595 locus_tag=GOX1750 product='Exodeoxyribonuclease III' protein_id=AAW61489.1 transl_table=11
CP000009	GenBank	CDS	1919911	1920255	+	-1	.	codon_start=1 db_xref=GI:58002596 locus_tag=GOX1751 product='HesB family protein' protein_id=AAW61490.1 transl_table=11
CP000009	GenBank	CDS	1920490	1921653	+	1	.	EC_number=3.1.5.1 codon_start=1 db_xref=GI:58002597 locus_tag=GOX1752 product='Deoxyguanosinetriphosphate triphosphohydrolase' protein_id=AAW61491.1 transl_table=11
CP000009	GenBank	CDS	1921697	1923505	+	1	.	EC_number=6.1.1.19 codon_start=1 db_xref=GI:58002598 locus_tag=GOX1753 product='Arginyl-tRNA synthetase' protein_id=AAW61492.1 transl_table=11
CP000009	GenBank	CDS	1923502	1924623	+	1	.	codon_start=1 db_xref=GI:58002599 locus_tag=GOX1754 product='Hypothetical protein' protein_id=AAW61493.1 transl_table=11
CP000009	GenBank	CDS	1924634	1925398	+	1	.	codon_start=1 db_xref=GI:58002600 locus_tag=GOX1755 product='Hypothetical protein' protein_id=AAW61494.1 transl_table=11
CP000009	GenBank	CDS	1925595	1925984	+	1	.	codon_start=1 db_xref=GI:58002601 locus_tag=GOX1756 product='Hypothetical protein' protein_id=AAW61495.1 transl_table=11
CP000009	GenBank	CDS	1925994	1926596	+	1	.	codon_start=1 db_xref=GI:58002602 locus_tag=GOX1757 product='Sec-independent protein translocase protein TatB' protein_id=AAW61496.1 transl_table=11
CP000009	GenBank	CDS	1926593	1927378	+	1	.	codon_start=1 db_xref=GI:58002603 locus_tag=GOX1758 product='Sec-independent protein translocase protein TatC' protein_id=AAW61497.1 transl_table=11
CP000009	GenBank	CDS	1927406	1928668	+	1	.	EC_number=6.1.1.11 codon_start=1 db_xref=GI:58002604 locus_tag=GOX1759 product='Seryl-tRNA synthetase' protein_id=AAW61498.1 transl_table=11
CP000009	GenBank	CDS	1928681	1929421	+	1	.	codon_start=1 db_xref=GI:58002605 locus_tag=GOX1760 product='Hypothetical protein' protein_id=AAW61499.1 transl_table=11
CP000009	GenBank	CDS	1929676	1930287	+	1	.	codon_start=1 db_xref=GI:58002606 locus_tag=GOX1761 product='Hypothetical protein' protein_id=AAW61500.1 transl_table=11
CP000009	GenBank	CDS	1930324	1932825	+	-1	.	codon_start=1 db_xref=GI:58002607 locus_tag=GOX1762 product='Putative RNA helicase' protein_id=AAW61501.1 transl_table=11
CP000009	GenBank	CDS	1932961	1933848	+	1	.	EC_number=1.18.1.2 codon_start=1 db_xref=GI:58002608 locus_tag=GOX1763 product='Ferredoxin--NADP reductase' protein_id=AAW61502.1 transl_table=11
CP000009	GenBank	CDS	1933817	1935268	+	1	.	EC_number=1.8.1.7 codon_start=1 db_xref=GI:58002609 locus_tag=GOX1764 product='Glutathione reductase' protein_id=AAW61503.1 transl_table=11
CP000009	GenBank	CDS	1935349	1937310	+	1	.	codon_start=1 db_xref=GI:58002610 locus_tag=GOX1765 product='Hypothetical protein' protein_id=AAW61504.1 transl_table=11
CP000009	GenBank	CDS	1937394	1938218	+	-1	.	EC_number=1.11.1.10 codon_start=1 db_xref=GI:58002611 locus_tag=GOX1766 product='Non-heme chloroperoxidase' protein_id=AAW61505.1 transl_table=11
CP000009	GenBank	CDS	1938217	1938759	+	1	.	codon_start=1 db_xref=GI:58002612 locus_tag=GOX1767 product='Hypothetical protein' protein_id=AAW61506.1 transl_table=11
CP000009	GenBank	CDS	1938910	1939563	+	1	.	codon_start=1 db_xref=GI:58002613 locus_tag=GOX1768 product='Alkylated DNA repair protein AlkB' protein_id=AAW61507.1 transl_table=11
CP000009	GenBank	CDS	1939611	1941002	+	1	.	EC_number=2.5.1.54 codon_start=1 db_xref=GI:58002614 locus_tag=GOX1769 product='2-Dehydro-3-deoxyphosphoheptonate aldolase' protein_id=AAW61508.1 transl_table=11
CP000009	GenBank	CDS	1940999	1942201	+	1	.	codon_start=1 db_xref=GI:58002615 locus_tag=GOX1770 product='Hypothetical protein' protein_id=AAW61509.1 transl_table=11
CP000009	GenBank	CDS	1942198	1942662	+	1	.	codon_start=1 db_xref=GI:58002616 locus_tag=GOX1771 product='Hypothetical protein' protein_id=AAW61510.1 transl_table=11
CP000009	GenBank	CDS	1942762	1944096	+	1	.	EC_number=6.1.1.17 codon_start=1 db_xref=GI:58002617 locus_tag=GOX1772 product='Glutamyl-tRNA synthetase' protein_id=AAW61511.1 transl_table=11
CP000009	GenBank	CDS	1944140	1945024	+	-1	.	codon_start=1 db_xref=GI:58002618 locus_tag=GOX1773 product='Putative LacX protein' protein_id=AAW61512.1 transl_table=11
CP000009	GenBank	CDS	1944993	1946030	+	-1	.	codon_start=1 db_xref=GI:58002619 locus_tag=GOX1774 product='Putative ATP-sensitive potassium channel protein' protein_id=AAW61513.1 transl_table=11
CP000009	GenBank	CDS	1946035	1946829	+	-1	.	codon_start=1 db_xref=GI:58002620 locus_tag=GOX1775 product='SpoU rRNA methylase family protein' protein_id=AAW61514.1 transl_table=11
CP000009	GenBank	CDS	1946814	1948172	+	-1	.	EC_number=6.1.1.16 codon_start=1 db_xref=GI:58002621 locus_tag=GOX1776 product='Cysteinyl-tRNA synthetase' protein_id=AAW61515.1 transl_table=11
CP000009	GenBank	CDS	1948259	1949653	+	1	.	codon_start=1 db_xref=GI:58002622 locus_tag=GOX1777 product='Putative Na+ driven multidrug efflux pump' protein_id=AAW61516.1 transl_table=11
CP000009	GenBank	CDS	1949607	1950821	+	-1	.	codon_start=1 db_xref=GI:58002623 locus_tag=GOX1778 product='Putative transmembrane efflux protein' protein_id=AAW61517.1 transl_table=11
CP000009	GenBank	CDS	1950922	1951392	+	-1	.	codon_start=1 db_xref=GI:58002624 locus_tag=GOX1779 product='Putative LysM domain protein' protein_id=AAW61518.1 transl_table=11
CP000009	GenBank	CDS	1951758	1952375	+	1	.	codon_start=1 db_xref=GI:58002625 locus_tag=GOX1780 product='SSU ribosomal protein S4P' protein_id=AAW61519.1 transl_table=11
CP000009	GenBank	CDS	1952542	1954089	+	1	.	codon_start=1 db_xref=GI:58002626 locus_tag=GOX1781 product='Bacterial Peptide Chain Release Factor 3 (RF-3)' protein_id=AAW61520.1 transl_table=11
CP000009	GenBank	CDS	1954129	1955316	+	-1	.	EC_number=2.7.1.100 codon_start=1 db_xref=GI:58002627 locus_tag=GOX1782 product='5-Methylthioribose kinase' protein_id=AAW61521.1 transl_table=11
CP000009	GenBank	CDS	1955313	1956011	+	-1	.	codon_start=1 db_xref=GI:58002628 locus_tag=GOX1783 product='Hypothetical protein' protein_id=AAW61522.1 transl_table=11
CP000009	GenBank	CDS	1956086	1956928	+	-1	.	codon_start=1 db_xref=GI:58002629 locus_tag=GOX1784 product='Hypothetical protein' protein_id=AAW61523.1 transl_table=11
CP000009	GenBank	CDS	1956980	1957630	+	-1	.	EC_number=4.2.1.1 codon_start=1 db_xref=GI:58002630 locus_tag=GOX1785 product='Carbonic anhydrase' protein_id=AAW61524.1 transl_table=11
CP000009	GenBank	CDS	1957747	1960386	+	-1	.	EC_number=6.1.1.7 codon_start=1 db_xref=GI:58002631 locus_tag=GOX1786 product='Alanyl-tRNA synthetase' protein_id=AAW61525.1 transl_table=11
CP000009	GenBank	CDS	1961201	1962340	+	-1	.	codon_start=1 db_xref=GI:58002632 locus_tag=GOX1787 product='Outer membrane protein' protein_id=AAW61526.1 transl_table=11
CP000009	GenBank	CDS	1962657	1964348	+	-1	.	EC_number=2.7.1.71 EC_number=4.2.3.4 codon_start=1 db_xref=GI:58002633 locus_tag=GOX1788 product='Bifunctional shikimate kinase' protein_id=AAW61527.1 transl_table=11
CP000009	GenBank	CDS	1964409	1964822	+	1	.	codon_start=1 db_xref=GI:58002634 locus_tag=GOX1789 product='Hypothetical protein' protein_id=AAW61528.1 transl_table=11
CP000009	GenBank	CDS	1964833	1965768	+	1	.	codon_start=1 db_xref=GI:58002635 locus_tag=GOX1790 product='Integrase/recombinase XerD' protein_id=AAW61529.1 transl_table=11
CP000009	GenBank	CDS	1965832	1966806	+	1	.	EC_number=6.4.1.2 codon_start=1 db_xref=GI:58002636 locus_tag=GOX1791 product='Acetyl-CoA carboxylase, carboxyl transferase alpha subunit' protein_id=AAW61530.1 transl_table=11
CP000009	GenBank	CDS	1966853	1967623	+	-1	.	codon_start=1 db_xref=GI:58002637 locus_tag=GOX1792 product='Putative competence-damage protein' protein_id=AAW61531.1 transl_table=11
CP000009	GenBank	CDS	1967723	1968616	+	1	.	codon_start=1 db_xref=GI:58002638 locus_tag=GOX1793 note='IclR family/regucalcin' product='Transcriptional regulator' protein_id=AAW61532.1 transl_table=11
CP000009	GenBank	CDS	1968618	1969625	+	-1	.	codon_start=1 db_xref=GI:58002639 locus_tag=GOX1794 note='MutT/nudix family protein' product='Bifunctional acetyltransferase' protein_id=AAW61533.1 transl_table=11
CP000009	GenBank	CDS	1969627	1970799	+	-1	.	codon_start=1 db_xref=GI:58002640 locus_tag=GOX1795 product='Bacterial ring hydroxylating dioxygenases alpha subunit' protein_id=AAW61534.1 transl_table=11
CP000009	GenBank	CDS	1971054	1972277	+	1	.	codon_start=1 db_xref=GI:58002641 locus_tag=GOX1796 note='N-terminal domain' product='TonB-dependent outer membrane receptor' protein_id=AAW61535.1 transl_table=11
CP000009	GenBank	CDS	1972447	1973493	+	1	.	codon_start=1 db_xref=GI:58002642 locus_tag=GOX1797 product='TonB-dependent outer membrane receptor (C-terminal domain)' protein_id=AAW61536.1 transl_table=11
CP000009	GenBank	CDS	1974046	1974924	+	-1	.	codon_start=1 db_xref=GI:58002643 locus_tag=GOX1798 product='ATP-dependent protease subunit' protein_id=AAW61537.1 transl_table=11
CP000009	GenBank	CDS	1975002	1975388	+	1	.	codon_start=1 db_xref=GI:58002644 locus_tag=GOX1799 product='Protein translocase subunit YajC' protein_id=AAW61538.1 transl_table=11
CP000009	GenBank	CDS	1975479	1976087	+	-1	.	EC_number=1.15.1.1 codon_start=1 db_xref=GI:58002645 locus_tag=GOX1800 product='Superoxide dismutase [Fe]' protein_id=AAW61539.1 transl_table=11
CP000009	GenBank	CDS	1976156	1977028	+	-1	.	EC_number=1.1.1.- codon_start=1 db_xref=GI:58002646 locus_tag=GOX1801 product='Putative oxidoreductase' protein_id=AAW61540.1 transl_table=11
CP000009	GenBank	CDS	1977109	1978047	+	1	.	codon_start=1 db_xref=GI:58002647 locus_tag=GOX1802 note='related to nitrate reductase' product='Conserved hypothetical protein' protein_id=AAW61541.1 transl_table=11
CP000009	GenBank	CDS	1978047	1978673	+	1	.	codon_start=1 db_xref=GI:58002648 locus_tag=GOX1803 product='Hypothetical transmembrane protein' protein_id=AAW61542.1 transl_table=11
CP000009	GenBank	CDS	1978681	1979244	+	-1	.	codon_start=1 db_xref=GI:58002649 locus_tag=GOX1804 product='Hypothetical protein' protein_id=AAW61543.1 transl_table=11
CP000009	GenBank	CDS	1979241	1979849	+	-1	.	codon_start=1 db_xref=GI:58002650 locus_tag=GOX1805 product='Hypothetical protein' protein_id=AAW61544.1 transl_table=11
CP000009	GenBank	CDS	1980027	1980482	+	-1	.	codon_start=1 db_xref=GI:58002651 locus_tag=GOX1806 product='Hypothetical protein' protein_id=AAW61545.1 transl_table=11
CP000009	GenBank	CDS	1980481	1982778	+	1	.	EC_number=2.7.6.5 codon_start=1 db_xref=GI:58002652 locus_tag=GOX1807 product='GTP pyrophosphokinase' protein_id=AAW61546.1 transl_table=11
CP000009	GenBank	CDS	1982783	1983256	+	1	.	EC_number=2.7.8.7 codon_start=1 db_xref=GI:58002653 locus_tag=GOX1808 product='Holo-[acyl-carrier protein] synthase' protein_id=AAW61547.1 transl_table=11
CP000009	GenBank	CDS	1983287	1984081	+	1	.	EC_number=3.4.21.89 codon_start=1 db_xref=GI:58002654 locus_tag=GOX1809 product='Signal peptidase I' protein_id=AAW61548.1 transl_table=11
CP000009	GenBank	CDS	1984288	1984812	+	1	.	EC_number=3.1.26.3 codon_start=1 db_xref=GI:58002655 locus_tag=GOX1810 product='Ribonuclease III' protein_id=AAW61549.1 transl_table=11
CP000009	GenBank	CDS	1984838	1985725	+	1	.	codon_start=1 db_xref=GI:58002656 locus_tag=GOX1811 note='Era homolog' product='GTP-binding protein' protein_id=AAW61550.1 transl_table=11
CP000009	GenBank	CDS	1985747	1986577	+	1	.	EC_number=2.7.4.- codon_start=1 db_xref=GI:58002657 locus_tag=GOX1812 product='Uridylate kinase' protein_id=AAW61551.1 transl_table=11
CP000009	GenBank	CDS	1986646	1987212	+	1	.	codon_start=1 db_xref=GI:58002658 locus_tag=GOX1813 product='Ribosome Recycling Factor (RRF)' protein_id=AAW61552.1 transl_table=11
CP000009	GenBank	CDS	1987281	1987988	+	1	.	EC_number=2.5.1.31 codon_start=1 db_xref=GI:58002659 locus_tag=GOX1814 product='Undecaprenyl pyrophosphate synthetase' protein_id=AAW61553.1 transl_table=11
CP000009	GenBank	CDS	1987985	1988833	+	1	.	EC_number=2.7.7.41 codon_start=1 db_xref=GI:58002660 locus_tag=GOX1815 product='Phosphatidate cytidylyltransferase' protein_id=AAW61554.1 transl_table=11
CP000009	GenBank	CDS	1988826	1990052	+	1	.	EC_number=1.1.1.267 codon_start=1 db_xref=GI:58002661 locus_tag=GOX1816 product='1-Deoxy-D-xylulose 5-phosphate reductoisomerase' protein_id=AAW61555.1 transl_table=11
CP000009	GenBank	CDS	1990045	1991145	+	1	.	codon_start=1 db_xref=GI:58002662 locus_tag=GOX1817 product='Putative membrane metalloprotease' protein_id=AAW61556.1 transl_table=11
CP000009	GenBank	CDS	1991278	1993746	+	1	.	codon_start=1 db_xref=GI:58002663 locus_tag=GOX1818 product='Outer membrane protein' protein_id=AAW61557.1 transl_table=11
CP000009	GenBank	CDS	1993700	1994713	+	1	.	codon_start=1 db_xref=GI:58002664 locus_tag=GOX1819 product='Hypothetical protein' protein_id=AAW61558.1 transl_table=11
CP000009	GenBank	CDS	1995055	1995783	+	1	.	codon_start=1 db_xref=GI:58002665 locus_tag=GOX1820 product='UDP-3-O-[3-hydroxymyristoyl] glucosamine N-acyltransferase' protein_id=AAW61559.1 transl_table=11
CP000009	GenBank	CDS	1995896	1996405	+	1	.	codon_start=1 db_xref=GI:58002666 locus_tag=GOX1821 product='(3R)-hydroxymyristoyl-[acyl carrier protein] dehydratase' protein_id=AAW61560.1 transl_table=11
CP000009	GenBank	CDS	1996411	1997268	+	1	.	EC_number=2.3.1.129 codon_start=1 db_xref=GI:58002667 locus_tag=GOX1822 product='Acyl-[acyl-carrier-protein]--UDP-N- acetylglucosamine O-acyltransferase' protein_id=AAW61561.1 transl_table=11
CP000009	GenBank	CDS	1997271	1998113	+	1	.	codon_start=1 db_xref=GI:58002668 locus_tag=GOX1823 product='Hypothetical protein' protein_id=AAW61562.1 transl_table=11
CP000009	GenBank	CDS	1998113	1998502	+	1	.	EC_number=4.4.1.5 codon_start=1 db_xref=GI:58002669 locus_tag=GOX1824 product='Lactoylglutathione lyase' protein_id=AAW61563.1 transl_table=11
CP000009	GenBank	CDS	1998848	1998982	+	1	.	codon_start=1 db_xref=GI:58002670 locus_tag=GOX1825 product='LSU ribosomal protein L34P' protein_id=AAW61564.1 transl_table=11
CP000009	GenBank	CDS	1999032	1999406	+	1	.	EC_number=3.1.26.5 codon_start=1 db_xref=GI:58002671 locus_tag=GOX1826 product='Ribonuclease P protein component' protein_id=AAW61565.1 transl_table=11
CP000009	GenBank	CDS	1999745	2001472	+	1	.	codon_start=1 db_xref=GI:58002672 locus_tag=GOX1827 product='60 kD inner membrane protein OxaA' protein_id=AAW61566.1 transl_table=11
CP000009	GenBank	CDS	2001487	2002170	+	1	.	codon_start=1 db_xref=GI:58002673 locus_tag=GOX1828 product='Probable GTP-binding protein EngB' protein_id=AAW61567.1 transl_table=11
CP000009	GenBank	CDS	2002167	2003126	+	1	.	EC_number=2.7.2.8 codon_start=1 db_xref=GI:58002674 locus_tag=GOX1829 product='Acetylglutamate kinase' protein_id=AAW61568.1 transl_table=11
CP000009	GenBank	CDS	2003154	2004569	+	-1	.	codon_start=1 db_xref=GI:58002675 locus_tag=GOX1830 product='Hypothetical protein' protein_id=AAW61569.1 transl_table=11
CP000009	GenBank	CDS	2004700	2005593	+	1	.	EC_number=2.3.1.117 codon_start=1 db_xref=GI:58002676 locus_tag=GOX1831 product='2,3,4,5-Tetrahydropyridine-2-carboxylate N-succinyltransferase' protein_id=AAW61570.1 transl_table=11
CP000009	GenBank	CDS	2005538	2006743	+	1	.	EC_number=3.5.1.18 codon_start=1 db_xref=GI:58002677 locus_tag=GOX1832 product='Succinyl-diaminopimelate desuccinylase' protein_id=AAW61571.1 transl_table=11
CP000009	GenBank	CDS	2006740	2007363	+	1	.	codon_start=1 db_xref=GI:58002678 locus_tag=GOX1833 product='Hypothetical protein' protein_id=AAW61572.1 transl_table=11
CP000009	GenBank	CDS	2007360	2008187	+	-1	.	EC_number=4.2.1.70 codon_start=1 db_xref=GI:58002679 locus_tag=GOX1834 product='tRNA pseudouridine synthase A' protein_id=AAW61573.1 transl_table=11
CP000009	GenBank	CDS	2008180	2009094	+	-1	.	EC_number=2.1.2.9 codon_start=1 db_xref=GI:58002680 locus_tag=GOX1835 product='Methionyl-tRNA formyltransferase' protein_id=AAW61574.1 transl_table=11
CP000009	GenBank	CDS	2009101	2009655	+	-1	.	EC_number=3.5.1.31 codon_start=1 db_xref=GI:58002681 locus_tag=GOX1836 product='N-formylmethionylaminoacyl-tRNA deformylase' protein_id=AAW61575.1 transl_table=11
CP000009	GenBank	CDS	2009847	2010359	+	1	.	codon_start=1 db_xref=GI:58002682 locus_tag=GOX1837 product='Small heat shock protein HspA' protein_id=AAW61576.1 transl_table=11
CP000009	GenBank	CDS	2010451	2010702	+	1	.	codon_start=1 db_xref=GI:58002683 locus_tag=GOX1838 product='Hypothetical protein' protein_id=AAW61577.1 transl_table=11
CP000009	GenBank	CDS	2010726	2011088	+	1	.	codon_start=1 db_xref=GI:58002684 locus_tag=GOX1839 product='Putative translation initiation inhibitor' protein_id=AAW61578.1 transl_table=11
CP000009	GenBank	CDS	2011696	2012061	+	-1	.	codon_start=1 db_xref=GI:58002685 locus_tag=GOX1840 product='Hypothetical protein' protein_id=AAW61579.1 transl_table=11
CP000009	GenBank	CDS	2012454	2012696	+	-1	.	codon_start=1 db_xref=GI:58002686 locus_tag=GOX1841 product='Hypothetical protein' protein_id=AAW61580.1 transl_table=11
CP000009	GenBank	CDS	2012841	2014157	+	-1	.	codon_start=1 db_xref=GI:58002687 locus_tag=GOX1842 product='RNA polymerase sigma-54 factor RpoN' protein_id=AAW61581.1 transl_table=11
CP000009	GenBank	CDS	2014167	2014922	+	-1	.	codon_start=1 db_xref=GI:58002688 locus_tag=GOX1843 product='ABC transporter ATP-binding protein' protein_id=AAW61582.1 transl_table=11
CP000009	GenBank	CDS	2014919	2015719	+	-1	.	codon_start=1 db_xref=GI:58002689 locus_tag=GOX1844 product='Hypothetical protein' protein_id=AAW61583.1 transl_table=11
CP000009	GenBank	CDS	2015874	2016680	+	-1	.	codon_start=1 db_xref=GI:58002690 locus_tag=GOX1845 product='Hypothetical protein' protein_id=AAW61584.1 transl_table=11
CP000009	GenBank	CDS	2016677	2017675	+	-1	.	codon_start=1 db_xref=GI:58002691 locus_tag=GOX1846 product='Capsule expression protein' protein_id=AAW61585.1 transl_table=11
CP000009	GenBank	CDS	2017695	2018339	+	-1	.	EC_number=3.1.26.3 codon_start=1 db_xref=GI:58002692 locus_tag=GOX1847 product='Ribonuclease D' protein_id=AAW61586.1 transl_table=11
CP000009	GenBank	tRNA	2018403	2018489	+	-1	.	locus_tag=GOX1848 note='codon recognized: CUG' product=tRNA-Leu
CP000009	GenBank	CDS	2018599	2019621	+	1	.	codon_start=1 db_xref=GI:58002693 locus_tag=GOX1849 note='similar to complex I subunit M' product='Putative oxidoreductase' protein_id=AAW61587.1 transl_table=11
CP000009	GenBank	CDS	2019787	2020113	+	1	.	codon_start=1 db_xref=GI:58002694 locus_tag=GOX1850 product='Hypothetical protein' protein_id=AAW61588.1 transl_table=11
CP000009	GenBank	CDS	2020417	2021856	+	1	.	EC_number=1.4.1.13 codon_start=1 db_xref=GI:58002695 locus_tag=GOX1851 product='Glutamate synthase [NADPH] small chain' protein_id=AAW61589.1 transl_table=11
CP000009	GenBank	CDS	2021853	2026373	+	1	.	EC_number=1.4.1.13 codon_start=1 db_xref=GI:58002696 locus_tag=GOX1852 product='Glutamate synthase [NADPH] large chain' protein_id=AAW61590.1 transl_table=11
CP000009	GenBank	CDS	2026380	2027513	+	-1	.	codon_start=1 db_xref=GI:58002697 locus_tag=GOX1853 product='Putative lipopolysaccharide modification acyltransferase' protein_id=AAW61591.1 transl_table=11
CP000009	GenBank	CDS	2027626	2029434	+	1	.	EC_number=3.4.24.- codon_start=1 db_xref=GI:58002698 locus_tag=GOX1854 product='Oligoendopeptidase F' protein_id=AAW61592.1 transl_table=11
CP000009	GenBank	CDS	2029443	2030804	+	1	.	codon_start=1 db_xref=GI:58002699 locus_tag=GOX1855 product='ABC transporter ATP-binding protein' protein_id=AAW61593.1 transl_table=11
CP000009	GenBank	CDS	2031126	2032349	+	1	.	codon_start=1 db_xref=GI:58002700 locus_tag=GOX1856 product='Hypothetical protein' protein_id=AAW61594.1 transl_table=11
CP000009	GenBank	CDS	2032667	2035033	+	-1	.	codon_start=1 db_xref=GI:58002701 locus_tag=GOX1857 product='Uncharacterized PQQ-containing dehydrogenase 1' protein_id=AAW61595.1 transl_table=11
CP000009	GenBank	CDS	2035253	2035780	+	1	.	codon_start=1 db_xref=GI:58002702 locus_tag=GOX1858 product='Hypothetical protein' protein_id=AAW61596.1 transl_table=11
CP000009	GenBank	CDS	2035806	2038085	+	1	.	codon_start=1 db_xref=GI:58002703 locus_tag=GOX1859 product='Excinuclease ABC subunit B' protein_id=AAW61597.1 transl_table=11
CP000009	GenBank	CDS	2038190	2038696	+	1	.	codon_start=1 db_xref=GI:58002704 locus_tag=GOX1860 product='Transcription elongation factor GreB' protein_id=AAW61598.1 transl_table=11
CP000009	GenBank	CDS	2039111	2040088	+	1	.	EC_number=6.3.2.3 codon_start=1 db_xref=GI:58002705 locus_tag=GOX1861 product='Glutathione synthetase' protein_id=AAW61599.1 transl_table=11
CP000009	GenBank	CDS	2040457	2041137	+	1	.	EC_number=2.1.1.17 codon_start=1 db_xref=GI:58002706 locus_tag=GOX1862 product='Phosphatidylethanolamine N-methyltransferase' protein_id=AAW61600.1 transl_table=11
CP000009	GenBank	CDS	2041224	2042390	+	1	.	codon_start=1 db_xref=GI:58002707 locus_tag=GOX1863 note='similar to cytochrome C oxidase subunit I' product='Hypothetical protein' protein_id=AAW61601.1 transl_table=11
CP000009	GenBank	CDS	2042387	2043337	+	1	.	codon_start=1 db_xref=GI:58002708 locus_tag=GOX1864 product='Probable protoheme IX farnesyltransferase (heme O synthase)' protein_id=AAW61602.1 transl_table=11
CP000009	GenBank	CDS	2043535	2044485	+	-1	.	codon_start=1 db_xref=GI:58002709 locus_tag=GOX1865 product='Putative transmembrane protein' protein_id=AAW61603.1 transl_table=11
CP000009	GenBank	CDS	2044485	2045816	+	-1	.	codon_start=1 db_xref=GI:58002710 locus_tag=GOX1866 product='PmbA protein' protein_id=AAW61604.1 transl_table=11
CP000009	GenBank	CDS	2045813	2047078	+	-1	.	codon_start=1 db_xref=GI:58002711 locus_tag=GOX1867 product='Putative processing protease protein' protein_id=AAW61605.1 transl_table=11
CP000009	GenBank	CDS	2047138	2048538	+	-1	.	EC_number=4.2.3.1 codon_start=1 db_xref=GI:58002712 locus_tag=GOX1868 product='Threonine synthase' protein_id=AAW61606.1 transl_table=11
CP000009	GenBank	CDS	2048562	2049545	+	-1	.	codon_start=1 db_xref=GI:58002713 locus_tag=GOX1869 product='Hypothetical protein' protein_id=AAW61607.1 transl_table=11
CP000009	GenBank	CDS	2049594	2049944	+	-1	.	codon_start=1 db_xref=GI:58002714 locus_tag=GOX1870 product='Hypothetical protein' protein_id=AAW61608.1 transl_table=11
CP000009	GenBank	CDS	2050060	2051742	+	1	.	codon_start=1 db_xref=GI:58002715 locus_tag=GOX1871 product='Hypothetical protein' protein_id=AAW61609.1 transl_table=11
CP000009	GenBank	CDS	2051723	2054572	+	-1	.	EC_number=2.7.7.59 codon_start=1 db_xref=GI:58002716 locus_tag=GOX1872 product='[Protein-PII] uridylyltransferase' protein_id=AAW61610.1 transl_table=11
CP000009	GenBank	CDS	2054569	2057220	+	-1	.	codon_start=1 db_xref=GI:58002717 locus_tag=GOX1873 product='DNA mismatch repair protein MutS' protein_id=AAW61611.1 transl_table=11
CP000009	GenBank	CDS	2057316	2058872	+	-1	.	codon_start=1 db_xref=GI:58002718 locus_tag=GOX1874 product='Virulence factor MviN' protein_id=AAW61612.1 transl_table=11
CP000009	GenBank	CDS	2058949	2059194	+	-1	.	codon_start=1 db_xref=GI:58002719 locus_tag=GOX1875 product='Hypothetical protein' protein_id=AAW61613.1 transl_table=11
CP000009	GenBank	CDS	2059301	2059690	+	1	.	codon_start=1 db_xref=GI:58002720 locus_tag=GOX1876 product='Hypothetical protein' protein_id=AAW61614.1 transl_table=11
CP000009	GenBank	CDS	2059684	2060178	+	-1	.	EC_number=1.11.1.9 codon_start=1 db_xref=GI:58002721 locus_tag=GOX1877 product='Glutathione peroxidase' protein_id=AAW61615.1 transl_table=11
CP000009	GenBank	CDS	2060336	2061541	+	1	.	codon_start=1 db_xref=GI:58002722 locus_tag=GOX1878 note='NupC-like protein' product='Nucleoside permease' protein_id=AAW61616.1 transl_table=11
CP000009	GenBank	CDS	2061642	2062166	+	1	.	EC_number=1.15.1.1 codon_start=1 db_xref=GI:58002723 locus_tag=GOX1879 product='Superoxide dismutase [Cu-Zn]' protein_id=AAW61617.1 transl_table=11
CP000009	GenBank	CDS	2062176	2063150	+	-1	.	EC_number=1.1.1.94 codon_start=1 db_xref=GI:58002724 locus_tag=GOX1880 product='Glycerol-3-phosphate dehydrogenase [NAD(P)+]' protein_id=AAW61618.1 transl_table=11
CP000009	GenBank	CDS	2063153	2063992	+	-1	.	codon_start=1 db_xref=GI:58002725 locus_tag=GOX1881 product='Hypothetical protein' protein_id=AAW61619.1 transl_table=11
CP000009	GenBank	CDS	2063989	2065155	+	-1	.	EC_number=3.4.24.57 codon_start=1 db_xref=GI:58002726 locus_tag=GOX1882 product='O-sialoglycoprotein endopeptidase' protein_id=AAW61620.1 transl_table=11
CP000009	GenBank	CDS	2065130	2066203	+	1	.	EC_number=2.5.1.61 codon_start=1 db_xref=GI:58002727 locus_tag=GOX1883 product='Porphobilinogen deaminase' protein_id=AAW61621.1 transl_table=11
CP000009	GenBank	CDS	2066239	2066886	+	1	.	codon_start=1 db_xref=GI:58002728 locus_tag=GOX1884 product='Putative uroporphyrinogen-III synthase' protein_id=AAW61622.1 transl_table=11
CP000009	GenBank	CDS	2066887	2067408	+	-1	.	codon_start=1 db_xref=GI:58002729 locus_tag=GOX1885 product='Protein translocase subunit SecB' protein_id=AAW61623.1 transl_table=11
CP000009	GenBank	CDS	2067602	2068399	+	1	.	codon_start=1 db_xref=GI:58002730 locus_tag=GOX1886 product='Putative translocase transmembrane protein' protein_id=AAW61624.1 transl_table=11
CP000009	GenBank	CDS	2068412	2069554	+	1	.	codon_start=1 db_xref=GI:58002731 locus_tag=GOX1887 product='Membrane-bound lytic murein transglycosylase' protein_id=AAW61625.1 transl_table=11
CP000009	GenBank	CDS	2069551	2070369	+	1	.	codon_start=1 db_xref=GI:58002732 locus_tag=GOX1888 product='Probable DNA-methyltransferase (DNA-modification methylase) protein' protein_id=AAW61626.1 transl_table=11
CP000009	GenBank	CDS	2070463	2071941	+	1	.	EC_number=1.11.1.5 codon_start=1 db_xref=GI:58002733 locus_tag=GOX1889 product='Cytochrome c peroxidase' protein_id=AAW61627.1 transl_table=11
CP000009	GenBank	CDS	2072159	2073607	+	1	.	codon_start=1 db_xref=GI:58002734 locus_tag=GOX1890 product='Hypothetical protein' protein_id=AAW61628.1 transl_table=11
CP000009	GenBank	CDS	2073673	2073951	+	-1	.	codon_start=1 db_xref=GI:58002735 locus_tag=GOX1891 product='Hypothetical protein' protein_id=AAW61629.1 transl_table=11
CP000009	GenBank	CDS	2074159	2075238	+	-1	.	codon_start=1 db_xref=GI:58002736 locus_tag=GOX1892 product='Transposase (class II)' protein_id=AAW61630.1 transl_table=11
CP000009	GenBank	CDS	2075289	2076167	+	-1	.	codon_start=1 db_xref=GI:58002737 locus_tag=GOX1893 product='Hypothetical protein' protein_id=AAW61631.1 transl_table=11
CP000009	GenBank	CDS	2076543	2077214	+	1	.	codon_start=1 db_xref=GI:58002738 locus_tag=GOX1894 product='SMR/MUTS family protein' protein_id=AAW61632.1 transl_table=11
CP000009	GenBank	CDS	2077220	2078302	+	-1	.	codon_start=1 db_xref=GI:58002739 locus_tag=GOX1895 product='Hypothetical protein' protein_id=AAW61633.1 transl_table=11
CP000009	GenBank	CDS	2078299	2079216	+	-1	.	EC_number=1.3.3.3 codon_start=1 db_xref=GI:58002740 locus_tag=GOX1896 product='Coproporphyrinogen III oxidase' protein_id=AAW61634.1 transl_table=11
CP000009	GenBank	CDS	2079504	2080394	+	1	.	EC_number=2.4.2.28 codon_start=1 db_xref=GI:58002741 locus_tag=GOX1897 product='5'-Methylthioadenosine phosphorylase' protein_id=AAW61635.1 transl_table=11
CP000009	GenBank	CDS	2080458	2080721	+	-1	.	codon_start=1 db_xref=GI:58002742 locus_tag=GOX1898 product='Hypothetical protein' protein_id=AAW61636.1 transl_table=11
CP000009	GenBank	CDS	2080723	2081469	+	-1	.	EC_number=1.1.1.- codon_start=1 db_xref=GI:58002743 locus_tag=GOX1899 product='Putative oxidoreductase' protein_id=AAW61637.1 transl_table=11
CP000009	GenBank	CDS	2081478	2082335	+	-1	.	EC_number=3.1.1.45 codon_start=1 db_xref=GI:58002744 locus_tag=GOX1900 product='Putative carboxymethylenebutenolidase' protein_id=AAW61638.1 transl_table=11
CP000009	GenBank	CDS	2082571	2082873	+	1	.	codon_start=1 db_xref=GI:58002745 locus_tag=GOX1901 product='Chaperonin GroES' protein_id=AAW61639.1 transl_table=11
CP000009	GenBank	CDS	2082924	2084555	+	1	.	codon_start=1 db_xref=GI:58002746 locus_tag=GOX1902 product='Chaperonin GroEL' protein_id=AAW61640.1 transl_table=11
CP000009	GenBank	CDS	2084800	2087721	+	1	.	codon_start=1 db_xref=GI:58002747 locus_tag=GOX1903 product='TonB-dependent receptor protein' protein_id=AAW61641.1 transl_table=11
CP000009	GenBank	CDS	2087892	2090759	+	-1	.	codon_start=1 db_xref=GI:58002748 locus_tag=GOX1904 note='DinG family' product='Putative ATP-dependent helicase' protein_id=AAW61642.1 transl_table=11
CP000009	GenBank	CDS	2090970	2092601	+	1	.	EC_number=6.1.1.6 codon_start=1 db_xref=GI:58002749 locus_tag=GOX1905 product='Lysyl-tRNA synthetase' protein_id=AAW61643.1 transl_table=11
CP000009	GenBank	CDS	2092656	2094737	+	1	.	codon_start=1 db_xref=GI:58002750 locus_tag=GOX1906 product='Hypothetical transmembrane protein' protein_id=AAW61644.1 transl_table=11
CP000009	GenBank	CDS	2094734	2095435	+	1	.	codon_start=1 db_xref=GI:58002751 locus_tag=GOX1907 product='Hypothetical transmembrane protein' protein_id=AAW61645.1 transl_table=11
CP000009	GenBank	CDS	2095436	2096041	+	-1	.	codon_start=1 db_xref=GI:58002752 locus_tag=GOX1908 product='Uracil-DNA glycosylase' protein_id=AAW61646.1 transl_table=11
CP000009	GenBank	CDS	2096038	2096601	+	-1	.	EC_number=6.5.1.- codon_start=1 db_xref=GI:58002753 locus_tag=GOX1909 product='2'-5' RNA ligase' protein_id=AAW61647.1 transl_table=11
CP000009	GenBank	CDS	2096753	2097523	+	1	.	codon_start=1 db_xref=GI:58002754 locus_tag=GOX1910 product='Hypothetical transmembrane protein' protein_id=AAW61648.1 transl_table=11
CP000009	GenBank	CDS	2097971	2098909	+	1	.	EC_number=1.10.3.- codon_start=1 db_xref=GI:58002755 locus_tag=GOX1911 product='Cytochrome o ubiquinol oxidase subunit II' protein_id=AAW61649.1 transl_table=11
CP000009	GenBank	CDS	2098917	2100905	+	1	.	EC_number=1.10.3.- codon_start=1 db_xref=GI:58002756 locus_tag=GOX1912 product='Cytochrome o ubiquinol oxidase subunit I' protein_id=AAW61650.1 transl_table=11
CP000009	GenBank	CDS	2100924	2101541	+	1	.	EC_number=1.10.3.- codon_start=1 db_xref=GI:58002757 locus_tag=GOX1913 product='Cytochrome o ubiquinol oxidase subunit III' protein_id=AAW61651.1 transl_table=11
CP000009	GenBank	CDS	2101541	2101876	+	1	.	EC_number=1.10.3.- codon_start=1 db_xref=GI:58002758 locus_tag=GOX1914 product='Cytochrome o ubiquinol oxidase subunit IV' protein_id=AAW61652.1 transl_table=11
CP000009	GenBank	CDS	2102052	2102384	+	-1	.	codon_start=1 db_xref=GI:58002759 locus_tag=GOX1915 product=Ferredoxin protein_id=AAW61653.1 transl_table=11
CP000009	GenBank	CDS	2102477	2102755	+	-1	.	codon_start=1 db_xref=GI:58002760 locus_tag=GOX1916 product='Heat shock protein' protein_id=AAW61654.1 transl_table=11
CP000009	GenBank	CDS	2102752	2105199	+	-1	.	codon_start=1 db_xref=GI:58002761 locus_tag=GOX1917 product='ATP-dependent DNA helicase' protein_id=AAW61655.1 transl_table=11
CP000009	GenBank	CDS	2105298	2106800	+	1	.	codon_start=1 db_xref=GI:58002762 locus_tag=GOX1918 product='Leucine aminopeptidase' protein_id=AAW61656.1 transl_table=11
CP000009	GenBank	CDS	2107074	2107505	+	1	.	codon_start=1 db_xref=GI:58002763 locus_tag=GOX1919 note='MarR family' product='Transcriptional regulator' protein_id=AAW61657.1 transl_table=11
CP000009	GenBank	CDS	2107520	2108491	+	-1	.	EC_number=2.4.1.- codon_start=1 db_xref=GI:58002764 locus_tag=GOX1920 product='Undecaprenyl-phosphate alpha N-acetylglucosaminyltransferase' protein_id=AAW61658.1 transl_table=11
CP000009	GenBank	CDS	2108579	2110537	+	1	.	codon_start=1 db_xref=GI:58002765 locus_tag=GOX1921 product='Putative nucleotide sugar epimerase dehydratase protein' protein_id=AAW61659.1 transl_table=11
CP000009	GenBank	CDS	2110534	2111676	+	1	.	codon_start=1 db_xref=GI:58002766 locus_tag=GOX1922 product='Pleiotropic regulatory protein' protein_id=AAW61660.1 transl_table=11
CP000009	GenBank	CDS	2111673	2112101	+	1	.	codon_start=1 db_xref=GI:58002767 locus_tag=GOX1923 product='Hypothetical protein' protein_id=AAW61661.1 transl_table=11
CP000009	GenBank	CDS	2112181	2113326	+	-1	.	codon_start=1 db_xref=GI:58002768 locus_tag=GOX1924 product='Putative permease' protein_id=AAW61662.1 transl_table=11
CP000009	GenBank	CDS	2113476	2115254	+	-1	.	codon_start=1 db_xref=GI:58002769 locus_tag=GOX1925 product='Hypothetical transmembrane protein' protein_id=AAW61663.1 transl_table=11
CP000009	GenBank	CDS	2115495	2117402	+	-1	.	codon_start=1 db_xref=GI:58002770 locus_tag=GOX1926 product='ABC transporter ATP-binding protein' protein_id=AAW61664.1 transl_table=11
CP000009	GenBank	CDS	2117549	2117971	+	1	.	EC_number=2.7.4.6 codon_start=1 db_xref=GI:58002771 locus_tag=GOX1927 product='Nucleoside diphosphate kinase' protein_id=AAW61665.1 transl_table=11
CP000009	GenBank	CDS	2118617	2119078	+	-1	.	codon_start=1 db_xref=GI:58002772 locus_tag=GOX1928 product='Hypothetical protein' protein_id=AAW61666.1 transl_table=11
CP000009	GenBank	CDS	2119341	2120300	+	-1	.	codon_start=1 db_xref=GI:58002773 locus_tag=GOX1929 product='Transposase (class I)' protein_id=AAW61667.1 transl_table=11
CP000009	GenBank	CDS	2120484	2121362	+	-1	.	codon_start=1 db_xref=GI:58002774 locus_tag=GOX1930 product='Transposase (class III)' protein_id=AAW61668.1 transl_table=11
CP000009	GenBank	CDS	2121359	2121670	+	-1	.	codon_start=1 db_xref=GI:58002775 locus_tag=GOX1931 product='Transposase (class V)' protein_id=AAW61669.1 transl_table=11
CP000009	GenBank	CDS	2121722	2122279	+	1	.	EC_number=2.5.1.18 codon_start=1 db_xref=GI:58002776 locus_tag=GOX1932 product='Glutathione S-transferase' protein_id=AAW61670.1 transl_table=11
CP000009	GenBank	CDS	2122298	2123152	+	-1	.	EC_number=2.1.2.2 codon_start=1 db_xref=GI:58002777 locus_tag=GOX1933 product='Phosphoribosylglycinamide formyltransferase protein' protein_id=AAW61671.1 transl_table=11
CP000009	GenBank	CDS	2122927	2124000	+	-1	.	EC_number=6.3.3.1 codon_start=1 db_xref=GI:58002778 locus_tag=GOX1934 product='Phosphoribosylformylglycinamidine cyclo-ligase' protein_id=AAW61672.1 transl_table=11
CP000009	GenBank	CDS	2124103	2124864	+	1	.	codon_start=1 db_xref=GI:58002779 locus_tag=GOX1935 product='DnaA-related protein' protein_id=AAW61673.1 transl_table=11
CP000009	GenBank	CDS	2124925	2127255	+	1	.	EC_number=2.7.4.1 codon_start=1 db_xref=GI:58002780 locus_tag=GOX1936 product='Polyphosphate kinase' protein_id=AAW61674.1 transl_table=11
CP000009	GenBank	CDS	2127261	2128739	+	1	.	EC_number=3.6.1.11 codon_start=1 db_xref=GI:58002781 locus_tag=GOX1937 product=Exopolyphosphatase protein_id=AAW61675.1 transl_table=11
CP000009	GenBank	CDS	2128736	2129500	+	1	.	EC_number=3.6.1.26 codon_start=1 db_xref=GI:58002782 locus_tag=GOX1938 product='CDP-diacylglycerol pyrophosphatase' protein_id=AAW61676.1 transl_table=11
CP000009	GenBank	CDS	2129582	2130748	+	1	.	codon_start=1 db_xref=GI:58002783 locus_tag=GOX1939 product='Putative transmembrane efflux protein' protein_id=AAW61677.1 transl_table=11
CP000009	GenBank	CDS	2130745	2131431	+	1	.	EC_number=3.1.3.2 codon_start=1 db_xref=GI:58002784 locus_tag=GOX1940 product='Putative acid phosphatase' protein_id=AAW61678.1 transl_table=11
CP000009	GenBank	CDS	2131463	2132368	+	1	.	codon_start=1 db_xref=GI:58002785 locus_tag=GOX1941 product='Hypothetical protein' protein_id=AAW61679.1 transl_table=11
CP000009	GenBank	CDS	2132420	2133595	+	-1	.	codon_start=1 db_xref=GI:58002786 locus_tag=GOX1942 product='Hypothetical protein' protein_id=AAW61680.1 transl_table=11
CP000009	GenBank	CDS	2133823	2135091	+	-1	.	codon_start=1 db_xref=GI:58002787 locus_tag=GOX1943 product='Hypothetical transmembrane protein' protein_id=AAW61681.1 transl_table=11
CP000009	GenBank	CDS	2135084	2136358	+	-1	.	EC_number=4.1.1.20 codon_start=1 db_xref=GI:58002788 locus_tag=GOX1944 product='Diaminopimelate decarboxylase' protein_id=AAW61682.1 transl_table=11
CP000009	GenBank	CDS	2136915	2137586	+	1	.	codon_start=1 db_xref=GI:58002789 locus_tag=GOX1945 product='Putative protease' protein_id=AAW61683.1 transl_table=11
CP000009	GenBank	CDS	2137723	2138157	+	1	.	codon_start=1 db_xref=GI:58002790 locus_tag=GOX1946 product='Two component response regulator' protein_id=AAW61684.1 transl_table=11
CP000009	GenBank	tRNA	2138191	2138267	+	-1	.	locus_tag=GOX1947 note='codon recognized: CGU' product=tRNA-Arg
CP000009	GenBank	tRNA	2138302	2138378	+	-1	.	locus_tag=GOX1948 note='codon recognized: CGU' product=tRNA-Arg
CP000009	GenBank	CDS	2138440	2138817	+	-1	.	codon_start=1 db_xref=GI:58002791 locus_tag=GOX1949 product='Hypothetical protein' protein_id=AAW61685.1 transl_table=11
CP000009	GenBank	CDS	2138914	2140515	+	1	.	EC_number=6.3.5.2 codon_start=1 db_xref=GI:58002792 locus_tag=GOX1950 product='GMP synthase [glutamine-hydrolyzing]' protein_id=AAW61686.1 transl_table=11
CP000009	GenBank	CDS	2141041	2141454	+	1	.	codon_start=1 db_xref=GI:58002793 locus_tag=GOX1951 product='Hypothetical protein' protein_id=AAW61687.1 transl_table=11
CP000009	GenBank	CDS	2141525	2141971	+	-1	.	codon_start=1 db_xref=GI:58002794 locus_tag=GOX1952 product='Hypothetical protein' protein_id=AAW61688.1 transl_table=11
CP000009	GenBank	CDS	2142014	2142580	+	-1	.	EC_number=3.1.25.- codon_start=1 db_xref=GI:58002795 locus_tag=GOX1953 product='5-Methylcytosine-specific restriction enzyme' protein_id=AAW61689.1 transl_table=11
CP000009	GenBank	CDS	2142731	2143594	+	1	.	EC_number=6.1.1.17 codon_start=1 db_xref=GI:58002796 locus_tag=GOX1954 product='Glutamyl-tRNA synthetase' protein_id=AAW61690.1 transl_table=11
CP000009	GenBank	CDS	2143707	2145152	+	-1	.	EC_number=4.3.2.1 codon_start=1 db_xref=GI:58002797 locus_tag=GOX1955 product='Argininosuccinate lyase' protein_id=AAW61691.1 transl_table=11
CP000009	GenBank	CDS	2145168	2145767	+	1	.	codon_start=1 db_xref=GI:58002798 locus_tag=GOX1956 product='Putative thiol:disulfide interchange protein I' protein_id=AAW61692.1 transl_table=11
CP000009	GenBank	CDS	2146245	2147039	+	1	.	codon_start=1 db_xref=GI:58002799 locus_tag=GOX1957 product='Putative thiol:disulfide interchange protein II' protein_id=AAW61693.1 transl_table=11
CP000009	GenBank	CDS	2147058	2147834	+	1	.	codon_start=1 db_xref=GI:58002800 locus_tag=GOX1958 product='Hypothetical protein' protein_id=AAW61694.1 transl_table=11
CP000009	GenBank	CDS	2147831	2148670	+	1	.	EC_number=1.1.1.25 codon_start=1 db_xref=GI:58002801 locus_tag=GOX1959 product='Shikimate 5-dehydrogenase' protein_id=AAW61695.1 transl_table=11
CP000009	GenBank	CDS	2148667	2149272	+	1	.	EC_number=2.7.1.24 codon_start=1 db_xref=GI:58002802 locus_tag=GOX1960 product='Dephospho-CoA kinase' protein_id=AAW61696.1 transl_table=11
CP000009	GenBank	CDS	2149269	2149955	+	1	.	EC_number=2.7.7.7 codon_start=1 db_xref=GI:58002803 locus_tag=GOX1961 product='DNA polymerase III, epsilon chain' protein_id=AAW61697.1 transl_table=11
CP000009	GenBank	CDS	2149952	2150875	+	1	.	codon_start=1 db_xref=GI:58002804 locus_tag=GOX1962 product='Lipopolysaccharide heptosyltransferase' protein_id=AAW61698.1 transl_table=11
CP000009	GenBank	CDS	2150948	2151961	+	1	.	codon_start=1 db_xref=GI:58002805 locus_tag=GOX1963 product='Lipopolysaccharide core biosynthesis glycosyl transferase LpsE' protein_id=AAW61699.1 transl_table=11
CP000009	GenBank	CDS	2151961	2153721	+	1	.	EC_number=6.3.5.4 codon_start=1 db_xref=GI:58002806 locus_tag=GOX1964 product='Asparagine synthetase [glutamine-hydrolyzing]' protein_id=AAW61700.1 transl_table=11
CP000009	GenBank	CDS	2153750	2155069	+	1	.	EC_number=3.5.2.3 codon_start=1 db_xref=GI:58002807 locus_tag=GOX1965 product=Dihydroorotase protein_id=AAW61701.1 transl_table=11
CP000009	GenBank	CDS	2155115	2155510	+	1	.	codon_start=1 db_xref=GI:58002808 locus_tag=GOX1966 product='Hypothetical protein' protein_id=AAW61702.1 transl_table=11
CP000009	GenBank	CDS	2155536	2156138	+	-1	.	codon_start=1 db_xref=GI:58002809 locus_tag=GOX1967 product='Hypothetical protein' protein_id=AAW61703.1 transl_table=11
CP000009	GenBank	CDS	2156385	2156705	+	1	.	codon_start=1 db_xref=GI:58002810 locus_tag=GOX1968 product='Hypothetical protein' protein_id=AAW61704.1 transl_table=11
CP000009	GenBank	CDS	2156705	2158117	+	1	.	codon_start=1 db_xref=GI:58002811 locus_tag=GOX1969 product='Uncharacterized PQQ-containing dehydrogenase 2' protein_id=AAW61705.1 transl_table=11
CP000009	GenBank	CDS	2158110	2159501	+	1	.	codon_start=1 db_xref=GI:58002812 locus_tag=GOX1970 product='GTP-binding protein' protein_id=AAW61706.1 transl_table=11
CP000009	GenBank	CDS	2159632	2161044	+	1	.	codon_start=1 db_xref=GI:58002813 locus_tag=GOX1971 product='Galactose-proton symporter' protein_id=AAW61707.1 transl_table=11
CP000009	GenBank	CDS	2161049	2162248	+	1	.	codon_start=1 db_xref=GI:58002814 locus_tag=GOX1972 product='Putative transport protein' protein_id=AAW61708.1 transl_table=11
CP000009	GenBank	CDS	2162284	2162448	+	1	.	codon_start=1 db_xref=GI:58002815 locus_tag=GOX1973 product='Hypothetical protein' protein_id=AAW61709.1 transl_table=11
CP000009	GenBank	CDS	2162417	2163085	+	-1	.	codon_start=1 db_xref=GI:58002816 locus_tag=GOX1974 product='Ribosomal protein L11 methyltransferase' protein_id=AAW61710.1 transl_table=11
CP000009	GenBank	CDS	2163082	2163999	+	-1	.	EC_number=2.5.1.- codon_start=1 db_xref=GI:58002817 locus_tag=GOX1975 product='4-Hydroxybenzoate octaprenyltransferase' protein_id=AAW61711.1 transl_table=11
CP000009	GenBank	CDS	2164023	2164787	+	1	.	codon_start=1 db_xref=GI:58002818 locus_tag=GOX1976 product='Hypothetical protein' protein_id=AAW61712.1 transl_table=11
CP000009	GenBank	CDS	2164771	2166231	+	1	.	EC_number=6.3.2.2 codon_start=1 db_xref=GI:58002819 locus_tag=GOX1977 product='Glutamate--cysteine ligase' protein_id=AAW61713.1 transl_table=11
CP000009	GenBank	CDS	2166259	2167215	+	1	.	codon_start=1 db_xref=GI:58002820 locus_tag=GOX1978 product='Hypothetical transmembrane protein' protein_id=AAW61714.1 transl_table=11
CP000009	GenBank	CDS	2167219	2167845	+	1	.	codon_start=1 db_xref=GI:58002821 locus_tag=GOX1979 product='Outer-membrane lipoprotein carrier protein' protein_id=AAW61715.1 transl_table=11
CP000009	GenBank	CDS	2167850	2168791	+	-1	.	codon_start=1 db_xref=GI:58002822 locus_tag=GOX1980 product='Putative corrin/porphyrin methyltransferase' protein_id=AAW61716.1 transl_table=11
CP000009	GenBank	CDS	2168923	2170155	+	1	.	codon_start=1 db_xref=GI:58002823 locus_tag=GOX1981 product='Hypothetical protein' protein_id=AAW61717.1 transl_table=11
CP000009	GenBank	CDS	2170243	2170752	+	-1	.	codon_start=1 db_xref=GI:58002824 locus_tag=GOX1982 product='Hypothetical protein' protein_id=AAW61718.1 transl_table=11
CP000009	GenBank	CDS	2170792	2171706	+	-1	.	codon_start=1 db_xref=GI:58002825 locus_tag=GOX1983 product='Lipid A biosynthesis lauroyl acyltransferase' protein_id=AAW61719.1 transl_table=11
CP000009	GenBank	CDS	2171703	2172686	+	-1	.	EC_number=2.7.1.130 codon_start=1 db_xref=GI:58002826 locus_tag=GOX1984 product='Tetraacyldisaccharide 4'-kinase' protein_id=AAW61720.1 transl_table=11
CP000009	GenBank	CDS	2172683	2174563	+	-1	.	codon_start=1 db_xref=GI:58002827 locus_tag=GOX1985 product='3-Deoxy-D-manno-octulosonic-acid transferase' protein_id=AAW61721.1 transl_table=11
CP000009	GenBank	CDS	2174634	2175362	+	-1	.	codon_start=1 db_xref=GI:58002828 locus_tag=GOX1986 product='Hypothetical protein' protein_id=AAW61722.1 transl_table=11
CP000009	GenBank	CDS	2175405	2176289	+	-1	.	codon_start=1 db_xref=GI:58002829 locus_tag=GOX1987 product='Hypothetical protein' protein_id=AAW61723.1 transl_table=11
CP000009	GenBank	CDS	2176338	2176940	+	-1	.	EC_number=1.4.3.5 codon_start=1 db_xref=GI:58002830 locus_tag=GOX1988 product='Pyridoxamine 5'-phosphate oxidase' protein_id=AAW61724.1 transl_table=11
CP000009	GenBank	CDS	2177071	2177493	+	-1	.	codon_start=1 db_xref=GI:58002831 locus_tag=GOX1989 product='Hypothetical protein' protein_id=AAW61725.1 transl_table=11
CP000009	GenBank	CDS	2177760	2178611	+	1	.	EC_number=1.3.1.9 codon_start=1 db_xref=GI:58002832 locus_tag=GOX1990 product='Enoyl-[acyl-carrier-protein] reductase [NADH]' protein_id=AAW61726.1 transl_table=11
CP000009	GenBank	CDS	2178613	2179695	+	1	.	EC_number=4.2.3.5 codon_start=1 db_xref=GI:58002833 locus_tag=GOX1991 product='Chorismate synthase' protein_id=AAW61727.1 transl_table=11
CP000009	GenBank	CDS	2179722	2180153	+	-1	.	codon_start=1 db_xref=GI:58002834 locus_tag=GOX1992 product='Osmotically inducible protein C' protein_id=AAW61728.1 transl_table=11
CP000009	GenBank	CDS	2180491	2182467	+	1	.	EC_number=1.17.4.1 codon_start=1 db_xref=GI:58002835 locus_tag=GOX1993 product='Ribonucleoside-diphosphate reductase alpha chain' protein_id=AAW61729.1 transl_table=11
CP000009	GenBank	CDS	2182493	2183512	+	1	.	EC_number=1.17.4.1 codon_start=1 db_xref=GI:58002836 locus_tag=GOX1994 product='Ribonucleoside-diphosphate reductase beta chain' protein_id=AAW61730.1 transl_table=11
CP000009	GenBank	CDS	2183534	2184376	+	-1	.	codon_start=1 db_xref=GI:58002837 locus_tag=GOX1995 product='Hypothetical protein' protein_id=AAW61731.1 transl_table=11
CP000009	GenBank	CDS	2184635	2185582	+	1	.	EC_number=2.5.1.1 codon_start=1 db_xref=GI:58002838 locus_tag=GOX1996 product='Decaprenyl diphosphate synthase' protein_id=AAW61732.1 transl_table=11
CP000009	GenBank	CDS	2185628	2186473	+	-1	.	EC_number=5.1.1.3 codon_start=1 db_xref=GI:58002839 locus_tag=GOX1997 product='Glutamate racemase' protein_id=AAW61733.1 transl_table=11
CP000009	GenBank	CDS	2186473	2187219	+	-1	.	EC_number=2.4.2.10 codon_start=1 db_xref=GI:58002840 locus_tag=GOX1998 product='Orotate phosphoribosyltransferase' protein_id=AAW61734.1 transl_table=11
CP000009	GenBank	CDS	2187680	2188975	+	-1	.	EC_number=2.3.3.1 codon_start=1 db_xref=GI:58002841 locus_tag=GOX1999 product='Citrate synthase' protein_id=AAW61735.1 transl_table=11
CP000009	GenBank	CDS	2189067	2189576	+	-1	.	codon_start=1 db_xref=GI:58002842 locus_tag=GOX2000 note='SixA homolog' product='Phosphohistidine phosphatase' protein_id=AAW61736.1 transl_table=11
CP000009	GenBank	CDS	2189576	2189932	+	-1	.	EC_number=5.4.99.5 codon_start=1 db_xref=GI:58002843 locus_tag=GOX2001 product='Chorismate mutase' protein_id=AAW61737.1 transl_table=11
CP000009	GenBank	CDS	2189922	2190608	+	-1	.	codon_start=1 db_xref=GI:58002844 locus_tag=GOX2002 product='Putative phosphatase' protein_id=AAW61738.1 transl_table=11
[truncated: 499 more rows]
