# Supplementary material for: JContextExplorer: a tree-based approach to facilitate cross-species genomic context comparison
Source: BMC Bioinformatics. 2013 Jan 16;14:18. doi: 10.1186/1471-2105-14-18 (PMC3560190; doi:10.1186/1471-2105-14-18)
Supplement: Additional file 3 — Alpha and Gamma proteobacteria biological information. Annotated genomes of 22 alpha and gamma proteobacterial species, whole-species phylogenetic tree for 22 alpha and gamma proteobacterial species, and MCL-tribe determined homology clusters for 22 alpha and gamma proteobacterial species. [file 1471-2105-14-18-S3.zip › AlphaAndGammaProteobacteria/Annotations/Klebsiella_oxytoca_M5al.gff]

EU884423	GenBank	CDS	298	1266	+	-1	.	codon_start=1 db_xref=GI:195973389 gene=hpxE product='(hypo)xanthine hydroxylase reductase' protein_id=ACG63332.1 transl_table=11
EU884423	GenBank	CDS	1280	2317	+	-1	.	codon_start=1 db_xref=GI:195973390 gene=hpxD product='(hypo)xanthine hydroxylase' protein_id=ACG63333.1 transl_table=11
EU884423	GenBank	CDS	2443	3381	+	1	.	codon_start=1 db_xref=GI:195973391 gene=hpxR note='activator of hpxDE operon transcription' product='LysR-type regulator' protein_id=ACG63334.1 transl_table=11
EU884423	GenBank	CDS	3556	4710	+	-1	.	codon_start=1 db_xref=GI:195973392 gene=hpxO product='urate hydroxylase' protein_id=ACG63335.1 transl_table=11
EU884423	GenBank	CDS	5057	6439	+	1	.	codon_start=1 db_xref=GI:195973393 gene=hpxP product='purine permease' protein_id=ACG63336.1 transl_table=11
EU884423	GenBank	CDS	6417	6917	+	1	.	codon_start=1 db_xref=GI:195973394 gene=hpxQ product='OHCU decarboxylase' protein_id=ACG63337.1 transl_table=11
EU884423	GenBank	CDS	6914	7240	+	1	.	codon_start=1 db_xref=GI:195973395 gene=hpxT product='5-hydroxyisourate hydrolase' protein_id=ACG63338.1 transl_table=11
EU884423	GenBank	CDS	7282	8604	+	-1	.	codon_start=1 db_xref=GI:195973396 gene=guaD product='guanine deaminase' protein_id=ACG63339.1 transl_table=11
EU884423	GenBank	CDS	8711	10198	+	-1	.	codon_start=1 db_xref=GI:195973397 gene=hpxC product='allantoin permease' protein_id=ACG63340.1 transl_table=11
EU884423	GenBank	CDS	10342	11058	+	1	.	codon_start=1 db_xref=GI:195973398 gene=hpxS note='regulator of hpxSAB operon transcription' product='GntR-type regulator' protein_id=ACG63341.1 transl_table=11
EU884423	GenBank	CDS	11058	11801	+	1	.	codon_start=1 db_xref=GI:195973399 gene=hpxA product='allantoin racemase' protein_id=ACG63342.1 transl_table=11
EU884423	GenBank	CDS	11818	12750	+	1	.	codon_start=1 db_xref=GI:195973400 gene=hpxB product=allantoinase protein_id=ACG63343.1 transl_table=11
EU884423	GenBank	CDS	12978	13364	+	-1	.	codon_start=1 db_xref=GI:195973401 gene=hpxZ product='conserved putative protein for oxalurate utilization' protein_id=ACG63344.1 transl_table=11
EU884423	GenBank	CDS	13361	14758	+	-1	.	codon_start=1 db_xref=GI:195973402 gene=hpxY product='putative oxalurate amidohydrolase' protein_id=ACG63345.1 transl_table=11
EU884423	GenBank	CDS	14755	14943	+	-1	.	codon_start=1 db_xref=GI:195973403 gene=hpxX product='conserved putative protein for oxalurate utilization' protein_id=ACG63346.1 transl_table=11
EU884423	GenBank	CDS	14953	16536	+	-1	.	codon_start=1 db_xref=GI:195973404 gene=hpxW product='putative oxamate amidohydrolase' protein_id=ACG63347.1 transl_table=11
EU884423	GenBank	CDS	16705	17556	+	1	.	codon_start=1 db_xref=GI:195973405 gene=hpxU product='RpiR-type regulator of hpxFGHIJK and/or hpxWXYZ operon transcription' protein_id=ACG63348.1 transl_table=11
EU884423	GenBank	CDS	17758	18543	+	1	.	codon_start=1 db_xref=GI:195973406 gene=hpxF product='allantoate transport periplasmic binding protein' protein_id=ACG63349.1 transl_table=11
EU884423	GenBank	CDS	18553	19218	+	1	.	codon_start=1 db_xref=GI:195973407 gene=hpxG product='allantoate transport membrane protein' protein_id=ACG63350.1 transl_table=11
EU884423	GenBank	CDS	19218	19874	+	1	.	codon_start=1 db_xref=GI:195973408 gene=hpxH product='allantoate transport membrane protein' protein_id=ACG63351.1 transl_table=11
EU884423	GenBank	CDS	19855	20595	+	1	.	codon_start=1 db_xref=GI:195973409 gene=hpxI product='allantoate transport ATPase protein' protein_id=ACG63352.1 transl_table=11
EU884423	GenBank	CDS	20606	21847	+	1	.	codon_start=1 db_xref=GI:195973410 gene=hpxJ product='putative ureidoglycine-glyoxylate aminotransferase' protein_id=ACG63353.1 transl_table=11
EU884423	GenBank	CDS	21844	23106	+	1	.	codon_start=1 db_xref=GI:195973411 gene=hpxK product='allantoate amidohydrolase' protein_id=ACG63354.1 transl_table=11
