# Supplementary material for: JContextExplorer: a tree-based approach to facilitate cross-species genomic context comparison
Source: BMC Bioinformatics. 2013 Jan 16;14:18. doi: 10.1186/1471-2105-14-18 (PMC3560190; doi:10.1186/1471-2105-14-18)
Supplement: Additional file 3 — Alpha and Gamma proteobacteria biological information. Annotated genomes of 22 alpha and gamma proteobacterial species, whole-species phylogenetic tree for 22 alpha and gamma proteobacterial species, and MCL-tribe determined homology clusters for 22 alpha and gamma proteobacterial species. [file 1471-2105-14-18-S3.zip › AlphaAndGammaProteobacteria/Annotations/Klebsiella_pneumoniae_NTUH-K2044.gff]

NC_012731	GenBank	CDS	280	720	+	-1	.	codon_start=1 db_xref=GI:238892257 db_xref=GeneID:7944490 gene=mioC locus_tag=KP1_0001 note='An electron-transfer protein; flavodoxin binds one FMN molecule, which serves as a redox-active prosthetic group' product=flavodoxin protein_id=YP_002916991.1 transl_table=11
NC_012731	GenBank	CDS	820	1278	+	-1	.	codon_start=1 db_xref=GI:238892258 db_xref=GeneID:7947905 gene=asnC locus_tag=KP1_0002 note='transcriptional repressor of asnA which codes for aspartate-ammonia ligase' product='DNA-binding transcriptional regulator AsnC' protein_id=YP_002916992.1 transl_table=11
NC_012731	GenBank	CDS	1430	2422	+	1	.	codon_start=1 db_xref=GI:238892259 db_xref=GeneID:7946962 gene=asnA locus_tag=KP1_0003 note='catalyzes the formation of asparagine from aspartate and ammonia' product='asparagine synthetase AsnA' protein_id=YP_002916993.1 transl_table=11
NC_012731	GenBank	CDS	2426	3874	+	-1	.	codon_start=1 db_xref=GI:238892260 db_xref=GeneID:7946960 gene=yieM locus_tag=KP1_0004 note='contains a von Willibrand factor type A domain; stimulates the ATPase activity of RavA' product='hypothetical protein' protein_id=YP_002916994.1 transl_table=11
NC_012731	GenBank	CDS	3871	5370	+	-1	.	codon_start=1 db_xref=GI:238892261 db_xref=GeneID:7944491 gene=yieN locus_tag=KP1_0005 note='interacts with LdcI, lysine decarboxylase; may be active in late log/ early stationary phase' product='regulatory ATPase RavA' protein_id=YP_002916995.1 transl_table=11
NC_012731	GenBank	CDS	5588	7456	+	1	.	codon_start=1 db_xref=GI:238892262 db_xref=GeneID:7949415 gene=trkD locus_tag=KP1_0006 note='Responsible for the low-affinity transport of potassium into the cell; involved in potassium ion uptake under hyper-osmotic stress at a low pH' product='potassium transport protein Kup' protein_id=YP_002916996.1 transl_table=11
NC_012731	GenBank	CDS	7642	8061	+	1	.	codon_start=1 db_xref=GI:238892263 db_xref=GeneID:7947747 gene=rbsD locus_tag=KP1_0007 note='cytoplasmic mutarotase that catalyzes the conversion between beta-pyran and beta-furan forms of D-ribose; RbsD is required for efficient ribose utilization in E. coli; rbsD-mutant E. coli strains are unable to use ribose as a sole carbon source' product='D-ribose pyranase' protein_id=YP_002916997.1 transl…
NC_012731	GenBank	CDS	8072	9577	+	1	.	codon_start=1 db_xref=GI:238892264 db_xref=GeneID:7948376 gene=rbsA locus_tag=KP1_0008 note='with RbsBCD acts to import ribose into the cell; RbsA contains 2 ATP-binding domain' product='D-ribose transporter ATP binding protein' protein_id=YP_002916998.1 transl_table=11
NC_012731	GenBank	CDS	9583	10548	+	1	.	codon_start=1 db_xref=GI:238892265 db_xref=GeneID:7948370 gene=rbsC locus_tag=KP1_0009 note='functions to transport ribose at high affinity; forms a complex with RbsA2C2B' product='ribose ABC transporter permease protein' protein_id=YP_002916999.1 transl_table=11
NC_012731	GenBank	CDS	10576	11466	+	1	.	codon_start=1 db_xref=GI:238892266 db_xref=GeneID:7948374 gene=rbsB locus_tag=KP1_0010 note='periplasmic substrate-binding component of the ATP-dependent ribose transport system' product='D-ribose transporter subunit RbsB' protein_id=YP_002917000.1 transl_table=11
NC_012731	GenBank	CDS	11570	12499	+	1	.	codon_start=1 db_xref=GI:238892267 db_xref=GeneID:7948372 gene=rbsK locus_tag=KP1_0011 note='catalyzes the formation of D-ribose 5-phosphate from ribose' product=ribokinase protein_id=YP_002917001.1 transl_table=11
NC_012731	GenBank	CDS	12512	13495	+	1	.	codon_start=1 db_xref=GI:238892268 db_xref=GeneID:7948377 gene=rbsR locus_tag=KP1_0012 note='DNA-binding transcriptional repressor of ribose metabolism' product='transcriptional repressor RbsR' protein_id=YP_002917002.1 transl_table=11
NC_012731	GenBank	CDS	13492	14889	+	-1	.	codon_start=1 db_xref=GI:238892269 db_xref=GeneID:7948378 gene=yieO locus_tag=KP1_0013 note='internal ID: KP0013' product='putative MFS-family transport protein' protein_id=YP_002917003.1 transl_table=11
NC_012731	GenBank	CDS	14902	15603	+	-1	.	codon_start=1 db_xref=GI:238892270 db_xref=GeneID:7949416 gene=yieP locus_tag=KP1_0014 note='internal ID: KP0014' product='putative regulatory protein' protein_id=YP_002917004.1 transl_table=11
NC_012731	GenBank	rRNA	16080	17619	+	1	.	db_xref=GeneID:7949417 gene=rrsA locus_tag=KP1_6001 product='16S ribosomal RNA'
NC_012731	GenBank	tRNA	17705	17780	+	1	.	db_xref=GeneID:7948544 locus_tag=KP1_6002 product=tRNA-Glu
NC_012731	GenBank	rRNA	17959	20860	+	1	.	db_xref=GeneID:7946741 gene=rrlA locus_tag=KP1_6003 product='23S ribosomal RNA'
NC_012731	GenBank	rRNA	21054	21173	+	1	.	db_xref=GeneID:7948533 gene=rrfA locus_tag=KP1_6004 product='5S ribosomal RNA'
NC_012731	GenBank	CDS	21370	21876	+	-1	.	codon_start=1 db_xref=GI:238892271 db_xref=GeneID:7948524 gene=mobB locus_tag=KP1_0016 note='in Escherichia coli the MobB protein is not essential but has been found to interact with multiple proteins involved in the molybdopterin guanine dinucleotide cofactor biosynthesis pathway' product='molybdopterin-guanine dinucleotide biosynthesis protein B' protein_id=YP_002917005.1 transl_table=11
NC_012731	GenBank	CDS	21873	22454	+	-1	.	codon_start=1 db_xref=GI:238892272 db_xref=GeneID:7947924 gene=mobA locus_tag=KP1_0017 note='in Escherichia coli MobA links a guanosine 5'-phosphate to molydopterin to form molybdopterin guanine dinucleotide during molybdenum cofactor biosynthesis' product='molybdopterin-guanine dinucleotide biosynthesis protein MobA' protein_id=YP_002917006.1 transl_table=11
NC_012731	GenBank	CDS	22520	22795	+	1	.	codon_start=1 db_xref=GI:238892273 db_xref=GeneID:7947923 locus_tag=KP1_0018 note='identified by Glimmer2 and GeneMark.hmm; internal ID: KP0018' product='hypothetical protein' protein_id=YP_002917007.1 transl_table=11
NC_012731	GenBank	CDS	22871	23659	+	1	.	codon_start=1 db_xref=GI:238892274 db_xref=GeneID:7944492 locus_tag=KP1_0019 note='identified by Glimmer2, GeneMark and GeneMark.hmm; internal ID: KP0019' product='hypothetical protein' protein_id=YP_002917008.1 transl_table=11
NC_012731	GenBank	CDS	23687	24310	+	1	.	codon_start=1 db_xref=GI:238892275 db_xref=GeneID:7944493 gene=dsbA locus_tag=KP1_0022 note='internal ID: KP0022' product='periplasmic protein disulfide isomerase I' protein_id=YP_002917009.1 transl_table=11
NC_012731	GenBank	CDS	24358	25257	+	-1	.	codon_start=1 db_xref=GI:238892276 db_xref=GeneID:7947242 gene=yihG locus_tag=KP1_0023 note='internal ID: KP0023' product='putative acyltransferase' protein_id=YP_002917010.1 transl_table=11
NC_012731	GenBank	CDS	25654	28446	+	1	.	codon_start=1 db_xref=GI:238892277 db_xref=GeneID:7949426 gene=polA locus_tag=KP1_0024 note='has 3'-5' exonuclease, 5'-3' exonuclease and 5'-3'polymerase activities, primarily functions to fill gaps during DNA replication and repair' product='DNA polymerase I' protein_id=YP_002917011.1 transl_table=11
NC_012731	GenBank	CDS	28794	29426	+	-1	.	codon_start=1 db_xref=GI:238892278 db_xref=GeneID:7948237 gene=engB locus_tag=KP1_0025 note='binds guanine nucleotides; in Escherichia coli depletion results in defective cell division and filamentation; in Bacillus subtilis this gene is essential' product='ribosome biogenesis GTP-binding protein YsxC' protein_id=YP_002917012.1 transl_table=11
NC_012731	GenBank	CDS	30010	30516	+	1	.	codon_start=1 db_xref=GI:238892279 db_xref=GeneID:7949425 locus_tag=KP1_0026 note='identified by Glimmer2, GeneMark and GeneMark.hmm; internal ID: KP0026' product='hypothetical protein' protein_id=YP_002917013.1 transl_table=11
NC_012731	GenBank	CDS	30705	32078	+	1	.	codon_start=1 db_xref=GI:238892280 db_xref=GeneID:7944494 gene=hemN locus_tag=KP1_0027 note='catalyzes the oxygen-independent formation of protoporphyrinogen-IX from coproporphyrinogen-III' product='coproporphyrinogen III oxidase' protein_id=YP_002917014.1 transl_table=11
NC_012731	GenBank	CDS	32335	33744	+	-1	.	codon_start=1 db_xref=GI:238892281 db_xref=GeneID:7947588 gene=glnG locus_tag=KP1_0028 note='response regulator of a two-component regulatory system involved in the activation of nitrogen assimilation genes; interacts with sigma-54' product='nitrogen regulation protein NR(I)' protein_id=YP_002917015.1 transl_table=11
NC_012731	GenBank	CDS	33753	34802	+	-1	.	codon_start=1 db_xref=GI:238892282 db_xref=GeneID:7947493 gene=glnL locus_tag=KP1_0029 note='sensory histidine kinase in two-component regulatory system with GlnG; acts as a signal transducer which responds to the nitrogen level of cell and modulates the activity of ntrC by phosphorylation/dephosphorylation' product='nitrogen regulation protein NR(II)' protein_id=YP_002917016.1 transl_table=11
NC_012731	GenBank	CDS	34991	36400	+	-1	.	codon_start=1 db_xref=GI:238892283 db_xref=GeneID:7947496 gene=glnA locus_tag=KP1_0030 note='forms a homododecamer; forms glutamine from ammonia and glutamate with the conversion of ATP to ADP and phosphate; also functions in the assimilation of ammonia; highly regulated protein controlled by the addition/removal of adenylyl groups by adenylyltransferase from specific tyrosine residues; addition …
NC_012731	GenBank	CDS	36779	38602	+	1	.	codon_start=1 db_xref=GI:238892284 db_xref=GeneID:7947490 gene=bipA locus_tag=KP1_0031 note='internal ID: KP0031' product='GTP-binding protein' protein_id=YP_002917018.1 transl_table=11
NC_012731	GenBank	CDS	38738	39337	+	1	.	codon_start=1 db_xref=GI:238892285 db_xref=GeneID:7947006 gene=yihX locus_tag=KP1_0032 note='internal ID: KP0032' product=phosphatase protein_id=YP_002917019.1 transl_table=11
NC_012731	GenBank	CDS	39331	40191	+	1	.	codon_start=1 db_xref=GI:238892286 db_xref=GeneID:7949427 gene=rbn locus_tag=KP1_0033 note='RNase BN; required for 3' maturation of certain phage T4-encoded tRNAs; forms a dimer; specific for immature tRNA substrates containing incorrect residues within the universal CCA sequence; 3' to 5' exoribonuclease' product='ribonuclease BN' protein_id=YP_002917020.1 transl_table=11
NC_012731	GenBank	CDS	40188	40625	+	1	.	codon_start=1 db_xref=GI:238892287 db_xref=GeneID:7948369 gene=dtd locus_tag=KP1_0034 note='hydrolyzes D-tyrosyl-tRNA(Tyr) into D-tyrosine and free tRNA(Tyr); possible defense mechanism against a harmful effect of D-tyrosine' product='D-tyrosyl-tRNA(Tyr) deacylase' protein_id=YP_002917021.1 transl_table=11
NC_012731	GenBank	CDS	40622	41611	+	1	.	codon_start=1 db_xref=GI:238892288 db_xref=GeneID:7947251 gene=yiiD locus_tag=KP1_0035 note='internal ID: KP0035' product='putative acetyltransferase' protein_id=YP_002917022.1 transl_table=11
NC_012731	GenBank	CDS	41625	42542	+	-1	.	codon_start=1 db_xref=GI:238892289 db_xref=GeneID:7949428 gene=aes locus_tag=KP1_0036 note='internal ID: KP0036' product='acetyl esterase' protein_id=YP_002917023.1 transl_table=11
NC_012731	GenBank	CDS	42741	42989	+	1	.	codon_start=1 db_xref=GI:238892290 db_xref=GeneID:7946870 gene=yiiF locus_tag=KP1_0037 note='internal ID: KP0037' product='putative CopG-family DNA-binding protein' protein_id=YP_002917024.1 transl_table=11
NC_012731	GenBank	CDS	42989	43372	+	1	.	codon_start=1 db_xref=GI:238892291 db_xref=GeneID:7949429 gene=ygiX locus_tag=KP1_0038 note='internal ID: KP0038' product='putative 2-component transcriptional regulator' protein_id=YP_002917025.1 transl_table=11
NC_012731	GenBank	CDS	43546	44475	+	-1	.	codon_start=1 db_xref=GI:238892292 db_xref=GeneID:7949325 gene=fdhE locus_tag=KP1_0039 note='required for the formation of active formate dehydrogenase' product='formate dehydrogenase accessory protein FdhE' protein_id=YP_002917026.1 transl_table=11
NC_012731	GenBank	CDS	44472	45107	+	-1	.	codon_start=1 db_xref=GI:238892293 db_xref=GeneID:7947324 gene=fdoI locus_tag=KP1_0040 note='cytochrome b556(FDO) component; heme containing' product='formate dehydrogenase-O subunit gamma' protein_id=YP_002917027.1 transl_table=11
NC_012731	GenBank	CDS	45104	46006	+	-1	.	codon_start=1 db_xref=GI:238892294 db_xref=GeneID:7947331 gene=fdoH locus_tag=KP1_0041 note='internal ID: KP0041' product='formate dehydrogenase-O beta subunit' protein_id=YP_002917028.1 transl_table=11
NC_012731	GenBank	CDS	46019	49069	+	-1	.	codon_start=1 db_xref=GI:238892295 db_xref=GeneID:7947330 gene=fdoG locus_tag=KP1_0043 note='internal ID: KP0043' product='formate dehydrogenase-O alpha subunit' protein_id=YP_002917029.1 transl_except=(pos:complement(48482..48484),aa:Sec) transl_table=11
NC_012731	GenBank	CDS	49226	50062	+	1	.	codon_start=1 db_xref=GI:238892296 db_xref=GeneID:7947329 gene=fdhD locus_tag=KP1_0046 note='involved in the production or activity of formate dehydrogenase-H which is active when nitrate is not present during anaerobic growth' product='formate dehydrogenase accessory protein' protein_id=YP_002917030.1 transl_table=11
NC_012731	GenBank	CDS	50191	50403	+	1	.	codon_start=1 db_xref=GI:238892297 db_xref=GeneID:7947323 locus_tag=KP1_0047 note='identified by Glimmer2 and GeneMark.hmm; internal ID: KP0047' product='hypothetical protein' protein_id=YP_002917031.1 transl_table=11
NC_012731	GenBank	CDS	50445	50609	+	1	.	codon_start=1 db_xref=GI:238892298 db_xref=GeneID:7944495 locus_tag=KP1_0048 note='identified by Glimmer2; internal ID: KP0048' product='hypothetical protein' protein_id=YP_002917032.1 transl_table=11
NC_012731	GenBank	CDS	50606	50737	+	1	.	codon_start=1 db_xref=GI:238892299 db_xref=GeneID:7944496 locus_tag=KP1_0049 note='identified by Glimmer2; internal ID: KP0049' product='hypothetical protein' protein_id=YP_002917033.1 transl_table=11
NC_012731	GenBank	CDS	50734	51786	+	1	.	codon_start=1 db_xref=GI:238892300 db_xref=GeneID:7944497 locus_tag=KP1_0050 note='internal ID: KP0050' product='putative 6-phosphofructokinase' protein_id=YP_002917034.1 transl_table=11
NC_012731	GenBank	CDS	51801	52112	+	1	.	codon_start=1 db_xref=GI:238892301 db_xref=GeneID:7944498 locus_tag=KP1_0051 note='internal ID: KP0051' product='putative sugar phosphotransferase component IIB' protein_id=YP_002917035.1 transl_table=11
NC_012731	GenBank	CDS	52105	53472	+	1	.	codon_start=1 db_xref=GI:238892302 db_xref=GeneID:7944499 locus_tag=KP1_0052 note='membrane component; functions with enzymes IIB (sgaB; ulaB) and IIA (sgaA; ulaC) enzyme I and HPr for anaerobic utilization and uptake of L-ascorbate; sgaTBA are regulated by yifQ as well as Crp and Fnr' product='PTS system ascorbate-specific transporter subunit IIC' protein_id=YP_002917036.1 transl_table=11
NC_012731	GenBank	CDS	53459	54301	+	1	.	codon_start=1 db_xref=GI:238892303 db_xref=GeneID:7944500 locus_tag=KP1_0053 note='internal ID: KP0053' product='putative class-II ketose-bisphosphate aldolase' protein_id=YP_002917037.1 transl_table=11
NC_012731	GenBank	CDS	54324	54629	+	1	.	codon_start=1 db_xref=GI:238892304 db_xref=GeneID:7944501 locus_tag=KP1_0054 note='identified by Glimmer2 and GeneMark.hmm; internal ID: KP0054' product='hypothetical protein' protein_id=YP_002917038.1 transl_table=11
NC_012731	GenBank	CDS	54639	55076	+	1	.	codon_start=1 db_xref=GI:238892305 db_xref=GeneID:7944502 locus_tag=KP1_0055 note='internal ID: KP0055' product='putative PTS family enzyme IIA component' protein_id=YP_002917039.1 transl_table=11
NC_012731	GenBank	CDS	55073	55666	+	1	.	codon_start=1 db_xref=GI:238892306 db_xref=GeneID:7944503 locus_tag=KP1_0056 note='internal ID: KP0056' product='putative serine protease' protein_id=YP_002917040.1 transl_table=11
NC_012731	GenBank	CDS	55663	55986	+	-1	.	codon_start=1 db_xref=GI:238892307 db_xref=GeneID:7944504 locus_tag=KP1_0057 note='internal ID: KP0057' product='putative inner membrane protein' protein_id=YP_002917041.1 transl_table=11
NC_012731	GenBank	CDS	55986	56645	+	-1	.	codon_start=1 db_xref=GI:238892308 db_xref=GeneID:7944505 locus_tag=KP1_0058 note='identified by Glimmer2, GeneMark and GeneMark.hmm; internal ID: KP0058' product='hypothetical protein' protein_id=YP_002917042.1 transl_table=11
NC_012731	GenBank	CDS	56691	57293	+	1	.	codon_start=1 db_xref=GI:238892309 db_xref=GeneID:7944506 locus_tag=KP1_0059 note='internal ID: KP0059' product='putative helix-turn-helix regulatory protein' protein_id=YP_002917043.1 transl_table=11
NC_012731	GenBank	CDS	57381	58376	+	1	.	codon_start=1 db_xref=GI:238892310 db_xref=GeneID:7944507 locus_tag=KP1_0061 note='internal ID: KP0061' product='repressor of galETK operon' protein_id=YP_002917044.1 transl_table=11
NC_012731	GenBank	CDS	58492	60615	+	1	.	codon_start=1 db_xref=GI:238892311 db_xref=GeneID:7944508 locus_tag=KP1_0062 note='internal ID: KP0062' product='putative glycoprotein' protein_id=YP_002917045.1 transl_table=11
NC_012731	GenBank	CDS	60537	61922	+	1	.	codon_start=1 db_xref=GI:238892312 db_xref=GeneID:7944509 gene=lacY locus_tag=KP1_0063 note='lactose/proton symporter; mediates lactose/proton symport through the membrane by utilizing the proton gradient to drive transport of galactosides; member of major facilitator superfamily; functions as a monomer with 12 transmembrane segments' product='galactoside permease' protein_id=YP_002917046.1 trans…
NC_012731	GenBank	CDS	61960	62274	+	-1	.	codon_start=1 db_xref=GI:238892313 db_xref=GeneID:7944510 gene=yiiL locus_tag=KP1_0064 note='internal ID: KP0064' product='putative cytoplasmic protein' protein_id=YP_002917047.1 transl_table=11
NC_012731	GenBank	CDS	62271	63419	+	-1	.	codon_start=1 db_xref=GI:238892314 db_xref=GeneID:7949430 locus_tag=KP1_0065 note='internal ID: KP0065' product='putative alcohol dehydrogenase' protein_id=YP_002917048.1 transl_table=11
NC_012731	GenBank	CDS	63509	64513	+	-1	.	codon_start=1 db_xref=GI:238892315 db_xref=GeneID:7944511 gene=rhaQ locus_tag=KP1_0066 note='internal ID: KP0066' product='rhamnose ABC transport system permease component' protein_id=YP_002917049.1 transl_table=11
NC_012731	GenBank	CDS	64510	65517	+	-1	.	codon_start=1 db_xref=GI:238892316 db_xref=GeneID:7948407 gene=rhaP locus_tag=KP1_0067 note='internal ID: KP0067' product='inner-membrane translocator' protein_id=YP_002917050.1 transl_table=11
NC_012731	GenBank	CDS	65514	67025	+	-1	.	codon_start=1 db_xref=GI:238892317 db_xref=GeneID:7948406 locus_tag=KP1_0068 note='internal ID: KP0068' product='rhamnose ABC transport system ATP-binding component' protein_id=YP_002917051.1 transl_table=11
NC_012731	GenBank	CDS	67171	68157	+	-1	.	codon_start=1 db_xref=GI:238892318 db_xref=GeneID:7944512 gene=rhaS locus_tag=KP1_0069 note='internal ID: KP0069' product='rhamnose transport system substrate-binding component' protein_id=YP_002917052.1 transl_table=11
NC_012731	GenBank	CDS	68239	69069	+	-1	.	codon_start=1 db_xref=GI:238892319 db_xref=GeneID:7948409 gene=rhaD locus_tag=KP1_0070 note='internal ID: KP0070' product='rhamnulose-1-phosphate aldolase' protein_id=YP_002917053.1 transl_table=11
NC_012731	GenBank	CDS	69219	70484	+	-1	.	codon_start=1 db_xref=GI:238892320 db_xref=GeneID:7948405 gene=rhaA locus_tag=KP1_0071 note='catalyzes the formation of L-rhamnulose from L-rhamnose' product='L-rhamnose isomerase' protein_id=YP_002917054.1 transl_table=11
NC_012731	GenBank	CDS	70475	71941	+	-1	.	codon_start=1 db_xref=GI:238892321 db_xref=GeneID:7948403 gene=rhaB locus_tag=KP1_0072 note='catalyzes the ATP-dependent phosphorylation of rhamnulose' product=rhamnulokinase protein_id=YP_002917055.1 transl_table=11
NC_012731	GenBank	CDS	72252	73088	+	1	.	codon_start=1 db_xref=GI:238892322 db_xref=GeneID:7948404 gene=rhaS locus_tag=KP1_0073 note='activates the expression of the rhaBAD operon and rhaT gene' product='transcriptional activator RhaS' protein_id=YP_002917056.1 transl_table=11
NC_012731	GenBank	CDS	73162	74007	+	1	.	codon_start=1 db_xref=GI:238892323 db_xref=GeneID:7948410 gene=rhaR locus_tag=KP1_0074 note='internal ID: KP0074' product='positive regulator for rhaRS operon' protein_id=YP_002917057.1 transl_table=11
NC_012731	GenBank	CDS	74040	75074	+	-1	.	codon_start=1 db_xref=GI:238892324 db_xref=GeneID:7948408 gene=rhaT locus_tag=KP1_0075 note='transports L-rhamnose and L-lyxose into the cell' product='rhamnose-proton symporter' protein_id=YP_002917058.1 transl_table=11
NC_012731	GenBank	CDS	75358	75984	+	1	.	codon_start=1 db_xref=GI:238892325 db_xref=GeneID:7948411 gene=sodA locus_tag=KP1_0076 note='SodA; manganese binding; only present under aerobic conditions; destroys free radicals' product='superoxide dismutase' protein_id=YP_002917059.1 transl_table=11
NC_012731	GenBank	CDS	76057	76731	+	1	.	codon_start=1 db_xref=GI:238892326 db_xref=GeneID:7948637 locus_tag=KP1_0077 note='identified by Glimmer2 and GeneMark.hmm; internal ID: KP0077' product='hypothetical protein' protein_id=YP_002917060.1 transl_table=11
NC_012731	GenBank	CDS	76799	78172	+	-1	.	codon_start=1 db_xref=GI:238892327 db_xref=GeneID:7944513 gene=cpxA locus_tag=KP1_0078 note='part of two-component CpxA/CpxR system; senses envelope stress; upregulates a number of periplasmic folding and trafficking factors' product='two-component sensor protein' protein_id=YP_002917061.1 transl_table=11
NC_012731	GenBank	CDS	78169	78867	+	-1	.	codon_start=1 db_xref=GI:238892328 db_xref=GeneID:7947088 gene=cpxR locus_tag=KP1_0079 note='response regulator in two-component regulatory system with CpxA; part of the envelope stress response system' product='DNA-binding transcriptional regulator CpxR' protein_id=YP_002917062.1 transl_table=11
NC_012731	GenBank	CDS	79017	79520	+	1	.	codon_start=1 db_xref=GI:238892329 db_xref=GeneID:7947090 gene=cpxP locus_tag=KP1_0080 note='repressor of the Cpx envelope stress response pathway which occurs via periplasmic interactions with CpxA; CpxP is degraded by DegP protease especially in the presence of misfolded substrates' product='periplasmic repressor CpxP' protein_id=YP_002917063.1 transl_table=11
NC_012731	GenBank	CDS	79625	80581	+	1	.	codon_start=1 db_xref=GI:238892330 db_xref=GeneID:7947089 gene=fieF locus_tag=KP1_0081 note='member of cation diffusion facilitator family; CDF; membrane-bound; induced by both zinc and iron, but does not induce resistance to zinc; can transport zinc(II) in a proton-dependent manner; instead this protein induces iron resistance; forms dimers' product='ferrous iron efflux protein F' protein_id=YP_…
NC_012731	GenBank	CDS	80778	81740	+	1	.	codon_start=1 db_xref=GI:238892331 db_xref=GeneID:7947355 gene=pfkA locus_tag=KP1_0082 note='catalyzes the formation of D-fructose 1,6-bisphosphate from D-fructose 6-phosphate in glycolysis' product=6-phosphofructokinase protein_id=YP_002917065.1 transl_table=11
NC_012731	GenBank	CDS	81802	82287	+	-1	.	codon_start=1 db_xref=GI:238892332 db_xref=GeneID:7948172 gene=menG locus_tag=KP1_0084 note='regulator of RNase E; increases half-life and abundance of RNAs; interacts with RNase E possibly inhibiting catalytic activity' product='ribonuclease activity regulator protein RraA' protein_id=YP_002917066.1 transl_table=11
NC_012731	GenBank	CDS	82380	83306	+	-1	.	codon_start=1 db_xref=GI:238892333 db_xref=GeneID:7947862 gene=menA locus_tag=KP1_0085 note='catalyzes the formation of dimethylmenaquinone from 1,4-dihydroxy-2-naphthoate and octaprenyl diphosphate' product='1,4-dihydroxy-2-naphthoate octaprenyltransferase' protein_id=YP_002917067.1 transl_table=11
NC_012731	GenBank	CDS	83370	84704	+	-1	.	codon_start=1 db_xref=GI:238892334 db_xref=GeneID:7947856 gene=hslU locus_tag=KP1_0086 note='heat shock protein involved in degradation of misfolded proteins' product='ATP-dependent protease ATP-binding subunit HslU' protein_id=YP_002917068.1 transl_table=11
NC_012731	GenBank	CDS	84714	85244	+	-1	.	codon_start=1 db_xref=GI:238892335 db_xref=GeneID:7947649 gene=hslV locus_tag=KP1_0088 note='heat shock protein involved in degradation of misfolded proteins' product='ATP-dependent protease peptidase subunit' protein_id=YP_002917069.1 transl_table=11
NC_012731	GenBank	CDS	85336	86304	+	-1	.	codon_start=1 db_xref=GI:238892336 db_xref=GeneID:7947650 gene=ftsN locus_tag=KP1_0090 note='internal ID: KP0090' product='cell division protein FtsN' protein_id=YP_002917070.1 transl_table=11
NC_012731	GenBank	CDS	86398	87426	+	-1	.	codon_start=1 db_xref=GI:238892337 db_xref=GeneID:7947422 gene=cytR locus_tag=KP1_0091 note='negatively controls the transcription initiation of genes such as deoCABD, udp, and cdd encoding catabolizing enzymes and nupC, nupG, and tsx encoding transporting and pore-forming proteins' product='DNA-binding transcriptional regulator CytR' protein_id=YP_002917071.1 transl_table=11
NC_012731	GenBank	CDS	87577	89844	+	-1	.	codon_start=1 db_xref=GI:238892338 db_xref=GeneID:7947149 gene=priA locus_tag=KP1_0092 note='binding of PriA to forked DNA starts the assembly of the primosome, also possesses 3'-5' helicase activity' product='primosome assembly protein PriA' protein_id=YP_002917072.1 transl_table=11
NC_012731	GenBank	CDS	90025	90237	+	1	.	codon_start=1 db_xref=GI:238892339 db_xref=GeneID:7948277 gene=rpmE locus_tag=KP1_0093 note='RpmE; there appears to be two types of ribosomal proteins L31 in bacterial genomes; some contain a CxxC motif while others do not; Bacillus subtilis has both types; the proteins in this cluster have the CXXC motif; RpmE is found in exponentially growing Bacilli while YtiA was found after exponential growt…
NC_012731	GenBank	CDS	90339	90818	+	-1	.	codon_start=1 db_xref=GI:238892340 db_xref=GeneID:7948486 gene=metJ locus_tag=KP1_0094 note='when combined with S-adenosylmethionine represses the expression of the methionine regulon and of proteins involved in S-adenosylmethionine synthesis' product='transcriptional repressor protein MetJ' protein_id=YP_002917074.1 transl_table=11
NC_012731	GenBank	CDS	90924	92084	+	1	.	codon_start=1 db_xref=GI:238892341 db_xref=GeneID:7947874 gene=metB locus_tag=KP1_0095 note='catalyzes the formation of cystathionine from L-cysteine and O-succinyl-L-homoserine' product='cystathionine gamma-synthase' protein_id=YP_002917075.1 transl_table=11
NC_012731	GenBank	CDS	92087	94519	+	1	.	codon_start=1 db_xref=GI:238892342 db_xref=GeneID:7947865 gene=metL locus_tag=KP1_0096 note='multifunctional homodimeric enzyme that catalyzes the phosphorylation of aspartate to form aspartyl-4-phosphate as well as conversion of aspartate semialdehyde to homoserine; functions in a number of amino acid biosynthetic pathways' product='bifunctional aspartate kinase II/homoserine dehydrogenase II' p…
NC_012731	GenBank	CDS	94494	95630	+	-1	.	codon_start=1 db_xref=GI:238892343 db_xref=GeneID:7947876 locus_tag=KP1_0097 note='identified by Glimmer2 and GeneMark.hmm; internal ID: KP0097' product='hypothetical protein' protein_id=YP_002917077.1 transl_table=11
NC_012731	GenBank	CDS	95769	97325	+	1	.	codon_start=1 db_xref=GI:238892344 db_xref=GeneID:7944514 locus_tag=KP1_0099 note='internal ID: KP0099' product='putative 5'-nucleotidase/2',3'-cyclic phosphodiesterase' protein_id=YP_002917078.1 transl_table=11
NC_012731	GenBank	CDS	97363	97734	+	-1	.	codon_start=1 db_xref=GI:238892345 db_xref=GeneID:7944515 locus_tag=KP1_0100 note='internal ID: KP0100' product='putative gamma-carboxymuconolactone decarboxylase subunit' protein_id=YP_002917079.1 transl_table=11
NC_012731	GenBank	CDS	97826	98734	+	1	.	codon_start=1 db_xref=GI:238892346 db_xref=GeneID:7944516 locus_tag=KP1_0101 note='internal ID: KP0101' product='LysR family transcriptional regulator' protein_id=YP_002917080.1 transl_table=11
NC_012731	GenBank	CDS	98963	99850	+	1	.	codon_start=1 db_xref=GI:238892347 db_xref=GeneID:7944517 gene=metF locus_tag=KP1_0102 note='MTHFR; catalyzes NADH-linked reduction of 5,10-methylenetetrahydrofolate to 5-methyltetrahydrofolate using FAD as a cofactor' product='5,10-methylenetetrahydrofolate reductase' protein_id=YP_002917081.1 transl_table=11
NC_012731	GenBank	CDS	99974	100876	+	1	.	codon_start=1 db_xref=GI:238892348 db_xref=GeneID:7947869 locus_tag=KP1_0103 note='identified by Glimmer2 and GeneMark.hmm; internal ID: KP0103' product='hypothetical protein' protein_id=YP_002917082.1 transl_table=11
NC_012731	GenBank	CDS	100940	102043	+	-1	.	codon_start=1 db_xref=GI:238892349 db_xref=GeneID:7944518 gene=gldA locus_tag=KP1_0104 note='forms dimers and octamers; involved in conversion of glycerol to dihydroxy-acetone' product='glycerol dehydrogenase' protein_id=YP_002917083.1 transl_table=11
NC_012731	GenBank	CDS	102098	102760	+	-1	.	codon_start=1 db_xref=GI:238892350 db_xref=GeneID:7947478 gene=talC locus_tag=KP1_0105 note='similar to transaldolase from Escherichia coli; many organisms have multiple copies' product='fructose-6-phosphate aldolase' protein_id=YP_002917084.1 transl_table=11
NC_012731	GenBank	CDS	102966	103829	+	-1	.	codon_start=1 db_xref=GI:238892351 db_xref=GeneID:7948698 gene=yijO locus_tag=KP1_0106 note='internal ID: KP0106' product='AraC family transcriptional regulator' protein_id=YP_002917085.1 transl_table=11
NC_012731	GenBank	CDS	103977	104627	+	1	.	codon_start=1 db_xref=GI:238892352 db_xref=GeneID:7949432 locus_tag=KP1_0107 note='identified by Glimmer2, GeneMark and GeneMark.hmm; internal ID: KP0107' product='hypothetical protein' protein_id=YP_002917086.1 transl_table=11
NC_012731	GenBank	CDS	104671	107322	+	-1	.	codon_start=1 db_xref=GI:238892353 db_xref=GeneID:7944519 gene=ppc locus_tag=KP1_0108 note='catalyzes the formation of oxaloacetate from phosphoenolpyruvate' product='phosphoenolpyruvate carboxylase' protein_id=YP_002917087.1 transl_table=11
NC_012731	GenBank	CDS	107581	108771	+	-1	.	codon_start=1 db_xref=GI:238892354 db_xref=GeneID:7948250 gene=argE locus_tag=KP1_0109 note='catalyzes the formation of L-ornithine from N(2)-acetyl-L-ornithine in arginine biosynthesis' product='acetylornithine deacetylase' protein_id=YP_002917088.1 transl_table=11
NC_012731	GenBank	CDS	108846	109850	+	1	.	codon_start=1 db_xref=GI:238892355 db_xref=GeneID:7946925 gene=argC locus_tag=KP1_0110 note='catalyzes the reduction of N-acetyl-5-glutamyl phosphate to N-acetyl-L-glutamate 5-semialdehyde in arginine biosynthesis and the reduction of N-acetyl-gamma-aminoadipyl-phosphate to N-acetyl-L-aminoadipate-semialdehyde in lysine biosynthesis; involved in both the arginine and lysine biosynthetic pathways;…
NC_012731	GenBank	CDS	109857	110633	+	1	.	codon_start=1 db_xref=GI:238892356 db_xref=GeneID:7946922 gene=argB locus_tag=KP1_0111 note='catalyzes the phosphorylation of N-acetyl-L-glutamate to form N-acetyl-L-glutamate 5-phosphate' product='acetylglutamate kinase' protein_id=YP_002917090.1 transl_table=11
NC_012731	GenBank	CDS	110733	112106	+	1	.	codon_start=1 db_xref=GI:238892357 db_xref=GeneID:7946921 gene=argH locus_tag=KP1_0112 note='catalyzes the formation of arginine from (N-L-arginino)succinate' product='argininosuccinate lyase' protein_id=YP_002917091.1 transl_table=11
NC_012731	GenBank	CDS	112365	113282	+	1	.	codon_start=1 db_xref=GI:238892358 db_xref=GeneID:7948101 gene=oxyR locus_tag=KP1_0115 note='Activates the expression of a regulon of hydrogen peroxide-inducible genes such as katG, gor, ahpC, ahpF, oxyS, dps, fur and grxA' product='DNA-binding transcriptional regulator OxyR' protein_id=YP_002917092.1 transl_table=11
NC_012731	GenBank	CDS	113265	114665	+	-1	.	codon_start=1 db_xref=GI:238892359 db_xref=GeneID:7948100 gene=udhA locus_tag=KP1_0116 note='catalyzes the conversion of NADPH to NADH' product='soluble pyridine nucleotide transhydrogenase' protein_id=YP_002917093.1 transl_table=11
NC_012731	GenBank	CDS	114865	115497	+	1	.	codon_start=1 db_xref=GI:238892360 db_xref=GeneID:7948816 gene=yijC locus_tag=KP1_0117 note='negatively controls the expression of fabA and fabB, genes involved in the unsaturated fatty acid biosynthesis' product='DNA-binding transcriptional repressor FabR' protein_id=YP_002917094.1 transl_table=11
NC_012731	GenBank	CDS	115513	115872	+	1	.	codon_start=1 db_xref=GI:238892361 db_xref=GeneID:7949431 locus_tag=KP1_0118 note='identified by Glimmer2, GeneMark and GeneMark.hmm; internal ID: KP0118' product='hypothetical protein' protein_id=YP_002917095.1 transl_table=11
NC_012731	GenBank	CDS	115924	117024	+	-1	.	codon_start=1 db_xref=GI:238892362 db_xref=GeneID:7944520 gene=trmA locus_tag=KP1_0119 note='catalyzes the formation of 5-methyl-uridine at position 54 in all tRNAs' product='tRNA (uracil-5-)-methyltransferase' protein_id=YP_002917096.1 transl_table=11
NC_012731	GenBank	CDS	117226	117348	+	1	.	codon_start=1 db_xref=GI:238892363 db_xref=GeneID:7948773 locus_tag=KP1_0120 note='identified by GeneMark.hmm; internal ID: KP0120' product='hypothetical protein' protein_id=YP_002917097.1 transl_table=11
NC_012731	GenBank	CDS	117391	119229	+	1	.	codon_start=1 db_xref=GI:238892364 db_xref=GeneID:7944521 gene=btuB locus_tag=KP1_0121 note='involved in the active translocation of vitamin B12 (cyanocobalamin) across the outer membrane to the periplasmic space' product='vitamin B12/cobalamin outer membrane transporter' protein_id=YP_002917098.1 transl_table=11
NC_012731	GenBank	CDS	119174	120025	+	1	.	codon_start=1 db_xref=GI:238892365 db_xref=GeneID:7947013 locus_tag=KP1_0122 note='converts L-glutamate to D-glutamate, a component of peptidoglycan' product='glutamate racemase' protein_id=YP_002917099.1 transl_table=11
NC_012731	GenBank	rRNA	120422	121961	+	1	.	db_xref=GeneID:7944522 gene=rrsB locus_tag=KP1_6006 product='16S ribosomal RNA'
NC_012731	GenBank	tRNA	122033	122109	+	1	.	db_xref=GeneID:7948545 locus_tag=KP1_6007 product=tRNA-Ile
NC_012731	GenBank	tRNA	122146	122221	+	1	.	db_xref=GeneID:7946742 locus_tag=KP1_6008 product=tRNA-Ala
NC_012731	GenBank	rRNA	122399	125300	+	1	.	db_xref=GeneID:7946743 gene=rrlB locus_tag=KP1_6009 product='23S ribosomal RNA'
NC_012731	GenBank	rRNA	125395	125514	+	1	.	db_xref=GeneID:7948534 gene=rrfB locus_tag=KP1_6010 product='5S ribosomal RNA'
NC_012731	GenBank	tRNA	125570	125646	+	1	.	db_xref=GeneID:7948525 locus_tag=KP1_6011 product=tRNA-Asp
NC_012731	GenBank	tRNA	125700	125775	+	1	.	db_xref=GeneID:7946744 locus_tag=KP1_6012 product=tRNA-Trp
NC_012731	GenBank	CDS	125885	126718	+	-1	.	codon_start=1 db_xref=GI:238892366 db_xref=GeneID:7946745 locus_tag=KP1_0124 note='Negatively regulates the transcription of the flagellar master operon flhDC by binding to the upstream region of the operon' product='transcriptional regulator HdfR' protein_id=YP_002917100.1 transl_table=11
NC_012731	GenBank	CDS	126825	127163	+	1	.	codon_start=1 db_xref=GI:238892367 db_xref=GeneID:7944523 gene=yifE locus_tag=KP1_0125 note='internal ID: KP0125' product='hypothetical protein' protein_id=YP_002917101.1 transl_table=11
NC_012731	GenBank	CDS	127188	128708	+	-1	.	codon_start=1 db_xref=GI:238892368 db_xref=GeneID:7949419 gene=yifB locus_tag=KP1_0126 note='internal ID: KP0126' product='putative 2-component regulator' protein_id=YP_002917102.1 transl_table=11
NC_012731	GenBank	CDS	128836	128934	+	1	.	codon_start=1 db_xref=GI:238892369 db_xref=GeneID:7949418 locus_tag=KP1_0127 note='identified by Glimmer2; internal ID: KP0127' product='hypothetical protein' protein_id=YP_002917103.1 transl_table=11
NC_012731	GenBank	CDS	128911	129042	+	-1	.	codon_start=1 db_xref=GI:238892370 db_xref=GeneID:7944524 locus_tag=KP1_0128 note='identified by Glimmer2; internal ID: KP0128' product='hypothetical protein' protein_id=YP_002917104.1 transl_table=11
NC_012731	GenBank	CDS	129302	130948	+	1	.	codon_start=1 db_xref=GI:238892371 db_xref=GeneID:7944525 gene=ilvG locus_tag=KP1_0129 note='catalyzes the formation of 2-acetolactate from pyruvate; also known as acetolactate synthase large subunit' product='acetolactate synthase 2 catalytic subunit' protein_id=YP_002917105.1 transl_table=11
NC_012731	GenBank	CDS	130945	131202	+	1	.	codon_start=1 db_xref=GI:238892372 db_xref=GeneID:7947690 gene=ilvM locus_tag=KP1_0130 note='internal ID: KP0130' product='acetolactate synthase 2 regulatory subunit' protein_id=YP_002917106.1 transl_table=11
NC_012731	GenBank	CDS	131219	132148	+	1	.	codon_start=1 db_xref=GI:238892373 db_xref=GeneID:7947693 gene=ilvE locus_tag=KP1_0131 note='catalyzes the transamination of the branched-chain amino acids to their respective alpha-keto acids' product='branched-chain amino acid aminotransferase' protein_id=YP_002917107.1 transl_table=11
NC_012731	GenBank	CDS	132209	134059	+	1	.	codon_start=1 db_xref=GI:238892374 db_xref=GeneID:7947689 gene=ilvD locus_tag=KP1_0132 note='catalyzes the dehydration of 2,3-dihydroxy-3-methylbutanoate to 3-methyl-2-oxobutanoate in valine and isoleucine biosynthesis' product='dihydroxy-acid dehydratase' protein_id=YP_002917108.1 transl_table=11
NC_012731	GenBank	CDS	134062	135606	+	1	.	codon_start=1 db_xref=GI:238892375 db_xref=GeneID:7947688 gene=ilvA locus_tag=KP1_0133 note='threonine deaminase; threonine dehydratase; in Escherichia coli, IlvA is part of the isoleucine biosynthetic pathway' product='threonine dehydratase' protein_id=YP_002917109.1 transl_table=11
NC_012731	GenBank	CDS	135603	136577	+	-1	.	codon_start=1 db_xref=GI:238892376 db_xref=GeneID:7947685 gene=ilvY locus_tag=KP1_0134 note='participates in controlling several genes involved in isoleucine and valine biosynthesis; activates the transcription of the ilvC gene in the presence of acetolactate or acetohydroxybutyrate' product='DNA-binding transcriptional regulator IlvY' protein_id=YP_002917110.1 transl_table=11
NC_012731	GenBank	CDS	136526	138121	+	1	.	codon_start=1 db_xref=GI:238892377 db_xref=GeneID:7947695 gene=ilvC locus_tag=KP1_0135 note='catalyzes the formation of (R)-2,3-dihydroxy-3-methylbutanoate from (S)-2-hydroxy-2-methyl-3-oxobutanoate in valine and isoleucine biosynthesis' product='ketol-acid reductoisomerase' protein_id=YP_002917111.1 transl_table=11
NC_012731	GenBank	CDS	138325	138606	+	-1	.	codon_start=1 db_xref=GI:238892378 db_xref=GeneID:7947687 gene=ppiC locus_tag=KP1_0136 note='internal ID: KP0136' product='peptidyl-prolyl cis-trans isomerase C' protein_id=YP_002917112.1 transl_table=11
NC_012731	GenBank	CDS	138658	138939	+	-1	.	codon_start=1 db_xref=GI:238892379 db_xref=GeneID:7948258 gene=ppiC locus_tag=KP1_0137 note='internal ID: KP0137' product='peptidyl-prolyl cis-trans isomerase C' protein_id=YP_002917113.1 transl_table=11
NC_012731	GenBank	CDS	139052	141073	+	1	.	codon_start=1 db_xref=GI:238892380 db_xref=GeneID:7948259 gene=rep locus_tag=KP1_0138 note='single-stranded DNA-dependent ATPase; initiates unwinding at a nick in the DNA; involved in DNA replication' product='ATP-dependent DNA helicase Rep' protein_id=YP_002917114.1 transl_table=11
NC_012731	GenBank	CDS	141078	141800	+	-1	.	codon_start=1 db_xref=GI:238892381 db_xref=GeneID:7948400 locus_tag=KP1_0139 note='internal ID: KP0139' product='putative transport protein' protein_id=YP_002917115.1 transl_table=11
NC_012731	GenBank	CDS	141863	142861	+	-1	.	codon_start=1 db_xref=GI:238892382 db_xref=GeneID:7944526 locus_tag=KP1_0140 note='internal ID: KP0140' product='putative amidohydrolase 2' protein_id=YP_002917116.1 transl_table=11
NC_012731	GenBank	CDS	142992	143918	+	-1	.	codon_start=1 db_xref=GI:238892383 db_xref=GeneID:7944527 locus_tag=KP1_0141 note='internal ID: KP0141' product='LysR family transcriptional regulator' protein_id=YP_002917117.1 transl_table=11
NC_012731	GenBank	CDS	143938	145446	+	-1	.	codon_start=1 db_xref=GI:238892384 db_xref=GeneID:7944528 gene=gppA locus_tag=KP1_0142 note='catalyzes the conversion of guanosine 5'-triphosphate,3'-diphosphate (pppGpp) to guanosine 5'-diphosphate,3'-diphosphate (ppGpp); pppGpp and ppGpp control the stringent response during amino acid starvation' product='guanosine pentaphosphate phosphohydrolase' protein_id=YP_002917118.1 transl_table=11
NC_012731	GenBank	CDS	145565	146830	+	-1	.	codon_start=1 db_xref=GI:238892385 db_xref=GeneID:7947543 gene=rhlB locus_tag=KP1_0143 note='enables ATP-dependent unwinding of double stranded RNA as a component of the RNA degradosome, a multi-enzyme complex important in RNA processing and messenger RNA degradation' product='ATP-dependent RNA helicase RhlB' protein_id=YP_002917119.1 transl_table=11
NC_012731	GenBank	CDS	147160	147501	+	1	.	codon_start=1 db_xref=GI:238892386 db_xref=GeneID:7948412 gene=trxA locus_tag=KP1_0144 note='internal ID: KP0144' product=thioredoxin protein_id=YP_002917120.1 transl_table=11
NC_012731	GenBank	CDS	147760	149091	+	1	.	codon_start=1 db_xref=GI:238892387 db_xref=GeneID:7948790 gene=rho locus_tag=KP1_0145 note='An RNA-DNA helicase that actively releases nascent mRNAs from paused transcription complexes' product='transcription termination factor Rho' protein_id=YP_002917121.1 transl_table=11
NC_012731	GenBank	CDS	149332	150435	+	1	.	codon_start=1 db_xref=GI:238892388 db_xref=GeneID:7948414 gene=wecA locus_tag=KP1_0146 note='internal ID: KP0146' product='UDP-GlcNAc:UDPphosphate GlcNAc-1-phosphate transferase' protein_id=YP_002917122.1 transl_table=11
NC_012731	GenBank	CDS	150449	151495	+	1	.	codon_start=1 db_xref=GI:238892389 db_xref=GeneID:7948887 gene=wzz locus_tag=KP1_0147 note='Enterobacterial Common Antigen (ECA) polysaccharide chain length modulation protein' product='lipopolysaccharide biosynthesis protein WzzE' protein_id=YP_002917123.1 transl_table=11
NC_012731	GenBank	CDS	151552	152682	+	1	.	codon_start=1 db_xref=GI:238892390 db_xref=GeneID:7948904 gene=wecB locus_tag=KP1_0148 note='internal ID: KP0148' product='UDP-N-acetylglucosamine 2-epimerase' protein_id=YP_002917124.1 transl_table=11
NC_012731	GenBank	CDS	152679	153941	+	1	.	codon_start=1 db_xref=GI:238892391 db_xref=GeneID:7948888 gene=wecC locus_tag=KP1_0149 note='catalyzes the oxidation of UDP-N-acetyl-D-mannosamine to UDP-N-acetylmannosaminuronic acid' product='UDP-N-acetyl-D-mannosamine dehydrogenase' protein_id=YP_002917125.1 transl_table=11
NC_012731	GenBank	CDS	153938	155005	+	1	.	codon_start=1 db_xref=GI:238892392 db_xref=GeneID:7948889 gene=rmlB locus_tag=KP1_0150 note='internal ID: KP0150' product='dTDP-glucose 4,6-dehydratase' protein_id=YP_002917126.1 transl_table=11
NC_012731	GenBank	CDS	155024	155905	+	1	.	codon_start=1 db_xref=GI:238892393 db_xref=GeneID:7948436 gene=rmlA locus_tag=KP1_0151 note='internal ID: KP0151' product='glucose-1-phosphate thymidylyltransferase' protein_id=YP_002917127.1 transl_table=11
NC_012731	GenBank	CDS	155883	156557	+	1	.	codon_start=1 db_xref=GI:238892394 db_xref=GeneID:7948435 gene=wecD locus_tag=KP1_0152 note='internal ID: KP0152' product='TDP-fucosamine acetyltransferase' protein_id=YP_002917128.1 transl_table=11
NC_012731	GenBank	CDS	156563	157693	+	1	.	codon_start=1 db_xref=GI:238892395 db_xref=GeneID:7948890 gene=wecE locus_tag=KP1_0153 note='catalyzes the formation of dTDP-D-fucosamine from dTDP-4-oxo-6-deoxy-D-glucose in enterobacterial common antigen biosynthesis' product='TDP-4-oxo-6-deoxy-D-glucose transaminase' protein_id=YP_002917129.1 transl_table=11
NC_012731	GenBank	CDS	157695	158945	+	1	.	codon_start=1 db_xref=GI:238892396 db_xref=GeneID:7948891 gene=wzx locus_tag=KP1_0154 note='internal ID: KP0154' product='enterobacterial common antigen translocase' protein_id=YP_002917130.1 transl_table=11
NC_012731	GenBank	CDS	158942	160018	+	1	.	codon_start=1 db_xref=GI:238892397 db_xref=GeneID:7948901 gene=wecF locus_tag=KP1_0155 note='catalyzes the synthesis of a lipid-linked intermediate involved in ECA synthesis' product=4-alpha-L-fucosyltransferase protein_id=YP_002917131.1 transl_table=11
NC_012731	GenBank	CDS	160015	161361	+	1	.	codon_start=1 db_xref=GI:238892398 db_xref=GeneID:7948892 gene=wzy locus_tag=KP1_0156 note='enterobacterial common antigen polymerase' product='putative common antigen polymerase' protein_id=YP_002917132.1 transl_table=11
NC_012731	GenBank	CDS	161373	162113	+	1	.	codon_start=1 db_xref=GI:238892399 db_xref=GeneID:7948903 gene=wecG locus_tag=KP1_0157 note='internal ID: KP0157' product='putative UDP-N-acetyl-D-mannosaminuronic acid transferase' protein_id=YP_002917133.1 transl_table=11
NC_012731	GenBank	CDS	162319	163704	+	1	.	codon_start=1 db_xref=GI:238892400 db_xref=GeneID:7948893 gene=yifK locus_tag=KP1_0158 note='uncharacterized member of the amino acid-polyamine-organocation (APC) superfamily of amino acid transporters; unknown function' product='putative transport protein YifK' protein_id=YP_002917134.1 transl_table=11
NC_012731	GenBank	tRNA	163807	163883	+	1	.	db_xref=GeneID:7949420 locus_tag=KP1_6013 product=tRNA-Arg
NC_012731	GenBank	tRNA	163939	164014	+	1	.	db_xref=GeneID:7946746 locus_tag=KP1_6014 product=tRNA-His
NC_012731	GenBank	tRNA	164038	164124	+	1	.	db_xref=GeneID:7946747 locus_tag=KP1_6015 product=tRNA-Leu
NC_012731	GenBank	tRNA	164167	164243	+	1	.	db_xref=GeneID:7946748 locus_tag=KP1_6016 product=tRNA-Pro
NC_012731	GenBank	CDS	164525	164698	+	-1	.	codon_start=1 db_xref=GI:238892401 db_xref=GeneID:7946749 locus_tag=KP1_0159 note='identified by Glimmer2; internal ID: KP0159' product='hypothetical protein' protein_id=YP_002917135.1 transl_table=11
NC_012731	GenBank	CDS	164705	165901	+	-1	.	codon_start=1 db_xref=GI:238892402 db_xref=GeneID:7944529 locus_tag=KP1_0160 note='identified by Glimmer2, GeneMark and GeneMark.hmm; internal ID: KP0160' product='putative protoheme IX biogenesis protein' protein_id=YP_002917136.1 transl_table=11
NC_012731	GenBank	CDS	165905	167086	+	-1	.	codon_start=1 db_xref=GI:238892403 db_xref=GeneID:7944530 gene=hemX locus_tag=KP1_0161 note='internal ID: KP0161' product='putative uroporphyrinogen III C-methyltransferase' protein_id=YP_002917137.1 transl_table=11
NC_012731	GenBank	CDS	167108	167848	+	-1	.	codon_start=1 db_xref=GI:238892404 db_xref=GeneID:7947589 gene=hemD locus_tag=KP1_0162 note='catalyzes the formation of uroporphyrinogen-III from hydroxymethylbilane; functions in tetrapyrrole and heme biosynthesis' product='uroporphyrinogen-III synthase' protein_id=YP_002917138.1 transl_table=11
NC_012731	GenBank	CDS	167845	168801	+	-1	.	codon_start=1 db_xref=GI:238892405 db_xref=GeneID:7947581 gene=hemC locus_tag=KP1_0163 note='transformation of porphobilinogen to hydroxymethylbilane in porphyrin biosynthesis' product='porphobilinogen deaminase' protein_id=YP_002917139.1 transl_table=11
NC_012731	GenBank	CDS	169144	171696	+	1	.	codon_start=1 db_xref=GI:238892406 db_xref=GeneID:7947580 gene=cyaA locus_tag=KP1_0164 note='catalyzes transfer of adenylyl group of ATP from pyrophosphate to the 3'-hydroxyl group to form cyclic AMP' product='adenylate cyclase' protein_id=YP_002917140.1 transl_table=11
NC_012731	GenBank	CDS	171745	172065	+	-1	.	codon_start=1 db_xref=GI:238892407 db_xref=GeneID:7947117 gene=cyaY locus_tag=KP1_0166 note='defects in the mitochondrial frataxin protein cause Friedreich ataxis which is an autosomal recessive neurodegenerative disease; based on phylogenomic distribution this protein may have a role in iron-sulfur cluster protein assembly' product='frataxin-like protein' protein_id=YP_002917141.1 transl_table=11
NC_012731	GenBank	CDS	172212	172415	+	1	.	codon_start=1 db_xref=GI:238892408 db_xref=GeneID:7947118 locus_tag=KP1_0167 note='identified by Glimmer2 and GeneMark.hmm; internal ID: KP0167' product='hypothetical protein' protein_id=YP_002917142.1 transl_table=11
NC_012731	GenBank	CDS	172448	173275	+	1	.	codon_start=1 db_xref=GI:238892409 db_xref=GeneID:7944531 gene=dapF locus_tag=KP1_0168 note='involved in lysine biosynthesis; DAP epimerase; produces DL-diaminopimelate from LL-diaminopimelate' product='diaminopimelate epimerase' protein_id=YP_002917143.1 transl_table=11
NC_012731	GenBank	CDS	173272	173979	+	1	.	codon_start=1 db_xref=GI:238892410 db_xref=GeneID:7947163 locus_tag=KP1_0169 note='identified by Glimmer2, GeneMark and GeneMark.hmm; internal ID: KP0169' product='hypothetical protein' protein_id=YP_002917144.1 transl_table=11
NC_012731	GenBank	CDS	173976	174878	+	1	.	codon_start=1 db_xref=GI:238892411 db_xref=GeneID:7944532 gene=xerC locus_tag=KP1_0170 note='site-specific tyrosine recombinase which cuts and rejoins DNA molecules; binds cooperatively to specific DNA consensus sites; forms a heterotetrameric complex with XerC; XerCD exhibit similar sequences; essential to convert chromosome dimers to monomers during cell division and functions during plasmid se…
NC_012731	GenBank	CDS	174878	175594	+	1	.	codon_start=1 db_xref=GI:238892412 db_xref=GeneID:7948906 gene=yigB locus_tag=KP1_0171 note='YigB; member of the haloacid dehalogenase (HAD)-like hydrolases superfamily of protein; unknown function' product='flavin mononucleotide phosphatase' protein_id=YP_002917146.1 transl_table=11
NC_012731	GenBank	CDS	175652	177820	+	1	.	codon_start=1 db_xref=GI:238892413 db_xref=GeneID:7949421 gene=uvrD locus_tag=KP1_0172 note='unwinds DNA duplexes with 3' to 5' polarity with respect to the bound strand and initiates unwinding most effectively when a single-stranded region is present; involved in the post-incision events of nucleotide excision repair and methyl-directed mismatch repair.' product='DNA-dependent helicase II' prote…
NC_012731	GenBank	CDS	178161	179126	+	1	.	codon_start=1 db_xref=GI:238892414 db_xref=GeneID:7948851 gene=corA locus_tag=KP1_0173 note='responsible for the influx of magnesium ions' product='magnesium/nickel/cobalt transporter CorA' protein_id=YP_002917148.1 transl_table=11
NC_012731	GenBank	CDS	179170	180063	+	-1	.	codon_start=1 db_xref=GI:238892415 db_xref=GeneID:7947085 gene=rarD locus_tag=KP1_0174 note='internal ID: KP0174' product='chloramphenicol resistance' protein_id=YP_002917149.1 transl_table=11
NC_012731	GenBank	CDS	180112	180576	+	-1	.	codon_start=1 db_xref=GI:238892416 db_xref=GeneID:7948367 locus_tag=KP1_0176 note='identified by Glimmer2, GeneMark and GeneMark.hmm; internal ID: KP0176' product='hypothetical protein' protein_id=YP_002917150.1 transl_table=11
NC_012731	GenBank	CDS	180729	181589	+	1	.	codon_start=1 db_xref=GI:238892417 db_xref=GeneID:7944533 gene=pldA locus_tag=KP1_0177 note='catalyzes the hydrolysis of phosphatidylcholine' product='phospholipase A' protein_id=YP_002917151.1 transl_table=11
NC_012731	GenBank	CDS	181657	183483	+	1	.	codon_start=1 db_xref=GI:238892418 db_xref=GeneID:7948223 gene=recQ locus_tag=KP1_0178 note='functions in blocking illegitimate recombination, enhancing topoisomerase activity, initiating SOS signaling and clearing blocked replication forks; component of the RecF recombinational pathway' product='ATP-dependent DNA helicase RecQ' protein_id=YP_002917152.1 transl_table=11
NC_012731	GenBank	CDS	183545	184165	+	1	.	codon_start=1 db_xref=GI:238892419 db_xref=GeneID:7948394 gene=rhtC locus_tag=KP1_0179 note='internal ID: KP0179' product='threonine efflux system' protein_id=YP_002917153.1 transl_table=11
NC_012731	GenBank	CDS	184210	185118	+	-1	.	codon_start=1 db_xref=GI:238892420 db_xref=GeneID:7948416 locus_tag=KP1_0180 note='identified by Glimmer2, GeneMark and GeneMark.hmm; internal ID: KP0180' product='hypothetical protein' protein_id=YP_002917154.1 transl_table=11
NC_012731	GenBank	CDS	185281	185901	+	-1	.	codon_start=1 db_xref=GI:238892421 db_xref=GeneID:7944534 gene=rhtB locus_tag=KP1_0181 note='internal ID: KP0181' product='homoserine/homoserine lactone efflux protein' protein_id=YP_002917155.1 transl_table=11
NC_012731	GenBank	CDS	186011	187003	+	1	.	codon_start=1 db_xref=GI:238892422 db_xref=GeneID:7948415 gene=pldB locus_tag=KP1_0182 note='lecithinase B; catalyzes the conversion of 1-lysophosphatidylcholine to glycerophosphocholine; can also hydrolyze 2-acyl glycerophosphoethanolamine and other substrates' product='lysophospholipase L2' protein_id=YP_002917156.1 transl_table=11
NC_012731	GenBank	CDS	187048	187848	+	1	.	codon_start=1 db_xref=GI:238892423 db_xref=GeneID:7948224 locus_tag=KP1_0183 note='purine and pyrimidine nucleotides are secondary substrates; yigL expression is regulated by heat shock, osmotic shock and starvation of glucose, phosphate or ammonium' product='putative sugar phosphatase' protein_id=YP_002917157.1 transl_table=11
NC_012731	GenBank	CDS	187937	188836	+	1	.	codon_start=1 db_xref=GI:238892424 db_xref=GeneID:7944535 gene=yigM locus_tag=KP1_0184 note='internal ID: KP0184' product='putative transport protein' protein_id=YP_002917158.1 transl_table=11
NC_012731	GenBank	CDS	188724	189677	+	-1	.	codon_start=1 db_xref=GI:238892425 db_xref=GeneID:7949422 gene=metR locus_tag=KP1_0185 note='internal ID: KP0185' product='regulator for metE and metH' protein_id=YP_002917159.1 transl_table=11
NC_012731	GenBank	CDS	189763	189870	+	-1	.	codon_start=1 db_xref=GI:238892426 db_xref=GeneID:7947879 locus_tag=KP1_0186 note='identified by Glimmer2; internal ID: KP0186' product='hypothetical protein' protein_id=YP_002917160.1 transl_table=11
NC_012731	GenBank	CDS	189925	192189	+	1	.	codon_start=1 db_xref=GI:238892427 db_xref=GeneID:7944536 gene=metE locus_tag=KP1_0187 note='catalyzes the transfer of a methyl group from 5-methyltetrahydrofolate to homocysteine to form methionine' product='5-methyltetrahydropteroyltriglutamate-- homocysteine methyltransferase' protein_id=YP_002917161.1 transl_table=11
NC_012731	GenBank	CDS	192248	193207	+	-1	.	codon_start=1 db_xref=GI:238892428 db_xref=GeneID:7947868 gene=ysgA locus_tag=KP1_0188 note='internal ID: KP0188' product='putative dienelactone hydrolase' protein_id=YP_002917162.1 transl_table=11
NC_012731	GenBank	CDS	193333	194094	+	1	.	codon_start=1 db_xref=GI:238892429 db_xref=GeneID:7949580 gene=udp locus_tag=KP1_0189 note='catalyzes the reversible phosphorylytic cleavage of uridine and deoxyuridine to uracil and ribose- or deoxyribose-1-phosphate; involved in the pyrimidine salvage pathway' product='uridine phosphorylase' protein_id=YP_002917163.1 transl_table=11
NC_012731	GenBank	CDS	194230	195678	+	1	.	codon_start=1 db_xref=GI:238892430 db_xref=GeneID:7948818 gene=yigN locus_tag=KP1_0190 note='YigN; nuclease that may cleave DNA structures arising during the recombination of short-inverted repeats and thereby prevents the inversion of the internal sequence; transcription is induced by DNA-damaging agents such as nalidixic acid or mitomycin C in a LexA-dependent manner' product='DNA recombination…
NC_012731	GenBank	CDS	195749	196504	+	1	.	codon_start=1 db_xref=GI:238892431 db_xref=GeneID:7949423 gene=ubiE locus_tag=KP1_0191 note='Catalyzes the carbon methylation reaction in the biosynthesis of ubiquinone' product='ubiquinone/menaquinone biosynthesis methyltransferase' protein_id=YP_002917165.1 transl_table=11
NC_012731	GenBank	CDS	196518	197123	+	1	.	codon_start=1 db_xref=GI:238892432 db_xref=GeneID:7948811 locus_tag=KP1_0193 note='identified by Glimmer2 and GeneMark.hmm; internal ID: KP0193' product='hypothetical protein' protein_id=YP_002917166.1 transl_table=11
NC_012731	GenBank	CDS	197120	198760	+	1	.	codon_start=1 db_xref=GI:238892433 db_xref=GeneID:7944537 gene=ubiB locus_tag=KP1_0194 note='an Escherichia coli mutant results in accumulation of octaprenylphenol and no ubiquinone; functions in the formation of 2-octaprenyl-6-hydroxy-phenol from 2-octaprenylphenol in ubiquinone (coenzyme Q) biosynthesis; similar to eukaryotic proteins that exhibit kinase functions' product='putative ubiquinone …
NC_012731	GenBank	CDS	198842	199141	+	1	.	codon_start=1 db_xref=GI:238892434 db_xref=GeneID:7948808 gene=tatA locus_tag=KP1_0195 note='TatA; similar to TatE that is found in some proteobacteria; part of system that translocates proteins with a conserved twin arginine motif across the inner membrane; capable of translocating folded substrates typically those with bound cofactors; similar to a protein import system in thylakoid membranes' …
NC_012731	GenBank	CDS	199145	199681	+	1	.	codon_start=1 db_xref=GI:238892435 db_xref=GeneID:7948700 gene=tatB locus_tag=KP1_0196 note='mediates the export of protein precursors bearing twin-arginine signal peptides' product='sec-independent translocase' protein_id=YP_002917169.1 transl_table=11
NC_012731	GenBank	CDS	199684	200463	+	1	.	codon_start=1 db_xref=GI:238892436 db_xref=GeneID:7948701 gene=tatC locus_tag=KP1_0197 note='with TatABE forms the twin-arginine translocation complex which is involved in the transport of proteins across the cytoplasmic membrane' product='twin-arginine protein translocation system subunit TatC' protein_id=YP_002917170.1 transl_table=11
NC_012731	GenBank	CDS	200508	201299	+	1	.	codon_start=1 db_xref=GI:238892437 db_xref=GeneID:7948702 gene=tatD locus_tag=KP1_0198 note='magnesium dependent; not involved in the Sec-independent protein export system' product='DNase TatD' protein_id=YP_002917171.1 transl_table=11
NC_012731	GenBank	CDS	201296	201784	+	-1	.	codon_start=1 db_xref=GI:238892438 db_xref=GeneID:7948703 gene=rfaH locus_tag=KP1_0199 note='internal ID: KP0199' product='transcriptional activator RfaH' protein_id=YP_002917172.1 transl_table=11
NC_012731	GenBank	CDS	201963	203438	+	1	.	codon_start=1 db_xref=GI:238892439 db_xref=GeneID:7948402 gene=ubiD locus_tag=KP1_0200 note='catalyzes the decarboxylation of 3-octaprenyl-4-hydroxy benzoate to 2-octaprenylphenol' product='3-octaprenyl-4-hydroxybenzoate decarboxylase' protein_id=YP_002917173.1 transl_table=11
NC_012731	GenBank	CDS	203488	204189	+	1	.	codon_start=1 db_xref=GI:238892440 db_xref=GeneID:7948810 gene=fre locus_tag=KP1_0201 note='NAD(P)H-flavin reductase; catalyzes the reversible oxidation/reduction of NAD(P) and flavine mononucleotide; in Salmonella and E. coli this protein also reduces aquacob(III)alamin to cob(II)alamin' product='FMN reductase' protein_id=YP_002917174.1 transl_table=11
NC_012731	GenBank	CDS	204296	205459	+	-1	.	codon_start=1 db_xref=GI:238892441 db_xref=GeneID:7947395 gene=fadA locus_tag=KP1_0202 note='FadA; fatty acid oxidation complex component beta; functions in a heterotetramer with FadB; similar to FadI2J2 complex; functions in beta-oxidation of fatty acids' product='3-ketoacyl-CoA thiolase' protein_id=YP_002917175.1 transl_table=11
NC_012731	GenBank	CDS	205469	207694	+	-1	.	codon_start=1 db_xref=GI:238892442 db_xref=GeneID:7947313 gene=fadB locus_tag=KP1_0203 note='includes enoyl-CoA hydratase, delta(3)-cis-delta(2)-trans-enoyl-CoA isomerase, 3-hydroxyacyl-CoA dehydrogenase, and 3-hydroxybutyryl-CoA epimerase; catalyzes the formation of an hydroxyacyl-CoA by addition of water on enoyl-CoA; also exhibits 3-hydroxyacyl-CoA epimerase and 3-hydroxyacyl-CoA dehydrogenase…
NC_012731	GenBank	CDS	207850	209181	+	1	.	codon_start=1 db_xref=GI:238892443 db_xref=GeneID:7947314 gene=pepQ locus_tag=KP1_0204 note='catalyzes the hydrolysis of dipeptides with a proline at the C-terminal; also catalyzes the low efficiency hydrolysis of organophosphate di- and tri-esters' product='proline dipeptidase' protein_id=YP_002917177.1 transl_table=11
NC_012731	GenBank	CDS	209181	209795	+	1	.	codon_start=1 db_xref=GI:238892444 db_xref=GeneID:7948169 gene=yigZ locus_tag=KP1_0205 note='internal ID: KP0205' product='hypothetical protein' protein_id=YP_002917178.1 transl_table=11
NC_012731	GenBank	CDS	209834	211285	+	1	.	codon_start=1 db_xref=GI:238892445 db_xref=GeneID:7949424 gene=trkH locus_tag=KP1_0206 note='internal ID: KP0206' product='potassium transporter' protein_id=YP_002917179.1 transl_table=11
NC_012731	GenBank	CDS	211297	211830	+	1	.	codon_start=1 db_xref=GI:238892446 db_xref=GeneID:7948772 gene=hemG locus_tag=KP1_0207 note='catalyzes the oxidation of protoporphyrinogen IX to form protoporphyrin IX' product='protoporphyrinogen oxidase' protein_id=YP_002917180.1 transl_table=11
NC_012731	GenBank	rRNA	212218	213757	+	1	.	db_xref=GeneID:7947584 gene=rrsC locus_tag=KP1_6017 product='16S ribosomal RNA'
NC_012731	GenBank	tRNA	213829	213905	+	1	.	db_xref=GeneID:7948546 locus_tag=KP1_6018 product=tRNA-Ile
NC_012731	GenBank	tRNA	214011	214086	+	1	.	db_xref=GeneID:7946750 locus_tag=KP1_6019 product=tRNA-Ala
NC_012731	GenBank	rRNA	214256	217157	+	1	.	db_xref=GeneID:7946751 gene=rrlC locus_tag=KP1_6020 product='23S ribosomal RNA'
NC_012731	GenBank	rRNA	217352	217471	+	1	.	db_xref=GeneID:7948535 gene=rrfC locus_tag=KP1_6021 product='5S ribosomal RNA'
NC_012731	GenBank	CDS	217887	218915	+	1	.	codon_start=1 db_xref=GI:238892447 db_xref=GeneID:7948526 gene=murB locus_tag=KP1_0209 note='catalyzes the reduction of UDP-N-acetylglucosamine enolpyruvate to form UDP-N-acetylmuramate in peptidoglycan biosynthesis' product='UDP-N-acetylenolpyruvoylglucosamine reductase' protein_id=YP_002917181.1 transl_table=11
NC_012731	GenBank	CDS	218912	219874	+	1	.	codon_start=1 db_xref=GI:238892448 db_xref=GeneID:7947976 gene=birA locus_tag=KP1_0210 note='catalyzes the formation of biotinyl-5'-AMP, also acts as a transcriptional repressor of the biotin operon' product='biotin--protein ligase' protein_id=YP_002917182.1 transl_table=11
NC_012731	GenBank	CDS	219900	220850	+	-1	.	codon_start=1 db_xref=GI:238892449 db_xref=GeneID:7947007 gene=coaA locus_tag=KP1_0211 note='catalyzes the formation of (R)-4'-phosphopantothenate in coenzyme A biosynthesis' product='pantothenate kinase' protein_id=YP_002917183.1 transl_table=11
NC_012731	GenBank	tRNA	221279	221354	+	1	.	db_xref=GeneID:7947072 locus_tag=KP1_6022 product=tRNA-Thr
NC_012731	GenBank	tRNA	221365	221449	+	1	.	db_xref=GeneID:7946752 locus_tag=KP1_6023 product=tRNA-Tyr
NC_012731	GenBank	tRNA	221565	221639	+	1	.	db_xref=GeneID:7946753 locus_tag=KP1_6024 product=tRNA-Gly
NC_012731	GenBank	tRNA	221645	221720	+	1	.	db_xref=GeneID:7946754 locus_tag=KP1_6025 product=tRNA-Thr
NC_012731	GenBank	CDS	221836	223020	+	1	.	codon_start=1 db_xref=GI:238892450 db_xref=GeneID:7946755 gene=tufB locus_tag=KP1_0213 note='EF-Tu; promotes GTP-dependent binding of aminoacyl-tRNA to the A-site of ribosomes during protein biosynthesis; when the tRNA anticodon matches the mRNA codon, GTP hydrolysis results; the inactive EF-Tu-GDP leaves the ribosome and release of GDP is promoted by elongation factor Ts; many prokaryotes have t…
NC_012731	GenBank	CDS	223357	223740	+	1	.	codon_start=1 db_xref=GI:238892451 db_xref=GeneID:7948798 gene=secE locus_tag=KP1_0214 note='forms a complex with SecY and SecG; SecYEG forms a putative protein-conducting channel to which secA binds and translocates targeted polypeptides across the cytoplasmic membrane, a process driven by ATP and a proton-motive force' product='preprotein translocase subunit SecE' protein_id=YP_002917185.1 tran…
NC_012731	GenBank	CDS	223742	224287	+	1	.	codon_start=1 db_xref=GI:238892452 db_xref=GeneID:7948597 gene=nusG locus_tag=KP1_0215 note='Modulates Rho-dependent transcription termination' product='transcription antitermination protein NusG' protein_id=YP_002917186.1 transl_table=11
NC_012731	GenBank	CDS	224444	224872	+	1	.	codon_start=1 db_xref=GI:238892453 db_xref=GeneID:7948078 gene=rplK locus_tag=KP1_0217 note='binds directly to 23S ribosomal RNA' product='50S ribosomal protein L11' protein_id=YP_002917187.1 transl_table=11
NC_012731	GenBank	CDS	224876	225580	+	1	.	codon_start=1 db_xref=GI:238892454 db_xref=GeneID:7948469 gene=rplA locus_tag=KP1_0218 note='in Escherichia coli and Methanococcus, this protein autoregulates expression; the binding site in the mRNA mimics the binding site in the 23S rRNA' product='50S ribosomal protein L1' protein_id=YP_002917188.1 transl_table=11
NC_012731	GenBank	CDS	225994	226491	+	1	.	codon_start=1 db_xref=GI:238892455 db_xref=GeneID:7948461 gene=rplJ locus_tag=KP1_0219 note='binds the two ribosomal protein L7/L12 dimers and anchors them to the large ribosomal subunit' product='50S ribosomal protein L10' protein_id=YP_002917189.1 transl_table=11
NC_012731	GenBank	CDS	226558	226923	+	1	.	codon_start=1 db_xref=GI:238892456 db_xref=GeneID:7948468 gene=rplL locus_tag=KP1_0220 note='present in two forms; L12 is normal, while L7 is aminoacylated at the N-terminal serine; the only multicopy ribosomal protein; 4:1 ratio of L7/L12 per ribosome; two L12 dimers bind L10; critically important for translation efficiency and fidelity; stimulates GTPase activity of translation factors' product…
NC_012731	GenBank	CDS	227215	231276	+	1	.	codon_start=1 db_xref=GI:238892457 db_xref=GeneID:7948470 gene=rpoB locus_tag=KP1_0222 note='DNA-dependent RNA polymerase catalyzes the transcription of DNA into RNA using the four ribonucleoside triphosphates as substrates; beta subunit is part of the catalytic core which binds with a sigma factor to produce the holoenzyme' product='DNA-directed RNA polymerase subunit beta' protein_id=YP_0029171…
NC_012731	GenBank	CDS	231353	235576	+	1	.	codon_start=1 db_xref=GI:238892458 db_xref=GeneID:7948493 gene=rpoC locus_tag=KP1_0223 note='DNA-dependent RNA polymerase catalyzes the transcription of DNA into RNA using the four ribonucleoside triphosphates as substrates. Subunit beta' binds to sigma factor allowing it to bind to the -10 region of the promoter' product='DNA-directed RNA polymerase subunit beta'' protein_id=YP_002917192.1 trans…
NC_012731	GenBank	CDS	235977	237317	+	1	.	codon_start=1 db_xref=GI:238892459 db_xref=GeneID:7948494 gene=dcuB locus_tag=KP1_0224 note='functions in anaerobic transport of C4-dicarboxylate compounds such as fumarate; similar to DcuA; DcuA and DcuB function as independent and mutually redundant C4-dicarboxylate (aspartate, malate, fumarate and succinate) transporters' product='anaerobic C4-dicarboxylate transporter' protein_id=YP_002917193…
NC_012731	GenBank	CDS	237360	237677	+	-1	.	codon_start=1 db_xref=GI:238892460 db_xref=GeneID:7947171 gene=celC locus_tag=KP1_0225 note='internal ID: KP0225' product='cellobiose-specific PTS family enzyme IIA component' protein_id=YP_002917194.1 transl_table=11
NC_012731	GenBank	CDS	237681	237986	+	-1	.	codon_start=1 db_xref=GI:238892461 db_xref=GeneID:7947049 locus_tag=KP1_0226 note='identified by Glimmer2, GeneMark and GeneMark.hmm; internal ID: KP0226' product='hypothetical protein' protein_id=YP_002917195.1 transl_table=11
NC_012731	GenBank	CDS	238159	239691	+	-1	.	codon_start=1 db_xref=GI:238892462 db_xref=GeneID:7944538 locus_tag=KP1_0227 note='identified by Glimmer2, GeneMark and GeneMark.hmm; internal ID: KP0227' product='hypothetical protein' protein_id=YP_002917196.1 transl_table=11
NC_012731	GenBank	CDS	239847	239963	+	-1	.	codon_start=1 db_xref=GI:238892463 db_xref=GeneID:7944539 locus_tag=KP1_0228 note='identified by Glimmer2; internal ID: KP0228' product='hypothetical protein' protein_id=YP_002917197.1 transl_table=11
NC_012731	GenBank	CDS	240008	241141	+	-1	.	codon_start=1 db_xref=GI:238892464 db_xref=GeneID:7944540 gene=thiH locus_tag=KP1_0229 note='in Escherichia coli this enzyme functions in thiamine biosynthesis along with thiFSGI and iscS; with ThiFSG catalyzes the formation of thiazole phosphate from tyrosine, cysteine and 1-deoxy-D-xylulose-5-phosphate; forms a complex with ThiG; contains an iron-sulfur center' product='thiamine biosynthesis pr…
NC_012731	GenBank	CDS	241138	241908	+	-1	.	codon_start=1 db_xref=GI:238892465 db_xref=GeneID:7948727 gene=thiG locus_tag=KP1_0230 note='functions in thiamine (vitamin B1) biosynthesis; in Bacillus subtilis this enzyme catalyzes the formation of thiazole from dehydroxyglycine and 1-deoxy-D-xylulose-5-phosphate and ThiS-thiocarboxylate' product='thiazole synthase' protein_id=YP_002917199.1 transl_table=11
NC_012731	GenBank	CDS	241910	242110	+	-1	.	codon_start=1 db_xref=GI:238892466 db_xref=GeneID:7948726 gene=thiS locus_tag=KP1_0231 note='internal ID: KP0231' product='sulfur carrier protein' protein_id=YP_002917200.1 transl_table=11
NC_012731	GenBank	CDS	242094	242849	+	-1	.	codon_start=1 db_xref=GI:238892467 db_xref=GeneID:7948734 gene=thiF locus_tag=KP1_0232 note='internal ID: KP0232' product=adenylyltransferase protein_id=YP_002917201.1 transl_table=11
NC_012731	GenBank	CDS	242842	243477	+	-1	.	codon_start=1 db_xref=GI:238892468 db_xref=GeneID:7948725 gene=thiE locus_tag=KP1_0233 note='catalyzes the formation of thiamine monophosphate from 4-methyl-5-(beta-hydroxyethyl)-thiazole monophosphate and 4-amino-5-hydroxymethyl pyrimidine pyrophosphate' product='thiamine-phosphate pyrophosphorylase' protein_id=YP_002917202.1 transl_table=11
NC_012731	GenBank	CDS	243477	245372	+	-1	.	codon_start=1 db_xref=GI:238892469 db_xref=GeneID:7948724 gene=thiC locus_tag=KP1_0234 note='required for the synthesis of the hydromethylpyrimidine moiety of thiamine' product='thiamine biosynthesis protein ThiC' protein_id=YP_002917203.1 transl_table=11
NC_012731	GenBank	CDS	245635	246132	+	-1	.	codon_start=1 db_xref=GI:238892470 db_xref=GeneID:7948722 gene=rsd locus_tag=KP1_0235 note='binds specifically to the major sigma factor sigma 70; active in stationary phase' product='anti-RNA polymerase sigma 70 factor' protein_id=YP_002917204.1 transl_table=11
NC_012731	GenBank	CDS	246226	246999	+	1	.	codon_start=1 db_xref=GI:238892471 db_xref=GeneID:7948552 gene=nudC locus_tag=KP1_0236 note='can catalyze hydrolysis of broad range of dinucleotide pyrophosphates but prefers reduced form of NADH; requires divalent metal ions such as magnesium and manganese and produces two mononucleoside 5'-phosphates' product='NADH pyrophosphatase' protein_id=YP_002917205.1 transl_table=11
NC_012731	GenBank	CDS	247040	248104	+	1	.	codon_start=1 db_xref=GI:238892472 db_xref=GeneID:7948057 gene=hemE locus_tag=KP1_0237 note='catalyzes the formation of coproporphyrinogen from uroporphyrinogen III' product='uroporphyrinogen decarboxylase' protein_id=YP_002917206.1 transl_table=11
NC_012731	GenBank	CDS	248117	248788	+	1	.	codon_start=1 db_xref=GI:238892473 db_xref=GeneID:7947582 gene=nfi locus_tag=KP1_0238 note='Selectively cleaves double-stranded DNA at the second phosphodiester bond 3' to a deoxyinosine leaving behind the intact lesion on the nicked DNA; cleaves DNA containing urea residues, AP sites, base mismatches, insertion/deletion mismatches, flaps, and pseudo-Y structures' product='endonuclease V' protein…
NC_012731	GenBank	CDS	248831	249421	+	1	.	codon_start=1 db_xref=GI:238892474 db_xref=GeneID:7948022 locus_tag=KP1_0239 note='identified by Glimmer2, GeneMark and GeneMark.hmm; internal ID: KP0239' product='hypothetical protein' protein_id=YP_002917208.1 transl_table=11
NC_012731	GenBank	CDS	249608	249880	+	1	.	codon_start=1 db_xref=GI:238892475 db_xref=GeneID:7944541 locus_tag=KP1_0241 note='histone-like DNA-binding protein' product='transcriptional regulator HU subunit alpha' protein_id=YP_002917209.1 transl_table=11
NC_012731	GenBank	CDS	249887	250588	+	1	.	codon_start=1 db_xref=GI:238892476 db_xref=GeneID:7944542 locus_tag=KP1_0242 note='identified by Glimmer2 and GeneMark.hmm; internal ID: KP0242' product='hypothetical protein' protein_id=YP_002917210.1 transl_table=11
NC_012731	GenBank	CDS	250592	251029	+	-1	.	codon_start=1 db_xref=GI:238892477 db_xref=GeneID:7944543 gene=zraP locus_tag=KP1_0243 note='internal ID: KP0243' product='zinc resistance protein' protein_id=YP_002917211.1 transl_table=11
NC_012731	GenBank	CDS	251180	251299	+	-1	.	codon_start=1 db_xref=GI:238892478 db_xref=GeneID:7949600 locus_tag=KP1_0244 note='identified by Glimmer2; internal ID: KP0244' product='hypothetical protein' protein_id=YP_002917212.1 transl_table=11
NC_012731	GenBank	CDS	251289	252683	+	1	.	codon_start=1 db_xref=GI:238892479 db_xref=GeneID:7944544 gene=zraS locus_tag=KP1_0245 note='internal ID: KP0245' product='sensor protein ZraS' protein_id=YP_002917213.1 transl_table=11
NC_012731	GenBank	CDS	252670	254001	+	1	.	codon_start=1 db_xref=GI:238892480 db_xref=GeneID:7949602 gene=zraR locus_tag=KP1_0246 note='DNA-binding response regulator in two-component regulatory system with ZraS; response regulator/sigma54 interaction protein' product='transcriptional regulatory protein ZraR' protein_id=YP_002917214.1 transl_table=11
NC_012731	GenBank	CDS	253991	255286	+	-1	.	codon_start=1 db_xref=GI:238892481 db_xref=GeneID:7949601 gene=purD locus_tag=KP1_0247 note='catalyzes the formation of N(1)-(5-phospho-D-ribosyl)glycinamide from 5-phospho-D-ribosylamine and glycine in purine biosynthesis' product='phosphoribosylamine--glycine ligase' protein_id=YP_002917215.1 transl_table=11
NC_012731	GenBank	CDS	255302	256891	+	-1	.	codon_start=1 db_xref=GI:238892482 db_xref=GeneID:7948341 gene=purH locus_tag=KP1_0248 note='involved in de novo purine biosynthesis' product='bifunctional phosphoribosylaminoimidazolecarboxamide formyltransferase/IMP cyclohydrolase' protein_id=YP_002917216.1 transl_table=11
NC_012731	GenBank	rRNA	257519	259058	+	1	.	db_xref=GeneID:7948344 gene=rrsD locus_tag=KP1_6026 product='16S ribosomal RNA'
NC_012731	GenBank	tRNA	259144	259219	+	1	.	db_xref=GeneID:7948547 locus_tag=KP1_6027 product=tRNA-Glu
NC_012731	GenBank	rRNA	259402	262303	+	1	.	db_xref=GeneID:7946756 gene=rrlD locus_tag=KP1_6028 product='23S ribosomal RNA'
NC_012731	GenBank	rRNA	262497	262616	+	1	.	db_xref=GeneID:7948536 gene=rrfD locus_tag=KP1_6029 product='5S ribosomal RNA'
NC_012731	GenBank	CDS	262777	263238	+	-1	.	codon_start=1 db_xref=GI:238892483 db_xref=GeneID:7948527 gene=yjaB locus_tag=KP1_0250 note='internal ID: KP0250' product='hypothetical protein' protein_id=YP_002917217.1 transl_table=11
NC_012731	GenBank	CDS	263395	264324	+	1	.	codon_start=1 db_xref=GI:238892484 db_xref=GeneID:7949435 gene=metA locus_tag=KP1_0251 note='catalyzes the formation of O-succinyl-L-homoserine from succinyl-CoA and L-homoserine in methionine biosynthesis' product='homoserine O-succinyltransferase' protein_id=YP_002917218.1 transl_table=11
NC_012731	GenBank	CDS	264441	264536	+	-1	.	codon_start=1 db_xref=GI:238892485 db_xref=GeneID:7947864 locus_tag=KP1_0252 note='identified by Glimmer2; internal ID: KP0252' product='hypothetical protein' protein_id=YP_002917219.1 transl_table=11
NC_012731	GenBank	CDS	264585	266186	+	1	.	codon_start=1 db_xref=GI:238892486 db_xref=GeneID:7944545 gene=aceB locus_tag=KP1_0253 note='Catalyzes the aldol condensation of glyoxylate with acetyl-CoA to form malate as part of the second step of the glyoxylate bypass and an alternative to the tricarboxylic acid cycle' product='malate synthase' protein_id=YP_002917220.1 transl_table=11
NC_012731	GenBank	CDS	266251	267570	+	1	.	codon_start=1 db_xref=GI:238892487 db_xref=GeneID:7946838 gene=aceA locus_tag=KP1_0254 note='internal ID: KP0254' product='isocitrate lyase' protein_id=YP_002917221.1 transl_table=11
NC_012731	GenBank	CDS	267673	269457	+	1	.	codon_start=1 db_xref=GI:238892488 db_xref=GeneID:7946837 gene=aceK locus_tag=KP1_0255 note='catalyzes the phosphorylation/dephosphorylation of the enzyme isocitrate dehydrogenase on a specific serine which regulates activity; unphosphorylated IDH is fully active when cells are grown on glucose while the enzyme becomes phosphorylated and inactive in the presence of acetate or ethanol' product='bi…
NC_012731	GenBank	CDS	269508	270434	+	-1	.	codon_start=1 db_xref=GI:238892489 db_xref=GeneID:7946841 gene=iclR locus_tag=KP1_0256 note='regulates the glyoxylate bypass operon (aceBAK), which encodes isocitrate lyase, malate synthase and isocitrate dehydrogenase kinase/phosphorylase' product='transcriptional repressor IclR' protein_id=YP_002917223.1 transl_table=11
NC_012731	GenBank	CDS	270443	274216	+	1	.	codon_start=1 db_xref=GI:238892490 db_xref=GeneID:7947682 gene=metH locus_tag=KP1_0257 note='one of two methionine synthases in Escherichia coli; MetH catalyzes a methyl transfer reaction from methyltetrahydrofolate to homocysteine to create methionine; requires zinc for activity' product='B12-dependent methionine synthase' protein_id=YP_002917224.1 transl_table=11
NC_012731	GenBank	CDS	274346	275977	+	1	.	codon_start=1 db_xref=GI:238892491 db_xref=GeneID:7947871 gene=yjbB locus_tag=KP1_0258 note='internal ID: KP0258' product='putative alpha helix protein' protein_id=YP_002917225.1 transl_table=11
NC_012731	GenBank	CDS	276090	276779	+	-1	.	codon_start=1 db_xref=GI:238892492 db_xref=GeneID:7949437 gene=pepE locus_tag=KP1_0259 note='alpha-aspartyl dipeptidase; catalyzes the hydrolysis of dipeptides with an N-terminal aspartate residue; belongs to peptidase S51 family' product='peptidase E' protein_id=YP_002917226.1 transl_table=11
NC_012731	GenBank	CDS	276978	277853	+	1	.	codon_start=1 db_xref=GI:238892493 db_xref=GeneID:7948166 gene=yjbC locus_tag=KP1_0260 note='catalyzes the synthesis of pseudouridine from U-2604 in the 23S ribosomal RNA' product='23S rRNA pseudouridine synthase F' protein_id=YP_002917227.1 transl_table=11
NC_012731	GenBank	CDS	277850	278122	+	-1	.	codon_start=1 db_xref=GI:238892494 db_xref=GeneID:7949438 locus_tag=KP1_0261 note='identified by Glimmer2, GeneMark and GeneMark.hmm; internal ID: KP0261' product='hypothetical protein' protein_id=YP_002917228.1 transl_table=11
NC_012731	GenBank	CDS	278239	279168	+	-1	.	codon_start=1 db_xref=GI:238892495 db_xref=GeneID:7944546 gene=pstA locus_tag=KP1_0262 note='internal ID: KP0262' product='putative Na+-dependent transporter' protein_id=YP_002917229.1 transl_table=11
NC_012731	GenBank	CDS	279307	280656	+	-1	.	codon_start=1 db_xref=GI:238892496 db_xref=GeneID:7948303 gene=lysC locus_tag=KP1_0263 note='catalyzes the formation of 4-phospho-L-aspartate from L-aspartate and ATP; functions in amino acid biosynthesis; lysine sensitive' product='aspartate kinase III' protein_id=YP_002917230.1 transl_table=11
NC_012731	GenBank	CDS	281421	283070	+	1	.	codon_start=1 db_xref=GI:238892497 db_xref=GeneID:7947809 gene=pgi locus_tag=KP1_0264 note='functions in sugar metabolism in glycolysis and the Embden-Meyerhof pathways (EMP) and in gluconeogenesis; catalyzes reversible isomerization of glucose-6-phosphate to fructose-6-phosphate; member of PGI family' product='glucose-6-phosphate isomerase' protein_id=YP_002917231.1 transl_table=11
NC_012731	GenBank	CDS	283120	283725	+	-1	.	codon_start=1 db_xref=GI:238892498 db_xref=GeneID:7948179 gene=lpxD locus_tag=KP1_0265 note='internal ID: KP0265' product='UDP-3-O-(3-hydroxymyristoyl)-glucosamine N-acyltransferase' protein_id=YP_002917232.1 transl_table=11
NC_012731	GenBank	CDS	283729	284154	+	-1	.	codon_start=1 db_xref=GI:238892499 db_xref=GeneID:7947800 gene=rimI locus_tag=KP1_0267 note='internal ID: KP0267' product='ribosomal-protein-alanine N-acetyltransferase' protein_id=YP_002917233.1 transl_table=11
NC_012731	GenBank	CDS	284199	284579	+	-1	.	codon_start=1 db_xref=GI:238892500 db_xref=GeneID:7948424 locus_tag=KP1_0268 note='identified by Glimmer2, GeneMark and GeneMark.hmm; internal ID: KP0268' product='hypothetical protein' protein_id=YP_002917234.1 transl_table=11
NC_012731	GenBank	CDS	284600	284920	+	-1	.	codon_start=1 db_xref=GI:238892501 db_xref=GeneID:7944547 locus_tag=KP1_0269 note='internal ID: KP0269' product='putative transmembrane protein' protein_id=YP_002917235.1 transl_table=11
NC_012731	GenBank	CDS	284913	285653	+	-1	.	codon_start=1 db_xref=GI:238892502 db_xref=GeneID:7944548 gene=ygaZ locus_tag=KP1_0270 note='internal ID: KP0270' product='putative amino acid transport protein' protein_id=YP_002917236.1 transl_table=11
NC_012731	GenBank	CDS	285736	287013	+	-1	.	codon_start=1 db_xref=GI:238892503 db_xref=GeneID:7949290 locus_tag=KP1_0271 note='identified by Glimmer2, GeneMark and GeneMark.hmm; internal ID: KP0271' product='hypothetical protein' protein_id=YP_002917237.1 transl_table=11
NC_012731	GenBank	CDS	287387	287797	+	1	.	codon_start=1 db_xref=GI:238892504 db_xref=GeneID:7944549 gene=yjbA locus_tag=KP1_0272 note='internal ID: KP0272' product='phosphate-starvation-inducible protein PsiE' protein_id=YP_002917238.1 transl_table=11
NC_012731	GenBank	CDS	287989	288879	+	-1	.	codon_start=1 db_xref=GI:238892505 db_xref=GeneID:7949436 gene=malG locus_tag=KP1_0273 note='with MalKFE is involved in the transport of maltose into the cell' product='maltose transporter permease' protein_id=YP_002917239.1 transl_table=11
NC_012731	GenBank	CDS	288894	290438	+	-1	.	codon_start=1 db_xref=GI:238892506 db_xref=GeneID:7947822 gene=malF locus_tag=KP1_0274 note='with MalKGE is involved in maltose transport into the cell' product='maltose transporter membrane protein' protein_id=YP_002917240.1 transl_table=11
NC_012731	GenBank	CDS	290556	291746	+	-1	.	codon_start=1 db_xref=GI:238892507 db_xref=GeneID:7947821 gene=malE locus_tag=KP1_0275 note='functions in the MalKFGE ABC transporter complex to transport maltose into the cell by using ATP hydrolysis' product='maltose ABC transporter periplasmic protein' protein_id=YP_002917241.1 transl_table=11
NC_012731	GenBank	CDS	292117	293226	+	1	.	codon_start=1 db_xref=GI:238892508 db_xref=GeneID:7947820 gene=malK locus_tag=KP1_0276 note='with malEFG is involved in import of maltose/maltodextrin' product='maltose/maltodextrin transporter ATP-binding protein' protein_id=YP_002917242.1 transl_table=11
NC_012731	GenBank	CDS	293310	294599	+	1	.	codon_start=1 db_xref=GI:238892509 db_xref=GeneID:7947824 gene=lamB locus_tag=KP1_0277 note='porin involved in the transport of maltose and maltodextrins' product=maltoporin protein_id=YP_002917243.1 transl_table=11
NC_012731	GenBank	CDS	294714	295637	+	1	.	codon_start=1 db_xref=GI:238892510 db_xref=GeneID:7947751 gene=malM locus_tag=KP1_0278 note='internal ID: KP0278' product='maltose regulon periplasmic protein' protein_id=YP_002917244.1 transl_table=11
NC_012731	GenBank	CDS	295678	296322	+	1	.	codon_start=1 db_xref=GI:238892511 db_xref=GeneID:7947825 gene=ubiC locus_tag=KP1_0279 note='internal ID: KP0279' product='chorismate lyase' protein_id=YP_002917245.1 transl_table=11
NC_012731	GenBank	CDS	296335	297201	+	1	.	codon_start=1 db_xref=GI:238892512 db_xref=GeneID:7948809 gene=ubiA locus_tag=KP1_0280 note='catalyzes the conversion of 4-Hydroxybenzoate into 3-octaprenyl-4-hydroxybenzoate, as part of the ubiquinone biosynthesis pathway' product='4-hydroxybenzoate octaprenyltransferase' protein_id=YP_002917246.1 transl_table=11
NC_012731	GenBank	CDS	297250	299673	+	-1	.	codon_start=1 db_xref=GI:238892513 db_xref=GeneID:7948807 gene=plsB locus_tag=KP1_0281 note='PlsB; catalyzes the formation of 1-acyl-sn-glycerol 3-phosphate by transfering the acyl moiety from acyl-CoA' product='glycerol-3-phosphate acyltransferase' protein_id=YP_002917247.1 transl_table=11
NC_012731	GenBank	CDS	299802	300170	+	1	.	codon_start=1 db_xref=GI:238892514 db_xref=GeneID:7948225 gene=dgkA locus_tag=KP1_0282 note='internal ID: KP0282' product='diacylglycerol kinase' protein_id=YP_002917248.1 transl_table=11
NC_012731	GenBank	CDS	300293	300901	+	1	.	codon_start=1 db_xref=GI:238892515 db_xref=GeneID:7947189 gene=lexA locus_tag=KP1_0283 note='Represses a number of genes involved in the response to DNA damage' product='LexA repressor' protein_id=YP_002917249.1 transl_table=11
NC_012731	GenBank	CDS	300932	302287	+	1	.	codon_start=1 db_xref=GI:238892516 db_xref=GeneID:7947764 gene=dinF locus_tag=KP1_0284 note='internal ID: KP0284' product='DNA-damage-inducible SOS response protein' protein_id=YP_002917250.1 transl_table=11
NC_012731	GenBank	CDS	302307	302456	+	-1	.	codon_start=1 db_xref=GI:238892517 db_xref=GeneID:7947208 locus_tag=KP1_0285 note='identified by Glimmer2; internal ID: KP0285' product='hypothetical protein' protein_id=YP_002917251.1 transl_table=11
NC_012731	GenBank	CDS	302522	302731	+	1	.	codon_start=1 db_xref=GI:238892518 db_xref=GeneID:7944550 locus_tag=KP1_0286 note='unknown function; highly abundant protein in vivo; overexpressed under high NaCl concentrations; part of the sigma S regulon; non-essential' product='putative stress-response protein' protein_id=YP_002917252.1 transl_table=11
NC_012731	GenBank	CDS	302826	303347	+	-1	.	codon_start=1 db_xref=GI:238892519 db_xref=GeneID:7944551 gene=zur locus_tag=KP1_0287 note='Acts as a negative controlling element, employing Zn(2+) as a cofactor to bind the operator of the repressed genes znuACB' product='zinc uptake transcriptional repressor' protein_id=YP_002917253.1 transl_table=11
NC_012731	GenBank	CDS	303340	303498	+	1	.	codon_start=1 db_xref=GI:238892520 db_xref=GeneID:7949604 locus_tag=KP1_0288 note='identified by Glimmer2; internal ID: KP0288' product='hypothetical protein' protein_id=YP_002917254.1 transl_table=11
NC_012731	GenBank	CDS	303591	304079	+	1	.	codon_start=1 db_xref=GI:238892521 db_xref=GeneID:7944552 gene=khe locus_tag=KP1_0289 note='internal ID: KP0289' product=hemolysin protein_id=YP_002917255.1 transl_table=11
NC_012731	GenBank	CDS	304183	305178	+	1	.	codon_start=1 db_xref=GI:238892522 db_xref=GeneID:7947745 gene=yjbN locus_tag=KP1_0290 note='internal ID: KP0290' product='tRNA-dihydrouridine synthase A' protein_id=YP_002917256.1 transl_table=11
NC_012731	GenBank	CDS	305288	305560	+	1	.	codon_start=1 db_xref=GI:238892523 db_xref=GeneID:7949439 gene=pspG locus_tag=KP1_0292 note='coordinately regulated along with pspA; PspF-dependent induction in response to secretin overexpression in Yersinia' product='phage shock protein G' protein_id=YP_002917257.1 transl_table=11
NC_012731	GenBank	CDS	305743	306726	+	-1	.	codon_start=1 db_xref=GI:238892524 db_xref=GeneID:7944553 gene=qor locus_tag=KP1_0293 note='internal ID: KP0293' product='quinone oxidoreductase, NADPH-dependent' protein_id=YP_002917258.1 transl_table=11
NC_012731	GenBank	CDS	306896	308311	+	1	.	codon_start=1 db_xref=GI:238892525 db_xref=GeneID:7948364 gene=dnaB locus_tag=KP1_0294 note='unwinds double stranded DNA' product='replicative DNA helicase' protein_id=YP_002917259.1 transl_table=11
NC_012731	GenBank	CDS	308343	309422	+	1	.	codon_start=1 db_xref=GI:238892526 db_xref=GeneID:7947221 gene=alr locus_tag=KP1_0295 note='converts L-alanine to D-alanine which is used in cell wall biosynthesis; binds one pyridoxal phosphate per monomer; forms a homodimer' product='alanine racemase' protein_id=YP_002917260.1 transl_table=11
NC_012731	GenBank	CDS	309557	310792	+	1	.	codon_start=1 db_xref=GI:238892527 db_xref=GeneID:7946888 gene=tyrB locus_tag=KP1_0296 note='catalyzes the formation of L-glutamate and an aromatic oxo acid from an aromatic amino acid and 2-oxoglutarate' product='aromatic amino acid aminotransferase' protein_id=YP_002917261.1 transl_table=11
NC_012731	GenBank	CDS	310962	311696	+	1	.	codon_start=1 db_xref=GI:238892528 db_xref=GeneID:7948803 gene=aphA locus_tag=KP1_0297 note='Class B; non-specific; catalyzes the dephosphorylation of organic phosphomonoesters; also has phosphotransferase activity' product='acid phosphatase/phosphotransferase' protein_id=YP_002917262.1 transl_table=11
NC_012731	GenBank	CDS	311827	312243	+	1	.	codon_start=1 db_xref=GI:238892529 db_xref=GeneID:7946905 locus_tag=KP1_0299 note='identified by Glimmer2, GeneMark and GeneMark.hmm; internal ID: KP0299' product='hypothetical protein' protein_id=YP_002917263.1 transl_table=11
NC_012731	GenBank	CDS	312247	312603	+	1	.	codon_start=1 db_xref=GI:238892530 db_xref=GeneID:7944554 locus_tag=KP1_0300 note='identified by Glimmer2, GeneMark and GeneMark.hmm; internal ID: KP0300' product='hypothetical protein' protein_id=YP_002917264.1 transl_table=11
NC_012731	GenBank	CDS	312604	315429	+	-1	.	codon_start=1 db_xref=GI:238892531 db_xref=GeneID:7944555 gene=uvrA locus_tag=KP1_0301 note='The UvrABC repair system catalyzes the recognition and processing of DNA lesions. UvrA is an ATPase and a DNA-binding protein. A damage recognition complex composed of 2 uvrA and 2 uvrB subunits scans DNA for abnormalities. When the presence of a lesion has been verified by uvrB, the uvrA molecules dissoc…
NC_012731	GenBank	CDS	315681	316205	+	1	.	codon_start=1 db_xref=GI:238892532 db_xref=GeneID:7948848 gene=ssb locus_tag=KP1_0302 note='binds to single stranded DNA and PriA helcase facilitate replication restart' product='single-stranded DNA-binding protein' protein_id=YP_002917266.1 transl_table=11
NC_012731	GenBank	CDS	316330	317991	+	-1	.	codon_start=1 db_xref=GI:238892533 db_xref=GeneID:7948661 locus_tag=KP1_0303 note='internal ID: KP0303' product='putative periplasmic binding protein of transport system' protein_id=YP_002917267.1 transl_table=11
NC_012731	GenBank	CDS	318166	318336	+	1	.	codon_start=1 db_xref=GI:238892534 db_xref=GeneID:7944556 locus_tag=KP1_0304 note='identified by Glimmer2; internal ID: KP0304' product='hypothetical protein' protein_id=YP_002917268.1 transl_table=11
NC_012731	GenBank	CDS	318496	320754	+	1	.	codon_start=1 db_xref=GI:238892535 db_xref=GeneID:7944557 gene=fepA locus_tag=KP1_0306 note='Fep; Cbt; Cbr; FeuB; FepA; PfeA; IroN; BfeA; outer membrane receptor of ferric enterobactin and colicins B and D; interacts with the TonB-ExbBD complex which catalyzes the translocation of the siderophore to the periplasmic space' product='outer membrane receptor FepA' protein_id=YP_002917269.1 transl_tab…
NC_012731	GenBank	CDS	321018	321245	+	-1	.	codon_start=1 db_xref=GI:238892536 db_xref=GeneID:7947341 locus_tag=KP1_0307 note='internal ID: KP0307' product='regulation of superoxide response regulon' protein_id=YP_002917270.1 transl_table=11
NC_012731	GenBank	CDS	321249	321386	+	-1	.	codon_start=1 db_xref=GI:238892537 db_xref=GeneID:7944558 locus_tag=KP1_0308 note='internal ID: KP0308' product='regulation of superoxide response regulon' protein_id=YP_002917271.1 transl_table=11
NC_012731	GenBank	CDS	321420	323180	+	-1	.	codon_start=1 db_xref=GI:238892538 db_xref=GeneID:7944559 locus_tag=KP1_0309 note='internal ID: KP0309' product='putative hydrolase' protein_id=YP_002917272.1 transl_table=11
NC_012731	GenBank	CDS	323554	323784	+	-1	.	codon_start=1 db_xref=GI:238892539 db_xref=GeneID:7944560 locus_tag=KP1_0311 note='internal ID: KP0311' product='prepilin peptidase dependent protein C' protein_id=YP_002917273.1 transl_table=11
NC_012731	GenBank	CDS	323806	326229	+	1	.	codon_start=1 db_xref=GI:238892540 db_xref=GeneID:7944561 locus_tag=KP1_0312 note='part of a complex with YfgL, YfiO, and NlpB involved in outer membrane protein biosynthesis; involved in the assembly of outer membrane proteins' product='outer membrane protein assembly factor YaeT' protein_id=YP_002917274.1 transl_table=11
NC_012731	GenBank	CDS	326484	326621	+	1	.	codon_start=1 db_xref=GI:238892541 db_xref=GeneID:7944562 locus_tag=KP1_0313 note='identified by Glimmer2; internal ID: KP0313' product='hypothetical protein' protein_id=YP_002917275.1 transl_table=11
NC_012731	GenBank	CDS	327173	327955	+	-1	.	codon_start=1 db_xref=GI:238892542 db_xref=GeneID:7944563 locus_tag=KP1_0314 note='internal ID: KP0314' product='inositol monophosphatase' protein_id=YP_002917276.1 transl_table=11
NC_012731	GenBank	CDS	327945	328958	+	-1	.	codon_start=1 db_xref=GI:238892543 db_xref=GeneID:7944564 locus_tag=KP1_0315 note='internal ID: KP0315' product='LacI family sugar binding transcriptional regulator' protein_id=YP_002917277.1 transl_table=11
NC_012731	GenBank	CDS	328955	329725	+	-1	.	codon_start=1 db_xref=GI:238892544 db_xref=GeneID:7944565 locus_tag=KP1_0316 note='internal ID: KP0316' product='metal-dependent hydrolase-like protein' protein_id=YP_002917278.1 transl_table=11
NC_012731	GenBank	CDS	329889	330920	+	1	.	codon_start=1 db_xref=GI:238892545 db_xref=GeneID:7944566 gene=potA locus_tag=KP1_0317 note='internal ID: KP0317' product='putative spermidineputrescine ABC transport system ATP-binding component' protein_id=YP_002917279.1 transl_table=11
NC_012731	GenBank	CDS	330839	332089	+	1	.	codon_start=1 db_xref=GI:238892546 db_xref=GeneID:7948239 locus_tag=KP1_0319 note='internal ID: KP0319' product='periplasmic maltose-binding protein' protein_id=YP_002917280.1 transl_table=11
NC_012731	GenBank	CDS	332150	332983	+	1	.	codon_start=1 db_xref=GI:238892547 db_xref=GeneID:7944567 locus_tag=KP1_0320 note='internal ID: KP0320' product='spermidine/putrescine ABC transport system membrane component' protein_id=YP_002917281.1 transl_table=11
NC_012731	GenBank	CDS	332980	333837	+	1	.	codon_start=1 db_xref=GI:238892548 db_xref=GeneID:7944568 locus_tag=KP1_0321 note='internal ID: KP0321' product='putative ABC transport system permease component' protein_id=YP_002917282.1 transl_table=11
NC_012731	GenBank	CDS	333884	334165	+	-1	.	codon_start=1 db_xref=GI:238892549 db_xref=GeneID:7944569 locus_tag=KP1_0322 note='identified by Glimmer2, GeneMark and GeneMark.hmm; internal ID: KP0322' product='hypothetical protein' protein_id=YP_002917283.1 transl_table=11
NC_012731	GenBank	CDS	334257	334499	+	1	.	codon_start=1 db_xref=GI:238892550 db_xref=GeneID:7944570 locus_tag=KP1_0323 note='identified by Glimmer2; internal ID: KP0323' product='hypothetical protein' protein_id=YP_002917284.1 transl_table=11
NC_012731	GenBank	CDS	334672	336276	+	1	.	codon_start=1 db_xref=GI:238892551 db_xref=GeneID:7944571 locus_tag=KP1_0324 note='identified by Glimmer2, GeneMark and GeneMark.hmm; internal ID: KP0324' product='hypothetical protein' protein_id=YP_002917285.1 transl_table=11
NC_012731	GenBank	CDS	336261	336590	+	-1	.	codon_start=1 db_xref=GI:238892552 db_xref=GeneID:7944572 gene=soxS locus_tag=KP1_0325 note='regulates genes involved in response to oxidative stress' product='DNA-binding transcriptional regulator SoxS' protein_id=YP_002917286.1 transl_table=11
NC_012731	GenBank	CDS	336675	337133	+	1	.	codon_start=1 db_xref=GI:238892553 db_xref=GeneID:7948644 gene=soxR locus_tag=KP1_0326 note='internal ID: KP0326' product='redox-sensing activator of soxS' protein_id=YP_002917287.1 transl_table=11
NC_012731	GenBank	CDS	337393	338061	+	1	.	codon_start=1 db_xref=GI:238892554 db_xref=GeneID:7948643 locus_tag=KP1_0327 note='internal ID: KP0327' product='putative glutathione S-transferase' protein_id=YP_002917288.1 transl_table=11
NC_012731	GenBank	CDS	338450	339799	+	1	.	codon_start=1 db_xref=GI:238892555 db_xref=GeneID:7944573 locus_tag=KP1_0328 note='identified by Glimmer2, GeneMark and GeneMark.hmm; internal ID: KP0328' product='hypothetical protein' protein_id=YP_002917289.1 transl_table=11
NC_012731	GenBank	CDS	339947	341593	+	1	.	codon_start=1 db_xref=GI:238892556 db_xref=GeneID:7944574 gene=yjcE locus_tag=KP1_0329 note='internal ID: KP0329' product='putative sodium:hydrogen antiporter' protein_id=YP_002917290.1 transl_table=11
NC_012731	GenBank	CDS	341756	342637	+	-1	.	codon_start=1 db_xref=GI:238892557 db_xref=GeneID:7949440 locus_tag=KP1_0330 note='internal ID: KP0330' product='LysR family transcriptional regulator' protein_id=YP_002917291.1 transl_table=11
NC_012731	GenBank	CDS	342743	343150	+	1	.	codon_start=1 db_xref=GI:238892558 db_xref=GeneID:7944575 locus_tag=KP1_0331 note='internal ID: KP0331' product='putative inner membrane protein' protein_id=YP_002917292.1 transl_table=11
NC_012731	GenBank	CDS	343147	343836	+	1	.	codon_start=1 db_xref=GI:238892559 db_xref=GeneID:7944576 locus_tag=KP1_0332 note='internal ID: KP0332' product='putative inner membrane protein' protein_id=YP_002917293.1 transl_table=11
NC_012731	GenBank	CDS	344347	344904	+	1	.	codon_start=1 db_xref=GI:238892560 db_xref=GeneID:7944577 locus_tag=KP1_0334 note='internal ID: KP0334' product='putative fimbrial chaperone protein' protein_id=YP_002917294.1 transl_table=11
NC_012731	GenBank	CDS	344965	345654	+	1	.	codon_start=1 db_xref=GI:238892561 db_xref=GeneID:7944578 locus_tag=KP1_0335 note='internal ID: KP0335' product='putative chaperone' protein_id=YP_002917295.1 transl_table=11
NC_012731	GenBank	CDS	345608	348187	+	1	.	codon_start=1 db_xref=GI:238892562 db_xref=GeneID:7944579 locus_tag=KP1_0336 note='internal ID: KP0336' product='putative outer membrane usher protein' protein_id=YP_002917296.1 transl_table=11
NC_012731	GenBank	CDS	348178	348774	+	1	.	codon_start=1 db_xref=GI:238892563 db_xref=GeneID:7944580 locus_tag=KP1_0337 note='internal ID: KP0337' product='putative fimbrial subunit' protein_id=YP_002917297.1 transl_table=11
NC_012731	GenBank	CDS	348713	349891	+	1	.	codon_start=1 db_xref=GI:238892564 db_xref=GeneID:7944581 locus_tag=KP1_0338 note='internal ID: KP0338' product='putative adhesin' protein_id=YP_002917298.1 transl_table=11
NC_012731	GenBank	CDS	349938	351593	+	-1	.	codon_start=1 db_xref=GI:238892565 db_xref=GeneID:7944582 gene=actP locus_tag=KP1_0340 note='member of the sodium:solute symporter family; cotranscribed with the acs gene which encodes acetyl coenzyme A synthase; mutations affect acetate uptake' product='acetate permease' protein_id=YP_002917299.1 transl_table=11
NC_012731	GenBank	CDS	351590	351901	+	-1	.	codon_start=1 db_xref=GI:238892566 db_xref=GeneID:7946862 locus_tag=KP1_0341 note='identified by Glimmer2, GeneMark and GeneMark.hmm; internal ID: KP0341' product='hypothetical protein' protein_id=YP_002917300.1 transl_table=11
NC_012731	GenBank	CDS	352085	354043	+	-1	.	codon_start=1 db_xref=GI:238892567 db_xref=GeneID:7944583 gene=acs locus_tag=KP1_0342 note='Acs; catalyzes the conversion of acetate and CoA to acetyl-CoA' product='acetyl-CoA synthetase' protein_id=YP_002917301.1 transl_table=11
NC_012731	GenBank	CDS	354105	354344	+	1	.	codon_start=1 db_xref=GI:238892568 db_xref=GeneID:7946860 locus_tag=KP1_0343 note='identified by Glimmer2; internal ID: KP0343' product='hypothetical protein' protein_id=YP_002917302.1 transl_table=11
NC_012731	GenBank	CDS	354441	355769	+	1	.	codon_start=1 db_xref=GI:238892569 db_xref=GeneID:7944584 gene=gltP locus_tag=KP1_0344 note='carrier protein part of the Na(+)-independent, binding-protein-independent glutamate-aspartate transport system' product='glutamate/aspartate:proton symporter' protein_id=YP_002917303.1 transl_table=11
NC_012731	GenBank	CDS	355806	356492	+	-1	.	codon_start=1 db_xref=GI:238892570 db_xref=GeneID:7947524 locus_tag=KP1_0345 note='identified by Glimmer2, GeneMark and GeneMark.hmm; internal ID: KP0345' product='hypothetical protein' protein_id=YP_002917304.1 transl_table=11
NC_012731	GenBank	CDS	356722	358869	+	-1	.	codon_start=1 db_xref=GI:238892571 db_xref=GeneID:7944585 gene=fdhF locus_tag=KP1_0346 note='internal ID: KP0346' product='formate dehydrogenase-H' protein_id=YP_002917305.1 transl_except=(pos:complement(358450..358452),aa:Sec) transl_table=11
NC_012731	GenBank	CDS	359142	359870	+	1	.	codon_start=1 db_xref=GI:238892572 db_xref=GeneID:7947325 locus_tag=KP1_0348 note='internal ID: KP0348' product='putative response regulator' protein_id=YP_002917306.1 transl_table=11
NC_012731	GenBank	CDS	359912	360919	+	-1	.	codon_start=1 db_xref=GI:238892573 db_xref=GeneID:7944586 locus_tag=KP1_0349 note='internal ID: KP0349' product='putative carbohydrate kinase' protein_id=YP_002917307.1 transl_table=11
NC_012731	GenBank	CDS	360994	361935	+	-1	.	codon_start=1 db_xref=GI:238892574 db_xref=GeneID:7944587 gene=rbsB locus_tag=KP1_0351 note='internal ID: KP0351' product='putative ribose ABC transport system periplasmic ribose-binding component' protein_id=YP_002917308.1 transl_table=11
NC_012731	GenBank	CDS	361966	362964	+	-1	.	codon_start=1 db_xref=GI:238892575 db_xref=GeneID:7948373 gene=rbsC locus_tag=KP1_0352 note='internal ID: KP0352' product='putative ribose ABC transport system permease component' protein_id=YP_002917309.1 transl_table=11
NC_012731	GenBank	CDS	362961	364481	+	-1	.	codon_start=1 db_xref=GI:238892576 db_xref=GeneID:7948375 gene=rbsA locus_tag=KP1_0353 note='internal ID: KP0353' product='putative ribose ABC transport system ATP-binding componen' protein_id=YP_002917310.1 transl_table=11
NC_012731	GenBank	CDS	364661	366946	+	1	.	codon_start=1 db_xref=GI:238892577 db_xref=GeneID:7948371 locus_tag=KP1_0354 note='internal ID: KP0354' product='putative histidine protein kinase' protein_id=YP_002917311.1 transl_table=11
NC_012731	GenBank	CDS	367017	367370	+	1	.	codon_start=1 db_xref=GI:238892578 db_xref=GeneID:7944588 locus_tag=KP1_0355 note='identified by Glimmer2, GeneMark and GeneMark.hmm; internal ID: KP0355' product='hypothetical protein' protein_id=YP_002917312.1 transl_table=11
NC_012731	GenBank	CDS	367392	368150	+	-1	.	codon_start=1 db_xref=GI:238892579 db_xref=GeneID:7944589 gene=phnP locus_tag=KP1_0356 note='required for the use of phosphonates and phosphite as phosphorus sources' product='carbon-phosphorus lyase complex accessory protein' protein_id=YP_002917313.1 transl_table=11
NC_012731	GenBank	CDS	368166	368729	+	-1	.	codon_start=1 db_xref=GI:238892580 db_xref=GeneID:7948204 gene=phnN locus_tag=KP1_0357 note='internal ID: KP0357' product='ribose 1,5-bisphosphokinase' protein_id=YP_002917314.1 transl_table=11
NC_012731	GenBank	CDS	368729	369865	+	-1	.	codon_start=1 db_xref=GI:238892581 db_xref=GeneID:7948203 gene=phnM locus_tag=KP1_0358 note='internal ID: KP0358' product='phosphonate metabolism protein' protein_id=YP_002917315.1 transl_table=11
NC_012731	GenBank	CDS	369862	370542	+	-1	.	codon_start=1 db_xref=GI:238892582 db_xref=GeneID:7948202 gene=phnL locus_tag=KP1_0359 note='internal ID: KP0359' product='ATP-binding component of phosphonate transport' protein_id=YP_002917316.1 transl_table=11
NC_012731	GenBank	CDS	370650	371438	+	-1	.	codon_start=1 db_xref=GI:238892583 db_xref=GeneID:7948201 gene=phnK locus_tag=KP1_0360 note='internal ID: KP0360' product='phosphonate C-P lyase system protein PhnK' protein_id=YP_002917317.1 transl_table=11
NC_012731	GenBank	CDS	371405	372253	+	-1	.	codon_start=1 db_xref=GI:238892584 db_xref=GeneID:7948200 gene=phnJ locus_tag=KP1_0362 note='internal ID: KP0362' product='phosphonate metabolism protein' protein_id=YP_002917318.1 transl_table=11
NC_012731	GenBank	CDS	372246	373310	+	-1	.	codon_start=1 db_xref=GI:238892585 db_xref=GeneID:7948199 gene=phnI locus_tag=KP1_0363 note='internal ID: KP0363' product='phosphonate metabolism protein' protein_id=YP_002917319.1 transl_table=11
NC_012731	GenBank	CDS	373311	373895	+	-1	.	codon_start=1 db_xref=GI:238892586 db_xref=GeneID:7948198 gene=phnH locus_tag=KP1_0364 note='internal ID: KP0364' product='carbon-phosphorus lyase complex subunit' protein_id=YP_002917320.1 transl_table=11
NC_012731	GenBank	CDS	373892	374344	+	-1	.	codon_start=1 db_xref=GI:238892587 db_xref=GeneID:7948197 gene=phnG locus_tag=KP1_0365 note='internal ID: KP0365' product='phosphonate C-P lyase system protein' protein_id=YP_002917321.1 transl_table=11
NC_012731	GenBank	CDS	374345	375076	+	-1	.	codon_start=1 db_xref=GI:238892588 db_xref=GeneID:7948196 gene=phnF locus_tag=KP1_0366 note='may be involved in phosphonate uptake and biodegradation' product='phosphonate metabolism transcriptional regulator PhnF' protein_id=YP_002917322.1 transl_table=11
NC_012731	GenBank	CDS	375226	375660	+	-1	.	codon_start=1 db_xref=GI:238892589 db_xref=GeneID:7948195 locus_tag=KP1_0367 note='identified by Glimmer2, GeneMark and GeneMark.hmm; internal ID: KP0367' product='hypothetical protein' protein_id=YP_002917323.1 transl_table=11
NC_012731	GenBank	CDS	375889	376236	+	-1	.	codon_start=1 db_xref=GI:238892590 db_xref=GeneID:7944590 gene=phnA locus_tag=KP1_0368 note='internal ID: KP0368' product='hypothetical protein' protein_id=YP_002917324.1 transl_table=11
NC_012731	GenBank	CDS	376769	378271	+	1	.	codon_start=1 db_xref=GI:238892591 db_xref=GeneID:7948192 gene=proP locus_tag=KP1_0369 note='internal ID: KP0369' product='proline/glycine betaine transporter' protein_id=YP_002917325.1 transl_table=11
NC_012731	GenBank	CDS	378321	379259	+	-1	.	codon_start=1 db_xref=GI:238892592 db_xref=GeneID:7948286 gene=melR locus_tag=KP1_0370 note='internal ID: KP0370' product='DNA-binding transcriptional regulator MelR' protein_id=YP_002917326.1 transl_table=11
NC_012731	GenBank	CDS	379496	380851	+	1	.	codon_start=1 db_xref=GI:238892593 db_xref=GeneID:7947855 gene=melA locus_tag=KP1_0371 note='internal ID: KP0371' product=alpha-galactosidase protein_id=YP_002917327.1 transl_table=11
NC_012731	GenBank	CDS	380945	382360	+	1	.	codon_start=1 db_xref=GI:238892594 db_xref=GeneID:7947853 gene=melB locus_tag=KP1_0372 note='internal ID: KP0372' product='melibiose:sodium symporter' protein_id=YP_002917328.1 transl_table=11
NC_012731	GenBank	CDS	382636	383592	+	1	.	codon_start=1 db_xref=GI:238892595 db_xref=GeneID:7947854 gene=stbA locus_tag=KP1_0373 note='internal ID: KP0373' product='plasmid stable inheritance protein' protein_id=YP_002917329.1 transl_table=11
NC_012731	GenBank	CDS	383602	383973	+	1	.	codon_start=1 db_xref=GI:238892596 db_xref=GeneID:7948674 gene=stbB locus_tag=KP1_0374 note='internal ID: KP0374' product='plasmid stable inheritance protein' protein_id=YP_002917330.1 transl_table=11
NC_012731	GenBank	CDS	384968	385288	+	-1	.	codon_start=1 db_xref=GI:238892597 db_xref=GeneID:7948675 locus_tag=KP1_0375 note='with CpbA modulates the activity of the dnaK chaperone system; interacts with CbpA and inhibits both the DnaJ-like co-chaperone activity and the DNA binding activity of CbpA' product='chaperone-modulator protein CbpM' protein_id=YP_002917331.1 transl_table=11
NC_012731	GenBank	CDS	385273	386190	+	-1	.	codon_start=1 db_xref=GI:238892598 db_xref=GeneID:7944591 gene=cbpA locus_tag=KP1_0376 note='functional analog of DnaJ; co-chaperone with DnaK, molecular chaperone in an adaptive response to environmental stresses other than heat shock' product='curved DNA-binding protein CbpA' protein_id=YP_002917332.1 transl_table=11
NC_012731	GenBank	CDS	386336	387094	+	-1	.	codon_start=1 db_xref=GI:238892599 db_xref=GeneID:7947029 locus_tag=KP1_0378 note='internal ID: KP0378' product='putative transmembrane protein' protein_id=YP_002917333.1 transl_table=11
NC_012731	GenBank	CDS	387164	388030	+	1	.	codon_start=1 db_xref=GI:238892600 db_xref=GeneID:7944592 locus_tag=KP1_0379 note='internal ID: KP0379' product='putative DSBA oxidoreductase' protein_id=YP_002917334.1 transl_table=11
NC_012731	GenBank	CDS	388076	388528	+	-1	.	codon_start=1 db_xref=GI:238892601 db_xref=GeneID:7944593 gene=hmsS locus_tag=KP1_0380 note='in Yersinia this gene is involved in biofilm formation and hemin adsorption' product='hemin storage system protein' protein_id=YP_002917335.1 transl_table=11
NC_012731	GenBank	CDS	388525	389853	+	-1	.	codon_start=1 db_xref=GI:238892602 db_xref=GeneID:7947618 locus_tag=KP1_0381 note='predicted polysaccharide polymerase involved in biofilm formation; required for the synthesis of the beta-1,6-N-acetylglucosamine polysaccharide; PgaC; in Yersinia the HmsR protein is an inner membrane protein' product=N-glycosyltransferase protein_id=YP_002917336.1 transl_table=11
NC_012731	GenBank	CDS	389846	391867	+	-1	.	codon_start=1 db_xref=GI:238892603 db_xref=GeneID:7944594 gene=pgaB locus_tag=KP1_0382 note='in Yersinia this protein is involved in biofilm formation and hemin adsorption; related protein PgaB in Escherichia coli is an outer membrane N-deacetylase involved in poly-beta-1,6-N-acetyl-D-glucosamine (PGA) export' product='outer membrane N-deacetylase' protein_id=YP_002917337.1 transl_table=11
NC_012731	GenBank	CDS	391870	394359	+	-1	.	codon_start=1 db_xref=GI:238892604 db_xref=GeneID:7944595 gene=pgaA locus_tag=KP1_0383 note='outer membrane protein essential for the synthesis of poly-beta-1,6-N-acetyl-D-glucosamine (PGA); adhesin required for biofilm formation; PgaA (HmsH) seems to translocate and/or dock PGA to the cell surface; member of the hmsHFRS (ycdSRQP or pgaABCD in Escherichia coli) operon in Yersinia' product='outer …
NC_012731	GenBank	CDS	394921	395517	+	1	.	codon_start=1 db_xref=GI:238892605 db_xref=GeneID:7944596 locus_tag=KP1_0384 note='identified by Glimmer2 and GeneMark.hmm; internal ID: KP0384' product='hypothetical protein' protein_id=YP_002917339.1 transl_table=11
NC_012731	GenBank	CDS	395908	396120	+	1	.	codon_start=1 db_xref=GI:238892606 db_xref=GeneID:7944597 locus_tag=KP1_0385 note='identified by GeneMark and GeneMark.hmm; internal ID: KP0385' product='hypothetical protein' protein_id=YP_002917340.1 transl_table=11
NC_012731	GenBank	CDS	396166	396270	+	-1	.	codon_start=1 db_xref=GI:238892607 db_xref=GeneID:7944598 locus_tag=KP1_0386 note='identified by GeneMark.hmm; internal ID: KP0386' product='hypothetical protein' protein_id=YP_002917341.1 transl_table=11
NC_012731	GenBank	CDS	396287	396391	+	-1	.	codon_start=1 db_xref=GI:238892608 db_xref=GeneID:7944599 locus_tag=KP1_0387 note='identified by GeneMark.hmm; internal ID: KP0387' product='hypothetical protein' protein_id=YP_002917342.1 transl_table=11
NC_012731	GenBank	CDS	396408	396512	+	-1	.	codon_start=1 db_xref=GI:238892609 db_xref=GeneID:7944600 locus_tag=KP1_0388 note='identified by GeneMark.hmm; internal ID: KP0388' product='hypothetical protein' protein_id=YP_002917343.1 transl_table=11
NC_012731	GenBank	CDS	396529	396633	+	-1	.	codon_start=1 db_xref=GI:238892610 db_xref=GeneID:7944601 locus_tag=KP1_0389 note='identified by GeneMark.hmm; internal ID: KP0389' product='hypothetical protein' protein_id=YP_002917344.1 transl_table=11
NC_012731	GenBank	tRNA	397076	397151	+	-1	.	db_xref=GeneID:7944602 locus_tag=KP1_6030 product=tRNA-Phe
NC_012731	GenBank	CDS	397267	399372	+	-1	.	codon_start=1 db_xref=GI:238892611 db_xref=GeneID:7946757 locus_tag=KP1_0390 note='identified by Glimmer2, GeneMark and GeneMark.hmm; internal ID: KP0390' product='hypothetical protein' protein_id=YP_002917345.1 transl_table=11
NC_012731	GenBank	CDS	399422	400045	+	-1	.	codon_start=1 db_xref=GI:238892612 db_xref=GeneID:7944603 gene=yjdC locus_tag=KP1_0391 note='internal ID: KP0391' product='putative transcriptional regulator' protein_id=YP_002917346.1 transl_table=11
NC_012731	GenBank	CDS	400033	401829	+	-1	.	codon_start=1 db_xref=GI:238892613 db_xref=GeneID:7949443 gene=dipZ locus_tag=KP1_0392 note='two electrons are transferred from cytoplasmic NADPH to thioredoxin and then to the inner membrane protein DsbD which keeps the disulfide isomerase DsbC in a reduced state in the oxidizing periplasm; DsbC in turns rearranges incorrectly made disulfide bonds in the periplasm' product='thiol:disulfide inter…
NC_012731	GenBank	CDS	401805	402170	+	-1	.	codon_start=1 db_xref=GI:238892614 db_xref=GeneID:7947245 gene=cutA locus_tag=KP1_0393 note='copper binding protein required for copper tolerance; involved in resistance toward heavy metals' product='divalent-cation tolerance protein CutA' protein_id=YP_002917348.1 transl_table=11
NC_012731	GenBank	CDS	402253	403554	+	-1	.	codon_start=1 db_xref=GI:238892615 db_xref=GeneID:7947113 gene=dcuA locus_tag=KP1_0394 note='functions in anaerobic transport of C4-dicarboxylate compounds such as fumarate; similar to dcuB' product='anaerobic C4-dicarboxylate transporter' protein_id=YP_002917349.1 transl_table=11
NC_012731	GenBank	CDS	403670	405106	+	-1	.	codon_start=1 db_xref=GI:238892616 db_xref=GeneID:7947170 gene=aspA locus_tag=KP1_0395 note='catalyzes the formation of fumarate from aspartate' product='aspartate ammonia-lyase' protein_id=YP_002917350.1 transl_table=11
NC_012731	GenBank	CDS	405429	405920	+	1	.	codon_start=1 db_xref=GI:238892617 db_xref=GeneID:7946964 gene=fxsA locus_tag=KP1_0396 note='F exclusion of bacteriophage T7; overproduction of this protein in Escherichia coli inhibits the F plasmid-mediated exclusion of bacteriophage T7; interacts with the F plasmid-encoded PifA protein; inner membrane protein' product=FxsA protein_id=YP_002917351.1 transl_table=11
NC_012731	GenBank	CDS	405971	407221	+	-1	.	codon_start=1 db_xref=GI:238892618 db_xref=GeneID:7947441 gene=yjeH locus_tag=KP1_0397 note='uncharacterized member of the APC superfamily of amino acid transporters; unknown function' product='inner membrane protein YjeH' protein_id=YP_002917352.1 transl_table=11
NC_012731	GenBank	CDS	407454	407747	+	1	.	codon_start=1 db_xref=GI:238892619 db_xref=GeneID:7949450 gene=groES locus_tag=KP1_0399 note='10 kDa chaperonin; Cpn10; GroES; forms homoheptameric ring; binds to one or both ends of the GroEL double barrel in the presence of adenine nucleotides capping it; folding of unfolded substrates initiates in a GroEL-substrate bound and capped by GroES; release of the folded substrate is dependent on ATP …
NC_012731	GenBank	CDS	407785	409431	+	1	.	codon_start=1 db_xref=GI:238892620 db_xref=GeneID:7947549 gene=groEL locus_tag=KP1_0400 note='60 kDa chaperone family; promotes refolding of misfolded polypeptides especially under stressful conditions; forms two stacked rings of heptamers to form a barrel-shaped 14mer; ends can be capped by GroES; misfolded proteins enter the barrel where they are refolded when GroES binds; many bacteria have mu…
NC_012731	GenBank	CDS	409680	410045	+	1	.	codon_start=1 db_xref=GI:238892621 db_xref=GeneID:7947548 locus_tag=KP1_0401 note='identified by Glimmer2 and GeneMark.hmm; internal ID: KP0401' product='hypothetical protein' protein_id=YP_002917355.1 transl_table=11
NC_012731	GenBank	CDS	410100	410963	+	-1	.	codon_start=1 db_xref=GI:238892622 db_xref=GeneID:7944604 locus_tag=KP1_0402 note='identified by Glimmer2, GeneMark and GeneMark.hmm; internal ID: KP0402' product='hypothetical protein' protein_id=YP_002917356.1 transl_table=11
NC_012731	GenBank	CDS	410975	413098	+	-1	.	codon_start=1 db_xref=GI:238892623 db_xref=GeneID:7944605 locus_tag=KP1_0403 note='internal ID: KP0403' product='putative secretion ATPase' protein_id=YP_002917357.1 transl_table=11
NC_012731	GenBank	CDS	413091	414311	+	-1	.	codon_start=1 db_xref=GI:238892624 db_xref=GeneID:7944606 locus_tag=KP1_0404 note='internal ID: KP0404' product='putative secretion ATPase' protein_id=YP_002917358.1 transl_table=11
NC_012731	GenBank	CDS	414482	414850	+	-1	.	codon_start=1 db_xref=GI:238892625 db_xref=GeneID:7944607 locus_tag=KP1_0406 note='identified by GeneMark.hmm; internal ID: KP0406' product='hypothetical protein' protein_id=YP_002917359.1 transl_table=11
NC_012731	GenBank	CDS	414931	415068	+	-1	.	codon_start=1 db_xref=GI:238892626 db_xref=GeneID:7944608 locus_tag=KP1_0408 note='identified by Glimmer2; internal ID: KP0408' product='hypothetical protein' protein_id=YP_002917360.1 transl_table=11
NC_012731	GenBank	CDS	415153	416313	+	-1	.	codon_start=1 db_xref=GI:238892627 db_xref=GeneID:7944609 locus_tag=KP1_0409 note='internal ID: KP0409' product='putative fimbrial subunit protein' protein_id=YP_002917361.1 transl_table=11
NC_012731	GenBank	CDS	416211	418760	+	-1	.	codon_start=1 db_xref=GI:238892628 db_xref=GeneID:7944610 locus_tag=KP1_0410 note='internal ID: KP0410' product='putative fimbrial biogenesis outer membrane usher protein' protein_id=YP_002917362.1 transl_table=11
NC_012731	GenBank	CDS	418790	419569	+	-1	.	codon_start=1 db_xref=GI:238892629 db_xref=GeneID:7944611 locus_tag=KP1_0411 note='internal ID: KP0411' product='putative fimbrial biogenesis periplasmic chaperone' protein_id=YP_002917363.1 transl_table=11
NC_012731	GenBank	CDS	419535	420098	+	-1	.	codon_start=1 db_xref=GI:238892630 db_xref=GeneID:7944612 gene=fimA locus_tag=KP1_0412 note='internal ID: KP0412' product='type 1 fimbrial protein precursor' protein_id=YP_002917364.1 transl_table=11
NC_012731	GenBank	CDS	420529	421224	+	1	.	codon_start=1 db_xref=GI:238892631 db_xref=GeneID:7947358 locus_tag=KP1_0413 note='internal ID: KP0413' product='putative transcriptional regulatory protein' protein_id=YP_002917365.1 transl_table=11
NC_012731	GenBank	CDS	421489	422277	+	1	.	codon_start=1 db_xref=GI:238892632 db_xref=GeneID:7944613 locus_tag=KP1_0415 note='identified by Glimmer2; internal ID: KP0415' product='hypothetical protein' protein_id=YP_002917366.1 transl_table=11
NC_012731	GenBank	CDS	422415	422981	+	1	.	codon_start=1 db_xref=GI:238892633 db_xref=GeneID:7944614 gene=efp locus_tag=KP1_0416 note='Involved in peptide bond synthesis; alters the affinity of the ribosome for aminoacyl-tRNA' product='elongation factor P' protein_id=YP_002917367.1 transl_table=11
NC_012731	GenBank	CDS	423055	423186	+	1	.	codon_start=1 db_xref=GI:238892634 db_xref=GeneID:7947260 gene=ecnA locus_tag=KP1_0418 note='internal ID: KP0418' product='entericidin A' protein_id=YP_002917368.1 transl_table=11
NC_012731	GenBank	CDS	423346	423492	+	1	.	codon_start=1 db_xref=GI:238892635 db_xref=GeneID:7947255 gene=ecnB locus_tag=KP1_0419 note='internal ID: KP0419' product='entericidin B membrane lipoprotein' protein_id=YP_002917369.1 transl_table=11
NC_012731	GenBank	CDS	423636	423953	+	1	.	codon_start=1 db_xref=GI:238892636 db_xref=GeneID:7947256 gene=sugE locus_tag=KP1_0420 note='internal ID: KP0420' product='quarternary ammonium compound transport protein' protein_id=YP_002917370.1 transl_table=11
NC_012731	GenBank	CDS	423950	424483	+	-1	.	codon_start=1 db_xref=GI:238892637 db_xref=GeneID:7948687 gene=blc locus_tag=KP1_0421 note='lipocalin; globomycin-sensitive outer membrane lipoprotein' product='outer membrane lipoprotein Blc' protein_id=YP_002917371.1 transl_table=11
NC_012731	GenBank	CDS	424597	424986	+	-1	.	codon_start=1 db_xref=GI:238892638 db_xref=GeneID:7947010 gene=frdD locus_tag=KP1_0422 note='in conjunction with FrdC acts to anchor the catalytic components of the fumarate reductase to the cytoplasmic membrane' product='fumarate reductase subunit D' protein_id=YP_002917372.1 transl_table=11
NC_012731	GenBank	CDS	424967	425362	+	-1	.	codon_start=1 db_xref=GI:238892639 db_xref=GeneID:7947394 gene=frdC locus_tag=KP1_0423 note='part of four member fumarate reductase enzyme complex FrdABCD which catalyzes the reduction of fumarate to succinate during anaerobic respiration; FrdAB are the catalytic subcomplex consisting of a flavoprotein subunit and an iron-sulfur subunit, respectively; FrdCD are the membrane components which inter…
NC_012731	GenBank	CDS	425373	426107	+	-1	.	codon_start=1 db_xref=GI:238892640 db_xref=GeneID:7947393 gene=frdB locus_tag=KP1_0424 note='part of four member fumarate reductase enzyme complex FrdABCD which catalyzes the reduction of fumarate to succinate during anaerobic respiration; FrdAB are the catalytic subcomplex consisting of a flavoprotein subunit and an iron-sulfur subunit, respectively; FrdCD are the membrane components which inter…
NC_012731	GenBank	CDS	426100	427890	+	-1	.	codon_start=1 db_xref=GI:238892641 db_xref=GeneID:7947392 gene=frdA locus_tag=KP1_0425 note='part of four member fumarate reductase enzyme complex FrdABCD which catalyzes the reduction of fumarate to succinate during anaerobic respiration; FrdAB are the catalytic subcomplex consisting of a flavoprotein subunit and an iron-sulfur subunit, respectively; FrdCD are the membrane components which inter…
NC_012731	GenBank	CDS	428166	429143	+	1	.	codon_start=1 db_xref=GI:238892642 db_xref=GeneID:7947391 gene=yjeA locus_tag=KP1_0426 note='lysine--tRNA ligase beta chain; poxA; class II aminoacyl tRNA synthetase; catalyzes a two-step reaction; first charging a lysine molecule by linking the carboxyl group to the alpha-phosphate of ATP; second by transfer of the aminoacyl-adenylate to its tRNA' product='lysyl-tRNA synthetase' protein_id=YP_00…
NC_012731	GenBank	CDS	429327	430829	+	1	.	codon_start=1 db_xref=GI:238892643 db_xref=GeneID:7949446 gene=yjeM locus_tag=KP1_0427 note='internal ID: KP0427' product='putative APC-family amino-acid transport protein' protein_id=YP_002917377.1 transl_table=11
NC_012731	GenBank	CDS	430867	434196	+	-1	.	codon_start=1 db_xref=GI:238892644 db_xref=GeneID:7949451 gene=yjeP locus_tag=KP1_0428 note='internal ID: KP0428' product='hypothetical protein' protein_id=YP_002917378.1 transl_table=11
NC_012731	GenBank	CDS	434220	435182	+	-1	.	codon_start=1 db_xref=GI:238892645 db_xref=GeneID:7949452 gene=psd locus_tag=KP1_0429 note='catalyzes the decarboxylation of phosphatidyl-L-serine to phosphatidylethanoleamine' product='phosphatidylserine decarboxylase' protein_id=YP_002917379.1 transl_table=11
NC_012731	GenBank	CDS	435343	436437	+	-1	.	codon_start=1 db_xref=GI:238892646 db_xref=GeneID:7948296 gene=yjeQ locus_tag=KP1_0430 note='EngC; RsgA; CpgA; circularly permuted GTPase; ribosome small subunit-dependent GTPase A; has the pattern G4-G1-G3 as opposed to other GTPases; interacts strongly with 30S ribosome which stimulates GTPase activity' product='ribosome-associated GTPase' protein_id=YP_002917380.1 transl_table=11
NC_012731	GenBank	CDS	436445	437044	+	1	.	codon_start=1 db_xref=GI:238892647 db_xref=GeneID:7949453 gene=yjeR locus_tag=KP1_0431 note='3'-5' exoribonuclease specific for small oligoribonuclotides' product=oligoribonuclease protein_id=YP_002917381.1 transl_table=11
NC_012731	GenBank	CDS	437088	437819	+	-1	.	codon_start=1 db_xref=GI:238892648 db_xref=GeneID:7949454 locus_tag=KP1_0432 note='internal ID: KP0432' product='putative arginine-binding periplasmic protein' protein_id=YP_002917382.1 transl_table=11
NC_012731	GenBank	CDS	437844	438044	+	1	.	codon_start=1 db_xref=GI:238892649 db_xref=GeneID:7944615 locus_tag=KP1_0433 note='identified by Glimmer2; internal ID: KP0433' product='hypothetical protein' protein_id=YP_002917383.1 transl_table=11
NC_012731	GenBank	tRNA	438114	438189	+	1	.	db_xref=GeneID:7944616 locus_tag=KP1_6031 product=tRNA-Gly
NC_012731	GenBank	tRNA	438258	438333	+	1	.	db_xref=GeneID:7946758 locus_tag=KP1_6032 product=tRNA-Gly
NC_012731	GenBank	tRNA	438406	438481	+	1	.	db_xref=GeneID:7946759 locus_tag=KP1_6033 product=tRNA-Gly
NC_012731	GenBank	CDS	438752	439891	+	-1	.	codon_start=1 db_xref=GI:238892650 db_xref=GeneID:7946760 gene=yjeS locus_tag=KP1_0434 note='internal ID: KP0434' product='putative electron transport protein' protein_id=YP_002917384.1 transl_table=11
NC_012731	GenBank	CDS	439890	441416	+	1	.	codon_start=1 db_xref=GI:238892651 db_xref=GeneID:7949455 gene=yjeF locus_tag=KP1_0435 note='internal ID: KP0435' product='hypothetical protein' protein_id=YP_002917385.1 transl_table=11
NC_012731	GenBank	CDS	441409	441870	+	1	.	codon_start=1 db_xref=GI:238892652 db_xref=GeneID:7949449 gene=yjeE locus_tag=KP1_0436 note='possibly involved in cell wall synthesis' product='putative ATPase' protein_id=YP_002917386.1 transl_table=11
NC_012731	GenBank	CDS	441887	443242	+	1	.	codon_start=1 db_xref=GI:238892653 db_xref=GeneID:7949448 gene=amiB locus_tag=KP1_0437 note='internal ID: KP0437' product='N-acetylmuramoyl-l-alanine amidase II' protein_id=YP_002917387.1 transl_table=11
NC_012731	GenBank	CDS	443253	445112	+	1	.	codon_start=1 db_xref=GI:238892654 db_xref=GeneID:7946891 gene=mutL locus_tag=KP1_0438 note='This protein is involved in the repair of mismatches in DNA. It is required for dam-dependent methyl-directed DNA mismatch repair. Promotes the formation of a stable complex between two or more DNA-binding proteins in an ATP-dependent manner without itself being part of a final effector complex' product='…
NC_012731	GenBank	CDS	445105	446055	+	1	.	codon_start=1 db_xref=GI:238892655 db_xref=GeneID:7947983 gene=miaA locus_tag=KP1_0439 note='IPP transferase; isopentenyltransferase; involved in tRNA modification; in Escherichia coli this enzyme catalyzes the addition of a delta2-isopentenyl group from dimethylallyl diphosphate to the N6-nitrogen of adenosine adjacent to the anticodon of tRNA species that read codons starting with uracil; furth…
NC_012731	GenBank	CDS	446148	446456	+	1	.	codon_start=1 db_xref=GI:238892656 db_xref=GeneID:7947898 gene=hfq locus_tag=KP1_0441 note='Stimulates the elongation of poly(A) tails' product='RNA-binding protein Hfq' protein_id=YP_002917390.1 transl_table=11
NC_012731	GenBank	CDS	446532	447812	+	1	.	codon_start=1 db_xref=GI:238892657 db_xref=GeneID:7947595 gene=hflX locus_tag=KP1_0442 note='involved in modulation of proteins HflK and HflC; part of the hflA locus (high frequency of lysogenization) which governs the lysis-lysogeny decision of bacteriophage lambda by controlling stability of the phage cII protein' product='putative GTPase HflX' protein_id=YP_002917391.1 transl_table=11
NC_012731	GenBank	CDS	447878	449140	+	1	.	codon_start=1 db_xref=GI:238892658 db_xref=GeneID:7947594 gene=hflK locus_tag=KP1_0443 note='with HflC inhibits proteolysis of lambda cII protein by FtsH' product='FtsH protease regulator HflK' protein_id=YP_002917392.1 transl_table=11
NC_012731	GenBank	CDS	449143	450147	+	1	.	codon_start=1 db_xref=GI:238892659 db_xref=GeneID:7947593 gene=hflC locus_tag=KP1_0444 note='with HflK inhibits proteolysis of lambda cII protein by FtsH' product='FtsH protease regulator HflC' protein_id=YP_002917393.1 transl_table=11
NC_012731	GenBank	CDS	450230	450571	+	-1	.	codon_start=1 db_xref=GI:238892660 db_xref=GeneID:7947592 locus_tag=KP1_0445 note='identified by Glimmer2, GeneMark and GeneMark.hmm; internal ID: KP0445' product='hypothetical protein' protein_id=YP_002917394.1 transl_table=11
NC_012731	GenBank	CDS	450743	450940	+	1	.	codon_start=1 db_xref=GI:238892661 db_xref=GeneID:7944617 locus_tag=KP1_0446 note='identified by Glimmer2 and GeneMark.hmm; internal ID: KP0446' product='hypothetical protein' protein_id=YP_002917395.1 transl_table=11
NC_012731	GenBank	CDS	451043	452341	+	1	.	codon_start=1 db_xref=GI:238892662 db_xref=GeneID:7944618 gene=purA locus_tag=KP1_0448 note='catalyzes the formation of N6-(1,2,-dicarboxyethyl)-AMP from L-aspartate, inosine monophosphate and GTP in AMP biosynthesis' product='adenylosuccinate synthetase' protein_id=YP_002917396.1 transl_table=11
NC_012731	GenBank	CDS	452492	452917	+	1	.	codon_start=1 db_xref=GI:238892663 db_xref=GeneID:7948338 gene=yjeB locus_tag=KP1_0449 note='negatively regulates the transcription of genes upregulated by nitrosative stress' product='transcriptional repressor NsrR' protein_id=YP_002917397.1 transl_table=11
NC_012731	GenBank	CDS	452954	455386	+	1	.	codon_start=1 db_xref=GI:238892664 db_xref=GeneID:7949447 gene=rnr locus_tag=KP1_0450 note='3'-5'exoribonuclease that acts nonspecifically on poly(A), poly(U) and ribosomal RNAs' product='exoribonuclease R' protein_id=YP_002917398.1 transl_table=11
NC_012731	GenBank	CDS	455468	456199	+	1	.	codon_start=1 db_xref=GI:238892665 db_xref=GeneID:7948454 gene=yjfH locus_tag=KP1_0451 note='Specifically methylates the ribose of guanosine 2251 in 23S rRNA' product='23S rRNA (guanosine-2'-O-)-methyltransferase' protein_id=YP_002917399.1 transl_table=11
NC_012731	GenBank	CDS	456306	457961	+	1	.	codon_start=1 db_xref=GI:238892666 db_xref=GeneID:7949457 gene=aidB locus_tag=KP1_0452 note='catalyzes the formation of 3-methylcrotonyl-CoA from isovaleryl-CoA' product='isovaleryl CoA dehydrogenase' protein_id=YP_002917400.1 transl_table=11
NC_012731	GenBank	CDS	457952	458308	+	-1	.	codon_start=1 db_xref=GI:238892667 db_xref=GeneID:7946876 locus_tag=KP1_0453 note='identified by Glimmer2, GeneMark and GeneMark.hmm; internal ID: KP0453' product='hypothetical protein' protein_id=YP_002917401.1 transl_table=11
NC_012731	GenBank	CDS	458365	458673	+	-1	.	codon_start=1 db_xref=GI:238892668 db_xref=GeneID:7944619 locus_tag=KP1_0454 note='in Escherichia coli, mutation of this gene affects biofilm maturation, stress response, and motility' product='putative biofilm stress and motility protein A' protein_id=YP_002917402.1 transl_table=11
NC_012731	GenBank	CDS	458883	459599	+	1	.	codon_start=1 db_xref=GI:238892669 db_xref=GeneID:7944620 gene=yjfP locus_tag=KP1_0455 note='YjfP; esterase activity towards palmitoyl-CoA and pNP-butyrate in vitro; unknown function and substrate in vivo' product=esterase protein_id=YP_002917403.1 transl_table=11
NC_012731	GenBank	CDS	459596	460351	+	-1	.	codon_start=1 db_xref=GI:238892670 db_xref=GeneID:7949458 gene=yjfQ locus_tag=KP1_0457 note='negative regulator of ulaG and ulaABCDEF' product='transcriptional repressor UlaR' protein_id=YP_002917404.1 transl_table=11
NC_012731	GenBank	CDS	460459	461523	+	-1	.	codon_start=1 db_xref=GI:238892671 db_xref=GeneID:7949459 gene=yjfR locus_tag=KP1_0458 note='internal ID: KP0458' product='putative L-ascorbate 6-phosphate lactonase' protein_id=YP_002917405.1 transl_table=11
NC_012731	GenBank	CDS	461886	463286	+	1	.	codon_start=1 db_xref=GI:238892672 db_xref=GeneID:7949460 gene=ulaA locus_tag=KP1_0460 note='membrane component; functions with enzymes IIB (sgaB; ulaB) and IIA (sgaA; ulaC) enzyme I and HPr for anaerobic utilization and uptake of L-ascorbate; sgaTBA are regulated by yifQ as well as Crp and Fnr' product='PTS system ascorbate-specific transporter subunit IIC' protein_id=YP_002917406.1 transl_table…
NC_012731	GenBank	CDS	463299	463604	+	1	.	codon_start=1 db_xref=GI:238892673 db_xref=GeneID:7948830 gene=sgaB locus_tag=KP1_0461 note='involved in the phosphorylation and transport of sugars across the cell membrane; protein IIA transfers a phosphoryl group to IIB which then transfers the phosphoryl group to the sugar; IIC forms the translocation channel for the sugar uptake' product='PTS system L-ascorbate-specific transporter subunit I…
NC_012731	GenBank	CDS	463614	464081	+	1	.	codon_start=1 db_xref=GI:238892674 db_xref=GeneID:7948615 gene=ptxA locus_tag=KP1_0462 note='involved in the phosphorylation and transport of sugars across the cell membrane; protein IIA transfers a phosphoryl group to IIB which then transfers the phosphoryl group to the sugar; IIC forms the translocation channel for the sugar uptake' product='PTS system L-ascorbate-specific transporter subunit I…
NC_012731	GenBank	CDS	464095	464745	+	1	.	codon_start=1 db_xref=GI:238892675 db_xref=GeneID:7948320 gene=ulaD locus_tag=KP1_0463 note='catalyzes the formation of L-xylulose-5-phosphate from 3-keto-L-gulonate-6-phosphate in anaerobic L-ascorbate utilization' product='3-keto-L-gulonate-6-phosphate decarboxylase' protein_id=YP_002917409.1 transl_table=11
NC_012731	GenBank	CDS	464755	465609	+	1	.	codon_start=1 db_xref=GI:238892676 db_xref=GeneID:7948617 gene=sgaU locus_tag=KP1_0464 note='UlaE; catalyzes the epimerization of L-ribulose-5-phosphate into L-xylulose-5-phosphate; part of the anaerobic L-ascorbate degradation pathway' product='L-xylulose 5-phosphate 3-epimerase' protein_id=YP_002917410.1 transl_table=11
NC_012731	GenBank	CDS	465609	466295	+	1	.	codon_start=1 db_xref=GI:238892677 db_xref=GeneID:7948618 gene=sgaE locus_tag=KP1_0465 note='catalyzes the isomerization of L-ribulose 5-phosphate to D-xylulose 5-phosphate in the anaerobic catabolism of L-ascorbate; links the arabinose metabolic pathway to the pentose phosphate pathway and allows the bacteria to use arabinose as an energy source' product='L-ribulose-5-phosphate 4-epimerase' prot…
NC_012731	GenBank	CDS	466359	467555	+	-1	.	codon_start=1 db_xref=GI:238892678 db_xref=GeneID:7948616 locus_tag=KP1_0466 note='identified by Glimmer2, GeneMark and GeneMark.hmm; internal ID: KP0466' product='hypothetical protein' protein_id=YP_002917412.1 transl_table=11
NC_012731	GenBank	CDS	467702	467977	+	-1	.	codon_start=1 db_xref=GI:238892679 db_xref=GeneID:7944621 locus_tag=KP1_0467 note='identified by Glimmer2, GeneMark and GeneMark.hmm; internal ID: KP0467' product='hypothetical protein' protein_id=YP_002917413.1 transl_table=11
NC_012731	GenBank	CDS	468318	468713	+	1	.	codon_start=1 db_xref=GI:238892680 db_xref=GeneID:7944622 gene=rpsF locus_tag=KP1_0468 note='binds cooperatively with S18 to the S15-16S complex, allowing platform assembly to continue with S11 and S21' product='30S ribosomal protein S6' protein_id=YP_002917414.1 transl_table=11
NC_012731	GenBank	CDS	468866	469033	+	1	.	codon_start=1 db_xref=GI:238892681 db_xref=GeneID:7948507 gene=priB locus_tag=KP1_0469 note='internal ID: KP0469' product='primosomal replication protein N' protein_id=YP_002917415.1 transl_table=11
NC_012731	GenBank	CDS	469038	469265	+	1	.	codon_start=1 db_xref=GI:238892682 db_xref=GeneID:7948278 gene=rpsR locus_tag=KP1_0470 note='binds as a heterodimer with protein S6 to the central domain of the 16S rRNA; helps stabilize the platform of the 30S subunit' product='30S ribosomal protein S18' protein_id=YP_002917416.1 transl_table=11
NC_012731	GenBank	CDS	469307	469756	+	1	.	codon_start=1 db_xref=GI:238892683 db_xref=GeneID:7948519 gene=rplI locus_tag=KP1_0472 note='in Escherichia coli this protein is wrapped around the base of the L1 stalk' product='50S ribosomal protein L9' protein_id=YP_002917417.1 transl_table=11
NC_012731	GenBank	CDS	469865	470560	+	-1	.	codon_start=1 db_xref=GI:238892684 db_xref=GeneID:7948467 gene=ytfB locus_tag=KP1_0473 note='internal ID: KP0473' product='putative cell envelope opacity-associated protein A' protein_id=YP_002917418.1 transl_table=11
NC_012731	GenBank	CDS	470698	471378	+	1	.	codon_start=1 db_xref=GI:238892685 db_xref=GeneID:7949581 gene=fklB locus_tag=KP1_0474 note='FKBP-type; rotamase; catalyzes the cis-trans isomerization of proline imidic peptide bonds in oligopeptides' product='peptidyl-prolyl cis-trans isomerase' protein_id=YP_002917419.1 transl_table=11
NC_012731	GenBank	CDS	471683	473086	+	1	.	codon_start=1 db_xref=GI:238892686 db_xref=GeneID:7947373 gene=cycA locus_tag=KP1_0475 note='involved in the transport across the cytoplasmic membrane of D-alanine, D-serine and glycine' product='D-alanine/D-serine/glycine permease' protein_id=YP_002917420.1 transl_table=11
NC_012731	GenBank	CDS	473229	473891	+	-1	.	codon_start=1 db_xref=GI:238892687 db_xref=GeneID:7947120 gene=ytfE locus_tag=KP1_0477 note='Involved in anaerobic NO protection and iron metabolism' product='iron-sulfur cluster repair di-iron protein' protein_id=YP_002917421.1 transl_table=11
NC_012731	GenBank	CDS	473974	474963	+	-1	.	codon_start=1 db_xref=GI:238892688 db_xref=GeneID:7949582 gene=ytfF locus_tag=KP1_0478 note='internal ID: KP0478' product='putative cationic amino acid transport protein' protein_id=YP_002917422.1 transl_table=11
NC_012731	GenBank	CDS	475021	475845	+	-1	.	codon_start=1 db_xref=GI:238892689 db_xref=GeneID:7949583 locus_tag=KP1_0479 note='internal ID: KP0479' product='AraC family transcriptional regulator' protein_id=YP_002917423.1 transl_table=11
NC_012731	GenBank	CDS	475923	476771	+	-1	.	codon_start=1 db_xref=GI:238892690 db_xref=GeneID:7944623 gene=ytfG locus_tag=KP1_0481 note='internal ID: KP0481' product='putative oxidoreductase' protein_id=YP_002917424.1 transl_table=11
NC_012731	GenBank	CDS	476861	477232	+	1	.	codon_start=1 db_xref=GI:238892691 db_xref=GeneID:7949584 gene=ytfH locus_tag=KP1_0482 note='internal ID: KP0482' product='putative transcriptional regulator' protein_id=YP_002917425.1 transl_table=11
NC_012731	GenBank	CDS	477287	479230	+	-1	.	codon_start=1 db_xref=GI:238892692 db_xref=GeneID:7949585 gene=cpdB locus_tag=KP1_0483 note='periplasmic enzyme; functions during ribonucleic acid degradation; 2',3'-cyclic nucleotides are first converted to 3'-nucleotide and then cleaved to yield a ribonucleotide and a phosphate' product='bifunctional 2',3'-cyclic nucleotide 2'-phosphodiesterase/3'-nucleotidase periplasmic precursor protein' pro…
NC_012731	GenBank	CDS	479422	480165	+	1	.	codon_start=1 db_xref=GI:238892693 db_xref=GeneID:7947087 locus_tag=KP1_0484 note='catalyzes the formation of AMP from adenosine-3',5'-bisphosphate' product='adenosine-3'(2'),5'-bisphosphate nucleotidase' protein_id=YP_002917427.1 transl_table=11
NC_012731	GenBank	CDS	480155	480712	+	-1	.	codon_start=1 db_xref=GI:238892694 db_xref=GeneID:7944624 gene=ytfJ locus_tag=KP1_0485 note='internal ID: KP0485' product='hypothetical protein' protein_id=YP_002917428.1 transl_table=11
NC_012731	GenBank	CDS	481036	481242	+	1	.	codon_start=1 db_xref=GI:238892695 db_xref=GeneID:7949586 gene=ytfK locus_tag=KP1_0486 note='internal ID: KP0486' product='putative cytoplasmic protein' protein_id=YP_002917429.1 transl_table=11
NC_012731	GenBank	CDS	481304	481405	+	-1	.	codon_start=1 db_xref=GI:238892696 db_xref=GeneID:7949587 locus_tag=KP1_0487 note='internal ID: KP0487' product='AraC family transcriptional regulator' protein_id=YP_002917430.1 transl_table=11
NC_012731	GenBank	CDS	481505	482842	+	-1	.	codon_start=1 db_xref=GI:238892697 db_xref=GeneID:7944625 gene=ytfL locus_tag=KP1_0488 note='internal ID: KP0488' product='putative hemolysin-related membrane protein' protein_id=YP_002917431.1 transl_table=11
NC_012731	GenBank	CDS	483023	483721	+	-1	.	codon_start=1 db_xref=GI:238892698 db_xref=GeneID:7949588 gene=msrA locus_tag=KP1_0489 note='this stereospecific enzymes reduces the S isomer of methionine sulfoxide while MsrB reduces the R form; provides protection against oxidative stress' product='methionine sulfoxide reductase A' protein_id=YP_002917432.1 transl_table=11
NC_012731	GenBank	CDS	483870	485603	+	1	.	codon_start=1 db_xref=GI:238892699 db_xref=GeneID:7947958 gene=ytfM locus_tag=KP1_0490 note='internal ID: KP0490' product='putative outer membrane protein' protein_id=YP_002917433.1 transl_table=11
NC_012731	GenBank	CDS	485600	489376	+	1	.	codon_start=1 db_xref=GI:238892700 db_xref=GeneID:7949589 locus_tag=KP1_0491 note='identified by Glimmer2, GeneMark and GeneMark.hmm; internal ID: KP0491' product='hypothetical protein' protein_id=YP_002917434.1 transl_table=11
NC_012731	GenBank	CDS	489379	489723	+	1	.	codon_start=1 db_xref=GI:238892701 db_xref=GeneID:7944626 locus_tag=KP1_0492 note='identified by Glimmer2, GeneMark and GeneMark.hmm; internal ID: KP0492' product='hypothetical protein' protein_id=YP_002917435.1 transl_table=11
NC_012731	GenBank	CDS	489828	490028	+	-1	.	codon_start=1 db_xref=GI:238892702 db_xref=GeneID:7944627 locus_tag=KP1_0493 note='identified by Glimmer2; internal ID: KP0493' product='hypothetical protein' protein_id=YP_002917436.1 transl_table=11
NC_012731	GenBank	CDS	490103	490684	+	-1	.	codon_start=1 db_xref=GI:238892703 db_xref=GeneID:7944628 gene=ppa locus_tag=KP1_0494 note='catalyzes the hydrolysis of pyrophosphate to phosphate' product='inorganic pyrophosphatase' protein_id=YP_002917437.1 transl_table=11
NC_012731	GenBank	CDS	491037	491993	+	1	.	codon_start=1 db_xref=GI:238892704 db_xref=GeneID:7948249 gene=ytfQ locus_tag=KP1_0495 note='internal ID: KP0495' product='putative D-ribose transport system periplasmic binding component' protein_id=YP_002917438.1 transl_table=11
NC_012731	GenBank	CDS	492117	493619	+	1	.	codon_start=1 db_xref=GI:238892705 db_xref=GeneID:7949590 gene=ytfR locus_tag=KP1_0496 note='internal ID: KP0496' product='putative D-ribose transport system ATP-binding component' protein_id=YP_002917439.1 transl_table=11
NC_012731	GenBank	CDS	493630	494655	+	1	.	codon_start=1 db_xref=GI:238892706 db_xref=GeneID:7949591 gene=ytfT locus_tag=KP1_0497 note='internal ID: KP0497' product='putative D-ribose transport system permease component' protein_id=YP_002917440.1 transl_table=11
NC_012731	GenBank	CDS	494642	495640	+	1	.	codon_start=1 db_xref=GI:238892707 db_xref=GeneID:7949592 gene=yjfF locus_tag=KP1_0498 note='membrane component of a putative sugar ABC transporter system' product='inner membrane ABC transporter permease protein YjfF' protein_id=YP_002917441.1 transl_table=11
NC_012731	GenBank	CDS	495683	496681	+	-1	.	codon_start=1 db_xref=GI:238892708 db_xref=GeneID:7949456 gene=fbp locus_tag=KP1_0499 note='catalyzes the formation of D-fructose 6-phosphate from fructose-1,6-bisphosphate' product=fructose-1,6-bisphosphatase protein_id=YP_002917442.1 transl_table=11
NC_012731	GenBank	CDS	496700	496864	+	-1	.	codon_start=1 db_xref=GI:238892709 db_xref=GeneID:7947322 locus_tag=KP1_0500 note='identified by Glimmer2; internal ID: KP0500' product='hypothetical protein' protein_id=YP_002917443.1 transl_table=11
NC_012731	GenBank	CDS	496857	498230	+	1	.	codon_start=1 db_xref=GI:238892710 db_xref=GeneID:7944629 gene=mpl locus_tag=KP1_0501 note='internal ID: KP0501' product='UDP-N-acetylmuramate:L-alanyl-gamma-D-glutamyl- meso- diaminopimelate ligase' protein_id=YP_002917444.1 transl_table=11
NC_012731	GenBank	CDS	498296	498826	+	1	.	codon_start=1 db_xref=GI:238892711 db_xref=GeneID:7947937 gene=yjdJ locus_tag=KP1_0502 note='internal ID: KP0502' product='putative acyltransferase domain' protein_id=YP_002917445.1 transl_table=11
NC_012731	GenBank	CDS	498870	500078	+	-1	.	codon_start=1 db_xref=GI:238892712 db_xref=GeneID:7949444 gene=trxC locus_tag=KP1_0503 note='internal ID: KP0503' product='putative thioredoxin-like protein' protein_id=YP_002917446.1 transl_table=11
NC_012731	GenBank	CDS	501219	501770	+	-1	.	codon_start=1 db_xref=GI:238892713 db_xref=GeneID:7948792 locus_tag=KP1_0504 note='identified by Glimmer2, GeneMark and GeneMark.hmm; internal ID: KP0504' product='hypothetical protein' protein_id=YP_002917447.1 transl_table=11
NC_012731	GenBank	CDS	501866	503218	+	1	.	codon_start=1 db_xref=GI:238892714 db_xref=GeneID:7944630 gene=pmbA locus_tag=KP1_0505 note='protease involved in proteolytic processing of the antibiotic Microcin B17 and in sensitivity to the DNA gyrase inhibitor LetD' product='peptidase PmbA' protein_id=YP_002917448.1 transl_table=11
NC_012731	GenBank	CDS	503255	503641	+	1	.	codon_start=1 db_xref=GI:238892715 db_xref=GeneID:7948228 gene=cybC locus_tag=KP1_0506 note='internal ID: KP0506' product='cytochrome b562' protein_id=YP_002917449.1 transl_table=11
NC_012731	GenBank	CDS	503898	504269	+	1	.	codon_start=1 db_xref=GI:238892716 db_xref=GeneID:7947119 locus_tag=KP1_0509 note='internal ID: KP0509' product='putative cytoplasmic protein' protein_id=YP_002917450.1 transl_table=11
NC_012731	GenBank	CDS	504280	504642	+	1	.	codon_start=1 db_xref=GI:238892717 db_xref=GeneID:7944631 locus_tag=KP1_0510 note='internal ID: KP0510' product='putative cytoplasmic protein' protein_id=YP_002917451.1 transl_table=11
NC_012731	GenBank	CDS	504645	504944	+	1	.	codon_start=1 db_xref=GI:238892718 db_xref=GeneID:7944632 locus_tag=KP1_0511 note='internal ID: KP0511' product='putative cytoplasmic protein' protein_id=YP_002917452.1 transl_table=11
NC_012731	GenBank	CDS	504966	505742	+	1	.	codon_start=1 db_xref=GI:238892719 db_xref=GeneID:7944633 locus_tag=KP1_0512 note='internal ID: KP0512' product='putative inner membrane protein' protein_id=YP_002917453.1 transl_table=11
NC_012731	GenBank	CDS	505756	506400	+	1	.	codon_start=1 db_xref=GI:238892720 db_xref=GeneID:7944634 locus_tag=KP1_0513 note='internal ID: KP0513' product='putative inner membrane protein' protein_id=YP_002917454.1 transl_table=11
NC_012731	GenBank	CDS	506506	507639	+	1	.	codon_start=1 db_xref=GI:238892721 db_xref=GeneID:7944635 locus_tag=KP1_0514 note='Catalyzes the reversible hydrolysis of the amide bond within dihydroorotate. This metabolic intermediate is required for the biosynthesis of pyrimidine nucleotides' product=dihydroorotase protein_id=YP_002917455.1 transl_table=11
NC_012731	GenBank	CDS	507623	508741	+	1	.	codon_start=1 db_xref=GI:238892722 db_xref=GeneID:7944636 locus_tag=KP1_0515 note='internal ID: KP0515' product='putative selenocysteine synthase' protein_id=YP_002917456.1 transl_table=11
NC_012731	GenBank	CDS	507650	508753	+	-1	.	codon_start=1 db_xref=GI:238892723 db_xref=GeneID:7944637 locus_tag=KP1_0516 note='identified by Glimmer2; internal ID: KP0516' product='hypothetical protein' protein_id=YP_002917457.1 transl_table=11
NC_012731	GenBank	CDS	508738	509478	+	1	.	codon_start=1 db_xref=GI:238892724 db_xref=GeneID:7944638 locus_tag=KP1_0517 note='internal ID: KP0517' product='putative periplasmic protein' protein_id=YP_002917458.1 transl_table=11
NC_012731	GenBank	CDS	509545	510699	+	1	.	codon_start=1 db_xref=GI:238892725 db_xref=GeneID:7944639 gene=ybhE locus_tag=KP1_0518 note='internal ID: KP0518' product='putative isomerase' protein_id=YP_002917459.1 transl_table=11
NC_012731	GenBank	CDS	510722	512632	+	1	.	codon_start=1 db_xref=GI:238892726 db_xref=GeneID:7949002 gene=frvR locus_tag=KP1_0519 note='internal ID: KP0519' product='putative mannitol/fructose-specific PTS family enzyme IIA component' protein_id=YP_002917460.1 transl_table=11
NC_012731	GenBank	CDS	512710	512952	+	1	.	codon_start=1 db_xref=GI:238892727 db_xref=GeneID:7947409 gene=relB locus_tag=KP1_0520 note='Qin prophage; bifunctional antitoxin of the RelE-RelB toxin-antitoxin system/transcriptional repressor' product='bifunctional antitoxin/transcriptional repressor RelB' protein_id=YP_002917461.1 transl_table=11
NC_012731	GenBank	CDS	512942	513226	+	1	.	codon_start=1 db_xref=GI:238892728 db_xref=GeneID:7948398 gene=relE locus_tag=KP1_0521 note='internal ID: KP0521' product='putative inner membrane protein' protein_id=YP_002917462.1 transl_table=11
NC_012731	GenBank	CDS	513230	513694	+	-1	.	codon_start=1 db_xref=GI:238892729 db_xref=GeneID:7948399 gene=nrdG locus_tag=KP1_0523 note='activates anaerobic ribonucleoside-triphosphate reductase under anaerobic conditions' product='anaerobic ribonucleotide reductase-activating protein' protein_id=YP_002917463.1 transl_table=11
NC_012731	GenBank	CDS	514023	516161	+	-1	.	codon_start=1 db_xref=GI:238892730 db_xref=GeneID:7948053 gene=nrdD locus_tag=KP1_0525 note='Catalyzes the reduction of nucleoside 5'-triphosphates to 2'-deoxynucleoside 5'-triphosphates' product='anaerobic ribonucleoside triphosphate reductase' protein_id=YP_002917464.1 transl_table=11
NC_012731	GenBank	CDS	516518	517267	+	-1	.	codon_start=1 db_xref=GI:238892731 db_xref=GeneID:7948050 locus_tag=KP1_0526 note='identified by Glimmer2, GeneMark and GeneMark.hmm; internal ID: KP0526' product='hypothetical protein' protein_id=YP_002917465.1 transl_table=11
NC_012731	GenBank	CDS	517522	517830	+	1	.	codon_start=1 db_xref=GI:238892732 db_xref=GeneID:7944640 locus_tag=KP1_0527 note='internal ID: KP0527' product='putative phosphotransferase protein' protein_id=YP_002917466.1 transl_table=11
NC_012731	GenBank	CDS	517921	519228	+	1	.	codon_start=1 db_xref=GI:238892733 db_xref=GeneID:7944641 gene=celF locus_tag=KP1_0528 note='internal ID: KP0528' product=6-phospho-beta-glucosidase protein_id=YP_002917467.1 transl_table=11
NC_012731	GenBank	CDS	519255	520607	+	1	.	codon_start=1 db_xref=GI:238892734 db_xref=GeneID:7947052 locus_tag=KP1_0529 note='internal ID: KP0529' product='putative phosphotransferase protein' protein_id=YP_002917468.1 transl_table=11
NC_012731	GenBank	CDS	520663	522318	+	-1	.	codon_start=1 db_xref=GI:238892735 db_xref=GeneID:7944642 gene=treC locus_tag=KP1_0530 note='internal ID: KP0530' product='trehalose-6-phosphate hydrolase' protein_id=YP_002917469.1 transl_table=11
NC_012731	GenBank	CDS	522370	523788	+	-1	.	codon_start=1 db_xref=GI:238892736 db_xref=GeneID:7948768 gene=treB locus_tag=KP1_0531 note='phosphoenolpyruvate-dependent sugar phosphotransferase system; catalyzes the phosphorylation of incoming sugar substrates concomitant with their translocation across the cell membrane; IIB is phosphorylated by IIA and then transfers the phosphoryl group to the sugar; IIC forms the translocation channel' p…
NC_012731	GenBank	CDS	523919	524866	+	-1	.	codon_start=1 db_xref=GI:238892737 db_xref=GeneID:7948767 gene=treR locus_tag=KP1_0532 note='regulates genes involved in trehalose metabolism; binds the intermediate trehalose-6-phosphate; binds a dimer; regulates treBC operon' product='trehalose repressor' protein_id=YP_002917471.1 transl_table=11
NC_012731	GenBank	CDS	525246	527954	+	1	.	codon_start=1 db_xref=GI:238892738 db_xref=GeneID:7948770 gene=mgtA locus_tag=KP1_0533 note='P-type ATPase involved in magnesium influx' product='magnesium-transporting ATPase MgtA' protein_id=YP_002917472.1 transl_table=11
NC_012731	GenBank	CDS	528028	528414	+	-1	.	codon_start=1 db_xref=GI:238892739 db_xref=GeneID:7947887 gene=yjgF locus_tag=KP1_0534 note='internal ID: KP0534' product='putative translation initiation inhibitor' protein_id=YP_002917473.1 transl_table=11
NC_012731	GenBank	CDS	528567	529028	+	-1	.	codon_start=1 db_xref=GI:238892740 db_xref=GeneID:7949463 gene=pyrI locus_tag=KP1_0535 note='involved in the allosteric regulation of aspartate carbamoyltransferase' product='aspartate carbamoyltransferase regulatory subunit' protein_id=YP_002917474.1 transl_table=11
NC_012731	GenBank	CDS	529042	529977	+	-1	.	codon_start=1 db_xref=GI:238892741 db_xref=GeneID:7948363 gene=pyrB locus_tag=KP1_0536 note='catalyzes the transfer of the carbamoyl moiety from carbamoyl phosphate to L- aspartate in pyrimidine biosynthesis' product='aspartate carbamoyltransferase catalytic subunit' protein_id=YP_002917475.1 transl_table=11
NC_012731	GenBank	CDS	530313	530765	+	1	.	codon_start=1 db_xref=GI:238892742 db_xref=GeneID:7948356 gene=yjgK locus_tag=KP1_0538 note='internal ID: KP0538' product='putative cytoplasmic protein' protein_id=YP_002917476.1 transl_table=11
NC_012731	GenBank	CDS	530827	531831	+	-1	.	codon_start=1 db_xref=GI:238892743 db_xref=GeneID:7949464 gene=argI locus_tag=KP1_0539 note='internal ID: KP0539' product='ornithine carbamoyltransferase' protein_id=YP_002917477.1 transl_table=11
NC_012731	GenBank	CDS	531995	532417	+	1	.	codon_start=1 db_xref=GI:238892744 db_xref=GeneID:7946928 gene=yjgD locus_tag=KP1_0540 note='internal ID: KP0540' product='hypothetical protein' protein_id=YP_002917478.1 transl_table=11
NC_012731	GenBank	CDS	532476	533240	+	1	.	codon_start=1 db_xref=GI:238892745 db_xref=GeneID:7949462 gene=miaE locus_tag=KP1_0542 note='internal ID: KP0542' product='hydroxylase for synthesis of 2-methylthio-cis-ribozeatin in tRNA' protein_id=YP_002917479.1 transl_table=11
NC_012731	GenBank	CDS	533310	533825	+	-1	.	codon_start=1 db_xref=GI:238892746 db_xref=GeneID:7947900 gene=yjgM locus_tag=KP1_0543 note='internal ID: KP0543' product='putative acetyltransferase' protein_id=YP_002917480.1 transl_table=11
NC_012731	GenBank	CDS	533934	536789	+	-1	.	codon_start=1 db_xref=GI:238892747 db_xref=GeneID:7949465 gene=valS locus_tag=KP1_0544 note='valine--tRNA ligase; ValRS; converts valine ATP and tRNA(Val) to AMP PPi and valyl-tRNA(Val); class-I aminoacyl-tRNA synthetase type 1 subfamily; has a posttransfer editing process to hydrolyze mischarged Thr-tRNA(Val) which is done by the editing domain' product='valyl-tRNA synthetase' protein_id=YP_0029…
NC_012731	GenBank	CDS	536789	537265	+	-1	.	codon_start=1 db_xref=GI:238892748 db_xref=GeneID:7948859 gene=holC locus_tag=KP1_0545 note='binds to single-strand binding (SSB) protein and acts as a bridge between the DnaX clamp loader complex and the SSB' product='DNA polymerase III subunit chi' protein_id=YP_002917482.1 transl_table=11
NC_012731	GenBank	CDS	537352	538863	+	-1	.	codon_start=1 db_xref=GI:238892749 db_xref=GeneID:7947628 gene=pepA locus_tag=KP1_0546 note='catalyzes the removal of N-terminal amino acids preferably leucine from various peptides' product='leucyl aminopeptidase' protein_id=YP_002917483.1 transl_table=11
NC_012731	GenBank	CDS	539253	540350	+	1	.	codon_start=1 db_xref=GI:238892750 db_xref=GeneID:7948163 gene=yjgP locus_tag=KP1_0548 note='internal ID: KP0548' product='putative transport system transmembrane component' protein_id=YP_002917484.1 transl_table=11
NC_012731	GenBank	CDS	540350	541432	+	1	.	codon_start=1 db_xref=GI:238892751 db_xref=GeneID:7949466 gene=yjgQ locus_tag=KP1_0549 note='internal ID: KP0549' product='putative transport system permease component' protein_id=YP_002917485.1 transl_table=11
NC_012731	GenBank	CDS	541481	542983	+	-1	.	codon_start=1 db_xref=GI:238892752 db_xref=GeneID:7949467 gene=yjgR locus_tag=KP1_0550 note='internal ID: KP0550' product='putative transport system ATP-binding component' protein_id=YP_002917486.1 transl_table=11
NC_012731	GenBank	CDS	543082	543903	+	-1	.	codon_start=1 db_xref=GI:238892753 db_xref=GeneID:7949468 locus_tag=KP1_0551 note='identified by Glimmer2, GeneMark and GeneMark.hmm; internal ID: KP0551' product='hypothetical protein' protein_id=YP_002917487.1 transl_table=11
NC_012731	GenBank	CDS	544256	545761	+	1	.	codon_start=1 db_xref=GI:238892754 db_xref=GeneID:7944643 locus_tag=KP1_0552 note='internal ID: KP0552' product='putative aldehyde dehydrogenase' protein_id=YP_002917488.1 transl_table=11
NC_012731	GenBank	CDS	545780	546589	+	1	.	codon_start=1 db_xref=GI:238892755 db_xref=GeneID:7944644 locus_tag=KP1_0553 note='identified by Glimmer2, GeneMark and GeneMark.hmm; internal ID: KP0553' product='hypothetical protein' protein_id=YP_002917489.1 transl_table=11
NC_012731	GenBank	CDS	548417	549274	+	-1	.	codon_start=1 db_xref=GI:238892756 db_xref=GeneID:7944645 locus_tag=KP1_0557 note='internal ID: KP0557' product='putative helix-turn-helix protein' protein_id=YP_002917490.1 transl_table=11
NC_012731	GenBank	CDS	549426	551339	+	-1	.	codon_start=1 db_xref=GI:238892757 db_xref=GeneID:7944646 gene=iolB locus_tag=KP1_0558 note='internal ID: KP0558' product='putative myo-inositol catabolism protein' protein_id=YP_002917491.1 transl_table=11
NC_012731	GenBank	CDS	551845	553785	+	1	.	codon_start=1 db_xref=GI:238892758 db_xref=GeneID:7947702 gene=iolD locus_tag=KP1_0559 note='internal ID: KP0559' product='acetolactate synthase' protein_id=YP_002917492.1 transl_table=11
NC_012731	GenBank	CDS	553832	554845	+	1	.	codon_start=1 db_xref=GI:238892759 db_xref=GeneID:7947703 locus_tag=KP1_0560 note='internal ID: KP0560' product='putative NADH-dependent dehydrogenase' protein_id=YP_002917493.1 transl_table=11
NC_012731	GenBank	CDS	554887	555771	+	1	.	codon_start=1 db_xref=GI:238892760 db_xref=GeneID:7944647 locus_tag=KP1_0562 note='internal ID: KP0562' product='putative epimerase/isomerase' protein_id=YP_002917494.1 transl_table=11
NC_012731	GenBank	CDS	555795	556694	+	1	.	codon_start=1 db_xref=GI:238892761 db_xref=GeneID:7944648 gene=iolE locus_tag=KP1_0564 note='internal ID: KP0564' product='sugar phosphate isomerases/epimerases' protein_id=YP_002917495.1 transl_table=11
NC_012731	GenBank	CDS	556838	558148	+	-1	.	codon_start=1 db_xref=GI:238892762 db_xref=GeneID:7947704 locus_tag=KP1_0565 note='internal ID: KP0565' product='putative SN-glycerol-3-phosphate-binding periplasmic protein' protein_id=YP_002917496.1 transl_table=11
NC_012731	GenBank	CDS	558288	559409	+	-1	.	codon_start=1 db_xref=GI:238892763 db_xref=GeneID:7944649 locus_tag=KP1_0566 note='internal ID: KP0566' product='putative ABC transporter' protein_id=YP_002917497.1 transl_table=11
NC_012731	GenBank	CDS	559364	560188	+	-1	.	codon_start=1 db_xref=GI:238892764 db_xref=GeneID:7944650 locus_tag=KP1_0567 note='internal ID: KP0567' product='putative phosphohydrolase' protein_id=YP_002917498.1 transl_table=11
NC_012731	GenBank	CDS	560199	561086	+	-1	.	codon_start=1 db_xref=GI:238892765 db_xref=GeneID:7944651 locus_tag=KP1_0568 note='internal ID: KP0568' product='putative SN-glycerol-3-phosphate transport system permease' protein_id=YP_002917499.1 transl_table=11
NC_012731	GenBank	CDS	561076	561960	+	-1	.	codon_start=1 db_xref=GI:238892766 db_xref=GeneID:7944652 locus_tag=KP1_0569 note='internal ID: KP0569' product='putative SN-glycerol-3-phosphate transport system permease' protein_id=YP_002917500.1 transl_table=11
NC_012731	GenBank	CDS	562091	563110	+	-1	.	codon_start=1 db_xref=GI:238892767 db_xref=GeneID:7944653 gene=yjgB locus_tag=KP1_0570 note='internal ID: KP0570' product='putative alcohol dehydrogenase' protein_id=YP_002917501.1 transl_table=11
NC_012731	GenBank	CDS	563222	564691	+	-1	.	codon_start=1 db_xref=GI:238892768 db_xref=GeneID:7949461 locus_tag=KP1_0571 note='internal ID: KP0571' product='putative sulfate transporter' protein_id=YP_002917502.1 transl_table=11
NC_012731	GenBank	CDS	564688	565368	+	-1	.	codon_start=1 db_xref=GI:238892769 db_xref=GeneID:7944654 gene=yadF locus_tag=KP1_0572 note='internal ID: KP0572' product='putative carbonic anhdrase' protein_id=YP_002917503.1 transl_table=11
NC_012731	GenBank	tRNA	565958	566042	+	1	.	db_xref=GeneID:7948927 locus_tag=KP1_6034 product=tRNA-Leu
NC_012731	GenBank	CDS	566263	567945	+	1	.	codon_start=1 db_xref=GI:238892770 db_xref=GeneID:7946761 gene=int locus_tag=KP1_0573 note='internal ID: KP0573' product=integrase protein_id=YP_002917504.1 transl_table=11
NC_012731	GenBank	CDS	568386	569819	+	1	.	codon_start=1 db_xref=GI:238892771 db_xref=GeneID:7947699 locus_tag=KP1_0574 note='identified by Glimmer2 and GeneMark.hmm; internal ID: KP0574' product='hypothetical protein' protein_id=YP_002917505.1 transl_table=11
NC_012731	GenBank	CDS	569911	570060	+	1	.	codon_start=1 db_xref=GI:238892772 db_xref=GeneID:7944655 locus_tag=KP1_0575 note='identified by GeneMark.hmm; internal ID: KP0575' product='hypothetical protein' protein_id=YP_002917506.1 transl_table=11
NC_012731	GenBank	CDS	570179	570343	+	-1	.	codon_start=1 db_xref=GI:238892773 db_xref=GeneID:7944656 locus_tag=KP1_0576 note='identified by Glimmer2; internal ID: KP0576' product='hypothetical protein' protein_id=YP_002917507.1 transl_table=11
NC_012731	GenBank	CDS	570743	572416	+	-1	.	codon_start=1 db_xref=GI:238892774 db_xref=GeneID:7944657 locus_tag=KP1_0577 note='internal ID: KP0577' product='putative helicase' protein_id=YP_002917508.1 transl_table=11
NC_012731	GenBank	CDS	572413	573402	+	-1	.	codon_start=1 db_xref=GI:238892775 db_xref=GeneID:7944658 locus_tag=KP1_0578 note='internal ID: KP0578' product='putative exonuclease' protein_id=YP_002917509.1 transl_table=11
NC_012731	GenBank	CDS	573402	574433	+	-1	.	codon_start=1 db_xref=GI:238892776 db_xref=GeneID:7944659 locus_tag=KP1_0580 note='internal ID: KP0580' product='putative exonuclease' protein_id=YP_002917510.1 transl_table=11
NC_012731	GenBank	CDS	574854	575840	+	-1	.	codon_start=1 db_xref=GI:238892777 db_xref=GeneID:7944660 locus_tag=KP1_0581 note='identified by Glimmer2 and GeneMark.hmm; internal ID: KP0581' product='hypothetical protein' protein_id=YP_002917511.1 transl_table=11
NC_012731	GenBank	CDS	576695	577066	+	-1	.	codon_start=1 db_xref=GI:238892778 db_xref=GeneID:7944661 locus_tag=KP1_0583 note='internal ID: KP0583' product='filamentation induced by cAMP protein Fic' protein_id=YP_002917512.1 transl_table=11
NC_012731	GenBank	CDS	577287	577610	+	-1	.	codon_start=1 db_xref=GI:238892779 db_xref=GeneID:7944662 locus_tag=KP1_0585 note='identified by Glimmer2; internal ID: KP0585' product='hypothetical protein' protein_id=YP_002917513.1 transl_table=11
NC_012731	GenBank	CDS	577694	579286	+	-1	.	codon_start=1 db_xref=GI:238892780 db_xref=GeneID:7944663 locus_tag=KP1_0586 note='identified by Glimmer2, GeneMark and GeneMark.hmm; internal ID: KP0586' product='hypothetical protein' protein_id=YP_002917514.1 transl_table=11
NC_012731	GenBank	CDS	579496	580221	+	1	.	codon_start=1 db_xref=GI:238892781 db_xref=GeneID:7944664 locus_tag=KP1_0587 note='identified by Glimmer2, GeneMark and GeneMark.hmm; internal ID: KP0587' product='hypothetical protein' protein_id=YP_002917515.1 transl_table=11
NC_012731	GenBank	CDS	580208	580915	+	1	.	codon_start=1 db_xref=GI:238892782 db_xref=GeneID:7944665 locus_tag=KP1_0588 note='identified by GeneMark.hmm; internal ID: KP0588' product='hypothetical protein' protein_id=YP_002917516.1 transl_table=11
NC_012731	GenBank	CDS	580949	581320	+	-1	.	codon_start=1 db_xref=GI:238892783 db_xref=GeneID:7944666 locus_tag=KP1_0589 note='identified by Glimmer2, GeneMark and GeneMark.hmm; internal ID: KP0589' product='hypothetical protein' protein_id=YP_002917517.1 transl_table=11
NC_012731	GenBank	CDS	581386	582387	+	-1	.	codon_start=1 db_xref=GI:238892784 db_xref=GeneID:7944667 locus_tag=KP1_0590 note='internal ID: KP0590' product='putative antirestriction protein' protein_id=YP_002917518.1 transl_table=11
NC_012731	GenBank	CDS	582356	582757	+	-1	.	codon_start=1 db_xref=GI:238892785 db_xref=GeneID:7944668 locus_tag=KP1_0591 note='identified by Glimmer2, GeneMark and GeneMark.hmm; internal ID: KP0591' product='hypothetical protein' protein_id=YP_002917519.1 transl_table=11
NC_012731	GenBank	CDS	582972	583634	+	1	.	codon_start=1 db_xref=GI:238892786 db_xref=GeneID:7944669 locus_tag=KP1_0592 note='identified by Glimmer2 and GeneMark.hmm; internal ID: KP0592' product='hypothetical protein' protein_id=YP_002917520.1 transl_table=11
NC_012731	GenBank	CDS	583723	585225	+	-1	.	codon_start=1 db_xref=GI:238892787 db_xref=GeneID:7944670 locus_tag=KP1_0593 note='internal ID: KP0593' product='hypothetical protein' protein_id=YP_002917521.1 transl_table=11
NC_012731	GenBank	CDS	585240	586655	+	-1	.	codon_start=1 db_xref=GI:238892788 db_xref=GeneID:7944671 locus_tag=KP1_0594 note='identified by Glimmer2, GeneMark and GeneMark.hmm; internal ID: KP0594' product='hypothetical protein' protein_id=YP_002917522.1 transl_table=11
NC_012731	GenBank	CDS	586595	587710	+	-1	.	codon_start=1 db_xref=GI:238892789 db_xref=GeneID:7944672 locus_tag=KP1_0595 note='identified by Glimmer2, GeneMark and GeneMark.hmm; internal ID: KP0595' product='hypothetical protein' protein_id=YP_002917523.1 transl_table=11
NC_012731	GenBank	CDS	587739	588329	+	1	.	codon_start=1 db_xref=GI:238892790 db_xref=GeneID:7944673 locus_tag=KP1_0596 note='internal ID: KP0596' product='recombinase involved in phase variation' protein_id=YP_002917524.1 transl_table=11
NC_012731	GenBank	CDS	588698	589210	+	1	.	codon_start=1 db_xref=GI:238892791 db_xref=GeneID:7944674 locus_tag=KP1_0597 note='internal ID: KP0597' product='fimbrial protein' protein_id=YP_002917525.1 transl_table=11
NC_012731	GenBank	CDS	589314	589994	+	1	.	codon_start=1 db_xref=GI:238892792 db_xref=GeneID:7944675 locus_tag=KP1_0598 note='internal ID: KP0598' product='putative fimbrial chaperone protein precursor' protein_id=YP_002917526.1 transl_table=11
NC_012731	GenBank	CDS	590004	592493	+	1	.	codon_start=1 db_xref=GI:238892793 db_xref=GeneID:7944676 locus_tag=KP1_0600 note='internal ID: KP0600' product='long polar fimbrial outer membrane usher protein' protein_id=YP_002917527.1 transl_table=11
NC_012731	GenBank	CDS	592494	593447	+	1	.	codon_start=1 db_xref=GI:238892794 db_xref=GeneID:7944677 locus_tag=KP1_0601 note='internal ID: KP0601' product='putative fimbrial adhesin precursor' protein_id=YP_002917528.1 transl_table=11
NC_012731	GenBank	CDS	593500	594546	+	1	.	codon_start=1 db_xref=GI:238892795 db_xref=GeneID:7944678 locus_tag=KP1_0602 note='identified by Glimmer2 and GeneMark.hmm; internal ID: KP0602' product='hypothetical protein' protein_id=YP_002917529.1 transl_table=11
NC_012731	GenBank	CDS	594627	595643	+	-1	.	codon_start=1 db_xref=GI:238892796 db_xref=GeneID:7944679 locus_tag=KP1_0604 note='internal ID: KP0604' product='putative dehydrogenase' protein_id=YP_002917530.1 transl_table=11
NC_012731	GenBank	CDS	595654	596634	+	-1	.	codon_start=1 db_xref=GI:238892797 db_xref=GeneID:7944680 locus_tag=KP1_0605 note='internal ID: KP0605' product='putative glucitol/sorbitol-specific PTS family enzyme IIBC component' protein_id=YP_002917531.1 transl_table=11
NC_012731	GenBank	CDS	596631	597005	+	-1	.	codon_start=1 db_xref=GI:238892798 db_xref=GeneID:7944681 locus_tag=KP1_0607 note='internal ID: KP0607' product='putative glucitol/sorbitol-specific PTS family enzyme IIA component' protein_id=YP_002917532.1 transl_table=11
NC_012731	GenBank	CDS	597002	597523	+	-1	.	codon_start=1 db_xref=GI:238892799 db_xref=GeneID:7944682 locus_tag=KP1_0608 note='internal ID: KP0608' product='putative glucitol/sorbitol-specific PTS family enzyme II component' protein_id=YP_002917533.1 transl_table=11
NC_012731	GenBank	CDS	597636	597911	+	-1	.	codon_start=1 db_xref=GI:238892800 db_xref=GeneID:7944683 locus_tag=KP1_0609 note='internal ID: KP0609' product='putative cytoplasmic protein' protein_id=YP_002917534.1 transl_table=11
NC_012731	GenBank	CDS	598015	598245	+	1	.	codon_start=1 db_xref=GI:238892801 db_xref=GeneID:7944684 locus_tag=KP1_0611 note='internal ID: KP0611' product='putative regulatory protein' protein_id=YP_002917535.1 transl_table=11
NC_012731	GenBank	CDS	598328	598555	+	1	.	codon_start=1 db_xref=GI:238892802 db_xref=GeneID:7944685 locus_tag=KP1_0612 note='internal ID: KP0612' product='putative regulatory protein' protein_id=YP_002917536.1 transl_table=11
NC_012731	GenBank	CDS	598753	600030	+	-1	.	codon_start=1 db_xref=GI:238892803 db_xref=GeneID:7944686 locus_tag=KP1_0613 note='identified by Glimmer2 and GeneMark.hmm; internal ID: KP0613' product='hypothetical protein' protein_id=YP_002917537.1 transl_table=11
NC_012731	GenBank	CDS	600518	603148	+	-1	.	codon_start=1 db_xref=GI:238892804 db_xref=GeneID:7944687 locus_tag=KP1_0614 note='identified by Glimmer2, GeneMark and GeneMark.hmm; internal ID: KP0614' product='hypothetical protein' protein_id=YP_002917538.1 transl_table=11
NC_012731	GenBank	CDS	603145	603504	+	-1	.	codon_start=1 db_xref=GI:238892805 db_xref=GeneID:7944688 locus_tag=KP1_0615 note='identified by Glimmer2, GeneMark and GeneMark.hmm; internal ID: KP0615' product='hypothetical protein' protein_id=YP_002917539.1 transl_table=11
NC_012731	GenBank	CDS	603501	604796	+	-1	.	codon_start=1 db_xref=GI:238892806 db_xref=GeneID:7944689 locus_tag=KP1_0616 note='identified by Glimmer2, GeneMark and GeneMark.hmm; internal ID: KP0616' product='hypothetical protein' protein_id=YP_002917540.1 transl_table=11
NC_012731	GenBank	CDS	604793	605623	+	-1	.	codon_start=1 db_xref=GI:238892807 db_xref=GeneID:7944690 locus_tag=KP1_0617 note='identified by Glimmer2, GeneMark and GeneMark.hmm; internal ID: KP0617' product='hypothetical protein' protein_id=YP_002917541.1 transl_table=11
NC_012731	GenBank	CDS	605557	606240	+	-1	.	codon_start=1 db_xref=GI:238892808 db_xref=GeneID:7944691 locus_tag=KP1_0618 note='identified by Glimmer2, GeneMark and GeneMark.hmm; internal ID: KP0618' product='hypothetical protein' protein_id=YP_002917542.1 transl_table=11
NC_012731	GenBank	CDS	606213	606566	+	-1	.	codon_start=1 db_xref=GI:238892809 db_xref=GeneID:7944692 locus_tag=KP1_0619 note='identified by Glimmer2 and GeneMark.hmm; internal ID: KP0619' product='hypothetical protein' protein_id=YP_002917543.1 transl_table=11
NC_012731	GenBank	CDS	606568	606885	+	-1	.	codon_start=1 db_xref=GI:238892810 db_xref=GeneID:7944693 locus_tag=KP1_0620 note='identified by Glimmer2, GeneMark and GeneMark.hmm; internal ID: KP0620' product='hypothetical protein' protein_id=YP_002917544.1 transl_table=11
NC_012731	GenBank	CDS	606895	607128	+	-1	.	codon_start=1 db_xref=GI:238892811 db_xref=GeneID:7944694 locus_tag=KP1_0621 note='identified by Glimmer2, GeneMark and GeneMark.hmm; internal ID: KP0621' product='hypothetical protein' protein_id=YP_002917545.1 transl_table=11
NC_012731	GenBank	CDS	607789	609405	+	-1	.	codon_start=1 db_xref=GI:238892812 db_xref=GeneID:7944695 locus_tag=KP1_0622 note='identified by Glimmer2 and GeneMark.hmm; internal ID: KP0622' product='hypothetical protein' protein_id=YP_002917546.1 transl_table=11
NC_012731	GenBank	CDS	609368	614323	+	-1	.	codon_start=1 db_xref=GI:238892813 db_xref=GeneID:7944696 locus_tag=KP1_0623 note='identified by Glimmer2 and GeneMark.hmm; internal ID: KP0623' product='hypothetical protein' protein_id=YP_002917547.1 transl_table=11
NC_012731	GenBank	CDS	614926	615558	+	-1	.	codon_start=1 db_xref=GI:238892814 db_xref=GeneID:7944697 locus_tag=KP1_0625 note='identified by Glimmer2 and GeneMark.hmm; internal ID: KP0625' product='hypothetical protein' protein_id=YP_002917548.1 transl_table=11
NC_012731	GenBank	CDS	615555	617573	+	-1	.	codon_start=1 db_xref=GI:238892815 db_xref=GeneID:7944698 locus_tag=KP1_0626 note='identified by Glimmer2, GeneMark and GeneMark.hmm; internal ID: KP0626' product='hypothetical protein' protein_id=YP_002917549.1 transl_table=11
NC_012731	GenBank	CDS	617570	618088	+	-1	.	codon_start=1 db_xref=GI:238892816 db_xref=GeneID:7944699 locus_tag=KP1_0627 note='identified by Glimmer2, GeneMark and GeneMark.hmm; internal ID: KP0627' product='hypothetical protein' protein_id=YP_002917550.1 transl_table=11
NC_012731	GenBank	CDS	618067	618741	+	-1	.	codon_start=1 db_xref=GI:238892817 db_xref=GeneID:7944700 locus_tag=KP1_0628 note='identified by Glimmer2, GeneMark and GeneMark.hmm; internal ID: KP0628' product='hypothetical protein' protein_id=YP_002917551.1 transl_table=11
NC_012731	GenBank	CDS	618745	619452	+	-1	.	codon_start=1 db_xref=GI:238892818 db_xref=GeneID:7944701 locus_tag=KP1_0629 note='internal ID: KP0629' product='putative type IV pilus protein' protein_id=YP_002917552.1 transl_table=11
NC_012731	GenBank	CDS	619516	619899	+	-1	.	codon_start=1 db_xref=GI:238892819 db_xref=GeneID:7944702 locus_tag=KP1_0630 note='identified by Glimmer2, GeneMark and GeneMark.hmm; internal ID: KP0630' product='hypothetical protein' protein_id=YP_002917553.1 transl_table=11
NC_012731	GenBank	CDS	619970	620413	+	-1	.	codon_start=1 db_xref=GI:238892820 db_xref=GeneID:7944703 locus_tag=KP1_0631 note='identified by Glimmer2, GeneMark and GeneMark.hmm; internal ID: KP0631' product='hypothetical protein' protein_id=YP_002917554.1 transl_table=11
NC_012731	GenBank	CDS	620489	620638	+	1	.	codon_start=1 db_xref=GI:238892821 db_xref=GeneID:7944704 locus_tag=KP1_0632 note='identified by Glimmer2; internal ID: KP0632' product='hypothetical protein' protein_id=YP_002917555.1 transl_table=11
NC_012731	GenBank	CDS	620800	621270	+	1	.	codon_start=1 db_xref=GI:238892822 db_xref=GeneID:7944705 locus_tag=KP1_0633 note='internal ID: KP0633' product='putative heat shock protein' protein_id=YP_002917556.1 transl_table=11
NC_012731	GenBank	CDS	621318	623009	+	-1	.	codon_start=1 db_xref=GI:238892823 db_xref=GeneID:7944706 locus_tag=KP1_0634 note='internal ID: KP0634' product='putative DNA topoisomerase' protein_id=YP_002917557.1 transl_table=11
NC_012731	GenBank	CDS	623031	623144	+	-1	.	codon_start=1 db_xref=GI:238892824 db_xref=GeneID:7944707 locus_tag=KP1_0635 note='internal ID: KP0635' product='putative DNA topoisomerase' protein_id=YP_002917558.1 transl_table=11
NC_012731	GenBank	CDS	623336	623779	+	-1	.	codon_start=1 db_xref=GI:238892825 db_xref=GeneID:7944708 locus_tag=KP1_0636 note='identified by Glimmer2, GeneMark and GeneMark.hmm; internal ID: KP0636' product='hypothetical protein' protein_id=YP_002917559.1 transl_table=11
NC_012731	GenBank	CDS	623751	624362	+	-1	.	codon_start=1 db_xref=GI:238892826 db_xref=GeneID:7944709 locus_tag=KP1_0637 note='identified by Glimmer2, GeneMark and GeneMark.hmm; internal ID: KP0637' product='hypothetical protein' protein_id=YP_002917560.1 transl_table=11
NC_012731	GenBank	CDS	624522	625394	+	-1	.	codon_start=1 db_xref=GI:238892827 db_xref=GeneID:7944710 locus_tag=KP1_0638 note='identified by Glimmer2, GeneMark and GeneMark.hmm; internal ID: KP0638' product='hypothetical protein' protein_id=YP_002917561.1 transl_table=11
NC_012731	GenBank	CDS	625384	625941	+	-1	.	codon_start=1 db_xref=GI:238892828 db_xref=GeneID:7944711 locus_tag=KP1_0639 note='identified by Glimmer2, GeneMark and GeneMark.hmm; internal ID: KP0639' product='hypothetical protein' protein_id=YP_002917562.1 transl_table=11
NC_012731	GenBank	CDS	625925	627199	+	-1	.	codon_start=1 db_xref=GI:238892829 db_xref=GeneID:7944712 locus_tag=KP1_0640 note='identified by Glimmer2, GeneMark and GeneMark.hmm; internal ID: KP0640' product='hypothetical protein' protein_id=YP_002917563.1 transl_table=11
NC_012731	GenBank	CDS	627192	627392	+	-1	.	codon_start=1 db_xref=GI:238892830 db_xref=GeneID:7944713 locus_tag=KP1_0641 note='identified by Glimmer2, GeneMark and GeneMark.hmm; internal ID: KP0641' product='hypothetical protein' protein_id=YP_002917564.1 transl_table=11
NC_012731	GenBank	CDS	627525	628415	+	-1	.	codon_start=1 db_xref=GI:238892831 db_xref=GeneID:7944714 locus_tag=KP1_0642 note='identified by Glimmer2 and GeneMark.hmm; internal ID: KP0642' product='hypothetical protein' protein_id=YP_002917565.1 transl_table=11
NC_012731	GenBank	CDS	628576	629355	+	1	.	codon_start=1 db_xref=GI:238892832 db_xref=GeneID:7944715 locus_tag=KP1_0644 note='internal ID: KP0644' product='putative restriction endonuclease' protein_id=YP_002917566.1 transl_table=11
NC_012731	GenBank	CDS	629818	630870	+	1	.	codon_start=1 db_xref=GI:238892833 db_xref=GeneID:7944716 locus_tag=KP1_0645 note='internal ID: KP0645' product='putative site-specific DNA methylase' protein_id=YP_002917567.1 transl_table=11
NC_012731	GenBank	CDS	630918	634058	+	1	.	codon_start=1 db_xref=GI:238892834 db_xref=GeneID:7944717 locus_tag=KP1_0646 note='internal ID: KP0646' product='putative ATP-dependent helicase' protein_id=YP_002917568.1 transl_table=11
NC_012731	GenBank	CDS	634055	638086	+	1	.	codon_start=1 db_xref=GI:238892835 db_xref=GeneID:7944718 gene=hisG locus_tag=KP1_0647 note='internal ID: KP0647' product='ATP phosphoribosyltransferase' protein_id=YP_002917569.1 transl_table=11
NC_012731	GenBank	CDS	638137	642135	+	1	.	codon_start=1 db_xref=GI:238892836 db_xref=GeneID:7947606 locus_tag=KP1_0649 note='identified by Glimmer2 and GeneMark.hmm; internal ID: KP0649' product='hypothetical protein' protein_id=YP_002917570.1 transl_table=11
NC_012731	GenBank	CDS	642138	644009	+	1	.	codon_start=1 db_xref=GI:238892837 db_xref=GeneID:7944719 locus_tag=KP1_0650 note='identified by Glimmer2 and GeneMark.hmm; internal ID: KP0650' product='hypothetical protein' protein_id=YP_002917571.1 transl_table=11
NC_012731	GenBank	CDS	644002	644763	+	1	.	codon_start=1 db_xref=GI:238892838 db_xref=GeneID:7944720 locus_tag=KP1_0651 note='internal ID: KP0651' product='phospholipase D/Transphosphatidylase' protein_id=YP_002917572.1 transl_table=11
NC_012731	GenBank	CDS	645376	645507	+	1	.	codon_start=1 db_xref=GI:238892839 db_xref=GeneID:7944721 locus_tag=KP1_0653 note='internal ID: KP0653' product='putative integrase' protein_id=YP_002917573.1 transl_table=11
NC_012731	GenBank	CDS	645382	645633	+	-1	.	codon_start=1 db_xref=GI:238892840 db_xref=GeneID:7944722 locus_tag=KP1_0654 note='internal ID: KP0654' product='ISxac3 transposase' protein_id=YP_002917574.1 transl_table=11
NC_012731	GenBank	CDS	645779	646042	+	-1	.	codon_start=1 db_xref=GI:238892841 db_xref=GeneID:7944723 locus_tag=KP1_0655 note='identified by Glimmer2 and GeneMark.hmm; internal ID: KP0655' product='hypothetical protein' protein_id=YP_002917575.1 transl_table=11
NC_012731	GenBank	CDS	646032	647159	+	-1	.	codon_start=1 db_xref=GI:238892842 db_xref=GeneID:7944724 locus_tag=KP1_0656 note='identified by Glimmer2 and GeneMark.hmm; internal ID: KP0656' product='hypothetical protein' protein_id=YP_002917576.1 transl_table=11
NC_012731	GenBank	CDS	647589	647702	+	-1	.	codon_start=1 db_xref=GI:238892843 db_xref=GeneID:7944725 locus_tag=KP1_0658 note='identified by Glimmer2 and GeneMark.hmm; internal ID: KP0658' product='hypothetical protein' protein_id=YP_002917577.1 transl_table=11
NC_012731	GenBank	CDS	647813	648079	+	1	.	codon_start=1 db_xref=GI:238892844 db_xref=GeneID:7944726 locus_tag=KP1_0660 note='identified by Glimmer2, GeneMark and GeneMark.hmm; internal ID: KP0660' product='hypothetical protein' protein_id=YP_002917578.1 transl_table=11
NC_012731	GenBank	CDS	648426	648902	+	1	.	codon_start=1 db_xref=GI:238892845 db_xref=GeneID:7944727 locus_tag=KP1_0661 note='internal ID: KP0661' product='putative transposase-related protein' protein_id=YP_002917579.1 transl_table=11
NC_012731	GenBank	CDS	649054	651276	+	-1	.	codon_start=1 db_xref=GI:238892846 db_xref=GeneID:7944728 locus_tag=KP1_0662 note='identified by Glimmer2 and GeneMark.hmm; internal ID: KP0662' product='hypothetical protein' protein_id=YP_002917580.1 transl_table=11
NC_012731	GenBank	CDS	651374	652183	+	1	.	codon_start=1 db_xref=GI:238892847 db_xref=GeneID:7944729 locus_tag=KP1_0663 note='identified by Glimmer2 and GeneMark.hmm; internal ID: KP0663' product='hypothetical protein' protein_id=YP_002917581.1 transl_table=11
NC_012731	GenBank	CDS	652450	652932	+	-1	.	codon_start=1 db_xref=GI:238892848 db_xref=GeneID:7944730 locus_tag=KP1_0664 note='internal ID: KP0664' product='putative transposase within prophage' protein_id=YP_002917582.1 transl_table=11
NC_012731	GenBank	CDS	653235	653873	+	1	.	codon_start=1 db_xref=GI:238892849 db_xref=GeneID:7944731 locus_tag=KP1_0666 note='identified by Glimmer2 and GeneMark.hmm; internal ID: KP0666' product='hypothetical protein' protein_id=YP_002917583.1 transl_table=11
NC_012731	GenBank	CDS	653956	655635	+	-1	.	codon_start=1 db_xref=GI:238892850 db_xref=GeneID:7944732 gene=xynB locus_tag=KP1_0667 note='internal ID: KP0667' product='putative beta-1,4-xylosidase' protein_id=YP_002917584.1 transl_table=11
NC_012731	GenBank	CDS	655694	657187	+	-1	.	codon_start=1 db_xref=GI:238892851 db_xref=GeneID:7948919 locus_tag=KP1_0668 note='identified by Glimmer2, GeneMark and GeneMark.hmm; internal ID: KP0668' product='hypothetical protein' protein_id=YP_002917585.1 transl_table=11
NC_012731	GenBank	CDS	657560	658879	+	1	.	codon_start=1 db_xref=GI:238892852 db_xref=GeneID:7944733 locus_tag=KP1_0669 note='catalyzes the interconversion of D-xylose to D-xylulose' product='xylose isomerase' protein_id=YP_002917586.1 transl_table=11
NC_012731	GenBank	CDS	659151	660533	+	1	.	codon_start=1 db_xref=GI:238892853 db_xref=GeneID:7944734 locus_tag=KP1_0670 note='identified by Glimmer2, GeneMark and GeneMark.hmm; internal ID: KP0670' product='hypothetical protein' protein_id=YP_002917587.1 transl_table=11
NC_012731	GenBank	CDS	660837	661796	+	-1	.	codon_start=1 db_xref=GI:238892854 db_xref=GeneID:7944735 locus_tag=KP1_0672 note='identified by Glimmer2, GeneMark and GeneMark.hmm; internal ID: KP0672' product='hypothetical protein' protein_id=YP_002917588.1 transl_table=11
NC_012731	GenBank	CDS	661793	662344	+	-1	.	codon_start=1 db_xref=GI:238892855 db_xref=GeneID:7944736 locus_tag=KP1_0673 note='identified by Glimmer2, GeneMark and GeneMark.hmm; internal ID: KP0673' product='hypothetical protein' protein_id=YP_002917589.1 transl_table=11
NC_012731	GenBank	CDS	662341	662865	+	-1	.	codon_start=1 db_xref=GI:238892856 db_xref=GeneID:7944737 locus_tag=KP1_0674 note='identified by Glimmer2, GeneMark and GeneMark.hmm; internal ID: KP0674' product='hypothetical protein' protein_id=YP_002917590.1 transl_table=11
NC_012731	GenBank	CDS	662862	663347	+	-1	.	codon_start=1 db_xref=GI:238892857 db_xref=GeneID:7944738 locus_tag=KP1_0675 note='identified by Glimmer2, GeneMark and GeneMark.hmm; internal ID: KP0675' product='hypothetical protein' protein_id=YP_002917591.1 transl_table=11
NC_012731	GenBank	CDS	663344	664564	+	-1	.	codon_start=1 db_xref=GI:238892858 db_xref=GeneID:7944739 locus_tag=KP1_0677 note='internal ID: KP0677' product='putative cyclopropane-fatty-acyl-phospholipid synthase' protein_id=YP_002917592.1 transl_table=11
NC_012731	GenBank	CDS	664561	665349	+	-1	.	codon_start=1 db_xref=GI:238892859 db_xref=GeneID:7944740 locus_tag=KP1_0678 note='identified by Glimmer2, GeneMark and GeneMark.hmm; internal ID: KP0678' product='hypothetical protein' protein_id=YP_002917593.1 transl_table=11
NC_012731	GenBank	CDS	665285	666544	+	-1	.	codon_start=1 db_xref=GI:238892860 db_xref=GeneID:7944741 locus_tag=KP1_0679 note='internal ID: KP0679' product='L-aspartate oxidase' protein_id=YP_002917594.1 transl_table=11
NC_012731	GenBank	CDS	666541	667260	+	-1	.	codon_start=1 db_xref=GI:238892861 db_xref=GeneID:7944742 locus_tag=KP1_0680 note='internal ID: KP0680' product=oxidoreductase protein_id=YP_002917595.1 transl_table=11
NC_012731	GenBank	CDS	667257	667691	+	-1	.	codon_start=1 db_xref=GI:238892862 db_xref=GeneID:7944743 locus_tag=KP1_0681 note='identified by Glimmer2, GeneMark and GeneMark.hmm; internal ID: KP0681' product='hypothetical protein' protein_id=YP_002917596.1 transl_table=11
NC_012731	GenBank	CDS	667690	667863	+	1	.	codon_start=1 db_xref=GI:238892863 db_xref=GeneID:7944744 locus_tag=KP1_0682 note='identified by GeneMark.hmm; internal ID: KP0682' product='hypothetical protein' protein_id=YP_002917597.1 transl_table=11
NC_012731	GenBank	CDS	667924	668652	+	-1	.	codon_start=1 db_xref=GI:238892864 db_xref=GeneID:7944745 locus_tag=KP1_0683 note='internal ID: KP0683' product='putative transcriptional regulator' protein_id=YP_002917598.1 transl_table=11
NC_012731	GenBank	CDS	668769	669302	+	1	.	codon_start=1 db_xref=GI:238892865 db_xref=GeneID:7944746 locus_tag=KP1_0684 note='lipocalin; globomycin-sensitive outer membrane lipoprotein' product='outer membrane lipoprotein Blc' protein_id=YP_002917599.1 transl_table=11
NC_012731	GenBank	CDS	669312	669659	+	-1	.	codon_start=1 db_xref=GI:238892866 db_xref=GeneID:7944747 locus_tag=KP1_0685 note='internal ID: KP0685' product='cyanate transport' protein_id=YP_002917600.1 transl_table=11
NC_012731	GenBank	CDS	669732	672881	+	-1	.	codon_start=1 db_xref=GI:238892867 db_xref=GeneID:7944748 locus_tag=KP1_0686 note='identified by Glimmer2, GeneMark and GeneMark.hmm; internal ID: KP0686' product='hypothetical protein' protein_id=YP_002917601.1 transl_table=11
NC_012731	GenBank	CDS	672893	674140	+	-1	.	codon_start=1 db_xref=GI:238892868 db_xref=GeneID:7944749 locus_tag=KP1_0687 note='with CusA, CusC and CusF is part of a cation efflux system that mediates resistance to copper and silver' product='copper/silver efflux system membrane fusion protein CusB' protein_id=YP_002917602.1 transl_table=11
NC_012731	GenBank	CDS	674201	674545	+	-1	.	codon_start=1 db_xref=GI:238892869 db_xref=GeneID:7944750 locus_tag=KP1_0688 note='internal ID: KP0688' product='periplasmic copper-binding protein' protein_id=YP_002917603.1 transl_table=11
NC_012731	GenBank	CDS	674563	675948	+	-1	.	codon_start=1 db_xref=GI:238892870 db_xref=GeneID:7944751 locus_tag=KP1_0689 note='with CusA, CusB and CusF is part of a cation efflux system that mediates resistance to copper and silver' product='copper/silver efflux system outer membrane protein CusC' protein_id=YP_002917604.1 transl_table=11
NC_012731	GenBank	CDS	676120	676803	+	1	.	codon_start=1 db_xref=GI:238892871 db_xref=GeneID:7944752 locus_tag=KP1_0690 note='response regulator in two-component regulatory system with CusS; regulates the copper efflux system' product='DNA-binding transcriptional activator CusR' protein_id=YP_002917605.1 transl_table=11
NC_012731	GenBank	CDS	676781	678226	+	1	.	codon_start=1 db_xref=GI:238892872 db_xref=GeneID:7944753 locus_tag=KP1_0691 note='internal ID: KP0691' product='sensor kinase CusS' protein_id=YP_002917606.1 transl_table=11
NC_012731	GenBank	CDS	678329	678595	+	1	.	codon_start=1 db_xref=GI:238892873 db_xref=GeneID:7944754 locus_tag=KP1_0692 note='identified by Glimmer2 and GeneMark.hmm; internal ID: KP0692' product='hypothetical protein' protein_id=YP_002917607.1 transl_table=11
NC_012731	GenBank	CDS	678567	679139	+	1	.	codon_start=1 db_xref=GI:238892874 db_xref=GeneID:7944755 locus_tag=KP1_0693 note='internal ID: KP0693' product='putative GCN5-related N-acetyltransferase' protein_id=YP_002917608.1 transl_table=11
NC_012731	GenBank	CDS	679187	680308	+	-1	.	codon_start=1 db_xref=GI:238892875 db_xref=GeneID:7944756 locus_tag=KP1_0694 note='identified by Glimmer2, GeneMark and GeneMark.hmm; internal ID: KP0694' product='hypothetical protein' protein_id=YP_002917609.1 transl_table=11
NC_012731	GenBank	rRNA	680900	682439	+	1	.	db_xref=GeneID:7944757 gene=rrsE locus_tag=KP1_6035 product='16S ribosomal RNA'
NC_012731	GenBank	tRNA	682525	682600	+	1	.	db_xref=GeneID:7948548 locus_tag=KP1_6036 product=tRNA-Glu
NC_012731	GenBank	rRNA	682783	685684	+	1	.	db_xref=GeneID:7946762 gene=rrlE locus_tag=KP1_6037 product='23S ribosomal RNA'
NC_012731	GenBank	rRNA	685783	685902	+	1	.	db_xref=GeneID:7948537 gene=rrfE locus_tag=KP1_6038 product='5S ribosomal RNA'
NC_012731	GenBank	CDS	685949	686182	+	1	.	codon_start=1 db_xref=GI:238892876 db_xref=GeneID:7948528 locus_tag=KP1_0696 note='identified by Glimmer2; internal ID: KP0696' product='hypothetical protein' protein_id=YP_002917610.1 transl_table=11
NC_012731	GenBank	CDS	686472	686822	+	1	.	codon_start=1 db_xref=GI:238892877 db_xref=GeneID:7944758 locus_tag=KP1_0697 note='identified by Glimmer2, GeneMark and GeneMark.hmm; internal ID: KP0697' product='hypothetical protein' protein_id=YP_002917611.1 transl_table=11
NC_012731	GenBank	CDS	686863	688071	+	-1	.	codon_start=1 db_xref=GI:238892878 db_xref=GeneID:7944759 gene=yhhJ locus_tag=KP1_0698 note='internal ID: KP0698' product='antibiotic transport system permease component' protein_id=YP_002917612.1 transl_table=11
NC_012731	GenBank	CDS	687987	690731	+	-1	.	codon_start=1 db_xref=GI:238892879 db_xref=GeneID:7949366 gene=yhiH locus_tag=KP1_0699 note='internal ID: KP0699' product='putative ABC-type multidrug transport system ATPase and permease component' protein_id=YP_002917613.1 transl_table=11
NC_012731	GenBank	CDS	690728	691795	+	-1	.	codon_start=1 db_xref=GI:238892880 db_xref=GeneID:7949375 locus_tag=KP1_0700 note='internal ID: KP0700' product='membrane fusion protein family auxiliary transport protein' protein_id=YP_002917614.1 transl_table=11
NC_012731	GenBank	CDS	692102	693109	+	-1	.	codon_start=1 db_xref=GI:238892881 db_xref=GeneID:7944760 gene=trpS locus_tag=KP1_0701 note='catalyzes a two-step reaction, first charging a tryptophan molecule by linking its carboxyl group to the alpha-phosphate of ATP, followed by transfer of the aminoacyl-adenylate to its tRNA' product='tryptophanyl-tRNA synthetase II' protein_id=YP_002917615.1 transl_table=11
NC_012731	GenBank	CDS	693611	694597	+	1	.	codon_start=1 db_xref=GI:238892882 db_xref=GeneID:7948786 locus_tag=KP1_0702 note='internal ID: KP0702' product='putative LacI-type transcriptional regulator' protein_id=YP_002917616.1 transl_table=11
NC_012731	GenBank	CDS	694648	696132	+	1	.	codon_start=1 db_xref=GI:238892883 db_xref=GeneID:7944761 locus_tag=KP1_0703 note='internal ID: KP0703' product='ribose high-affinity ABC transport system inner-membrane translocator' protein_id=YP_002917617.1 transl_table=11
NC_012731	GenBank	CDS	696125	697096	+	1	.	codon_start=1 db_xref=GI:238892884 db_xref=GeneID:7944762 locus_tag=KP1_0704 note='internal ID: KP0704' product='ribose high-affinity ABC transport system permease component' protein_id=YP_002917618.1 transl_table=11
NC_012731	GenBank	CDS	697093	698049	+	1	.	codon_start=1 db_xref=GI:238892885 db_xref=GeneID:7944763 locus_tag=KP1_0705 note='internal ID: KP0705' product='ribose high-affinity ABC transport system permease component' protein_id=YP_002917619.1 transl_table=11
NC_012731	GenBank	CDS	698086	698868	+	-1	.	codon_start=1 db_xref=GI:238892886 db_xref=GeneID:7944764 locus_tag=KP1_0706 note='internal ID: KP0706' product='NAD(P)H quinone oxidoreductase' protein_id=YP_002917620.1 transl_table=11
NC_012731	GenBank	CDS	698955	699863	+	1	.	codon_start=1 db_xref=GI:238892887 db_xref=GeneID:7944765 locus_tag=KP1_0707 note='internal ID: KP0707' product='LysR family transcriptional regulator' protein_id=YP_002917621.1 transl_table=11
NC_012731	GenBank	CDS	699857	700276	+	1	.	codon_start=1 db_xref=GI:238892888 db_xref=GeneID:7944766 locus_tag=KP1_0708 note='internal ID: KP0708' product='putative glyoxalase/bleomycin resistance protein/dioxygenase' protein_id=YP_002917622.1 transl_table=11
NC_012731	GenBank	CDS	700348	701760	+	-1	.	codon_start=1 db_xref=GI:238892889 db_xref=GeneID:7944767 locus_tag=KP1_0709 note='internal ID: KP0709' product='putative aminotransferase' protein_id=YP_002917623.1 transl_table=11
NC_012731	GenBank	CDS	701938	702102	+	1	.	codon_start=1 db_xref=GI:238892890 db_xref=GeneID:7944768 locus_tag=KP1_0710 note='identified by Glimmer2 and GeneMark.hmm; internal ID: KP0710' product='hypothetical protein' protein_id=YP_002917624.1 transl_table=11
NC_012731	GenBank	CDS	702213	702731	+	1	.	codon_start=1 db_xref=GI:238892891 db_xref=GeneID:7944769 locus_tag=KP1_0711 note='internal ID: KP0711' product='putative MarR family regulatory protein' protein_id=YP_002917625.1 transl_table=11
NC_012731	GenBank	CDS	702741	703805	+	1	.	codon_start=1 db_xref=GI:238892892 db_xref=GeneID:7944770 locus_tag=KP1_0713 note='internal ID: KP0713' product='putative secretion protein' protein_id=YP_002917626.1 transl_table=11
NC_012731	GenBank	CDS	703795	704859	+	1	.	codon_start=1 db_xref=GI:238892893 db_xref=GeneID:7944771 locus_tag=KP1_0714 note='internal ID: KP0714' product='putative (R)-hydroxyglutaryl-CoA dehydratase activator' protein_id=YP_002917627.1 transl_table=11
NC_012731	GenBank	CDS	704856	705110	+	-1	.	codon_start=1 db_xref=GI:238892894 db_xref=GeneID:7944772 locus_tag=KP1_0715 note='identified by Glimmer2, GeneMark and GeneMark.hmm; internal ID: KP0715' product='hypothetical protein' protein_id=YP_002917628.1 transl_table=11
NC_012731	GenBank	CDS	705107	705874	+	-1	.	codon_start=1 db_xref=GI:238892895 db_xref=GeneID:7944773 locus_tag=KP1_0716 note='identified by Glimmer2, GeneMark and GeneMark.hmm; internal ID: KP0716' product='hypothetical protein' protein_id=YP_002917629.1 transl_table=11
NC_012731	GenBank	CDS	705884	707035	+	-1	.	codon_start=1 db_xref=GI:238892896 db_xref=GeneID:7944774 gene=yjiM locus_tag=KP1_0717 note='internal ID: KP0717' product='putative 2-hydroxyglutaryl-CoA dehydratase' protein_id=YP_002917630.1 transl_table=11
NC_012731	GenBank	CDS	707133	707372	+	-1	.	codon_start=1 db_xref=GI:238892897 db_xref=GeneID:7949471 locus_tag=KP1_0718 note='identified by Glimmer2, GeneMark and GeneMark.hmm; internal ID: KP0718' product='hypothetical protein' protein_id=YP_002917631.1 transl_table=11
NC_012731	GenBank	CDS	707398	708636	+	-1	.	codon_start=1 db_xref=GI:238892898 db_xref=GeneID:7944775 gene=yjiO locus_tag=KP1_0719 note='internal ID: KP0719' product='putative sugar transport protein' protein_id=YP_002917632.1 transl_table=11
NC_012731	GenBank	CDS	708693	709973	+	-1	.	codon_start=1 db_xref=GI:238892899 db_xref=GeneID:7949473 gene=yjiN locus_tag=KP1_0720 note='internal ID: KP0720' product='putative transmembrane protein' protein_id=YP_002917633.1 transl_table=11
NC_012731	GenBank	CDS	709978	710640	+	-1	.	codon_start=1 db_xref=GI:238892900 db_xref=GeneID:7949472 locus_tag=KP1_0721 note='internal ID: KP0721' product='amino acid threonine exporter' protein_id=YP_002917634.1 transl_table=11
NC_012731	GenBank	CDS	710688	711671	+	-1	.	codon_start=1 db_xref=GI:238892901 db_xref=GeneID:7944776 locus_tag=KP1_0722 note='internal ID: KP0722' product='negative transcriptional regulator of cel operon' protein_id=YP_002917635.1 transl_table=11
NC_012731	GenBank	CDS	711719	712657	+	1	.	codon_start=1 db_xref=GI:238892902 db_xref=GeneID:7944777 locus_tag=KP1_0723 note='internal ID: KP0723' product='putative transposase' protein_id=YP_002917636.1 transl_table=11
NC_012731	GenBank	CDS	712816	714186	+	1	.	codon_start=1 db_xref=GI:238892903 db_xref=GeneID:7944778 locus_tag=KP1_0725 note='internal ID: KP0725' product='putative aldehyde dehydrogenase' protein_id=YP_002917637.1 transl_table=11
NC_012731	GenBank	CDS	714284	714829	+	-1	.	codon_start=1 db_xref=GI:238892904 db_xref=GeneID:7944779 locus_tag=KP1_0726 note='internal ID: KP0726' product='putative porin' protein_id=YP_002917638.1 transl_table=11
NC_012731	GenBank	CDS	715221	716177	+	-1	.	codon_start=1 db_xref=GI:238892905 db_xref=GeneID:7944780 gene=yjiA locus_tag=KP1_0728 note='internal ID: KP0728' product='putative GTP-binding protein YjiA' protein_id=YP_002917639.1 transl_table=11
NC_012731	GenBank	CDS	716189	716392	+	-1	.	codon_start=1 db_xref=GI:238892906 db_xref=GeneID:7949469 locus_tag=KP1_0729 note='identified by Glimmer2, GeneMark and GeneMark.hmm; internal ID: KP0729' product='hypothetical protein' protein_id=YP_002917640.1 transl_table=11
NC_012731	GenBank	CDS	716502	718652	+	-1	.	codon_start=1 db_xref=GI:238892907 db_xref=GeneID:7944781 gene=yjiY locus_tag=KP1_0730 note='internal ID: KP0730' product='carbon starvation protein' protein_id=YP_002917641.1 transl_table=11
NC_012731	GenBank	CDS	719037	719660	+	1	.	codon_start=1 db_xref=GI:238892908 db_xref=GeneID:7949475 locus_tag=KP1_0731 note='identified by Glimmer2 and GeneMark.hmm; internal ID: KP0731' product='hypothetical protein' protein_id=YP_002917642.1 transl_table=11
NC_012731	GenBank	CDS	719677	720498	+	1	.	codon_start=1 db_xref=GI:238892909 db_xref=GeneID:7944782 locus_tag=KP1_0732 note='internal ID: KP0732' product='ascBF operon repressor' protein_id=YP_002917643.1 transl_table=11
NC_012731	GenBank	CDS	720573	721085	+	-1	.	codon_start=1 db_xref=GI:238892910 db_xref=GeneID:7944783 gene=hpaC locus_tag=KP1_0733 note='internal ID: KP0733' product='4-hydroxyphenylacetate 3-monooxygenase coupling protein' protein_id=YP_002917644.1 transl_table=11
NC_012731	GenBank	CDS	721105	722667	+	-1	.	codon_start=1 db_xref=GI:238892911 db_xref=GeneID:7947633 gene=hpaB locus_tag=KP1_0734 note='internal ID: KP0734' product='4-hydroxyphenylacetate 3-hydroxylase' protein_id=YP_002917645.1 transl_table=11
NC_012731	GenBank	CDS	722893	723783	+	-1	.	codon_start=1 db_xref=GI:238892912 db_xref=GeneID:7947632 gene=hpaA locus_tag=KP1_0735 note='internal ID: KP0735' product='4-hydroxyphenylacetate catabolism regulatory protein' protein_id=YP_002917646.1 transl_table=11
NC_012731	GenBank	CDS	723793	725163	+	-1	.	codon_start=1 db_xref=GI:238892913 db_xref=GeneID:7947631 gene=hpaX locus_tag=KP1_0736 note='internal ID: KP0736' product='4-hydroxyphenylacetate permease' protein_id=YP_002917647.1 transl_table=11
NC_012731	GenBank	CDS	725173	725970	+	-1	.	codon_start=1 db_xref=GI:238892914 db_xref=GeneID:7947642 gene=hpaI locus_tag=KP1_0737 note='internal ID: KP0737' product='2,4-dihydroxyhept-2-ene-1,7-dioic acid aldolase' protein_id=YP_002917648.1 transl_table=11
NC_012731	GenBank	CDS	725981	726784	+	-1	.	codon_start=1 db_xref=GI:238892915 db_xref=GeneID:7947640 gene=hpaH locus_tag=KP1_0738 note='internal ID: KP0738' product='2-oxo-hepta-3-ene-1,7-dioic acid hydratase' protein_id=YP_002917649.1 transl_table=11
NC_012731	GenBank	CDS	726893	727273	+	-1	.	codon_start=1 db_xref=GI:238892916 db_xref=GeneID:7947639 gene=hpaF locus_tag=KP1_0739 note='internal ID: KP0739' product='5-carboxymethyl-2-hydroxy-muconic acid isomerase' protein_id=YP_002917650.1 transl_table=11
NC_012731	GenBank	CDS	727283	728140	+	-1	.	codon_start=1 db_xref=GI:238892917 db_xref=GeneID:7947636 gene=hpaD locus_tag=KP1_0740 note='internal ID: KP0740' product='3,4-dihydroxyphenylacetate 2,3-dioxygenase' protein_id=YP_002917651.1 transl_table=11
NC_012731	GenBank	CDS	728142	729608	+	-1	.	codon_start=1 db_xref=GI:238892918 db_xref=GeneID:7947634 gene=hpaE locus_tag=KP1_0741 note='internal ID: KP0741' product='5-carboxymethyl-2-hydroxymuconate semialdehyde dehydrogenase' protein_id=YP_002917652.1 transl_table=11
NC_012731	GenBank	CDS	729605	730369	+	-1	.	codon_start=1 db_xref=GI:238892919 db_xref=GeneID:7947635 gene=hpaG2 locus_tag=KP1_0742 note='internal ID: KP0742' product='4-hydroxyphenylacetate degradation bifunctional isomerase/decarboxylase C-terminal subunit' protein_id=YP_002917653.1 transl_table=11
NC_012731	GenBank	CDS	730366	730998	+	-1	.	codon_start=1 db_xref=GI:238892920 db_xref=GeneID:7947638 gene=hpaG1 locus_tag=KP1_0743 note='internal ID: KP0743' product='4-hydroxyphenylacetate degradation bifunctional isomerase/decarboxylase N-terminal subunit' protein_id=YP_002917654.1 transl_table=11
NC_012731	GenBank	CDS	731047	731232	+	1	.	codon_start=1 db_xref=GI:238892921 db_xref=GeneID:7947637 locus_tag=KP1_0744 note='identified by GeneMark.hmm; internal ID: KP0744' product='hypothetical protein' protein_id=YP_002917655.1 transl_table=11
NC_012731	GenBank	CDS	731286	731726	+	1	.	codon_start=1 db_xref=GI:238892922 db_xref=GeneID:7944784 gene=hpaR locus_tag=KP1_0745 note='internal ID: KP0745' product='homoprotocatechuate degradative operon repressor' protein_id=YP_002917656.1 transl_table=11
NC_012731	GenBank	CDS	731846	732256	+	1	.	codon_start=1 db_xref=GI:238892923 db_xref=GeneID:7947641 locus_tag=KP1_0748 note='identified by Glimmer2 and GeneMark.hmm; internal ID: KP0748' product='hypothetical protein' protein_id=YP_002917657.1 transl_table=11
NC_012731	GenBank	CDS	732293	733309	+	1	.	codon_start=1 db_xref=GI:238892924 db_xref=GeneID:7944785 locus_tag=KP1_0749 note='internal ID: KP0749' product='putative dehydrogenase' protein_id=YP_002917658.1 transl_table=11
NC_012731	GenBank	CDS	733339	734559	+	-1	.	codon_start=1 db_xref=GI:238892925 db_xref=GeneID:7944786 locus_tag=KP1_0750 note='identified by Glimmer2, GeneMark and GeneMark.hmm; internal ID: KP0750' product='hypothetical protein' protein_id=YP_002917659.1 transl_table=11
NC_012731	GenBank	CDS	734721	736199	+	1	.	codon_start=1 db_xref=GI:238892926 db_xref=GeneID:7944787 locus_tag=KP1_0751 note='identified by Glimmer2, GeneMark and GeneMark.hmm; internal ID: KP0751' product='hypothetical protein' protein_id=YP_002917660.1 transl_table=11
NC_012731	GenBank	CDS	736210	736602	+	1	.	codon_start=1 db_xref=GI:238892927 db_xref=GeneID:7944788 locus_tag=KP1_0752 note='identified by Glimmer2 and GeneMark.hmm; internal ID: KP0752' product='hypothetical protein' protein_id=YP_002917661.1 transl_table=11
NC_012731	GenBank	CDS	736788	738281	+	1	.	codon_start=1 db_xref=GI:238892928 db_xref=GeneID:7944789 locus_tag=KP1_0753 note='internal ID: KP0753' product='sodium/panthothenate symporter' protein_id=YP_002917662.1 transl_table=11
NC_012731	GenBank	CDS	738291	739163	+	1	.	codon_start=1 db_xref=GI:238892929 db_xref=GeneID:7944790 locus_tag=KP1_0754 note='internal ID: KP0754' product='2-oxo-3-deoxygalactonate kinase' protein_id=YP_002917663.1 transl_table=11
NC_012731	GenBank	CDS	739147	739749	+	1	.	codon_start=1 db_xref=GI:238892930 db_xref=GeneID:7944791 locus_tag=KP1_0755 note='catalyzes the formation of D-glyceraldehyde 3-phosphate and pyruvate from 2-dehydro-3-deoxy-D-galactonate 6-phosphate; functions in galactonate metabolism' product='2-dehydro-3-deoxy-6-phosphogalactonate aldolase' protein_id=YP_002917664.1 transl_table=11
NC_012731	GenBank	CDS	739746	740609	+	-1	.	codon_start=1 db_xref=GI:238892931 db_xref=GeneID:7944792 locus_tag=KP1_0756 note='internal ID: KP0756' product='putative transcriptional regulator' protein_id=YP_002917665.1 transl_table=11
NC_012731	GenBank	CDS	740679	741212	+	-1	.	codon_start=1 db_xref=GI:238892932 db_xref=GeneID:7944793 locus_tag=KP1_0757 note='internal ID: KP0757' product='putative N-acetyltransferase' protein_id=YP_002917666.1 transl_table=11
NC_012731	GenBank	CDS	741245	742075	+	1	.	codon_start=1 db_xref=GI:238892933 db_xref=GeneID:7944794 locus_tag=KP1_0758 note='internal ID: KP0758' product='putative N-acetyltransferase' protein_id=YP_002917667.1 transl_table=11
NC_012731	GenBank	CDS	742176	744941	+	1	.	codon_start=1 db_xref=GI:238892934 db_xref=GeneID:7944795 locus_tag=KP1_0759 note='internal ID: KP0759' product='sigma-54 dependent transcriptional regulator' protein_id=YP_002917668.1 transl_table=11
NC_012731	GenBank	CDS	745042	745464	+	1	.	codon_start=1 db_xref=GI:238892935 db_xref=GeneID:7944796 locus_tag=KP1_0760 note='internal ID: KP0760' product='putative PTS permease' protein_id=YP_002917669.1 transl_table=11
NC_012731	GenBank	CDS	745479	745949	+	1	.	codon_start=1 db_xref=GI:238892936 db_xref=GeneID:7944797 locus_tag=KP1_0761 note='internal ID: KP0761' product='putative PTS permease' protein_id=YP_002917670.1 transl_table=11
NC_012731	GenBank	CDS	745966	746745	+	1	.	codon_start=1 db_xref=GI:238892937 db_xref=GeneID:7944798 locus_tag=KP1_0762 note='internal ID: KP0762' product='putative PTS permease' protein_id=YP_002917671.1 transl_table=11
NC_012731	GenBank	CDS	746735	747574	+	1	.	codon_start=1 db_xref=GI:238892938 db_xref=GeneID:7944799 locus_tag=KP1_0763 note='internal ID: KP0763' product='putative PTS permease' protein_id=YP_002917672.1 transl_table=11
NC_012731	GenBank	CDS	747587	748648	+	1	.	codon_start=1 db_xref=GI:238892939 db_xref=GeneID:7944800 locus_tag=KP1_0764 note='internal ID: KP0764' product='putative glucosamine-fructose-6-phosphate aminotransferase' protein_id=YP_002917673.1 transl_table=11
NC_012731	GenBank	CDS	748666	749676	+	1	.	codon_start=1 db_xref=GI:238892940 db_xref=GeneID:7944801 locus_tag=KP1_0765 note='internal ID: KP0765' product='putative glucosamine-fructose-6-phosphate aminotransferase' protein_id=YP_002917674.1 transl_table=11
NC_012731	GenBank	CDS	749816	750754	+	1	.	codon_start=1 db_xref=GI:238892941 db_xref=GeneID:7944802 locus_tag=KP1_0766 note='internal ID: KP0766' product='putative cytoplasmic protein' protein_id=YP_002917675.1 transl_table=11
NC_012731	GenBank	CDS	750809	753100	+	-1	.	codon_start=1 db_xref=GI:238892942 db_xref=GeneID:7944803 gene=mdoB locus_tag=KP1_0767 note='catalyzes the transfer of phosphoglycerol to the glucan backbone' product='phosphoglycerol transferase I' protein_id=YP_002917676.1 transl_table=11
NC_012731	GenBank	CDS	753357	753860	+	-1	.	codon_start=1 db_xref=GI:238892943 db_xref=GeneID:7947849 gene=yjjA locus_tag=KP1_0769 note='internal ID: KP0769' product='putative outer membrane protein' protein_id=YP_002917677.1 transl_table=11
NC_012731	GenBank	CDS	753914	754651	+	-1	.	codon_start=1 db_xref=GI:238892944 db_xref=GeneID:7949476 gene=dnaC locus_tag=KP1_0770 note='acts to load the DnaB helicase onto the initiation site during DNA replication' product='DNA replication protein DnaC' protein_id=YP_002917678.1 transl_table=11
NC_012731	GenBank	CDS	754654	755193	+	-1	.	codon_start=1 db_xref=GI:238892945 db_xref=GeneID:7947222 gene=dnaT locus_tag=KP1_0771 note='This protein is required for primosome-dependent normal DNA replication; it is also involved in inducing stable DNA replication during SOS response. It forms, in concert with dnaB protein and other prepriming proteins dnaC, N, N', N'' a prepriming protein complex on the specific site of the template DNA r…
NC_012731	GenBank	CDS	755296	755784	+	-1	.	codon_start=1 db_xref=GI:238892946 db_xref=GeneID:7947229 gene=yjjB locus_tag=KP1_0772 note='internal ID: KP0772' product='hypothetical protein' protein_id=YP_002917680.1 transl_table=11
NC_012731	GenBank	CDS	755760	756536	+	-1	.	codon_start=1 db_xref=GI:238892947 db_xref=GeneID:7949477 gene=yjjP locus_tag=KP1_0773 note='internal ID: KP0773' product='hypothetical protein' protein_id=YP_002917681.1 transl_table=11
NC_012731	GenBank	CDS	756609	756788	+	1	.	codon_start=1 db_xref=GI:238892948 db_xref=GeneID:7949480 locus_tag=KP1_0774 note='identified by Glimmer2; internal ID: KP0774' product='hypothetical protein' protein_id=YP_002917682.1 transl_table=11
NC_012731	GenBank	CDS	756816	758000	+	1	.	codon_start=1 db_xref=GI:238892949 db_xref=GeneID:7944804 locus_tag=KP1_0775 note='catalyzes the formation of protocatechuate from 4-hydroxybenzoate' product='4-hydroxybenzoate 3-monooxygenase' protein_id=YP_002917683.1 transl_table=11
NC_012731	GenBank	CDS	757990	758898	+	1	.	codon_start=1 db_xref=GI:238892950 db_xref=GeneID:7944805 locus_tag=KP1_0776 note='internal ID: KP0776' product='AraC family transcriptional regulator' protein_id=YP_002917684.1 transl_table=11
NC_012731	GenBank	CDS	759164	759886	+	1	.	codon_start=1 db_xref=GI:238892951 db_xref=GeneID:7944806 locus_tag=KP1_0777 note='internal ID: KP0777' product='putative regulator' protein_id=YP_002917685.1 transl_table=11
NC_012731	GenBank	CDS	759847	760521	+	1	.	codon_start=1 db_xref=GI:238892952 db_xref=GeneID:7944807 locus_tag=KP1_0778 note='regulator for the transport and utilization of the aromatic beta-glucosides arbutin and silicin' product='DNA-binding transcriptional activator BglJ' protein_id=YP_002917686.1 transl_table=11
NC_012731	GenBank	CDS	760527	760985	+	-1	.	codon_start=1 db_xref=GI:238892953 db_xref=GeneID:7944808 locus_tag=KP1_0779 note='identified by Glimmer2, GeneMark and GeneMark.hmm; internal ID: KP0779' product='hypothetical protein' protein_id=YP_002917687.1 transl_table=11
NC_012731	GenBank	CDS	761323	762666	+	1	.	codon_start=1 db_xref=GI:238892954 db_xref=GeneID:7944809 locus_tag=KP1_0780 note='internal ID: KP0780' product='lactose/cellobiose-specific PTS family enzyme IIC component' protein_id=YP_002917688.1 transl_table=11
NC_012731	GenBank	CDS	762716	763504	+	-1	.	codon_start=1 db_xref=GI:238892955 db_xref=GeneID:7944810 gene=fhuF locus_tag=KP1_0781 note='internal ID: KP0781' product='ferric iron reductase involved in ferric hydroximate transport' protein_id=YP_002917689.1 transl_table=11
NC_012731	GenBank	CDS	763611	764657	+	-1	.	codon_start=1 db_xref=GI:238892956 db_xref=GeneID:7947354 gene=ycdT locus_tag=KP1_0782 note='internal ID: KP0782' product='putative transmembrane protein' protein_id=YP_002917690.1 transl_table=11
NC_012731	GenBank	CDS	764808	765161	+	1	.	codon_start=1 db_xref=GI:238892957 db_xref=GeneID:7949069 gene=mtr locus_tag=KP1_0784 note='internal ID: KP0784' product='tryptophan-specific transport protein' protein_id=YP_002917691.1 transl_table=11
NC_012731	GenBank	tRNA	765183	765269	+	-1	.	db_xref=GeneID:7947970 locus_tag=KP1_6039 product=tRNA-Leu
NC_012731	GenBank	tRNA	765301	765387	+	-1	.	db_xref=GeneID:7946763 locus_tag=KP1_6040 product=tRNA-Leu
NC_012731	GenBank	tRNA	765416	765502	+	-1	.	db_xref=GeneID:7946764 locus_tag=KP1_6041 product=tRNA-Leu
NC_012731	GenBank	CDS	765674	766702	+	-1	.	codon_start=1 db_xref=GI:238892958 db_xref=GeneID:7946765 gene=rsmC locus_tag=KP1_0785 note='16S rRNA M2G1207 methyltransferase; one of many enzymes that modify bases of the ribosomal RNA; this enzyme methylates the G at position 1207 of the small ribosomal subunit' product='16S ribosomal RNA m2G1207 methyltransferase' protein_id=YP_002917692.1 transl_table=11
NC_012731	GenBank	CDS	766805	767218	+	1	.	codon_start=1 db_xref=GI:238892959 db_xref=GeneID:7948556 gene=holD locus_tag=KP1_0786 note='with the chi subunit binds to single-strand binding (SSB) protein and acts as a bridge between the DnaX clamp loader complex and the SSB' product='DNA polymerase III subunit psi' protein_id=YP_002917693.1 transl_table=11
NC_012731	GenBank	CDS	767187	767633	+	1	.	codon_start=1 db_xref=GI:238892960 db_xref=GeneID:7947629 gene=rimI locus_tag=KP1_0787 note='alanine acetyltransferase that specifically acetylates ribosomal protein S18' product='ribosomal-protein-alanine N-acetyltransferase' protein_id=YP_002917694.1 transl_table=11
NC_012731	GenBank	CDS	767648	768325	+	1	.	codon_start=1 db_xref=GI:238892961 db_xref=GeneID:7948425 gene=yjjG locus_tag=KP1_0788 note='manganese-dependent 5'-nucleotidase; specific for 5'-UMP, 5'-dUMP, and 5'-dTMP; member of haloacid dehalogenase (HAD)-like hydrolase superfamily' product=nucleotidase protein_id=YP_002917695.1 transl_table=11
NC_012731	GenBank	CDS	768416	770005	+	1	.	codon_start=1 db_xref=GI:238892962 db_xref=GeneID:7949478 gene=prfC locus_tag=KP1_0789 note='stimulates the release of release factors 1 and 2 from the ribosome after hydrolysis of the ester bond in peptidyl-tRNA has occurred; GDP/GTP-binding protein' product='peptide chain release factor 3' protein_id=YP_002917696.1 transl_table=11
NC_012731	GenBank	CDS	770225	770845	+	1	.	codon_start=1 db_xref=GI:238892963 db_xref=GeneID:7948276 gene=osmY locus_tag=KP1_0790 note='internal ID: KP0790' product='periplasmic protein' protein_id=YP_002917697.1 transl_table=11
NC_012731	GenBank	CDS	770912	771136	+	1	.	codon_start=1 db_xref=GI:238892964 db_xref=GeneID:7948097 gene=ybaT locus_tag=KP1_0791 note='internal ID: KP0791' product='putative amino acid/amine transport protein' protein_id=YP_002917698.1 transl_table=11
NC_012731	GenBank	CDS	771290	772363	+	1	.	codon_start=1 db_xref=GI:238892965 db_xref=GeneID:7948960 gene=yjjU locus_tag=KP1_0792 note='internal ID: KP0792' product='putative transcriptional regulator' protein_id=YP_002917699.1 transl_table=11
NC_012731	GenBank	CDS	772360	773154	+	1	.	codon_start=1 db_xref=GI:238892966 db_xref=GeneID:7949481 gene=yjjV locus_tag=KP1_0793 note='internal ID: KP0793' product='putative hydrolase' protein_id=YP_002917700.1 transl_table=11
NC_012731	GenBank	CDS	773285	774562	+	1	.	codon_start=1 db_xref=GI:238892967 db_xref=GeneID:7949482 locus_tag=KP1_0794 note='internal ID: KP0794' product='putative Na+ dependent nucleoside transporter' protein_id=YP_002917701.1 transl_table=11
NC_012731	GenBank	CDS	774958	775758	+	1	.	codon_start=1 db_xref=GI:238892968 db_xref=GeneID:7944811 gene=deoC locus_tag=KP1_0795 note='catalyzes the formation of D-glyceraldehyde 3-phosphate and acetaldehyde from 2-deoxy-D-ribose-5-phosphate' product='deoxyribose-phosphate aldolase' protein_id=YP_002917702.1 transl_table=11
NC_012731	GenBank	CDS	775803	777194	+	1	.	codon_start=1 db_xref=GI:238892969 db_xref=GeneID:7947186 gene=deoA locus_tag=KP1_0797 note='Catalyzes the reversible phosphorolysis of thymidine, deoxyuridine and their analogues to their respective bases and 2-deoxyribose 1-phosphate' product='thymidine phosphorylase' protein_id=YP_002917703.1 transl_table=11
NC_012731	GenBank	CDS	777247	778470	+	1	.	codon_start=1 db_xref=GI:238892970 db_xref=GeneID:7947184 gene=deoB locus_tag=KP1_0799 note='catalyzes the transfer of phosphate between the C1 and C5 carbons of pentose' product=phosphopentomutase protein_id=YP_002917704.1 transl_table=11
NC_012731	GenBank	CDS	778573	779292	+	1	.	codon_start=1 db_xref=GI:238892971 db_xref=GeneID:7947185 locus_tag=KP1_0801 note='identified by Glimmer2, GeneMark and GeneMark.hmm; internal ID: KP0801' product='hypothetical protein' protein_id=YP_002917705.1 transl_table=11
NC_012731	GenBank	CDS	779373	780389	+	-1	.	codon_start=1 db_xref=GI:238892972 db_xref=GeneID:7944812 gene=lplA locus_tag=KP1_0802 note='Catalyzes both the ATP-dependent activation of exogenously supplied lipoate to lipoyl-AMP and the transfer of the activated lipoyl on the lipoate-dependent enzymes. Creates an amide linkage that joins the free carboxyl group of lipoic acid to the epsilon-amino group of a specific lysine residue in lipoyl …
NC_012731	GenBank	CDS	780389	781036	+	-1	.	codon_start=1 db_xref=GI:238892973 db_xref=GeneID:7947795 gene=smp locus_tag=KP1_0803 note='internal ID: KP0803' product='hypothetical protein' protein_id=YP_002917707.1 transl_table=11
NC_012731	GenBank	CDS	781120	782112	+	1	.	codon_start=1 db_xref=GI:238892974 db_xref=GeneID:7948631 gene=serB locus_tag=KP1_0804 note='catalyzes the formation of serine from O-phosphoserine' product='phosphoserine phosphatase' protein_id=YP_002917708.1 transl_table=11
NC_012731	GenBank	CDS	782122	783504	+	1	.	codon_start=1 db_xref=GI:238892975 db_xref=GeneID:7948606 gene=sms locus_tag=KP1_0805 note='Sms; stabilizes the strand-invasion intermediate during the DNA repair; involved in recombination of donor DNA and plays an important role in DNA damage repair after exposure to mutagenic agents' product='DNA repair protein RadA' protein_id=YP_002917709.1 transl_table=11
NC_012731	GenBank	CDS	783526	784758	+	1	.	codon_start=1 db_xref=GI:238892976 db_xref=GeneID:7948634 gene=nadR locus_tag=KP1_0806 note='catalyzes the formation of NAD(+) from nicotinamide ribonucleotide' product='nicotinamide-nucleotide adenylyltransferase' protein_id=YP_002917710.1 transl_table=11
NC_012731	GenBank	CDS	784852	786519	+	-1	.	codon_start=1 db_xref=GI:238892977 db_xref=GeneID:7947995 gene=yjjK locus_tag=KP1_0808 note='ChvD; in Agrobacterium tumefaciens, mutations in both Walker boxes were found to affect virulence' product='putative ABC transporter ATP-binding protein' protein_id=YP_002917711.1 transl_table=11
NC_012731	GenBank	CDS	786724	788685	+	1	.	codon_start=1 db_xref=GI:238892978 db_xref=GeneID:7949479 gene=slt locus_tag=KP1_0809 note='catalyzes the cleavage of the glycosidic bonds between N-acetylmuramic acid and N-acetylglucosamine residues in peptidoglycan' product='lytic murein transglycosylase' protein_id=YP_002917712.1 transl_table=11
NC_012731	GenBank	CDS	788774	789103	+	1	.	codon_start=1 db_xref=GI:238892979 db_xref=GeneID:7948626 gene=trpR locus_tag=KP1_0810 note='When complexed with L-tryptophan it binds the operator region of the trp operon and prevents the initiation of transcription' product='Trp operon repressor' protein_id=YP_002917713.1 transl_table=11
NC_012731	GenBank	CDS	789090	789611	+	-1	.	codon_start=1 db_xref=GI:238892980 db_xref=GeneID:7948785 locus_tag=KP1_0811 note='pyrophosphatase; has activity against dUTP and dITP; the crystal structure of the Vibrio protein showed similarity to Methanococcus janaschii Mj0226; in Vibrio cholerae this gene is part of the Mba operon that is involved in regulation and maintenance of biofilms; in Escherichia coli overexpression of this gene lea…
NC_012731	GenBank	CDS	789719	790366	+	1	.	codon_start=1 db_xref=GI:238892981 db_xref=GeneID:7944813 gene=gpmB locus_tag=KP1_0812 note='catalyzes reactions involving the transfer of phospho groups between the three carbon atoms of phosphoglycerate' product='phosphoglycerate mutase' protein_id=YP_002917715.1 transl_table=11
NC_012731	GenBank	CDS	790363	791232	+	-1	.	codon_start=1 db_xref=GI:238892982 db_xref=GeneID:7947542 gene=rob locus_tag=KP1_0813 note='internal ID: KP0813' product='right origin-binding protein' protein_id=YP_002917716.1 transl_table=11
NC_012731	GenBank	CDS	791441	791914	+	1	.	codon_start=1 db_xref=GI:238892983 db_xref=GeneID:7948456 locus_tag=KP1_0814 note='identified by Glimmer2, GeneMark and GeneMark.hmm; internal ID: KP0814' product='hypothetical protein' protein_id=YP_002917717.1 transl_table=11
NC_012731	GenBank	CDS	791927	792616	+	1	.	codon_start=1 db_xref=GI:238892984 db_xref=GeneID:7944814 gene=creB locus_tag=KP1_0815 note='response regulator in two-component regulatory system with CreC; CreB protein is phosphorylated by sensor protein phospho-CreC; involved in catabolic regulation' product='DNA-binding response regulator CreB' protein_id=YP_002917718.1 transl_table=11
NC_012731	GenBank	CDS	792616	794040	+	1	.	codon_start=1 db_xref=GI:238892985 db_xref=GeneID:7947092 gene=creC locus_tag=KP1_0816 note='part of a two-component regulatory system with CreB or PhoB; involved in catabolic regulation' product='sensory histidine kinase CreC' protein_id=YP_002917719.1 transl_table=11
NC_012731	GenBank	CDS	794101	795459	+	1	.	codon_start=1 db_xref=GI:238892986 db_xref=GeneID:7947093 gene=creD locus_tag=KP1_0817 note='internal ID: KP0817' product='hypothetical protein' protein_id=YP_002917720.1 transl_table=11
NC_012731	GenBank	CDS	795522	796238	+	-1	.	codon_start=1 db_xref=GI:238892987 db_xref=GeneID:7947094 gene=arcA locus_tag=KP1_0818 note='internal ID: KP0818' product='two-component response regulator' protein_id=YP_002917721.1 transl_table=11
NC_012731	GenBank	CDS	796871	797557	+	1	.	codon_start=1 db_xref=GI:238892988 db_xref=GeneID:7946916 gene=lasT locus_tag=KP1_0819 note='member of the SPOUT superfamily of methyltransferases' product='putative RNA methyltransferase' protein_id=YP_002917722.1 transl_table=11
NC_012731	GenBank	CDS	797878	800382	+	1	.	codon_start=1 db_xref=GI:238892989 db_xref=GeneID:7947752 gene=thrA locus_tag=KP1_0820 note='multifunctional homotetrameric enzyme that catalyzes the phosphorylation of aspartate to form aspartyl-4-phosphate as well as conversion of aspartate semialdehyde to homoserine; functions in a number of amino acid biosynthetic pathways' product='bifunctional aspartokinase I/homoserine dehydrogenase I' pro…
NC_012731	GenBank	CDS	800384	801313	+	1	.	codon_start=1 db_xref=GI:238892990 db_xref=GeneID:7948735 gene=thrB locus_tag=KP1_0822 note='catalyzes the formation of O-phospho-L-homoserine from L-homoserine in threonine biosynthesis from asparate' product='homoserine kinase' protein_id=YP_002917724.1 transl_table=11
NC_012731	GenBank	CDS	801317	802597	+	1	.	codon_start=1 db_xref=GI:238892991 db_xref=GeneID:7948736 gene=thrC locus_tag=KP1_0823 note='catalyzes the formation of L-threonine from O-phospho-L-homoserine' product='threonine synthase' protein_id=YP_002917725.1 transl_table=11
NC_012731	GenBank	CDS	802912	803289	+	1	.	codon_start=1 db_xref=GI:238892992 db_xref=GeneID:7948737 locus_tag=KP1_0824 note='identified by Glimmer2 and GeneMark.hmm; internal ID: KP0824' product='hypothetical protein' protein_id=YP_002917726.1 transl_table=11
NC_012731	GenBank	CDS	803358	804131	+	-1	.	codon_start=1 db_xref=GI:238892993 db_xref=GeneID:7944815 locus_tag=KP1_0825 note='identified by Glimmer2, GeneMark and GeneMark.hmm; internal ID: KP0825' product='hypothetical protein' protein_id=YP_002917727.1 transl_table=11
NC_012731	GenBank	CDS	804209	805639	+	-1	.	codon_start=1 db_xref=GI:238892994 db_xref=GeneID:7944816 gene=yaaJ locus_tag=KP1_0826 note='internal ID: KP0826' product='inner membrane transport protein' protein_id=YP_002917728.1 transl_table=11
NC_012731	GenBank	CDS	805842	806795	+	1	.	codon_start=1 db_xref=GI:238892995 db_xref=GeneID:7948921 gene=talB locus_tag=KP1_0827 note='internal ID: KP0827' product='transaldolase B' protein_id=YP_002917729.1 transl_table=11
NC_012731	GenBank	CDS	806880	807482	+	1	.	codon_start=1 db_xref=GI:238892996 db_xref=GeneID:7948697 gene=mogA locus_tag=KP1_0829 note='forms a trimer; related to eukaryotic protein gephyrin; functions during molybdenum cofactor biosynthesis' product='molybdenum cofactor biosynthesis protein MogA' protein_id=YP_002917730.1 transl_table=11
NC_012731	GenBank	CDS	807602	808906	+	1	.	codon_start=1 db_xref=GI:238892997 db_xref=GeneID:7947936 locus_tag=KP1_0830 note='internal ID: KP0830' product='putative major facilitator superfamily proline/betaine transport system permease component' protein_id=YP_002917731.1 transl_table=11
NC_012731	GenBank	CDS	808969	809535	+	-1	.	codon_start=1 db_xref=GI:238892998 db_xref=GeneID:7944817 gene=yaaH locus_tag=KP1_0831 note='internal ID: KP0831' product='hypothetical protein' protein_id=YP_002917732.1 transl_table=11
NC_012731	GenBank	CDS	809624	810373	+	-1	.	codon_start=1 db_xref=GI:238892999 db_xref=GeneID:7948920 locus_tag=KP1_0832 note='identified by Glimmer2, GeneMark and GeneMark.hmm; internal ID: KP0832' product='hypothetical protein' protein_id=YP_002917733.1 transl_table=11
NC_012731	GenBank	CDS	810401	810805	+	-1	.	codon_start=1 db_xref=GI:238893000 db_xref=GeneID:7944818 locus_tag=KP1_0833 note='identified by Glimmer2, GeneMark and GeneMark.hmm; internal ID: KP0833' product='hypothetical protein' protein_id=YP_002917734.1 transl_table=11
NC_012731	GenBank	CDS	811191	813107	+	1	.	codon_start=1 db_xref=GI:238893001 db_xref=GeneID:7944819 gene=dnaK locus_tag=KP1_0835 note='heat shock protein 70; assists in folding of nascent polypeptide chains; refolding of misfolded proteins; utilizes ATPase activity to help fold; co-chaperones are DnaJ and GrpE; multiple copies in some bacteria' product='molecular chaperone DnaK' protein_id=YP_002917735.1 transl_table=11
NC_012731	GenBank	CDS	813195	814328	+	1	.	codon_start=1 db_xref=GI:238893002 db_xref=GeneID:7947226 gene=dnaJ locus_tag=KP1_0836 note='chaperone Hsp40; co-chaperone with DnaK; Participates actively in the response to hyperosmotic and heat shock by preventing the aggregation of stress-denatured proteins and by disaggregating proteins, also in an autonomous, dnaK-independent fashion' product='chaperone protein DnaJ' protein_id=YP_002917736…
NC_012731	GenBank	CDS	814494	815681	+	1	.	codon_start=1 db_xref=GI:238893003 db_xref=GeneID:7947225 gene=nhaA locus_tag=KP1_0837 note='exports sodium by using the electrochemical proton gradient to allow protons into the cell; functions in adaptation to high salinity and alkaline pH; activity increases at higher pH; downregulated at acidic pH' product='pH-dependent sodium/proton antiporter' protein_id=YP_002917737.1 transl_table=11
NC_012731	GenBank	CDS	815736	816632	+	1	.	codon_start=1 db_xref=GI:238893004 db_xref=GeneID:7948026 gene=nhaR locus_tag=KP1_0838 note='Na+/H+ antiporter regulatory protein; activates the genes nhaA and osmC' product='transcriptional activator NhaR' protein_id=YP_002917738.1 transl_table=11
NC_012731	GenBank	CDS	816752	817015	+	-1	.	codon_start=1 db_xref=GI:238893005 db_xref=GeneID:7948028 gene=rpsT locus_tag=KP1_0840 note='binds directly to the 16S rRNA and is involved in post-translational inhibition of arginine and ornithine decarboxylase' product='30S ribosomal protein S20' protein_id=YP_002917739.1 transl_table=11
NC_012731	GenBank	CDS	817345	818283	+	1	.	codon_start=1 db_xref=GI:238893006 db_xref=GeneID:7948521 locus_tag=KP1_0841 note='catalyzes the formation of FMN from riboflavin and the formation of FAD from FMN; in Bacillus the ribC gene has both flavokinase and FAD synthetase activities' product='bifunctional riboflavin kinase/FMN adenylyltransferase' protein_id=YP_002917740.1 transl_table=11
NC_012731	GenBank	CDS	818327	821143	+	1	.	codon_start=1 db_xref=GI:238893007 db_xref=GeneID:7944820 gene=ileS locus_tag=KP1_0842 note='IleRS; catalyzes the formation of isoleucyl-tRNA(Ile) from isoleucine and tRNA(Ile); since isoleucine and other amino acids such as valine are similar, there are additional editing function in this enzyme; one is involved in hydrolysis of activated valine-AMP and the other is involved in deacylation of mi…
NC_012731	GenBank	CDS	821143	821643	+	1	.	codon_start=1 db_xref=GI:238893008 db_xref=GeneID:7947684 gene=lspA locus_tag=KP1_0843 note='lipoprotein signal peptidase; integral membrane protein that removes signal peptides from prolipoproteins during lipoprotein biosynthesis' product='lipoprotein signal peptidase' protein_id=YP_002917742.1 transl_table=11
NC_012731	GenBank	CDS	821759	822208	+	1	.	codon_start=1 db_xref=GI:238893009 db_xref=GeneID:7947805 gene=fkpB locus_tag=KP1_0844 note='internal ID: KP0844' product='FKBP-type peptidyl-prolyl cis-trans isomerase' protein_id=YP_002917743.1 transl_table=11
NC_012731	GenBank	CDS	822165	823160	+	1	.	codon_start=1 db_xref=GI:238893010 db_xref=GeneID:7947375 gene=ispH locus_tag=KP1_0845 note='catalyzes the conversion of 1-hydroxy-2-methyl-2-(E)-butenyl 4-diphosphate into isopentenyl diphosphate (IPP) and dimethylallyl diphosphate (DMAPP); functions in the nonmevalonate isoprenoid biosynthesis pathway' product='4-hydroxy-3-methylbut-2-enyl diphosphate reductase' protein_id=YP_002917744.1 transl…
NC_012731	GenBank	CDS	823227	824141	+	1	.	codon_start=1 db_xref=GI:238893011 db_xref=GeneID:7947723 gene=rihC locus_tag=KP1_0846 note='catalyzes the hydrolysis of both purine and pyrimidine ribonucleosides' product='ribonucleoside hydrolase RihC' protein_id=YP_002917745.1 transl_table=11
NC_012731	GenBank	CDS	824172	824537	+	1	.	codon_start=1 db_xref=GI:238893012 db_xref=GeneID:7948423 locus_tag=KP1_0847 note='identified by GeneMark.hmm; internal ID: KP0847' product='hypothetical protein' protein_id=YP_002917746.1 transl_table=11
NC_012731	GenBank	CDS	824485	825414	+	-1	.	codon_start=1 db_xref=GI:238893013 db_xref=GeneID:7944821 gene=ltrA locus_tag=KP1_0848 note='internal ID: KP0848' product='putative HTH-type transcriptional regulator' protein_id=YP_002917747.1 transl_table=11
NC_012731	GenBank	CDS	825507	826136	+	1	.	codon_start=1 db_xref=GI:238893014 db_xref=GeneID:7947807 locus_tag=KP1_0849 note='internal ID: KP0849' product='alanyl-tRNA synthetase-related protein' protein_id=YP_002917748.1 transl_table=11
NC_012731	GenBank	CDS	826431	827252	+	1	.	codon_start=1 db_xref=GI:238893015 db_xref=GeneID:7944822 gene=dapB locus_tag=KP1_0850 note='catalyzes the reduction of 2,3-dihydrodipicolinate to 2,3,4,5-tetrahydrodipicolinate in lysine and diaminopimelate biosynthesis' product='dihydrodipicolinate reductase' protein_id=YP_002917749.1 transl_table=11
NC_012731	GenBank	CDS	827683	828858	+	1	.	codon_start=1 db_xref=GI:238893016 db_xref=GeneID:7947160 gene=carA locus_tag=KP1_0853 note='catalyzes production of carbamoyl phosphate from bicarbonate and glutamine in pyrimidine and arginine biosynthesis pathways; forms an octamer composed of four CarAB dimers' product='carbamoyl phosphate synthase small subunit' protein_id=YP_002917750.1 transl_table=11
NC_012731	GenBank	CDS	828876	832100	+	1	.	codon_start=1 db_xref=GI:238893017 db_xref=GeneID:7947021 gene=carB locus_tag=KP1_0854 note='four CarB-CarA dimers form the carbamoyl phosphate synthetase holoenzyme that catalyzes the production of carbamoyl phosphate; CarB is responsible for the amidotransferase activity' product='carbamoyl phosphate synthase large subunit' protein_id=YP_002917751.1 transl_table=11
NC_012731	GenBank	CDS	832270	832503	+	1	.	codon_start=1 db_xref=GI:238893018 db_xref=GeneID:7947022 locus_tag=KP1_0855 note='identified by Glimmer2 and GeneMark.hmm; internal ID: KP0855' product='hypothetical protein' protein_id=YP_002917752.1 transl_table=11
NC_012731	GenBank	CDS	832635	833168	+	1	.	codon_start=1 db_xref=GI:238893019 db_xref=GeneID:7944823 gene=yabF locus_tag=KP1_0856 note='Required for full activity of KefC, a potassium-proton antiporter' product='glutathione-regulated potassium-efflux system ancillary protein KefF' protein_id=YP_002917753.1 transl_table=11
NC_012731	GenBank	CDS	833161	835026	+	1	.	codon_start=1 db_xref=GI:238893020 db_xref=GeneID:7948922 gene=kefC locus_tag=KP1_0857 note='transport system that facilitates potassium-efflux' product='glutathione-regulated potassium-efflux system protein KefC' protein_id=YP_002917754.1 transl_table=11
NC_012731	GenBank	CDS	835200	835679	+	1	.	codon_start=1 db_xref=GI:238893021 db_xref=GeneID:7947743 gene=folA locus_tag=KP1_0858 note='catalyzes the reduction of dihydrofolate to tetrahydrofolate' product='dihydrofolate reductase' protein_id=YP_002917755.1 transl_table=11
NC_012731	GenBank	CDS	836106	836954	+	-1	.	codon_start=1 db_xref=GI:238893022 db_xref=GeneID:7947383 gene=apaH locus_tag=KP1_0859 note='hydrolyzes P(1),P(4)-bis(5'-adenosyl) tetraphosphate to form 2 ADP' product='diadenosine tetraphosphatase' protein_id=YP_002917756.1 transl_table=11
NC_012731	GenBank	CDS	836959	837336	+	-1	.	codon_start=1 db_xref=GI:238893023 db_xref=GeneID:7946903 gene=apaG locus_tag=KP1_0860 note='protein associated with Co2+ and Mg2+ efflux' product='ApaG protein' protein_id=YP_002917757.1 transl_table=11
NC_012731	GenBank	CDS	837339	838160	+	-1	.	codon_start=1 db_xref=GI:238893024 db_xref=GeneID:7946902 gene=ksgA locus_tag=KP1_0861 note='catalyzes the transfer of a total of four methyl groups from S-adenosyl-l-methionine (S-AdoMet) to two adjacent adenosine bases A1518 and A1519 in 16S rRNA; mutations in ksgA causes resistance to the translation initiation inhibitor kasugamycin' product='dimethyladenosine transferase' protein_id=YP_002917…
NC_012731	GenBank	CDS	838157	839146	+	-1	.	codon_start=1 db_xref=GI:238893025 db_xref=GeneID:7947746 gene=pdxA locus_tag=KP1_0862 note='catalyzes oxidation of 4-(phosphohydroxy)-L-threonine into 2-amino-3-oxo-4-(phosphohydroxy)butyric acid which decarboxylates to form 1-amino-3-(phosphohydroxy)propan-2-one (3-amino-2-oxopropyl phosphate)' product='4-hydroxythreonine-4-phosphate dehydrogenase' protein_id=YP_002917759.1 transl_table=11
NC_012731	GenBank	CDS	839152	840438	+	-1	.	codon_start=1 db_xref=GI:238893026 db_xref=GeneID:7948156 gene=surA locus_tag=KP1_0863 note='Chaperone involved in the folding of extracytoplasmic proteins, especially OmpA, OmpF and LamB' product='peptidyl-prolyl cis-trans isomerase SurA' protein_id=YP_002917760.1 transl_table=11
NC_012731	GenBank	CDS	840493	842841	+	-1	.	codon_start=1 db_xref=GI:238893027 db_xref=GeneID:7948690 gene=imp locus_tag=KP1_0864 note='determines N-hexane tolerance and is involved in outer membrane permeability' product='organic solvent tolerance protein' protein_id=YP_002917761.1 transl_table=11
NC_012731	GenBank	CDS	843085	843912	+	1	.	codon_start=1 db_xref=GI:238893028 db_xref=GeneID:7947696 gene=djlA locus_tag=KP1_0865 note='functions as a co-chaperone with DnaK; involved in regulation of colanic acid capsule; inner membrane protein; dimerized via transmembrane domain; J-like domain is cytoplasmic and can functionally substitute for DnaJ; stimulates synthesis of colanic acid mucoid capsule through the RcsB/C signal transducti…
NC_012731	GenBank	CDS	843945	844646	+	-1	.	codon_start=1 db_xref=GI:238893029 db_xref=GeneID:7947211 gene=citZ locus_tag=KP1_0866 note='internal ID: KP0866' product='two-component response regulator for citrate' protein_id=YP_002917763.1 transl_table=11
NC_012731	GenBank	CDS	844633	846291	+	-1	.	codon_start=1 db_xref=GI:238893030 db_xref=GeneID:7947063 gene=citY locus_tag=KP1_0867 note='internal ID: KP0867' product='two-component sensor kinase for citrate' protein_id=YP_002917764.1 transl_table=11
NC_012731	GenBank	CDS	846556	847947	+	1	.	codon_start=1 db_xref=GI:238893031 db_xref=GeneID:7947062 gene=citW locus_tag=KP1_0868 note='internal ID: KP0868' product='citrate/acetate antiporter' protein_id=YP_002917765.1 transl_table=11
NC_012731	GenBank	CDS	848079	848666	+	1	.	codon_start=1 db_xref=GI:238893032 db_xref=GeneID:7947060 gene=citX locus_tag=KP1_0869 note='internal ID: KP0869' product='phosphoribosyl-dephospho-CoA transferase' protein_id=YP_002917766.1 transl_table=11
NC_012731	GenBank	CDS	848741	849400	+	-1	.	codon_start=1 db_xref=GI:238893033 db_xref=GeneID:7947061 gene=rluA locus_tag=KP1_0870 note='catalyzes the synthesis of pseudouridine from uracil-746 in 23S ribosomal RNA and from uracil-32 in the anticodon stem and loop of transfer RNAs' product='23S rRNA/tRNA pseudouridine synthase A' protein_id=YP_002917767.1 transl_table=11
NC_012731	GenBank	CDS	849413	852319	+	-1	.	codon_start=1 db_xref=GI:238893034 db_xref=GeneID:7948432 gene=hepA locus_tag=KP1_0871 note='transcription regulator that activates transcription by stimulating RNA polymerase (RNAP) recycling in case of stress conditions such as supercoiled DNA or high salt concentrations. Probably acts by releasing the RNAP, when it is trapped or immobilized on tightly supercoiled DNA' product='ATP-dependent he…
NC_012731	GenBank	CDS	852507	854864	+	-1	.	codon_start=1 db_xref=GI:238893035 db_xref=GeneID:7947590 gene=polB locus_tag=KP1_0872 note='Has polymerase, DNA-binding and 3'-5' exonuclease activities. In Aeropyrum pernix this protein is sensitive to aphidicolin and stable at 95#C' product='DNA polymerase II' protein_id=YP_002917769.1 transl_table=11
NC_012731	GenBank	CDS	855040	855735	+	-1	.	codon_start=1 db_xref=GI:238893036 db_xref=GeneID:7948238 gene=araD locus_tag=KP1_0873 note='catalyzes the isomerization of L-ribulose 5-phosphate to D-xylulose 5-phosphate in the anaerobic catabolism of L-ascorbate; links the arabinose metabolic pathway to the pentose phosphate pathway and allows the bacteria to use arabinose as an energy source' product='L-ribulose-5-phosphate 4-epimerase' prot…
NC_012731	GenBank	CDS	855873	857375	+	-1	.	codon_start=1 db_xref=GI:238893037 db_xref=GeneID:7946911 gene=araA locus_tag=KP1_0874 note='catalyzes the formation of L-ribulose from L-arabinose in L-arabinose catabolism' product='L-arabinose isomerase' protein_id=YP_002917771.1 transl_table=11
NC_012731	GenBank	CDS	857386	859095	+	-1	.	codon_start=1 db_xref=GI:238893038 db_xref=GeneID:7946908 gene=araB locus_tag=KP1_0875 note='catalyzes the phosphorylation of ribulose to ribulose 5-phosphate' product=ribulokinase protein_id=YP_002917772.1 transl_table=11
NC_012731	GenBank	CDS	859433	860278	+	1	.	codon_start=1 db_xref=GI:238893039 db_xref=GeneID:7946909 gene=araC locus_tag=KP1_0876 note='positive and negative regulator; regulates the araBAD and araFGH operons and other genes involved in the transport and catabolism of L-arabinose' product='AraC family transcriptional regulator' protein_id=YP_002917773.1 transl_table=11
NC_012731	GenBank	CDS	860407	861174	+	1	.	codon_start=1 db_xref=GI:238893040 db_xref=GeneID:7946910 gene=yabI locus_tag=KP1_0877 note='internal ID: KP0877' product='putative integral membrane protein' protein_id=YP_002917774.1 transl_table=11
NC_012731	GenBank	CDS	861161	861862	+	-1	.	codon_start=1 db_xref=GI:238893041 db_xref=GeneID:7948923 gene=thiQ locus_tag=KP1_0878 note='with TbpA and ThiP is part of the thiamine and TPP transport system' product='thiamine transporter ATP-binding subunit' protein_id=YP_002917775.1 transl_table=11
NC_012731	GenBank	CDS	861846	863456	+	-1	.	codon_start=1 db_xref=GI:238893042 db_xref=GeneID:7948733 gene=thiP locus_tag=KP1_0879 note='permease; with TbpA and ThiQ functions in transport of thiamine and thiamine pyrophosphate into the cell; repressed in presence of exogenous thiamine' product='thiamine transporter membrane protein' protein_id=YP_002917776.1 transl_table=11
NC_012731	GenBank	CDS	863432	864415	+	-1	.	codon_start=1 db_xref=GI:238893043 db_xref=GeneID:7948732 gene=tbpA locus_tag=KP1_0880 note='part of the thiamine and TPP transport system tbpA-thiPQ' product='thiamine transporter substrate binding subunit' protein_id=YP_002917777.1 transl_table=11
NC_012731	GenBank	CDS	864705	866360	+	-1	.	codon_start=1 db_xref=GI:238893044 db_xref=GeneID:7948709 gene=yabN locus_tag=KP1_0881 note='activates sgrS under glucose-phosphate stress conditions' product='transcriptional regulator SgrR' protein_id=YP_002917778.1 transl_table=11
NC_012731	GenBank	CDS	866442	866600	+	1	.	codon_start=1 db_xref=GI:238893045 db_xref=GeneID:7948924 locus_tag=KP1_0882 note='identified by Glimmer2 and GeneMark.hmm; internal ID: KP0882' product='hypothetical protein' protein_id=YP_002917779.1 transl_table=11
NC_012731	GenBank	CDS	866868	868052	+	1	.	codon_start=1 db_xref=GI:238893046 db_xref=GeneID:7944824 gene=setA locus_tag=KP1_0883 note='internal ID: KP0883' product='sugar efflux protein' protein_id=YP_002917780.1 transl_table=11
NC_012731	GenBank	CDS	868086	869396	+	-1	.	codon_start=1 db_xref=GI:238893047 db_xref=GeneID:7948609 gene=gudP locus_tag=KP1_0884 note='internal ID: KP0884' product='permease of the major facilitator superfamily' protein_id=YP_002917781.1 transl_table=11
NC_012731	GenBank	CDS	869628	870524	+	1	.	codon_start=1 db_xref=GI:238893048 db_xref=GeneID:7947563 locus_tag=KP1_0886 note='internal ID: KP0886' product='LysR family transcriptional regulator' protein_id=YP_002917782.1 transl_table=11
NC_012731	GenBank	CDS	870562	871329	+	-1	.	codon_start=1 db_xref=GI:238893049 db_xref=GeneID:7944825 gene=aroD locus_tag=KP1_0888 note='internal ID: KP0888' product='3-dehydroquinate dehydratase' protein_id=YP_002917783.1 transl_table=11
NC_012731	GenBank	CDS	871348	872562	+	-1	.	codon_start=1 db_xref=GI:238893050 db_xref=GeneID:7946936 gene=ydiM locus_tag=KP1_0889 note='internal ID: KP0889' product='putative MFS-family transport protein' protein_id=YP_002917784.1 transl_table=11
NC_012731	GenBank	CDS	872573	873451	+	-1	.	codon_start=1 db_xref=GI:238893051 db_xref=GeneID:7949162 gene=aroE locus_tag=KP1_0890 note='AroE; catalyzes the conversion of shikimate to 3-dehydroshikimate' product='shikimate 5-dehydrogenase' protein_id=YP_002917785.1 transl_table=11
NC_012731	GenBank	CDS	873448	875481	+	-1	.	codon_start=1 db_xref=GI:238893052 db_xref=GeneID:7946937 locus_tag=KP1_0891 note='internal ID: KP0891' product='NADH:flavin oxidoreductase' protein_id=YP_002917786.1 transl_table=11
NC_012731	GenBank	CDS	875877	876482	+	-1	.	codon_start=1 db_xref=GI:238893053 db_xref=GeneID:7944826 gene=leuD locus_tag=KP1_0892 note='catalyzes the isomerization between 2-isopropylmalate and 3-isopropylmalate in leucine biosynthesis; forms a heterodimer of LeuC/D' product='isopropylmalate isomerase small subunit' protein_id=YP_002917787.1 transl_table=11
NC_012731	GenBank	CDS	876493	877893	+	-1	.	codon_start=1 db_xref=GI:238893054 db_xref=GeneID:7947761 gene=leuC locus_tag=KP1_0894 note='dehydratase component, catalyzes the isomerization between 2-isopropylmalate and 3-isopropylmalate' product='isopropylmalate isomerase large subunit' protein_id=YP_002917788.1 transl_table=11
NC_012731	GenBank	CDS	877896	878987	+	-1	.	codon_start=1 db_xref=GI:238893055 db_xref=GeneID:7947760 gene=leuB locus_tag=KP1_0895 note='catalyzes the oxidation of 3-isopropylmalate to 3-carboxy-4-methyl-2-oxopentanoate in leucine biosynthesis' product='3-isopropylmalate dehydrogenase' protein_id=YP_002917789.1 transl_table=11
NC_012731	GenBank	CDS	878987	880603	+	-1	.	codon_start=1 db_xref=GI:238893056 db_xref=GeneID:7947759 gene=leuA locus_tag=KP1_0896 note='catalyzes the formation of 2-isopropylmalate from acetyl-CoA and 2-oxoisovalerate in leucine biosynthesis' product='2-isopropylmalate synthase' protein_id=YP_002917790.1 transl_table=11
NC_012731	GenBank	CDS	881354	882322	+	1	.	codon_start=1 db_xref=GI:238893057 db_xref=GeneID:7947758 gene=leuO locus_tag=KP1_0897 note='activator for leuABCD operon; member of LysR family of transcriptional activators' product='leucine transcriptional activator' protein_id=YP_002917791.1 transl_table=11
NC_012731	GenBank	CDS	882717	884441	+	1	.	codon_start=1 db_xref=GI:238893058 db_xref=GeneID:7947762 gene=ilvI locus_tag=KP1_0898 note='catalyzes the formation of 2-acetolactate from pyruvate, leucine sensitive' product='acetolactate synthase 3 catalytic subunit' protein_id=YP_002917792.1 transl_table=11
NC_012731	GenBank	CDS	884414	884935	+	1	.	codon_start=1 db_xref=GI:238893059 db_xref=GeneID:7947692 gene=ilvH locus_tag=KP1_0899 note='with IlvI catalyzes the formation of 2-acetolactate from pyruvate, the small subunit is required for full activity and valine sensitivity; E.coli produces 3 isoenzymes of acetolactate synthase which differ in specificity to substrates, valine sensitivity and affinity for cofactors; also known as acetolact…
NC_012731	GenBank	CDS	885115	886119	+	1	.	codon_start=1 db_xref=GI:238893060 db_xref=GeneID:7947691 gene=fruR locus_tag=KP1_0900 note='binds D-fructose as an inducer; involved in regulation of operons for central pathways of carbon metabolism' product='DNA-binding transcriptional regulator FruR' protein_id=YP_002917794.1 transl_table=11
NC_012731	GenBank	CDS	886724	887218	+	1	.	codon_start=1 db_xref=GI:238893061 db_xref=GeneID:7947408 locus_tag=KP1_0903 note='MraZ; UPF0040; crystal structure shows similarity to AbrB' product='cell division protein MraZ' protein_id=YP_002917795.1 transl_table=11
NC_012731	GenBank	CDS	887221	888162	+	1	.	codon_start=1 db_xref=GI:238893062 db_xref=GeneID:7944827 gene=mraW locus_tag=KP1_0904 note='internal ID: KP0904' product='S-adenosyl-methyltransferase MraW' protein_id=YP_002917796.1 transl_table=11
NC_012731	GenBank	CDS	888159	888524	+	1	.	codon_start=1 db_xref=GI:238893063 db_xref=GeneID:7947940 gene=ftsL locus_tag=KP1_0905 note='membrane bound cell division protein at septum containing leucine zipper motif' product='cell division protein FtsL' protein_id=YP_002917797.1 transl_table=11
NC_012731	GenBank	CDS	888540	890306	+	1	.	codon_start=1 db_xref=GI:238893064 db_xref=GeneID:7947421 gene=ftsI locus_tag=KP1_0906 note='internal ID: KP0906' product='division-specific transpeptidase' protein_id=YP_002917798.1 transl_table=11
NC_012731	GenBank	CDS	890293	891780	+	1	.	codon_start=1 db_xref=GI:238893065 db_xref=GeneID:7947419 gene=murE locus_tag=KP1_0907 note='involved in cell wall formation; peptidoglycan synthesis; cytoplasmic enzyme; catalyzes the addition of meso-diaminopimelic acid to the nucleotide precursor UDP-N-aceylmuramoyl-l-alanyl-d-glutamate' product='UDP-N-acetylmuramoylalanyl-D-glutamate--2, 6-diaminopimelate ligase' protein_id=YP_002917799.1 tra…
NC_012731	GenBank	CDS	891777	893135	+	1	.	codon_start=1 db_xref=GI:238893066 db_xref=GeneID:7947979 gene=murF locus_tag=KP1_0908 note='internal ID: KP0908' product='UDP-N-acetylmuramoyl-tripeptide--D-alanyl-D- alanine ligase' protein_id=YP_002917800.1 transl_table=11
NC_012731	GenBank	CDS	893129	894211	+	1	.	codon_start=1 db_xref=GI:238893067 db_xref=GeneID:7947980 gene=mraY locus_tag=KP1_0909 note='First step of the lipid cycle reactions in the biosynthesis of the cell wall peptidoglycan' product='phospho-N-acetylmuramoyl-pentapeptide- transferase' protein_id=YP_002917801.1 transl_table=11
NC_012731	GenBank	CDS	894214	895530	+	1	.	codon_start=1 db_xref=GI:238893068 db_xref=GeneID:7947941 gene=murD locus_tag=KP1_0910 note='UDP-N-acetylmuramoylalanine--D-glutamate ligase; involved in peptidoglycan biosynthesis; cytoplasmic; catalyzes the addition of glutamate to the nucleotide precursor UDP-N-acetylmuramoyl-L-alanine during cell wall formation' product='UDP-N-acetylmuramoyl-L-alanyl-D-glutamate synthetase' protein_id=YP_0029…
NC_012731	GenBank	CDS	895530	896804	+	1	.	codon_start=1 db_xref=GI:238893069 db_xref=GeneID:7947978 gene=ftsW locus_tag=KP1_0911 note='integral membrane protein involved in stabilizing FstZ ring during cell division' product='cell division protein FtsW' protein_id=YP_002917803.1 transl_table=11
NC_012731	GenBank	CDS	896801	897871	+	1	.	codon_start=1 db_xref=GI:238893070 db_xref=GeneID:7947424 gene=murG locus_tag=KP1_0912 note='UDP-N-acetylglucosamine--N-acetylmuramyl- (pentapeptide) pyrophosphoryl-undecaprenol N-acetylglucosamine transferase; involved in cell wall formation; inner membrane-associated; last step of peptidoglycan synthesis' product='UDP diphospho-muramoyl pentapeptide beta-N acetylglucosaminyl transferase' protei…
NC_012731	GenBank	CDS	897919	899394	+	1	.	codon_start=1 db_xref=GI:238893071 db_xref=GeneID:7947981 gene=murC locus_tag=KP1_0913 note='Catalyzes the formation of UDP-N-acetylmuramoyl-L-alanine from UDP-N-acetylmuramate and L-alanine in peptidoglycan synthesis' product='UDP-N-acetylmuramate--L-alanine ligase' protein_id=YP_002917805.1 transl_table=11
NC_012731	GenBank	CDS	899387	900307	+	1	.	codon_start=1 db_xref=GI:238893072 db_xref=GeneID:7947977 gene=ddl locus_tag=KP1_0914 note='D-alanine--D-alanine ligase; DdlA; DdlB; cytoplasmic; catalyzes the formation of D-alanyl-D-alanine from two D-alanines in peptidoglycan synthesis; there are two forms of this enzyme in Escherichia coli' product='D-alanine--D-alanine ligase' protein_id=YP_002917806.1 transl_table=11
NC_012731	GenBank	CDS	900309	901139	+	1	.	codon_start=1 db_xref=GI:238893073 db_xref=GeneID:7947175 gene=ftsQ locus_tag=KP1_0915 note='involved in septum formation' product='cell division protein FtsQ' protein_id=YP_002917807.1 transl_table=11
NC_012731	GenBank	CDS	901136	902398	+	1	.	codon_start=1 db_xref=GI:238893074 db_xref=GeneID:7947423 gene=ftsA locus_tag=KP1_0916 note='ATP-binding involved in recruitment of FtsK to Z ring; essential cell division protein; colocalizes with FtsZ through direct interaction to the septal ring structure; structurally similar to eukaryotic actin; binds directly to the cell membrane' product='cell division protein FtsA' protein_id=YP_002917808…
NC_012731	GenBank	CDS	902461	903612	+	1	.	codon_start=1 db_xref=GI:238893075 db_xref=GeneID:7947416 gene=ftsZ locus_tag=KP1_0917 note='GTPase; similar structure to tubulin; forms ring-shaped polymers at the site of cell division; other proteins such as FtsA, ZipA, and ZapA, interact with and regulate FtsZ function' product='cell division protein FtsZ' protein_id=YP_002917809.1 transl_table=11
NC_012731	GenBank	CDS	903713	904630	+	1	.	codon_start=1 db_xref=GI:238893076 db_xref=GeneID:7947427 gene=lpxC locus_tag=KP1_0918 note='zinc-dependent; catalyzes the deacetylation of UDP-(3-O-acyl)-N-acetylglucosamine to UDP-3-O-(3-hydroxytetradecanoyl)-glucosamine in the second step of lipid A biosynthesis' product='UDP-3-O-[3-hydroxymyristoyl] N-acetylglucosamine deacetylase' protein_id=YP_002917810.1 transl_table=11
NC_012731	GenBank	CDS	905022	905450	+	1	.	codon_start=1 db_xref=GI:238893077 db_xref=GeneID:7947799 gene=secM locus_tag=KP1_0921 note='secM translational pause allows for the initiation of secA translation' product='SecA regulator SecM' protein_id=YP_002917811.1 transl_table=11
NC_012731	GenBank	CDS	905513	908218	+	1	.	codon_start=1 db_xref=GI:238893078 db_xref=GeneID:7948600 gene=secA locus_tag=KP1_0922 note='functions in protein export; can interact with acidic membrane phospholipids and the SecYEG protein complex; binds to preproteins; binds to ATP and undergoes a conformational change to promote membrane insertion of SecA/bound preprotein; ATP hydrolysis appears to drive release of the preprotein from SecA …
NC_012731	GenBank	CDS	908277	908669	+	1	.	codon_start=1 db_xref=GI:238893079 db_xref=GeneID:7948594 gene=mutT locus_tag=KP1_0923 note='internal ID: KP0923' product='nucleoside triphosphate pyrophosphohydrolase' protein_id=YP_002917813.1 transl_table=11
NC_012731	GenBank	CDS	908722	908916	+	-1	.	codon_start=1 db_xref=GI:238893080 db_xref=GeneID:7947986 gene=yacG locus_tag=KP1_0924 note='internal ID: KP0924' product='zinc-binding protein' protein_id=YP_002917814.1 transl_table=11
NC_012731	GenBank	CDS	908926	909669	+	-1	.	codon_start=1 db_xref=GI:238893081 db_xref=GeneID:7948925 locus_tag=KP1_0925 note='identified by Glimmer2, GeneMark and GeneMark.hmm; internal ID: KP0925' product='hypothetical protein' protein_id=YP_002917815.1 transl_table=11
NC_012731	GenBank	CDS	909669	910289	+	-1	.	codon_start=1 db_xref=GI:238893082 db_xref=GeneID:7944828 gene=coaE locus_tag=KP1_0926 note='catalyzes the phosphorylation of the 3'-hydroxyl group of dephosphocoenzyme A to form coenzyme A; involved in coenzyme A biosynthesis' product='dephospho-CoA kinase' protein_id=YP_002917816.1 transl_table=11
NC_012731	GenBank	CDS	910445	910576	+	1	.	codon_start=1 db_xref=GI:238893083 db_xref=GeneID:7947074 locus_tag=KP1_0927 note='identified by Glimmer2; internal ID: KP0927' product='hypothetical protein' protein_id=YP_002917817.1 transl_table=11
NC_012731	GenBank	CDS	910633	911676	+	1	.	codon_start=1 db_xref=GI:238893084 db_xref=GeneID:7944829 gene=guaC locus_tag=KP1_0928 note='catalyzes the NADPH-dependent deamination of GMP to inosine monophosphate' product='guanosine 5'-monophosphate oxidoreductase' protein_id=YP_002917818.1 transl_table=11
NC_012731	GenBank	CDS	911713	912918	+	-1	.	codon_start=1 db_xref=GI:238893085 db_xref=GeneID:7947561 gene=hofC locus_tag=KP1_0929 note='internal ID: KP0929' product='type IV pilin biogenesis protein' protein_id=YP_002917819.1 transl_table=11
NC_012731	GenBank	CDS	912908	914293	+	-1	.	codon_start=1 db_xref=GI:238893086 db_xref=GeneID:7947624 gene=hofB locus_tag=KP1_0930 note='internal ID: KP0930' product='hypothetical protein' protein_id=YP_002917820.1 transl_table=11
NC_012731	GenBank	CDS	914304	914735	+	-1	.	codon_start=1 db_xref=GI:238893087 db_xref=GeneID:7947623 gene=ppdD locus_tag=KP1_0931 note='internal ID: KP0931' product='putative major pilin subunit' protein_id=YP_002917821.1 transl_table=11
NC_012731	GenBank	CDS	914917	915810	+	-1	.	codon_start=1 db_xref=GI:238893088 db_xref=GeneID:7948254 gene=nadC locus_tag=KP1_0932 note='catalyzes the formation of pyridine-2,3-dicarboxylate and 5-phospho-alpha-D-ribose 1-diphosphate from nictinate D-ribonucleotide' product='quinolinate phosphoribosyltransferase' protein_id=YP_002917822.1 transl_table=11
NC_012731	GenBank	CDS	915944	916507	+	1	.	codon_start=1 db_xref=GI:238893089 db_xref=GeneID:7947992 gene=ampD locus_tag=KP1_0933 note='internal ID: KP0933' product='N-acetyl-anhydromuranmyl-L-alanine amidase' protein_id=YP_002917823.1 transl_table=11
NC_012731	GenBank	CDS	916504	917358	+	1	.	codon_start=1 db_xref=GI:238893090 db_xref=GeneID:7946894 gene=ampE locus_tag=KP1_0934 note='involved in regulation of beta-lactamase; putative signaling protein' product='regulatory protein AmpE' protein_id=YP_002917824.1 transl_table=11
NC_012731	GenBank	CDS	917594	918544	+	-1	.	codon_start=1 db_xref=GI:238893091 db_xref=GeneID:7946895 locus_tag=KP1_0935 note='internal ID: KP0935' product='putative cytoplasmic protein' protein_id=YP_002917825.1 transl_table=11
NC_012731	GenBank	CDS	918544	919950	+	-1	.	codon_start=1 db_xref=GI:238893092 db_xref=GeneID:7944830 locus_tag=KP1_0936 note='internal ID: KP0936' product='putative permease of the Na+:galactoside symporter family' protein_id=YP_002917826.1 transl_table=11
NC_012731	GenBank	CDS	920135	921505	+	-1	.	codon_start=1 db_xref=GI:238893093 db_xref=GeneID:7944831 gene=aroP locus_tag=KP1_0938 note='internal ID: KP0938' product='aromatic amino acid transporter' protein_id=YP_002917827.1 transl_table=11
NC_012731	GenBank	CDS	921488	921631	+	1	.	codon_start=1 db_xref=GI:238893094 db_xref=GeneID:7946945 locus_tag=KP1_0939 note='identified by Glimmer2; internal ID: KP0939' product='hypothetical protein' protein_id=YP_002917828.1 transl_table=11
NC_012731	GenBank	CDS	922104	922928	+	1	.	codon_start=1 db_xref=GI:238893095 db_xref=GeneID:7944832 gene=pdhR locus_tag=KP1_0940 note='activates lctPRD operon; autoregulates itself through repression of pdhR-aceEF-lpdA operon; regulates pyruvate dehydrogenase complex' product='transcriptional regulator PdhR' protein_id=YP_002917829.1 transl_table=11
NC_012731	GenBank	CDS	923065	925728	+	1	.	codon_start=1 db_xref=GI:238893096 db_xref=GeneID:7948134 gene=aceE locus_tag=KP1_0941 note='E1 component; part of pyruvate dehydrogenase; forms a complex with DlaT and LpdC' product='pyruvate dehydrogenase subunit E1' protein_id=YP_002917830.1 transl_table=11
NC_012731	GenBank	CDS	925743	927641	+	1	.	codon_start=1 db_xref=GI:238893097 db_xref=GeneID:7946839 gene=aceF locus_tag=KP1_0943 note='E2 component of pyruvate dehydrogenase multienzyme complex; in Escherichia coli AceF contains three N-terminal lipoyl domains' product='dihydrolipoamide acetyltransferase' protein_id=YP_002917831.1 transl_table=11
NC_012731	GenBank	CDS	927845	929272	+	1	.	codon_start=1 db_xref=GI:238893098 db_xref=GeneID:7946840 gene=lpdA locus_tag=KP1_0944 note='E3 component of pyruvate and 2-oxoglutarate dehydrogenase complex; catalyzes the oxidation of dihydrolipoamide to lipoamide' product='dihydrolipoamide dehydrogenase' protein_id=YP_002917832.1 transl_table=11
NC_012731	GenBank	CDS	929437	929721	+	1	.	codon_start=1 db_xref=GI:238893099 db_xref=GeneID:7947794 locus_tag=KP1_0945 note='internal ID: KP0945' product='putative secreted protein' protein_id=YP_002917833.1 transl_table=11
NC_012731	GenBank	CDS	929768	930583	+	-1	.	codon_start=1 db_xref=GI:238893100 db_xref=GeneID:7944833 locus_tag=KP1_0946 note='internal ID: KP0946' product='putative secreted protein' protein_id=YP_002917834.1 transl_table=11
NC_012731	GenBank	CDS	930586	932193	+	-1	.	codon_start=1 db_xref=GI:238893101 db_xref=GeneID:7944834 locus_tag=KP1_0947 note='identified by Glimmer2, GeneMark and GeneMark.hmm; internal ID: KP0947' product='hypothetical protein' protein_id=YP_002917835.1 transl_table=11
NC_012731	GenBank	CDS	932187	932414	+	1	.	codon_start=1 db_xref=GI:238893102 db_xref=GeneID:7944835 locus_tag=KP1_0948 note='identified by Glimmer2; internal ID: KP0948' product='hypothetical protein' protein_id=YP_002917836.1 transl_table=11
NC_012731	GenBank	CDS	932598	935222	+	1	.	codon_start=1 db_xref=GI:238893103 db_xref=GeneID:7944836 gene=acnB locus_tag=KP1_0949 note='catalyzes the conversion of citrate to isocitrate and the conversion of 2-methylaconitate to 2-methylisocitrate' product='bifunctional aconitate hydratase 2/2-methylisocitrate dehydratase' protein_id=YP_002917837.1 transl_table=11
NC_012731	GenBank	CDS	935409	935771	+	1	.	codon_start=1 db_xref=GI:238893104 db_xref=GeneID:7946844 locus_tag=KP1_0950 note='identified by Glimmer2, GeneMark and GeneMark.hmm; internal ID: KP0950' product='hypothetical protein' protein_id=YP_002917838.1 transl_table=11
NC_012731	GenBank	CDS	935844	936638	+	-1	.	codon_start=1 db_xref=GI:238893105 db_xref=GeneID:7944837 gene=speD locus_tag=KP1_0951 note='S-adenosylmethionine provides the aminopropyl moiety required for spermidine biosynthesis from putrescine' product='S-adenosylmethionine decarboxylase' protein_id=YP_002917839.1 transl_table=11
NC_012731	GenBank	CDS	936663	937523	+	-1	.	codon_start=1 db_xref=GI:238893106 db_xref=GeneID:7948649 gene=speE locus_tag=KP1_0952 note='catalyzes the formation of spermidine from putrescine and S-adenosylmethioninamine' product='spermidine synthase' protein_id=YP_002917840.1 transl_table=11
NC_012731	GenBank	CDS	937673	939700	+	-1	.	codon_start=1 db_xref=GI:238893107 db_xref=GeneID:7948650 locus_tag=KP1_0953 note='identified by Glimmer2, GeneMark and GeneMark.hmm; internal ID: KP0953' product='hypothetical protein' protein_id=YP_002917841.1 transl_table=11
NC_012731	GenBank	CDS	939697	940107	+	-1	.	codon_start=1 db_xref=GI:238893108 db_xref=GeneID:7944838 locus_tag=KP1_0954 note='identified by Glimmer2, GeneMark and GeneMark.hmm; internal ID: KP0954' product='hypothetical protein' protein_id=YP_002917842.1 transl_table=11
NC_012731	GenBank	CDS	940355	940714	+	-1	.	codon_start=1 db_xref=GI:238893109 db_xref=GeneID:7944839 locus_tag=KP1_0956 note='identified by Glimmer2, GeneMark and GeneMark.hmm; internal ID: KP0956' product='hypothetical protein' protein_id=YP_002917843.1 transl_table=11
NC_012731	GenBank	CDS	940848	942446	+	1	.	codon_start=1 db_xref=GI:238893110 db_xref=GeneID:7944840 gene=cueO locus_tag=KP1_0957 note='laccase; copper-stimulated phenoloxidase and ferroxidase which may be involved in copper detoxification' product='multicopper oxidase' protein_id=YP_002917844.1 transl_table=11
NC_012731	GenBank	CDS	942530	944920	+	-1	.	codon_start=1 db_xref=GI:238893111 db_xref=GeneID:7947111 gene=gcd locus_tag=KP1_0958 note='internal ID: KP0958' product='glucose dehydrogenase' protein_id=YP_002917845.1 transl_table=11
NC_012731	GenBank	CDS	945113	945661	+	1	.	codon_start=1 db_xref=GI:238893112 db_xref=GeneID:7947468 gene=hpt locus_tag=KP1_0960 note='internal ID: KP0960' product='hypoxanthine-guanine phosphoribosyltransferase' protein_id=YP_002917846.1 transl_table=11
NC_012731	GenBank	CDS	945721	946383	+	-1	.	codon_start=1 db_xref=GI:238893113 db_xref=GeneID:7947643 gene=yadF locus_tag=KP1_0961 note='catalyzes the interconversion of bicarbonate and carbon dioxide' product='carbonic anhydrase' protein_id=YP_002917847.1 transl_table=11
NC_012731	GenBank	CDS	946568	947494	+	1	.	codon_start=1 db_xref=GI:238893114 db_xref=GeneID:7948928 gene=yadG locus_tag=KP1_0962 note='internal ID: KP0962' product='putative ABC transport system ATP-binding component' protein_id=YP_002917848.1 transl_table=11
NC_012731	GenBank	CDS	947491	948261	+	1	.	codon_start=1 db_xref=GI:238893115 db_xref=GeneID:7948929 gene=yadH locus_tag=KP1_0963 note='internal ID: KP0963' product='putative ABC transport system integral membrane component' protein_id=YP_002917849.1 transl_table=11
NC_012731	GenBank	CDS	948384	948824	+	1	.	codon_start=1 db_xref=GI:238893116 db_xref=GeneID:7948930 gene=yadI locus_tag=KP1_0964 note='internal ID: KP0964' product='putative PTS enzyme II B component' protein_id=YP_002917850.1 transl_table=11
NC_012731	GenBank	CDS	948889	950136	+	1	.	codon_start=1 db_xref=GI:238893117 db_xref=GeneID:7948931 locus_tag=KP1_0965 note='identified by Glimmer2 and GeneMark.hmm; internal ID: KP0965' product='hypothetical protein' protein_id=YP_002917851.1 transl_table=11
NC_012731	GenBank	CDS	950172	950552	+	-1	.	codon_start=1 db_xref=GI:238893118 db_xref=GeneID:7944841 gene=panD locus_tag=KP1_0966 note='Converts L-aspartate to beta-alanine and provides the major route of beta-alanine production in bacteria. Beta-alanine is essential for the biosynthesis of pantothenate (vitamin B5)' product='aspartate alpha-decarboxylase' protein_id=YP_002917852.1 transl_table=11
NC_012731	GenBank	CDS	950645	951499	+	-1	.	codon_start=1 db_xref=GI:238893119 db_xref=GeneID:7948123 gene=panC locus_tag=KP1_0967 note='catalyzes the formation of (R)-pantothenate from pantoate and beta-alanine' product='pantoate--beta-alanine ligase' protein_id=YP_002917853.1 transl_table=11
NC_012731	GenBank	CDS	951511	952302	+	-1	.	codon_start=1 db_xref=GI:238893120 db_xref=GeneID:7948122 gene=panB locus_tag=KP1_0968 note='catalyzes the formation of tetrahydrofolate and 2-dehydropantoate from 5,10-methylenetetrahydrofolate and 3-methyl-2-oxobutanoate' product='3-methyl-2-oxobutanoate hydroxymethyltransferase' protein_id=YP_002917854.1 transl_table=11
NC_012731	GenBank	CDS	952423	952902	+	-1	.	codon_start=1 db_xref=GI:238893121 db_xref=GeneID:7948121 gene=folK locus_tag=KP1_0969 note='catalyzes the formation of 2-amino-4-hydroxy-6-hydroxymethyl-7,8-dihydropteridine diphosphate from 2-amino-4-hydroxy-6-hydroxymethyl-7,8-dihydropteridine and ATP' product='2-amino-4-hydroxy-6-hydroxymethyldihyropteridine pyrophosphokinase' protein_id=YP_002917855.1 transl_table=11
NC_012731	GenBank	CDS	952899	954260	+	-1	.	codon_start=1 db_xref=GI:238893122 db_xref=GeneID:7947387 gene=pcnB locus_tag=KP1_0971 note='Polymerase that creates the 3' poly(A) tail found in some mRNA's' product='poly(A) polymerase I' protein_id=YP_002917856.1 transl_table=11
NC_012731	GenBank	CDS	954356	955237	+	-1	.	codon_start=1 db_xref=GI:238893123 db_xref=GeneID:7948133 gene=yadB locus_tag=KP1_0972 note='this tRNA synthetase lacks the tRNA anticodon interaction domain; instead this enzyme modifies tRNA(Asp) with glutamate by esterifying glutamate to the 2-amino-5-(4,5-dihydroxy-2-cyclopenten-1-yl) moiety of queosine generating a modified nucleoside at the first anticodon position of tRNAAsp; the modified …
NC_012731	GenBank	CDS	955297	955770	+	-1	.	codon_start=1 db_xref=GI:238893124 db_xref=GeneID:7948926 gene=dksA locus_tag=KP1_0973 note='internal ID: KP0973' product='RNA polymerase-binding transcription factor' protein_id=YP_002917858.1 transl_table=11
NC_012731	GenBank	CDS	955915	956631	+	-1	.	codon_start=1 db_xref=GI:238893125 db_xref=GeneID:7947214 gene=sfsA locus_tag=KP1_0974 note='Regulatory factor involved in maltose metabolism' product='sugar fermentation stimulation protein A' protein_id=YP_002917859.1 transl_table=11
NC_012731	GenBank	CDS	956631	957167	+	-1	.	codon_start=1 db_xref=GI:238893126 db_xref=GeneID:7948611 gene=ligT locus_tag=KP1_0975 note='internal ID: KP0975' product='2'-5' RNA ligase' protein_id=YP_002917860.1 transl_table=11
NC_012731	GenBank	CDS	957240	959669	+	1	.	codon_start=1 db_xref=GI:238893127 db_xref=GeneID:7947767 gene=hrpB locus_tag=KP1_0976 note='similar in sequence to the ATP-dependent RNA helicase HrpA' product='ATP-dependent RNA helicase HrpB' protein_id=YP_002917861.1 transl_table=11
NC_012731	GenBank	CDS	959717	960517	+	-1	.	codon_start=1 db_xref=GI:238893128 db_xref=GeneID:7947645 gene=pulO locus_tag=KP1_0977 note='internal ID: KP0977' product='pullulanase-specific type II secretion system type 4 prepilin peptidase' protein_id=YP_002917862.1 transl_table=11
NC_012731	GenBank	CDS	960514	961260	+	-1	.	codon_start=1 db_xref=GI:238893129 db_xref=GeneID:7948336 gene=pulN locus_tag=KP1_0978 note='internal ID: KP0978' product='pullulanase-specific type II secretion system component N' protein_id=YP_002917863.1 transl_table=11
NC_012731	GenBank	CDS	961250	961735	+	-1	.	codon_start=1 db_xref=GI:238893130 db_xref=GeneID:7948335 gene=pulM locus_tag=KP1_0979 note='internal ID: KP0979' product='pullulanase-specific type II secretion system component M' protein_id=YP_002917864.1 transl_table=11
NC_012731	GenBank	CDS	961728	962921	+	-1	.	codon_start=1 db_xref=GI:238893131 db_xref=GeneID:7948334 gene=pulL locus_tag=KP1_0980 note='internal ID: KP0980' product='pullulanase-specific type II secretion system integral cytoplasmic membrane protein' protein_id=YP_002917865.1 transl_table=11
NC_012731	GenBank	CDS	962908	963861	+	-1	.	codon_start=1 db_xref=GI:238893132 db_xref=GeneID:7948333 gene=pulK locus_tag=KP1_0982 note='internal ID: KP0982' product='pullulanase-specific type II secretion system component K' protein_id=YP_002917866.1 transl_table=11
NC_012731	GenBank	CDS	963891	964487	+	-1	.	codon_start=1 db_xref=GI:238893133 db_xref=GeneID:7948332 gene=pulJ locus_tag=KP1_0983 note='internal ID: KP0983' product='pullulanase-specific type II secretion system component J' protein_id=YP_002917867.1 transl_table=11
NC_012731	GenBank	CDS	964484	964831	+	-1	.	codon_start=1 db_xref=GI:238893134 db_xref=GeneID:7948331 gene=pulI locus_tag=KP1_0985 note='internal ID: KP0985' product='pullulanase-specific type II secretion system component I' protein_id=YP_002917868.1 transl_table=11
NC_012731	GenBank	CDS	964846	965361	+	-1	.	codon_start=1 db_xref=GI:238893135 db_xref=GeneID:7948330 gene=pulH locus_tag=KP1_0986 note='internal ID: KP0986' product='pullulanase-specific type II secretion system component H' protein_id=YP_002917869.1 transl_table=11
NC_012731	GenBank	CDS	965361	965795	+	-1	.	codon_start=1 db_xref=GI:238893136 db_xref=GeneID:7948329 gene=pulG locus_tag=KP1_0987 note='internal ID: KP0987' product='pullulanase-specific type II secretion system periplasmic pseudopilin' protein_id=YP_002917870.1 transl_table=11
NC_012731	GenBank	CDS	965804	967018	+	-1	.	codon_start=1 db_xref=GI:238893137 db_xref=GeneID:7948328 gene=pulF locus_tag=KP1_0988 note='internal ID: KP0988' product='pullulanase-specific type II secretion system component F' protein_id=YP_002917871.1 transl_table=11
NC_012731	GenBank	CDS	967020	968513	+	-1	.	codon_start=1 db_xref=GI:238893138 db_xref=GeneID:7948327 gene=pulE locus_tag=KP1_0989 note='internal ID: KP0989' product='pullulanase-specific type II secretion system ATPase' protein_id=YP_002917872.1 transl_table=11
NC_012731	GenBank	CDS	968510	970483	+	-1	.	codon_start=1 db_xref=GI:238893139 db_xref=GeneID:7948326 gene=pulD locus_tag=KP1_0990 note='internal ID: KP0990' product='pullulanase-specific type II secretion system secretin' protein_id=YP_002917873.1 transl_table=11
NC_012731	GenBank	CDS	970493	971335	+	-1	.	codon_start=1 db_xref=GI:238893140 db_xref=GeneID:7948325 gene=pulC locus_tag=KP1_0991 note='internal ID: KP0991' product='pullulanase-specific type II secretion system component C' protein_id=YP_002917874.1 transl_table=11
NC_012731	GenBank	CDS	971642	974950	+	1	.	codon_start=1 db_xref=GI:238893141 db_xref=GeneID:7948324 gene=pulA locus_tag=KP1_0994 note='internal ID: KP0994' product='pullulanase precursor' protein_id=YP_002917875.1 transl_table=11
NC_012731	GenBank	CDS	975160	975681	+	1	.	codon_start=1 db_xref=GI:238893142 db_xref=GeneID:7948322 locus_tag=KP1_0995 note='internal ID: KP0995' product='orfA of ISKpn1' protein_id=YP_002917876.1 transl_table=11
NC_012731	GenBank	CDS	975738	976523	+	1	.	codon_start=1 db_xref=GI:238893143 db_xref=GeneID:7944842 locus_tag=KP1_0996 note='internal ID: KP0996' product='orfB of ISKpn1' protein_id=YP_002917877.1 transl_table=11
NC_012731	GenBank	CDS	976634	977212	+	1	.	codon_start=1 db_xref=GI:238893144 db_xref=GeneID:7944843 gene=pulB locus_tag=KP1_0997 note='internal ID: KP0997' product='pullulanase-specific type II secretion system component B' protein_id=YP_002917878.1 transl_table=11
NC_012731	GenBank	CDS	977251	977625	+	-1	.	codon_start=1 db_xref=GI:238893145 db_xref=GeneID:7948323 gene=pulS locus_tag=KP1_0998 note='internal ID: KP0998' product='pullulanase-specific type II secretion system outer membrane lipoprotein' protein_id=YP_002917879.1 transl_table=11
NC_012731	GenBank	CDS	977855	978019	+	1	.	codon_start=1 db_xref=GI:238893146 db_xref=GeneID:7948337 locus_tag=KP1_1000 note='identified by GeneMark.hmm; internal ID: KP1000' product='hypothetical protein' protein_id=YP_002917880.1 transl_table=11
NC_012731	GenBank	CDS	978213	980765	+	1	.	codon_start=1 db_xref=GI:238893147 db_xref=GeneID:7944844 gene=mrcB locus_tag=KP1_1001 note='bifunctional periplasmic enzyme; contains transglycosylase and transpeptidase activity; major enzyme for peptidoglycan biosynthesis in Escherichia coli; transmembrane protein; forms dimers; three variants, one of which may be a degradation product, while the other appears to result from an alternative ini…
NC_012731	GenBank	CDS	981000	983207	+	1	.	codon_start=1 db_xref=GI:238893148 db_xref=GeneID:7947943 gene=fhuA locus_tag=KP1_1002 note='involved with the transport of ferrichrome across the outer membrane; binds the ferrichrome-iron ligand and interacts with the TonB protein' product='ferrichrome outer membrane transporter' protein_id=YP_002917882.1 transl_table=11
NC_012731	GenBank	CDS	983253	984050	+	1	.	codon_start=1 db_xref=GI:238893149 db_xref=GeneID:7947350 gene=fhuC locus_tag=KP1_1003 note='part of the FhuBCD ATP-dependent iron (III) hydroxamate transporter' product='iron-hydroxamate transporter ATP-binding subunit' protein_id=YP_002917883.1 transl_table=11
NC_012731	GenBank	CDS	984047	984940	+	1	.	codon_start=1 db_xref=GI:238893150 db_xref=GeneID:7947352 gene=fhuD locus_tag=KP1_1004 note='Part of the FhuBCD ATP-dependent iron (III) hydroxamate transporter; binds to all hydroxamate siderophores' product='iron-hydroxamate transporter substrate-binding subunit' protein_id=YP_002917884.1 transl_table=11
NC_012731	GenBank	CDS	984937	986919	+	1	.	codon_start=1 db_xref=GI:238893151 db_xref=GeneID:7947353 gene=fhuB locus_tag=KP1_1005 note='part of the FhuBCD ATP-dependent iron (III) hydroxamate transporter involved in the high-affinity transport of Fe(3+)-ferrichrome' product='iron-hydroxamate transporter permease subunit' protein_id=YP_002917885.1 transl_table=11
NC_012731	GenBank	CDS	987056	988336	+	-1	.	codon_start=1 db_xref=GI:238893152 db_xref=GeneID:7947351 gene=hemL locus_tag=KP1_1006 note='Converts (S)-4-amino-5-oxopentanoate to 5-aminolevulinate during the porphyrin biosynthesis pathway' product='glutamate-1-semialdehyde aminotransferase' protein_id=YP_002917886.1 transl_table=11
NC_012731	GenBank	CDS	988517	989935	+	1	.	codon_start=1 db_xref=GI:238893153 db_xref=GeneID:7947587 gene=yadQ locus_tag=KP1_1007 note='Acts as an electrical shunt for an outwardly-directed proton pump that is linked to amino acid decarboxylation' product='chloride channel protein' protein_id=YP_002917887.1 transl_table=11
NC_012731	GenBank	CDS	990017	990361	+	1	.	codon_start=1 db_xref=GI:238893154 db_xref=GeneID:7948932 locus_tag=KP1_1009 note='identified by Glimmer2, GeneMark and GeneMark.hmm; internal ID: KP1009' product='hypothetical protein' protein_id=YP_002917888.1 transl_table=11
NC_012731	GenBank	CDS	990433	991056	+	-1	.	codon_start=1 db_xref=GI:238893155 db_xref=GeneID:7944845 locus_tag=KP1_1010 note='identified by Glimmer2, GeneMark and GeneMark.hmm; internal ID: KP1010' product='hypothetical protein' protein_id=YP_002917889.1 transl_table=11
NC_012731	GenBank	CDS	991093	991893	+	-1	.	codon_start=1 db_xref=GI:238893156 db_xref=GeneID:7944846 gene=yadT locus_tag=KP1_1011 note='solute binding component of the vitamin B12 transport system BtuCDF' product='vitamin B12-transporter protein BtuF' protein_id=YP_002917890.1 transl_table=11
NC_012731	GenBank	CDS	991886	992584	+	-1	.	codon_start=1 db_xref=GI:238893157 db_xref=GeneID:7948933 gene=mtnN locus_tag=KP1_1012 note='enables the cleavage of the glycosidic bond in both 5'-methylthioadenosine and S-adenosylhomocysteine' product='5'-methylthioadenosine/S-adenosylhomocysteine nucleosidase' protein_id=YP_002917891.1 transl_table=11
NC_012731	GenBank	CDS	992668	994182	+	1	.	codon_start=1 db_xref=GI:238893158 db_xref=GeneID:7947969 gene=dgt locus_tag=KP1_1013 note='forms a homotetramer; requires magnesium for activity; catalyzes the hydrolysis of dGTP to form deoxyguanosine and triphosphate' product='deoxyguanosinetriphosphate triphosphohydrolase' protein_id=YP_002917892.1 transl_table=11
NC_012731	GenBank	CDS	994317	995750	+	1	.	codon_start=1 db_xref=GI:238893159 db_xref=GeneID:7947195 gene=degP locus_tag=KP1_1014 note='protease Do; required at high temperature; degrades damaged proteins' product='serine endoprotease' protein_id=YP_002917893.1 transl_table=11
NC_012731	GenBank	CDS	995917	997074	+	1	.	codon_start=1 db_xref=GI:238893160 db_xref=GeneID:7947181 gene=cdaR locus_tag=KP1_1016 note='regulates the expression of the operons for the enzymes involved in galactarate, glucarate and glycerate utilization' product='carbohydrate diacid transcriptional activator CdaR' protein_id=YP_002917894.1 transl_table=11
NC_012731	GenBank	CDS	997193	997579	+	-1	.	codon_start=1 db_xref=GI:238893161 db_xref=GeneID:7947042 gene=yaeH locus_tag=KP1_1017 note='internal ID: KP1017' product='hypothetical protein' protein_id=YP_002917895.1 transl_table=11
NC_012731	GenBank	CDS	997687	998511	+	-1	.	codon_start=1 db_xref=GI:238893162 db_xref=GeneID:7948935 gene=dapD locus_tag=KP1_1018 note='catalyzes the formation of N-succinyl-2-amino-6-ketopimelate from succinyl-CoA and tetrahydrodipicolinate in the lysine biosynthetic pathway' product='2,3,4,5-tetrahydropyridine-2,6-carboxylate N-succinyltransferase' protein_id=YP_002917896.1 transl_table=11
NC_012731	GenBank	CDS	998542	1001205	+	-1	.	codon_start=1 db_xref=GI:238893163 db_xref=GeneID:7947161 gene=glnD locus_tag=KP1_1019 note='catalyzes the uridylylation or deuridylylation of the PII nitrogen regulatory protein' product='PII uridylyl-transferase' protein_id=YP_002917897.1 transl_table=11
NC_012731	GenBank	CDS	1001263	1002057	+	-1	.	codon_start=1 db_xref=GI:238893164 db_xref=GeneID:7947491 gene=map locus_tag=KP1_1020 note='catalyzes the removal of N-terminal amino acids from peptides and arylamides; generally Co(II) however activity has been shown for some methionine aminopeptidases with Zn, Fe, or Mn' product='methionine aminopeptidase' protein_id=YP_002917898.1 transl_table=11
NC_012731	GenBank	CDS	1002380	1003105	+	1	.	codon_start=1 db_xref=GI:238893165 db_xref=GeneID:7947839 gene=rpsB locus_tag=KP1_1021 note='one of the last subunits in the assembly of the 30S subunit; absence of S2 does not inhibit assembly but results in an inactive subunit' product='30S ribosomal protein S2' protein_id=YP_002917899.1 transl_table=11
NC_012731	GenBank	CDS	1003225	1004076	+	1	.	codon_start=1 db_xref=GI:238893166 db_xref=GeneID:7948503 gene=tsf locus_tag=KP1_1022 note='EF-Ts; functions during elongation stage of protein translation; forms a dimer; associates with EF-Tu-GDP complex and promotes exchange of GDP to GTP resulting in regeneration of the active form of EF-Tu' product='elongation factor Ts' protein_id=YP_002917900.1 transl_table=11
NC_012731	GenBank	CDS	1004227	1004952	+	1	.	codon_start=1 db_xref=GI:238893167 db_xref=GeneID:7948794 gene=pyrH locus_tag=KP1_1024 note='Catalyzes the phosphorylation of UMP to UDP' product='uridylate kinase' protein_id=YP_002917901.1 transl_table=11
NC_012731	GenBank	CDS	1005103	1005660	+	1	.	codon_start=1 db_xref=GI:238893168 db_xref=GeneID:7948362 gene=frr locus_tag=KP1_1026 note='Rrf; Frr; ribosome-recycling factor; release factor 4; RF4; recycles ribosomes upon translation termination along with release factor RF-3 and elongation factor EF-G; A GTPase-dependent process results in release of 50S from 70S; inhibited by release factor RF-1; essential for viability; structurally simil…
NC_012731	GenBank	CDS	1005889	1007091	+	1	.	codon_start=1 db_xref=GI:238893169 db_xref=GeneID:7947400 gene=ispC locus_tag=KP1_1027 note='catalyzes the NADP-dependent rearrangement and reduction of 1-deoxy-D-xylulose-5-phosphate (DXP) to 2-C-methyl-D-erythritol 4-phosphate' product='1-deoxy-D-xylulose 5-phosphate reductoisomerase' protein_id=YP_002917903.1 transl_table=11
NC_012731	GenBank	CDS	1007329	1008087	+	1	.	codon_start=1 db_xref=GI:238893170 db_xref=GeneID:7947718 gene=uppS locus_tag=KP1_1028 note='catalyzes the formation of undecaprenyl pyrophosphate from isopentenyl pyrophosphate' product='UDP pyrophosphate synthase' protein_id=YP_002917904.1 transl_table=11
NC_012731	GenBank	CDS	1008100	1008957	+	1	.	codon_start=1 db_xref=GI:238893171 db_xref=GeneID:7948836 gene=cdsA locus_tag=KP1_1030 note='catalyzes the synthesis of CDP-diglyceride from CTP and phosphatidate' product='CDP-diglyceride synthase' protein_id=YP_002917905.1 transl_table=11
NC_012731	GenBank	CDS	1008969	1010321	+	1	.	codon_start=1 db_xref=GI:238893172 db_xref=GeneID:7947045 gene=yaeL locus_tag=KP1_1031 note='catalyzes the cleavage of RseA which activates the sigmaE-mediated stress response' product='zinc metallopeptidase RseP' protein_id=YP_002917906.1 transl_table=11
NC_012731	GenBank	CDS	1010353	1012782	+	1	.	codon_start=1 db_xref=GI:238893173 db_xref=GeneID:7948936 gene=yaeT locus_tag=KP1_1032 note='part of a complex with YfgL, YfiO, and NlpB involved in outer membrane protein biosynthesis; involved in the assembly of outer membrane proteins' product='outer membrane protein assembly factor YaeT' protein_id=YP_002917907.1 transl_table=11
NC_012731	GenBank	CDS	1012904	1013389	+	1	.	codon_start=1 db_xref=GI:238893174 db_xref=GeneID:7948938 gene=hlpA locus_tag=KP1_1033 note='internal ID: KP1033' product='periplasmic chaperone' protein_id=YP_002917908.1 transl_table=11
NC_012731	GenBank	CDS	1013393	1014418	+	1	.	codon_start=1 db_xref=GI:238893175 db_xref=GeneID:7947616 gene=lpxD locus_tag=KP1_1034 note='adds the O-linked and N-linked 3(R)-hydroxy fatty acids to the glucosamine disaccharide during lipid A biosynthesis' product='UDP-3-O-[3-hydroxymyristoyl] glucosamine N-acyltransferase' protein_id=YP_002917909.1 transl_table=11
NC_012731	GenBank	CDS	1014452	1014979	+	1	.	codon_start=1 db_xref=GI:238893176 db_xref=GeneID:7947801 gene=fabZ locus_tag=KP1_1036 note='in Pseudomonas aeruginosa this enzyme is a trimer of dimers; essential for membrane formation; performs third step of type II fatty acid biosynthesis; catalyzes dehydration of (3R)-hydroxyacyl-ACP to trans-2-acyl-ACP' product='(3R)-hydroxymyristoyl-ACP dehydratase' protein_id=YP_002917910.1 transl_table=11
NC_012731	GenBank	CDS	1014983	1015771	+	1	.	codon_start=1 db_xref=GI:238893177 db_xref=GeneID:7947312 gene=lpxA locus_tag=KP1_1038 note='catalyzes the addition of (R)-3-hydroxytetradecanoyl to the glucosamine disaccharide in lipid A biosynthesis' product='UDP-N-acetylglucosamine acyltransferase' protein_id=YP_002917911.1 transl_table=11
NC_012731	GenBank	CDS	1015771	1016922	+	1	.	codon_start=1 db_xref=GI:238893178 db_xref=GeneID:7947797 gene=lpxB locus_tag=KP1_1039 note='catalyzes the formation of lipid A disaccharide from UDP-2,3-diacylglucosamine and 2,3-diacylglucosamine-1-phosphate, lipid A disaccharide is a precursor of lipid A that anchors LPS to the OM' product='lipid-A-disaccharide synthase' protein_id=YP_002917912.1 transl_table=11
NC_012731	GenBank	CDS	1016919	1017518	+	1	.	codon_start=1 db_xref=GI:238893179 db_xref=GeneID:7947798 gene=rnhB locus_tag=KP1_1040 note='RNH2; RNase HII; binds manganese; endonuclease which specifically degrades the RNA of RNA-DNA hybrids' product='ribonuclease HII' protein_id=YP_002917913.1 transl_table=11
NC_012731	GenBank	CDS	1017536	1021018	+	1	.	codon_start=1 db_xref=GI:238893180 db_xref=GeneID:7948451 gene=dnaE locus_tag=KP1_1041 note='catalyzes DNA-template-directed extension of the 3'- end of a DNA strand by one nucleotide at a time; main replicative polymerase' product='DNA polymerase III subunit alpha' protein_id=YP_002917914.1 transl_table=11
NC_012731	GenBank	CDS	1021031	1021990	+	1	.	codon_start=1 db_xref=GI:238893181 db_xref=GeneID:7947223 gene=accA locus_tag=KP1_1042 note='catalyzes the carboxylation of acetyl-CoA to malonyl-CoA; forms a tetramer composed of two alpha (AccA) and two beta (AccD) subunits; one of the two catalytic subunits that can form the acetyl CoA carboxylase enzyme together with a carrier protein' product='acetyl-CoA carboxylase carboxyltransferase subun…
NC_012731	GenBank	CDS	1022104	1024257	+	1	.	codon_start=1 db_xref=GI:238893182 db_xref=GeneID:7946833 gene=ldcC locus_tag=KP1_1043 note='internal ID: KP1043' product='lysine decarboxylase 2' protein_id=YP_002917916.1 transl_table=11
NC_012731	GenBank	CDS	1024304	1024693	+	1	.	codon_start=1 db_xref=GI:238893183 db_xref=GeneID:7947754 gene=yaeR locus_tag=KP1_1045 note='internal ID: KP1045' product='hypothetical protein' protein_id=YP_002917917.1 transl_table=11
NC_012731	GenBank	CDS	1024759	1026060	+	1	.	codon_start=1 db_xref=GI:238893184 db_xref=GeneID:7948937 gene=tilS locus_tag=KP1_1046 note='internal ID: KP1046' product='tRNA(Ile)-lysidine synthetase' protein_id=YP_002917918.1 transl_table=11
NC_012731	GenBank	CDS	1026074	1026334	+	-1	.	codon_start=1 db_xref=GI:238893185 db_xref=GeneID:7948741 gene=rof locus_tag=KP1_1047 note='Suppresses temperature-sensitive mutations in essential genes by modulating rho-dependent transcription termination' product='Rho-binding antiterminator' protein_id=YP_002917919.1 transl_table=11
NC_012731	GenBank	CDS	1026321	1026521	+	-1	.	codon_start=1 db_xref=GI:238893186 db_xref=GeneID:7948457 locus_tag=KP1_1048 note='identified by GeneMark.hmm; internal ID: KP1048' product='hypothetical protein' protein_id=YP_002917920.1 transl_table=11
NC_012731	GenBank	CDS	1026718	1027263	+	1	.	codon_start=1 db_xref=GI:238893187 db_xref=GeneID:7944847 locus_tag=KP1_1049 note='identified by Glimmer2, GeneMark and GeneMark.hmm; internal ID: KP1049' product='hypothetical protein' protein_id=YP_002917921.1 transl_table=11
NC_012731	GenBank	CDS	1027260	1027673	+	1	.	codon_start=1 db_xref=GI:238893188 db_xref=GeneID:7944848 locus_tag=KP1_1050 note='identified by Glimmer2, GeneMark and GeneMark.hmm; internal ID: KP1050' product='peptidyl-tRNA hydrolase domain protein' protein_id=YP_002917922.1 transl_table=11
NC_012731	GenBank	CDS	1027695	1028414	+	1	.	codon_start=1 db_xref=GI:238893189 db_xref=GeneID:7944849 gene=cutF locus_tag=KP1_1051 note='internal ID: KP1051' product='lipoprotein involved with copper homeostasis and adhesion' protein_id=YP_002917923.1 transl_table=11
NC_012731	GenBank	CDS	1028546	1029388	+	-1	.	codon_start=1 db_xref=GI:238893190 db_xref=GeneID:7947115 gene=yaeF locus_tag=KP1_1052 note='internal ID: KP1052' product='hypothetical protein' protein_id=YP_002917924.1 transl_table=11
NC_012731	GenBank	CDS	1029448	1031166	+	-1	.	codon_start=1 db_xref=GI:238893191 db_xref=GeneID:7948934 gene=proS locus_tag=KP1_1053 note='catalyzes the formation of prolyl-tRNA(Pro) from proline and tRNA(Pro)' product='prolyl-tRNA synthetase' protein_id=YP_002917925.1 transl_table=11
NC_012731	GenBank	CDS	1031279	1031986	+	-1	.	codon_start=1 db_xref=GI:238893192 db_xref=GeneID:7948288 locus_tag=KP1_1054 note='identified by Glimmer2, GeneMark and GeneMark.hmm; internal ID: KP1054' product='hypothetical protein' protein_id=YP_002917926.1 transl_table=11
NC_012731	GenBank	CDS	1031983	1032390	+	-1	.	codon_start=1 db_xref=GI:238893193 db_xref=GeneID:7944850 gene=rcsF locus_tag=KP1_1055 note='internal ID: KP1055' product='outer membrane lipoprotein' protein_id=YP_002917927.1 transl_table=11
NC_012731	GenBank	CDS	1032498	1033313	+	-1	.	codon_start=1 db_xref=GI:238893194 db_xref=GeneID:7948383 gene=metQ locus_tag=KP1_1056 note='internal ID: KP1056' product='DL-methionine transporter substrate-binding subunit' protein_id=YP_002917928.1 transl_table=11
NC_012731	GenBank	CDS	1033357	1034010	+	-1	.	codon_start=1 db_xref=GI:238893195 db_xref=GeneID:7947878 gene=metI locus_tag=KP1_1057 note='part of the MetNIQ methionine uptake system' product='DL-methionine transporter permease subunit' protein_id=YP_002917929.1 transl_table=11
NC_012731	GenBank	CDS	1034003	1035034	+	-1	.	codon_start=1 db_xref=GI:238893196 db_xref=GeneID:7947873 gene=metN locus_tag=KP1_1059 note='part of the metNIQ transport system for methionine' product='DL-methionine transporter ATP-binding subunit' protein_id=YP_002917930.1 transl_table=11
NC_012731	GenBank	CDS	1035009	1035107	+	1	.	codon_start=1 db_xref=GI:238893197 db_xref=GeneID:7947877 locus_tag=KP1_1060 note='identified by Glimmer2; internal ID: KP1060' product='hypothetical protein' protein_id=YP_002917931.1 transl_table=11
NC_012731	GenBank	CDS	1035223	1035789	+	1	.	codon_start=1 db_xref=GI:238893198 db_xref=GeneID:7944851 locus_tag=KP1_1061 note='Converts the D-glycero-beta-D-manno-heptose 1,7-bisphosphate intermediate into D-glycero-beta-D-manno-heptose 1-phosphate' product='D,D-heptose 1,7-bisphosphate phosphatase' protein_id=YP_002917932.1 transl_table=11
NC_012731	GenBank	rRNA	1036158	1037697	+	1	.	db_xref=GeneID:7944852 gene=rrsF locus_tag=KP1_6042 product='16S ribosomal RNA'
NC_012731	GenBank	tRNA	1037766	1037842	+	1	.	db_xref=GeneID:7948549 locus_tag=KP1_6043 product=tRNA-Ile
NC_012731	GenBank	tRNA	1037879	1037954	+	1	.	db_xref=GeneID:7946766 locus_tag=KP1_6044 product=tRNA-Ala
NC_012731	GenBank	rRNA	1038120	1041021	+	1	.	db_xref=GeneID:7946767 gene=rrlF locus_tag=KP1_6045 product='23S ribosomal RNA'
NC_012731	GenBank	rRNA	1041116	1041235	+	1	.	db_xref=GeneID:7948538 gene=rrfF locus_tag=KP1_6046 product='5S ribosomal RNA'
NC_012731	GenBank	tRNA	1041291	1041367	+	1	.	db_xref=GeneID:7948529 locus_tag=KP1_6047 product=tRNA-Asp
NC_012731	GenBank	CDS	1041532	1042335	+	1	.	codon_start=1 db_xref=GI:238893199 db_xref=GeneID:7946768 gene=dkgB locus_tag=KP1_1065 note='catalyzes the reduction of 2,5-diketo-D-gluconic acid to 2-keto-L-gulonic acid' product='2,5-diketo-D-gluconate reductase B' protein_id=YP_002917933.1 transl_table=11
NC_012731	GenBank	CDS	1042381	1043286	+	-1	.	codon_start=1 db_xref=GI:238893200 db_xref=GeneID:7947213 gene=yafC locus_tag=KP1_1066 note='internal ID: KP1066' product='LysR family transcriptional regulator' protein_id=YP_002917934.1 transl_table=11
NC_012731	GenBank	CDS	1043391	1044581	+	1	.	codon_start=1 db_xref=GI:238893201 db_xref=GeneID:7948939 locus_tag=KP1_1067 note='internal ID: KP1067' product='putative drug efflux protein' protein_id=YP_002917935.1 transl_table=11
NC_012731	GenBank	CDS	1044675	1045481	+	1	.	codon_start=1 db_xref=GI:238893202 db_xref=GeneID:7944853 locus_tag=KP1_1068 note='identified by Glimmer2, GeneMark and GeneMark.hmm; internal ID: KP1068' product='hypothetical protein' protein_id=YP_002917936.1 transl_table=11
NC_012731	GenBank	CDS	1045573	1046343	+	1	.	codon_start=1 db_xref=GI:238893203 db_xref=GeneID:7944854 gene=yafE locus_tag=KP1_1069 note='internal ID: KP1069' product='putative biotin synthesis protein' protein_id=YP_002917937.1 transl_table=11
NC_012731	GenBank	CDS	1046401	1047768	+	-1	.	codon_start=1 db_xref=GI:238893204 db_xref=GeneID:7948941 gene=mltD locus_tag=KP1_1070 note='catalyzes the cleavage of the beta-1,4-glycosidic bond between N-acetylmuramic acid and N-acetylglucosamine residues; may play a role in recycling muropeptides during cell division and/or cell elongation; in Helicobacter pylori MltD is a endolytic transglycosylase involved mainly in the rearrangement of t…
NC_012731	GenBank	CDS	1047840	1048595	+	-1	.	codon_start=1 db_xref=GI:238893205 db_xref=GeneID:7947911 gene=gloB locus_tag=KP1_1071 note='catalyzes the hydrolysis of S-D-lactoylglutathione to D-lactic acid and reduced glutathione; plays an important role in cellular detoxification using glutathione' product='hydroxyacylglutathione hydrolase' protein_id=YP_002917939.1 transl_table=11
NC_012731	GenBank	CDS	1048622	1049350	+	1	.	codon_start=1 db_xref=GI:238893206 db_xref=GeneID:7947501 gene=yafS locus_tag=KP1_1072 note='internal ID: KP1072' product='putative methyltransferase' protein_id=YP_002917940.1 transl_table=11
NC_012731	GenBank	CDS	1049347	1049925	+	-1	.	codon_start=1 db_xref=GI:238893207 db_xref=GeneID:7948945 gene=rnhA locus_tag=KP1_1073 note='An endonuclease that specifically degrades the RNA strand of RNA-DNA hybrids' product='ribonuclease H' protein_id=YP_002917941.1 transl_table=11
NC_012731	GenBank	CDS	1049870	1050610	+	1	.	codon_start=1 db_xref=GI:238893208 db_xref=GeneID:7948450 gene=dnaQ locus_tag=KP1_1074 note='3'-5' exonuclease of DNA polymerase III' product='DNA polymerase III subunit epsilon' protein_id=YP_002917942.1 transl_table=11
NC_012731	GenBank	tRNA	1050744	1050820	+	1	.	db_xref=GeneID:7947228 locus_tag=KP1_6048 product=tRNA-Asp
NC_012731	GenBank	CDS	1050880	1051761	+	-1	.	codon_start=1 db_xref=GI:238893209 db_xref=GeneID:7946769 locus_tag=KP1_1075 note='internal ID: KP1075' product='LysR family transcriptional regulator' protein_id=YP_002917943.1 transl_table=11
NC_012731	GenBank	CDS	1051865	1052455	+	1	.	codon_start=1 db_xref=GI:238893210 db_xref=GeneID:7944855 locus_tag=KP1_1076 note='internal ID: KP1076' product='neutral amino-acid efflux protein' protein_id=YP_002917944.1 transl_table=11
NC_012731	GenBank	CDS	1052486	1053256	+	-1	.	codon_start=1 db_xref=GI:238893211 db_xref=GeneID:7944856 gene=yafV locus_tag=KP1_1077 note='internal ID: KP1077' product='hypothetical protein' protein_id=YP_002917945.1 transl_table=11
NC_012731	GenBank	CDS	1053435	1055942	+	-1	.	codon_start=1 db_xref=GI:238893212 db_xref=GeneID:7948946 gene=fadE locus_tag=KP1_1078 note='functions in fatty acid oxidation; converts acyl-CoA and FAD to FADH2 and delta2-enoyl-CoA' product='acyl-CoA dehydrogenase' protein_id=YP_002917946.1 transl_table=11
NC_012731	GenBank	CDS	1056119	1056700	+	1	.	codon_start=1 db_xref=GI:238893213 db_xref=GeneID:7947316 gene=gmhA locus_tag=KP1_1080 note='catalyzes the isomerization of sedoheptulose 7-phosphate to D-glycero-D-manno-heptose 7-phosphate' product='phosphoheptose isomerase' protein_id=YP_002917947.1 transl_table=11
NC_012731	GenBank	CDS	1056775	1057542	+	1	.	codon_start=1 db_xref=GI:238893214 db_xref=GeneID:7947793 gene=yafJ locus_tag=KP1_1081 note='internal ID: KP1081' product='putative amidotransferase' protein_id=YP_002917948.1 transl_table=11
NC_012731	GenBank	CDS	1057513	1058253	+	-1	.	codon_start=1 db_xref=GI:238893215 db_xref=GeneID:7948942 locus_tag=KP1_1082 note='identified by Glimmer2, GeneMark and GeneMark.hmm; internal ID: KP1082' product='hypothetical protein' protein_id=YP_002917949.1 transl_table=11
NC_012731	GenBank	CDS	1058665	1060008	+	1	.	codon_start=1 db_xref=GI:238893216 db_xref=GeneID:7944857 locus_tag=KP1_1083 note='uses the energy from reduction of ubiquinone-1 to ubiquinol to move Na(+) ions from the cytoplasm to the periplasm' product='Na(+)-translocating NADH-quinone reductase subunit A' protein_id=YP_002917950.1 transl_table=11
NC_012731	GenBank	CDS	1060012	1061250	+	1	.	codon_start=1 db_xref=GI:238893217 db_xref=GeneID:7944858 locus_tag=KP1_1084 note='uses the energy from reduction of ubiquinone-1 to ubiquinol to move Na(+) ions from the cytoplasm to the periplasm' product='Na(+)-translocating NADH-quinone reductase subunit B' protein_id=YP_002917951.1 transl_table=11
NC_012731	GenBank	CDS	1061243	1062037	+	1	.	codon_start=1 db_xref=GI:238893218 db_xref=GeneID:7944859 gene=nqr3 locus_tag=KP1_1085 note='uses the energy from reduction of ubiquinone-1 to ubiquinol to move Na(+) ions from the cytoplasm to the periplasm' product='Na(+)-translocating NADH-quinone reductase subunit C' protein_id=YP_002917952.1 transl_table=11
NC_012731	GenBank	CDS	1062030	1062668	+	1	.	codon_start=1 db_xref=GI:238893219 db_xref=GeneID:7948047 locus_tag=KP1_1087 note='Part of the NQR complex which catalyzes the reduction of ubiquinone-1 to ubiquinol by two successive reactions, coupled with the transport of Na(+) ions from the cytoplasm to the periplasm' product='Na(+)-translocating NADH-quinone reductase subunit D' protein_id=YP_002917953.1 transl_table=11
NC_012731	GenBank	CDS	1062675	1063271	+	1	.	codon_start=1 db_xref=GI:238893220 db_xref=GeneID:7944860 locus_tag=KP1_1088 note='Part of the NQR complex which consists of NqrA, NqrB, NqrC, NqrD, NqrE and NqrF; NQR complex catalyzes the reduction of ubiquinone-1 to ubiquinol by two successive reactions, coupled with the transport of Na(+) ions from the cytoplasm to the periplasm; NqrE is probably involved in the second step, the conversion of…
NC_012731	GenBank	CDS	1063284	1064507	+	1	.	codon_start=1 db_xref=GI:238893221 db_xref=GeneID:7944861 locus_tag=KP1_1089 note='uses the energy from reduction of ubiquinone-1 to ubiquinol to move Na(+) ions from the cytoplasm to the periplasm' product='Na(+)-translocating NADH-quinone reductase subunit F' protein_id=YP_002917955.1 transl_table=11
NC_012731	GenBank	CDS	1064510	1064725	+	1	.	codon_start=1 db_xref=GI:238893222 db_xref=GeneID:7944862 locus_tag=KP1_1090 note='identified by Glimmer2, GeneMark and GeneMark.hmm; internal ID: KP1090' product='hypothetical protein' protein_id=YP_002917956.1 transl_table=11
NC_012731	GenBank	CDS	1064948	1065808	+	-1	.	codon_start=1 db_xref=GI:238893223 db_xref=GeneID:7944863 locus_tag=KP1_1091 note='identified by Glimmer2, GeneMark and GeneMark.hmm; internal ID: KP1091' product='hypothetical protein' protein_id=YP_002917957.1 transl_table=11
NC_012731	GenBank	CDS	1065968	1067023	+	1	.	codon_start=1 db_xref=GI:238893224 db_xref=GeneID:7944864 gene=dinB locus_tag=KP1_1093 note='involved in translesion DNA polymerization with beta clamp of polymerase III; belongs to Y family of polymerases; does not contain proofreading function' product='DNA polymerase IV' protein_id=YP_002917958.1 transl_table=11
NC_012731	GenBank	CDS	1067026	1067478	+	1	.	codon_start=1 db_xref=GI:238893225 db_xref=GeneID:7947207 gene=yafP locus_tag=KP1_1094 note='internal ID: KP1094' product='hypothetical protein' protein_id=YP_002917959.1 transl_table=11
NC_012731	GenBank	CDS	1067521	1068978	+	-1	.	codon_start=1 db_xref=GI:238893226 db_xref=GeneID:7948944 gene=pepD locus_tag=KP1_1095 note='internal ID: KP1095' product='aminoacyl-histidine dipeptidase' protein_id=YP_002917960.1 transl_table=11
NC_012731	GenBank	CDS	1069236	1069694	+	1	.	codon_start=1 db_xref=GI:238893227 db_xref=GeneID:7948165 gene=gpt locus_tag=KP1_1096 note='catalyzes the conversion of guanine, xanthine and, to a lesser extent, hypoxanthine to GMP, XMP and IMP, respectively' product='xanthine-guanine phosphoribosyltransferase' protein_id=YP_002917961.1 transl_table=11
NC_012731	GenBank	CDS	1069800	1071044	+	1	.	codon_start=1 db_xref=GI:238893228 db_xref=GeneID:7947545 gene=frsA locus_tag=KP1_1097 note='forms a 1:1 complex with the unphosphorylated from of enzyme IIAGlc; FrsA may promote fermentation' product='fermentation/respiration switch protein' protein_id=YP_002917962.1 transl_table=11
NC_012731	GenBank	CDS	1071102	1071500	+	1	.	codon_start=1 db_xref=GI:238893229 db_xref=GeneID:7944865 gene=crl locus_tag=KP1_1098 note='involved in the expression of csgBA which is involved in curli formation; interacts with sigmaS' product='DNA-binding transcriptional regulator Crl' protein_id=YP_002917963.1 transl_table=11
NC_012731	GenBank	CDS	1071586	1072278	+	-1	.	codon_start=1 db_xref=GI:238893230 db_xref=GeneID:7947095 gene=ygaE locus_tag=KP1_1099 note='regulator of gab gene expression' product='DNA-binding transcriptional regulator CsiR' protein_id=YP_002917964.1 transl_table=11
NC_012731	GenBank	CDS	1072324	1073724	+	-1	.	codon_start=1 db_xref=GI:238893231 db_xref=GeneID:7949285 gene=gabP locus_tag=KP1_1100 note='internal ID: KP1100' product='gamma-aminobutyrate transporter' protein_id=YP_002917965.1 transl_table=11
NC_012731	GenBank	CDS	1073860	1075143	+	-1	.	codon_start=1 db_xref=GI:238893232 db_xref=GeneID:7947444 gene=gabT locus_tag=KP1_1101 note='catalyzes the formation of succinate semialdehyde and glutamate from 4-aminobutanoate and 2-oxoglutarate' product='4-aminobutyrate aminotransferase' protein_id=YP_002917966.1 transl_table=11
NC_012731	GenBank	CDS	1075156	1076604	+	-1	.	codon_start=1 db_xref=GI:238893233 db_xref=GeneID:7947445 gene=gabD locus_tag=KP1_1102 note='catalyzes the formation of succinate from succinate semialdehyde; NADP dependent' product='succinate-semialdehyde dehydrogenase I' protein_id=YP_002917967.1 transl_table=11
NC_012731	GenBank	CDS	1076630	1077898	+	-1	.	codon_start=1 db_xref=GI:238893234 db_xref=GeneID:7947443 locus_tag=KP1_1103 note='catalyzed the formation of 2-ketoglutarate from 2-hydroxyglutarate' product='hydroxyglutarate oxidase' protein_id=YP_002917968.1 transl_table=11
NC_012731	GenBank	CDS	1077926	1078942	+	-1	.	codon_start=1 db_xref=GI:238893235 db_xref=GeneID:7944866 locus_tag=KP1_1104 note='in Escherichia coli this gene is induced by carbon starvation and depends on sigma S and cAMP-CRP; the structure of the Gab protein shows it is a member of non-heme iron (II)-dependent oxygenase superfamily which includes clavamini acid synthases; forms homotetramers in solution' product='hypothetical protein' prot…
NC_012731	GenBank	CDS	1079364	1079621	+	1	.	codon_start=1 db_xref=GI:238893236 db_xref=GeneID:7944867 gene=xdhC locus_tag=KP1_1105 note='internal ID: KP1105' product='hypothetical protein' protein_id=YP_002917970.1 transl_table=11
NC_012731	GenBank	CDS	1079679	1080428	+	1	.	codon_start=1 db_xref=GI:238893237 db_xref=GeneID:7948905 locus_tag=KP1_1106 note='internal ID: KP1106' product='putative methyltransferase' protein_id=YP_002917971.1 transl_table=11
NC_012731	GenBank	CDS	1080469	1081107	+	-1	.	codon_start=1 db_xref=GI:238893238 db_xref=GeneID:7944868 locus_tag=KP1_1107 note='internal ID: KP1107' product='glutathione S-transferase family protein' protein_id=YP_002917972.1 transl_table=11
NC_012731	GenBank	CDS	1081325	1082587	+	-1	.	codon_start=1 db_xref=GI:238893239 db_xref=GeneID:7944869 locus_tag=KP1_1108 note='identified by Glimmer2, GeneMark and GeneMark.hmm; internal ID: KP1108' product='hypothetical protein' protein_id=YP_002917973.1 transl_table=11
NC_012731	GenBank	CDS	1082676	1083671	+	-1	.	codon_start=1 db_xref=GI:238893240 db_xref=GeneID:7944870 locus_tag=KP1_1109 note='internal ID: KP1109' product='putative oxidoreductase protein' protein_id=YP_002917974.1 transl_table=11
NC_012731	GenBank	CDS	1083688	1084494	+	-1	.	codon_start=1 db_xref=GI:238893241 db_xref=GeneID:7944871 gene=fabG locus_tag=KP1_1110 note='internal ID: KP1110' product='3-oxoacyl-ACP reductase' protein_id=YP_002917975.1 transl_table=11
NC_012731	GenBank	CDS	1084461	1086026	+	-1	.	codon_start=1 db_xref=GI:238893242 db_xref=GeneID:7947308 gene=lyx locus_tag=KP1_1111 note='internal ID: KP1111' product='putative L-xylulose kinase' protein_id=YP_002917976.1 transl_table=11
NC_012731	GenBank	CDS	1086020	1086571	+	-1	.	codon_start=1 db_xref=GI:238893243 db_xref=GeneID:7947814 locus_tag=KP1_1112 note='internal ID: KP1112' product='transcriptional antiterminator of glycerol uptake operon' protein_id=YP_002917977.1 transl_table=11
NC_012731	GenBank	CDS	1086586	1087404	+	-1	.	codon_start=1 db_xref=GI:238893244 db_xref=GeneID:7944872 locus_tag=KP1_1114 note='identified by Glimmer2, GeneMark and GeneMark.hmm; internal ID: KP1114' product='putative phospho-2-dehydro-3-deoxyheptonate aldolase' protein_id=YP_002917978.1 transl_table=11
NC_012731	GenBank	CDS	1087893	1088144	+	-1	.	codon_start=1 db_xref=GI:238893245 db_xref=GeneID:7944873 locus_tag=KP1_1115 note='internal ID: KP1115' product='Zn-finger protein' protein_id=YP_002917979.1 transl_table=11
NC_012731	GenBank	CDS	1088321	1089718	+	-1	.	codon_start=1 db_xref=GI:238893246 db_xref=GeneID:7944874 gene=acoD locus_tag=KP1_1116 note='internal ID: KP1116' product='dihydrolipoamide dehydrogenase' protein_id=YP_002917980.1 transl_table=11
NC_012731	GenBank	CDS	1089708	1091243	+	-1	.	codon_start=1 db_xref=GI:238893247 db_xref=GeneID:7946848 gene=acoC locus_tag=KP1_1117 note='internal ID: KP1117' product='dihydrolipoamide acetyltransferase' protein_id=YP_002917981.1 transl_table=11
NC_012731	GenBank	CDS	1091247	1092275	+	-1	.	codon_start=1 db_xref=GI:238893248 db_xref=GeneID:7946847 gene=acoB locus_tag=KP1_1118 note='internal ID: KP1118' product='acetoin:DCPIP oxidoreductase beta subunit' protein_id=YP_002917982.1 transl_table=11
NC_012731	GenBank	CDS	1092278	1093237	+	-1	.	codon_start=1 db_xref=GI:238893249 db_xref=GeneID:7946846 gene=acoA locus_tag=KP1_1119 note='internal ID: KP1119' product='acetoin:DCPIP oxidoreductase alpha subunit' protein_id=YP_002917983.1 transl_table=11
NC_012731	GenBank	CDS	1093493	1096258	+	1	.	codon_start=1 db_xref=GI:238893250 db_xref=GeneID:7946845 gene=acoK locus_tag=KP1_1121 note='internal ID: KP1121' product='trans-acting regulatory protein of aco operon' protein_id=YP_002917984.1 transl_table=11
NC_012731	GenBank	CDS	1096490	1096660	+	-1	.	codon_start=1 db_xref=GI:238893251 db_xref=GeneID:7946849 locus_tag=KP1_1123 note='identified by Glimmer2; internal ID: KP1123' product='hypothetical protein' protein_id=YP_002917985.1 transl_table=11
NC_012731	GenBank	CDS	1096872	1097576	+	-1	.	codon_start=1 db_xref=GI:238893252 db_xref=GeneID:7944875 locus_tag=KP1_1124 note='internal ID: KP1124' product='integrase catalytic subunit' protein_id=YP_002917986.1 transl_table=11
NC_012731	GenBank	CDS	1097717	1097983	+	-1	.	codon_start=1 db_xref=GI:238893253 db_xref=GeneID:7944876 locus_tag=KP1_1126 note='internal ID: KP1126' product='transposase IS3/IS911 family protein' protein_id=YP_002917987.1 transl_table=11
NC_012731	GenBank	CDS	1098197	1099276	+	1	.	codon_start=1 db_xref=GI:238893254 db_xref=GeneID:7944877 locus_tag=KP1_1127 note='identified by Glimmer2 and GeneMark.hmm; internal ID: KP1127' product='hypothetical protein' protein_id=YP_002917988.1 transl_table=11
NC_012731	GenBank	CDS	1099543	1100580	+	-1	.	codon_start=1 db_xref=GI:238893255 db_xref=GeneID:7944878 locus_tag=KP1_1128 note='identified by Glimmer2 and GeneMark.hmm; internal ID: KP1128' product='hypothetical protein' protein_id=YP_002917989.1 transl_table=11
NC_012731	GenBank	CDS	1100865	1101281	+	-1	.	codon_start=1 db_xref=GI:238893256 db_xref=GeneID:7944879 locus_tag=KP1_1129 note='identified by Glimmer2 and GeneMark.hmm; internal ID: KP1129' product='hypothetical protein' protein_id=YP_002917990.1 transl_table=11
NC_012731	GenBank	CDS	1101306	1101407	+	-1	.	codon_start=1 db_xref=GI:238893257 db_xref=GeneID:7944880 locus_tag=KP1_1130 note='identified by GeneMark.hmm; internal ID: KP1130' product='hypothetical protein' protein_id=YP_002917991.1 transl_table=11
NC_012731	GenBank	CDS	1101653	1102003	+	-1	.	codon_start=1 db_xref=GI:238893258 db_xref=GeneID:7944881 gene=int locus_tag=KP1_1131 note='internal ID: KP1131' product='CP4-like integrase' protein_id=YP_002917992.1 transl_table=11
NC_012731	GenBank	tRNA	1102167	1102242	+	-1	.	db_xref=GeneID:7947700 locus_tag=KP1_6049 product=tRNA-Thr
NC_012731	GenBank	CDS	1102356	1103609	+	-1	.	codon_start=1 db_xref=GI:238893259 db_xref=GeneID:7946770 gene=proA locus_tag=KP1_1132 note='Catalyzes the phosphorylation of L-glutamate during the proline biosynthesis pathway' product='gamma-glutamyl phosphate reductase' protein_id=YP_002917993.1 transl_table=11
NC_012731	GenBank	CDS	1103620	1104723	+	-1	.	codon_start=1 db_xref=GI:238893260 db_xref=GeneID:7948283 gene=proB locus_tag=KP1_1133 note='catalyzes the formation of glutamate 5-phosphate from glutamate in proline biosynthesis' product='gamma-glutamyl kinase' protein_id=YP_002917994.1 transl_table=11
NC_012731	GenBank	CDS	1104878	1105000	+	-1	.	codon_start=1 db_xref=GI:238893261 db_xref=GeneID:7948284 locus_tag=KP1_1134 note='identified by Glimmer2; internal ID: KP1134' product='hypothetical protein' protein_id=YP_002917995.1 transl_table=11
NC_012731	GenBank	CDS	1105013	1106065	+	1	.	codon_start=1 db_xref=GI:238893262 db_xref=GeneID:7944882 gene=phoE locus_tag=KP1_1135 note='internal ID: KP1135' product='outer membrane phosphoporin protein E' protein_id=YP_002917996.1 transl_table=11
NC_012731	GenBank	CDS	1106110	1106676	+	-1	.	codon_start=1 db_xref=GI:238893263 db_xref=GeneID:7948215 gene=nlpC locus_tag=KP1_1136 note='internal ID: KP1136' product=lipoprotein protein_id=YP_002917997.1 transl_table=11
NC_012731	GenBank	CDS	1107065	1107958	+	1	.	codon_start=1 db_xref=GI:238893264 db_xref=GeneID:7948041 locus_tag=KP1_1137 note='identified by Glimmer2, GeneMark and GeneMark.hmm; internal ID: KP1137' product='hypothetical protein' protein_id=YP_002917998.1 transl_table=11
NC_012731	GenBank	CDS	1108053	1108718	+	1	.	codon_start=1 db_xref=GI:238893265 db_xref=GeneID:7944883 locus_tag=KP1_1138 note='internal ID: KP1138' product='family IB HAD-hydrolase' protein_id=YP_002917999.1 transl_table=11
NC_012731	GenBank	CDS	1109079	1109249	+	-1	.	codon_start=1 db_xref=GI:238893266 db_xref=GeneID:7944884 gene=yeiE locus_tag=KP1_1139 note='internal ID: KP1139' product='LysR family transcriptional regulator' protein_id=YP_002918000.1 transl_table=11
NC_012731	GenBank	CDS	1109457	1110341	+	-1	.	codon_start=1 db_xref=GI:238893267 db_xref=GeneID:7949214 locus_tag=KP1_1140 note='internal ID: KP1140' product='putative inner membrane permease of ABC transporter' protein_id=YP_002918001.1 transl_table=11
NC_012731	GenBank	CDS	1110338	1111252	+	-1	.	codon_start=1 db_xref=GI:238893268 db_xref=GeneID:7944885 locus_tag=KP1_1141 note='internal ID: KP1141' product='putative inner membrane permease of ABC transporter' protein_id=YP_002918002.1 transl_table=11
NC_012731	GenBank	CDS	1111274	1112200	+	-1	.	codon_start=1 db_xref=GI:238893269 db_xref=GeneID:7944886 gene=phnD locus_tag=KP1_1142 note='internal ID: KP1142' product='phosphonate ABC transport system periplasmic phosphonate-binding component' protein_id=YP_002918003.1 transl_table=11
NC_012731	GenBank	CDS	1112235	1113098	+	-1	.	codon_start=1 db_xref=GI:238893270 db_xref=GeneID:7948194 gene=phnC locus_tag=KP1_1143 note='internal ID: KP1143' product='ATP-binding component of phosphonate transport' protein_id=YP_002918004.1 transl_table=11
NC_012731	GenBank	CDS	1113098	1113208	+	-1	.	codon_start=1 db_xref=GI:238893271 db_xref=GeneID:7948193 locus_tag=KP1_1144 note='identified by Glimmer2; internal ID: KP1144' product='hypothetical protein' protein_id=YP_002918005.1 transl_table=11
NC_012731	GenBank	CDS	1113926	1114468	+	1	.	codon_start=1 db_xref=GI:238893272 db_xref=GeneID:7944887 gene=ykgK locus_tag=KP1_1145 note='internal ID: KP1145' product='putative regulator' protein_id=YP_002918006.1 transl_table=11
NC_012731	GenBank	CDS	1114543	1115130	+	1	.	codon_start=1 db_xref=GI:238893273 db_xref=GeneID:7949486 locus_tag=KP1_1146 note='identified by Glimmer2, GeneMark and GeneMark.hmm; internal ID: KP1146' product='hypothetical protein' protein_id=YP_002918007.1 transl_table=11
NC_012731	GenBank	CDS	1115189	1115857	+	1	.	codon_start=1 db_xref=GI:238893274 db_xref=GeneID:7944888 locus_tag=KP1_1147 note='identified by Glimmer2, GeneMark and GeneMark.hmm; internal ID: KP1147' product='hypothetical protein' protein_id=YP_002918008.1 transl_table=11
NC_012731	GenBank	CDS	1115883	1118408	+	1	.	codon_start=1 db_xref=GI:238893275 db_xref=GeneID:7944889 gene=yagX locus_tag=KP1_1148 note='internal ID: KP1148' product='putative enzyme' protein_id=YP_002918009.1 transl_table=11
NC_012731	GenBank	CDS	1118398	1120041	+	1	.	codon_start=1 db_xref=GI:238893276 db_xref=GeneID:7948948 gene=yagW locus_tag=KP1_1149 note='internal ID: KP1149' product='putative receptor' protein_id=YP_002918010.1 transl_table=11
NC_012731	GenBank	CDS	1119980	1120720	+	1	.	codon_start=1 db_xref=GI:238893277 db_xref=GeneID:7948947 locus_tag=KP1_1150 note='identified by Glimmer2 and GeneMark.hmm; internal ID: KP1150' product='hypothetical protein' protein_id=YP_002918011.1 transl_table=11
NC_012731	GenBank	CDS	1120724	1121413	+	-1	.	codon_start=1 db_xref=GI:238893278 db_xref=GeneID:7944890 gene=yhdY locus_tag=KP1_1151 note='internal ID: KP1151' product='glutamate/aspartate transport system permease component' protein_id=YP_002918012.1 transl_table=11
NC_012731	GenBank	CDS	1121403	1122155	+	-1	.	codon_start=1 db_xref=GI:238893279 db_xref=GeneID:7949353 gene=gltJ locus_tag=KP1_1152 note='internal ID: KP1152' product='glutamate/aspartate transport system inner membrane component' protein_id=YP_002918013.1 transl_table=11
NC_012731	GenBank	CDS	1122152	1122970	+	-1	.	codon_start=1 db_xref=GI:238893280 db_xref=GeneID:7947519 gene=gltL locus_tag=KP1_1153 note='internal ID: KP1153' product='glutamate/aspartate transport system ATP-binding component' protein_id=YP_002918014.1 transl_table=11
NC_012731	GenBank	CDS	1122972	1123823	+	-1	.	codon_start=1 db_xref=GI:238893281 db_xref=GeneID:7947522 locus_tag=KP1_1154 note='internal ID: KP1154' product='cysteine transport system periplasmic binding component' protein_id=YP_002918015.1 transl_table=11
NC_012731	GenBank	CDS	1124404	1125099	+	-1	.	codon_start=1 db_xref=GI:238893282 db_xref=GeneID:7944891 gene=livF locus_tag=KP1_1156 note='internal ID: KP1156' product='ABC transporter ATP-binding protein' protein_id=YP_002918016.1 transl_table=11
NC_012731	GenBank	CDS	1125092	1125874	+	-1	.	codon_start=1 db_xref=GI:238893283 db_xref=GeneID:7947770 gene=livG locus_tag=KP1_1157 note='internal ID: KP1157' product='ABC transporter ATP-binding protein' protein_id=YP_002918017.1 transl_table=11
NC_012731	GenBank	CDS	1125861	1126910	+	-1	.	codon_start=1 db_xref=GI:238893284 db_xref=GeneID:7947773 gene=livM locus_tag=KP1_1159 note='internal ID: KP1159' product='ABC transporter permease' protein_id=YP_002918018.1 transl_table=11
NC_012731	GenBank	CDS	1126910	1127809	+	-1	.	codon_start=1 db_xref=GI:238893285 db_xref=GeneID:7947783 gene=livH locus_tag=KP1_1160 note='internal ID: KP1160' product='ABC transporter permease' protein_id=YP_002918019.1 transl_table=11
NC_012731	GenBank	CDS	1127829	1128965	+	-1	.	codon_start=1 db_xref=GI:238893286 db_xref=GeneID:7947776 gene=livK locus_tag=KP1_1161 note='internal ID: KP1161' product='ABC transporter substrate-binding protein' protein_id=YP_002918020.1 transl_table=11
NC_012731	GenBank	CDS	1129511	1130287	+	-1	.	codon_start=1 db_xref=GI:238893287 db_xref=GeneID:7947781 gene=eutC locus_tag=KP1_1163 note='internal ID: KP1163' product='ethanolamine ammonia-lyase small subunit' protein_id=YP_002918021.1 transl_table=11
NC_012731	GenBank	CDS	1130284	1131672	+	-1	.	codon_start=1 db_xref=GI:238893288 db_xref=GeneID:7947285 gene=eutB locus_tag=KP1_1164 note='internal ID: KP1164' product='ethanolamine ammonia-lyase large subunit' protein_id=YP_002918022.1 transl_table=11
NC_012731	GenBank	CDS	1131682	1133061	+	-1	.	codon_start=1 db_xref=GI:238893289 db_xref=GeneID:7947283 gene=yhfM locus_tag=KP1_1165 note='internal ID: KP1165' product='putative amino acid/amine transport protein' protein_id=YP_002918023.1 transl_table=11
NC_012731	GenBank	CDS	1133124	1133252	+	1	.	codon_start=1 db_xref=GI:238893290 db_xref=GeneID:7949361 locus_tag=KP1_1166 note='identified by Glimmer2; internal ID: KP1166' product='hypothetical protein' protein_id=YP_002918024.1 transl_table=11
NC_012731	GenBank	CDS	1133335	1134744	+	1	.	codon_start=1 db_xref=GI:238893291 db_xref=GeneID:7944892 gene=ykfD locus_tag=KP1_1167 note='internal ID: KP1167' product='S-methylmethionine transporter' protein_id=YP_002918025.1 transl_table=11
NC_012731	GenBank	CDS	1134731	1135663	+	1	.	codon_start=1 db_xref=GI:238893292 db_xref=GeneID:7949483 gene=mmuM locus_tag=KP1_1168 note='converts homocysteine and S-adenosyl-methionine to methionine and S-adenosyl-homocysteine or S-methyl-methionine and homocysteine to two methionines' product='homocysteine methyltransferase' protein_id=YP_002918026.1 transl_table=11
NC_012731	GenBank	CDS	1135903	1136865	+	1	.	codon_start=1 db_xref=GI:238893293 db_xref=GeneID:7947913 gene=tauA locus_tag=KP1_1169 note='internal ID: KP1169' product='taurine transport system periplasmic binding component' protein_id=YP_002918027.1 transl_table=11
NC_012731	GenBank	CDS	1136877	1137644	+	1	.	codon_start=1 db_xref=GI:238893294 db_xref=GeneID:7948705 gene=tauB locus_tag=KP1_1171 note='Part of the ABC transporter complex tauABC involved in taurine import' product='taurine transporter ATP-binding subunit' protein_id=YP_002918028.1 transl_table=11
NC_012731	GenBank	CDS	1137641	1138468	+	1	.	codon_start=1 db_xref=GI:238893295 db_xref=GeneID:7948706 gene=tauC locus_tag=KP1_1172 note='internal ID: KP1172' product='taurine transporter subunit' protein_id=YP_002918029.1 transl_table=11
NC_012731	GenBank	CDS	1138465	1139316	+	1	.	codon_start=1 db_xref=GI:238893296 db_xref=GeneID:7948707 gene=tauD locus_tag=KP1_1173 note='catalyzes the conversion of taurine (2-aminoethanesulfonate) to sulfite and aminoacetaldehyde concurrently with the conversion of alpha-ketoglutarate to succinate and carbon dioxide; non-heme iron oxidase; allows the use of taurine as an alternative sulfur source; forms homodimers' product='taurine dioxyg…
NC_012731	GenBank	CDS	1139479	1141197	+	-1	.	codon_start=1 db_xref=GI:238893297 db_xref=GeneID:7948708 locus_tag=KP1_1174 note='identified by Glimmer2, GeneMark and GeneMark.hmm; internal ID: KP1174' product='hypothetical protein' protein_id=YP_002918031.1 transl_table=11
NC_012731	GenBank	CDS	1141651	1142625	+	-1	.	codon_start=1 db_xref=GI:238893298 db_xref=GeneID:7944893 gene=hemB locus_tag=KP1_1175 note='catalyzes the formation of porphobilinogen from 5-aminolevulinate' product='delta-aminolevulinic acid dehydratase' protein_id=YP_002918032.1 transl_table=11
NC_012731	GenBank	CDS	1142732	1143892	+	-1	.	codon_start=1 db_xref=GI:238893299 db_xref=GeneID:7947579 gene=ampH locus_tag=KP1_1176 note='this protein has no known enzymatic function' product='beta-lactam binding protein AmpH' protein_id=YP_002918033.1 transl_table=11
NC_012731	GenBank	CDS	1144063	1144623	+	1	.	codon_start=1 db_xref=GI:238893300 db_xref=GeneID:7946897 locus_tag=KP1_1177 note='identified by Glimmer2 and GeneMark.hmm; internal ID: KP1177' product='hypothetical isochorismatase family protein' protein_id=YP_002918034.1 transl_table=11
NC_012731	GenBank	CDS	1144741	1145961	+	1	.	codon_start=1 db_xref=GI:238893301 db_xref=GeneID:7944894 gene=sbmA locus_tag=KP1_1178 note='in Escherichia coli SbmA is involved in uptake of microcin J25; functions along with FhuA, TonB, and ExbB/D in this capacity; in Sinorhizobium meliloti, BacA is essential and required for symbiosis; defects appear to affect the cell envelope' product='transport protein' protein_id=YP_002918035.1 transl_ta…
NC_012731	GenBank	CDS	1145980	1147086	+	1	.	codon_start=1 db_xref=GI:238893302 db_xref=GeneID:7948578 locus_tag=KP1_1179 note='identified by Glimmer2, GeneMark and GeneMark.hmm; internal ID: KP1179' product='hypothetical protein' protein_id=YP_002918036.1 transl_table=11
NC_012731	GenBank	CDS	1147083	1147385	+	-1	.	codon_start=1 db_xref=GI:238893303 db_xref=GeneID:7944895 locus_tag=KP1_1180 note='identified by Glimmer2, GeneMark and GeneMark.hmm; internal ID: KP1180' product='hypothetical protein' protein_id=YP_002918037.1 transl_table=11
NC_012731	GenBank	CDS	1147638	1147841	+	1	.	codon_start=1 db_xref=GI:238893304 db_xref=GeneID:7944896 locus_tag=KP1_1181 note='identified by Glimmer2, GeneMark and GeneMark.hmm; internal ID: KP1181' product='hypothetical protein' protein_id=YP_002918038.1 transl_table=11
NC_012731	GenBank	CDS	1147874	1148971	+	-1	.	codon_start=1 db_xref=GI:238893305 db_xref=GeneID:7944897 gene=ddl locus_tag=KP1_1182 note='internal ID: KP1182' product='D-alanylalanine synthetase' protein_id=YP_002918039.1 transl_table=11
NC_012731	GenBank	CDS	1149056	1149754	+	1	.	codon_start=1 db_xref=GI:238893306 db_xref=GeneID:7947176 locus_tag=KP1_1183 note='internal ID: KP1183' product='putative inner membrane protein' protein_id=YP_002918040.1 transl_table=11
NC_012731	GenBank	CDS	1149924	1151123	+	1	.	codon_start=1 db_xref=GI:238893307 db_xref=GeneID:7944898 locus_tag=KP1_1184 note='internal ID: KP1184' product='putative permease' protein_id=YP_002918041.1 transl_table=11
NC_012731	GenBank	CDS	1151423	1151683	+	1	.	codon_start=1 db_xref=GI:238893308 db_xref=GeneID:7944899 locus_tag=KP1_1185 note='identified by Glimmer2, GeneMark and GeneMark.hmm; internal ID: KP1185' product='hypothetical protein' protein_id=YP_002918042.1 transl_table=11
NC_012731	GenBank	CDS	1151750	1153204	+	1	.	codon_start=1 db_xref=GI:238893309 db_xref=GeneID:7944900 gene=phoA locus_tag=KP1_1186 note='internal ID: KP1186' product='alkaline phosphatase' protein_id=YP_002918043.1 transl_table=11
NC_012731	GenBank	CDS	1153215	1153613	+	1	.	codon_start=1 db_xref=GI:238893310 db_xref=GeneID:7948212 locus_tag=KP1_1187 note='identified by Glimmer2 and GeneMark.hmm; internal ID: KP1187' product='hypothetical protein' protein_id=YP_002918044.1 transl_table=11
NC_012731	GenBank	CDS	1153681	1154490	+	-1	.	codon_start=1 db_xref=GI:238893311 db_xref=GeneID:7944901 gene=proC locus_tag=KP1_1188 note='catalyzes the formation of L-proline from pyrroline-5-carboxylate' product='pyrroline-5-carboxylate reductase' protein_id=YP_002918045.1 transl_table=11
NC_012731	GenBank	CDS	1154586	1155065	+	1	.	codon_start=1 db_xref=GI:238893312 db_xref=GeneID:7948285 locus_tag=KP1_1189 note='identified by Glimmer2 and GeneMark.hmm; internal ID: KP1189' product='hypothetical protein' protein_id=YP_002918046.1 transl_table=11
NC_012731	GenBank	CDS	1155062	1155790	+	-1	.	codon_start=1 db_xref=GI:238893313 db_xref=GeneID:7944902 locus_tag=KP1_1190 note='identified by Glimmer2, GeneMark and GeneMark.hmm; internal ID: KP1190' product='hypothetical protein' protein_id=YP_002918047.1 transl_table=11
NC_012731	GenBank	CDS	1155876	1155974	+	-1	.	codon_start=1 db_xref=GI:238893314 db_xref=GeneID:7944903 locus_tag=KP1_1191 note='identified by Glimmer2; internal ID: KP1191' product='hypothetical protein' protein_id=YP_002918048.1 transl_table=11
NC_012731	GenBank	CDS	1156101	1156634	+	1	.	codon_start=1 db_xref=GI:238893315 db_xref=GeneID:7944904 gene=aroL locus_tag=KP1_1192 note='type II enzyme similar to type I but differentially regulated and with a lower Km; catalyzes the formation of shikimate 3-phosphate from shikimate in aromatic amino acid biosynthesis' product='shikimate kinase II' protein_id=YP_002918049.1 transl_table=11
NC_012731	GenBank	CDS	1156706	1156897	+	1	.	codon_start=1 db_xref=GI:238893316 db_xref=GeneID:7946943 locus_tag=KP1_1193 note='identified by GeneMark and GeneMark.hmm; internal ID: KP1193' product='hypothetical protein' protein_id=YP_002918050.1 transl_table=11
NC_012731	GenBank	CDS	1157148	1157828	+	1	.	codon_start=1 db_xref=GI:238893317 db_xref=GeneID:7944905 gene=aroM locus_tag=KP1_1194 note='internal ID: KP1194' product='hypothetical protein' protein_id=YP_002918051.1 transl_table=11
NC_012731	GenBank	CDS	1157906	1158190	+	1	.	codon_start=1 db_xref=GI:238893318 db_xref=GeneID:7946944 locus_tag=KP1_1195 note='identified by Glimmer2 and GeneMark.hmm; internal ID: KP1195' product='hypothetical protein' protein_id=YP_002918052.1 transl_table=11
NC_012731	GenBank	CDS	1158262	1159173	+	-1	.	codon_start=1 db_xref=GI:238893319 db_xref=GeneID:7944906 gene=rdgC locus_tag=KP1_1196 note='Required for efficient pilin antigenic variation' product='recombination associated protein' protein_id=YP_002918053.1 transl_table=11
NC_012731	GenBank	CDS	1159160	1160179	+	1	.	codon_start=1 db_xref=GI:238893320 db_xref=GeneID:7948384 gene=yajF locus_tag=KP1_1197 note='internal ID: KP1197' product='putative NAGC-like transcriptional regulator' protein_id=YP_002918054.1 transl_table=11
NC_012731	GenBank	CDS	1160253	1163390	+	-1	.	codon_start=1 db_xref=GI:238893321 db_xref=GeneID:7948951 gene=sbcC locus_tag=KP1_1198 note='with SbcD cleaves DNA hairpin structures; also has 5' single-strand endonuclease activity' product='exonuclease subunit SbcC' protein_id=YP_002918055.1 transl_table=11
NC_012731	GenBank	CDS	1163387	1164592	+	-1	.	codon_start=1 db_xref=GI:238893322 db_xref=GeneID:7948576 gene=sbcD locus_tag=KP1_1199 note='with SbcC cleaves DNA hairpin structure, also has 5' single-strand endonuclease activity' product='exonuclease subunit SbcD' protein_id=YP_002918056.1 transl_table=11
NC_012731	GenBank	CDS	1164775	1165464	+	1	.	codon_start=1 db_xref=GI:238893323 db_xref=GeneID:7948577 gene=phoB locus_tag=KP1_1200 note='two component response regulator for the phosphate regulon; PhoR phosphorylates PhoB' product='transcriptional regulator PhoB' protein_id=YP_002918057.1 transl_table=11
NC_012731	GenBank	CDS	1165486	1166781	+	1	.	codon_start=1 db_xref=GI:238893324 db_xref=GeneID:7948213 gene=phoR locus_tag=KP1_1201 note='membrane-associated histidine protein kinase that phosphorylates phoB in response to environmental signals as part of the two-component phosphate regulatory system phoR/phoB' product='phosphate regulon sensor protein' protein_id=YP_002918058.1 transl_table=11
NC_012731	GenBank	CDS	1167195	1168514	+	1	.	codon_start=1 db_xref=GI:238893325 db_xref=GeneID:7948218 gene=brnQ locus_tag=KP1_1203 note='internal ID: KP1203' product='branched chain amino acid transport system II carrier protein' protein_id=YP_002918059.1 transl_table=11
NC_012731	GenBank	CDS	1168601	1169965	+	1	.	codon_start=1 db_xref=GI:238893326 db_xref=GeneID:7947012 gene=proY locus_tag=KP1_1204 note='cryptic permease that may be involved in the transport of proline across the inner membrane; in Salmonella typhimurium, the proY gene is silent unless overexpressed on a multicopy plasmid or activated by a proZ mutation' product='putative proline-specific permease' protein_id=YP_002918060.1 transl_table=11
NC_012731	GenBank	CDS	1170126	1171943	+	1	.	codon_start=1 db_xref=GI:238893327 db_xref=GeneID:7948292 gene=malZ locus_tag=KP1_1205 note='internal ID: KP1205' product='maltodextrin glucosidase' protein_id=YP_002918061.1 transl_table=11
NC_012731	GenBank	CDS	1171940	1172842	+	-1	.	codon_start=1 db_xref=GI:238893328 db_xref=GeneID:7947832 locus_tag=KP1_1206 note='internal ID: KP1206' product='LysR family transcriptional regulator' protein_id=YP_002918062.1 transl_table=11
NC_012731	GenBank	CDS	1173109	1173750	+	1	.	codon_start=1 db_xref=GI:238893329 db_xref=GeneID:7944907 locus_tag=KP1_1207 note='internal ID: KP1207' product='isochorismatase family protein' protein_id=YP_002918063.1 transl_table=11
NC_012731	GenBank	CDS	1173937	1174482	+	1	.	codon_start=1 db_xref=GI:238893330 db_xref=GeneID:7944908 locus_tag=KP1_1209 note='internal ID: KP1209' product='putative transport protein' protein_id=YP_002918064.1 transl_table=11
NC_012731	GenBank	CDS	1174507	1176375	+	1	.	codon_start=1 db_xref=GI:238893331 db_xref=GeneID:7944909 locus_tag=KP1_1210 note='identified by Glimmer2, GeneMark and GeneMark.hmm; internal ID: KP1210' product='hypothetical protein' protein_id=YP_002918065.1 transl_table=11
NC_012731	GenBank	CDS	1176434	1177300	+	-1	.	codon_start=1 db_xref=GI:238893332 db_xref=GeneID:7944910 locus_tag=KP1_1211 note='internal ID: KP1211' product='putative type II fructose-1,6-bisphosphate aldolase' protein_id=YP_002918066.1 transl_table=11
NC_012731	GenBank	CDS	1177324	1178292	+	-1	.	codon_start=1 db_xref=GI:238893333 db_xref=GeneID:7944911 locus_tag=KP1_1212 note='internal ID: KP1212' product='putative kinase' protein_id=YP_002918067.1 transl_table=11
NC_012731	GenBank	CDS	1178352	1179743	+	-1	.	codon_start=1 db_xref=GI:238893334 db_xref=GeneID:7944912 locus_tag=KP1_1213 note='internal ID: KP1213' product='putative sugar-specific permease' protein_id=YP_002918068.1 transl_table=11
NC_012731	GenBank	CDS	1179764	1180051	+	-1	.	codon_start=1 db_xref=GI:238893335 db_xref=GeneID:7944913 locus_tag=KP1_1214 note='internal ID: KP1214' product='putative lactose/cellobiose-specific PTS family enzyme IIB component' protein_id=YP_002918069.1 transl_table=11
NC_012731	GenBank	CDS	1180057	1180500	+	-1	.	codon_start=1 db_xref=GI:238893336 db_xref=GeneID:7944914 locus_tag=KP1_1215 note='internal ID: KP1215' product='putative phosphoenolpyruvate-dependent sugar PTS family enzyme IIA component' protein_id=YP_002918070.1 transl_table=11
NC_012731	GenBank	CDS	1180649	1180759	+	-1	.	codon_start=1 db_xref=GI:238893337 db_xref=GeneID:7944915 locus_tag=KP1_1217 note='identified by Glimmer2; internal ID: KP1217' product='hypothetical protein' protein_id=YP_002918071.1 transl_table=11
NC_012731	GenBank	CDS	1180847	1181449	+	-1	.	codon_start=1 db_xref=GI:238893338 db_xref=GeneID:7944916 locus_tag=KP1_1218 note='internal ID: KP1218' product='putative thiol-alkyl hydroperoxide reductase' protein_id=YP_002918072.1 transl_table=11
NC_012731	GenBank	CDS	1181577	1182158	+	-1	.	codon_start=1 db_xref=GI:238893339 db_xref=GeneID:7944917 gene=yajB locus_tag=KP1_1219 note='Converts holo-ACP to apo-ACP by hydrolytic cleavage of the phosphopantetheine prosthetic group from ACP' product='acyl carrier protein phosphodiesterase' protein_id=YP_002918073.1 transl_table=11
NC_012731	GenBank	CDS	1182233	1182349	+	1	.	codon_start=1 db_xref=GI:238893340 db_xref=GeneID:7948949 locus_tag=KP1_1220 note='identified by Glimmer2; internal ID: KP1220' product='hypothetical protein' protein_id=YP_002918074.1 transl_table=11
NC_012731	GenBank	CDS	1182414	1183478	+	1	.	codon_start=1 db_xref=GI:238893341 db_xref=GeneID:7944918 gene=queA locus_tag=KP1_1221 note='Synthesizes oQ from preQ1 in a single S-adenosylmethionine-requiring step' product='S-adenosylmethionine:tRNA ribosyltransferase-isomerase' protein_id=YP_002918075.1 transl_table=11
NC_012731	GenBank	CDS	1183587	1184714	+	1	.	codon_start=1 db_xref=GI:238893342 db_xref=GeneID:7948365 gene=tgt locus_tag=KP1_1222 note='Exchanges the guanine residue with 7-aminomethyl-7-deazaguanine in tRNAs with GU(N) anticodons (tRNA-Asp, -Asn, -His and -Tyr)' product='queuine tRNA-ribosyltransferase' protein_id=YP_002918076.1 transl_table=11
NC_012731	GenBank	CDS	1184707	1185069	+	1	.	codon_start=1 db_xref=GI:238893343 db_xref=GeneID:7948721 gene=yajC locus_tag=KP1_1223 note='member of preprotein translocase; forms a heterotrimer with SecD and SecF; links the SecD/SecF/YajC/YidC complex with the SecY/SecE/SecG complex' product='preprotein translocase subunit YajC' protein_id=YP_002918077.1 transl_table=11
NC_012731	GenBank	CDS	1185096	1186943	+	1	.	codon_start=1 db_xref=GI:238893344 db_xref=GeneID:7948950 gene=secD locus_tag=KP1_1225 note='part of the preprotein secretory system; when complexed with proteins SecF and YajC, SecDFyajC stimulates the proton motive force-driven protein translocation, and appears to be required for the release of mature proteins from the extracytoplasmic side of the membrane' product='preprotein translocase subu…
NC_012731	GenBank	CDS	1186954	1187925	+	1	.	codon_start=1 db_xref=GI:238893345 db_xref=GeneID:7948596 gene=secF locus_tag=KP1_1226 note='forms a complex with SecD and YajC; SecDFyajC stimulates the proton motive force-driven protein translocation; seems to modulate the cycling of SecA by stabilizing its membrane-inserted state and appears to be required for the release of mature proteins from the extracytoplasmic side of the membrane; in s…
NC_012731	GenBank	CDS	1188062	1188427	+	1	.	codon_start=1 db_xref=GI:238893346 db_xref=GeneID:7948598 locus_tag=KP1_1227 note='identified by Glimmer2, GeneMark and GeneMark.hmm; internal ID: KP1227' product='hypothetical protein' protein_id=YP_002918080.1 transl_table=11
NC_012731	GenBank	CDS	1188451	1189146	+	1	.	codon_start=1 db_xref=GI:238893347 db_xref=GeneID:7944919 locus_tag=KP1_1228 note='internal ID: KP1228' product='putative DeoR-family transcriptional regulator' protein_id=YP_002918081.1 transl_table=11
NC_012731	GenBank	CDS	1189201	1190085	+	-1	.	codon_start=1 db_xref=GI:238893348 db_xref=GeneID:7944920 gene=tsx locus_tag=KP1_1229 note='internal ID: KP1229' product='nucleoside channel phage T6/colicin K receptor' protein_id=YP_002918082.1 transl_table=11
NC_012731	GenBank	CDS	1190384	1190923	+	-1	.	codon_start=1 db_xref=GI:238893349 db_xref=GeneID:7948795 gene=yajI locus_tag=KP1_1230 note='identified by Glimmer2, GeneMark and GeneMark.hmm; internal ID: KP1230' product='hypothetical protein' protein_id=YP_002918083.1 transl_table=11
NC_012731	GenBank	CDS	1191071	1191520	+	1	.	codon_start=1 db_xref=GI:238893350 db_xref=GeneID:7948952 gene=nrdR locus_tag=KP1_1231 note='identified by Glimmer2, GeneMark and GeneMark.hmm; internal ID: KP1231' product='transcriptional regulator NrdR' protein_id=YP_002918084.1 transl_table=11
NC_012731	GenBank	CDS	1191524	1192627	+	1	.	codon_start=1 db_xref=GI:238893351 db_xref=GeneID:7944921 gene=ribD locus_tag=KP1_1232 note='riboflavin biosynthesis protein which catalyzes the deamination and reduction steps in the riboflavin biosynthesis pathway; catalyzes the formation of 5-amino-6-(5-phosphoribosylamino)uracil from 2,5-diamino-6-hydroxy-4-(5-phosphoribosylamino)pyrimidine and the formation of 5-amino-6-(5-phosphoribosylamin…
NC_012731	GenBank	CDS	1192715	1193185	+	1	.	codon_start=1 db_xref=GI:238893352 db_xref=GeneID:7948421 gene=ribH locus_tag=KP1_1233 note='RibE; 6,7-diimethyl-8-ribityllumazine synthase; DMRL synthase; lumazine synthase; beta subunit of riboflavin synthase; condenses 5-amino-6-(1'-D)-ribityl-amino-2,4(1H,3H)-pyrimidinedione with L-3,4-dihydrohy-2-butanone-4-phosphate to generate 6,6-dimethyl-8-lumazine (DMRL); riboflavin synthase then uses 2…
NC_012731	GenBank	CDS	1193205	1193624	+	1	.	codon_start=1 db_xref=GI:238893353 db_xref=GeneID:7948422 gene=nusB locus_tag=KP1_1234 note='Regulates rRNA biosynthesis by transcriptional antitermination' product='transcription antitermination protein NusB' protein_id=YP_002918087.1 transl_table=11
NC_012731	GenBank	CDS	1193696	1194667	+	1	.	codon_start=1 db_xref=GI:238893354 db_xref=GeneID:7948077 gene=thiL locus_tag=KP1_1235 note='catalyzes the formation of thiamine diphosphate from thiamine phosphate ant ATP' product='thiamine monophosphate kinase' protein_id=YP_002918088.1 transl_table=11
NC_012731	GenBank	CDS	1194660	1195163	+	1	.	codon_start=1 db_xref=GI:238893355 db_xref=GeneID:7948730 gene=pgpA locus_tag=KP1_1236 note='hydrolyzes phosphatidylglycerophosphate to produce phosphatidylglycerol and phosphate' product='phosphatidylglycerophosphatase A' protein_id=YP_002918089.1 transl_table=11
NC_012731	GenBank	CDS	1195209	1196183	+	-1	.	codon_start=1 db_xref=GI:238893356 db_xref=GeneID:7948182 gene=yajO locus_tag=KP1_1237 note='internal ID: KP1237' product='putative NAD(P)H-dependent xylose reductase' protein_id=YP_002918090.1 transl_table=11
NC_012731	GenBank	CDS	1196244	1198106	+	-1	.	codon_start=1 db_xref=GI:238893357 db_xref=GeneID:7948953 gene=dxs locus_tag=KP1_1238 note='catalyzes the formation of 1-deoxy-D-xylulose 5-phosphate from pyruvate and D-glyceraldehyde 3-phosphate' product='1-deoxy-D-xylulose-5-phosphate synthase' protein_id=YP_002918091.1 transl_table=11
NC_012731	GenBank	CDS	1198125	1199024	+	-1	.	codon_start=1 db_xref=GI:238893358 db_xref=GeneID:7947253 gene=ispA locus_tag=KP1_1239 note='internal ID: KP1239' product=geranyltranstransferase protein_id=YP_002918092.1 transl_table=11
NC_012731	GenBank	CDS	1199025	1199267	+	-1	.	codon_start=1 db_xref=GI:238893359 db_xref=GeneID:7947716 gene=xseB locus_tag=KP1_1240 note='catalyzes the bidirectional exonucleolytic cleavage of DNA' product='exodeoxyribonuclease VII small subunit' protein_id=YP_002918093.1 transl_table=11
NC_012731	GenBank	CDS	1199449	1200897	+	1	.	codon_start=1 db_xref=GI:238893360 db_xref=GeneID:7948910 gene=thiI locus_tag=KP1_1241 note='Required for the synthesis of the thiazole moiety' product='thiamine biosynthesis protein ThiI' protein_id=YP_002918094.1 transl_table=11
NC_012731	GenBank	CDS	1200964	1201440	+	-1	.	codon_start=1 db_xref=GI:238893361 db_xref=GeneID:7948728 locus_tag=KP1_1243 note='identified by Glimmer2, GeneMark and GeneMark.hmm; internal ID: KP1243' product='hypothetical protein' protein_id=YP_002918095.1 transl_table=11
NC_012731	GenBank	CDS	1201491	1202090	+	-1	.	codon_start=1 db_xref=GI:238893362 db_xref=GeneID:7944922 gene=thiJ locus_tag=KP1_1244 note='internal ID: KP1244' product='DJ-1 family protein' protein_id=YP_002918096.1 transl_table=11
NC_012731	GenBank	CDS	1202047	1202958	+	-1	.	codon_start=1 db_xref=GI:238893363 db_xref=GeneID:7948729 gene=apbA locus_tag=KP1_1245 note='internal ID: KP1245' product='2-dehydropantoate 2-reductase' protein_id=YP_002918097.1 transl_table=11
NC_012731	GenBank	CDS	1203057	1203641	+	1	.	codon_start=1 db_xref=GI:238893364 db_xref=GeneID:7946904 locus_tag=KP1_1246 note='identified by Glimmer2 and GeneMark.hmm; internal ID: KP1246' product='hypothetical protein' protein_id=YP_002918098.1 transl_table=11
NC_012731	GenBank	CDS	1203685	1205049	+	-1	.	codon_start=1 db_xref=GI:238893365 db_xref=GeneID:7944923 gene=yajR locus_tag=KP1_1247 note='identified by Glimmer2, GeneMark and GeneMark.hmm; internal ID: KP1247' product='hypothetical major facilitator family transport protein' protein_id=YP_002918099.1 transl_table=11
NC_012731	GenBank	CDS	1205209	1206387	+	-1	.	codon_start=1 db_xref=GI:238893366 db_xref=GeneID:7948954 locus_tag=KP1_1248 note='internal ID: KP1248' product=oxidoreductase protein_id=YP_002918100.1 transl_table=11
NC_012731	GenBank	CDS	1206719	1208128	+	-1	.	codon_start=1 db_xref=GI:238893367 db_xref=GeneID:7944924 gene=pcaK locus_tag=KP1_1250 note='internal ID: KP1250' product='4-hydroxybenzoate transporter' protein_id=YP_002918101.1 transl_table=11
NC_012731	GenBank	CDS	1208094	1208912	+	-1	.	codon_start=1 db_xref=GI:238893368 db_xref=GeneID:7948129 locus_tag=KP1_1251 note='internal ID: KP1251' product='xylose isomerase-like TIM barrel' protein_id=YP_002918102.1 transl_table=11
NC_012731	GenBank	CDS	1208970	1210667	+	-1	.	codon_start=1 db_xref=GI:238893369 db_xref=GeneID:7944925 locus_tag=KP1_1252 note='identified by Glimmer2, GeneMark and GeneMark.hmm; internal ID: KP1252' product='hypothetical protein' protein_id=YP_002918103.1 transl_table=11
NC_012731	GenBank	CDS	1210678	1210998	+	-1	.	codon_start=1 db_xref=GI:238893370 db_xref=GeneID:7944926 locus_tag=KP1_1253 note='identified by Glimmer2, GeneMark and GeneMark.hmm; internal ID: KP1253' product='hypothetical protein' protein_id=YP_002918104.1 transl_table=11
NC_012731	GenBank	CDS	1211012	1212688	+	-1	.	codon_start=1 db_xref=GI:238893371 db_xref=GeneID:7944927 locus_tag=KP1_1254 note='internal ID: KP1254' product='putative electron transfer flavoprotein-NAD/FAD/quinone oxidoreductase' protein_id=YP_002918105.1 transl_table=11
NC_012731	GenBank	CDS	1212685	1213506	+	-1	.	codon_start=1 db_xref=GI:238893372 db_xref=GeneID:7944928 locus_tag=KP1_1255 note='internal ID: KP1255' product='shikimate/quinate 5-dehydrogenase' protein_id=YP_002918106.1 transl_table=11
NC_012731	GenBank	CDS	1213659	1214417	+	1	.	codon_start=1 db_xref=GI:238893373 db_xref=GeneID:7944929 locus_tag=KP1_1256 note='internal ID: KP1256' product='putative IclR family regulatory protein' protein_id=YP_002918107.1 transl_table=11
NC_012731	GenBank	CDS	1214457	1214789	+	-1	.	codon_start=1 db_xref=GI:238893374 db_xref=GeneID:7944930 locus_tag=KP1_1257 note='identified by Glimmer2, GeneMark and GeneMark.hmm; internal ID: KP1257' product='hypothetical protein' protein_id=YP_002918108.1 transl_table=11
NC_012731	GenBank	CDS	1215038	1215970	+	-1	.	codon_start=1 db_xref=GI:238893375 db_xref=GeneID:7944931 gene=cyoE locus_tag=KP1_1258 note='converts protoheme IX and farnesyl diphosphate to heme O' product='protoheme IX farnesyltransferase' protein_id=YP_002918109.1 transl_table=11
NC_012731	GenBank	CDS	1215937	1216266	+	-1	.	codon_start=1 db_xref=GI:238893376 db_xref=GeneID:7947130 gene=cyoD locus_tag=KP1_1259 note='internal ID: KP1259' product='cytochrome o ubiquinol oxidase subunit IV' protein_id=YP_002918110.1 transl_table=11
NC_012731	GenBank	CDS	1216266	1216877	+	-1	.	codon_start=1 db_xref=GI:238893377 db_xref=GeneID:7947129 gene=cyoC locus_tag=KP1_1260 note='internal ID: KP1260' product='cytochrome o ubiquinol oxidase subunit III' protein_id=YP_002918111.1 transl_table=11
NC_012731	GenBank	CDS	1216867	1218858	+	-1	.	codon_start=1 db_xref=GI:238893378 db_xref=GeneID:7947128 gene=cyoB locus_tag=KP1_1261 note='internal ID: KP1261' product='cytochrome o ubiquinol oxidase subunit I' protein_id=YP_002918112.1 transl_table=11
NC_012731	GenBank	CDS	1218878	1219822	+	-1	.	codon_start=1 db_xref=GI:238893379 db_xref=GeneID:7947127 gene=cyoA locus_tag=KP1_1262 note='internal ID: KP1262' product='cytochrome o ubiquinol oxidase subunit II' protein_id=YP_002918113.1 transl_table=11
NC_012731	GenBank	CDS	1220302	1221777	+	-1	.	codon_start=1 db_xref=GI:238893380 db_xref=GeneID:7947126 gene=ampG locus_tag=KP1_1263 note='in Escherichia coli this protein is a permease involved in peptidoglycan recycling; member of major facilitator superfamily; MFS; inner membrane protein' product='muropeptide transporter' protein_id=YP_002918114.1 transl_table=11
NC_012731	GenBank	CDS	1221821	1222399	+	-1	.	codon_start=1 db_xref=GI:238893381 db_xref=GeneID:7946896 locus_tag=KP1_1264 note='identified by Glimmer2, GeneMark and GeneMark.hmm; internal ID: KP1264' product='hypothetical protein' protein_id=YP_002918115.1 transl_table=11
NC_012731	GenBank	CDS	1222329	1222430	+	1	.	codon_start=1 db_xref=GI:238893382 db_xref=GeneID:7944932 locus_tag=KP1_1266 note='identified by Glimmer2; internal ID: KP1266' product='hypothetical protein' protein_id=YP_002918116.1 transl_table=11
NC_012731	GenBank	CDS	1222712	1223020	+	1	.	codon_start=1 db_xref=GI:238893383 db_xref=GeneID:7944933 gene=bolA locus_tag=KP1_1267 note='internal ID: KP1267' product='putative regulator of murein genes' protein_id=YP_002918117.1 transl_table=11
NC_012731	GenBank	CDS	1223070	1223174	+	-1	.	codon_start=1 db_xref=GI:238893384 db_xref=GeneID:7947011 locus_tag=KP1_1268 note='identified by Glimmer2; internal ID: KP1268' product='hypothetical protein' protein_id=YP_002918118.1 transl_table=11
NC_012731	GenBank	CDS	1223366	1224664	+	1	.	codon_start=1 db_xref=GI:238893385 db_xref=GeneID:7944934 gene=tig locus_tag=KP1_1269 note='Tig; RopA; peptidyl-prolyl cis/trans isomerase; promotes folding of newly synthesized proteins; binds ribosomal 50S subunit; forms a homodimer' product='trigger factor' protein_id=YP_002918119.1 transl_table=11
NC_012731	GenBank	CDS	1224974	1225597	+	1	.	codon_start=1 db_xref=GI:238893386 db_xref=GeneID:7948740 gene=clpP locus_tag=KP1_1270 note='hydrolyzes proteins to small peptides; with the ATPase subunits ClpA or ClpX, ClpP degrades specific substrates' product='ATP-dependent Clp protease proteolytic subunit' protein_id=YP_002918120.1 transl_table=11
NC_012731	GenBank	CDS	1225848	1227122	+	1	.	codon_start=1 db_xref=GI:238893387 db_xref=GeneID:7947066 gene=clpX locus_tag=KP1_1271 note='binds and unfolds substrates as part of the ClpXP protease' product='ATP-dependent protease ATP-binding subunit ClpX' protein_id=YP_002918121.1 transl_table=11
NC_012731	GenBank	CDS	1227198	1229660	+	1	.	codon_start=1 db_xref=GI:238893388 db_xref=GeneID:7947068 gene=lon locus_tag=KP1_1272 note='internal ID: KP1272' product='DNA-binding ATP-dependent protease La' protein_id=YP_002918122.1 transl_table=11
NC_012731	GenBank	CDS	1229870	1230142	+	1	.	codon_start=1 db_xref=GI:238893389 db_xref=GeneID:7947792 gene=hupB locus_tag=KP1_1273 note='histone-like DNA-binding protein' product='transcriptional regulator HU subunit beta' protein_id=YP_002918123.1 transl_table=11
NC_012731	GenBank	CDS	1230357	1232231	+	1	.	codon_start=1 db_xref=GI:238893390 db_xref=GeneID:7947654 gene=ppiD locus_tag=KP1_1274 note='internal ID: KP1274' product='peptidyl-prolyl cis-trans isomerase (rotamase D)' protein_id=YP_002918124.1 transl_table=11
NC_012731	GenBank	CDS	1232380	1232748	+	1	.	codon_start=1 db_xref=GI:238893391 db_xref=GeneID:7948260 locus_tag=KP1_1275 note='identified by Glimmer2, GeneMark and GeneMark.hmm; internal ID: KP1275' product='hypothetical protein' protein_id=YP_002918125.1 transl_table=11
NC_012731	GenBank	CDS	1232860	1233261	+	1	.	codon_start=1 db_xref=GI:238893392 db_xref=GeneID:7944935 locus_tag=KP1_1276 note='identified by Glimmer2, GeneMark and GeneMark.hmm; internal ID: KP1276' product='hypothetical protein' protein_id=YP_002918126.1 transl_table=11
NC_012731	GenBank	CDS	1233373	1234074	+	-1	.	codon_start=1 db_xref=GI:238893393 db_xref=GeneID:7944936 gene=ybaX locus_tag=KP1_1277 note='YbaX; catalyzes the transformation of GTP to 7-cyano-7-deazaguanine (preQ0), as one of the early reactions of quenosine biosynthesis; quenosine is a modified nucleoside that occurs at the wobble position of GUN anticodons in tRNAs for Asn, Asp, Tyr, and His' product='queuosine biosynthesis protein QueC' p…
NC_012731	GenBank	CDS	1234141	1235841	+	-1	.	codon_start=1 db_xref=GI:238893394 db_xref=GeneID:7948961 gene=ybaE locus_tag=KP1_1278 note='internal ID: KP1278' product='putative ABC transport system periplasmic binding component' protein_id=YP_002918128.1 transl_table=11
NC_012731	GenBank	CDS	1235840	1236787	+	1	.	codon_start=1 db_xref=GI:238893395 db_xref=GeneID:7948955 gene=cof locus_tag=KP1_1279 note='internal ID: KP1279' product='Cof-like hydrolase' protein_id=YP_002918129.1 transl_table=11
NC_012731	GenBank	CDS	1236832	1237884	+	-1	.	codon_start=1 db_xref=GI:238893396 db_xref=GeneID:7947084 locus_tag=KP1_1280 note='internal ID: KP1280' product='putative cysteine synthase/cystathionine beta-synthase' protein_id=YP_002918130.1 transl_table=11
NC_012731	GenBank	CDS	1238000	1238458	+	1	.	codon_start=1 db_xref=GI:238893397 db_xref=GeneID:7944937 gene=ybaO locus_tag=KP1_1281 note='internal ID: KP1281' product='putative LRP-like transcriptional regulator' protein_id=YP_002918131.1 transl_table=11
NC_012731	GenBank	CDS	1238502	1240274	+	1	.	codon_start=1 db_xref=GI:238893398 db_xref=GeneID:7948957 gene=mdlA locus_tag=KP1_1282 note='internal ID: KP1282' product='putative multidrug transporter membrane\ATP-binding components' protein_id=YP_002918132.1 transl_table=11
NC_012731	GenBank	CDS	1240114	1242045	+	1	.	codon_start=1 db_xref=GI:238893399 db_xref=GeneID:7947847 gene=mdlB locus_tag=KP1_1283 note='internal ID: KP1283' product='putative multidrug transporter membrane\ATP-binding components' protein_id=YP_002918133.1 transl_table=11
NC_012731	GenBank	CDS	1242289	1242627	+	1	.	codon_start=1 db_xref=GI:238893400 db_xref=GeneID:7947848 gene=glnK locus_tag=KP1_1285 note='indirectly regulates nitrogen metabolism; at high nitrogen levels P-II 2 prevents the phosphorylation of NR-I, the transcriptional activator of the glutamine synthetase gene (glnA); at low nitrogen levels P-II 2 is uridylylated to form PII-UMP and interacts with an adenylyltransferase (GlnE) that activate…
NC_012731	GenBank	CDS	1242661	1243947	+	1	.	codon_start=1 db_xref=GI:238893401 db_xref=GeneID:7947495 gene=amtB locus_tag=KP1_1286 note='internal ID: KP1286' product='ammonium transporter' protein_id=YP_002918135.1 transl_table=11
NC_012731	GenBank	CDS	1244002	1244865	+	-1	.	codon_start=1 db_xref=GI:238893402 db_xref=GeneID:7946898 gene=tesB locus_tag=KP1_1287 note='internal ID: KP1287' product='acyl-CoA thioesterase II' protein_id=YP_002918136.1 transl_table=11
NC_012731	GenBank	CDS	1245082	1245573	+	1	.	codon_start=1 db_xref=GI:238893403 db_xref=GeneID:7948720 gene=ybaY locus_tag=KP1_1288 note='internal ID: KP1288' product='glycoprotein/polysaccharide metabolism' protein_id=YP_002918137.1 transl_table=11
NC_012731	GenBank	CDS	1245611	1245943	+	-1	.	codon_start=1 db_xref=GI:238893404 db_xref=GeneID:7948962 gene=ybaZ locus_tag=KP1_1289 note='internal ID: KP1289' product='putative methyltransferase' protein_id=YP_002918138.1 transl_table=11
NC_012731	GenBank	CDS	1245990	1246541	+	-1	.	codon_start=1 db_xref=GI:238893405 db_xref=GeneID:7948963 locus_tag=KP1_1290 note='internal ID: KP1290' product='putative dTDP-glucose pyrophosphorylase' protein_id=YP_002918139.1 transl_table=11
NC_012731	GenBank	CDS	1247044	1247301	+	1	.	codon_start=1 db_xref=GI:238893406 db_xref=GeneID:7944938 locus_tag=KP1_1292 note='identified by Glimmer2, GeneMark and GeneMark.hmm; internal ID: KP1292' product='hypothetical protein' protein_id=YP_002918140.1 transl_table=11
NC_012731	GenBank	CDS	1247298	1247513	+	1	.	codon_start=1 db_xref=GI:238893407 db_xref=GeneID:7944939 locus_tag=KP1_1293 note='identified by Glimmer2 and GeneMark.hmm; internal ID: KP1293' product='hypothetical protein' protein_id=YP_002918141.1 transl_table=11
NC_012731	GenBank	CDS	1247648	1249093	+	-1	.	codon_start=1 db_xref=GI:238893408 db_xref=GeneID:7944940 locus_tag=KP1_1294 note='internal ID: KP1294' product='GntR family transcriptional regulator' protein_id=YP_002918142.1 transl_table=11
NC_012731	GenBank	CDS	1249164	1249778	+	1	.	codon_start=1 db_xref=GI:238893409 db_xref=GeneID:7944941 locus_tag=KP1_1295 note='identified by Glimmer2, GeneMark and GeneMark.hmm; internal ID: KP1295' product='hypothetical protein' protein_id=YP_002918143.1 transl_table=11
NC_012731	GenBank	CDS	1249823	1250650	+	-1	.	codon_start=1 db_xref=GI:238893410 db_xref=GeneID:7944942 locus_tag=KP1_1296 note='membrane protein conferring nickel and cobalt resistance' product='nickel/cobalt efflux protein RcnA' protein_id=YP_002918144.1 transl_table=11
NC_012731	GenBank	CDS	1250815	1251087	+	1	.	codon_start=1 db_xref=GI:238893411 db_xref=GeneID:7944943 locus_tag=KP1_1298 note='identified by Glimmer2 and GeneMark.hmm; internal ID: KP1298' product='hypothetical protein' protein_id=YP_002918145.1 transl_table=11
NC_012731	GenBank	CDS	1251122	1252681	+	-1	.	codon_start=1 db_xref=GI:238893412 db_xref=GeneID:7944944 locus_tag=KP1_1299 note='identified by Glimmer2, GeneMark and GeneMark.hmm; internal ID: KP1299' product='hypothetical protein' protein_id=YP_002918146.1 transl_table=11
NC_012731	GenBank	CDS	1252915	1254024	+	-1	.	codon_start=1 db_xref=GI:238893413 db_xref=GeneID:7944945 locus_tag=KP1_1300 note='internal ID: KP1300' product='putative transport ATP-binding protein' protein_id=YP_002918147.1 transl_table=11
NC_012731	GenBank	CDS	1254199	1254342	+	1	.	codon_start=1 db_xref=GI:238893414 db_xref=GeneID:7944946 locus_tag=KP1_1301 note='identified by Glimmer2; internal ID: KP1301' product='hypothetical protein' protein_id=YP_002918148.1 transl_table=11
NC_012731	GenBank	CDS	1254354	1255613	+	1	.	codon_start=1 db_xref=GI:238893415 db_xref=GeneID:7944947 locus_tag=KP1_1302 note='internal ID: KP1302' product='periplasmic maltose-binding protein' protein_id=YP_002918149.1 transl_table=11
NC_012731	GenBank	CDS	1255676	1256983	+	1	.	codon_start=1 db_xref=GI:238893416 db_xref=GeneID:7944948 gene=yvfL locus_tag=KP1_1303 note='internal ID: KP1303' product='putative maltodextrin transport permease' protein_id=YP_002918150.1 transl_table=11
NC_012731	GenBank	CDS	1256994	1257845	+	1	.	codon_start=1 db_xref=GI:238893417 db_xref=GeneID:7949593 locus_tag=KP1_1304 note='internal ID: KP1304' product='putative binding-protein-dependent transport systems inner membrane component' protein_id=YP_002918151.1 transl_table=11
NC_012731	GenBank	CDS	1257850	1259052	+	1	.	codon_start=1 db_xref=GI:238893418 db_xref=GeneID:7944949 locus_tag=KP1_1305 note='internal ID: KP1305' product='putative galactosidase' protein_id=YP_002918152.1 transl_table=11
NC_012731	GenBank	CDS	1259084	1261141	+	1	.	codon_start=1 db_xref=GI:238893419 db_xref=GeneID:7944950 locus_tag=KP1_1306 note='internal ID: KP1306' product='putative glycoside hydrolase' protein_id=YP_002918153.1 transl_table=11
NC_012731	GenBank	CDS	1261206	1261520	+	1	.	codon_start=1 db_xref=GI:238893420 db_xref=GeneID:7944951 gene=ptsG locus_tag=KP1_1307 note='internal ID: KP1307' product='PTS transport protein' protein_id=YP_002918154.1 transl_table=11
NC_012731	GenBank	CDS	1261657	1262961	+	-1	.	codon_start=1 db_xref=GI:238893421 db_xref=GeneID:7948313 locus_tag=KP1_1308 note='porin involved in the transport of maltose and maltodextrins' product=maltoporin protein_id=YP_002918155.1 transl_table=11
NC_012731	GenBank	CDS	1263199	1264269	+	1	.	codon_start=1 db_xref=GI:238893422 db_xref=GeneID:7944952 gene=lacI locus_tag=KP1_1309 note='transcriptional repressor of lac operon; forms a homotetramer as a dimer of dimers; binds specific sites in lac operon resulting in DNA looping between the operators; binds allolactose as inducer' product='lac repressor' protein_id=YP_002918156.1 transl_table=11
NC_012731	GenBank	CDS	1264385	1264648	+	1	.	codon_start=1 db_xref=GI:238893423 db_xref=GeneID:7944953 gene=rpmE2 locus_tag=KP1_1310 note='RpmE2; there appears to be two types of ribosomal proteins L31 in bacterial genomes; some contain a CxxC motif while others do not; Bacillus subtilis has both types; the proteins in this cluster do not have the CXXC motif; RpmE is found in exponentially growing Bacilli while YtiA was found after exponent…
NC_012731	GenBank	CDS	1264648	1264788	+	1	.	codon_start=1 db_xref=GI:238893424 db_xref=GeneID:7948487 gene=rpmJ locus_tag=KP1_1311 note='smallest protein in the large subunit; similar to what is found with protein L31 and L33 several bacterial genomes contain paralogs which may be regulated by zinc; the protein from Thermus thermophilus has a zinc-binding motif and contains a bound zinc ion; the proteins in this group do not have the motif…
NC_012731	GenBank	CDS	1264785	1265483	+	-1	.	codon_start=1 db_xref=GI:238893425 db_xref=GeneID:7948492 locus_tag=KP1_1312 note='internal ID: KP1312' product=acetyltransferase protein_id=YP_002918159.1 transl_table=11
NC_012731	GenBank	CDS	1265542	1267041	+	1	.	codon_start=1 db_xref=GI:238893426 db_xref=GeneID:7944954 locus_tag=KP1_1313 note='internal ID: KP1313' product='GntR family transcriptional regulator' protein_id=YP_002918160.1 transl_table=11
NC_012731	GenBank	CDS	1267016	1267486	+	-1	.	codon_start=1 db_xref=GI:238893427 db_xref=GeneID:7944955 locus_tag=KP1_1314 note='identified by Glimmer2, GeneMark and GeneMark.hmm; internal ID: KP1314' product='hypothetical protein' protein_id=YP_002918161.1 transl_table=11
NC_012731	GenBank	CDS	1267619	1268185	+	-1	.	codon_start=1 db_xref=GI:238893428 db_xref=GeneID:7944956 gene=maa locus_tag=KP1_1316 note='internal ID: KP1316' product='maltose O-acetyltransferase' protein_id=YP_002918162.1 transl_table=11
NC_012731	GenBank	CDS	1268344	1268562	+	-1	.	codon_start=1 db_xref=GI:238893429 db_xref=GeneID:7947815 gene=hha locus_tag=KP1_1317 note='with Hns involved in transcriptional regulation of hemolysin; non-specific DNA-binding protein which affects the production of multiple proteins' product='hemolysin expression-modulating protein' protein_id=YP_002918163.1 transl_table=11
NC_012731	GenBank	CDS	1268589	1268963	+	-1	.	codon_start=1 db_xref=GI:238893430 db_xref=GeneID:7947596 locus_tag=KP1_1318 note='identified by Glimmer2 and GeneMark.hmm; internal ID: KP1318' product='hypothetical protein' protein_id=YP_002918164.1 transl_table=11
NC_012731	GenBank	CDS	1269449	1272595	+	-1	.	codon_start=1 db_xref=GI:238893431 db_xref=GeneID:7944957 gene=acrB locus_tag=KP1_1319 note='internal ID: KP1319' product='acriflavine resistance protein B' protein_id=YP_002918165.1 transl_table=11
NC_012731	GenBank	CDS	1272618	1273811	+	-1	.	codon_start=1 db_xref=GI:238893432 db_xref=GeneID:7946855 gene=acrA locus_tag=KP1_1320 note='internal ID: KP1320' product='acriflavine resistance protein A' protein_id=YP_002918166.1 transl_table=11
NC_012731	GenBank	CDS	1273954	1274604	+	1	.	codon_start=1 db_xref=GI:238893433 db_xref=GeneID:7946854 gene=acrR locus_tag=KP1_1321 note='regulates the acrAB operon which is involved in susceptibility to dephalothin and cephaloridine' product='DNA-binding transcriptional repressor AcrR' protein_id=YP_002918167.1 transl_table=11
NC_012731	GenBank	CDS	1274734	1278081	+	1	.	codon_start=1 db_xref=GI:238893434 db_xref=GeneID:7946859 gene=kefA locus_tag=KP1_1322 note='small mechanosensitive ion channel (MscS) that opens in response to stretch forces in the membrane lipid bilayer; maintains cell turgor through accumulation and release of potassium; large protein class of MscS' product='potassium efflux protein KefA' protein_id=YP_002918168.1 transl_table=11
NC_012731	GenBank	CDS	1278117	1279028	+	-1	.	codon_start=1 db_xref=GI:238893435 db_xref=GeneID:7947741 locus_tag=KP1_1323 note='internal ID: KP1323' product='putative transposase' protein_id=YP_002918169.1 transl_table=11
NC_012731	GenBank	CDS	1279096	1279269	+	-1	.	codon_start=1 db_xref=GI:238893436 db_xref=GeneID:7944958 locus_tag=KP1_1324 note='identified by Glimmer2 and GeneMark.hmm; internal ID: KP1324' product='hypothetical protein' protein_id=YP_002918170.1 transl_table=11
NC_012731	GenBank	CDS	1279282	1279836	+	-1	.	codon_start=1 db_xref=GI:238893437 db_xref=GeneID:7944959 gene=priC locus_tag=KP1_1325 note='PriC; protein involved in DNA replication; part of the primosome, a protein complex required to restart stalled replication forks; binds the complex formed by PriA, PriB and DNA; PriC-dependent primosome requires a gap to restart DNA replication; stimulates Rep activity at stalled forks' product='primosom…
NC_012731	GenBank	CDS	1279879	1280256	+	1	.	codon_start=1 db_xref=GI:238893438 db_xref=GeneID:7948279 locus_tag=KP1_1326 note='identified by Glimmer2 and GeneMark.hmm; internal ID: KP1326' product='hypothetical protein' protein_id=YP_002918172.1 transl_table=11
NC_012731	GenBank	CDS	1280374	1280958	+	1	.	codon_start=1 db_xref=GI:238893439 db_xref=GeneID:7944960 gene=apt locus_tag=KP1_1327 note='catalyzes a salvage reaction resulting in the formation of AMP which is metabolically less costly than a de novo synthesis' product='adenine phosphoribosyltransferase' protein_id=YP_002918173.1 transl_table=11
NC_012731	GenBank	CDS	1281051	1282958	+	1	.	codon_start=1 db_xref=GI:238893440 db_xref=GeneID:7946906 gene=dnaX locus_tag=KP1_1328 note='catalyzes the DNA-template-directed extension of the 3'-end of a DNA strand; the tau chain serves as a scaffold to help in the dimerizaton of the alpha,epsilon and theta core complex; the gamma chain seems to interact with the delta and delta' subunits to transfer the beta subunit on the DNA' product='DNA…
NC_012731	GenBank	CDS	1283016	1283348	+	1	.	codon_start=1 db_xref=GI:238893441 db_xref=GeneID:7947230 locus_tag=KP1_1329 note='identified by Glimmer2, GeneMark and GeneMark.hmm; internal ID: KP1329' product='hypothetical protein' protein_id=YP_002918175.1 transl_table=11
NC_012731	GenBank	CDS	1283348	1283953	+	1	.	codon_start=1 db_xref=GI:238893442 db_xref=GeneID:7944961 gene=recR locus_tag=KP1_1330 note='involved in a recombinational process of DNA repair, independent of the recBC complex' product='recombination protein RecR' protein_id=YP_002918176.1 transl_table=11
NC_012731	GenBank	CDS	1284041	1285939	+	1	.	codon_start=1 db_xref=GI:238893443 db_xref=GeneID:7948395 gene=htpG locus_tag=KP1_1331 note='molecular chaperone' product='heat shock protein 90' protein_id=YP_002918177.1 transl_table=11
NC_012731	GenBank	CDS	1286162	1286806	+	1	.	codon_start=1 db_xref=GI:238893444 db_xref=GeneID:7947651 gene=adk locus_tag=KP1_1334 note='essential enzyme that recycles AMP in active cells; converts ATP and AMP to two molecules of ADP' product='adenylate kinase' protein_id=YP_002918178.1 transl_table=11
NC_012731	GenBank	CDS	1286935	1287897	+	1	.	codon_start=1 db_xref=GI:238893445 db_xref=GeneID:7946868 gene=hemH locus_tag=KP1_1335 note='protoheme ferro-lyase; catalyzes the insertion of a ferrous ion into protoporphyrin IX to form protoheme; involved in protoheme biosynthesis; in some organisms this protein is membrane-associated while in others it is cytosolic' product=ferrochelatase protein_id=YP_002918179.1 transl_table=11
NC_012731	GenBank	CDS	1287961	1289265	+	1	.	codon_start=1 db_xref=GI:238893446 db_xref=GeneID:7947585 gene=gsk locus_tag=KP1_1336 note='internal ID: KP1336' product='inosine-guanosine kinase' protein_id=YP_002918180.1 transl_table=11
NC_012731	GenBank	CDS	1289301	1290977	+	-1	.	codon_start=1 db_xref=GI:238893447 db_xref=GeneID:7947555 gene=ybaL locus_tag=KP1_1337 note='YbaL; member of the CPA-2 family of antiporters; uncharacterized protein' product='putative cation:proton antiport protein' protein_id=YP_002918181.1 transl_table=11
NC_012731	GenBank	CDS	1291203	1292423	+	-1	.	codon_start=1 db_xref=GI:238893448 db_xref=GeneID:7948956 gene=fsr locus_tag=KP1_1338 note='internal ID: KP1338' product='fosmidomycin resistance protein' protein_id=YP_002918182.1 transl_table=11
NC_012731	GenBank	CDS	1292693	1294345	+	1	.	codon_start=1 db_xref=GI:238893449 db_xref=GeneID:7947413 gene=ushA locus_tag=KP1_1339 note='catalyzes the degradation of periplasmic UDP-glucose to uridine, glucose-1-phosphate and inorganic phosphate; specific for uridine nucleotides' product='bifunctional UDP-sugar hydrolase/5'-nucleotidase periplasmic precursor' protein_id=YP_002918183.1 transl_table=11
NC_012731	GenBank	CDS	1294451	1294930	+	-1	.	codon_start=1 db_xref=GI:238893450 db_xref=GeneID:7948844 locus_tag=KP1_1341 note='identified by Glimmer2, GeneMark and GeneMark.hmm; internal ID: KP1341' product='hypothetical protein' protein_id=YP_002918184.1 transl_table=11
NC_012731	GenBank	CDS	1295133	1295927	+	-1	.	codon_start=1 db_xref=GI:238893451 db_xref=GeneID:7944962 gene=ybaP locus_tag=KP1_1342 note='internal ID: KP1342' product='putative ligase' protein_id=YP_002918185.1 transl_table=11
NC_012731	GenBank	CDS	1296058	1298559	+	-1	.	codon_start=1 db_xref=GI:238893452 db_xref=GeneID:7948958 gene=copA locus_tag=KP1_1343 note='internal ID: KP1343' product='copper exporting ATPase' protein_id=YP_002918186.1 transl_table=11
NC_012731	GenBank	CDS	1298666	1299076	+	1	.	codon_start=1 db_xref=GI:238893453 db_xref=GeneID:7948959 gene=cueR locus_tag=KP1_1344 note='internal ID: KP1344' product='copper responsive transcription regulator' protein_id=YP_002918187.1 transl_table=11
NC_012731	GenBank	CDS	1299073	1299531	+	-1	.	codon_start=1 db_xref=GI:238893454 db_xref=GeneID:7947112 locus_tag=KP1_1345 note='identified by Glimmer2, GeneMark and GeneMark.hmm; internal ID: KP1345' product='hypothetical protein' protein_id=YP_002918188.1 transl_table=11
NC_012731	GenBank	CDS	1299528	1300445	+	-1	.	codon_start=1 db_xref=GI:238893455 db_xref=GeneID:7944963 gene=ybbK locus_tag=KP1_1346 note='internal ID: KP1346' product='putative protease' protein_id=YP_002918189.1 transl_table=11
NC_012731	GenBank	CDS	1300586	1301263	+	1	.	codon_start=1 db_xref=GI:238893456 db_xref=GeneID:7948967 gene=ybbL locus_tag=KP1_1347 note='internal ID: KP1347' product='putative ABC transporter ATP-binding protein YbbL' protein_id=YP_002918190.1 transl_table=11
NC_012731	GenBank	CDS	1301250	1302032	+	1	.	codon_start=1 db_xref=GI:238893457 db_xref=GeneID:7948968 gene=ybbM locus_tag=KP1_1348 note='internal ID: KP1348' product='putative metal resistance transporter' protein_id=YP_002918191.1 transl_table=11
NC_012731	GenBank	CDS	1302140	1302994	+	-1	.	codon_start=1 db_xref=GI:238893458 db_xref=GeneID:7948969 gene=ybbN locus_tag=KP1_1349 note='internal ID: KP1349' product='putative thioredoxin protein' protein_id=YP_002918192.1 transl_table=11
NC_012731	GenBank	CDS	1303053	1303862	+	-1	.	codon_start=1 db_xref=GI:238893459 db_xref=GeneID:7948970 gene=ybbO locus_tag=KP1_1350 note='internal ID: KP1350' product='short chain dehydrogenase' protein_id=YP_002918193.1 transl_table=11
NC_012731	GenBank	CDS	1303852	1304508	+	-1	.	codon_start=1 db_xref=GI:238893460 db_xref=GeneID:7948971 gene=tesA locus_tag=KP1_1352 note='internal ID: KP1352' product='multifunctional acyl-CoA thioesterase I and protease I and lysophospholipase L1' protein_id=YP_002918194.1 transl_table=11
NC_012731	GenBank	CDS	1304446	1305132	+	1	.	codon_start=1 db_xref=GI:238893461 db_xref=GeneID:7948719 gene=ybbA locus_tag=KP1_1353 note='identified by Glimmer2 and GeneMark.hmm; internal ID: KP1353' product='putative ABC transporter ATP-binding protein YbbA' protein_id=YP_002918195.1 transl_table=11
NC_012731	GenBank	CDS	1305129	1307543	+	1	.	codon_start=1 db_xref=GI:238893462 db_xref=GeneID:7948964 gene=ybbP locus_tag=KP1_1354 note='internal ID: KP1354' product='putative oxidoreductase' protein_id=YP_002918196.1 transl_table=11
NC_012731	GenBank	CDS	1307725	1308870	+	1	.	codon_start=1 db_xref=GI:238893463 db_xref=GeneID:7948972 locus_tag=KP1_1355 note='internal ID: KP1355' product='putative outer membrane protein' protein_id=YP_002918197.1 transl_table=11
NC_012731	GenBank	CDS	1308978	1310060	+	-1	.	codon_start=1 db_xref=GI:238893464 db_xref=GeneID:7944964 gene=ybbB locus_tag=KP1_1356 note='catalyzes the selenophosphate-dependent transfer of selenium from selenophosphate for conversion of 2-thiouridine to 2-selenouridine at the wobble position in tRNA' product='tRNA 2-selenouridine synthase' protein_id=YP_002918198.1 transl_table=11
NC_012731	GenBank	CDS	1310145	1311068	+	-1	.	codon_start=1 db_xref=GI:238893465 db_xref=GeneID:7948965 gene=allS locus_tag=KP1_1357 note='activator of the allDC-ylbA operon involved in allantoin utilization' product='DNA-binding transcriptional activator AllS' protein_id=YP_002918199.1 transl_table=11
NC_012731	GenBank	CDS	1311277	1311759	+	1	.	codon_start=1 db_xref=GI:238893466 db_xref=GeneID:7946886 gene=allA locus_tag=KP1_1359 note='catalyzes the formation of glyoxylate from (S)-ureidoglycolate' product='ureidoglycolate hydrolase' protein_id=YP_002918200.1 transl_table=11
NC_012731	GenBank	CDS	1311851	1312669	+	1	.	codon_start=1 db_xref=GI:238893467 db_xref=GeneID:7946882 gene=allR locus_tag=KP1_1360 note='regulates operons involved in the utilization of allantoin' product='DNA-binding transcriptional repressor AllR' protein_id=YP_002918201.1 transl_table=11
NC_012731	GenBank	CDS	1312757	1314538	+	1	.	codon_start=1 db_xref=GI:238893468 db_xref=GeneID:7946885 gene=gcl locus_tag=KP1_1361 note='catalyzes the formation of 2-hydroxy-3-oxopropanoate (tartronate semialdehyde) from two molecules of glyoxylate' product='glyoxylate carboligase' protein_id=YP_002918202.1 transl_table=11
NC_012731	GenBank	CDS	1314552	1315328	+	1	.	codon_start=1 db_xref=GI:238893469 db_xref=GeneID:7947469 gene=hyi locus_tag=KP1_1362 note='internal ID: KP1362' product='hydroxypyruvate isomerase' protein_id=YP_002918203.1 transl_table=11
NC_012731	GenBank	CDS	1315448	1316326	+	1	.	codon_start=1 db_xref=GI:238893470 db_xref=GeneID:7947670 gene=glxR locus_tag=KP1_1363 note='internal ID: KP1363' product='putative oxidoreductase' protein_id=YP_002918204.1 transl_table=11
NC_012731	GenBank	CDS	1316381	1317637	+	1	.	codon_start=1 db_xref=GI:238893471 db_xref=GeneID:7947528 locus_tag=KP1_1364 note='internal ID: KP1364' product='putative metabolite transport protein' protein_id=YP_002918205.1 transl_table=11
NC_012731	GenBank	CDS	1317715	1319169	+	1	.	codon_start=1 db_xref=GI:238893472 db_xref=GeneID:7944965 gene=ybbW locus_tag=KP1_1365 note='internal ID: KP1365' product='allantoin permease' protein_id=YP_002918206.1 transl_table=11
NC_012731	GenBank	CDS	1319299	1320660	+	1	.	codon_start=1 db_xref=GI:238893473 db_xref=GeneID:7948974 gene=allB locus_tag=KP1_1367 note='Plays a crucial role on both purine and pyrimidine metabolism' product=allantoinase protein_id=YP_002918207.1 transl_table=11
NC_012731	GenBank	CDS	1320846	1322156	+	1	.	codon_start=1 db_xref=GI:238893474 db_xref=GeneID:7946883 gene=ybbY locus_tag=KP1_1368 note='internal ID: KP1368' product='putative purine permease YbbY' protein_id=YP_002918208.1 transl_table=11
NC_012731	GenBank	CDS	1322174	1323319	+	1	.	codon_start=1 db_xref=GI:238893475 db_xref=GeneID:7948975 gene=glxK locus_tag=KP1_1369 note='internal ID: KP1369' product='glycerate kinase II' protein_id=YP_002918209.1 transl_table=11
NC_012731	GenBank	CDS	1323536	1324318	+	-1	.	codon_start=1 db_xref=GI:238893476 db_xref=GeneID:7947527 locus_tag=KP1_1371 note='internal ID: KP1371' product='hypothetical protein' protein_id=YP_002918210.1 transl_table=11
NC_012731	GenBank	CDS	1324329	1325564	+	-1	.	codon_start=1 db_xref=GI:238893477 db_xref=GeneID:7944966 gene=allC locus_tag=KP1_1372 note='allantoate amidohydrolase and N-carbamoyl-L-amino acid amidohydrolase are very similar; the allantoate amidohydrolase from Escherichia coli forms a dimer and binds zinc ions for catalytic activity and catalyzes the conversion of allantoate to (S)-ureidoglycolate and ammonia; carbamoyl amidohydrolase from …
NC_012731	GenBank	CDS	1325586	1326635	+	-1	.	codon_start=1 db_xref=GI:238893478 db_xref=GeneID:7946884 gene=ylbC locus_tag=KP1_1373 note='internal ID: KP1373' product='putative malate dehydrogenase' protein_id=YP_002918212.1 transl_table=11
NC_012731	GenBank	CDS	1326950	1328617	+	1	.	codon_start=1 db_xref=GI:238893479 db_xref=GeneID:7949487 gene=fdrA locus_tag=KP1_1375 note='multicopy suppressor of dominant negative ftsH mutations' product='membrane protein FdrA' protein_id=YP_002918213.1 transl_table=11
NC_012731	GenBank	CDS	1328627	1329886	+	1	.	codon_start=1 db_xref=GI:238893480 db_xref=GeneID:7947332 gene=ylbE locus_tag=KP1_1376 note='internal ID: KP1376' product='putative cytoplasmic protein' protein_id=YP_002918214.1 transl_table=11
NC_012731	GenBank	CDS	1329895	1330698	+	1	.	codon_start=1 db_xref=GI:238893481 db_xref=GeneID:7949488 gene=ylbF locus_tag=KP1_1377 note='internal ID: KP1377' product='putative cytoplasmic protein' protein_id=YP_002918215.1 transl_table=11
NC_012731	GenBank	CDS	1330707	1331600	+	1	.	codon_start=1 db_xref=GI:238893482 db_xref=GeneID:7949489 gene=arcC locus_tag=KP1_1378 note='internal ID: KP1378' product='carbamate kinase' protein_id=YP_002918216.1 transl_table=11
NC_012731	GenBank	CDS	1331755	1332822	+	-1	.	codon_start=1 db_xref=GI:238893483 db_xref=GeneID:7946918 gene=purK locus_tag=KP1_1379 note='With PurE catalyzes the conversion of aminoimidazole ribonucleotide to carboxyaminoimidazole ribonucleotide in the de novo purine nucleotide biosynthetic pathway' product='phosphoribosylaminoimidazole carboxylase ATPase subunit' protein_id=YP_002918217.1 transl_table=11
NC_012731	GenBank	CDS	1332819	1333328	+	-1	.	codon_start=1 db_xref=GI:238893484 db_xref=GeneID:7948345 gene=purE locus_tag=KP1_1380 note='internal ID: KP1380' product='phosphoribosylaminoimidazole carboxylase catalytic subunit' protein_id=YP_002918218.1 transl_table=11
NC_012731	GenBank	CDS	1333425	1333763	+	-1	.	codon_start=1 db_xref=GI:238893485 db_xref=GeneID:7948342 locus_tag=KP1_1381 note='identified by GeneMark.hmm; internal ID: KP1381' product='hypothetical protein' protein_id=YP_002918219.1 transl_table=11
NC_012731	GenBank	CDS	1333871	1334593	+	-1	.	codon_start=1 db_xref=GI:238893486 db_xref=GeneID:7944967 gene=ybbF locus_tag=KP1_1382 note='catalyzes the formation of 2,3=diacylglucosamine 1-phosphate from UDP-2,3=diacylglucosamine' product='UDP-2,3-diacylglucosamine hydrolase' protein_id=YP_002918220.1 transl_table=11
NC_012731	GenBank	CDS	1334597	1335091	+	-1	.	codon_start=1 db_xref=GI:238893487 db_xref=GeneID:7948966 gene=ppiB locus_tag=KP1_1383 note='internal ID: KP1383' product='peptidyl-prolyl cis-trans isomerase B (rotamase B)' protein_id=YP_002918221.1 transl_table=11
NC_012731	GenBank	CDS	1335267	1336652	+	1	.	codon_start=1 db_xref=GI:238893488 db_xref=GeneID:7948257 gene=cysS locus_tag=KP1_1384 note='catalyzes a two-step reaction; charges a cysteine by linking its carboxyl group to the alpha-phosphate of ATP then transfers the aminoacyl-adenylate to its tRNA' product='cysteinyl-tRNA synthetase' protein_id=YP_002918222.1 transl_table=11
NC_012731	GenBank	CDS	1336706	1337530	+	-1	.	codon_start=1 db_xref=GI:238893489 db_xref=GeneID:7947145 locus_tag=KP1_1385 note='internal ID: KP1385' product='putative outer membrane protein' protein_id=YP_002918223.1 transl_table=11
NC_012731	GenBank	CDS	1337527	1337958	+	-1	.	codon_start=1 db_xref=GI:238893490 db_xref=GeneID:7944968 locus_tag=KP1_1386 note='internal ID: KP1386' product='putative inner membrane protein' protein_id=YP_002918224.1 transl_table=11
NC_012731	GenBank	CDS	1337968	1338501	+	-1	.	codon_start=1 db_xref=GI:238893491 db_xref=GeneID:7944969 gene=ybcI locus_tag=KP1_1387 note='internal ID: KP1387' product='putative membrane-bound metal-dependent hydrolase' protein_id=YP_002918225.1 transl_table=11
NC_012731	GenBank	CDS	1338620	1338832	+	-1	.	codon_start=1 db_xref=GI:238893492 db_xref=GeneID:7948976 locus_tag=KP1_1389 note='identified by Glimmer2, GeneMark and GeneMark.hmm; internal ID: KP1389' product='hypothetical protein' protein_id=YP_002918226.1 transl_table=11
NC_012731	GenBank	CDS	1338834	1339700	+	-1	.	codon_start=1 db_xref=GI:238893493 db_xref=GeneID:7944970 gene=folD locus_tag=KP1_1391 note='catalyzes the formation of 5,10-methenyltetrahydrofolate from 5,10-methylenetetrahydrofolate and subsequent formation of 10-formyltetrahydrofolate from 5,10-methenyltetrahydrofolate' product='bifunctional 5,10-methylene-tetrahydrofolate dehydrogenase/ 5,10-methylene-tetrahydrofolate cyclohydrolase' protei…
NC_012731	GenBank	CDS	1339838	1340062	+	1	.	codon_start=1 db_xref=GI:238893494 db_xref=GeneID:7947385 locus_tag=KP1_1392 note='identified by GeneMark.hmm; internal ID: KP1392' product='hypothetical protein' protein_id=YP_002918228.1 transl_table=11
NC_012731	GenBank	tRNA	1340040	1340116	+	1	.	db_xref=GeneID:7944971 locus_tag=KP1_6050 product=tRNA-Arg
NC_012731	GenBank	CDS	1340111	1340221	+	1	.	codon_start=1 db_xref=GI:238893495 db_xref=GeneID:7946771 locus_tag=KP1_1393 note='identified by Glimmer2; internal ID: KP1393' product='hypothetical protein' protein_id=YP_002918229.1 transl_table=11
NC_012731	GenBank	CDS	1340579	1340872	+	1	.	codon_start=1 db_xref=GI:238893496 db_xref=GeneID:7944972 locus_tag=KP1_1394 note='identified by GeneMark.hmm; internal ID: KP1394' product='hypothetical protein' protein_id=YP_002918230.1 transl_table=11
NC_012731	GenBank	CDS	1341247	1341669	+	1	.	codon_start=1 db_xref=GI:238893497 db_xref=GeneID:7944973 locus_tag=KP1_1395 note='identified by Glimmer2 and GeneMark.hmm; internal ID: KP1395' product='hypothetical protein' protein_id=YP_002918231.1 transl_table=11
NC_012731	GenBank	CDS	1341748	1341918	+	-1	.	codon_start=1 db_xref=GI:238893498 db_xref=GeneID:7944974 locus_tag=KP1_1396 note='identified by Glimmer2 and GeneMark.hmm; internal ID: KP1396' product='hypothetical protein' protein_id=YP_002918232.1 transl_table=11
NC_012731	GenBank	CDS	1342243	1342383	+	1	.	codon_start=1 db_xref=GI:238893499 db_xref=GeneID:7944975 locus_tag=KP1_1397 note='identified by Glimmer2; internal ID: KP1397' product='hypothetical protein' protein_id=YP_002918233.1 transl_table=11
NC_012731	GenBank	CDS	1342429	1343733	+	1	.	codon_start=1 db_xref=GI:238893500 db_xref=GeneID:7944976 locus_tag=KP1_1398 note='internal ID: KP1398' product='putative citrate synthase' protein_id=YP_002918234.1 transl_table=11
NC_012731	GenBank	CDS	1343786	1344091	+	-1	.	codon_start=1 db_xref=GI:238893501 db_xref=GeneID:7944977 locus_tag=KP1_1399 note='identified by Glimmer2, GeneMark and GeneMark.hmm; internal ID: KP1399' product='hypothetical protein' protein_id=YP_002918235.1 transl_table=11
NC_012731	GenBank	CDS	1344069	1344731	+	-1	.	codon_start=1 db_xref=GI:238893502 db_xref=GeneID:7944978 locus_tag=KP1_1400 note='internal ID: KP1400' product='putative transcriptional regulator' protein_id=YP_002918236.1 transl_table=11
NC_012731	GenBank	CDS	1345196	1345762	+	1	.	codon_start=1 db_xref=GI:238893503 db_xref=GeneID:7944979 locus_tag=KP1_1401 note='internal ID: KP1401' product='putative fimbrial-like protein' protein_id=YP_002918237.1 transl_table=11
NC_012731	GenBank	CDS	1345704	1346516	+	1	.	codon_start=1 db_xref=GI:238893504 db_xref=GeneID:7944980 locus_tag=KP1_1402 note='internal ID: KP1402' product='putative pilin chaperone' protein_id=YP_002918238.1 transl_table=11
NC_012731	GenBank	CDS	1346527	1348962	+	1	.	codon_start=1 db_xref=GI:238893505 db_xref=GeneID:7944981 locus_tag=KP1_1403 note='internal ID: KP1403' product='putative outer membrane protein' protein_id=YP_002918239.1 transl_table=11
NC_012731	GenBank	CDS	1348964	1349989	+	1	.	codon_start=1 db_xref=GI:238893506 db_xref=GeneID:7944982 locus_tag=KP1_1404 note='internal ID: KP1404' product='putative fimbrial biogenesis outer membrane usher protein' protein_id=YP_002918240.1 transl_table=11
NC_012731	GenBank	CDS	1350012	1350884	+	-1	.	codon_start=1 db_xref=GI:238893507 db_xref=GeneID:7944983 locus_tag=KP1_1405 note='internal ID: KP1405' product='putative GNAT-family acetyltransferase' protein_id=YP_002918241.1 transl_table=11
NC_012731	GenBank	CDS	1351389	1352309	+	1	.	codon_start=1 db_xref=GI:238893508 db_xref=GeneID:7944984 locus_tag=KP1_1406 note='Acylates the intermediate (KDO)2-lipid IVA to form (KDO)2-(lauroyl)-lipid IVA' product='lipid A biosynthesis lauroyl acyltransferase' protein_id=YP_002918242.1 transl_table=11
NC_012731	GenBank	CDS	1352410	1352682	+	1	.	codon_start=1 db_xref=GI:238893509 db_xref=GeneID:7944985 locus_tag=KP1_1407 note='identified by Glimmer2, GeneMark and GeneMark.hmm; internal ID: KP1407' product='hypothetical protein' protein_id=YP_002918243.1 transl_table=11
NC_012731	GenBank	CDS	1352975	1354543	+	1	.	codon_start=1 db_xref=GI:238893510 db_xref=GeneID:7944986 gene=cadC locus_tag=KP1_1408 note='regulates the cadBA operon' product='DNA-binding transcriptional activator CadC' protein_id=YP_002918244.1 transl_table=11
NC_012731	GenBank	CDS	1354909	1356243	+	1	.	codon_start=1 db_xref=GI:238893511 db_xref=GeneID:7947020 gene=cadB locus_tag=KP1_1409 note='antiporter protein responsible for lysine import and cadaverine export; member of the lysine-dependent acid resistance system 4 (AR4); inner membrane protein' product='lysine/cadaverine antiporter' protein_id=YP_002918245.1 transl_table=11
NC_012731	GenBank	CDS	1356320	1358473	+	1	.	codon_start=1 db_xref=GI:238893512 db_xref=GeneID:7947019 gene=cadA locus_tag=KP1_1410 note='internal ID: KP1410' product='lysine decarboxylase 1' protein_id=YP_002918246.1 transl_table=11
NC_012731	GenBank	CDS	1358533	1360008	+	1	.	codon_start=1 db_xref=GI:238893513 db_xref=GeneID:7947018 gene=yjdL locus_tag=KP1_1412 note='internal ID: KP1412' product='putative POT family di-/tripeptide transport protein' protein_id=YP_002918247.1 transl_table=11
NC_012731	GenBank	CDS	1360340	1361857	+	1	.	codon_start=1 db_xref=GI:238893514 db_xref=GeneID:7949445 gene=lysS locus_tag=KP1_1414 note='class II; inducible; catalyzes a two-step reaction, first charging a lysine molecule by linking its carboxyl group to the alpha-phosphate of ATP, followed by transfer of the aminoacyl-adenylate to its tRNA; induced by high temperature, anaerobiosis, and low pH; in Methanosarcina barkeri, LysRS2 charges bo…
NC_012731	GenBank	CDS	1361934	1362398	+	-1	.	codon_start=1 db_xref=GI:238893515 db_xref=GeneID:7947812 locus_tag=KP1_1415 note='identified by Glimmer2, GeneMark and GeneMark.hmm; internal ID: KP1415' product='hypothetical protein' protein_id=YP_002918249.1 transl_table=11
NC_012731	GenBank	CDS	1362612	1362761	+	-1	.	codon_start=1 db_xref=GI:238893516 db_xref=GeneID:7944987 locus_tag=KP1_1416 note='identified by Glimmer2; internal ID: KP1416' product='hypothetical protein' protein_id=YP_002918250.1 transl_table=11
NC_012731	GenBank	CDS	1362945	1363850	+	1	.	codon_start=1 db_xref=GI:238893517 db_xref=GeneID:7944988 locus_tag=KP1_1417 note='identified by Glimmer2, GeneMark and GeneMark.hmm; internal ID: KP1417' product='hypothetical protein' protein_id=YP_002918251.1 transl_table=11
NC_012731	GenBank	CDS	1363847	1365019	+	1	.	codon_start=1 db_xref=GI:238893518 db_xref=GeneID:7944989 locus_tag=KP1_1418 note='internal ID: KP1418' product='putative oxidoreductase' protein_id=YP_002918252.1 transl_table=11
NC_012731	GenBank	CDS	1365029	1366060	+	1	.	codon_start=1 db_xref=GI:238893519 db_xref=GeneID:7944990 locus_tag=KP1_1419 note='internal ID: KP1419' product='putative oxidoreductase' protein_id=YP_002918253.1 transl_table=11
NC_012731	GenBank	CDS	1366581	1367651	+	-1	.	codon_start=1 db_xref=GI:238893520 db_xref=GeneID:7944991 locus_tag=KP1_1420 note='internal ID: KP1420' product='putative oxidoreductase' protein_id=YP_002918254.1 transl_table=11
NC_012731	GenBank	CDS	1367675	1368709	+	1	.	codon_start=1 db_xref=GI:238893521 db_xref=GeneID:7944992 locus_tag=KP1_1421 note='identified by Glimmer2, GeneMark and GeneMark.hmm; internal ID: KP1421' product='hypothetical protein' protein_id=YP_002918255.1 transl_table=11
NC_012731	GenBank	CDS	1369145	1370062	+	1	.	codon_start=1 db_xref=GI:238893522 db_xref=GeneID:7944993 gene=mocB locus_tag=KP1_1422 note='internal ID: KP1422' product='putative rhizopine uptake ABC transport system periplasmic solute-binding protein precursor' protein_id=YP_002918256.1 transl_table=11
NC_012731	GenBank	CDS	1370095	1371579	+	1	.	codon_start=1 db_xref=GI:238893523 db_xref=GeneID:7947927 locus_tag=KP1_1423 note='internal ID: KP1423' product='putative ABC transporter' protein_id=YP_002918257.1 transl_table=11
NC_012731	GenBank	CDS	1371590	1372621	+	1	.	codon_start=1 db_xref=GI:238893524 db_xref=GeneID:7944994 locus_tag=KP1_1424 note='internal ID: KP1424' product='sugar ABC transport system permease component' protein_id=YP_002918258.1 transl_table=11
NC_012731	GenBank	CDS	1372757	1373446	+	1	.	codon_start=1 db_xref=GI:238893525 db_xref=GeneID:7944995 locus_tag=KP1_1426 note='identified by Glimmer2 and GeneMark.hmm; internal ID: KP1426' product='hypothetical protein' protein_id=YP_002918259.1 transl_table=11
NC_012731	GenBank	CDS	1373462	1374511	+	-1	.	codon_start=1 db_xref=GI:238893526 db_xref=GeneID:7944996 locus_tag=KP1_1428 note='internal ID: KP1428' product='putative LacI family regulatory protein' protein_id=YP_002918260.1 transl_table=11
NC_012731	GenBank	CDS	1374496	1375896	+	-1	.	codon_start=1 db_xref=GI:238893527 db_xref=GeneID:7944997 locus_tag=KP1_1429 note='internal ID: KP1429' product='sucrose-6-phosphate hydrolase' protein_id=YP_002918261.1 transl_table=11
NC_012731	GenBank	CDS	1375896	1377266	+	-1	.	codon_start=1 db_xref=GI:238893528 db_xref=GeneID:7944998 locus_tag=KP1_1431 note='internal ID: KP1431' product='sucrose-specific enzyme II' protein_id=YP_002918262.1 transl_table=11
NC_012731	GenBank	CDS	1377371	1378903	+	-1	.	codon_start=1 db_xref=GI:238893529 db_xref=GeneID:7944999 locus_tag=KP1_1432 note='internal ID: KP1432' product='sucrose porin' protein_id=YP_002918263.1 transl_table=11
NC_012731	GenBank	CDS	1378933	1379025	+	-1	.	codon_start=1 db_xref=GI:238893530 db_xref=GeneID:7945000 locus_tag=KP1_1433 note='identified by Glimmer2; internal ID: KP1433' product='hypothetical protein' protein_id=YP_002918264.1 transl_table=11
NC_012731	GenBank	CDS	1379053	1379976	+	-1	.	codon_start=1 db_xref=GI:238893531 db_xref=GeneID:7945001 locus_tag=KP1_1434 note='phosphorylates aminoimidazole ribotide (AIR) which forms 4-amino-5-hydroxymethyl-2-methylpyrimidine phosphate (HMP-P); synthesis of HMP-P from AIR is complex and requires the product of thiC gene at least' product='aminoimidazole riboside kinase' protein_id=YP_002918265.1 transl_table=11
NC_012731	GenBank	CDS	1379902	1380018	+	1	.	codon_start=1 db_xref=GI:238893532 db_xref=GeneID:7945002 locus_tag=KP1_1435 note='identified by Glimmer2; internal ID: KP1435' product='hypothetical protein' protein_id=YP_002918266.1 transl_table=11
NC_012731	GenBank	CDS	1380089	1380856	+	1	.	codon_start=1 db_xref=GI:238893533 db_xref=GeneID:7945003 locus_tag=KP1_1436 note='identified by Glimmer2, GeneMark and GeneMark.hmm; internal ID: KP1436' product='hypothetical protein' protein_id=YP_002918267.1 transl_table=11
NC_012731	GenBank	CDS	1380992	1381336	+	1	.	codon_start=1 db_xref=GI:238893534 db_xref=GeneID:7945004 locus_tag=KP1_1437 note='identified by Glimmer2, GeneMark and GeneMark.hmm; internal ID: KP1437' product='hypothetical protein' protein_id=YP_002918268.1 transl_table=11
NC_012731	GenBank	CDS	1381336	1382478	+	1	.	codon_start=1 db_xref=GI:238893535 db_xref=GeneID:7945005 locus_tag=KP1_1438 note='internal ID: KP1438' product='putative secretion protein HlyD' protein_id=YP_002918269.1 transl_table=11
NC_012731	GenBank	CDS	1382519	1383316	+	-1	.	codon_start=1 db_xref=GI:238893536 db_xref=GeneID:7945006 locus_tag=KP1_1439 note='internal ID: KP1439' product='putative siderophore ABC transport system ATP-binding subunit' protein_id=YP_002918270.1 transl_table=11
NC_012731	GenBank	CDS	1383313	1384395	+	-1	.	codon_start=1 db_xref=GI:238893537 db_xref=GeneID:7945007 locus_tag=KP1_1440 note='internal ID: KP1440' product='putative FecCD-family membrane transport protein' protein_id=YP_002918271.1 transl_table=11
NC_012731	GenBank	CDS	1384402	1385520	+	-1	.	codon_start=1 db_xref=GI:238893538 db_xref=GeneID:7945008 gene=yiuA locus_tag=KP1_1441 note='internal ID: KP1441' product='putative periplasmic substrate-binding transport protein' protein_id=YP_002918272.1 transl_table=11
NC_012731	GenBank	CDS	1385502	1385627	+	-1	.	codon_start=1 db_xref=GI:238893539 db_xref=GeneID:7949434 locus_tag=KP1_1442 note='identified by Glimmer2; internal ID: KP1442' product='hypothetical protein' protein_id=YP_002918273.1 transl_table=11
NC_012731	GenBank	CDS	1385756	1386181	+	1	.	codon_start=1 db_xref=GI:238893540 db_xref=GeneID:7945009 locus_tag=KP1_1443 note='identified by Glimmer2, GeneMark and GeneMark.hmm; internal ID: KP1443' product='hypothetical protein' protein_id=YP_002918274.1 transl_table=11
NC_012731	GenBank	CDS	1386361	1386816	+	1	.	codon_start=1 db_xref=GI:238893541 db_xref=GeneID:7945010 locus_tag=KP1_1444 note='internal ID: KP1444' product='integral membrane protein-like protein' protein_id=YP_002918275.1 transl_table=11
NC_012731	GenBank	CDS	1386817	1386924	+	1	.	codon_start=1 db_xref=GI:238893542 db_xref=GeneID:7945011 locus_tag=KP1_1445 note='identified by Glimmer2; internal ID: KP1445' product='hypothetical protein' protein_id=YP_002918276.1 transl_table=11
NC_012731	GenBank	CDS	1386969	1387106	+	1	.	codon_start=1 db_xref=GI:238893543 db_xref=GeneID:7945012 locus_tag=KP1_1447 note='identified by Glimmer2; internal ID: KP1447' product='hypothetical protein' protein_id=YP_002918277.1 transl_table=11
NC_012731	GenBank	CDS	1387322	1388500	+	1	.	codon_start=1 db_xref=GI:238893544 db_xref=GeneID:7945013 locus_tag=KP1_1448 note='internal ID: KP1448' product='aminobenzoyl-glutamate utilization protein' protein_id=YP_002918278.1 transl_table=11
NC_012731	GenBank	CDS	1388520	1389296	+	1	.	codon_start=1 db_xref=GI:238893545 db_xref=GeneID:7945014 locus_tag=KP1_1449 note='internal ID: KP1449' product='putative extracellular solute-binding protein' protein_id=YP_002918279.1 transl_table=11
NC_012731	GenBank	CDS	1389425	1390378	+	1	.	codon_start=1 db_xref=GI:238893546 db_xref=GeneID:7945015 locus_tag=KP1_1450 note='internal ID: KP1450' product='putative aldo/keto reductase' protein_id=YP_002918280.1 transl_table=11
NC_012731	GenBank	CDS	1391579	1392421	+	-1	.	codon_start=1 db_xref=GI:238893547 db_xref=GeneID:7945016 locus_tag=KP1_1451 note='identified by Glimmer2, GeneMark and GeneMark.hmm; internal ID: KP1451' product='hypothetical protein' protein_id=YP_002918281.1 transl_table=11
NC_012731	GenBank	CDS	1392396	1393178	+	-1	.	codon_start=1 db_xref=GI:238893548 db_xref=GeneID:7945017 locus_tag=KP1_1452 note='internal ID: KP1452' product='3-ketoacyl-ACP reductase' protein_id=YP_002918282.1 transl_table=11
NC_012731	GenBank	CDS	1393260	1394993	+	-1	.	codon_start=1 db_xref=GI:238893549 db_xref=GeneID:7945018 locus_tag=KP1_1453 note='internal ID: KP1453' product='putative arylsulfatase' protein_id=YP_002918283.1 transl_table=11
NC_012731	GenBank	CDS	1395038	1396225	+	-1	.	codon_start=1 db_xref=GI:238893550 db_xref=GeneID:7945019 locus_tag=KP1_1454 note='internal ID: KP1454' product='putative iron-sulfur modifier protein' protein_id=YP_002918284.1 transl_table=11
NC_012731	GenBank	CDS	1396651	1397334	+	1	.	codon_start=1 db_xref=GI:238893551 db_xref=GeneID:7945020 gene=moaR locus_tag=KP1_1455 note='internal ID: KP1455' product='putative regulatory protein' protein_id=YP_002918285.1 transl_table=11
NC_012731	GenBank	CDS	1397383	1398570	+	1	.	codon_start=1 db_xref=GI:238893552 db_xref=GeneID:7947922 gene=moaG locus_tag=KP1_1456 note='internal ID: KP1456' product='putative MFS-type transporter' protein_id=YP_002918286.1 transl_table=11
NC_012731	GenBank	CDS	1398567	1399682	+	1	.	codon_start=1 db_xref=GI:238893553 db_xref=GeneID:7947921 locus_tag=KP1_1457 note='internal ID: KP1457' product='putative deacetylase' protein_id=YP_002918287.1 transl_table=11
NC_012731	GenBank	CDS	1399689	1400282	+	-1	.	codon_start=1 db_xref=GI:238893554 db_xref=GeneID:7945021 locus_tag=KP1_1458 note='identified by Glimmer2, GeneMark and GeneMark.hmm; internal ID: KP1458' product='hypothetical protein' protein_id=YP_002918288.1 transl_table=11
NC_012731	GenBank	CDS	1400260	1401759	+	-1	.	codon_start=1 db_xref=GI:238893555 db_xref=GeneID:7945022 locus_tag=KP1_1459 note='internal ID: KP1459' product='putative amino acid/amine transport protein' protein_id=YP_002918289.1 transl_table=11
NC_012731	GenBank	CDS	1402132	1402497	+	-1	.	codon_start=1 db_xref=GI:238893556 db_xref=GeneID:7945023 locus_tag=KP1_1461 note='identified by Glimmer2, GeneMark and GeneMark.hmm; internal ID: KP1461' product='hypothetical protein' protein_id=YP_002918290.1 transl_table=11
NC_012731	GenBank	CDS	1402511	1403812	+	-1	.	codon_start=1 db_xref=GI:238893557 db_xref=GeneID:7945024 locus_tag=KP1_1462 note='identified by Glimmer2, GeneMark and GeneMark.hmm; internal ID: KP1462' product='hypothetical protein' protein_id=YP_002918291.1 transl_table=11
NC_012731	GenBank	CDS	1403971	1405455	+	1	.	codon_start=1 db_xref=GI:238893558 db_xref=GeneID:7945025 locus_tag=KP1_1463 note='internal ID: KP1463' product='putative aldehyde dehydrogenase' protein_id=YP_002918292.1 transl_table=11
NC_012731	GenBank	CDS	1405827	1406933	+	1	.	codon_start=1 db_xref=GI:238893559 db_xref=GeneID:7945026 locus_tag=KP1_1465 note='internal ID: KP1465' product='putative periplasmic protein' protein_id=YP_002918293.1 transl_table=11
NC_012731	GenBank	CDS	1406960	1409191	+	1	.	codon_start=1 db_xref=GI:238893560 db_xref=GeneID:7945027 locus_tag=KP1_1466 note='internal ID: KP1466' product='putative TonB-dependent receptor' protein_id=YP_002918294.1 transl_table=11
NC_012731	GenBank	CDS	1409266	1410675	+	1	.	codon_start=1 db_xref=GI:238893561 db_xref=GeneID:7945028 locus_tag=KP1_1467 note='internal ID: KP1467' product='phenylalanine transporter' protein_id=YP_002918295.1 transl_table=11
NC_012731	GenBank	CDS	1410827	1412068	+	1	.	codon_start=1 db_xref=GI:238893562 db_xref=GeneID:7945029 gene=nupG locus_tag=KP1_1469 note='internal ID: KP1469' product='putative nucleoside H+ symporter' protein_id=YP_002918296.1 transl_table=11
NC_012731	GenBank	CDS	1412085	1413107	+	1	.	codon_start=1 db_xref=GI:238893563 db_xref=GeneID:7948074 locus_tag=KP1_1471 note='internal ID: KP1471' product='putative xylose isomerase-like TIM barrel' protein_id=YP_002918297.1 transl_table=11
NC_012731	GenBank	CDS	1413061	1414260	+	1	.	codon_start=1 db_xref=GI:238893564 db_xref=GeneID:7945030 locus_tag=KP1_1472 note='internal ID: KP1472' product='putative NADH-dependent dehydrogenase' protein_id=YP_002918298.1 transl_table=11
NC_012731	GenBank	CDS	1414280	1414843	+	-1	.	codon_start=1 db_xref=GI:238893565 db_xref=GeneID:7945031 locus_tag=KP1_1473 note='identified by Glimmer2, GeneMark and GeneMark.hmm; internal ID: KP1473' product='hypothetical protein' protein_id=YP_002918299.1 transl_table=11
NC_012731	GenBank	CDS	1414945	1415925	+	1	.	codon_start=1 db_xref=GI:238893566 db_xref=GeneID:7945032 locus_tag=KP1_1474 note='internal ID: KP1474' product='putative LacI family regulatory protein' protein_id=YP_002918300.1 transl_table=11
NC_012731	GenBank	CDS	1415929	1417227	+	-1	.	codon_start=1 db_xref=GI:238893567 db_xref=GeneID:7945033 gene=ybdG locus_tag=KP1_1475 note='internal ID: KP1475' product='putative transport' protein_id=YP_002918301.1 transl_table=11
NC_012731	GenBank	CDS	1417244	1418683	+	-1	.	codon_start=1 db_xref=GI:238893568 db_xref=GeneID:7948980 locus_tag=KP1_1476 note='internal ID: KP1476' product='putative major facilitator superfamily (MFS) transporter' protein_id=YP_002918302.1 transl_table=11
NC_012731	GenBank	CDS	1418777	1419646	+	1	.	codon_start=1 db_xref=GI:238893569 db_xref=GeneID:7945034 locus_tag=KP1_1477 note='identified by Glimmer2, GeneMark and GeneMark.hmm; internal ID: KP1477' product='hypothetical protein' protein_id=YP_002918303.1 transl_table=11
NC_012731	GenBank	CDS	1420345	1421349	+	1	.	codon_start=1 db_xref=GI:238893570 db_xref=GeneID:7945035 locus_tag=KP1_1478 note='internal ID: KP1478' product='putative permease' protein_id=YP_002918304.1 transl_table=11
NC_012731	GenBank	CDS	1421446	1424175	+	1	.	codon_start=1 db_xref=GI:238893571 db_xref=GeneID:7945036 locus_tag=KP1_1479 note='internal ID: KP1479' product='putative inner membrane protein' protein_id=YP_002918305.1 transl_table=11
NC_012731	GenBank	CDS	1424228	1425214	+	-1	.	codon_start=1 db_xref=GI:238893572 db_xref=GeneID:7945037 locus_tag=KP1_1480 note='internal ID: KP1480' product='putative phosphosugar isomerases' protein_id=YP_002918306.1 transl_table=11
NC_012731	GenBank	CDS	1425279	1426322	+	-1	.	codon_start=1 db_xref=GI:238893573 db_xref=GeneID:7945038 locus_tag=KP1_1481 note='internal ID: KP1481' product='putative inner membrane protein' protein_id=YP_002918307.1 transl_table=11
NC_012731	GenBank	CDS	1426358	1427212	+	-1	.	codon_start=1 db_xref=GI:238893574 db_xref=GeneID:7945039 locus_tag=KP1_1482 note='internal ID: KP1482' product='putative PTS system transport protein' protein_id=YP_002918308.1 transl_table=11
NC_012731	GenBank	CDS	1427215	1427958	+	-1	.	codon_start=1 db_xref=GI:238893575 db_xref=GeneID:7945040 locus_tag=KP1_1483 note='internal ID: KP1483' product='putative inner membrane protein' protein_id=YP_002918309.1 transl_table=11
NC_012731	GenBank	CDS	1427973	1428443	+	-1	.	codon_start=1 db_xref=GI:238893576 db_xref=GeneID:7945041 locus_tag=KP1_1484 note='internal ID: KP1484' product='putative PTS system transport protein' protein_id=YP_002918310.1 transl_table=11
NC_012731	GenBank	CDS	1428436	1428870	+	-1	.	codon_start=1 db_xref=GI:238893577 db_xref=GeneID:7945042 locus_tag=KP1_1485 note='internal ID: KP1485' product='putative PTS system transport protein' protein_id=YP_002918311.1 transl_table=11
NC_012731	GenBank	CDS	1429118	1429771	+	-1	.	codon_start=1 db_xref=GI:238893578 db_xref=GeneID:7945043 gene=nfnB locus_tag=KP1_1487 note='catalyzes the reduction of nitroaromatic compounds such as nitrofurazone, quinones and the anti-tumor agent CB1954; NAD(P)H-dependent; oxygen insensitive' product='dihydropteridine reductase' protein_id=YP_002918312.1 transl_table=11
NC_012731	GenBank	CDS	1429891	1430259	+	-1	.	codon_start=1 db_xref=GI:238893579 db_xref=GeneID:7948023 gene=ybdF locus_tag=KP1_1488 note='internal ID: KP1488' product='hypothetical protein' protein_id=YP_002918313.1 transl_table=11
NC_012731	GenBank	CDS	1430259	1430840	+	-1	.	codon_start=1 db_xref=GI:238893580 db_xref=GeneID:7948979 locus_tag=KP1_1490 note='internal ID: KP1490' product='putative regulatory protein' protein_id=YP_002918314.1 transl_table=11
NC_012731	GenBank	CDS	1431020	1432135	+	1	.	codon_start=1 db_xref=GI:238893581 db_xref=GeneID:7945044 locus_tag=KP1_1491 note='internal ID: KP1491' product='beta-lactamase domain protein' protein_id=YP_002918315.1 transl_table=11
NC_012731	GenBank	CDS	1432166	1432507	+	1	.	codon_start=1 db_xref=GI:238893582 db_xref=GeneID:7945045 locus_tag=KP1_1492 note='internal ID: KP1492' product='putative regulatory protein' protein_id=YP_002918316.1 transl_table=11
NC_012731	GenBank	CDS	1432525	1432773	+	-1	.	codon_start=1 db_xref=GI:238893583 db_xref=GeneID:7945046 gene=ybdJ locus_tag=KP1_1493 note='internal ID: KP1493' product='putative inner membrane protein' protein_id=YP_002918317.1 transl_table=11
NC_012731	GenBank	CDS	1432963	1433073	+	-1	.	codon_start=1 db_xref=GI:238893584 db_xref=GeneID:7948982 locus_tag=KP1_1494 note='identified by Glimmer2 and GeneMark.hmm; internal ID: KP1494' product='hypothetical protein' protein_id=YP_002918318.1 transl_table=11
NC_012731	GenBank	CDS	1433276	1435999	+	1	.	codon_start=1 db_xref=GI:238893585 db_xref=GeneID:7945047 locus_tag=KP1_1495 note='internal ID: KP1495' product='putative cation-transporting P-type ATPase' protein_id=YP_002918319.1 transl_table=11
NC_012731	GenBank	CDS	1436052	1437131	+	1	.	codon_start=1 db_xref=GI:238893586 db_xref=GeneID:7945048 locus_tag=KP1_1497 note='internal ID: KP1497' product='putative secretion protein HlyD' protein_id=YP_002918320.1 transl_table=11
NC_012731	GenBank	CDS	1437145	1440237	+	1	.	codon_start=1 db_xref=GI:238893587 db_xref=GeneID:7945049 locus_tag=KP1_1498 note='internal ID: KP1498' product='putative acridine efflux pump' protein_id=YP_002918321.1 transl_table=11
NC_012731	GenBank	CDS	1440586	1441305	+	-1	.	codon_start=1 db_xref=GI:238893588 db_xref=GeneID:7945050 locus_tag=KP1_1499 note='identified by Glimmer2, GeneMark and GeneMark.hmm; internal ID: KP1499' product='hypothetical protein' protein_id=YP_002918322.1 transl_table=11
NC_012731	GenBank	CDS	1441353	1442468	+	-1	.	codon_start=1 db_xref=GI:238893589 db_xref=GeneID:7945051 locus_tag=KP1_1500 note='ATP-dependent; carboxylate-amine ligase with weak glutamate--cysteine ligase activity' product='carboxylate-amine ligase' protein_id=YP_002918323.1 transl_table=11
NC_012731	GenBank	CDS	1442714	1444462	+	1	.	codon_start=1 db_xref=GI:238893590 db_xref=GeneID:7945052 locus_tag=KP1_1501 note='internal ID: KP1501' product='putative family 5 extracellular solute-binding protein' protein_id=YP_002918324.1 transl_table=11
NC_012731	GenBank	CDS	1444481	1445434	+	1	.	codon_start=1 db_xref=GI:238893591 db_xref=GeneID:7945053 locus_tag=KP1_1502 note='internal ID: KP1502' product='putative binding-protein-dependent transport systems inner membrane component' protein_id=YP_002918325.1 transl_table=11
NC_012731	GenBank	CDS	1445437	1446330	+	1	.	codon_start=1 db_xref=GI:238893592 db_xref=GeneID:7945054 locus_tag=KP1_1503 note='internal ID: KP1503' product='putative binding-protein-dependent transport systems inner membrane component' protein_id=YP_002918326.1 transl_table=11
NC_012731	GenBank	CDS	1446334	1447371	+	1	.	codon_start=1 db_xref=GI:238893593 db_xref=GeneID:7945055 locus_tag=KP1_1505 note='internal ID: KP1505' product='putative ABC transporter' protein_id=YP_002918327.1 transl_table=11
NC_012731	GenBank	CDS	1447361	1448371	+	1	.	codon_start=1 db_xref=GI:238893594 db_xref=GeneID:7945056 locus_tag=KP1_1507 note='internal ID: KP1507' product='putative ABC transport system ATP-binding component' protein_id=YP_002918328.1 transl_table=11
NC_012731	GenBank	CDS	1448469	1449737	+	1	.	codon_start=1 db_xref=GI:238893595 db_xref=GeneID:7945057 locus_tag=KP1_1508 note='internal ID: KP1508' product='putative amidohydrolase' protein_id=YP_002918329.1 transl_table=11
NC_012731	GenBank	CDS	1449841	1450764	+	-1	.	codon_start=1 db_xref=GI:238893596 db_xref=GeneID:7945058 locus_tag=KP1_1509 note='identified by Glimmer2, GeneMark and GeneMark.hmm; internal ID: KP1509' product='hypothetical protein' protein_id=YP_002918330.1 transl_table=11
NC_012731	GenBank	CDS	1450874	1452208	+	1	.	codon_start=1 db_xref=GI:238893597 db_xref=GeneID:7945059 locus_tag=KP1_1510 note='internal ID: KP1510' product='putative aminotransferase' protein_id=YP_002918331.1 transl_table=11
NC_012731	GenBank	CDS	1452205	1453764	+	-1	.	codon_start=1 db_xref=GI:238893598 db_xref=GeneID:7945060 locus_tag=KP1_1511 note='internal ID: KP1511' product='GntR family transcriptional regulator' protein_id=YP_002918332.1 transl_table=11
NC_012731	GenBank	CDS	1453694	1454761	+	1	.	codon_start=1 db_xref=GI:238893599 db_xref=GeneID:7945061 locus_tag=KP1_1512 note='internal ID: KP1512' product='glutamine ABC transport system periplasmic binding component' protein_id=YP_002918333.1 transl_table=11
NC_012731	GenBank	CDS	1454809	1455450	+	1	.	codon_start=1 db_xref=GI:238893600 db_xref=GeneID:7945062 locus_tag=KP1_1513 note='internal ID: KP1513' product='putative binding-protein-dependent transport system inner membrane component' protein_id=YP_002918334.1 transl_table=11
NC_012731	GenBank	CDS	1455465	1456130	+	1	.	codon_start=1 db_xref=GI:238893601 db_xref=GeneID:7945063 locus_tag=KP1_1514 note='internal ID: KP1514' product='putative binding-protein-dependent transport system inner membrane component' protein_id=YP_002918335.1 transl_table=11
NC_012731	GenBank	CDS	1456123	1456884	+	1	.	codon_start=1 db_xref=GI:238893602 db_xref=GeneID:7945064 locus_tag=KP1_1515 note='internal ID: KP1515' product='putative ABC transporter' protein_id=YP_002918336.1 transl_table=11
NC_012731	GenBank	CDS	1456938	1457795	+	-1	.	codon_start=1 db_xref=GI:238893603 db_xref=GeneID:7945065 locus_tag=KP1_1516 note='internal ID: KP1516' product='putative oxidoreductase' protein_id=YP_002918337.1 transl_table=11
NC_012731	GenBank	CDS	1457883	1459220	+	1	.	codon_start=1 db_xref=GI:238893604 db_xref=GeneID:7945066 locus_tag=KP1_1518 note='internal ID: KP1518' product='hypothetical protein' protein_id=YP_002918338.1 transl_table=11
NC_012731	GenBank	CDS	1459594	1459731	+	-1	.	codon_start=1 db_xref=GI:238893605 db_xref=GeneID:7945067 gene=yeiE locus_tag=KP1_1519 note='internal ID: KP1519' product='LysR family transcriptional regulator' protein_id=YP_002918339.1 transl_table=11
NC_012731	GenBank	CDS	1459813	1460598	+	-1	.	codon_start=1 db_xref=GI:238893606 db_xref=GeneID:7949215 locus_tag=KP1_1520 note='internal ID: KP1520' product='IS150 putative transposase' protein_id=YP_002918340.1 transl_table=11
NC_012731	GenBank	CDS	1460655	1461176	+	-1	.	codon_start=1 db_xref=GI:238893607 db_xref=GeneID:7945068 locus_tag=KP1_1521 note='identified by Glimmer2 and GeneMark.hmm; internal ID: KP1521' product='hypothetical protein' protein_id=YP_002918341.1 transl_table=11
NC_012731	GenBank	CDS	1461325	1462029	+	-1	.	codon_start=1 db_xref=GI:238893608 db_xref=GeneID:7945069 gene=yddO locus_tag=KP1_1522 note='internal ID: KP1522' product='putative ABC transport system ATP-binding component' protein_id=YP_002918342.1 transl_table=11
NC_012731	GenBank	CDS	1462016	1462882	+	-1	.	codon_start=1 db_xref=GI:238893609 db_xref=GeneID:7949129 gene=yddP locus_tag=KP1_1523 note='internal ID: KP1523' product='putative ABC transport system oligopeptide translocator' protein_id=YP_002918343.1 transl_table=11
NC_012731	GenBank	CDS	1462845	1463678	+	-1	.	codon_start=1 db_xref=GI:238893610 db_xref=GeneID:7949130 gene=yddQ locus_tag=KP1_1524 note='internal ID: KP1524' product='putative ABC transport system permease component' protein_id=YP_002918344.1 transl_table=11
NC_012731	GenBank	CDS	1463678	1464730	+	-1	.	codon_start=1 db_xref=GI:238893611 db_xref=GeneID:7949131 gene=yddR locus_tag=KP1_1525 note='internal ID: KP1525' product='putative ABC transport system permease component' protein_id=YP_002918345.1 transl_table=11
NC_012731	GenBank	CDS	1464820	1466388	+	-1	.	codon_start=1 db_xref=GI:238893612 db_xref=GeneID:7949132 locus_tag=KP1_1526 note='internal ID: KP1526' product='putative ABC transport system periplasmic dipeptide binding component' protein_id=YP_002918346.1 transl_table=11
NC_012731	GenBank	CDS	1466588	1467289	+	1	.	codon_start=1 db_xref=GI:238893613 db_xref=GeneID:7945070 locus_tag=KP1_1527 note='internal ID: KP1527' product='putative GCN5-related N-acetyltransferase' protein_id=YP_002918347.1 transl_table=11
NC_012731	GenBank	CDS	1467410	1469119	+	-1	.	codon_start=1 db_xref=GI:238893614 db_xref=GeneID:7945071 gene=betA locus_tag=KP1_1528 note='catalyzes the oxidation of choline to betaine aldehyde and betain aldehyde to glycine betaine' product='choline dehydrogenase' protein_id=YP_002918348.1 transl_table=11
NC_012731	GenBank	CDS	1469088	1470560	+	-1	.	codon_start=1 db_xref=GI:238893615 db_xref=GeneID:7946990 gene=betB locus_tag=KP1_1529 note='catalyzes the formation of betaine from betaine aldehyde' product='betaine aldehyde dehydrogenase' protein_id=YP_002918349.1 transl_table=11
NC_012731	GenBank	CDS	1470574	1471179	+	-1	.	codon_start=1 db_xref=GI:238893616 db_xref=GeneID:7946992 gene=betI locus_tag=KP1_1530 note='HTH-type; bet1; Repressor involved in choline regulation of the bet genes' product='transcriptional regulator BetI' protein_id=YP_002918350.1 transl_table=11
NC_012731	GenBank	CDS	1471290	1473323	+	1	.	codon_start=1 db_xref=GI:238893617 db_xref=GeneID:7946993 gene=betT locus_tag=KP1_1531 note='proton-motive-force-driven choline transporter' product='choline transport protein BetT' protein_id=YP_002918351.1 transl_table=11
NC_012731	GenBank	CDS	1473369	1473896	+	-1	.	codon_start=1 db_xref=GI:238893618 db_xref=GeneID:7946994 gene=ykfE locus_tag=KP1_1532 note='inactivates vertebrate C-type lysozyme' product='C-lysozyme inhibitor' protein_id=YP_002918352.1 transl_table=11
NC_012731	GenBank	CDS	1474040	1475296	+	1	.	codon_start=1 db_xref=GI:238893619 db_xref=GeneID:7949484 locus_tag=KP1_1533 note='internal ID: KP1533' product='putative MscS mechanosensitive ion channel' protein_id=YP_002918353.1 transl_table=11
NC_012731	GenBank	CDS	1475293	1476186	+	-1	.	codon_start=1 db_xref=GI:238893620 db_xref=GeneID:7945072 locus_tag=KP1_1534 note='internal ID: KP1534' product='LysR family transcriptional regulator' protein_id=YP_002918354.1 transl_table=11
NC_012731	GenBank	CDS	1476441	1477046	+	1	.	codon_start=1 db_xref=GI:238893621 db_xref=GeneID:7945073 locus_tag=KP1_1535 note='internal ID: KP1535' product='putative S-transferase' protein_id=YP_002918355.1 transl_table=11
NC_012731	GenBank	CDS	1477099	1478037	+	-1	.	codon_start=1 db_xref=GI:238893622 db_xref=GeneID:7945074 locus_tag=KP1_1536 note='internal ID: KP1536' product='short chain dehydrogenase' protein_id=YP_002918356.1 transl_table=11
NC_012731	GenBank	CDS	1478085	1478882	+	-1	.	codon_start=1 db_xref=GI:238893623 db_xref=GeneID:7945075 locus_tag=KP1_1537 note='internal ID: KP1537' product='short chain dehydrogenase/reductase family oxidoreductase' protein_id=YP_002918357.1 transl_table=11
NC_012731	GenBank	CDS	1478943	1480010	+	-1	.	codon_start=1 db_xref=GI:238893624 db_xref=GeneID:7945076 locus_tag=KP1_1538 note='internal ID: KP1538' product='putative monosaccharide-transporting ATPase' protein_id=YP_002918358.1 transl_table=11
NC_012731	GenBank	CDS	1480028	1481590	+	-1	.	codon_start=1 db_xref=GI:238893625 db_xref=GeneID:7945077 locus_tag=KP1_1539 note='internal ID: KP1539' product='putative ribose ABC transport system ATP-binding component' protein_id=YP_002918359.1 transl_table=11
NC_012731	GenBank	CDS	1481574	1482227	+	-1	.	codon_start=1 db_xref=GI:238893626 db_xref=GeneID:7945078 locus_tag=KP1_1540 note='identified by Glimmer2, GeneMark and GeneMark.hmm; internal ID: KP1540' product='hypothetical protein' protein_id=YP_002918360.1 transl_table=11
NC_012731	GenBank	CDS	1482238	1483173	+	-1	.	codon_start=1 db_xref=GI:238893627 db_xref=GeneID:7945079 locus_tag=KP1_1541 note='internal ID: KP1541' product='putative ribose ABC transport system sugar-binding component' protein_id=YP_002918361.1 transl_table=11
NC_012731	GenBank	CDS	1483333	1484946	+	-1	.	codon_start=1 db_xref=GI:238893628 db_xref=GeneID:7945080 locus_tag=KP1_1542 note='internal ID: KP1542' product='putative carbohydrate kinase' protein_id=YP_002918362.1 transl_table=11
NC_012731	GenBank	CDS	1485202	1486152	+	-1	.	codon_start=1 db_xref=GI:238893629 db_xref=GeneID:7945081 locus_tag=KP1_1543 note='internal ID: KP1543' product='putative sugar-binding region' protein_id=YP_002918363.1 transl_table=11
NC_012731	GenBank	CDS	1486527	1487357	+	1	.	codon_start=1 db_xref=GI:238893630 db_xref=GeneID:7945082 locus_tag=KP1_1544 note='internal ID: KP1544' product='putative transketolase N-terminal subunit' protein_id=YP_002918364.1 transl_table=11
NC_012731	GenBank	CDS	1487350	1488285	+	1	.	codon_start=1 db_xref=GI:238893631 db_xref=GeneID:7945083 locus_tag=KP1_1545 note='internal ID: KP1545' product='putative transketolase C-terminal subunit' protein_id=YP_002918365.1 transl_table=11
NC_012731	GenBank	CDS	1488320	1488949	+	-1	.	codon_start=1 db_xref=GI:238893632 db_xref=GeneID:7945084 gene=entD locus_tag=KP1_1546 note='internal ID: KP1546' product='enterochelin synthetase component D' protein_id=YP_002918366.1 transl_table=11
NC_012731	GenBank	CDS	1489016	1491244	+	-1	.	codon_start=1 db_xref=GI:238893633 db_xref=GeneID:7947275 gene=fepA locus_tag=KP1_1547 note='Fep; Cbt; Cbr; FeuB; FepA; PfeA; IroN; BfeA; outer membrane receptor of ferric enterobactin and colicins B and D; interacts with the TonB-ExbBD complex which catalyzes the translocation of the siderophore to the periplasmic space' product='outer membrane receptor FepA' protein_id=YP_002918367.1 transl_tab…
[truncated: 3,677 more rows]
