# Supplementary material for: JContextExplorer: a tree-based approach to facilitate cross-species genomic context comparison
Source: BMC Bioinformatics. 2013 Jan 16;14:18. doi: 10.1186/1471-2105-14-18 (PMC3560190; doi:10.1186/1471-2105-14-18)
Supplement: Additional file 3 — Alpha and Gamma proteobacteria biological information. Annotated genomes of 22 alpha and gamma proteobacterial species, whole-species phylogenetic tree for 22 alpha and gamma proteobacterial species, and MCL-tribe determined homology clusters for 22 alpha and gamma proteobacterial species. [file 1471-2105-14-18-S3.zip › AlphaAndGammaProteobacteria/Annotations/Klebsiella_variicola_At-22.gff]

CP001891	GenBank	CDS	44	1690	+	-1	.	codon_start=1 db_xref=GI:288887618 db_xref=InterPro:IPR001708 db_xref=InterPro:IPR013308 db_xref=InterPro:IPR019998 db_xref=InterPro:IPR020001 inference='protein motif:TFAM:TIGR03593' locus_tag=Kvar_0001 note='TIGRFAM: membrane protein insertase, YidC/Oxa1 family domain containing; membrane protein insertase, YidC/Oxa1 family; PFAM: 60 kDa inner membrane insertion protein; KEGG: kpe:KPK_5565 puta…
CP001891	GenBank	CDS	1693	1950	+	-1	.	codon_start=1 db_xref=GI:288887619 db_xref=InterPro:IPR002696 inference='protein motif:PFAM:PF01809' locus_tag=Kvar_0002 note='PFAM: protein of unknown function DUF37; KEGG: kpn:KPN_04108 hypothetical protein' product='protein of unknown function DUF37' protein_id=ADC55937.1 transl_table=11
CP001891	GenBank	CDS	2040	2237	+	1	.	codon_start=1 db_xref=GI:288887620 inference='similar to AA sequence:KEGG:KPN_04107' locus_tag=Kvar_0003 note='KEGG: kpn:KPN_04107 hypothetical protein' product='conserved hypothetical protein' protein_id=ADC55938.1 transl_table=11
CP001891	GenBank	CDS	2289	2429	+	-1	.	codon_start=1 db_xref=GI:288887621 db_xref=InterPro:IPR000271 inference='protein motif:TFAM:TIGR01030' locus_tag=Kvar_0004 note='TIGRFAM: ribosomal protein L34; PFAM: ribosomal protein L34; KEGG: dze:Dd1591_4267 ribosomal protein L34' product='ribosomal protein L34' protein_id=ADC55939.1 transl_table=11
CP001891	GenBank	CDS	3051	4454	+	1	.	codon_start=1 db_xref=GI:288887622 db_xref=InterPro:IPR001957 db_xref=InterPro:IPR003593 db_xref=InterPro:IPR010921 db_xref=InterPro:IPR013159 db_xref=InterPro:IPR013317 db_xref=InterPro:IPR018312 db_xref=InterPro:IPR020591 inference='protein motif:TFAM:TIGR00362' locus_tag=Kvar_0005 note='KEGG: kpe:KPK_0001 chromosomal replication initiator protein DnaA; TIGRFAM: chromosomal replication initiato…
CP001891	GenBank	CDS	4459	5559	+	1	.	EC_number=2.7.7.7 codon_start=1 db_xref=GI:288887623 db_xref=InterPro:IPR001001 inference='protein motif:TFAM:TIGR00663' locus_tag=Kvar_0006 note='KEGG: kpe:KPK_0002 DNA polymerase III subunit beta; TIGRFAM: DNA polymerase III, beta subunit; PFAM: DNA polymerase III beta chain; SMART: DNA polymerase III beta chain' product='DNA polymerase III, beta subunit' protein_id=ADC55941.1 transl_table=11
CP001891	GenBank	CDS	5706	6779	+	1	.	codon_start=1 db_xref=GI:288887624 db_xref=InterPro:IPR001238 db_xref=InterPro:IPR003395 db_xref=InterPro:IPR018078 inference='protein motif:TFAM:TIGR00611' locus_tag=Kvar_0007 note='TIGRFAM: DNA replication and repair protein RecF; PFAM: SMC domain protein; KEGG: kpe:KPK_0003 recombination protein F' product='DNA replication and repair protein RecF' protein_id=ADC55942.1 transl_table=11
CP001891	GenBank	CDS	6808	9222	+	1	.	EC_number=5.99.1.3 codon_start=1 db_xref=GI:288887625 db_xref=InterPro:IPR000565 db_xref=InterPro:IPR001241 db_xref=InterPro:IPR002288 db_xref=InterPro:IPR003594 db_xref=InterPro:IPR006171 db_xref=InterPro:IPR011557 db_xref=InterPro:IPR013506 db_xref=InterPro:IPR013759 db_xref=InterPro:IPR013760 db_xref=InterPro:IPR018522 db_xref=InterPro:IPR020568 inference='protein motif:TFAM:TIGR01059' locus_t…
CP001891	GenBank	CDS	9423	10235	+	1	.	codon_start=1 db_xref=GI:288887626 db_xref=InterPro:IPR000150 db_xref=InterPro:IPR006379 db_xref=InterPro:IPR013200 inference='protein motif:TFAM:TIGR00099' locus_tag=Kvar_0009 note='TIGRFAM: Cof-like hydrolase; HAD-superfamily hydrolase, subfamily IIB; PFAM: Haloacid dehalogenase domain protein hydrolase type 3; KEGG: kpe:KPK_0005 sugar phosphatase' product='Cof-like hydrolase' protein_id=ADC559…
CP001891	GenBank	CDS	10406	11467	+	1	.	codon_start=1 db_xref=GI:288887627 inference='similar to AA sequence:KEGG:KPK_0006' locus_tag=Kvar_0010 note='KEGG: kpe:KPK_0006 hypothetical protein' product='conserved hypothetical protein' protein_id=ADC55945.1 transl_table=11
CP001891	GenBank	CDS	11464	12597	+	1	.	codon_start=1 db_xref=GI:288887628 db_xref=InterPro:IPR000184 inference='protein motif:PFAM:PF01103' locus_tag=Kvar_0011 note='PFAM: surface antigen (D15); KEGG: kpe:KPK_0007 outer membrane protein, OMP85 family' product='surface antigen (D15)' protein_id=ADC55946.1 transl_table=11
CP001891	GenBank	CDS	12636	13901	+	1	.	codon_start=1 db_xref=GI:288887629 db_xref=InterPro:IPR011042 inference='similar to AA sequence:KEGG:KPK_0008' locus_tag=Kvar_0012 note='KEGG: kpe:KPK_0008 hypothetical protein' product='conserved hypothetical protein' protein_id=ADC55947.1 transl_table=11
CP001891	GenBank	CDS	13903	14235	+	-1	.	codon_start=1 db_xref=GI:288887630 db_xref=InterPro:IPR010780 inference='protein motif:PFAM:PF07119' locus_tag=Kvar_0013 note='PFAM: protein of unknown function DUF1375; KEGG: kpu:KP1_5469 hypothetical protein' product='protein of unknown function DUF1375' protein_id=ADC55948.1 transl_table=11
CP001891	GenBank	CDS	14549	14962	+	1	.	codon_start=1 db_xref=GI:288887631 db_xref=InterPro:IPR002068 db_xref=InterPro:IPR008978 inference='protein motif:PFAM:PF00011' locus_tag=Kvar_0014 note='PFAM: heat shock protein Hsp20; KEGG: kpu:KP1_5468 heat shock protein' product='heat shock protein Hsp20' protein_id=ADC55949.1 transl_table=11
CP001891	GenBank	CDS	15079	15507	+	1	.	codon_start=1 db_xref=GI:288887632 db_xref=InterPro:IPR002068 db_xref=InterPro:IPR008978 inference='protein motif:PFAM:PF00011' locus_tag=Kvar_0015 note='PFAM: heat shock protein Hsp20; KEGG: kpe:KPK_0011 heat shock chaperone IbpB' product='heat shock protein Hsp20' protein_id=ADC55950.1 transl_table=11
CP001891	GenBank	CDS	15653	17314	+	1	.	codon_start=1 db_xref=GI:288887633 db_xref=InterPro:IPR006037 db_xref=InterPro:IPR006512 db_xref=InterPro:IPR016040 inference='protein motif:TFAM:TIGR01625' locus_tag=Kvar_0016 note='TIGRFAM: YidE/YbjL duplication; PFAM: YidE/YbjL duplication domain protein; TrkA-C domain protein; KEGG: kpe:KPK_0013 hypothetical protein' product='YidE/YbjL duplication' protein_id=ADC55951.1 transl_table=11
CP001891	GenBank	CDS	17282	18028	+	-1	.	codon_start=1 db_xref=GI:288887634 db_xref=InterPro:IPR000524 db_xref=InterPro:IPR011663 db_xref=InterPro:IPR011991 inference='protein motif:PFAM:PF07702' locus_tag=Kvar_0017 note='PFAM: UbiC transcription regulator-associated domain protein; regulatory protein GntR HTH; SMART: regulatory protein GntR HTH; KEGG: kpe:KPK_0012 transcriptional regulator, GntR family' product='transcriptional regulat…
CP001891	GenBank	CDS	18327	19949	+	1	.	codon_start=1 db_xref=GI:288887635 db_xref=InterPro:IPR001996 db_xref=InterPro:IPR003352 db_xref=InterPro:IPR004719 db_xref=InterPro:IPR010975 db_xref=InterPro:IPR011535 db_xref=InterPro:IPR013013 db_xref=InterPro:IPR018113 inference='protein motif:TFAM:TIGR02005' locus_tag=Kvar_0018 note='TIGRFAM: PTS system, alpha-glucoside-specific IIBC subunit; PTS system, maltose and glucose-specific subfami…
CP001891	GenBank	CDS	19946	21268	+	1	.	codon_start=1 db_xref=GI:288887636 db_xref=InterPro:IPR001088 db_xref=InterPro:IPR015955 db_xref=InterPro:IPR016040 db_xref=InterPro:IPR019802 inference='protein motif:PFAM:PF02056' locus_tag=Kvar_0019 note='PFAM: glycoside hydrolase family 4; KEGG: kpe:KPK_0015 maltose-6'-phosphate glucosidase' product='glycoside hydrolase family 4' protein_id=ADC55954.1 transl_table=11
CP001891	GenBank	CDS	21369	21716	+	1	.	codon_start=1 db_xref=GI:288887637 db_xref=InterPro:IPR003807 inference='protein motif:PFAM:PF02656' locus_tag=Kvar_0020 note='PFAM: protein of unknown function DUF202; KEGG: kpu:KP1_5461 hypothetical protein' product='protein of unknown function DUF202' protein_id=ADC55955.1 transl_table=11
CP001891	GenBank	CDS	21706	22068	+	1	.	codon_start=1 db_xref=GI:288887638 db_xref=InterPro:IPR020264 inference='similar to AA sequence:KEGG:KPK_0017' locus_tag=Kvar_0021 note='KEGG: kpe:KPK_0017 hypothetical protein' product='conserved hypothetical protein' protein_id=ADC55956.1 transl_table=11
CP001891	GenBank	CDS	22065	22565	+	1	.	codon_start=1 db_xref=GI:288887639 inference='similar to AA sequence:KEGG:KPK_0018' locus_tag=Kvar_0022 note='KEGG: kpe:KPK_0018 hypothetical protein' product='conserved hypothetical protein' protein_id=ADC55957.1 transl_table=11
CP001891	GenBank	CDS	22569	23897	+	-1	.	EC_number=4.3.1.18 codon_start=1 db_xref=GI:288887640 db_xref=InterPro:IPR000634 db_xref=InterPro:IPR001926 db_xref=InterPro:IPR011780 inference='protein motif:TFAM:TIGR02035' locus_tag=Kvar_0023 note='KEGG: kpe:KPK_0019 D-serine dehydratase; TIGRFAM: D-serine ammonia-lyase; PFAM: Pyridoxal-5'-phosphate-dependent protein beta subunit' product='D-serine ammonia-lyase' protein_id=ADC55958.1 transl_…
CP001891	GenBank	CDS	23915	25252	+	-1	.	codon_start=1 db_xref=GI:288887641 db_xref=InterPro:IPR003474 inference='protein motif:TFAM:TIGR00791' locus_tag=Kvar_0024 note='TIGRFAM: gluconate transporter; PFAM: Gluconate transporter; KEGG: kpe:KPK_0020 permease DsdX' product='gluconate transporter' protein_id=ADC55959.1 transl_table=11
CP001891	GenBank	CDS	25477	26400	+	1	.	codon_start=1 db_xref=GI:288887642 db_xref=InterPro:IPR000847 db_xref=InterPro:IPR005119 db_xref=InterPro:IPR011781 db_xref=InterPro:IPR011991 inference='protein motif:TFAM:TIGR02036' locus_tag=Kvar_0025 note='TIGRFAM: D-serine deaminase transcriptional activator; PFAM: LysR substrate-binding; regulatory protein LysR; KEGG: kpe:KPK_0021 DNA-binding transcriptional regulator DsdC' product='transcr…
CP001891	GenBank	CDS	26560	27744	+	-1	.	codon_start=1 db_xref=GI:288887643 db_xref=InterPro:IPR004734 db_xref=InterPro:IPR011701 db_xref=InterPro:IPR016196 inference='protein motif:TFAM:TIGR00880' locus_tag=Kvar_0026 note='TIGRFAM: multidrug/H+ antiporter, major facilitator superfamily (MFS); PFAM: major facilitator superfamily MFS_1; KEGG: kpe:KPK_0022 multidrug resistance protein D' product='multidrug/H+ antiporter, major facilitator…
CP001891	GenBank	CDS	27920	28753	+	-1	.	codon_start=1 db_xref=GI:288887644 db_xref=InterPro:IPR000620 inference='protein motif:PFAM:PF00892' locus_tag=Kvar_0027 note='PFAM: protein of unknown function DUF6 transmembrane; KEGG: kpe:KPK_0023 hypothetical protein' product='protein of unknown function DUF6 transmembrane' protein_id=ADC55962.1 transl_table=11
CP001891	GenBank	CDS	28823	29269	+	-1	.	codon_start=1 db_xref=GI:288887645 db_xref=InterPro:IPR000182 db_xref=InterPro:IPR016181 inference='protein motif:PFAM:PF00583' locus_tag=Kvar_0028 note='PFAM: GCN5-related N-acetyltransferase; KEGG: kpe:KPK_0024 acetyltransferase, GNAT family' product='GCN5-related N-acetyltransferase' protein_id=ADC55963.1 transl_table=11
CP001891	GenBank	CDS	30112	30207	+	1	.	codon_start=1 db_xref=GI:288887646 db_xref=InterPro:IPR012566 inference='protein motif:PFAM:PF08049' locus_tag=Kvar_0029 note='PFAM: IlvB leader peptide; KEGG: kpu:KP1_5450 IlvB operon leader peptide' product='IlvB leader peptide' protein_id=ADC55964.1 transl_table=11
CP001891	GenBank	CDS	30312	32000	+	1	.	codon_start=1 db_xref=GI:288887647 db_xref=InterPro:IPR000399 db_xref=InterPro:IPR011766 db_xref=InterPro:IPR012000 db_xref=InterPro:IPR012001 db_xref=InterPro:IPR012846 inference='protein motif:TFAM:TIGR00118' locus_tag=Kvar_0030 note='TIGRFAM: acetolactate synthase, large subunit, biosynthetic type; PFAM: thiamine pyrophosphate protein TPP binding domain protein; thiamine pyrophosphate protein …
CP001891	GenBank	CDS	32004	32291	+	1	.	codon_start=1 db_xref=GI:288887648 db_xref=InterPro:IPR002912 inference='protein motif:PFAM:PF01842' locus_tag=Kvar_0031 note='PFAM: amino acid-binding ACT domain protein; KEGG: kpu:KP1_5448 acetolactate synthase small subunit' product='amino acid-binding ACT domain protein' protein_id=ADC55966.1 transl_table=11
CP001891	GenBank	CDS	32444	33037	+	1	.	codon_start=1 db_xref=GI:288887649 db_xref=InterPro:IPR000792 db_xref=InterPro:IPR001789 db_xref=InterPro:IPR011006 db_xref=InterPro:IPR011991 db_xref=InterPro:IPR016032 inference='protein motif:PFAM:PF00072' locus_tag=Kvar_0033 note='PFAM: response regulator receiver; regulatory protein LuxR; SMART: response regulator receiver; regulatory protein LuxR; KEGG: kpu:KP1_5447 two-component regulatory…
CP001891	GenBank	CDS	33034	34539	+	1	.	EC_number=2.7.13.3 codon_start=1 db_xref=GI:288887650 db_xref=InterPro:IPR003594 db_xref=InterPro:IPR005467 db_xref=InterPro:IPR007895 db_xref=InterPro:IPR011712 inference='protein motif:PRIAM:2.7.13.3' locus_tag=Kvar_0034 note='KEGG: kpe:KPK_0029 sensory histidine kinase UhpB; PFAM: MASE1 domain protein; histidine kinase dimerisation and phosphoacceptor region; ATP-binding region ATPase domain p…
CP001891	GenBank	CDS	34551	35879	+	1	.	codon_start=1 db_xref=GI:288887651 db_xref=InterPro:IPR000849 db_xref=InterPro:IPR011701 db_xref=InterPro:IPR016196 inference='protein motif:TFAM:TIGR00881' locus_tag=Kvar_0035 note='TIGRFAM: phosphoglycerate transporter; PFAM: major facilitator superfamily MFS_1; KEGG: kpe:KPK_0030 regulatory protein UhpC' product='phosphoglycerate transporter' protein_id=ADC55969.1 transl_table=11
CP001891	GenBank	CDS	36025	37416	+	1	.	codon_start=1 db_xref=GI:288887652 db_xref=InterPro:IPR000849 db_xref=InterPro:IPR011701 db_xref=InterPro:IPR016196 inference='protein motif:TFAM:TIGR00881' locus_tag=Kvar_0036 note='TIGRFAM: phosphoglycerate transporter; PFAM: major facilitator superfamily MFS_1; KEGG: kpe:KPK_0031 sugar phosphate antiporter' product='phosphoglycerate transporter' protein_id=ADC55970.1 transl_table=11
CP001891	GenBank	CDS	37553	38005	+	1	.	codon_start=1 db_xref=GI:288887653 db_xref=InterPro:IPR009587 inference='protein motif:PFAM:PF06711' locus_tag=Kvar_0037 note='PFAM: protein of unknown function DUF1198; KEGG: kpe:KPK_0032 hypothetical protein' product='protein of unknown function DUF1198' protein_id=ADC55971.1 transl_table=11
CP001891	GenBank	CDS	38096	38419	+	-1	.	codon_start=1 db_xref=GI:288887654 db_xref=InterPro:IPR001387 db_xref=InterPro:IPR010982 inference='protein motif:PFAM:PF01381' locus_tag=Kvar_0038 note='PFAM: helix-turn-helix domain protein; SMART: helix-turn-helix domain protein; KEGG: kpu:KP1_5440 putative helix-turn-helix protein' product='transcriptional regulator, XRE family' protein_id=ADC55972.1 transl_table=11
CP001891	GenBank	CDS	38973	40166	+	1	.	codon_start=1 db_xref=GI:288887655 db_xref=InterPro:IPR011701 db_xref=InterPro:IPR016196 inference='protein motif:PFAM:PF07690' locus_tag=Kvar_0041 note='PFAM: major facilitator superfamily MFS_1; KEGG: kpe:KPK_0035 ribonucleoside transporter' product='major facilitator superfamily MFS_1' protein_id=ADC55973.1 transl_table=11
CP001891	GenBank	CDS	40331	41710	+	-1	.	codon_start=1 db_xref=GI:288887656 db_xref=InterPro:IPR003192 inference='protein motif:PFAM:PF02264' locus_tag=Kvar_0042 note='PFAM: porin LamB type; KEGG: kpe:KPK_0036 putative porin' product='porin LamB type' protein_id=ADC55974.1 transl_table=11
CP001891	GenBank	CDS	41855	42157	+	-1	.	codon_start=1 db_xref=GI:288887657 db_xref=InterPro:IPR003188 inference='protein motif:PFAM:PF02255' locus_tag=Kvar_0043 note='PFAM: phosphotransferase system PTS lactose/cellobiose-specific IIA subunit; KEGG: kpe:KPK_0037 PTS system, lactose/cellobiose specific IIA subunit' product='phosphotransferase system PTS lactose/cellobiose-specific IIA subunit' protein_id=ADC55975.1 transl_table=11
CP001891	GenBank	CDS	42255	43577	+	-1	.	EC_number=2.7.1.69 codon_start=1 db_xref=GI:288887658 db_xref=InterPro:IPR003352 db_xref=InterPro:IPR004501 inference='protein motif:TFAM:TIGR00410' locus_tag=Kvar_0044 note='KEGG: kpu:KP1_5425 putative PTS family enzyme IIC component; TIGRFAM: PTS system, lactose/cellobiose family IIC subunit; PFAM: phosphotransferase system EIIC' product='PTS system, lactose/cellobiose family IIC subunit' prote…
CP001891	GenBank	CDS	43589	43903	+	-1	.	codon_start=1 db_xref=GI:288887659 db_xref=InterPro:IPR003501 db_xref=InterPro:IPR013012 inference='protein motif:PFAM:PF02302' locus_tag=Kvar_0045 note='PFAM: phosphotransferase system lactose/cellobiose-specific IIB subunit; KEGG: kpe:KPK_0039 PTS system, lactose/cellobiose family IIB subunit' product='phosphotransferase system lactose/cellobiose-specific IIB subunit' protein_id=ADC55977.1 tran…
CP001891	GenBank	CDS	44194	45138	+	1	.	codon_start=1 db_xref=GI:288887660 db_xref=InterPro:IPR000843 db_xref=InterPro:IPR010982 inference='protein motif:PFAM:PF00356' locus_tag=Kvar_0046 note='PFAM: regulatory protein LacI; SMART: regulatory protein LacI; KEGG: kpe:KPK_0040 transcriptional regulator, LacI family' product='transcriptional regulator, LacI family' protein_id=ADC55978.1 transl_table=11
CP001891	GenBank	CDS	45350	46720	+	1	.	codon_start=1 db_xref=GI:288887661 db_xref=InterPro:IPR005829 db_xref=InterPro:IPR011701 db_xref=InterPro:IPR016196 inference='protein motif:PFAM:PF07690' locus_tag=Kvar_0047 note='PFAM: major facilitator superfamily MFS_1; KEGG: kpe:KPK_0041 putative 4-hydroxybenzoate transporter' product='major facilitator superfamily MFS_1' protein_id=ADC55979.1 transl_table=11
CP001891	GenBank	CDS	46734	47996	+	1	.	codon_start=1 db_xref=GI:288887662 db_xref=InterPro:IPR004183 db_xref=InterPro:IPR011986 inference='protein motif:PFAM:PF02900' locus_tag=Kvar_0048 note='PFAM: Extradiol ring-cleavage dioxygenase class III protein subunit B; Extradiol ring-cleavage dioxygenase LigAB LigA subunit; KEGG: kpe:KPK_0043 protocatechuate 4,5-dioxygenase' product='Extradiol ring-cleavage dioxygenase class III protein sub…
CP001891	GenBank	CDS	47993	49219	+	-1	.	codon_start=1 db_xref=GI:288887663 db_xref=InterPro:IPR000847 db_xref=InterPro:IPR005119 db_xref=InterPro:IPR011991 inference='protein motif:PFAM:PF03466' locus_tag=Kvar_0049 note='PFAM: LysR substrate-binding; regulatory protein LysR; KEGG: kpe:KPK_0042 transcriptional regulator, LysR family' product='transcriptional regulator, LysR family' protein_id=ADC55981.1 transl_table=11
CP001891	GenBank	CDS	49347	50087	+	1	.	codon_start=1 db_xref=GI:288887664 db_xref=InterPro:IPR003737 inference='protein motif:PFAM:PF02585' locus_tag=Kvar_0050 note='PFAM: LmbE family protein; KEGG: kpe:KPK_0044 GlcNAc-PI de-N-acetylase family protein' product='LmbE family protein' protein_id=ADC55982.1 transl_table=11
CP001891	GenBank	CDS	50084	50797	+	1	.	codon_start=1 db_xref=GI:288887665 db_xref=InterPro:IPR005493 db_xref=InterPro:IPR014165 inference='protein motif:TFAM:TIGR02798' locus_tag=Kvar_0051 note='TIGRFAM: 4-carboxy-4-hydroxy-2-oxoadipate aldolase/oxaloacetate decarboxylase; PFAM: Dimethylmenaquinone methyltransferase; KEGG: kpe:KPK_0045 hypothetical protein' product='4-carboxy-4-hydroxy-2-oxoadipate aldolase/oxaloacetate decarboxylase'…
CP001891	GenBank	CDS	50798	51883	+	1	.	codon_start=1 db_xref=GI:288887666 db_xref=InterPro:IPR007400 inference='protein motif:PFAM:PF04303' locus_tag=Kvar_0052 note='PFAM: protein of unknown function DUF453; KEGG: kpe:KPK_0046 putative FldA protein' product='protein of unknown function DUF453' protein_id=ADC55984.1 transl_table=11
CP001891	GenBank	CDS	51886	52749	+	1	.	codon_start=1 db_xref=GI:288887667 db_xref=InterPro:IPR006115 db_xref=InterPro:IPR008927 db_xref=InterPro:IPR013328 db_xref=InterPro:IPR015814 db_xref=InterPro:IPR016040 inference='protein motif:PFAM:PF09130' locus_tag=Kvar_0053 note='PFAM: Phosphogluconate dehydrogenase, NAD-binding, putative-like; 6-phosphogluconate dehydrogenase NAD-binding; KEGG: kpe:KPK_0047 putative oxidoreductase, NAD-bind…
CP001891	GenBank	CDS	52753	53043	+	-1	.	codon_start=1 db_xref=GI:288887668 inference='similar to AA sequence:KEGG:KP1_5414' locus_tag=Kvar_0054 note='KEGG: kpu:KP1_5414 putative secreted protein' product='putative secreted protein' protein_id=ADC55986.1 transl_table=11
CP001891	GenBank	CDS	53150	54052	+	-1	.	codon_start=1 db_xref=GI:288887669 db_xref=InterPro:IPR000620 db_xref=InterPro:IPR004779 inference='protein motif:TFAM:TIGR00950' locus_tag=Kvar_0055 note='TIGRFAM: carboxylate/amino acid/amine transporter; PFAM: protein of unknown function DUF6 transmembrane; KEGG: kpu:KP1_5413 putative transport protein' product='carboxylate/amino acid/amine transporter' protein_id=ADC55987.1 transl_table=11
CP001891	GenBank	CDS	54204	55634	+	-1	.	codon_start=1 db_xref=GI:288887670 db_xref=InterPro:IPR001996 db_xref=InterPro:IPR003352 db_xref=InterPro:IPR013013 db_xref=InterPro:IPR018113 inference='protein motif:PFAM:PF02378' locus_tag=Kvar_0056 note='PFAM: phosphotransferase system EIIC; Phosphotransferase system EIIB/cysteine, phosphorylation site; KEGG: kpe:KPK_0050 N-acetylmuramic acid phosphotransfer permease' product='phosphotransfer…
CP001891	GenBank	CDS	55659	56561	+	-1	.	codon_start=1 db_xref=GI:288887671 db_xref=InterPro:IPR000408 db_xref=InterPro:IPR005486 db_xref=InterPro:IPR005488 inference='protein motif:TFAM:TIGR00274' locus_tag=Kvar_0057 note='TIGRFAM: glucokinase regulatory-like protein; KEGG: kpe:KPK_0051 N-acetylmuramic acid 6-phosphate etherase' product='glucokinase regulatory-like protein' protein_id=ADC55989.1 transl_table=11
CP001891	GenBank	CDS	56724	57887	+	-1	.	codon_start=1 db_xref=GI:288887672 db_xref=InterPro:IPR004812 db_xref=InterPro:IPR011701 db_xref=InterPro:IPR016196 inference='protein motif:TFAM:TIGR00710' locus_tag=Kvar_0058 note='TIGRFAM: drug resistance transporter, Bcr/CflA subfamily; PFAM: major facilitator superfamily MFS_1; KEGG: kpe:KPK_0052 drug resistance transporter, Bcr/CflA subfamily' product='drug resistance transporter, Bcr/CflA …
CP001891	GenBank	CDS	57933	59297	+	-1	.	codon_start=1 db_xref=GI:288887673 db_xref=InterPro:IPR003423 db_xref=InterPro:IPR010131 inference='protein motif:TFAM:TIGR01845' locus_tag=Kvar_0059 note='TIGRFAM: RND efflux system, outer membrane lipoprotein, NodT family; PFAM: outer membrane efflux protein; KEGG: kpu:KP1_5408 putative outer membrane efflux protein' product='RND efflux system, outer membrane lipoprotein, NodT family' protein_i…
CP001891	GenBank	CDS	59301	62408	+	-1	.	codon_start=1 db_xref=GI:288887674 db_xref=InterPro:IPR001036 db_xref=InterPro:IPR004764 inference='protein motif:TFAM:TIGR00915' locus_tag=Kvar_0060 note='TIGRFAM: transporter, hydrophobe/amphiphile efflux-1 (HAE1) family; PFAM: acriflavin resistance protein; KEGG: kpe:KPK_0054 multidrug efflux permease EefB' product='transporter, hydrophobe/amphiphile efflux-1 (HAE1) family' protein_id=ADC55992…
CP001891	GenBank	CDS	62408	63532	+	-1	.	codon_start=1 db_xref=GI:288887675 db_xref=InterPro:IPR006143 inference='protein motif:TFAM:TIGR01730' locus_tag=Kvar_0061 note='TIGRFAM: efflux transporter, RND family, MFP subunit; PFAM: secretion protein HlyD family protein; KEGG: kpe:KPK_0055 multidrug efflux transporter EefA' product='efflux transporter, RND family, MFP subunit' protein_id=ADC55993.1 transl_table=11
CP001891	GenBank	CDS	63567	63752	+	-1	.	codon_start=1 db_xref=GI:288887676 inference='ab initio prediction:Prodigal:1.4' locus_tag=Kvar_0062 note='KEGG: similar to nucleoporin 133kDa' product='hypothetical protein' protein_id=ADC55994.1 transl_table=11
CP001891	GenBank	CDS	63912	64328	+	1	.	codon_start=1 db_xref=GI:288887677 db_xref=InterPro:IPR000182 db_xref=InterPro:IPR016181 inference='protein motif:PFAM:PF00583' locus_tag=Kvar_0063 note='PFAM: GCN5-related N-acetyltransferase; KEGG: kpe:KPK_0058 acetyltransferase, GNAT family' product='GCN5-related N-acetyltransferase' protein_id=ADC55995.1 transl_table=11
CP001891	GenBank	CDS	64391	64993	+	1	.	codon_start=1 db_xref=GI:288887678 inference='ab initio prediction:Prodigal:1.4' locus_tag=Kvar_0064 note='KEGG: ecy:ECSE_3369 hypothetical protein' product='hypothetical protein' protein_id=ADC55996.1 transl_table=11
CP001891	GenBank	CDS	64950	65597	+	-1	.	codon_start=1 db_xref=GI:288887679 db_xref=InterPro:IPR000169 db_xref=InterPro:IPR001647 db_xref=InterPro:IPR009057 db_xref=InterPro:IPR011075 db_xref=InterPro:IPR012287 inference='protein motif:PFAM:PF00440' locus_tag=Kvar_0065 note='PFAM: regulatory protein TetR; KEGG: kpe:KPK_0059 transcriptional regulator, TetR family' product='transcriptional regulator, TetR family' protein_id=ADC55997.1 tra…
CP001891	GenBank	CDS	65678	67171	+	1	.	codon_start=1 db_xref=GI:288887680 db_xref=InterPro:IPR001411 db_xref=InterPro:IPR004638 db_xref=InterPro:IPR011701 db_xref=InterPro:IPR016196 inference='protein motif:TFAM:TIGR00711' locus_tag=Kvar_0066 note='TIGRFAM: drug resistance transporter, EmrB/QacA subfamily; PFAM: major facilitator superfamily MFS_1; KEGG: kpe:KPK_0061 drug resistance MFS transporter, drug:H+ antiporter-1 (DHA2) family'…
CP001891	GenBank	CDS	67168	68082	+	-1	.	codon_start=1 db_xref=GI:288887681 db_xref=InterPro:IPR000847 db_xref=InterPro:IPR005119 db_xref=InterPro:IPR011991 inference='protein motif:PFAM:PF03466' locus_tag=Kvar_0067 note='PFAM: LysR substrate-binding; regulatory protein LysR; KEGG: kpu:KP1_5400 putative LysR-family transcriptional regulator' product='transcriptional regulator, LysR family' protein_id=ADC55999.1 transl_table=11
CP001891	GenBank	CDS	68178	68807	+	1	.	codon_start=1 db_xref=GI:288887682 db_xref=InterPro:IPR009002 db_xref=InterPro:IPR011576 inference='protein motif:PFAM:PF01243' locus_tag=Kvar_0068 note='PFAM: pyridoxamine 5'-phosphate oxidase-related FMN-binding; KEGG: kpe:KPK_0062 pyridoxamine 5'-phosphate oxidase family protein' product='pyridoxamine 5'-phosphate oxidase-related FMN-binding protein' protein_id=ADC56000.1 transl_table=11
CP001891	GenBank	CDS	68807	69277	+	1	.	codon_start=1 db_xref=GI:288887683 db_xref=InterPro:IPR009783 inference='protein motif:PFAM:PF07080' locus_tag=Kvar_0069 note='PFAM: protein of unknown function DUF1348; KEGG: kpe:KPK_0063 hypothetical protein' product='protein of unknown function DUF1348' protein_id=ADC56001.1 transl_table=11
CP001891	GenBank	CDS	69297	69833	+	-1	.	codon_start=1 db_xref=GI:288887684 db_xref=InterPro:IPR003779 db_xref=InterPro:IPR004675 db_xref=InterPro:IPR010195 inference='protein motif:TFAM:TIGR01926' locus_tag=Kvar_0070 note='TIGRFAM: uncharacterized peroxidase-related enzyme; alkylhydroperoxidase like protein, AhpD family; PFAM: Carboxymuconolactone decarboxylase; KEGG: kpe:KPK_0064 putative peroxidase' product='uncharacterized peroxidas…
CP001891	GenBank	CDS	69950	70855	+	1	.	codon_start=1 db_xref=GI:288887685 db_xref=InterPro:IPR000005 db_xref=InterPro:IPR003313 db_xref=InterPro:IPR009057 db_xref=InterPro:IPR011051 db_xref=InterPro:IPR012287 db_xref=InterPro:IPR018060 db_xref=InterPro:IPR018062 db_xref=InterPro:IPR020449 inference='protein motif:PFAM:PF02311' locus_tag=Kvar_0071 note='PFAM: AraC protein arabinose-binding/dimerisation; helix-turn-helix- domain contain…
CP001891	GenBank	CDS	70983	71792	+	1	.	codon_start=1 db_xref=GI:288887686 db_xref=InterPro:IPR004478 db_xref=InterPro:IPR004872 inference='protein motif:TFAM:TIGR00363' locus_tag=Kvar_0072 note='TIGRFAM: lipoprotein, YaeC family; PFAM: NLPA lipoprotein; KEGG: kpu:KP1_5394 putative lipoprotein' product='lipoprotein, YaeC family' protein_id=ADC56004.1 transl_table=11
CP001891	GenBank	CDS	71817	72671	+	1	.	codon_start=1 db_xref=GI:288887687 db_xref=InterPro:IPR000620 inference='protein motif:PFAM:PF00892' locus_tag=Kvar_0073 note='PFAM: protein of unknown function DUF6 transmembrane; KEGG: kpu:KP1_5393 hypothetical protein' product='protein of unknown function DUF6 transmembrane' protein_id=ADC56005.1 transl_table=11
CP001891	GenBank	CDS	72661	73221	+	-1	.	codon_start=1 db_xref=GI:288887688 db_xref=InterPro:IPR000086 db_xref=InterPro:IPR015797 db_xref=InterPro:IPR020084 db_xref=InterPro:IPR020476 inference='protein motif:PFAM:PF00293' locus_tag=Kvar_0074 note='PFAM: NUDIX hydrolase; KEGG: kpe:KPK_0067 putative ADP-ribose pyrophosphatase' product='NUDIX hydrolase' protein_id=ADC56006.1 transl_table=11
CP001891	GenBank	CDS	73389	74168	+	1	.	codon_start=1 db_xref=GI:288887689 inference='similar to AA sequence:KEGG:KPK_0069' locus_tag=Kvar_0075 note='KEGG: kpe:KPK_0069 hypothetical protein' product='conserved hypothetical protein' protein_id=ADC56007.1 transl_table=11
CP001891	GenBank	CDS	74190	75143	+	1	.	codon_start=1 db_xref=GI:288887690 db_xref=InterPro:IPR000005 db_xref=InterPro:IPR002818 db_xref=InterPro:IPR009057 db_xref=InterPro:IPR018060 inference='protein motif:PFAM:PF00165' locus_tag=Kvar_0076 note='PFAM: helix-turn-helix- domain containing protein AraC type; ThiJ/PfpI domain protein; SMART: Helix-turn-helix, AraC domain; KEGG: kpe:KPK_0071 transcriptional regulator, AraC family' product…
CP001891	GenBank	CDS	75140	76189	+	-1	.	codon_start=1 db_xref=GI:288887691 db_xref=InterPro:IPR002328 db_xref=InterPro:IPR006140 db_xref=InterPro:IPR011032 db_xref=InterPro:IPR013149 db_xref=InterPro:IPR013154 db_xref=InterPro:IPR016040 inference='protein motif:PFAM:PF00107' locus_tag=Kvar_0077 note='PFAM: Alcohol dehydrogenase zinc-binding domain protein; Alcohol dehydrogenase GroES domain protein; KEGG: kpu:KP1_5388 hypothetical prot…
CP001891	GenBank	CDS	76561	77259	+	1	.	codon_start=1 db_xref=GI:288887692 inference='similar to AA sequence:KEGG:KPK_0072' locus_tag=Kvar_0078 note='KEGG: kpe:KPK_0072 hypothetical protein' product='putative transcriptional regulator, Crp/Fnr family' protein_id=ADC56010.1 transl_table=11
CP001891	GenBank	CDS	77311	77601	+	-1	.	codon_start=1 db_xref=GI:288887693 db_xref=InterPro:IPR007138 db_xref=InterPro:IPR011008 inference='protein motif:PFAM:PF03992' locus_tag=Kvar_0079 note='PFAM: Antibiotic biosynthesis monooxygenase; KEGG: kpe:KPK_0073 antibiotic biosynthesis monooxygenase domain protein' product='Antibiotic biosynthesis monooxygenase' protein_id=ADC56011.1 transl_table=11
CP001891	GenBank	CDS	77603	78610	+	-1	.	codon_start=1 db_xref=GI:288887694 db_xref=InterPro:IPR002364 db_xref=InterPro:IPR011032 db_xref=InterPro:IPR013149 db_xref=InterPro:IPR013154 db_xref=InterPro:IPR014182 db_xref=InterPro:IPR016040 inference='protein motif:TFAM:TIGR02817' locus_tag=Kvar_0080 note='TIGRFAM: zinc-binding alcohol dehydrogenase family protein; PFAM: Alcohol dehydrogenase zinc-binding domain protein; Alcohol dehydrogen…
CP001891	GenBank	CDS	78723	79190	+	-1	.	codon_start=1 db_xref=GI:288887695 inference='similar to AA sequence:KEGG:KPK_0075' locus_tag=Kvar_0081 note='KEGG: kpe:KPK_0075 hypothetical protein' product='conserved hypothetical protein' protein_id=ADC56013.1 transl_table=11
CP001891	GenBank	gene	79362	79452	+	-1	.	locus_tag=Kvar_R0001 note=tRNA-SeC(p)1
CP001891	GenBank	tRNA	79362	79452	+	-1	.	locus_tag=Kvar_R0001 product=tRNA-Sec
CP001891	GenBank	CDS	79745	81139	+	1	.	codon_start=1 db_xref=GI:288887696 db_xref=InterPro:IPR001927 db_xref=InterPro:IPR016196 db_xref=InterPro:IPR018043 inference='protein motif:TFAM:TIGR00792' locus_tag=Kvar_0082 note='TIGRFAM: sugar (Glycoside-Pentoside-Hexuronide) transporter; KEGG: kpe:KPK_0077 putative transporter' product='sugar (Glycoside-Pentoside-Hexuronide) transporter' protein_id=ADC56014.1 transl_table=11
CP001891	GenBank	CDS	81152	83470	+	1	.	codon_start=1 db_xref=GI:288887697 db_xref=InterPro:IPR000322 db_xref=InterPro:IPR017853 inference='protein motif:PFAM:PF01055' locus_tag=Kvar_0083 note='PFAM: glycoside hydrolase family 31; KEGG: kpe:KPK_0078 alpha-xylosidase YicI' product='glycoside hydrolase family 31' protein_id=ADC56015.1 transl_table=11
CP001891	GenBank	CDS	83629	84351	+	1	.	codon_start=1 db_xref=GI:288887698 db_xref=InterPro:IPR000281 inference='protein motif:PFAM:PF01418' locus_tag=Kvar_0084 note='PFAM: helix-turn-helix protein RpiR; KEGG: kpu:KP1_5377 putative sugar isomerase' product='transcriptional regulator, RpiR family' protein_id=ADC56016.1 transl_table=11
CP001891	GenBank	CDS	84831	86210	+	-1	.	codon_start=1 db_xref=GI:288887699 db_xref=InterPro:IPR001088 db_xref=InterPro:IPR015955 db_xref=InterPro:IPR016040 inference='protein motif:PFAM:PF02056' locus_tag=Kvar_0085 note='PFAM: glycoside hydrolase family 4; KEGG: kpe:KPK_0080 glycosyl hydrolase, family 4' product='glycoside hydrolase family 4' protein_id=ADC56017.1 transl_table=11
CP001891	GenBank	CDS	86223	87782	+	-1	.	codon_start=1 db_xref=GI:288887700 db_xref=InterPro:IPR001996 db_xref=InterPro:IPR003352 db_xref=InterPro:IPR011535 db_xref=InterPro:IPR013013 db_xref=InterPro:IPR018113 inference='protein motif:TFAM:TIGR00826' locus_tag=Kvar_0086 note='TIGRFAM: PTS system, glucose-like IIB subunint; PFAM: phosphotransferase system EIIC; Phosphotransferase system EIIB/cysteine, phosphorylation site; KEGG: kpe:KPK…
CP001891	GenBank	CDS	88033	89730	+	-1	.	codon_start=1 db_xref=GI:288887701 db_xref=InterPro:IPR007844 inference='protein motif:PFAM:PF05170' locus_tag=Kvar_0087 note='PFAM: AsmA family protein; KEGG: kpe:KPK_0082 AsmA family protein' product='AsmA family protein' protein_id=ADC56019.1 transl_table=11
CP001891	GenBank	CDS	89871	91262	+	-1	.	codon_start=1 db_xref=GI:288887702 db_xref=InterPro:IPR006042 db_xref=InterPro:IPR006043 inference='protein motif:TFAM:TIGR00801' locus_tag=Kvar_0088 note='TIGRFAM: uracil-xanthine permease; PFAM: Xanthine/uracil/vitamin C permease; KEGG: kpe:KPK_0083 xanthine permease' product='uracil-xanthine permease' protein_id=ADC56020.1 transl_table=11
CP001891	GenBank	CDS	91547	92749	+	1	.	codon_start=1 db_xref=GI:288887703 db_xref=InterPro:IPR004445 inference='protein motif:TFAM:TIGR00210' locus_tag=Kvar_0089 note='TIGRFAM: sodium/glutamate symporter; PFAM: sodium/glutamate symporter; KEGG: kpe:KPK_0084 sodium/glutamate symporter' product='sodium/glutamate symporter' protein_id=ADC56021.1 transl_table=11
CP001891	GenBank	CDS	92864	94375	+	-1	.	codon_start=1 db_xref=GI:288887704 db_xref=InterPro:IPR005999 db_xref=InterPro:IPR018483 db_xref=InterPro:IPR018484 db_xref=InterPro:IPR018485 inference='protein motif:TFAM:TIGR01311' locus_tag=Kvar_0090 note='TIGRFAM: glycerol kinase; PFAM: Carbohydrate kinase, FGGY-like; KEGG: kpe:KPK_0085 glycerol kinase' product='glycerol kinase' protein_id=ADC56022.1 transl_table=11
CP001891	GenBank	CDS	94397	95248	+	-1	.	codon_start=1 db_xref=GI:288887705 db_xref=InterPro:IPR000425 db_xref=InterPro:IPR012269 inference='protein motif:TFAM:TIGR00861' locus_tag=Kvar_0091 note='TIGRFAM: MIP family channel protein; PFAM: major intrinsic protein; KEGG: kpe:KPK_0086 glycerol uptake facilitator protein' product='MIP family channel protein' protein_id=ADC56023.1 transl_table=11
CP001891	GenBank	CDS	95697	95936	+	1	.	codon_start=1 db_xref=GI:288887706 db_xref=InterPro:IPR009252 inference='protein motif:PFAM:PF06005' locus_tag=Kvar_0092 note='PFAM: protein of unknown function DUF904; KEGG: kpe:KPK_0087 hypothetical protein' product='protein of unknown function DUF904' protein_id=ADC56024.1 transl_table=11
CP001891	GenBank	CDS	96088	97077	+	1	.	codon_start=1 db_xref=GI:288887707 db_xref=InterPro:IPR000957 db_xref=InterPro:IPR005669 db_xref=InterPro:IPR006059 inference='protein motif:TFAM:TIGR00971' locus_tag=Kvar_0093 note='TIGRFAM: sulfate ABC transporter, periplasmic sulfate-binding protein; PFAM: extracellular solute-binding protein family 1; KEGG: kpu:KP1_5365 periplasmic sulfate-binding protein' product='sulfate ABC transporter, pe…
CP001891	GenBank	CDS	97330	98094	+	1	.	EC_number=3.6.1.26 codon_start=1 db_xref=GI:288887708 db_xref=InterPro:IPR003763 db_xref=InterPro:IPR015993 inference='protein motif:TFAM:TIGR00672' locus_tag=Kvar_0094 note='KEGG: kpe:KPK_0089 CDP-diacylglycerol pyrophosphatase; TIGRFAM: CDP-diacylglycerol pyrophosphatase; PFAM: CDP-diacylglycerol pyrophosphatase' product='CDP-diacylglycerol pyrophosphatase' protein_id=ADC56026.1 transl_table=11
CP001891	GenBank	CDS	98159	99463	+	1	.	codon_start=1 db_xref=GI:288887709 db_xref=InterPro:IPR004680 inference='protein motif:PFAM:PF03600' locus_tag=Kvar_0095 note='PFAM: Citrate transporter; KEGG: kpe:KPK_0090 sodium:sulfate symporter family protein' product='Citrate transporter' protein_id=ADC56027.1 transl_table=11
CP001891	GenBank	CDS	99556	100323	+	-1	.	codon_start=1 db_xref=GI:288887710 db_xref=InterPro:IPR000652 db_xref=InterPro:IPR013785 db_xref=InterPro:IPR020861 inference='protein motif:TFAM:TIGR00419' locus_tag=Kvar_0096 note='TIGRFAM: triosephosphate isomerase; PFAM: triosephosphate isomerase; KEGG: kpu:KP1_5362 triosephosphate isomerase' product='triosephosphate isomerase' protein_id=ADC56028.1 transl_table=11
CP001891	GenBank	CDS	100433	101032	+	-1	.	codon_start=1 db_xref=GI:288887711 db_xref=InterPro:IPR009918 inference='protein motif:PFAM:PF07305' locus_tag=Kvar_0097 note='PFAM: protein of unknown function DUF1454; KEGG: kpe:KPK_0092 hypothetical protein' product='protein of unknown function DUF1454' protein_id=ADC56029.1 transl_table=11
CP001891	GenBank	CDS	101145	101573	+	1	.	codon_start=1 db_xref=GI:288887712 db_xref=InterPro:IPR008523 inference='protein motif:PFAM:PF05656' locus_tag=Kvar_0098 note='PFAM: protein of unknown function DUF805; KEGG: kpe:KPK_0093 hypothetical protein' product='protein of unknown function DUF805' protein_id=ADC56030.1 transl_table=11
CP001891	GenBank	CDS	101574	102320	+	-1	.	codon_start=1 db_xref=GI:288887713 db_xref=InterPro:IPR001433 db_xref=InterPro:IPR008333 db_xref=InterPro:IPR017927 db_xref=InterPro:IPR017938 inference='protein motif:PFAM:PF00175' locus_tag=Kvar_0099 note='PFAM: oxidoreductase FAD/NAD(P)-binding domain protein; Oxidoreductase FAD-binding domain protein; KEGG: kpe:KPK_0094 ferredoxin-NADP reductase' product='oxidoreductase FAD/NAD(P)-binding dom…
CP001891	GenBank	CDS	102471	103481	+	-1	.	EC_number=3.1.3.11 codon_start=1 db_xref=GI:288887714 db_xref=InterPro:IPR004464 inference='protein motif:TFAM:TIGR00330' locus_tag=Kvar_0100 note='KEGG: kpu:KP1_5358 fructose 1,6-bisphosphatase II; TIGRFAM: fructose-1,6-bisphosphatase, class II; PFAM: GlpX family protein' product='fructose-1,6-bisphosphatase, class II' protein_id=ADC56032.1 transl_table=11
CP001891	GenBank	CDS	103532	105613	+	-1	.	codon_start=1 db_xref=GI:288887715 db_xref=InterPro:IPR001650 db_xref=InterPro:IPR004365 db_xref=InterPro:IPR004609 db_xref=InterPro:IPR011545 db_xref=InterPro:IPR014001 db_xref=InterPro:IPR014021 db_xref=InterPro:IPR016027 db_xref=InterPro:IPR019793 inference='protein motif:TFAM:TIGR00643' locus_tag=Kvar_0101 note='KEGG: kpe:KPK_0096 ATP-dependent DNA helicase RecG; TIGRFAM: ATP-dependent DNA he…
CP001891	GenBank	CDS	105619	106308	+	-1	.	EC_number=2.1.1.34 codon_start=1 db_xref=GI:288887716 db_xref=InterPro:IPR001537 inference='protein motif:PRIAM:2.1.1.34' locus_tag=Kvar_0102 note='PFAM: tRNA/rRNA methyltransferase (SpoU); KEGG: kpe:KPK_0097 tRNA guanosine-2'-O-methyltransferase' product='tRNA guanosine-2'-O-methyltransferase' protein_id=ADC56034.1 transl_table=11
CP001891	GenBank	CDS	106313	108433	+	-1	.	EC_number=3.1.7.2 codon_start=1 db_xref=GI:288887717 db_xref=InterPro:IPR003607 db_xref=InterPro:IPR004095 db_xref=InterPro:IPR004811 db_xref=InterPro:IPR006674 db_xref=InterPro:IPR007685 db_xref=InterPro:IPR012675 db_xref=InterPro:IPR012676 inference='protein motif:TFAM:TIGR00691' locus_tag=Kvar_0103 note='KEGG: kpe:KPK_0098 bifunctional (p)ppGpp synthetase II/guanosine-3',5'-bis pyrophosphate 3…
CP001891	GenBank	CDS	108452	108727	+	-1	.	codon_start=1 db_xref=GI:288887718 db_xref=InterPro:IPR003716 db_xref=InterPro:IPR006110 inference='protein motif:TFAM:TIGR00690' locus_tag=Kvar_0104 note='TIGRFAM: DNA-directed RNA polymerase, omega subunit; PFAM: RNA polymerase Rpb6; KEGG: cko:CKO_05106 DNA-directed RNA polymerase subunit omega' product='DNA-directed RNA polymerase, omega subunit' protein_id=ADC56036.1 transl_table=11
CP001891	GenBank	CDS	108782	109405	+	-1	.	EC_number=2.7.4.8 codon_start=1 db_xref=GI:288887719 db_xref=InterPro:IPR008144 db_xref=InterPro:IPR008145 db_xref=InterPro:IPR017665 db_xref=InterPro:IPR020590 inference='protein motif:TFAM:TIGR03263' locus_tag=Kvar_0105 note='KEGG: kpu:KP1_5351 guanylate kinase; TIGRFAM: guanylate kinase; PFAM: guanylate kinase; SMART: guanylate kinase/L-type calcium channel region' product='guanylate kinase' p…
CP001891	GenBank	CDS	109663	111339	+	1	.	EC_number=6.5.1.2 codon_start=1 db_xref=GI:288887720 db_xref=InterPro:IPR004150 db_xref=InterPro:IPR010994 db_xref=InterPro:IPR012340 db_xref=InterPro:IPR013839 db_xref=InterPro:IPR013840 db_xref=InterPro:IPR016027 inference='protein motif:PRIAM:6.5.1.2' locus_tag=Kvar_0106 note='KEGG: kpe:KPK_0101 NAD-dependent DNA ligase LigB; PFAM: NAD-dependent DNA ligase adenylation; NAD-dependent DNA ligase…
CP001891	GenBank	CDS	111345	111962	+	-1	.	codon_start=1 db_xref=GI:288887721 db_xref=InterPro:IPR005115 inference='protein motif:PFAM:PF03458' locus_tag=Kvar_0107 note='PFAM: protein of unknown function UPF0126; KEGG: kpe:KPK_0102 hypothetical protein' product='protein of unknown function UPF0126' protein_id=ADC56039.1 transl_table=11
CP001891	GenBank	CDS	112238	113488	+	1	.	codon_start=1 db_xref=GI:288887722 db_xref=InterPro:IPR001807 db_xref=InterPro:IPR014743 inference='protein motif:PFAM:PF00654' locus_tag=Kvar_0108 note='PFAM: Cl- channel voltage-gated family protein; KEGG: kpe:KPK_0103 chloride transporter, chloride channel (ClC) family' product='Cl- channel voltage-gated family protein' protein_id=ADC56040.1 transl_table=11
CP001891	GenBank	CDS	113546	114604	+	-1	.	codon_start=1 db_xref=GI:288887723 db_xref=InterPro:IPR001497 db_xref=InterPro:IPR004026 db_xref=InterPro:IPR008332 db_xref=InterPro:IPR009057 db_xref=InterPro:IPR011991 db_xref=InterPro:IPR014048 db_xref=InterPro:IPR016221 db_xref=InterPro:IPR018060 inference='protein motif:TFAM:TIGR00589' locus_tag=Kvar_0109 note='KEGG: kpu:KP1_5347 putative methylated-DNA-[protein]-cysteine S-methyltransferase…
CP001891	GenBank	CDS	114607	115353	+	-1	.	codon_start=1 db_xref=GI:288887724 db_xref=InterPro:IPR015813 inference='similar to AA sequence:KEGG:KPN_03991' locus_tag=Kvar_0110 note='KEGG: kpn:KPN_03991 hypothetical protein' product='conserved hypothetical protein' protein_id=ADC56042.1 transl_table=11
CP001891	GenBank	CDS	115536	116399	+	-1	.	codon_start=1 db_xref=GI:288887725 db_xref=InterPro:IPR005229 db_xref=InterPro:IPR013527 db_xref=InterPro:IPR013551 inference='protein motif:PFAM:PF03755' locus_tag=Kvar_0111 note='PFAM: YicC domain protein; domain of unknown function DUF1732; KEGG: kpe:KPK_0104 hypothetical protein' product='YicC domain protein' protein_id=ADC56043.1 transl_table=11
CP001891	GenBank	CDS	117043	118743	+	1	.	codon_start=1 db_xref=GI:288887726 db_xref=InterPro:IPR002123 db_xref=InterPro:IPR016181 inference='protein motif:SMART:SM00563' locus_tag=Kvar_0112 note='SMART: phospholipid/glycerol acyltransferase; KEGG: kpe:KPK_0106 hypothetical protein' product='phospholipid/glycerol acyltransferase' protein_id=ADC56044.1 transl_table=11
CP001891	GenBank	CDS	118830	119795	+	1	.	codon_start=1 db_xref=GI:288887727 db_xref=InterPro:IPR006143 inference='protein motif:PFAM:PF00529' locus_tag=Kvar_0113 note='PFAM: secretion protein HlyD family protein; KEGG: kpe:KPK_0107 putative lipoprotein' product='secretion protein HlyD family protein' protein_id=ADC56045.1 transl_table=11
CP001891	GenBank	CDS	119788	120705	+	1	.	codon_start=1 db_xref=GI:288887728 db_xref=InterPro:IPR003439 db_xref=InterPro:IPR003593 db_xref=InterPro:IPR017871 inference='protein motif:PFAM:PF00005' locus_tag=Kvar_0114 note='PFAM: ABC transporter related; SMART: AAA ATPase; KEGG: kpe:KPK_0108 ABC transporter, ATP-binding protein' product='ABC transporter related protein' protein_id=ADC56046.1 transl_table=11
CP001891	GenBank	CDS	120692	121831	+	1	.	codon_start=1 db_xref=GI:288887729 db_xref=InterPro:IPR000412 db_xref=InterPro:IPR013525 inference='protein motif:PFAM:PF01061' locus_tag=Kvar_0115 note='PFAM: ABC-2 type transporter; KEGG: kpe:KPK_0109 ABC transporter, permease protein' product='ABC-2 type transporter' protein_id=ADC56047.1 transl_table=11
CP001891	GenBank	CDS	121927	122643	+	1	.	EC_number=2.7.7.56 codon_start=1 db_xref=GI:288887730 db_xref=InterPro:IPR001247 db_xref=InterPro:IPR002381 db_xref=InterPro:IPR015847 db_xref=InterPro:IPR018336 db_xref=InterPro:IPR020568 inference='protein motif:TFAM:TIGR01966' locus_tag=Kvar_0116 note='KEGG: kpu:KP1_5337 ribonuclease PH; TIGRFAM: ribonuclease PH; PFAM: 3' exoribonuclease; Exoribonuclease, phosphorolytic domain 2' product='ribo…
CP001891	GenBank	CDS	122755	123396	+	1	.	EC_number=2.4.2.10 codon_start=1 db_xref=GI:288887731 db_xref=InterPro:IPR000836 db_xref=InterPro:IPR004467 inference='protein motif:TFAM:TIGR00336' locus_tag=Kvar_0117 note='KEGG: kpe:KPK_0111 orotate phosphoribosyltransferase; TIGRFAM: orotate phosphoribosyltransferase; PFAM: phosphoribosyltransferase' product='orotate phosphoribosyltransferase' protein_id=ADC56049.1 transl_table=11
CP001891	GenBank	CDS	123434	124450	+	-1	.	EC_number=3.1.1.17 codon_start=1 db_xref=GI:288887732 db_xref=InterPro:IPR005511 db_xref=InterPro:IPR006311 db_xref=InterPro:IPR011042 db_xref=InterPro:IPR013658 db_xref=InterPro:IPR017909 inference='protein motif:PRIAM:3.1.1.17' locus_tag=Kvar_0118 note='PFAM: SMP-30/Gluconolaconase/LRE domain protein; KEGG: kpe:KPK_0112 SMP-30/gluconolactonase/LRE family protein' product=Gluconolactonase protei…
CP001891	GenBank	CDS	124626	125222	+	-1	.	codon_start=1 db_xref=GI:288887733 db_xref=InterPro:IPR001647 db_xref=InterPro:IPR009057 db_xref=InterPro:IPR011075 db_xref=InterPro:IPR012287 inference='protein motif:PFAM:PF00440' locus_tag=Kvar_0119 note='PFAM: regulatory protein TetR; KEGG: kpe:KPK_0113 nucleoid occlusion protein' product='transcriptional regulator, TetR family' protein_id=ADC56051.1 transl_table=11
CP001891	GenBank	CDS	125347	125805	+	-1	.	codon_start=1 db_xref=GI:288887734 db_xref=InterPro:IPR008180 db_xref=InterPro:IPR008181 inference='protein motif:TFAM:TIGR00576' locus_tag=Kvar_0120 note='TIGRFAM: deoxyuridine 5'-triphosphate nucleotidohydrolase Dut; PFAM: deoxyUTP pyrophosphatase; KEGG: kpe:KPK_0114 deoxyuridine 5'-triphosphate nucleotidohydrolase' product='deoxyuridine 5'-triphosphate nucleotidohydrolase Dut' protein_id=ADC56…
CP001891	GenBank	CDS	125783	127000	+	-1	.	EC_number=6.3.2.5 codon_start=1 db_xref=GI:288887735 db_xref=InterPro:IPR003382 db_xref=InterPro:IPR005252 db_xref=InterPro:IPR007085 inference='protein motif:TFAM:TIGR00521' locus_tag=Kvar_0121 note='KEGG: kpe:KPK_0115 bifunctional phosphopantothenoylcysteine decarboxylase/phosphopantothenate synthase; TIGRFAM: phosphopantothenoylcysteine decarboxylase/phosphopantothenate/cysteine ligase; PFAM: …
CP001891	GenBank	CDS	127170	127835	+	1	.	codon_start=1 db_xref=GI:288887736 db_xref=InterPro:IPR001405 inference='protein motif:TFAM:TIGR00608' locus_tag=Kvar_0122 note='TIGRFAM: DNA repair protein RadC; PFAM: DNA repair protein RadC; KEGG: kpe:KPK_0116 DNA repair protein RadC' product='DNA repair protein RadC' protein_id=ADC56054.1 transl_table=11
CP001891	GenBank	CDS	128052	128288	+	1	.	codon_start=1 db_xref=GI:288887737 db_xref=InterPro:IPR001383 inference='protein motif:TFAM:TIGR00009' locus_tag=Kvar_0123 note='TIGRFAM: ribosomal protein L28; PFAM: ribosomal protein L28; KEGG: kpe:KPK_0117 50S ribosomal protein L28' product='ribosomal protein L28' protein_id=ADC56055.1 transl_table=11
CP001891	GenBank	CDS	128309	128476	+	1	.	codon_start=1 db_xref=GI:288887738 db_xref=InterPro:IPR001705 db_xref=InterPro:IPR018264 inference='protein motif:TFAM:TIGR01023' locus_tag=Kvar_0124 note='TIGRFAM: ribosomal protein L33; PFAM: ribosomal protein L33; KEGG: kpu:KP1_5328 50S ribosomal protein L33' product='ribosomal protein L33' protein_id=ADC56056.1 transl_table=11
CP001891	GenBank	CDS	128612	129421	+	1	.	EC_number=3.2.2.23 codon_start=1 db_xref=GI:288887739 db_xref=InterPro:IPR000191 db_xref=InterPro:IPR000214 db_xref=InterPro:IPR010979 db_xref=InterPro:IPR012319 db_xref=InterPro:IPR015886 db_xref=InterPro:IPR015887 inference='protein motif:TFAM:TIGR00577' locus_tag=Kvar_0125 note='KEGG: kpe:KPK_0119 formamidopyrimidine-DNA glycosylase; TIGRFAM: formamidopyrimidine-DNA glycosylase; PFAM: Formamid…
CP001891	GenBank	CDS	129557	130036	+	-1	.	EC_number=2.7.7.3 codon_start=1 db_xref=GI:288887740 db_xref=InterPro:IPR001980 db_xref=InterPro:IPR004820 db_xref=InterPro:IPR004821 db_xref=InterPro:IPR014729 inference='protein motif:TFAM:TIGR01510' locus_tag=Kvar_0126 note='KEGG: kpe:KPK_0120 phosphopantetheine adenylyltransferase; TIGRFAM: pantetheine-phosphate adenylyltransferase; cytidyltransferase-related domain protein; PFAM: cytidylyltr…
CP001891	GenBank	CDS	130039	130809	+	-1	.	codon_start=1 db_xref=GI:288887741 db_xref=InterPro:IPR001173 db_xref=InterPro:IPR001969 inference='protein motif:PFAM:PF00535' locus_tag=Kvar_0127 note='PFAM: glycosyl transferase family 2; KEGG: kpe:KPK_0121 glycosyl transferase, group 2 family protein' product='glycosyl transferase family 2' protein_id=ADC56059.1 transl_table=11
CP001891	GenBank	CDS	130809	132083	+	-1	.	codon_start=1 db_xref=GI:288887742 db_xref=InterPro:IPR001296 db_xref=InterPro:IPR007507 inference='protein motif:PFAM:PF04413' locus_tag=Kvar_0128 note='PFAM: Three-deoxy-D-manno-octulosonic-acid transferase domain protein; glycosyl transferase group 1; KEGG: kpe:KPK_0122 3-deoxy-D-manno-octulosonic-acid transferase' product='Three-deoxy-D-manno-octulosonic-acid transferase domain protein' prote…
CP001891	GenBank	CDS	132175	133164	+	-1	.	codon_start=1 db_xref=GI:288887743 db_xref=InterPro:IPR001173 inference='protein motif:PFAM:PF00535' locus_tag=Kvar_0129 note='PFAM: glycosyl transferase family 2; KEGG: kpe:KPK_0123 putative glycosyl transferase' product='glycosyl transferase family 2' protein_id=ADC56061.1 transl_table=11
CP001891	GenBank	CDS	133194	134288	+	-1	.	codon_start=1 db_xref=GI:288887744 db_xref=InterPro:IPR001296 db_xref=InterPro:IPR005829 inference='protein motif:PFAM:PF00534' locus_tag=Kvar_0130 note='PFAM: glycosyl transferase group 1; KEGG: kpe:KPK_0124 glycosyl transferase, group 1 family protein' product='glycosyl transferase group 1' protein_id=ADC56062.1 transl_table=11
CP001891	GenBank	CDS	134291	135418	+	-1	.	codon_start=1 db_xref=GI:288887745 db_xref=InterPro:IPR001296 inference='protein motif:PFAM:PF00534' locus_tag=Kvar_0131 note='PFAM: glycosyl transferase group 1; KEGG: kpe:KPK_0125 putative lipopolysaccharide core biosynthesis protein RfaG' product='glycosyl transferase group 1' protein_id=ADC56063.1 transl_table=11
CP001891	GenBank	CDS	135415	136491	+	-1	.	codon_start=1 db_xref=GI:288887746 db_xref=InterPro:IPR002201 db_xref=InterPro:IPR011916 inference='protein motif:TFAM:TIGR02201' locus_tag=Kvar_0132 note='TIGRFAM: lipopolysaccharide heptosyltransferase III; PFAM: glycosyl transferase family 9; KEGG: kpe:KPK_0126 lipopolysaccharide core biosynthesis glycosyltransferase RfaQ' product='lipopolysaccharide heptosyltransferase III' protein_id=ADC5606…
CP001891	GenBank	CDS	136603	137565	+	1	.	codon_start=1 db_xref=GI:288887747 inference='similar to AA sequence:KEGG:KPK_0127' locus_tag=Kvar_0133 note='KEGG: kpe:KPK_0127 WalW protein' product='WalW protein' protein_id=ADC56065.1 transl_table=11
CP001891	GenBank	CDS	137584	138663	+	1	.	codon_start=1 db_xref=GI:288887748 db_xref=InterPro:IPR002201 inference='protein motif:PFAM:PF01075' locus_tag=Kvar_0134 note='PFAM: glycosyl transferase family 9; KEGG: kpe:KPK_0128 putative lipopolysaccharide 1,2-N-acetylglucosaminetransferase RfaK' product='glycosyl transferase family 9' protein_id=ADC56066.1 transl_table=11
CP001891	GenBank	CDS	138707	139876	+	-1	.	codon_start=1 db_xref=GI:288887749 db_xref=InterPro:IPR007016 inference='protein motif:PFAM:PF04932' locus_tag=Kvar_0135 note='PFAM: O-antigen polymerase; KEGG: kpe:KPK_0129 surface polymer ligase WaaL' product='O-antigen polymerase' protein_id=ADC56067.1 transl_table=11
CP001891	GenBank	CDS	139854	140762	+	-1	.	codon_start=1 db_xref=GI:288887750 inference='similar to AA sequence:KEGG:KPK_0130' locus_tag=Kvar_0136 note='KEGG: kpe:KPK_0130 putative lipopolysaccharide core biosynthesis protein RfaZ' product='putative lipopolysaccharide core biosynthesis protein RfaZ' protein_id=ADC56068.1 transl_table=11
CP001891	GenBank	CDS	140762	141739	+	-1	.	codon_start=1 db_xref=GI:288887751 db_xref=InterPro:IPR002201 db_xref=InterPro:IPR011908 inference='protein motif:TFAM:TIGR02193' locus_tag=Kvar_0137 note='TIGRFAM: lipopolysaccharide heptosyltransferase I; PFAM: glycosyl transferase family 9; KEGG: kpe:KPK_0131 ADP-heptose:LPS heptosyl transferase I' product='lipopolysaccharide heptosyltransferase I' protein_id=ADC56069.1 transl_table=11
CP001891	GenBank	CDS	141743	142801	+	-1	.	codon_start=1 db_xref=GI:288887752 db_xref=InterPro:IPR002201 db_xref=InterPro:IPR011910 inference='protein motif:TFAM:TIGR02195' locus_tag=Kvar_0138 note='TIGRFAM: lipopolysaccharide heptosyltransferase II; PFAM: glycosyl transferase family 9; KEGG: kpe:KPK_0132 ADP-heptose:LPS heptosyltransferase II' product='lipopolysaccharide heptosyltransferase II' protein_id=ADC56070.1 transl_table=11
CP001891	GenBank	CDS	142810	143742	+	-1	.	codon_start=1 db_xref=GI:288887753 db_xref=InterPro:IPR001509 db_xref=InterPro:IPR011912 db_xref=InterPro:IPR016040 inference='protein motif:TFAM:TIGR02197' locus_tag=Kvar_0139 note='TIGRFAM: ADP-L-glycero-D-manno-heptose-6-epimerase; PFAM: NAD-dependent epimerase/dehydratase; KEGG: kpe:KPK_0133 ADP-L-glycero-D-mannoheptose-6-epimerase' product=ADP-L-glycero-D-manno-heptose-6-epimerase protein_id…
CP001891	GenBank	CDS	143956	145149	+	1	.	EC_number=2.3.1.29 codon_start=1 db_xref=GI:288887754 db_xref=InterPro:IPR001917 db_xref=InterPro:IPR004839 db_xref=InterPro:IPR011282 db_xref=InterPro:IPR015421 db_xref=InterPro:IPR015424 inference='protein motif:TFAM:TIGR01822' locus_tag=Kvar_0140 note='KEGG: kpu:KP1_5312 2-amino-3-ketobutyrate coenzyme A ligase; TIGRFAM: 2-amino-3-ketobutyrate coenzyme A ligase; PFAM: aminotransferase class I …
CP001891	GenBank	CDS	145162	146187	+	1	.	codon_start=1 db_xref=GI:288887755 db_xref=InterPro:IPR002328 db_xref=InterPro:IPR004627 db_xref=InterPro:IPR011032 db_xref=InterPro:IPR013149 db_xref=InterPro:IPR013154 db_xref=InterPro:IPR016040 inference='protein motif:TFAM:TIGR00692' locus_tag=Kvar_0141 note='TIGRFAM: L-threonine 3-dehydrogenase; PFAM: Alcohol dehydrogenase GroES domain protein; Alcohol dehydrogenase zinc-binding domain prote…
CP001891	GenBank	CDS	146357	147145	+	1	.	codon_start=1 db_xref=GI:288887756 db_xref=InterPro:IPR001173 inference='protein motif:PFAM:PF00535' locus_tag=Kvar_0142 note='PFAM: glycosyl transferase family 2; KEGG: kpe:KPK_0136 glycosyl transferase, group 2 family protein' product='glycosyl transferase family 2' protein_id=ADC56074.1 transl_table=11
CP001891	GenBank	CDS	147151	148107	+	-1	.	codon_start=1 db_xref=GI:288887757 db_xref=InterPro:IPR006837 inference='protein motif:PFAM:PF04748' locus_tag=Kvar_0143 note='PFAM: protein of unknown function DUF610 YibQ; KEGG: kpe:KPK_0137 polysaccharide deacetylase family protein' product='protein of unknown function DUF610 YibQ' protein_id=ADC56075.1 transl_table=11
CP001891	GenBank	CDS	148111	149382	+	-1	.	codon_start=1 db_xref=GI:288887758 db_xref=InterPro:IPR011055 db_xref=InterPro:IPR016047 inference='protein motif:PFAM:PF01551' locus_tag=Kvar_0144 note='PFAM: Peptidase M23; KEGG: kpe:KPK_0138 hypothetical protein' product='Peptidase M23' protein_id=ADC56076.1 transl_table=11
CP001891	GenBank	CDS	149392	150936	+	-1	.	EC_number=5.4.2.1 codon_start=1 db_xref=GI:288887759 db_xref=InterPro:IPR005995 db_xref=InterPro:IPR006124 db_xref=InterPro:IPR011258 db_xref=InterPro:IPR017849 db_xref=InterPro:IPR017850 inference='protein motif:TFAM:TIGR01307' locus_tag=Kvar_0145 note='KEGG: kpe:KPK_0139 phosphoglyceromutase; TIGRFAM: phosphoglycerate mutase, 2,3-bisphosphoglycerate-independent; PFAM: BPG-independent PGAM domai…
CP001891	GenBank	CDS	151182	151613	+	1	.	codon_start=1 db_xref=GI:288887760 db_xref=InterPro:IPR001763 inference='protein motif:PFAM:PF00581' locus_tag=Kvar_0146 note='PFAM: Rhodanese domain protein; SMART: Rhodanese domain protein; KEGG: kpe:KPK_0140 rhodanese domain protein' product='Rhodanese domain protein' protein_id=ADC56078.1 transl_table=11
CP001891	GenBank	CDS	151718	151969	+	1	.	codon_start=1 db_xref=GI:288887761 db_xref=InterPro:IPR002109 db_xref=InterPro:IPR011767 db_xref=InterPro:IPR011900 db_xref=InterPro:IPR012335 db_xref=InterPro:IPR012336 db_xref=InterPro:IPR014025 inference='protein motif:TFAM:TIGR02181' locus_tag=Kvar_0147 note='TIGRFAM: glutaredoxin 3; PFAM: glutaredoxin; KEGG: kpe:KPK_0141 glutaredoxin 3' product='glutaredoxin 3' protein_id=ADC56079.1 transl_t…
CP001891	GenBank	CDS	152030	152497	+	1	.	codon_start=1 db_xref=GI:288887762 db_xref=InterPro:IPR003708 inference='protein motif:TFAM:TIGR00809' locus_tag=Kvar_0148 note='TIGRFAM: protein-export protein SecB; PFAM: protein export chaperone SecB; KEGG: kpu:KP1_5302 preprotein translocase export chaperone subunit' product='protein-export protein SecB' protein_id=ADC56080.1 transl_table=11
CP001891	GenBank	CDS	152497	153516	+	1	.	EC_number=1.1.1.94 codon_start=1 db_xref=GI:288887763 db_xref=InterPro:IPR006109 db_xref=InterPro:IPR006168 db_xref=InterPro:IPR008927 db_xref=InterPro:IPR011128 db_xref=InterPro:IPR013328 db_xref=InterPro:IPR016040 inference='protein motif:PRIAM:1.1.1.94' locus_tag=Kvar_0149 note='PFAM: NAD-dependent glycerol-3-phosphate dehydrogenase domain protein; KEGG: kpe:KPK_0143 NAD(P)H-dependent glycerol…
CP001891	GenBank	CDS	153590	154411	+	1	.	EC_number=2.3.1.30 codon_start=1 db_xref=GI:288887764 db_xref=InterPro:IPR001451 db_xref=InterPro:IPR005881 db_xref=InterPro:IPR010493 db_xref=InterPro:IPR011004 db_xref=InterPro:IPR018357 inference='protein motif:TFAM:TIGR01172' locus_tag=Kvar_0150 note='KEGG: kpu:KP1_5300 serine acetyltransferase; TIGRFAM: serine O-acetyltransferase; PFAM: serine acetyltransferase domain protein; transferase he…
CP001891	GenBank	CDS	154493	154966	+	-1	.	codon_start=1 db_xref=GI:288887765 db_xref=InterPro:IPR001537 db_xref=InterPro:IPR004440 db_xref=InterPro:IPR016914 inference='protein motif:TFAM:TIGR00185' locus_tag=Kvar_0151 note='TIGRFAM: RNA methyltransferase, TrmH family, group 2; PFAM: tRNA/rRNA methyltransferase (SpoU); KEGG: kpe:KPK_0145 putative tRNA/rRNA methyltransferase YibK' product='RNA methyltransferase, TrmH family, group 2' prot…
CP001891	GenBank	CDS	155212	156396	+	-1	.	codon_start=1 db_xref=GI:288887766 db_xref=InterPro:IPR000262 db_xref=InterPro:IPR008259 db_xref=InterPro:IPR012133 db_xref=InterPro:IPR013785 db_xref=InterPro:IPR017934 inference='protein motif:PFAM:PF01070' locus_tag=Kvar_0152 note='PFAM: FMN-dependent alpha-hydroxy acid dehydrogenase; KEGG: kpe:KPK_0146 L-lactate dehydrogenase' product='FMN-dependent alpha-hydroxy acid dehydrogenase' protein_i…
CP001891	GenBank	CDS	156396	157169	+	-1	.	codon_start=1 db_xref=GI:288887767 db_xref=InterPro:IPR000524 db_xref=InterPro:IPR011711 db_xref=InterPro:IPR011991 inference='protein motif:PFAM:PF07729' locus_tag=Kvar_0153 note='PFAM: GntR domain protein; regulatory protein GntR HTH; SMART: regulatory protein GntR HTH; KEGG: kpe:KPK_0147 DNA-binding transcriptional repressor LldR' product='GntR domain protein' protein_id=ADC56085.1 transl_tabl…
CP001891	GenBank	CDS	157166	158821	+	-1	.	codon_start=1 db_xref=GI:288887768 db_xref=InterPro:IPR003804 inference='protein motif:TFAM:TIGR00795' locus_tag=Kvar_0154 note='TIGRFAM: L-lactate transport; PFAM: L-lactate permease; KEGG: kpe:KPK_0148 L-lactate permease' product='L-lactate transport' protein_id=ADC56086.1 transl_table=11
CP001891	GenBank	CDS	159106	159468	+	-1	.	codon_start=1 db_xref=GI:288887769 inference='similar to AA sequence:KEGG:KPK_0149' locus_tag=Kvar_0155 note='KEGG: kpe:KPK_0149 hypothetical protein' product='conserved hypothetical protein' protein_id=ADC56087.1 transl_table=11
CP001891	GenBank	CDS	159741	159965	+	1	.	codon_start=1 db_xref=GI:288887770 inference='similar to AA sequence:KEGG:KPK_0151' locus_tag=Kvar_0156 note='KEGG: kpe:KPK_0151 hypothetical protein' product='conserved hypothetical protein' protein_id=ADC56088.1 transl_table=11
CP001891	GenBank	CDS	159954	160550	+	-1	.	codon_start=1 db_xref=GI:288887771 db_xref=InterPro:IPR007761 inference='protein motif:PFAM:PF05068' locus_tag=Kvar_0157 note='PFAM: Mannitol repressor; KEGG: kpu:KP1_5291 repressor for mtl' product='mannitol repressor, MtlR' protein_id=ADC56089.1 transl_table=11
CP001891	GenBank	CDS	160550	161698	+	-1	.	codon_start=1 db_xref=GI:288887772 db_xref=InterPro:IPR000669 db_xref=InterPro:IPR008927 db_xref=InterPro:IPR013118 db_xref=InterPro:IPR013131 db_xref=InterPro:IPR013328 db_xref=InterPro:IPR016040 inference='protein motif:PFAM:PF08125' locus_tag=Kvar_0158 note='PFAM: Mannitol dehydrogenase domain; Mannitol dehydrogenase rossman domain; KEGG: kpe:KPK_0152 mannitol-1-phosphate 5-dehydrogenase' prod…
CP001891	GenBank	CDS	161801	163708	+	-1	.	codon_start=1 db_xref=GI:288887773 db_xref=InterPro:IPR002178 db_xref=InterPro:IPR003352 db_xref=InterPro:IPR003501 db_xref=InterPro:IPR004718 db_xref=InterPro:IPR013011 db_xref=InterPro:IPR013014 db_xref=InterPro:IPR016152 inference='protein motif:TFAM:TIGR00851' locus_tag=Kvar_0159 note='TIGRFAM: PTS system, mannitol-specific IIC subunit; PFAM: phosphoenolpyruvate-dependent sugar phosphotransfe…
CP001891	GenBank	CDS	164247	164615	+	1	.	codon_start=1 db_xref=GI:288887774 db_xref=InterPro:IPR011223 inference='similar to AA sequence:KEGG:KPK_0154' locus_tag=Kvar_0160 note='KEGG: kpe:KPK_0154 hypothetical protein' product='conserved hypothetical protein' protein_id=ADC56092.1 transl_table=11
CP001891	GenBank	CDS	164619	165755	+	1	.	codon_start=1 db_xref=GI:288887775 db_xref=InterPro:IPR006143 inference='protein motif:PFAM:PF00529' locus_tag=Kvar_0161 note='PFAM: secretion protein HlyD family protein; KEGG: kpe:KPK_0155 auxiliary transport protein, membrane fusion protein (MFP) family' product='secretion protein HlyD family protein' protein_id=ADC56093.1 transl_table=11
CP001891	GenBank	CDS	165862	166470	+	1	.	codon_start=1 db_xref=GI:288887776 db_xref=InterPro:IPR004045 db_xref=InterPro:IPR004046 db_xref=InterPro:IPR010987 db_xref=InterPro:IPR012335 db_xref=InterPro:IPR012336 db_xref=InterPro:IPR017933 inference='protein motif:PFAM:PF02798' locus_tag=Kvar_0162 note='PFAM: Glutathione S-transferase domain; KEGG: kpe:KPK_0156 putative glutathione S-transferase' product='Glutathione S-transferase domain …
CP001891	GenBank	CDS	166576	167964	+	1	.	EC_number=2.9.1.1 codon_start=1 db_xref=GI:288887777 db_xref=InterPro:IPR004534 db_xref=InterPro:IPR015424 db_xref=InterPro:IPR018319 inference='protein motif:TFAM:TIGR00474' locus_tag=Kvar_0163 note='KEGG: kpe:KPK_0157 selenocysteine synthase; TIGRFAM: L-seryl-tRNA selenium transferase; PFAM: Pyridoxal phosphate-dependent transferase' product='L-seryl-tRNA selenium transferase' protein_id=ADC560…
CP001891	GenBank	CDS	167961	169802	+	1	.	codon_start=1 db_xref=GI:288887778 db_xref=InterPro:IPR000795 db_xref=InterPro:IPR004161 db_xref=InterPro:IPR004535 db_xref=InterPro:IPR009000 db_xref=InterPro:IPR011991 db_xref=InterPro:IPR015190 db_xref=InterPro:IPR015191 inference='protein motif:TFAM:TIGR00475' locus_tag=Kvar_0164 note='TIGRFAM: selenocysteine-specific translation elongation factor; PFAM: protein synthesis factor GTP-binding; …
CP001891	GenBank	CDS	170043	170528	+	1	.	codon_start=1 db_xref=GI:288887779 db_xref=InterPro:IPR001450 db_xref=InterPro:IPR017896 db_xref=InterPro:IPR017900 inference='protein motif:PFAM:PF00037' locus_tag=Kvar_0166 note='PFAM: 4Fe-4S ferredoxin iron-sulfur binding domain protein; KEGG: kpe:KPK_0168 protein AegA' product='4Fe-4S ferredoxin iron-sulfur binding domain protein' protein_id=ADC56097.1 transl_table=11
CP001891	GenBank	CDS	170571	171827	+	-1	.	codon_start=1 db_xref=GI:288887780 db_xref=InterPro:IPR004839 db_xref=InterPro:IPR015421 db_xref=InterPro:IPR015424 inference='protein motif:PFAM:PF00155' locus_tag=Kvar_0167 note='PFAM: aminotransferase class I and II; KEGG: kpe:KPK_0169 valine--pyruvate transaminase' product='aminotransferase class I and II' protein_id=ADC56098.1 transl_table=11
CP001891	GenBank	CDS	171996	174029	+	-1	.	codon_start=1 db_xref=GI:288887781 db_xref=InterPro:IPR006047 db_xref=InterPro:IPR006589 db_xref=InterPro:IPR013781 db_xref=InterPro:IPR014635 db_xref=InterPro:IPR017853 inference='protein motif:PFAM:PF00128' locus_tag=Kvar_0168 note='PFAM: alpha amylase catalytic region; SMART: alpha amylase catalytic sub domain; KEGG: kpe:KPK_0170 periplasmic alpha-amylase precursor' product='alpha amylase cata…
CP001891	GenBank	CDS	174344	175162	+	1	.	codon_start=1 db_xref=GI:288887782 db_xref=InterPro:IPR002901 inference='protein motif:PFAM:PF01832' locus_tag=Kvar_0169 note='PFAM: Mannosyl-glycoprotein endo-beta-N-acetylglucosamidase; KEGG: kpe:KPK_0171 hypothetical protein' product='Mannosyl-glycoprotein endo-beta-N-acetylglucosamidase' protein_id=ADC56100.1 transl_table=11
CP001891	GenBank	CDS	175201	176379	+	-1	.	codon_start=1 db_xref=GI:288887783 db_xref=InterPro:IPR000005 db_xref=InterPro:IPR009057 db_xref=InterPro:IPR012287 db_xref=InterPro:IPR018060 db_xref=InterPro:IPR018062 db_xref=InterPro:IPR020449 inference='protein motif:PFAM:PF00165' locus_tag=Kvar_0170 note='PFAM: helix-turn-helix- domain containing protein AraC type; SMART: Helix-turn-helix, AraC domain; KEGG: kpe:KPK_0172 xylose operon regul…
CP001891	GenBank	CDS	176614	177795	+	-1	.	codon_start=1 db_xref=GI:288887784 db_xref=InterPro:IPR001851 inference='protein motif:PFAM:PF02653' locus_tag=Kvar_0171 note='PFAM: inner-membrane translocator; KEGG: kpe:KPK_0173 D-xylose ABC transporter, permease protein' product='inner-membrane translocator' protein_id=ADC56102.1 transl_table=11
CP001891	GenBank	CDS	177773	179314	+	-1	.	codon_start=1 db_xref=GI:288887785 db_xref=InterPro:IPR003439 db_xref=InterPro:IPR003593 db_xref=InterPro:IPR013455 db_xref=InterPro:IPR017871 inference='protein motif:TFAM:TIGR02633' locus_tag=Kvar_0172 note='KEGG: kpe:KPK_0174 xylose transporter ATP-binding subunit; TIGRFAM: D-xylose ABC transporter, ATPase subunit; PFAM: ABC transporter related; SMART: AAA ATPase' product='D-xylose ABC transpo…
CP001891	GenBank	CDS	179379	180374	+	-1	.	codon_start=1 db_xref=GI:288887786 db_xref=InterPro:IPR001761 db_xref=InterPro:IPR013456 inference='protein motif:TFAM:TIGR02634' locus_tag=Kvar_0173 note='TIGRFAM: D-xylose ABC transporter, periplasmic substrate-binding protein; PFAM: periplasmic binding protein/LacI transcriptional regulator; KEGG: kpu:KP1_5278 D-xylose transport system substrate-binding component' product='D-xylose ABC transpo…
CP001891	GenBank	CDS	180880	182202	+	1	.	EC_number=5.3.1.5 codon_start=1 db_xref=GI:288887787 db_xref=InterPro:IPR001998 db_xref=InterPro:IPR012307 db_xref=InterPro:IPR013022 db_xref=InterPro:IPR013452 inference='protein motif:TFAM:TIGR02630' locus_tag=Kvar_0174 note='KEGG: kpe:KPK_0176 xylose isomerase; TIGRFAM: xylose isomerase; PFAM: Xylose isomerase domain protein TIM barrel' product='xylose isomerase' protein_id=ADC56105.1 transl_t…
CP001891	GenBank	CDS	182295	183749	+	1	.	codon_start=1 db_xref=GI:288887788 db_xref=InterPro:IPR006000 db_xref=InterPro:IPR018483 db_xref=InterPro:IPR018484 db_xref=InterPro:IPR018485 inference='protein motif:TFAM:TIGR01312' locus_tag=Kvar_0175 note='TIGRFAM: xylulokinase; PFAM: Carbohydrate kinase, FGGY-like; KEGG: kpe:KPK_0177 xylulokinase' product=xylulokinase protein_id=ADC56106.1 transl_table=11
CP001891	GenBank	CDS	183918	184289	+	1	.	codon_start=1 db_xref=GI:288887789 db_xref=InterPro:IPR008024 inference='protein motif:PFAM:PF05360' locus_tag=Kvar_0176 note='PFAM: YiaAB two helix domain protein; KEGG: kpe:KPK_0178 hypothetical protein' product='YiaAB two helix domain protein' protein_id=ADC56107.1 transl_table=11
CP001891	GenBank	CDS	184324	184767	+	1	.	codon_start=1 db_xref=GI:288887790 db_xref=InterPro:IPR008024 inference='protein motif:PFAM:PF05360' locus_tag=Kvar_0177 note='PFAM: YiaAB two helix domain protein; KEGG: kpe:KPK_0179 hypothetical protein' product='YiaAB two helix domain protein' protein_id=ADC56108.1 transl_table=11
CP001891	GenBank	CDS	184794	185789	+	-1	.	codon_start=1 db_xref=GI:288887791 db_xref=InterPro:IPR002656 inference='protein motif:PFAM:PF01757' locus_tag=Kvar_0178 note='PFAM: acyltransferase 3; KEGG: kpe:KPK_0180 putative acyltransferase' product='acyltransferase 3' protein_id=ADC56109.1 transl_table=11
CP001891	GenBank	CDS	185966	186268	+	1	.	codon_start=1 db_xref=GI:288887792 inference='similar to AA sequence:KEGG:KP1_5271' locus_tag=Kvar_0179 note='KEGG: kpu:KP1_5271 putative outer membrane protein' product='putative outer membrane protein' protein_id=ADC56110.1 transl_table=11
CP001891	GenBank	CDS	186396	187307	+	1	.	EC_number=6.1.1.14 codon_start=1 db_xref=GI:288887793 db_xref=InterPro:IPR002310 db_xref=InterPro:IPR006194 inference='protein motif:TFAM:TIGR00388' locus_tag=Kvar_0180 note='KEGG: kpe:KPK_0182 glycyl-tRNA synthetase subunit alpha; TIGRFAM: glycyl-tRNA synthetase, alpha subunit; PFAM: glycyl-tRNA synthetase alpha subunit' product='glycyl-tRNA synthetase, alpha subunit' protein_id=ADC56111.1 trans…
CP001891	GenBank	CDS	187317	189386	+	1	.	EC_number=6.1.1.14 codon_start=1 db_xref=GI:288887794 db_xref=InterPro:IPR002311 db_xref=InterPro:IPR006194 db_xref=InterPro:IPR008909 db_xref=InterPro:IPR015944 inference='protein motif:TFAM:TIGR00211' locus_tag=Kvar_0181 note='KEGG: kpe:KPK_0183 glycyl-tRNA synthetase subunit beta; TIGRFAM: glycyl-tRNA synthetase, beta subunit' product='glycyl-tRNA synthetase, beta subunit' protein_id=ADC56112.…
CP001891	GenBank	CDS	189713	189865	+	1	.	codon_start=1 db_xref=GI:288887795 db_xref=InterPro:IPR000021 db_xref=InterPro:IPR018084 inference='protein motif:PFAM:PF01848' locus_tag=Kvar_0182 note='PFAM: Hok/gef cell toxic protein; KEGG: kpe:KPK_0184 protein HokA' product='Hok/gef cell toxic protein' protein_id=ADC56113.1 transl_table=11
CP001891	GenBank	CDS	190167	191786	+	1	.	codon_start=1 db_xref=GI:288887796 db_xref=InterPro:IPR003439 db_xref=InterPro:IPR003593 db_xref=InterPro:IPR017871 inference='protein motif:PFAM:PF00005' locus_tag=Kvar_0183 note='PFAM: ABC transporter related; SMART: AAA ATPase; KEGG: kpe:KPK_0185 ABC transporter, ATP-binding protein' product='ABC transporter related protein' protein_id=ADC56114.1 transl_table=11
CP001891	GenBank	CDS	191885	192097	+	-1	.	codon_start=1 db_xref=GI:288887797 db_xref=InterPro:IPR002059 db_xref=InterPro:IPR011129 db_xref=InterPro:IPR012156 db_xref=InterPro:IPR012340 db_xref=InterPro:IPR016027 db_xref=InterPro:IPR019844 inference='protein motif:PFAM:PF00313' locus_tag=Kvar_0184 note='PFAM: Cold-shock protein DNA-binding; SMART: Cold shock protein; KEGG: cko:CKO_05012 major cold shock protein' product='cold-shock DNA-bi…
CP001891	GenBank	CDS	192350	192640	+	-1	.	codon_start=1 db_xref=GI:288887798 db_xref=InterPro:IPR001387 inference='protein motif:SMART:SM00530' locus_tag=Kvar_0185 note='SMART: helix-turn-helix domain protein; KEGG: kpu:KP1_5264 putative transcriptional regulator' product='transcriptional regulator, XRE family' protein_id=ADC56116.1 transl_table=11
CP001891	GenBank	CDS	192886	194241	+	-1	.	codon_start=1 db_xref=GI:288887799 db_xref=InterPro:IPR004746 db_xref=InterPro:IPR005829 db_xref=InterPro:IPR011701 db_xref=InterPro:IPR016196 inference='protein motif:TFAM:TIGR00895' locus_tag=Kvar_0186 note='TIGRFAM: benzoate transport; PFAM: major facilitator superfamily MFS_1; KEGG: kpe:KPK_0188 4-hydroxybenzoate transporter' product='benzoate transport' protein_id=ADC56117.1 transl_table=11
CP001891	GenBank	CDS	194683	195393	+	1	.	codon_start=1 db_xref=GI:288887800 inference='similar to AA sequence:KEGG:KPK_0189' locus_tag=Kvar_0187 note='KEGG: kpe:KPK_0189 putative lipoprotein' product='putative lipoprotein' protein_id=ADC56118.1 transl_table=11
CP001891	GenBank	CDS	195502	196473	+	-1	.	codon_start=1 db_xref=GI:288887801 db_xref=InterPro:IPR006139 db_xref=InterPro:IPR006140 db_xref=InterPro:IPR016040 inference='protein motif:PFAM:PF02826' locus_tag=Kvar_0188 note='PFAM: D-isomer specific 2-hydroxyacid dehydrogenase NAD-binding; D-isomer specific 2-hydroxyacid dehydrogenase catalytic region; KEGG: kpe:KPK_0190 2-ketogluconate reductase' product='D-isomer specific 2-hydroxyacid de…
CP001891	GenBank	CDS	196498	197778	+	-1	.	codon_start=1 db_xref=GI:288887802 db_xref=InterPro:IPR011701 db_xref=InterPro:IPR016196 inference='protein motif:PFAM:PF07690' locus_tag=Kvar_0189 note='PFAM: major facilitator superfamily MFS_1; KEGG: kpe:KPK_0191 transporter, major facilitator family' product='major facilitator superfamily MFS_1' protein_id=ADC56120.1 transl_table=11
CP001891	GenBank	CDS	197883	198818	+	-1	.	codon_start=1 db_xref=GI:288887803 db_xref=InterPro:IPR002173 db_xref=InterPro:IPR011611 inference='protein motif:PFAM:PF00294' locus_tag=Kvar_0190 note='PFAM: PfkB domain protein; KEGG: kpe:KPK_0192 kinase, PfkB family' product='PfkB domain protein' protein_id=ADC56121.1 transl_table=11
CP001891	GenBank	CDS	198822	199571	+	-1	.	codon_start=1 db_xref=GI:288887804 db_xref=InterPro:IPR012307 db_xref=InterPro:IPR013022 inference='protein motif:PFAM:PF01261' locus_tag=Kvar_0191 note='PFAM: Xylose isomerase domain protein TIM barrel; KEGG: kpe:KPK_0193 AP endonuclease, family 2' product='Xylose isomerase domain protein TIM barrel' protein_id=ADC56122.1 transl_table=11
CP001891	GenBank	CDS	199683	200699	+	-1	.	codon_start=1 db_xref=GI:288887805 db_xref=InterPro:IPR000843 db_xref=InterPro:IPR001761 db_xref=InterPro:IPR010982 inference='protein motif:PFAM:PF00532' locus_tag=Kvar_0192 note='PFAM: periplasmic binding protein/LacI transcriptional regulator; regulatory protein LacI; SMART: regulatory protein LacI; KEGG: kpe:KPK_0194 sugar binding transcriptional regulator, LacI family' product='transcription…
CP001891	GenBank	CDS	200803	201465	+	-1	.	codon_start=1 db_xref=GI:288887806 db_xref=InterPro:IPR006664 db_xref=InterPro:IPR006665 db_xref=InterPro:IPR006690 db_xref=InterPro:IPR008816 inference='protein motif:PFAM:PF00691' locus_tag=Kvar_0193 note='PFAM: OmpA/MotB domain protein; 17 kDa surface antigen; KEGG: kpu:KP1_5255 putative outer membrane protein' product='OmpA/MotB domain protein' protein_id=ADC56124.1 transl_table=11
CP001891	GenBank	CDS	201633	203963	+	1	.	codon_start=1 db_xref=GI:288887807 db_xref=InterPro:IPR006655 db_xref=InterPro:IPR006656 db_xref=InterPro:IPR006657 db_xref=InterPro:IPR006658 db_xref=InterPro:IPR009010 inference='protein motif:TFAM:TIGR00509' locus_tag=Kvar_0194 note='TIGRFAM: molybdopterin guanine dinucleotide-containing S/N-oxide reductase; PFAM: molybdopterin oxidoreductase; molydopterin dinucleotide-binding region; KEGG: kp…
CP001891	GenBank	CDS	203932	204372	+	-1	.	codon_start=1 db_xref=GI:288887808 db_xref=InterPro:IPR000182 db_xref=InterPro:IPR016181 inference='protein motif:PFAM:PF00583' locus_tag=Kvar_0195 note='PFAM: GCN5-related N-acetyltransferase; KEGG: kpe:KPK_0197 hypothetical protein' product='GCN5-related N-acetyltransferase' protein_id=ADC56126.1 transl_table=11
CP001891	GenBank	CDS	204350	204931	+	-1	.	EC_number=3.2.2.20 codon_start=1 db_xref=GI:288887809 db_xref=InterPro:IPR004597 db_xref=InterPro:IPR005019 db_xref=InterPro:IPR011257 inference='protein motif:TFAM:TIGR00624' locus_tag=Kvar_0196 note='KEGG: kpe:KPK_0199 3-methyl-adenine DNA glycosylase I; TIGRFAM: DNA-3-methyladenine glycosylase I; PFAM: methyladenine glycosylase' product='DNA-3-methyladenine glycosylase I' protein_id=ADC56127.1…
CP001891	GenBank	CDS	205075	205719	+	1	.	codon_start=1 db_xref=GI:288887810 inference='similar to AA sequence:KEGG:KPK_0200' locus_tag=Kvar_0197 note='KEGG: kpe:KPK_0200 hypothetical protein' product='conserved hypothetical protein' protein_id=ADC56128.1 transl_table=11
CP001891	GenBank	CDS	205959	207164	+	1	.	codon_start=1 db_xref=GI:288887811 db_xref=InterPro:IPR004741 db_xref=InterPro:IPR011701 db_xref=InterPro:IPR016196 inference='protein motif:TFAM:TIGR00890' locus_tag=Kvar_0198 note='TIGRFAM: Oxalate/Formate Antiporter; PFAM: major facilitator superfamily MFS_1; KEGG: kpe:KPK_0201 transporter, major facilitator family' product='Oxalate/Formate Antiporter' protein_id=ADC56129.1 transl_table=11
CP001891	GenBank	CDS	207407	209080	+	1	.	codon_start=1 db_xref=GI:288887812 db_xref=InterPro:IPR000917 db_xref=InterPro:IPR012549 db_xref=InterPro:IPR017849 db_xref=InterPro:IPR017850 inference='protein motif:PFAM:PF00884' locus_tag=Kvar_0199 note='PFAM: sulfatase; protein of unknown function DUF1705; KEGG: kpe:KPK_0202 phosphoethanolamine transferase' product=sulfatase protein_id=ADC56130.1 transl_table=11
CP001891	GenBank	CDS	209277	210671	+	1	.	codon_start=1 db_xref=GI:288887813 db_xref=InterPro:IPR002110 db_xref=InterPro:IPR020683 inference='protein motif:PFAM:PF00023' locus_tag=Kvar_0200 note='PFAM: Ankyrin; KEGG: kpe:KPK_0203 ankyrin repeat protein' product=Ankyrin protein_id=ADC56131.1 transl_table=11
CP001891	GenBank	gene	210791	210867	+	1	.	locus_tag=Kvar_R0002 note=tRNA-Pro1
CP001891	GenBank	tRNA	210791	210867	+	1	.	locus_tag=Kvar_R0002 product=tRNA-Pro
CP001891	GenBank	CDS	211704	213311	+	1	.	codon_start=1 db_xref=GI:288887814 db_xref=InterPro:IPR000914 inference='protein motif:PFAM:PF00496' locus_tag=Kvar_0201 note='PFAM: extracellular solute-binding protein family 5; KEGG: kpe:KPK_0205 dipeptide ABC transporter, periplasmic dipeptide-binding protein' product='extracellular solute-binding protein family 5' protein_id=ADC56132.1 transl_table=11
CP001891	GenBank	CDS	213446	214465	+	1	.	codon_start=1 db_xref=GI:288887815 db_xref=InterPro:IPR000515 inference='protein motif:PFAM:PF00528' locus_tag=Kvar_0202 note='PFAM: binding-protein-dependent transport systems inner membrane component; KEGG: kpe:KPK_0206 dipeptide transporter permease DppB' product='binding-protein-dependent transport systems inner membrane component' protein_id=ADC56133.1 transl_table=11
CP001891	GenBank	CDS	214475	215377	+	1	.	codon_start=1 db_xref=GI:288887816 db_xref=InterPro:IPR000515 inference='protein motif:PFAM:PF00528' locus_tag=Kvar_0203 note='PFAM: binding-protein-dependent transport systems inner membrane component; KEGG: kpe:KPK_0207 dipeptide transporter' product='binding-protein-dependent transport systems inner membrane component' protein_id=ADC56134.1 transl_table=11
CP001891	GenBank	CDS	215388	216371	+	1	.	codon_start=1 db_xref=GI:288887817 db_xref=InterPro:IPR003439 db_xref=InterPro:IPR003593 db_xref=InterPro:IPR010066 db_xref=InterPro:IPR013563 db_xref=InterPro:IPR017871 inference='protein motif:TFAM:TIGR01727' locus_tag=Kvar_0204 note='KEGG: kpe:KPK_0208 dipeptide transporter ATP-binding subunit; TIGRFAM: oligopeptide/dipeptide ABC transporter, ATPase subunit; PFAM: ABC transporter related; Olig…
CP001891	GenBank	CDS	216368	217381	+	1	.	codon_start=1 db_xref=GI:288887818 db_xref=InterPro:IPR003439 db_xref=InterPro:IPR003593 db_xref=InterPro:IPR010066 db_xref=InterPro:IPR013563 db_xref=InterPro:IPR017871 inference='protein motif:TFAM:TIGR01727' locus_tag=Kvar_0205 note='KEGG: kpe:KPK_0209 dipeptide transporter ATP-binding subunit; TIGRFAM: oligopeptide/dipeptide ABC transporter, ATPase subunit; PFAM: ABC transporter related; Olig…
CP001891	GenBank	CDS	217896	218432	+	1	.	codon_start=1 db_xref=GI:288887819 inference='similar to AA sequence:KEGG:KPK_0210' locus_tag=Kvar_0206 note='KEGG: kpe:KPK_0210 hypothetical protein' product='conserved hypothetical protein' protein_id=ADC56137.1 transl_table=11
CP001891	GenBank	CDS	218423	219226	+	1	.	codon_start=1 db_xref=GI:288887820 db_xref=InterPro:IPR002586 db_xref=InterPro:IPR017746 inference='protein motif:TFAM:TIGR03371' locus_tag=Kvar_0207 note='TIGRFAM: cellulose synthase operon protein YhjQ; PFAM: Cobyrinic acid ac-diamide synthase; KEGG: kpe:KPK_0211 cellulose synthase operon protein YhjQ homolog' product='cellulose synthase operon protein YhjQ' protein_id=ADC56138.1 transl_table=11
CP001891	GenBank	CDS	219246	221357	+	1	.	codon_start=1 db_xref=GI:288887821 db_xref=InterPro:IPR001173 db_xref=InterPro:IPR003919 db_xref=InterPro:IPR009875 db_xref=InterPro:IPR017480 inference='protein motif:TFAM:TIGR03030' locus_tag=Kvar_0208 note='TIGRFAM: cellulose synthase catalytic subunit (UDP-forming); PFAM: glycosyl transferase family 2; type IV pilus assembly PilZ; KEGG: kpe:KPK_0212 putative cellulose synthase (UDP-forming)' …
CP001891	GenBank	CDS	221354	223786	+	1	.	codon_start=1 db_xref=GI:288887822 db_xref=InterPro:IPR003920 db_xref=InterPro:IPR018513 inference='protein motif:PFAM:PF03170' locus_tag=Kvar_0209 note='PFAM: Cellulose synthase BcsB; KEGG: kpe:KPK_0213 cellulose synthase regulator protein' product='Cellulose synthase BcsB' protein_id=ADC56140.1 transl_table=11
CP001891	GenBank	CDS	223786	227838	+	1	.	codon_start=1 db_xref=GI:288887823 db_xref=InterPro:IPR003921 db_xref=InterPro:IPR008410 db_xref=InterPro:IPR011717 db_xref=InterPro:IPR011990 db_xref=InterPro:IPR013026 db_xref=InterPro:IPR019734 inference='protein motif:PFAM:PF05420' locus_tag=Kvar_0210 note='PFAM: cellulose synthase operon C domain protein; Tetratricopeptide TPR_4; KEGG: kpe:KPK_0214 outer membrane autotransporter barrel domai…
CP001891	GenBank	CDS	227838	228314	+	1	.	codon_start=1 db_xref=GI:288887824 inference='similar to AA sequence:KEGG:KPK_0215' locus_tag=Kvar_0211 note='KEGG: kpe:KPK_0215 putative cellulose synthase operon protein D' product='putative cellulose synthase operon protein D' protein_id=ADC56142.1 transl_table=11
CP001891	GenBank	CDS	228326	229327	+	1	.	EC_number=3.2.1.4 codon_start=1 db_xref=GI:288887825 db_xref=InterPro:IPR002037 db_xref=InterPro:IPR008928 db_xref=InterPro:IPR012341 db_xref=InterPro:IPR019834 inference='protein motif:PRIAM:3.2.1.4' locus_tag=Kvar_0212 note='PFAM: glycoside hydrolase family 8; KEGG: kpe:KPK_0216 glycosyl hydrolase, family 8' product=Cellulase protein_id=ADC56143.1 transl_table=11
CP001891	GenBank	CDS	229435	231114	+	-1	.	codon_start=1 db_xref=GI:288887826 db_xref=InterPro:IPR017744 inference='protein motif:TFAM:TIGR03368' locus_tag=Kvar_0213 note='TIGRFAM: cellulose synthase operon protein YhjU; KEGG: kpe:KPK_0217 cellulose biosynthesis protein BcsG' product='cellulose synthase operon protein YhjU' protein_id=ADC56144.1 transl_table=11
CP001891	GenBank	CDS	231111	231308	+	-1	.	codon_start=1 db_xref=GI:288887827 db_xref=InterPro:IPR019995 inference='protein motif:TFAM:TIGR03493' locus_tag=Kvar_0214 note='TIGRFAM: celllulose biosynthesis operon protein BcsF/YhjT; KEGG: kpe:KPK_0218 cellulose biosynthesis protein BcsF' product='celllulose biosynthesis operon protein BcsF/YhjT' protein_id=ADC56145.1 transl_table=11
CP001891	GenBank	CDS	231308	232861	+	-1	.	codon_start=1 db_xref=GI:288887828 db_xref=InterPro:IPR017745 inference='protein motif:TFAM:TIGR03369' locus_tag=Kvar_0215 note='TIGRFAM: cellulose biosynthesis protein BcsE; KEGG: kpe:KPK_0219 cellulose biosynthesis protein BcsE' product='cellulose biosynthesis protein BcsE' protein_id=ADC56146.1 transl_table=11
CP001891	GenBank	CDS	233030	233218	+	1	.	codon_start=1 db_xref=GI:288887829 inference='similar to AA sequence:KEGG:KP1_5228' locus_tag=Kvar_0216 note='KEGG: kpu:KP1_5228 hypothetical protein' product='conserved hypothetical protein' protein_id=ADC56147.1 transl_table=11
CP001891	GenBank	CDS	233230	233961	+	1	.	codon_start=1 db_xref=GI:288887830 db_xref=InterPro:IPR009504 db_xref=InterPro:IPR017746 inference='protein motif:TFAM:TIGR03371' locus_tag=Kvar_0217 note='TIGRFAM: cellulose synthase operon protein YhjQ; PFAM: YhjQ family protein; KEGG: kpe:KPK_0221 cell division protein' product='cellulose synthase operon protein YhjQ' protein_id=ADC56148.1 transl_table=11
CP001891	GenBank	CDS	233958	236576	+	1	.	codon_start=1 db_xref=GI:288887831 db_xref=InterPro:IPR001173 db_xref=InterPro:IPR003919 db_xref=InterPro:IPR009875 db_xref=InterPro:IPR017480 inference='protein motif:TFAM:TIGR03030' locus_tag=Kvar_0218 note='TIGRFAM: cellulose synthase catalytic subunit (UDP-forming); PFAM: glycosyl transferase family 2; type IV pilus assembly PilZ; KEGG: kpe:KPK_0222 cellulose synthase catalytic subunit' produ…
CP001891	GenBank	CDS	236629	238932	+	1	.	codon_start=1 db_xref=GI:288887832 db_xref=InterPro:IPR003920 db_xref=InterPro:IPR018513 inference='protein motif:PFAM:PF03170' locus_tag=Kvar_0219 note='PFAM: Cellulose synthase BcsB; KEGG: kpe:KPK_0223 cellulose synthase regulator protein' product='Cellulose synthase BcsB' protein_id=ADC56150.1 transl_table=11
CP001891	GenBank	CDS	238936	240045	+	1	.	EC_number=3.2.1.4 codon_start=1 db_xref=GI:288887833 db_xref=InterPro:IPR002037 db_xref=InterPro:IPR008928 db_xref=InterPro:IPR012341 inference='protein motif:PRIAM:3.2.1.4' locus_tag=Kvar_0220 note='PFAM: glycoside hydrolase family 8; KEGG: kpe:KPK_0224 endo-1,4-D-glucanase' product=Cellulase protein_id=ADC56151.1 transl_table=11
CP001891	GenBank	CDS	240027	243506	+	1	.	codon_start=1 db_xref=GI:288887834 db_xref=InterPro:IPR001440 db_xref=InterPro:IPR008410 db_xref=InterPro:IPR011990 db_xref=InterPro:IPR013026 db_xref=InterPro:IPR013105 db_xref=InterPro:IPR019734 inference='protein motif:PFAM:PF05420' locus_tag=Kvar_0221 note='PFAM: cellulose synthase operon C domain protein; Tetratricopeptide TPR_2 repeat protein; TPR repeat-containing protein; KEGG: kpe:KPK_02…
CP001891	GenBank	CDS	243750	245756	+	1	.	codon_start=1 db_xref=GI:288887835 db_xref=InterPro:IPR000160 db_xref=InterPro:IPR001633 db_xref=InterPro:IPR003660 inference='protein motif:TFAM:TIGR00254' locus_tag=Kvar_0222 note='KEGG: kpe:KPK_0227 putative phosphodiesterase; TIGRFAM: diguanylate cyclase; PFAM: EAL domain protein; histidine kinase HAMP region domain protein; GGDEF domain containing protein; SMART: EAL domain protein; GGDEF do…
CP001891	GenBank	CDS	245913	247199	+	1	.	codon_start=1 db_xref=GI:288887836 db_xref=InterPro:IPR001991 db_xref=InterPro:IPR018107 inference='protein motif:PFAM:PF00375' locus_tag=Kvar_0223 note='PFAM: sodium:dicarboxylate symporter; KEGG: kpe:KPK_0228 C4-dicarboxylate transporter DctA' product='sodium:dicarboxylate symporter' protein_id=ADC56154.1 transl_table=11
CP001891	GenBank	CDS	247419	248921	+	1	.	codon_start=1 db_xref=GI:288887837 db_xref=InterPro:IPR007863 db_xref=InterPro:IPR011237 db_xref=InterPro:IPR011249 db_xref=InterPro:IPR011765 inference='protein motif:PFAM:PF00675' locus_tag=Kvar_0224 note='PFAM: peptidase M16 domain protein; KEGG: kpe:KPK_0229 peptidase, M16 (pitrilysin) family' product='peptidase M16 domain protein' protein_id=ADC56155.1 transl_table=11
CP001891	GenBank	CDS	248975	249904	+	-1	.	codon_start=1 db_xref=GI:288887838 db_xref=InterPro:IPR002173 db_xref=InterPro:IPR011611 inference='protein motif:PFAM:PF00294' locus_tag=Kvar_0225 note='PFAM: PfkB domain protein; KEGG: kpe:KPK_0230 2-dehydro-3-deoxygluconokinase' product='PfkB domain protein' protein_id=ADC56156.1 transl_table=11
CP001891	GenBank	CDS	250099	252150	+	1	.	codon_start=1 db_xref=GI:288887839 db_xref=InterPro:IPR007844 inference='protein motif:PFAM:PF05170' locus_tag=Kvar_0226 note='PFAM: AsmA family protein; KEGG: kpe:KPK_0232 AsmA family protein' product='AsmA family protein' protein_id=ADC56157.1 transl_table=11
CP001891	GenBank	CDS	252188	253510	+	-1	.	codon_start=1 db_xref=GI:288887840 db_xref=InterPro:IPR004736 db_xref=InterPro:IPR005828 db_xref=InterPro:IPR005829 db_xref=InterPro:IPR016196 db_xref=InterPro:IPR020785 inference='protein motif:TFAM:TIGR00883' locus_tag=Kvar_0227 note='TIGRFAM: metabolite/H+ symporter, major facilitator superfamily (MFS); PFAM: General substrate transporter; KEGG: kpu:KP1_5214 putative transport protein' product…
CP001891	GenBank	CDS	253782	254813	+	-1	.	codon_start=1 db_xref=GI:288887841 db_xref=InterPro:IPR004664 db_xref=InterPro:IPR005274 inference='protein motif:TFAM:TIGR00766' locus_tag=Kvar_0228 note='TIGRFAM: ribonuclease; PFAM: ribonuclease BN; KEGG: kpe:KPK_0234 putative ribonuclease' product=ribonuclease protein_id=ADC56159.1 transl_table=11
CP001891	GenBank	CDS	254919	255818	+	-1	.	codon_start=1 db_xref=GI:288887842 db_xref=InterPro:IPR000847 db_xref=InterPro:IPR005119 db_xref=InterPro:IPR011991 inference='protein motif:PFAM:PF03466' locus_tag=Kvar_0229 note='PFAM: LysR substrate-binding; regulatory protein LysR; KEGG: kpe:KPK_0235 transcriptional regulator, LysR family' product='transcriptional regulator, LysR family' protein_id=ADC56160.1 transl_table=11
CP001891	GenBank	CDS	255938	256696	+	1	.	codon_start=1 db_xref=GI:288887843 db_xref=InterPro:IPR002198 db_xref=InterPro:IPR002347 db_xref=InterPro:IPR016040 inference='protein motif:PFAM:PF00106' locus_tag=Kvar_0230 note='PFAM: short-chain dehydrogenase/reductase SDR; KEGG: kpe:KPK_0236 oxidoreductase, short chain dehydrogenase/reductase family' product='short-chain dehydrogenase/reductase SDR' protein_id=ADC56161.1 transl_table=11
CP001891	GenBank	CDS	256721	257254	+	-1	.	codon_start=1 db_xref=GI:288887844 db_xref=InterPro:IPR000182 db_xref=InterPro:IPR016181 inference='protein motif:PFAM:PF00583' locus_tag=Kvar_0231 note='PFAM: GCN5-related N-acetyltransferase; KEGG: kpe:KPK_0237 acetyltransferase, GNAT family' product='GCN5-related N-acetyltransferase' protein_id=ADC56162.1 transl_table=11
CP001891	GenBank	CDS	257321	258973	+	-1	.	EC_number=3.2.1.28 codon_start=1 db_xref=GI:288887845 db_xref=InterPro:IPR001661 db_xref=InterPro:IPR008928 db_xref=InterPro:IPR018232 inference='protein motif:PRIAM:3.2.1.28' locus_tag=Kvar_0232 note='PFAM: glycoside hydrolase family 37; KEGG: kpe:KPK_0238 trehalase' product=Alpha,alpha-trehalase protein_id=ADC56163.1 transl_table=11
CP001891	GenBank	CDS	259213	260361	+	-1	.	codon_start=1 db_xref=GI:288887846 db_xref=InterPro:IPR001670 db_xref=InterPro:IPR018211 inference='protein motif:PFAM:PF00465' locus_tag=Kvar_0233 note='PFAM: iron-containing alcohol dehydrogenase; KEGG: kpe:KPK_0239 alcohol dehydrogenase, iron-containing' product='iron-containing alcohol dehydrogenase' protein_id=ADC56164.1 transl_table=11
CP001891	GenBank	CDS	260497	261120	+	1	.	codon_start=1 db_xref=GI:288887847 db_xref=InterPro:IPR004045 db_xref=InterPro:IPR004046 db_xref=InterPro:IPR010987 db_xref=InterPro:IPR012335 db_xref=InterPro:IPR012336 db_xref=InterPro:IPR017933 inference='protein motif:PFAM:PF00043' locus_tag=Kvar_0234 note='PFAM: Glutathione S-transferase domain; KEGG: kpe:KPK_0240 glutathione S-transferase domain protein' product='Glutathione S-transferase d…
CP001891	GenBank	CDS	261173	262525	+	-1	.	codon_start=1 db_xref=GI:288887848 db_xref=InterPro:IPR000815 db_xref=InterPro:IPR004099 db_xref=InterPro:IPR006322 db_xref=InterPro:IPR012999 db_xref=InterPro:IPR013027 db_xref=InterPro:IPR016156 inference='protein motif:TFAM:TIGR01421' locus_tag=Kvar_0235 note='TIGRFAM: glutathione-disulfide reductase; PFAM: FAD-dependent pyridine nucleotide-disulphide oxidoreductase; pyridine nucleotide-disulp…
CP001891	GenBank	CDS	262598	263440	+	-1	.	codon_start=1 db_xref=GI:288887849 db_xref=InterPro:IPR002052 db_xref=InterPro:IPR007473 inference='protein motif:PFAM:PF04378' locus_tag=Kvar_0236 note='PFAM: protein of unknown function DUF519; KEGG: kpe:KPK_0242 DNA utilization protein YhiR' product='protein of unknown function DUF519' protein_id=ADC56167.1 transl_table=11
CP001891	GenBank	CDS	263634	264905	+	1	.	codon_start=1 db_xref=GI:288887850 db_xref=InterPro:IPR000326 db_xref=InterPro:IPR016118 inference='protein motif:PFAM:PF01569' locus_tag=Kvar_0237 note='PFAM: phosphoesterase PA-phosphatase related; SMART: phosphoesterase PA-phosphatase related; KEGG: kpe:KPK_0243 PAP2 family protein' product='phosphoesterase PA-phosphatase related protein' protein_id=ADC56168.1 transl_table=11
CP001891	GenBank	CDS	265088	267130	+	1	.	EC_number=3.4.24.70 codon_start=1 db_xref=GI:288887851 db_xref=InterPro:IPR001567 inference='protein motif:PRIAM:3.4.24.70' locus_tag=Kvar_0238 note='PFAM: peptidase M3A and M3B thimet/oligopeptidase F; KEGG: kpe:KPK_0244 oligopeptidase A' product='Oligopeptidase A' protein_id=ADC56169.1 transl_table=11
CP001891	GenBank	CDS	267138	267890	+	1	.	codon_start=1 db_xref=GI:288887852 db_xref=InterPro:IPR007536 inference='protein motif:PFAM:PF04445' locus_tag=Kvar_0239 note='PFAM: protein of unknown function DUF548; KEGG: kpu:KP1_5202 hypothetical protein' product='protein of unknown function DUF548' protein_id=ADC56170.1 transl_table=11
CP001891	GenBank	CDS	268036	269508	+	-1	.	codon_start=1 db_xref=GI:288887853 db_xref=InterPro:IPR000109 db_xref=InterPro:IPR005279 db_xref=InterPro:IPR016196 db_xref=InterPro:IPR018456 inference='protein motif:TFAM:TIGR00924' locus_tag=Kvar_0240 note='TIGRFAM: amino acid/peptide transporter; PFAM: TGF-beta receptor type I/II extracellular region; KEGG: kpe:KPK_0246 inner membrane transporter YhiP' product='amino acid/peptide transporter'…
CP001891	GenBank	CDS	269765	270202	+	-1	.	codon_start=1 db_xref=GI:288887854 db_xref=InterPro:IPR006016 db_xref=InterPro:IPR014729 inference='protein motif:PFAM:PF00582' locus_tag=Kvar_0241 note='PFAM: UspA domain protein; KEGG: kpu:KP1_5200 universal stress protein A' product='UspA domain protein' protein_id=ADC56172.1 transl_table=11
CP001891	GenBank	CDS	270585	270920	+	1	.	codon_start=1 db_xref=GI:288887855 db_xref=InterPro:IPR019598 inference='protein motif:PFAM:PF10625' locus_tag=Kvar_0242 note='PFAM: Universal stress protein B; KEGG: kpu:KP1_5199 universal stress protein UspB' product='Universal stress protein B' protein_id=ADC56173.1 transl_table=11
CP001891	GenBank	CDS	270980	272476	+	-1	.	codon_start=1 db_xref=GI:288887856 db_xref=InterPro:IPR001204 inference='protein motif:PFAM:PF01384' locus_tag=Kvar_0243 note='PFAM: phosphate transporter; KEGG: kpe:KPK_0249 low-affinity inorganic phosphate transporter' product='phosphate transporter' protein_id=ADC56174.1 transl_table=11
CP001891	GenBank	CDS	272706	273899	+	1	.	codon_start=1 db_xref=GI:288887857 db_xref=InterPro:IPR004792 db_xref=InterPro:IPR013027 inference='protein motif:PFAM:PF03486' locus_tag=Kvar_0244 note='PFAM: HI0933 family protein; KEGG: kpe:KPK_0250 pyridine nucleotide-disulfide oxidoreductase family protein' product='HI0933 family protein' protein_id=ADC56175.1 transl_table=11
CP001891	GenBank	CDS	273939	274952	+	-1	.	codon_start=1 db_xref=GI:288887858 db_xref=InterPro:IPR000644 db_xref=InterPro:IPR006667 inference='protein motif:PFAM:PF01769' locus_tag=Kvar_0245 note='PFAM: MgtE integral membrane region; CBS domain containing protein; SMART: CBS domain containing protein; KEGG: kpe:KPK_0257 divalent cation transporter, MgtE family' product='MgtE integral membrane region' protein_id=ADC56176.1 transl_table=11
CP001891	GenBank	CDS	275289	275687	+	-1	.	codon_start=1 db_xref=GI:288887859 db_xref=InterPro:IPR002145 db_xref=InterPro:IPR010985 db_xref=InterPro:IPR013321 db_xref=InterPro:IPR014160 db_xref=InterPro:IPR014864 inference='protein motif:TFAM:TIGR02793' locus_tag=Kvar_0246 note='TIGRFAM: nickel-responsive transcriptional regulator NikR; PFAM: NikR nickel binding; CopG domain protein DNA-binding domain protein; KEGG: kpe:KPK_0258 nickel re…
CP001891	GenBank	CDS	275675	276466	+	-1	.	codon_start=1 db_xref=GI:288887860 db_xref=InterPro:IPR003439 db_xref=InterPro:IPR003593 db_xref=InterPro:IPR014137 db_xref=InterPro:IPR017871 inference='protein motif:TFAM:TIGR02769' locus_tag=Kvar_0247 note='KEGG: kpe:KPK_0259 nickel transporter ATP-binding protein NikE; TIGRFAM: nickel import ATP-binding protein NikE; PFAM: ABC transporter related; SMART: AAA ATPase' product='nickel import ATP…
CP001891	GenBank	CDS	276463	277227	+	-1	.	codon_start=1 db_xref=GI:288887861 db_xref=InterPro:IPR003439 db_xref=InterPro:IPR003593 db_xref=InterPro:IPR017871 inference='protein motif:PFAM:PF00005' locus_tag=Kvar_0248 note='PFAM: ABC transporter related; SMART: AAA ATPase; KEGG: kpe:KPK_0260 nickel transporter ATP-binding protein NikD' product='ABC transporter related protein' protein_id=ADC56179.1 transl_table=11
CP001891	GenBank	CDS	277227	278060	+	-1	.	codon_start=1 db_xref=GI:288887862 db_xref=InterPro:IPR000515 db_xref=InterPro:IPR014157 inference='protein motif:TFAM:TIGR02790' locus_tag=Kvar_0249 note='TIGRFAM: nickel ABC transporter, permease subunit NikC; PFAM: binding-protein-dependent transport systems inner membrane component; KEGG: kpe:KPK_0261 nickel transporter permease NikC' product='nickel ABC transporter, permease subunit NikC' pr…
CP001891	GenBank	CDS	278057	279001	+	-1	.	codon_start=1 db_xref=GI:288887863 db_xref=InterPro:IPR000515 db_xref=InterPro:IPR014156 inference='protein motif:TFAM:TIGR02789' locus_tag=Kvar_0250 note='TIGRFAM: nickel ABC transporter, permease subunit NikB; PFAM: binding-protein-dependent transport systems inner membrane component; KEGG: kpe:KPK_0262 nickel transporter permease NikB' product='nickel ABC transporter, permease subunit NikB' pr…
CP001891	GenBank	CDS	279001	280569	+	-1	.	codon_start=1 db_xref=GI:288887864 db_xref=InterPro:IPR000914 db_xref=InterPro:IPR011980 inference='protein motif:TFAM:TIGR02294' locus_tag=Kvar_0251 note='TIGRFAM: nickel ABC transporter, periplasmic nickel-binding protein; PFAM: extracellular solute-binding protein family 5; KEGG: kpe:KPK_0263 nickel ABC transporter, periplasmic nickel-binding protein NikA' product='nickel ABC transporter, peri…
CP001891	GenBank	CDS	280709	281569	+	-1	.	codon_start=1 db_xref=GI:288887865 db_xref=InterPro:IPR000847 db_xref=InterPro:IPR005119 db_xref=InterPro:IPR011991 inference='protein motif:PFAM:PF00126' locus_tag=Kvar_0252 note='PFAM: regulatory protein LysR; LysR substrate-binding; KEGG: kpe:KPK_0264 transcriptional regulator, LysR family' product='transcriptional regulator, LysR family' protein_id=ADC56183.1 transl_table=11
CP001891	GenBank	CDS	281667	282173	+	1	.	codon_start=1 db_xref=GI:288887866 db_xref=InterPro:IPR008729 inference='protein motif:PFAM:PF05870' locus_tag=Kvar_0253 note='PFAM: Phenolic acid decarboxylase; KEGG: kpe:KPK_0265 phenolic acid decarboxylase' product='Phenolic acid decarboxylase' protein_id=ADC56184.1 transl_table=11
CP001891	GenBank	CDS	282570	283709	+	1	.	codon_start=1 db_xref=GI:288887867 db_xref=InterPro:IPR000653 db_xref=InterPro:IPR015421 db_xref=InterPro:IPR015422 db_xref=InterPro:IPR015424 inference='protein motif:PFAM:PF01041' locus_tag=Kvar_0254 note='PFAM: DegT/DnrJ/EryC1/StrS aminotransferase; KEGG: kpe:KPK_0266 UDP-4-amino-4-deoxy-L-arabinose--oxoglutarate aminotransferase' product='DegT/DnrJ/EryC1/StrS aminotransferase' protein_id=ADC5…
CP001891	GenBank	CDS	283711	284694	+	1	.	codon_start=1 db_xref=GI:288887868 db_xref=InterPro:IPR001173 inference='protein motif:PFAM:PF00535' locus_tag=Kvar_0255 note='PFAM: glycosyl transferase family 2; KEGG: kpe:KPK_0267 undecaprenyl phosphate 4-deoxy-4-formamido-L-arabinose transferase' product='glycosyl transferase family 2' protein_id=ADC56186.1 transl_table=11
CP001891	GenBank	CDS	284691	286676	+	1	.	codon_start=1 db_xref=GI:288887869 db_xref=InterPro:IPR001509 db_xref=InterPro:IPR002376 db_xref=InterPro:IPR005793 db_xref=InterPro:IPR011034 db_xref=InterPro:IPR016040 inference='protein motif:PFAM:PF01370' locus_tag=Kvar_0256 note='PFAM: NAD-dependent epimerase/dehydratase; formyl transferase domain protein; KEGG: kpe:KPK_0268 bifunctional UDP-glucuronic acid decarboxylase/UDP-4-amino-4-deoxy-…
CP001891	GenBank	CDS	286673	287575	+	1	.	codon_start=1 db_xref=GI:288887870 db_xref=InterPro:IPR002509 db_xref=InterPro:IPR011330 inference='protein motif:PFAM:PF01522' locus_tag=Kvar_0257 note='PFAM: polysaccharide deacetylase; KEGG: kpe:KPK_0269 polysaccharide deacetylase domain protein' product='polysaccharide deacetylase' protein_id=ADC56188.1 transl_table=11
CP001891	GenBank	CDS	287575	289230	+	1	.	codon_start=1 db_xref=GI:288887871 db_xref=InterPro:IPR003342 inference='protein motif:PFAM:PF02366' locus_tag=Kvar_0258 note='PFAM: glycosyl transferase family 39; KEGG: kpe:KPK_0270 4-amino-4-deoxy-L-arabinose transferase' product='glycosyl transferase family 39' protein_id=ADC56189.1 transl_table=11
CP001891	GenBank	CDS	289227	289565	+	1	.	codon_start=1 db_xref=GI:288887872 db_xref=InterPro:IPR000620 inference='protein motif:PFAM:PF00892' locus_tag=Kvar_0259 note='PFAM: protein of unknown function DUF6 transmembrane; KEGG: kpe:KPK_0271 multidrug resistance protein, SMR family' product='protein of unknown function DUF6 transmembrane' protein_id=ADC56190.1 transl_table=11
CP001891	GenBank	CDS	289565	289945	+	1	.	codon_start=1 db_xref=GI:288887873 inference='similar to AA sequence:KEGG:KPK_0273' locus_tag=Kvar_0260 note='KEGG: kpe:KPK_0273 hypothetical protein' product='conserved hypothetical protein' protein_id=ADC56191.1 transl_table=11
CP001891	GenBank	CDS	289942	290991	+	-1	.	codon_start=1 db_xref=GI:288887874 db_xref=InterPro:IPR002549 inference='protein motif:PFAM:PF01594' locus_tag=Kvar_0261 note='PFAM: protein of unknown function UPF0118; KEGG: kpu:KP1_5177 putative PerM-family permease' product='protein of unknown function UPF0118' protein_id=ADC56192.1 transl_table=11
CP001891	GenBank	CDS	291125	292345	+	1	.	codon_start=1 db_xref=GI:288887875 db_xref=InterPro:IPR011701 db_xref=InterPro:IPR016196 inference='protein motif:PFAM:PF07690' locus_tag=Kvar_0262 note='PFAM: major facilitator superfamily MFS_1; KEGG: kpe:KPK_0274 transporter, major facilitator family' product='major facilitator superfamily MFS_1' protein_id=ADC56193.1 transl_table=11
CP001891	GenBank	CDS	292346	292903	+	-1	.	codon_start=1 db_xref=GI:288887876 inference='similar to AA sequence:KEGG:KPK_0275' locus_tag=Kvar_0263 note='KEGG: kpe:KPK_0275 hypothetical protein' product='conserved hypothetical protein' protein_id=ADC56194.1 transl_table=11
CP001891	GenBank	CDS	292977	293642	+	-1	.	codon_start=1 db_xref=GI:288887877 db_xref=InterPro:IPR003744 inference='protein motif:TFAM:TIGR00697' locus_tag=Kvar_0264 note='TIGRFAM: conserved hypothetical protein; PFAM: protein of unknown function DUF165; KEGG: kpe:KPK_0276 hypothetical protein' product='conserved hypothetical protein' protein_id=ADC56195.1 transl_table=11
CP001891	GenBank	CDS	293849	294094	+	1	.	codon_start=1 db_xref=GI:288887878 db_xref=InterPro:IPR001455 inference='protein motif:PFAM:PF01206' locus_tag=Kvar_0265 note='PFAM: SirA family protein; KEGG: kpe:KPK_0277 sulfur transfer protein SirA' product='SirA family protein' protein_id=ADC56196.1 transl_table=11
CP001891	GenBank	CDS	294372	296582	+	-1	.	codon_start=1 db_xref=GI:288887879 db_xref=InterPro:IPR000150 db_xref=InterPro:IPR001757 db_xref=InterPro:IPR001969 db_xref=InterPro:IPR005834 db_xref=InterPro:IPR006121 db_xref=InterPro:IPR006404 db_xref=InterPro:IPR006416 db_xref=InterPro:IPR008250 db_xref=InterPro:IPR017969 db_xref=InterPro:IPR018303 inference='protein motif:TFAM:TIGR01525' locus_tag=Kvar_0266 note='TIGRFAM: heavy metal transl…
CP001891	GenBank	CDS	296661	297287	+	-1	.	codon_start=1 db_xref=GI:288887880 db_xref=InterPro:IPR012506 inference='protein motif:PFAM:PF07947' locus_tag=Kvar_0267 note='PFAM: YhhN family protein; KEGG: kpe:KPK_0279 hypothetical protein' product='YhhN family protein' protein_id=ADC56198.1 transl_table=11
CP001891	GenBank	CDS	297429	297788	+	1	.	codon_start=1 db_xref=GI:288887881 db_xref=InterPro:IPR019635 inference='protein motif:PFAM:PF10694' locus_tag=Kvar_0268 note='PFAM: Protein of unknown function DUF2500; KEGG: kpu:KP1_5170 putative receptor' product='Protein of unknown function DUF2500' protein_id=ADC56199.1 transl_table=11
CP001891	GenBank	CDS	297802	298077	+	-1	.	codon_start=1 db_xref=GI:288887882 db_xref=InterPro:IPR009525 inference='protein motif:PFAM:PF06611' locus_tag=Kvar_0269 note='PFAM: protein of unknown function DUF1145; KEGG: kpu:KP1_5169 hypothetical protein' product='protein of unknown function DUF1145' protein_id=ADC56200.1 transl_table=11
CP001891	GenBank	CDS	298067	298663	+	-1	.	EC_number=2.1.1.171 codon_start=1 db_xref=GI:288887883 db_xref=InterPro:IPR002052 db_xref=InterPro:IPR004398 db_xref=InterPro:IPR016065 inference='protein motif:TFAM:TIGR00095' locus_tag=Kvar_0270 note='KEGG: kpu:KP1_5168 putative methyltransferase; TIGRFAM: methyltransferase; PFAM: Protein of unknown function methylase putative' product=methyltransferase protein_id=ADC56201.1 transl_table=11
CP001891	GenBank	CDS	298847	300370	+	1	.	codon_start=1 db_xref=GI:288887884 db_xref=InterPro:IPR000897 db_xref=InterPro:IPR003593 db_xref=InterPro:IPR004390 db_xref=InterPro:IPR013822 inference='protein motif:TFAM:TIGR00064' locus_tag=Kvar_0271 note='KEGG: kpe:KPK_0283 cell division protein FtsY; TIGRFAM: signal recognition particle-docking protein FtsY; PFAM: GTP-binding signal recognition particle SRP54 G- domain; GTP-binding signal r…
CP001891	GenBank	CDS	300373	301041	+	1	.	codon_start=1 db_xref=GI:288887885 db_xref=InterPro:IPR003439 db_xref=InterPro:IPR003593 db_xref=InterPro:IPR005286 db_xref=InterPro:IPR013505 db_xref=InterPro:IPR017871 inference='protein motif:TFAM:TIGR02673' locus_tag=Kvar_0272 note='KEGG: kpe:KPK_0284 cell division protein FtsE; TIGRFAM: cell division ATP-binding protein FtsE; Type II (General) Secretory Pathway (IISP) Family protein; PFAM: A…
CP001891	GenBank	CDS	301034	302089	+	1	.	codon_start=1 db_xref=GI:288887886 db_xref=InterPro:IPR003838 db_xref=InterPro:IPR004513 inference='protein motif:TFAM:TIGR00439' locus_tag=Kvar_0273 note='TIGRFAM: protein insertion ABC transporter, inner membrane subunit FtsX; PFAM: protein of unknown function DUF214; KEGG: kpe:KPK_0285 cell division protein FtsX' product='protein insertion ABC transporter, inner membrane subunit FtsX' protein_…
CP001891	GenBank	CDS	302359	303213	+	1	.	codon_start=1 db_xref=GI:288887887 db_xref=InterPro:IPR000943 db_xref=InterPro:IPR007627 db_xref=InterPro:IPR007630 db_xref=InterPro:IPR011991 db_xref=InterPro:IPR012759 db_xref=InterPro:IPR013324 db_xref=InterPro:IPR013325 db_xref=InterPro:IPR014284 inference='protein motif:TFAM:TIGR02392' locus_tag=Kvar_0274 note='TIGRFAM: RNA polymerase sigma factor RpoH; RNA polymerase sigma factor, sigma-70 …
CP001891	GenBank	CDS	303266	304789	+	-1	.	codon_start=1 db_xref=GI:288887888 db_xref=InterPro:IPR000524 db_xref=InterPro:IPR004839 db_xref=InterPro:IPR011991 db_xref=InterPro:IPR015421 db_xref=InterPro:IPR015424 inference='protein motif:PFAM:PF00392' locus_tag=Kvar_0275 note='PFAM: regulatory protein GntR HTH; aminotransferase class I and II; SMART: regulatory protein GntR HTH; KEGG: kpe:KPK_0287 transcriptional regulator, GntR family/am…
CP001891	GenBank	CDS	304908	306173	+	1	.	EC_number=2.6.1.19 codon_start=1 db_xref=GI:288887889 db_xref=InterPro:IPR004632 db_xref=InterPro:IPR005814 db_xref=InterPro:IPR015421 db_xref=InterPro:IPR015424 inference='protein motif:TFAM:TIGR00700' locus_tag=Kvar_0276 note='KEGG: kpu:KP1_5161 putative aminotransferase class-III; TIGRFAM: 4-aminobutyrate aminotransferase; PFAM: aminotransferase class-III' product='4-aminobutyrate aminotransfe…
CP001891	GenBank	CDS	306321	307565	+	1	.	codon_start=1 db_xref=GI:288887890 db_xref=InterPro:IPR018227 inference='protein motif:PFAM:PF03222' locus_tag=Kvar_0277 note='PFAM: Tryptophan/tyrosine permease; KEGG: kpe:KPK_0289 tryptophan/tyrosine permease family protein' product='Tryptophan/tyrosine permease' protein_id=ADC56208.1 transl_table=11
CP001891	GenBank	CDS	307829	308926	+	1	.	codon_start=1 db_xref=GI:288887891 db_xref=InterPro:IPR000709 db_xref=InterPro:IPR001828 inference='protein motif:PFAM:PF01094' locus_tag=Kvar_0278 note='PFAM: Extracellular ligand-binding receptor; KEGG: kpu:KP1_5159 high-affinity branched-chain amino acid transporter periplasmic binding component' product='Extracellular ligand-binding receptor' protein_id=ADC56209.1 transl_table=11
CP001891	GenBank	CDS	309448	309831	+	-1	.	codon_start=1 db_xref=GI:288887892 db_xref=InterPro:IPR000182 db_xref=InterPro:IPR016181 inference='protein motif:PFAM:PF00583' locus_tag=Kvar_0279 note='PFAM: GCN5-related N-acetyltransferase; KEGG: kpe:KPK_0293 acetyltransferase, GNAT family' product='GCN5-related N-acetyltransferase' protein_id=ADC56210.1 transl_table=11
CP001891	GenBank	CDS	310255	311364	+	1	.	codon_start=1 db_xref=GI:288887893 db_xref=InterPro:IPR000709 db_xref=InterPro:IPR001828 inference='protein motif:PFAM:PF01094' locus_tag=Kvar_0280 note='PFAM: Extracellular ligand-binding receptor; KEGG: kpn:KPN_03820 high-affinity branched-chain amino acid ABC transporter periplasmic substrate-binding protein' product='Extracellular ligand-binding receptor' protein_id=ADC56211.1 transl_table=11
CP001891	GenBank	CDS	311426	312352	+	1	.	codon_start=1 db_xref=GI:288887894 db_xref=InterPro:IPR001851 inference='protein motif:PFAM:PF02653' locus_tag=Kvar_0281 note='PFAM: inner-membrane translocator; KEGG: kpe:KPK_0296 branched-chain amino acid transporter permease subunit LivH' product='inner-membrane translocator' protein_id=ADC56212.1 transl_table=11
CP001891	GenBank	CDS	312349	313626	+	1	.	codon_start=1 db_xref=GI:288887895 db_xref=InterPro:IPR001851 inference='protein motif:PFAM:PF02653' locus_tag=Kvar_0282 note='PFAM: inner-membrane translocator; KEGG: kpe:KPK_0297 leucine/isoleucine/valine transporter permease subunit' product='inner-membrane translocator' protein_id=ADC56213.1 transl_table=11
CP001891	GenBank	CDS	313623	314390	+	1	.	codon_start=1 db_xref=GI:288887896 db_xref=InterPro:IPR003439 db_xref=InterPro:IPR003593 db_xref=InterPro:IPR017871 inference='protein motif:PFAM:PF00005' locus_tag=Kvar_0283 note='PFAM: ABC transporter related; SMART: AAA ATPase; KEGG: kpe:KPK_0298 leucine/isoleucine/valine transporter ATP-binding subunit' product='ABC transporter related protein' protein_id=ADC56214.1 transl_table=11
CP001891	GenBank	CDS	314392	315105	+	1	.	codon_start=1 db_xref=GI:288887897 db_xref=InterPro:IPR003439 db_xref=InterPro:IPR003593 db_xref=InterPro:IPR017871 inference='protein motif:PFAM:PF00005' locus_tag=Kvar_0284 note='PFAM: ABC transporter related; SMART: AAA ATPase; KEGG: kpe:KPK_0299 leucine/isoleucine/valine transporter ATP-binding subunit' product='ABC transporter related protein' protein_id=ADC56215.1 transl_table=11
CP001891	GenBank	CDS	315277	315498	+	1	.	codon_start=1 db_xref=GI:288887898 db_xref=InterPro:IPR003756 db_xref=InterPro:IPR006442 inference='protein motif:TFAM:TIGR01552' locus_tag=Kvar_0285 note='TIGRFAM: prevent-host-death family protein; PFAM: protein of unknown function DUF172; KEGG: kpu:KP1_5149 putative cytoplasmic protein' product='prevent-host-death family protein' protein_id=ADC56216.1 transl_table=11
CP001891	GenBank	CDS	315495	315863	+	1	.	codon_start=1 db_xref=GI:288887899 db_xref=InterPro:IPR003812 db_xref=InterPro:IPR006440 inference='protein motif:TFAM:TIGR01550' locus_tag=Kvar_0286 note='TIGRFAM: death-on-curing family protein; PFAM: filamentation induced by cAMP protein Fic; KEGG: kpn:KPN_03814 death -on-curing protein of phage P1' product='death-on-curing family protein' protein_id=ADC56217.1 transl_table=11
CP001891	GenBank	CDS	316155	317471	+	1	.	codon_start=1 db_xref=GI:288887900 db_xref=InterPro:IPR006059 db_xref=InterPro:IPR006061 inference='protein motif:PFAM:PF01547' locus_tag=Kvar_0287 note='PFAM: extracellular solute-binding protein family 1; KEGG: kpe:KPK_0300 glycerol-3-phosphate transporter periplasmic binding protein' product='extracellular solute-binding protein family 1' protein_id=ADC56218.1 transl_table=11
CP001891	GenBank	CDS	317578	318465	+	1	.	codon_start=1 db_xref=GI:288887901 db_xref=InterPro:IPR000515 inference='protein motif:PFAM:PF00528' locus_tag=Kvar_0288 note='PFAM: binding-protein-dependent transport systems inner membrane component; KEGG: kpe:KPK_0301 glycerol-3-phosphate transporter permease' product='binding-protein-dependent transport systems inner membrane component' protein_id=ADC56219.1 transl_table=11
CP001891	GenBank	CDS	318462	319307	+	1	.	codon_start=1 db_xref=GI:288887902 db_xref=InterPro:IPR000515 inference='protein motif:PFAM:PF00528' locus_tag=Kvar_0289 note='PFAM: binding-protein-dependent transport systems inner membrane component; KEGG: kpe:KPK_0302 glycerol-3-phosphate transporter membrane protein' product='binding-protein-dependent transport systems inner membrane component' protein_id=ADC56220.1 transl_table=11
CP001891	GenBank	CDS	319309	320379	+	1	.	codon_start=1 db_xref=GI:288887903 db_xref=InterPro:IPR003439 db_xref=InterPro:IPR003593 db_xref=InterPro:IPR008995 db_xref=InterPro:IPR013611 db_xref=InterPro:IPR017871 db_xref=InterPro:IPR017922 inference='protein motif:PFAM:PF00005' locus_tag=Kvar_0290 note='PFAM: ABC transporter related; Transport-associated OB domain protein; SMART: AAA ATPase; KEGG: kpe:KPK_0303 glycerol-3-phosphate transpo…
CP001891	GenBank	CDS	320376	321116	+	1	.	codon_start=1 db_xref=GI:288887904 db_xref=InterPro:IPR004129 db_xref=InterPro:IPR017946 inference='protein motif:PFAM:PF03009' locus_tag=Kvar_0291 note='PFAM: glycerophosphoryl diester phosphodiesterase; KEGG: kpe:KPK_0304 cytoplasmic glycerophosphodiester phosphodiesterase' product='glycerophosphoryl diester phosphodiesterase' protein_id=ADC56222.1 transl_table=11
CP001891	GenBank	CDS	321140	321460	+	-1	.	codon_start=1 db_xref=GI:288887905 inference='similar to AA sequence:KEGG:KPK_0305' locus_tag=Kvar_0292 note='KEGG: kpe:KPK_0305 hypothetical protein' product='conserved hypothetical protein' protein_id=ADC56223.1 transl_table=11
CP001891	GenBank	CDS	321584	323329	+	1	.	EC_number=2.3.2.2 codon_start=1 db_xref=GI:288887906 db_xref=InterPro:IPR000101 inference='protein motif:TFAM:TIGR00066' locus_tag=Kvar_0293 note='KEGG: kpe:KPK_0306 gamma-glutamyltranspeptidase; TIGRFAM: gamma-glutamyltransferase; PFAM: gamma-glutamyltranspeptidase' product=gamma-glutamyltransferase protein_id=ADC56224.1 transl_table=11
CP001891	GenBank	CDS	323537	324025	+	-1	.	codon_start=1 db_xref=GI:288887907 db_xref=InterPro:IPR000182 db_xref=InterPro:IPR016181 inference='protein motif:PFAM:PF00583' locus_tag=Kvar_0294 note='PFAM: GCN5-related N-acetyltransferase; KEGG: kpe:KPK_0307 putative acetyltransferase YhhY' product='GCN5-related N-acetyltransferase' protein_id=ADC56225.1 transl_table=11
CP001891	GenBank	CDS	324253	324906	+	-1	.	codon_start=1 db_xref=GI:288887908 db_xref=InterPro:IPR007607 inference='protein motif:PFAM:PF04519' locus_tag=Kvar_0295 note='PFAM: protein of unknown function DUF583; KEGG: kpe:KPK_0308 Ccm domain protein' product='protein of unknown function DUF583' protein_id=ADC56226.1 transl_table=11
CP001891	GenBank	CDS	325171	326208	+	1	.	codon_start=1 db_xref=GI:288887909 db_xref=InterPro:IPR000683 db_xref=InterPro:IPR004104 db_xref=InterPro:IPR016040 inference='protein motif:PFAM:PF01408' locus_tag=Kvar_0296 note='PFAM: oxidoreductase domain protein; Oxidoreductase domain; KEGG: kpe:KPK_0309 putative dehydrogenase' product='oxidoreductase domain protein' protein_id=ADC56227.1 transl_table=11
CP001891	GenBank	CDS	326330	327025	+	1	.	codon_start=1 db_xref=GI:288887910 db_xref=InterPro:IPR003829 db_xref=InterPro:IPR011051 db_xref=InterPro:IPR012093 inference='protein motif:PFAM:PF02678' locus_tag=Kvar_0297 note='PFAM: Pirin domain protein; KEGG: kpe:KPK_0310 pirin family protein' product='Pirin domain protein' protein_id=ADC56228.1 transl_table=11
CP001891	GenBank	CDS	327140	328135	+	1	.	codon_start=1 db_xref=GI:288887911 db_xref=InterPro:IPR000843 db_xref=InterPro:IPR001761 db_xref=InterPro:IPR010982 inference='protein motif:PFAM:PF00532' locus_tag=Kvar_0298 note='PFAM: periplasmic binding protein/LacI transcriptional regulator; regulatory protein LacI; SMART: regulatory protein LacI; KEGG: kpu:KP1_5136 regulator of gluconate (gnt) operon' product='transcriptional regulator, Lac…
CP001891	GenBank	CDS	328316	328846	+	1	.	EC_number=2.7.1.12 codon_start=1 db_xref=GI:288887912 db_xref=InterPro:IPR000623 db_xref=InterPro:IPR006001 inference='protein motif:TFAM:TIGR01313' locus_tag=Kvar_0299 note='KEGG: kpe:KPK_0312 gluconate kinase 1; TIGRFAM: carbohydrate kinase, thermoresistant glucokinase family; PFAM: shikimate kinase' product='carbohydrate kinase, thermoresistant glucokinase family' protein_id=ADC56230.1 transl_…
CP001891	GenBank	CDS	328846	330186	+	1	.	codon_start=1 db_xref=GI:288887913 db_xref=InterPro:IPR003474 inference='protein motif:TFAM:TIGR00791' locus_tag=Kvar_0300 note='TIGRFAM: gluconate transporter; PFAM: Gluconate transporter; KEGG: kpe:KPK_0313 low affinity gluconate transporter' product='gluconate transporter' protein_id=ADC56231.1 transl_table=11
CP001891	GenBank	CDS	330649	331755	+	1	.	EC_number=1.2.1.11 codon_start=1 db_xref=GI:288887914 db_xref=InterPro:IPR000319 db_xref=InterPro:IPR000534 db_xref=InterPro:IPR011534 db_xref=InterPro:IPR012080 db_xref=InterPro:IPR012280 db_xref=InterPro:IPR016040 inference='protein motif:TFAM:TIGR01745' locus_tag=Kvar_0301 note='KEGG: kpe:KPK_0315 aspartate-semialdehyde dehydrogenase; TIGRFAM: aspartate-semialdehyde dehydrogenase; PFAM: Semial…
CP001891	GenBank	CDS	331994	334180	+	1	.	codon_start=1 db_xref=GI:288887915 db_xref=InterPro:IPR004193 db_xref=InterPro:IPR006047 db_xref=InterPro:IPR006048 db_xref=InterPro:IPR006407 db_xref=InterPro:IPR013780 db_xref=InterPro:IPR013781 db_xref=InterPro:IPR013783 db_xref=InterPro:IPR014756 db_xref=InterPro:IPR017853 inference='protein motif:TFAM:TIGR01515' locus_tag=Kvar_0302 note='TIGRFAM: 1,4-alpha-glucan branching enzyme; PFAM: glyc…
CP001891	GenBank	CDS	334177	336153	+	1	.	codon_start=1 db_xref=GI:288887916 db_xref=InterPro:IPR004193 db_xref=InterPro:IPR006047 db_xref=InterPro:IPR006589 db_xref=InterPro:IPR011837 db_xref=InterPro:IPR013781 db_xref=InterPro:IPR013783 db_xref=InterPro:IPR014756 db_xref=InterPro:IPR017853 inference='protein motif:TFAM:TIGR02100' locus_tag=Kvar_0303 note='KEGG: kpe:KPK_0317 glycogen debranching enzyme; TIGRFAM: glycogen debranching enz…
CP001891	GenBank	CDS	336234	337529	+	1	.	codon_start=1 db_xref=GI:288887917 db_xref=InterPro:IPR005835 db_xref=InterPro:IPR005836 db_xref=InterPro:IPR011004 db_xref=InterPro:IPR011831 inference='protein motif:TFAM:TIGR02091' locus_tag=Kvar_0304 note='TIGRFAM: glucose-1-phosphate adenylyltransferase; PFAM: Nucleotidyl transferase; KEGG: kpe:KPK_0318 glucose-1-phosphate adenylyltransferase' product='glucose-1-phosphate adenylyltransferase…
CP001891	GenBank	CDS	337529	338962	+	1	.	codon_start=1 db_xref=GI:288887918 db_xref=InterPro:IPR001296 db_xref=InterPro:IPR011835 db_xref=InterPro:IPR013534 inference='protein motif:TFAM:TIGR02095' locus_tag=Kvar_0305 note='TIGRFAM: glycogen/starch synthase, ADP-glucose type; PFAM: Starch synthase catalytic domain protein; glycosyl transferase group 1; KEGG: kpe:KPK_0319 glycogen synthase' product='glycogen/starch synthase, ADP-glucose …
CP001891	GenBank	CDS	338980	341427	+	1	.	EC_number=2.4.1.1 codon_start=1 db_xref=GI:288887919 db_xref=InterPro:IPR000811 db_xref=InterPro:IPR011833 inference='protein motif:TFAM:TIGR02093' locus_tag=Kvar_0306 note='KEGG: kpe:KPK_0320 glycogen phosphorylase; TIGRFAM: glycogen/starch/alpha-glucan phosphorylase; PFAM: glycosyl transferase family 35' product='glycogen/starch/alpha-glucan phosphorylase' protein_id=ADC56237.1 transl_table=11
CP001891	GenBank	CDS	341642	341989	+	1	.	codon_start=1 db_xref=GI:288887920 db_xref=InterPro:IPR018670 inference='protein motif:PFAM:PF09908' locus_tag=Kvar_0307 note='PFAM: Protein of unknown function DUF2137; KEGG: kpe:KPK_0321 hypothetical protein' product='Protein of unknown function DUF2137' protein_id=ADC56238.1 transl_table=11
CP001891	GenBank	CDS	341989	342288	+	1	.	codon_start=1 db_xref=GI:288887921 db_xref=InterPro:IPR001387 db_xref=InterPro:IPR010982 inference='protein motif:PFAM:PF01381' locus_tag=Kvar_0308 note='PFAM: helix-turn-helix domain protein; SMART: helix-turn-helix domain protein; KEGG: eum:ECUMN_0283 transcriptional regulator' product='transcriptional regulator, XRE family' protein_id=ADC56239.1 transl_table=11
CP001891	GenBank	CDS	342351	343859	+	-1	.	codon_start=1 db_xref=GI:288887922 db_xref=InterPro:IPR000447 db_xref=InterPro:IPR006076 inference='protein motif:PFAM:PF01266' locus_tag=Kvar_0309 note='PFAM: FAD dependent oxidoreductase; KEGG: kpe:KPK_0322 glycerol-3-phosphate dehydrogenase' product='FAD dependent oxidoreductase' protein_id=ADC56240.1 transl_table=11
CP001891	GenBank	CDS	344064	344393	+	1	.	EC_number=2.8.1.1 codon_start=1 db_xref=GI:288887923 db_xref=InterPro:IPR001763 inference='protein motif:PRIAM:2.8.1.1' locus_tag=Kvar_0310 note='KEGG: kpe:KPK_0323 thiosulfate sulfurtransferase; PFAM: Rhodanese domain protein; SMART: Rhodanese domain protein' product='Thiosulfate sulfurtransferase' protein_id=ADC56241.1 transl_table=11
CP001891	GenBank	CDS	344450	345274	+	1	.	EC_number=3.4.21.105 codon_start=1 db_xref=GI:288887924 db_xref=InterPro:IPR002610 inference='protein motif:PRIAM:3.4.21.105' locus_tag=Kvar_0311 note='PFAM: Rhomboid family protein; KEGG: kpe:KPK_0324 intramembrane serine protease GlpG' product='Rhomboid protease' protein_id=ADC56242.1 transl_table=11
CP001891	GenBank	CDS	345324	346082	+	1	.	codon_start=1 db_xref=GI:288887925 db_xref=InterPro:IPR001034 db_xref=InterPro:IPR014036 db_xref=InterPro:IPR018356 inference='protein motif:PFAM:PF00455' locus_tag=Kvar_0312 note='PFAM: regulatory protein DeoR; SMART: regulatory protein DeoR; KEGG: kpe:KPK_0325 DNA-binding transcriptional repressor GlpR' product='transcriptional regulator, DeoR family' protein_id=ADC56243.1 transl_table=11
CP001891	GenBank	CDS	346098	348803	+	-1	.	codon_start=1 db_xref=GI:288887926 db_xref=InterPro:IPR000792 db_xref=InterPro:IPR011990 db_xref=InterPro:IPR011991 db_xref=InterPro:IPR016032 inference='protein motif:PFAM:PF00196' locus_tag=Kvar_0313 note='PFAM: regulatory protein LuxR; SMART: regulatory protein LuxR; KEGG: kpe:KPK_0326 transcriptional regulator MalT' product='ATP-dependent transcriptional regulator, MalT-like, LuxR family' pro…
CP001891	GenBank	CDS	349428	351818	+	1	.	EC_number=2.4.1.1 codon_start=1 db_xref=GI:288887927 db_xref=InterPro:IPR000811 db_xref=InterPro:IPR011833 inference='protein motif:TFAM:TIGR02093' locus_tag=Kvar_0314 note='KEGG: kpe:KPK_0328 maltodextrin phosphorylase; TIGRFAM: glycogen/starch/alpha-glucan phosphorylase; PFAM: glycosyl transferase family 35' product='glycogen/starch/alpha-glucan phosphorylase' protein_id=ADC56245.1 transl_table…
CP001891	GenBank	CDS	351829	353925	+	1	.	EC_number=2.4.1.25 codon_start=1 db_xref=GI:288887928 db_xref=InterPro:IPR003385 db_xref=InterPro:IPR013781 db_xref=InterPro:IPR017853 inference='protein motif:TFAM:TIGR00217' locus_tag=Kvar_0315 note='KEGG: kpe:KPK_0329 4-alpha-glucanotransferase; TIGRFAM: 4-alpha-glucanotransferase; PFAM: glycoside hydrolase family 77' product=4-alpha-glucanotransferase protein_id=ADC56246.1 transl_table=11
CP001891	GenBank	CDS	354024	355340	+	-1	.	codon_start=1 db_xref=GI:288887929 db_xref=InterPro:IPR003474 inference='protein motif:TFAM:TIGR00791' locus_tag=Kvar_0316 note='TIGRFAM: gluconate transporter; PFAM: Gluconate transporter; KEGG: kpe:KPK_0330 high-affinity gluconate transporter' product='gluconate transporter' protein_id=ADC56247.1 transl_table=11
CP001891	GenBank	CDS	355677	356252	+	-1	.	codon_start=1 db_xref=GI:288887930 db_xref=InterPro:IPR000361 db_xref=InterPro:IPR001075 db_xref=InterPro:IPR017726 inference='protein motif:TFAM:TIGR03341' locus_tag=Kvar_0317 note='TIGRFAM: IscR-regulated protein YhgI; PFAM: HesB/YadR/YfhF-family protein; nitrogen-fixing NifU domain protein; KEGG: kpu:KP1_5118 membrane-bound protein in GNT I transport system' product='IscR-regulated protein Yhg…
CP001891	GenBank	CDS	356311	356985	+	-1	.	codon_start=1 db_xref=GI:288887931 db_xref=InterPro:IPR000836 inference='protein motif:PFAM:PF00156' locus_tag=Kvar_0318 note='PFAM: phosphoribosyltransferase; KEGG: kpe:KPK_0332 protein GntX' product=phosphoribosyltransferase protein_id=ADC56249.1 transl_table=11
CP001891	GenBank	CDS	357025	357798	+	1	.	EC_number=3.1.1.1 codon_start=1 db_xref=GI:288887932 db_xref=InterPro:IPR000073 db_xref=InterPro:IPR010076 inference='protein motif:TFAM:TIGR01738' locus_tag=Kvar_0319 note='KEGG: kpe:KPK_0333 putative pimeloyl-BioC--CoA transferase BioH; TIGRFAM: bioH protein; PFAM: alpha/beta hydrolase fold' product='bioH protein' protein_id=ADC56250.1 transl_table=11
CP001891	GenBank	CDS	357919	358188	+	1	.	codon_start=1 db_xref=GI:288887933 db_xref=InterPro:IPR010854 inference='protein motif:PFAM:PF07338' locus_tag=Kvar_0320 note='PFAM: protein of unknown function DUF1471; KEGG: kpu:KP1_5113 hypothetical protein' product='protein of unknown function DUF1471' protein_id=ADC56251.1 transl_table=11
CP001891	GenBank	CDS	358277	358516	+	-1	.	codon_start=1 db_xref=GI:288887934 db_xref=InterPro:IPR015102 inference='protein motif:PFAM:PF09012' locus_tag=Kvar_0321 note='PFAM: Protein of unknown function DUF1920; KEGG: kpu:KP1_5112 putative transcriptional regulator' product='Protein of unknown function DUF1920' protein_id=ADC56252.1 transl_table=11
CP001891	GenBank	CDS	358526	360844	+	-1	.	codon_start=1 db_xref=GI:288887935 db_xref=InterPro:IPR002917 db_xref=InterPro:IPR003373 db_xref=InterPro:IPR005225 db_xref=InterPro:IPR006073 db_xref=InterPro:IPR011619 db_xref=InterPro:IPR011640 db_xref=InterPro:IPR011642 inference='protein motif:TFAM:TIGR00437' locus_tag=Kvar_0322 note='TIGRFAM: ferrous iron transport protein B; small GTP-binding protein; PFAM: Ferrous iron transport protein B…
CP001891	GenBank	CDS	360873	361100	+	-1	.	codon_start=1 db_xref=GI:288887936 db_xref=InterPro:IPR007167 inference='protein motif:PFAM:PF04023' locus_tag=Kvar_0323 note='PFAM: FeoA family protein; KEGG: kpu:KP1_5110 ferrous iron transport protein A' product='FeoA family protein' protein_id=ADC56254.1 transl_table=11
CP001891	GenBank	CDS	361520	363850	+	-1	.	codon_start=1 db_xref=GI:288887937 db_xref=InterPro:IPR003029 db_xref=InterPro:IPR006641 db_xref=InterPro:IPR012340 db_xref=InterPro:IPR016027 db_xref=InterPro:IPR018974 inference='protein motif:PFAM:PF09371' locus_tag=Kvar_0324 note='PFAM: Tex-like protein-like; RNA binding S1 domain protein; SMART: Resolvase RNase H domain protein fold; KEGG: kpe:KPK_0339 S1 RNA binding domain protein' product=…
CP001891	GenBank	CDS	363951	364424	+	-1	.	codon_start=1 db_xref=GI:288887938 db_xref=InterPro:IPR001437 db_xref=InterPro:IPR006358 db_xref=InterPro:IPR018151 inference='protein motif:TFAM:TIGR01461' locus_tag=Kvar_0325 note='TIGRFAM: transcription elongation factor GreB; PFAM: transcription elongation factor GreA/GreB domain protein; KEGG: kpe:KPK_0340 transcription elongation factor GreB' product='GreA/GreB family elongation factor' pro…
CP001891	GenBank	CDS	364652	365371	+	1	.	codon_start=1 db_xref=GI:288887939 db_xref=InterPro:IPR001789 db_xref=InterPro:IPR001867 db_xref=InterPro:IPR011006 db_xref=InterPro:IPR011991 inference='protein motif:PFAM:PF00072' locus_tag=Kvar_0326 note='PFAM: response regulator receiver; transcriptional regulator domain protein; SMART: response regulator receiver; KEGG: cko:CKO_04827 osmolarity response regulator' product='two component tran…
CP001891	GenBank	CDS	365368	366723	+	1	.	codon_start=1 db_xref=GI:288887940 db_xref=InterPro:IPR003594 db_xref=InterPro:IPR003660 db_xref=InterPro:IPR003661 db_xref=InterPro:IPR004358 db_xref=InterPro:IPR005467 db_xref=InterPro:IPR009082 inference='protein motif:PFAM:PF02518' locus_tag=Kvar_0327 note='PFAM: ATP-binding region ATPase domain protein; histidine kinase A domain protein; histidine kinase HAMP region domain protein; SMART: AT…
CP001891	GenBank	CDS	366801	368423	+	-1	.	EC_number=4.1.1.49 codon_start=1 db_xref=GI:288887941 db_xref=InterPro:IPR001272 db_xref=InterPro:IPR008210 db_xref=InterPro:IPR013035 db_xref=InterPro:IPR015994 inference='protein motif:TFAM:TIGR00224' locus_tag=Kvar_0328 note='KEGG: kpe:KPK_0343 phosphoenolpyruvate carboxykinase; TIGRFAM: phosphoenolpyruvate carboxykinase (ATP); PFAM: phosphoenolpyruvate carboxykinase (ATP)' product='phosphoeno…
CP001891	GenBank	CDS	368783	369661	+	-1	.	codon_start=1 db_xref=GI:288887942 db_xref=InterPro:IPR000397 db_xref=InterPro:IPR016153 db_xref=InterPro:IPR016154 inference='protein motif:PFAM:PF01430' locus_tag=Kvar_0329 note='PFAM: Hsp33 protein; KEGG: kpe:KPK_0344 HSP33-like chaperonin' product='Hsp33 protein' protein_id=ADC56260.1 transl_table=11
CP001891	GenBank	CDS	369686	370087	+	-1	.	codon_start=1 db_xref=GI:288887943 db_xref=InterPro:IPR002942 inference='protein motif:PFAM:PF01479' locus_tag=Kvar_0330 note='PFAM: RNA-binding S4 domain protein; SMART: RNA-binding S4 domain protein; KEGG: kpe:KPK_0345 ribosome-associated heat shock protein HSP15' product='RNA-binding S4 domain protein' protein_id=ADC56261.1 transl_table=11
CP001891	GenBank	CDS	370084	370767	+	-1	.	codon_start=1 db_xref=GI:288887944 db_xref=InterPro:IPR005833 db_xref=InterPro:IPR005834 db_xref=InterPro:IPR006402 inference='protein motif:TFAM:TIGR01509' locus_tag=Kvar_0331 note='TIGRFAM: HAD-superfamily hydrolase, subfamily IA, variant 3; PFAM: Haloacid dehalogenase domain protein hydrolase; KEGG: kpu:KP1_5100 putative hydrolase with phophatase-like domain' product='HAD-superfamily hydrolase…
CP001891	GenBank	CDS	370828	372957	+	-1	.	codon_start=1 db_xref=GI:288887945 db_xref=InterPro:IPR010771 inference='protein motif:PFAM:PF07095' locus_tag=Kvar_0332 note='PFAM: Intracellular growth attenuator IgaA; KEGG: kpe:KPK_0347 hypothetical protein' product='Intracellular growth attenuator IgaA' protein_id=ADC56263.1 transl_table=11
CP001891	GenBank	CDS	373278	373838	+	1	.	codon_start=1 db_xref=GI:288887946 db_xref=InterPro:IPR000086 db_xref=InterPro:IPR015797 db_xref=InterPro:IPR020084 inference='protein motif:PFAM:PF00293' locus_tag=Kvar_0333 note='PFAM: NUDIX hydrolase; KEGG: kpe:KPK_0348 ADP-ribose diphosphatase NudE' product='NUDIX hydrolase' protein_id=ADC56264.1 transl_table=11
CP001891	GenBank	CDS	373892	376450	+	-1	.	EC_number=2.4.1.129 codon_start=1 db_xref=GI:288887947 db_xref=InterPro:IPR001264 db_xref=InterPro:IPR001460 db_xref=InterPro:IPR011816 db_xref=InterPro:IPR012338 inference='protein motif:TFAM:TIGR02074' locus_tag=Kvar_0334 note='KEGG: kpe:KPK_0349 peptidoglycan synthetase; TIGRFAM: penicillin-binding protein, 1A family; PFAM: glycosyl transferase family 51; penicillin-binding protein transpeptid…
CP001891	GenBank	CDS	376569	377369	+	1	.	codon_start=1 db_xref=GI:288887948 inference='similar to AA sequence:KEGG:KPK_0350' locus_tag=Kvar_0335 note='KEGG: kpe:KPK_0350 HofM protein' product='HofM protein' protein_id=ADC56266.1 transl_table=11
CP001891	GenBank	CDS	377353	377886	+	1	.	codon_start=1 db_xref=GI:288887949 db_xref=InterPro:IPR007813 inference='protein motif:PFAM:PF05137' locus_tag=Kvar_0336 note='PFAM: Fimbrial assembly family protein; KEGG: kpe:KPK_0351 PilN family protein' product='Fimbrial assembly family protein' protein_id=ADC56267.1 transl_table=11
CP001891	GenBank	CDS	377876	378304	+	1	.	codon_start=1 db_xref=GI:288887950 inference='similar to AA sequence:KEGG:KPK_0352' locus_tag=Kvar_0337 note='KEGG: kpe:KPK_0352 hypothetical protein' product='conserved hypothetical protein' protein_id=ADC56268.1 transl_table=11
CP001891	GenBank	CDS	378294	378674	+	1	.	codon_start=1 db_xref=GI:288887951 db_xref=InterPro:IPR019684 inference='protein motif:PFAM:PF10748' locus_tag=Kvar_0338 note='PFAM: Protein of unknown function DUF2531; KEGG: kpe:KPK_0353 hypothetical protein' product='Protein of unknown function DUF2531' protein_id=ADC56269.1 transl_table=11
CP001891	GenBank	CDS	378613	379851	+	1	.	codon_start=1 db_xref=GI:288887952 db_xref=InterPro:IPR001775 db_xref=InterPro:IPR001814 db_xref=InterPro:IPR004845 db_xref=InterPro:IPR004846 db_xref=InterPro:IPR005644 db_xref=InterPro:IPR011662 db_xref=InterPro:IPR013355 inference='protein motif:TFAM:TIGR02515' locus_tag=Kvar_0339 note='TIGRFAM: type IV pilus secretin PilQ; PFAM: type II and III secretion system protein; NolW domain protein; S…
CP001891	GenBank	CDS	380122	380643	+	1	.	EC_number=2.7.1.71 codon_start=1 db_xref=GI:288887953 db_xref=InterPro:IPR000623 inference='protein motif:PRIAM:2.7.1.71' locus_tag=Kvar_0340 note='PFAM: shikimate kinase; KEGG: kpu:KP1_5091 shikimate kinase I' product='Shikimate kinase' protein_id=ADC56271.1 transl_table=11
CP001891	GenBank	CDS	380699	381793	+	1	.	codon_start=1 db_xref=GI:288887954 db_xref=InterPro:IPR002658 db_xref=InterPro:IPR016037 db_xref=InterPro:IPR016303 inference='protein motif:TFAM:TIGR01357' locus_tag=Kvar_0341 note='TIGRFAM: 3-dehydroquinate synthase; PFAM: 3-dehydroquinate synthase; KEGG: kpe:KPK_0356 3-dehydroquinate synthase' product='3-dehydroquinate synthase' protein_id=ADC56272.1 transl_table=11
CP001891	GenBank	CDS	381878	383167	+	1	.	codon_start=1 db_xref=GI:288887955 db_xref=InterPro:IPR007730 inference='protein motif:PFAM:PF05036' locus_tag=Kvar_0342 note='PFAM: Sporulation domain protein; KEGG: kpe:KPK_0357 hypothetical protein' product='Sporulation domain protein' protein_id=ADC56273.1 transl_table=11
CP001891	GenBank	CDS	383246	384073	+	1	.	EC_number=2.1.1.72 codon_start=1 db_xref=GI:288887956 db_xref=InterPro:IPR002052 db_xref=InterPro:IPR002294 db_xref=InterPro:IPR012326 db_xref=InterPro:IPR012327 inference='protein motif:TFAM:TIGR00571' locus_tag=Kvar_0343 note='KEGG: kpe:KPK_0358 DNA adenine methylase; TIGRFAM: DNA adenine methylase; PFAM: D12 class N6 adenine-specific DNA methyltransferase' product='DNA adenine methylase' prote…
CP001891	GenBank	CDS	384091	384768	+	1	.	EC_number=5.1.3.1 codon_start=1 db_xref=GI:288887957 db_xref=InterPro:IPR000056 db_xref=InterPro:IPR011060 db_xref=InterPro:IPR013785 inference='protein motif:TFAM:TIGR01163' locus_tag=Kvar_0344 note='KEGG: kpe:KPK_0359 ribulose-phosphate 3-epimerase; TIGRFAM: ribulose-phosphate 3-epimerase; PFAM: ribulose-phosphate 3-epimerase' product='ribulose-phosphate 3-epimerase' protein_id=ADC56275.1 trans…
CP001891	GenBank	CDS	384761	385522	+	1	.	codon_start=1 db_xref=GI:288887958 db_xref=InterPro:IPR005833 db_xref=InterPro:IPR005834 db_xref=InterPro:IPR006346 db_xref=InterPro:IPR006402 db_xref=InterPro:IPR006439 inference='protein motif:TFAM:TIGR01449' locus_tag=Kvar_0345 note='TIGRFAM: phosphoglycolate phosphatase; HAD-superfamily hydrolase, subfamily IA, variant 3; HAD-superfamily hydrolase, subfamily IA, variant 1; PFAM: Haloacid deha…
CP001891	GenBank	CDS	385515	386519	+	1	.	EC_number=6.1.1.2 codon_start=1 db_xref=GI:288887959 db_xref=InterPro:IPR001412 db_xref=InterPro:IPR002305 db_xref=InterPro:IPR002306 db_xref=InterPro:IPR014729 inference='protein motif:TFAM:TIGR00233' locus_tag=Kvar_0346 note='KEGG: kpe:KPK_0361 tryptophanyl-tRNA synthetase; TIGRFAM: tryptophanyl-tRNA synthetase; PFAM: aminoacyl-tRNA synthetase class Ib' product='tryptophanyl-tRNA synthetase' pr…
CP001891	GenBank	CDS	386594	387967	+	-1	.	codon_start=1 db_xref=GI:288887960 db_xref=InterPro:IPR000878 db_xref=InterPro:IPR003043 db_xref=InterPro:IPR006366 db_xref=InterPro:IPR006367 db_xref=InterPro:IPR014776 db_xref=InterPro:IPR014777 db_xref=InterPro:IPR016040 db_xref=InterPro:IPR019478 inference='protein motif:TFAM:TIGR01469' locus_tag=Kvar_0347 note='TIGRFAM: uroporphyrin-III C-methyltransferase; siroheme synthase; PFAM: Uroporphy…
CP001891	GenBank	CDS	388120	388446	+	-1	.	EC_number=1.7.1.4 codon_start=1 db_xref=GI:288887961 db_xref=InterPro:IPR012748 db_xref=InterPro:IPR017881 db_xref=InterPro:IPR017941 inference='protein motif:TFAM:TIGR02378' locus_tag=Kvar_0348 note='TIGRFAM: nitrite reductase [NAD(P)H], small subunit; KEGG: kpe:KPK_0363 nitrite reductase small subunit' product='nitrite reductase (NAD(P)H), small subunit' protein_id=ADC56279.1 transl_table=11
CP001891	GenBank	CDS	388443	390986	+	-1	.	codon_start=1 db_xref=GI:288887962 db_xref=InterPro:IPR001327 db_xref=InterPro:IPR005117 db_xref=InterPro:IPR006066 db_xref=InterPro:IPR006067 db_xref=InterPro:IPR007419 db_xref=InterPro:IPR012744 db_xref=InterPro:IPR013027 db_xref=InterPro:IPR017121 inference='protein motif:TFAM:TIGR02374' locus_tag=Kvar_0349 note='TIGRFAM: nitrite reductase [NAD(P)H], large subunit; PFAM: FAD-dependent pyridine…
CP001891	GenBank	CDS	391225	392547	+	1	.	EC_number=3.5.4.1 codon_start=1 db_xref=GI:288887963 db_xref=InterPro:IPR011059 db_xref=InterPro:IPR013108 inference='protein motif:PRIAM:3.5.4.1' locus_tag=Kvar_0350 note='PFAM: Amidohydrolase 3; KEGG: kpe:KPK_0366 cytosine deaminase' product='Cytosine deaminase' protein_id=ADC56281.1 transl_table=11
CP001891	GenBank	CDS	392544	393731	+	-1	.	codon_start=1 db_xref=GI:288887964 db_xref=InterPro:IPR011701 db_xref=InterPro:IPR016196 inference='protein motif:PFAM:PF07690' locus_tag=Kvar_0351 note='PFAM: major facilitator superfamily MFS_1; KEGG: kpu:KP1_5079 putative MFS-family transport protein' product='major facilitator superfamily MFS_1' protein_id=ADC56282.1 transl_table=11
CP001891	GenBank	CDS	394009	394578	+	1	.	codon_start=1 db_xref=GI:288887965 db_xref=InterPro:IPR002130 db_xref=InterPro:IPR015891 inference='protein motif:PFAM:PF00160' locus_tag=Kvar_0352 note='PFAM: peptidyl-prolyl cis-trans isomerase cyclophilin type; KEGG: kpu:KP1_5077 peptidyl-prolyl cis-trans isomerase A' product='peptidyl-prolyl cis-trans isomerase cyclophilin type' protein_id=ADC56283.1 transl_table=11
CP001891	GenBank	CDS	394685	394852	+	1	.	codon_start=1 db_xref=GI:288887966 inference='similar to AA sequence:KEGG:KPK_0369' locus_tag=Kvar_0353 note='KEGG: kpe:KPK_0369 hypothetical protein' product='conserved hypothetical protein' protein_id=ADC56284.1 transl_table=11
CP001891	GenBank	CDS	394842	395444	+	1	.	codon_start=1 db_xref=GI:288887967 db_xref=InterPro:IPR003812 inference='protein motif:PFAM:PF02661' locus_tag=Kvar_0354 note='PFAM: filamentation induced by cAMP protein Fic; KEGG: kpe:KPK_0370 cell filamentation protein Fic' product='filamentation induced by cAMP protein Fic' protein_id=ADC56285.1 transl_table=11
CP001891	GenBank	CDS	395477	396040	+	1	.	codon_start=1 db_xref=GI:288887968 db_xref=InterPro:IPR000991 db_xref=InterPro:IPR001317 db_xref=InterPro:IPR006220 db_xref=InterPro:IPR006221 db_xref=InterPro:IPR011702 db_xref=InterPro:IPR017926 inference='protein motif:TFAM:TIGR00566' locus_tag=Kvar_0355 note='TIGRFAM: glutamine amidotransferase of anthranilate synthase; PFAM: glutamine amidotransferase class-I; KEGG: kpe:KPK_0371 para-aminobe…
CP001891	GenBank	CDS	396131	397351	+	1	.	codon_start=1 db_xref=GI:288887969 db_xref=InterPro:IPR004636 db_xref=InterPro:IPR005814 db_xref=InterPro:IPR015421 db_xref=InterPro:IPR015424 db_xref=InterPro:IPR017652 inference='protein motif:TFAM:TIGR03246' locus_tag=Kvar_0356 note='TIGRFAM: succinylornithine transaminase family; acetylornithine and succinylornithine aminotransferase; PFAM: aminotransferase class-III; KEGG: kpe:KPK_0373 bifun…
CP001891	GenBank	CDS	397341	399419	+	-1	.	codon_start=1 db_xref=GI:288887970 db_xref=InterPro:IPR010020 db_xref=InterPro:IPR010289 inference='protein motif:TFAM:TIGR01667' locus_tag=Kvar_0357 note='TIGRFAM: integral membrane protein, YccS/YhfK family; PFAM: protein of unknown function DUF893 YccS/YhfK; KEGG: kpe:KPK_0372 integral membrane protein, YccS/YhfK family' product='integral membrane protein, YccS/YhfK family' protein_id=ADC56288…
CP001891	GenBank	CDS	399471	400103	+	-1	.	codon_start=1 db_xref=GI:288887971 db_xref=InterPro:IPR000595 db_xref=InterPro:IPR001808 db_xref=InterPro:IPR011991 db_xref=InterPro:IPR012318 db_xref=InterPro:IPR014710 db_xref=InterPro:IPR018335 db_xref=InterPro:IPR018488 db_xref=InterPro:IPR018490 inference='protein motif:PFAM:PF00027' locus_tag=Kvar_0358 note='PFAM: cyclic nucleotide-binding; regulatory protein Crp; SMART: cyclic nucleotide-b…
CP001891	GenBank	CDS	400410	400814	+	1	.	codon_start=1 db_xref=GI:288887972 db_xref=InterPro:IPR003718 db_xref=InterPro:IPR015946 inference='protein motif:PFAM:PF02566' locus_tag=Kvar_0360 note='PFAM: OsmC family protein; KEGG: kpe:KPK_0375 hypothetical protein' product='OsmC family protein' protein_id=ADC56290.1 transl_table=11
CP001891	GenBank	CDS	400870	401739	+	-1	.	EC_number=2.7.1.19 codon_start=1 db_xref=GI:288887973 db_xref=InterPro:IPR006082 db_xref=InterPro:IPR006083 inference='protein motif:PRIAM:2.7.1.19' locus_tag=Kvar_0361 note='PFAM: phosphoribulokinase/uridine kinase; KEGG: kpe:KPK_0376 phosphoribulokinase/uridine kinase family protein' product=Phosphoribulokinase protein_id=ADC56291.1 transl_table=11
CP001891	GenBank	CDS	401776	401994	+	-1	.	codon_start=1 db_xref=GI:288887974 db_xref=InterPro:IPR010648 inference='protein motif:PFAM:PF06794' locus_tag=Kvar_0362 note='PFAM: protein of unknown function UPF0270; KEGG: kpe:KPK_0377 hypothetical protein' product='protein of unknown function UPF0270' protein_id=ADC56292.1 transl_table=11
CP001891	GenBank	CDS	401991	403013	+	-1	.	codon_start=1 db_xref=GI:288887975 db_xref=InterPro:IPR000073 db_xref=InterPro:IPR000952 db_xref=InterPro:IPR012020 inference='protein motif:PFAM:PF00561' locus_tag=Kvar_0363 note='PFAM: alpha/beta hydrolase fold; KEGG: kpe:KPK_0378 putative hydrolase' product='alpha/beta hydrolase fold protein' protein_id=ADC56293.1 transl_table=11
CP001891	GenBank	CDS	403215	405119	+	-1	.	codon_start=1 db_xref=GI:288887976 db_xref=InterPro:IPR003439 db_xref=InterPro:IPR003593 db_xref=InterPro:IPR017871 inference='protein motif:PFAM:PF00005' locus_tag=Kvar_0364 note='PFAM: ABC transporter related; SMART: AAA ATPase; KEGG: kpe:KPK_0379 putative ABC transporter ATP-binding protein' product='ABC transporter related protein' protein_id=ADC56294.1 transl_table=11
CP001891	GenBank	CDS	405296	405856	+	1	.	codon_start=1 db_xref=GI:288887977 db_xref=InterPro:IPR003680 inference='protein motif:PFAM:PF02525' locus_tag=Kvar_0365 note='PFAM: NAD(P)H dehydrogenase (quinone); KEGG: kpe:KPK_0380 glutathione-regulated potassium-efflux system ancillary protein KefG' product='NAD(P)H dehydrogenase (quinone)' protein_id=ADC56295.1 transl_table=11
CP001891	GenBank	CDS	405843	407648	+	1	.	codon_start=1 db_xref=GI:288887978 db_xref=InterPro:IPR003148 db_xref=InterPro:IPR004771 db_xref=InterPro:IPR006153 db_xref=InterPro:IPR016040 inference='protein motif:TFAM:TIGR00932' locus_tag=Kvar_0366 note='TIGRFAM: potassium efflux system protein; PFAM: sodium/hydrogen exchanger; TrkA-N domain protein; KEGG: kpe:KPK_0381 glutathione-regulated potassium-efflux system protein KefB' product='pot…
CP001891	GenBank	CDS	407660	407860	+	1	.	codon_start=1 db_xref=GI:288887979 db_xref=InterPro:IPR012658 inference='protein motif:PFAM:PF09526' locus_tag=Kvar_0367 note='PFAM: conserved hypothetical protein; KEGG: kpu:KP1_5063 putative cytoplasmic protein' product='conserved hypothetical protein' protein_id=ADC56297.1 transl_table=11
CP001891	GenBank	CDS	407954	408544	+	1	.	codon_start=1 db_xref=GI:288887980 db_xref=InterPro:IPR001179 inference='protein motif:PFAM:PF00254' locus_tag=Kvar_0368 note='PFAM: peptidylprolyl isomerase FKBP-type; KEGG: kpe:KPK_0383 FKBP-type peptidyl-prolyl cis-trans isomerase' product='peptidylprolyl isomerase FKBP-type' protein_id=ADC56298.1 transl_table=11
CP001891	GenBank	CDS	408603	408821	+	-1	.	codon_start=1 db_xref=GI:288887981 db_xref=InterPro:IPR007236 inference='protein motif:PFAM:PF04102' locus_tag=Kvar_0369 note='PFAM: SlyX family protein; KEGG: kpu:KP1_5060 hypothetical protein' product='SlyX family protein' protein_id=ADC56299.1 transl_table=11
CP001891	GenBank	CDS	409044	409874	+	1	.	EC_number=5.2.1.8 codon_start=1 db_xref=GI:288887982 db_xref=InterPro:IPR000774 db_xref=InterPro:IPR001179 inference='protein motif:PRIAM:5.2.1.8' locus_tag=Kvar_0370 note='PFAM: FKBP-type peptidyl-prolyl isomerase domain protein; peptidylprolyl isomerase FKBP-type; KEGG: kpe:KPK_0385 FKBP-type peptidyl-prolyl cis-trans isomerase' product='Peptidylprolyl isomerase' protein_id=ADC56300.1 transl_ta…
CP001891	GenBank	CDS	410043	410765	+	1	.	codon_start=1 db_xref=GI:288887983 db_xref=InterPro:IPR013559 inference='protein motif:PFAM:PF08348' locus_tag=Kvar_0371 note='PFAM: YheO domain protein; KEGG: kpu:KP1_5058 putative regulator' product='YheO domain protein' protein_id=ADC56301.1 transl_table=11
CP001891	GenBank	CDS	410765	411151	+	1	.	codon_start=1 db_xref=GI:288887984 db_xref=InterPro:IPR003787 db_xref=InterPro:IPR017463 inference='protein motif:TFAM:TIGR03012' locus_tag=Kvar_0372 note='TIGRFAM: sulfur relay protein TusD/DsrE; PFAM: DsrE family protein; KEGG: kpe:KPK_0387 sulfur transfer complex subunit TusD' product='sulfur relay protein TusD/DsrE' protein_id=ADC56302.1 transl_table=11
CP001891	GenBank	CDS	411151	411510	+	1	.	codon_start=1 db_xref=GI:288887985 db_xref=InterPro:IPR003787 db_xref=InterPro:IPR017462 inference='protein motif:TFAM:TIGR03010' locus_tag=Kvar_0373 note='TIGRFAM: sulfur relay protein TusC/DsrF; PFAM: DsrE family protein; KEGG: kpe:KPK_0388 sulfur relay protein TusC' product='sulfur relay protein TusC/DsrF' protein_id=ADC56303.1 transl_table=11
CP001891	GenBank	CDS	411518	411805	+	1	.	codon_start=1 db_xref=GI:288887986 db_xref=InterPro:IPR007215 inference='protein motif:TFAM:TIGR03011' locus_tag=Kvar_0374 note='TIGRFAM: sulfur relay protein TusB/DsrH; PFAM: DsrH family protein; KEGG: kpe:KPK_0389 sulfur transfer complex subunit TusB' product='sulfur relay protein TusB/DsrH' protein_id=ADC56304.1 transl_table=11
CP001891	GenBank	CDS	411930	412304	+	1	.	codon_start=1 db_xref=GI:288887987 db_xref=InterPro:IPR005679 db_xref=InterPro:IPR006032 db_xref=InterPro:IPR012340 db_xref=InterPro:IPR016027 inference='protein motif:TFAM:TIGR00981' locus_tag=Kvar_0375 note='TIGRFAM: ribosomal protein S12; PFAM: ribosomal protein S12/S23; KEGG: kpu:KP1_5054 30S ribosomal protein S12' product='ribosomal protein S12' protein_id=ADC56305.1 transl_table=11
CP001891	GenBank	CDS	412401	412871	+	1	.	codon_start=1 db_xref=GI:288887988 db_xref=InterPro:IPR000235 db_xref=InterPro:IPR005717 inference='protein motif:TFAM:TIGR01029' locus_tag=Kvar_0376 note='TIGRFAM: ribosomal protein S7; PFAM: ribosomal protein S7; KEGG: kpe:KPK_0391 30S ribosomal protein S7' product='ribosomal protein S7' protein_id=ADC56306.1 transl_table=11
CP001891	GenBank	CDS	412968	415082	+	1	.	codon_start=1 db_xref=GI:288887989 db_xref=InterPro:IPR000640 db_xref=InterPro:IPR000795 db_xref=InterPro:IPR004161 db_xref=InterPro:IPR004540 db_xref=InterPro:IPR005225 db_xref=InterPro:IPR005517 db_xref=InterPro:IPR009000 db_xref=InterPro:IPR009022 db_xref=InterPro:IPR014721 db_xref=InterPro:IPR020568 inference='protein motif:TFAM:TIGR00484' locus_tag=Kvar_0377 note='KEGG: kpe:KPK_0392 elongati…
CP001891	GenBank	CDS	415152	416336	+	1	.	codon_start=1 db_xref=GI:288887990 db_xref=InterPro:IPR000795 db_xref=InterPro:IPR004160 db_xref=InterPro:IPR004161 db_xref=InterPro:IPR004541 db_xref=InterPro:IPR005225 db_xref=InterPro:IPR009000 db_xref=InterPro:IPR009001 inference='protein motif:TFAM:TIGR00485' locus_tag=Kvar_0378 note='TIGRFAM: translation elongation factor Tu; small GTP-binding protein; PFAM: protein synthesis factor GTP-bin…
CP001891	GenBank	CDS	416516	416710	+	1	.	codon_start=1 db_xref=GI:288887991 db_xref=InterPro:IPR007419 inference='protein motif:PFAM:PF04324' locus_tag=Kvar_0379 note='PFAM: BFD domain protein [2Fe-2S]-binding domain protein; KEGG: kpu:KP1_5048 bacterioferritin-associated ferredoxin' product='BFD domain protein (2Fe-2S)-binding domain protein' protein_id=ADC56309.1 transl_table=11
CP001891	GenBank	CDS	416784	417260	+	1	.	codon_start=1 db_xref=GI:288887992 db_xref=InterPro:IPR002024 db_xref=InterPro:IPR008331 db_xref=InterPro:IPR009040 db_xref=InterPro:IPR009078 db_xref=InterPro:IPR012347 inference='protein motif:TFAM:TIGR00754' locus_tag=Kvar_0380 note='TIGRFAM: bacterioferritin; PFAM: Ferritin Dps family protein; KEGG: kpe:KPK_0396 bacterioferritin' product=bacterioferritin protein_id=ADC56310.1 transl_table=11
CP001891	GenBank	CDS	417244	417729	+	-1	.	codon_start=1 db_xref=GI:288887993 db_xref=InterPro:IPR000045 db_xref=InterPro:IPR014032 inference='protein motif:PFAM:PF01478' locus_tag=Kvar_0381 note='PFAM: peptidase A24A prepilin type IV; KEGG: kpe:KPK_0395 peptidase, A24 (type IV prepilin peptidase) family' product='peptidase A24A prepilin type IV' protein_id=ADC56311.1 transl_table=11
CP001891	GenBank	CDS	418111	418422	+	1	.	codon_start=1 db_xref=GI:288887994 db_xref=InterPro:IPR001848 db_xref=InterPro:IPR005731 db_xref=InterPro:IPR018268 inference='protein motif:TFAM:TIGR01049' locus_tag=Kvar_0382 note='TIGRFAM: ribosomal protein S10; PFAM: ribosomal protein S10; KEGG: aat:D11S_0075 hypothetical protein' product='ribosomal protein S10' protein_id=ADC56312.1 transl_table=11
CP001891	GenBank	CDS	418455	419084	+	1	.	codon_start=1 db_xref=GI:288887995 db_xref=InterPro:IPR000597 db_xref=InterPro:IPR009000 db_xref=InterPro:IPR019926 db_xref=InterPro:IPR019927 inference='protein motif:TFAM:TIGR03625' locus_tag=Kvar_0383 note='TIGRFAM: 50S ribosomal protein L3; PFAM: ribosomal protein L3; KEGG: kpu:KP1_5044 50S ribosomal protein L3' product='50S ribosomal protein L3' protein_id=ADC56313.1 transl_table=11
CP001891	GenBank	CDS	419095	419700	+	1	.	codon_start=1 db_xref=GI:288887996 db_xref=InterPro:IPR002136 inference='protein motif:PFAM:PF00573' locus_tag=Kvar_0384 note='PFAM: ribosomal protein L4/L1e; KEGG: kpu:KP1_5042 50S ribosomal protein L4' product='ribosomal protein L4/L1e' protein_id=ADC56314.1 transl_table=11
CP001891	GenBank	CDS	419697	419999	+	1	.	codon_start=1 db_xref=GI:288887997 db_xref=InterPro:IPR001014 db_xref=InterPro:IPR010916 db_xref=InterPro:IPR012677 db_xref=InterPro:IPR012678 db_xref=InterPro:IPR013025 inference='protein motif:PFAM:PF00276' locus_tag=Kvar_0385 note='PFAM: Ribosomal protein L25/L23; KEGG: cko:CKO_04735 50S ribosomal protein L23' product='Ribosomal protein L25/L23' protein_id=ADC56315.1 transl_table=11
CP001891	GenBank	CDS	420017	420838	+	1	.	codon_start=1 db_xref=GI:288887998 db_xref=InterPro:IPR002171 db_xref=InterPro:IPR005880 db_xref=InterPro:IPR008991 db_xref=InterPro:IPR012340 db_xref=InterPro:IPR014722 db_xref=InterPro:IPR016027 inference='protein motif:TFAM:TIGR01171' locus_tag=Kvar_0386 note='TIGRFAM: ribosomal protein L2; PFAM: ribosomal protein L2; KEGG: kpu:KP1_5040 50S ribosomal protein L2' product='ribosomal protein L2' …
CP001891	GenBank	CDS	420855	421133	+	1	.	codon_start=1 db_xref=GI:288887999 db_xref=InterPro:IPR002222 db_xref=InterPro:IPR005732 inference='protein motif:TFAM:TIGR01050' locus_tag=Kvar_0387 note='TIGRFAM: ribosomal protein S19; PFAM: ribosomal protein S19/S15; KEGG: kpu:KP1_5038 30S ribosomal protein S19' product='ribosomal protein S19' protein_id=ADC56317.1 transl_table=11
CP001891	GenBank	CDS	421148	421480	+	1	.	codon_start=1 db_xref=GI:288888000 db_xref=InterPro:IPR001063 db_xref=InterPro:IPR005727 db_xref=InterPro:IPR018260 inference='protein motif:TFAM:TIGR01044' locus_tag=Kvar_0388 note='TIGRFAM: ribosomal protein L22; PFAM: ribosomal protein L22/L17; KEGG: kpu:KP1_5037 50S ribosomal protein L22' product='ribosomal protein L22' protein_id=ADC56318.1 transl_table=11
CP001891	GenBank	CDS	421498	422196	+	1	.	codon_start=1 db_xref=GI:288888001 db_xref=InterPro:IPR001351 db_xref=InterPro:IPR004044 db_xref=InterPro:IPR004087 db_xref=InterPro:IPR005704 db_xref=InterPro:IPR008282 db_xref=InterPro:IPR009019 db_xref=InterPro:IPR015946 db_xref=InterPro:IPR018280 inference='protein motif:TFAM:TIGR01009' locus_tag=Kvar_0389 note='KEGG: kpu:KP1_5036 30S ribosomal protein S3; TIGRFAM: ribosomal protein S3; PFAM:…
CP001891	GenBank	CDS	422209	422619	+	1	.	codon_start=1 db_xref=GI:288888002 db_xref=InterPro:IPR000114 db_xref=InterPro:IPR016180 db_xref=InterPro:IPR020798 inference='protein motif:TFAM:TIGR01164' locus_tag=Kvar_0390 note='TIGRFAM: ribosomal protein L16; PFAM: Ribosomal protein L10e/L16; KEGG: kpu:KP1_5035 ribosomal protein L16' product='ribosomal protein L16' protein_id=ADC56320.1 transl_table=11
CP001891	GenBank	CDS	422619	422810	+	1	.	codon_start=1 db_xref=GI:288888003 db_xref=InterPro:IPR001854 db_xref=InterPro:IPR018254 inference='protein motif:TFAM:TIGR00012' locus_tag=Kvar_0391 note='TIGRFAM: ribosomal protein L29; PFAM: ribosomal protein L29; KEGG: kpu:KP1_5034 50S ribosomal protein L29' product='ribosomal protein L29' protein_id=ADC56321.1 transl_table=11
CP001891	GenBank	CDS	422810	423064	+	1	.	codon_start=1 db_xref=GI:288888004 db_xref=InterPro:IPR000266 db_xref=InterPro:IPR012340 db_xref=InterPro:IPR016027 db_xref=InterPro:IPR019979 db_xref=InterPro:IPR019984 inference='protein motif:TFAM:TIGR03635' locus_tag=Kvar_0392 note='TIGRFAM: 30S ribosomal protein S17; PFAM: ribosomal protein S17; KEGG: kpu:KP1_5033 30S ribosomal protein S17' product='30S ribosomal protein S17' protein_id=ADC5…
CP001891	GenBank	CDS	423230	423601	+	1	.	codon_start=1 db_xref=GI:288888005 db_xref=InterPro:IPR000218 db_xref=InterPro:IPR005745 db_xref=InterPro:IPR019972 inference='protein motif:TFAM:TIGR01067' locus_tag=Kvar_0393 note='TIGRFAM: ribosomal protein L14; PFAM: ribosomal protein L14b/L23e; KEGG: cko:CKO_04724 50S ribosomal protein L14' product='ribosomal protein L14' protein_id=ADC56323.1 transl_table=11
CP001891	GenBank	CDS	423612	423926	+	1	.	codon_start=1 db_xref=GI:288888006 db_xref=InterPro:IPR003256 db_xref=InterPro:IPR005824 db_xref=InterPro:IPR005825 db_xref=InterPro:IPR008991 inference='protein motif:TFAM:TIGR01079' locus_tag=Kvar_0394 note='KEGG: kpe:KPK_0409 50S ribosomal protein L24; TIGRFAM: ribosomal protein L24; PFAM: KOW domain protein; SMART: KOW domain protein' product='ribosomal protein L24' protein_id=ADC56324.1 tran…
CP001891	GenBank	CDS	423941	424480	+	1	.	codon_start=1 db_xref=GI:288888007 db_xref=InterPro:IPR002132 inference='protein motif:PFAM:PF00281' locus_tag=Kvar_0395 note='PFAM: ribosomal protein L5; KEGG: kpe:KPK_0410 50S ribosomal protein L5' product='ribosomal protein L5' protein_id=ADC56325.1 transl_table=11
CP001891	GenBank	CDS	424495	424800	+	1	.	codon_start=1 db_xref=GI:288888008 db_xref=InterPro:IPR001209 db_xref=InterPro:IPR018271 inference='protein motif:PFAM:PF00253' locus_tag=Kvar_0396 note='PFAM: ribosomal protein S14; KEGG: kpu:KP1_5028 30S ribosomal protein S14' product='ribosomal protein S14' protein_id=ADC56326.1 transl_table=11
CP001891	GenBank	CDS	424834	425226	+	1	.	codon_start=1 db_xref=GI:288888009 db_xref=InterPro:IPR000630 inference='protein motif:PFAM:PF00410' locus_tag=Kvar_0397 note='PFAM: ribosomal protein S8; KEGG: kpe:KPK_0412 30S ribosomal protein S8' product='ribosomal protein S8' protein_id=ADC56327.1 transl_table=11
CP001891	GenBank	CDS	425239	425772	+	1	.	codon_start=1 db_xref=GI:288888010 db_xref=InterPro:IPR000702 db_xref=InterPro:IPR002358 db_xref=InterPro:IPR019906 db_xref=InterPro:IPR020040 inference='protein motif:TFAM:TIGR03654' locus_tag=Kvar_0398 note='TIGRFAM: ribosomal protein L6; PFAM: Ribosomal protein L6, alpha-beta domain; KEGG: kpe:KPK_0413 50S ribosomal protein L6' product='ribosomal protein L6' protein_id=ADC56328.1 transl_table=…
CP001891	GenBank	CDS	425782	426135	+	1	.	codon_start=1 db_xref=GI:288888011 db_xref=InterPro:IPR004389 db_xref=InterPro:IPR005484 inference='protein motif:TFAM:TIGR00060' locus_tag=Kvar_0399 note='TIGRFAM: ribosomal protein L18; PFAM: ribosomal protein L18P/L5E; KEGG: kpe:KPK_0414 50S ribosomal protein L18' product='ribosomal protein L18' protein_id=ADC56329.1 transl_table=11
CP001891	GenBank	CDS	426150	426653	+	1	.	codon_start=1 db_xref=GI:288888012 db_xref=InterPro:IPR005324 db_xref=InterPro:IPR005712 db_xref=InterPro:IPR013810 db_xref=InterPro:IPR014720 db_xref=InterPro:IPR014721 db_xref=InterPro:IPR018192 db_xref=InterPro:IPR020568 inference='protein motif:TFAM:TIGR01021' locus_tag=Kvar_0400 note='TIGRFAM: ribosomal protein S5; PFAM: ribosomal protein S5 domain protein; Ribosomal protein S5; KEGG: cko:CK…
CP001891	GenBank	CDS	426657	426836	+	1	.	codon_start=1 db_xref=GI:288888013 db_xref=InterPro:IPR000517 db_xref=InterPro:IPR005996 db_xref=InterPro:IPR016082 db_xref=InterPro:IPR018038 inference='protein motif:TFAM:TIGR01308' locus_tag=Kvar_0401 note='TIGRFAM: ribosomal protein L30; PFAM: ribosomal protein L30; KEGG: cko:CKO_04715 50S ribosomal protein L30' product='ribosomal protein L30' protein_id=ADC56331.1 transl_table=11
CP001891	GenBank	CDS	426840	427274	+	1	.	codon_start=1 db_xref=GI:288888014 db_xref=InterPro:IPR001196 db_xref=InterPro:IPR005749 inference='protein motif:TFAM:TIGR01071' locus_tag=Kvar_0402 note='TIGRFAM: ribosomal protein L15; PFAM: ribosomal protein L15; KEGG: kpu:KP1_5020 50S ribosomal protein L15' product='ribosomal protein L15' protein_id=ADC56332.1 transl_table=11
CP001891	GenBank	CDS	427282	428613	+	1	.	codon_start=1 db_xref=GI:288888015 db_xref=InterPro:IPR002208 inference='protein motif:TFAM:TIGR00967' locus_tag=Kvar_0403 note='TIGRFAM: preprotein translocase, SecY subunit; PFAM: SecY protein; KEGG: kpe:KPK_0418 preprotein translocase subunit SecY' product='preprotein translocase, SecY subunit' protein_id=ADC56333.1 transl_table=11
CP001891	GenBank	CDS	428647	428763	+	1	.	codon_start=1 db_xref=GI:288888016 db_xref=InterPro:IPR000473 inference='protein motif:TFAM:TIGR01022' locus_tag=Kvar_0404 note='TIGRFAM: ribosomal protein L36; PFAM: ribosomal protein L36; KEGG: esa:ESA_00028 50S ribosomal protein L36' product='ribosomal protein L36' protein_id=ADC56334.1 transl_table=11
CP001891	GenBank	CDS	428910	429266	+	1	.	codon_start=1 db_xref=GI:288888017 db_xref=InterPro:IPR001892 db_xref=InterPro:IPR010979 db_xref=InterPro:IPR018269 db_xref=InterPro:IPR019980 inference='protein motif:TFAM:TIGR03631' locus_tag=Kvar_0405 note='TIGRFAM: 30S ribosomal protein S13; PFAM: ribosomal protein S13; KEGG: kpu:KP1_5018 30S ribosomal protein S13' product='30S ribosomal protein S13' protein_id=ADC56335.1 transl_table=11
CP001891	GenBank	CDS	429283	429672	+	1	.	codon_start=1 db_xref=GI:288888018 db_xref=InterPro:IPR001971 db_xref=InterPro:IPR018102 db_xref=InterPro:IPR019981 inference='protein motif:TFAM:TIGR03632' locus_tag=Kvar_0406 note='TIGRFAM: 30S ribosomal protein S11; PFAM: ribosomal protein S11; KEGG: dda:Dd703_0428 ribosomal protein S11' product='30S ribosomal protein S11' protein_id=ADC56336.1 transl_table=11
CP001891	GenBank	CDS	429706	430326	+	1	.	codon_start=1 db_xref=GI:288888019 db_xref=InterPro:IPR001912 db_xref=InterPro:IPR002942 db_xref=InterPro:IPR005709 db_xref=InterPro:IPR018079 inference='protein motif:TFAM:TIGR01017' locus_tag=Kvar_0407 note='KEGG: kpu:KP1_5016 30S ribosomal protein S4; TIGRFAM: ribosomal protein S4; PFAM: ribosomal protein S4; RNA-binding S4 domain protein; SMART: RNA-binding S4 domain protein' product='ribosom…
CP001891	GenBank	CDS	430352	431341	+	1	.	codon_start=1 db_xref=GI:288888020 db_xref=InterPro:IPR009025 db_xref=InterPro:IPR011260 db_xref=InterPro:IPR011261 db_xref=InterPro:IPR011262 db_xref=InterPro:IPR011263 db_xref=InterPro:IPR011773 inference='protein motif:TFAM:TIGR02027' locus_tag=Kvar_0408 note='KEGG: spe:Spro_4519 DNA-directed RNA polymerase subunit alpha; TIGRFAM: DNA-directed RNA polymerase, alpha subunit; PFAM: RNA polymeras…
CP001891	GenBank	CDS	431382	431768	+	1	.	codon_start=1 db_xref=GI:288888021 db_xref=InterPro:IPR000456 inference='protein motif:TFAM:TIGR00059' locus_tag=Kvar_0409 note='TIGRFAM: ribosomal protein L17; PFAM: ribosomal protein L17; KEGG: kpu:KP1_5014 50S ribosomal protein L17' product='ribosomal protein L17' protein_id=ADC56339.1 transl_table=11
CP001891	GenBank	CDS	431877	432245	+	1	.	codon_start=1 db_xref=GI:288888022 db_xref=InterPro:IPR018961 inference='protein motif:PFAM:PF09350' locus_tag=Kvar_0410 note='PFAM: DnaJ homologue, subfamily C, member 28, conserved domain; KEGG: kpe:KPK_0423 hypothetical protein' product='DnaJ-like protein' protein_id=ADC56340.1 transl_table=11
CP001891	GenBank	CDS	432248	432673	+	1	.	codon_start=1 db_xref=GI:288888023 db_xref=InterPro:IPR000551 db_xref=InterPro:IPR009061 db_xref=InterPro:IPR011788 db_xref=InterPro:IPR015358 inference='protein motif:TFAM:TIGR02043' locus_tag=Kvar_0411 note='KEGG: kpe:KPK_0424 zinc-responsive transcriptional regulator; TIGRFAM: Zn(II)-responsive transcriptional regulator; PFAM: Transcription regulator MerR DNA binding; regulatory protein MerR; …
CP001891	GenBank	CDS	432731	433009	+	1	.	codon_start=1 db_xref=GI:288888024 db_xref=InterPro:IPR005589 inference='protein motif:PFAM:PF03889' locus_tag=Kvar_0412 note='PFAM: protein of unknown function DUF331; KEGG: kpu:KP1_5010 putative cytoplasmic protein' product='protein of unknown function DUF331' protein_id=ADC56342.1 transl_table=11
CP001891	GenBank	CDS	432945	433358	+	-1	.	codon_start=1 db_xref=GI:288888025 db_xref=InterPro:IPR001185 db_xref=InterPro:IPR019823 inference='protein motif:TFAM:TIGR00220' locus_tag=Kvar_0413 note='TIGRFAM: large conductance mechanosensitive channel protein; PFAM: large-conductance mechanosensitive channel; KEGG: kpu:KP1_5009 large-conductance mechanosensitive channel' product='large conductance mechanosensitive channel protein' protein_…
CP001891	GenBank	CDS	433499	434875	+	-1	.	codon_start=1 db_xref=GI:288888026 db_xref=InterPro:IPR003148 db_xref=InterPro:IPR006036 db_xref=InterPro:IPR006037 db_xref=InterPro:IPR016040 inference='protein motif:PFAM:PF02254' locus_tag=Kvar_0414 note='PFAM: TrkA-N domain protein; TrkA-C domain protein; KEGG: kpe:KPK_0426 potassium transporter peripheral membrane component' product='TrkA-N domain protein' protein_id=ADC56344.1 transl_table=…
CP001891	GenBank	CDS	434889	436184	+	-1	.	codon_start=1 db_xref=GI:288888027 db_xref=InterPro:IPR001678 db_xref=InterPro:IPR004573 db_xref=InterPro:IPR006027 db_xref=InterPro:IPR018314 inference='protein motif:TFAM:TIGR00563' locus_tag=Kvar_0415 note='TIGRFAM: sun protein; PFAM: Fmu (Sun) domain protein; NusB/RsmB/TIM44; KEGG: kpe:KPK_0427 16S rRNA methyltransferase B' product='sun protein' protein_id=ADC56345.1 transl_table=11
CP001891	GenBank	CDS	436237	437184	+	-1	.	EC_number=2.1.2.9 codon_start=1 db_xref=GI:288888028 db_xref=InterPro:IPR001555 db_xref=InterPro:IPR002376 db_xref=InterPro:IPR005793 db_xref=InterPro:IPR005794 db_xref=InterPro:IPR011034 inference='protein motif:TFAM:TIGR00460' locus_tag=Kvar_0416 note='KEGG: kpe:KPK_0428 methionyl-tRNA formyltransferase; TIGRFAM: methionyl-tRNA formyltransferase; PFAM: formyl transferase domain protein' product…
CP001891	GenBank	CDS	437199	437708	+	-1	.	EC_number=3.5.1.88 codon_start=1 db_xref=GI:288888029 db_xref=InterPro:IPR000181 inference='protein motif:TFAM:TIGR00079' locus_tag=Kvar_0417 note='KEGG: kpe:KPK_0429 peptide deformylase; TIGRFAM: peptide deformylase; PFAM: formylmethionine deformylase' product='peptide deformylase' protein_id=ADC56347.1 transl_table=11
CP001891	GenBank	CDS	437837	438961	+	1	.	codon_start=1 db_xref=GI:288888030 db_xref=InterPro:IPR003488 inference='protein motif:TFAM:TIGR00732' locus_tag=Kvar_0418 note='TIGRFAM: DNA protecting protein DprA; PFAM: SMF family protein; KEGG: kpe:KPK_0430 DNA protecting protein DprA' product='DNA protecting protein DprA' protein_id=ADC56348.1 transl_table=11
CP001891	GenBank	CDS	438933	439406	+	1	.	codon_start=1 db_xref=GI:288888031 db_xref=InterPro:IPR007456 inference='protein motif:PFAM:PF04361' locus_tag=Kvar_0419 note='PFAM: protein of unknown function DUF494; KEGG: kpe:KPK_0431 hypothetical protein' product='protein of unknown function DUF494' protein_id=ADC56349.1 transl_table=11
CP001891	GenBank	CDS	439433	439975	+	1	.	codon_start=1 db_xref=GI:288888032 db_xref=InterPro:IPR013498 inference='protein motif:PFAM:PF01396' locus_tag=Kvar_0420 note='PFAM: DNA topoisomerase type IA zn finger domain protein; KEGG: kpu:KP1_5002 putative DNA topoisomerase' product='DNA topoisomerase type IA zn finger domain protein' protein_id=ADC56350.1 transl_table=11
CP001891	GenBank	CDS	439980	440552	+	1	.	codon_start=1 db_xref=GI:288888033 db_xref=InterPro:IPR006070 db_xref=InterPro:IPR017945 inference='protein motif:PFAM:PF01300' locus_tag=Kvar_0421 note='PFAM: SUA5/yciO/yrdC domain; KEGG: kpe:KPK_0433 putative ribosome maturation factor' product='SUA5/yciO/yrdC domain protein' protein_id=ADC56351.1 transl_table=11
CP001891	GenBank	CDS	440556	441374	+	1	.	codon_start=1 db_xref=GI:288888034 db_xref=InterPro:IPR006151 db_xref=InterPro:IPR011342 db_xref=InterPro:IPR013708 db_xref=InterPro:IPR016040 inference='protein motif:TFAM:TIGR00507' locus_tag=Kvar_0422 note='TIGRFAM: shikimate 5-dehydrogenase; PFAM: Shikimate dehydrogenase substrate binding domain protein; Shikimate/quinate 5-dehydrogenase; KEGG: kpe:KPK_0434 shikimate 5-dehydrogenase' product=…
CP001891	GenBank	CDS	441371	441628	+	1	.	codon_start=1 db_xref=GI:288888035 db_xref=InterPro:IPR009962 inference='protein motif:PFAM:PF07369' locus_tag=Kvar_0423 note='PFAM: protein of unknown function DUF1488; KEGG: kpe:KPK_0436 hypothetical protein' product='protein of unknown function DUF1488' protein_id=ADC56353.1 transl_table=11
CP001891	GenBank	CDS	441604	442158	+	-1	.	codon_start=1 db_xref=GI:288888036 db_xref=InterPro:IPR001451 db_xref=InterPro:IPR011004 inference='similar to AA sequence:KEGG:KPK_0435' locus_tag=Kvar_0424 note='KEGG: kpe:KPK_0435 carbonic anhydrase family protein' product='carbonic anhydrase family protein' protein_id=ADC56354.1 transl_table=11
CP001891	GenBank	rRNA	442637	444164	+	1	.	locus_tag=Kvar_R0003 note='RNAmmer 1.2, Lagesen et al., Nucleic Acids Res. Apr 22, 2007' product='16S ribosomal RNA'
CP001891	GenBank	rRNA	444366	447267	+	1	.	locus_tag=Kvar_R0004 note='RNAmmer 1.2, Lagesen et al., Nucleic Acids Res. Apr 22, 2007' product='23S ribosomal RNA'
CP001891	GenBank	rRNA	447369	447483	+	1	.	locus_tag=Kvar_R0005 note='RNAmmer 1.2, Lagesen et al., Nucleic Acids Res. Apr 22, 2007' product='5S ribosomal RNA'
CP001891	GenBank	gene	447497	447572	+	1	.	locus_tag=Kvar_R0006 note=tRNA-Thr1
CP001891	GenBank	tRNA	447497	447572	+	1	.	locus_tag=Kvar_R0006 product=tRNA-Thr
CP001891	GenBank	rRNA	447613	447727	+	1	.	locus_tag=Kvar_R0007 note='RNAmmer 1.2, Lagesen et al., Nucleic Acids Res. Apr 22, 2007' product='5S ribosomal RNA'
CP001891	GenBank	CDS	448162	448383	+	-1	.	codon_start=1 db_xref=GI:288888037 inference='similar to AA sequence:KEGG:KP1_4994' locus_tag=Kvar_0425 note='KEGG: kpu:KP1_4994 hypothetical protein' product='conserved hypothetical protein' protein_id=ADC56355.1 transl_table=11
CP001891	GenBank	CDS	448681	451791	+	-1	.	codon_start=1 db_xref=GI:288888038 db_xref=InterPro:IPR001036 db_xref=InterPro:IPR004764 inference='protein motif:TFAM:TIGR00915' locus_tag=Kvar_0426 note='TIGRFAM: transporter, hydrophobe/amphiphile efflux-1 (HAE1) family; PFAM: acriflavin resistance protein; KEGG: kpe:KPK_0444 acriflavine resistance protein F' product='transporter, hydrophobe/amphiphile efflux-1 (HAE1) family' protein_id=ADC563…
CP001891	GenBank	CDS	451804	452943	+	-1	.	codon_start=1 db_xref=GI:288888039 db_xref=InterPro:IPR006143 inference='protein motif:TFAM:TIGR01730' locus_tag=Kvar_0427 note='TIGRFAM: efflux transporter, RND family, MFP subunit; PFAM: secretion protein HlyD family protein; KEGG: kpe:KPK_0445 acriflavine resistance protein E' product='efflux transporter, RND family, MFP subunit' protein_id=ADC56357.1 transl_table=11
CP001891	GenBank	CDS	453322	453975	+	1	.	codon_start=1 db_xref=GI:288888040 db_xref=InterPro:IPR001647 db_xref=InterPro:IPR009057 db_xref=InterPro:IPR011075 db_xref=InterPro:IPR012287 db_xref=InterPro:IPR013572 inference='protein motif:PFAM:PF08361' locus_tag=Kvar_0428 note='PFAM: Tetracycline transcriptional repressor MAATS-type domain protein; regulatory protein TetR; KEGG: kpe:KPK_0446 DNA-binding transcriptional regulator EnvR' prod…
CP001891	GenBank	CDS	454060	454356	+	-1	.	codon_start=1 db_xref=GI:288888041 db_xref=InterPro:IPR002197 db_xref=InterPro:IPR005412 db_xref=InterPro:IPR009057 db_xref=InterPro:IPR020441 inference='protein motif:PFAM:PF02954' locus_tag=Kvar_0429 note='PFAM: helix-turn-helix Fis-type; KEGG: etr:ETAE_3152 DNA-binding protein fis' product='transcriptional regulator, Fis family' protein_id=ADC56359.1 transl_table=11
CP001891	GenBank	CDS	454381	455346	+	-1	.	codon_start=1 db_xref=GI:288888042 db_xref=InterPro:IPR001269 db_xref=InterPro:IPR004652 db_xref=InterPro:IPR013785 db_xref=InterPro:IPR018517 inference='protein motif:TFAM:TIGR00737' locus_tag=Kvar_0430 note='TIGRFAM: TIM-barrel protein, nifR3 family; PFAM: dihydrouridine synthase DuS; KEGG: kpe:KPK_0448 tRNA-dihydrouridine synthase B' product='TIM-barrel protein, nifR3 family' protein_id=ADC563…
CP001891	GenBank	CDS	455704	456585	+	-1	.	codon_start=1 db_xref=GI:288888043 db_xref=InterPro:IPR004498 db_xref=InterPro:IPR010456 inference='protein motif:TFAM:TIGR00406' locus_tag=Kvar_0431 note='TIGRFAM: ribosomal protein L11 methyltransferase; PFAM: ribosomal L11 methyltransferase; KEGG: kpe:KPK_0449 ribosomal protein L11 methyltransferase' product='ribosomal protein L11 methyltransferase' protein_id=ADC56361.1 transl_table=11
CP001891	GenBank	CDS	456597	458048	+	-1	.	codon_start=1 db_xref=GI:288888044 db_xref=InterPro:IPR001734 db_xref=InterPro:IPR011849 db_xref=InterPro:IPR018212 db_xref=InterPro:IPR019900 inference='protein motif:TFAM:TIGR00813' locus_tag=Kvar_0432 note='TIGRFAM: SSS sodium solute transporter superfamily; sodium/pantothenate symporter; PFAM: Na+/solute symporter; KEGG: kpe:KPK_0450 sodium/panthothenate symporter' product='SSS sodium solute …
CP001891	GenBank	CDS	458038	458280	+	-1	.	codon_start=1 db_xref=GI:288888045 db_xref=InterPro:IPR010398 inference='protein motif:PFAM:PF06196' locus_tag=Kvar_0433 note='PFAM: protein of unknown function DUF997; KEGG: kpe:KPK_0451 hypothetical protein' product='protein of unknown function DUF997' protein_id=ADC56363.1 transl_table=11
CP001891	GenBank	CDS	458391	459740	+	-1	.	codon_start=1 db_xref=GI:288888046 db_xref=InterPro:IPR004549 db_xref=InterPro:IPR005479 db_xref=InterPro:IPR005481 db_xref=InterPro:IPR005482 db_xref=InterPro:IPR011054 db_xref=InterPro:IPR011761 db_xref=InterPro:IPR011764 db_xref=InterPro:IPR013816 db_xref=InterPro:IPR013817 db_xref=InterPro:IPR016185 inference='protein motif:TFAM:TIGR00514' locus_tag=Kvar_0434 note='KEGG: kpe:KPK_0452 acetyl-C…
CP001891	GenBank	CDS	459751	460218	+	-1	.	codon_start=1 db_xref=GI:288888047 db_xref=InterPro:IPR000089 db_xref=InterPro:IPR001249 db_xref=InterPro:IPR001882 db_xref=InterPro:IPR011053 inference='protein motif:TFAM:TIGR00531' locus_tag=Kvar_0435 note='TIGRFAM: acetyl-CoA carboxylase, biotin carboxyl carrier protein; PFAM: biotin/lipoyl attachment domain-containing protein; KEGG: kpe:KPK_0453 acetyl-CoA carboxylase, biotin carboxyl carrie…
CP001891	GenBank	CDS	460241	460693	+	-1	.	EC_number=4.2.1.10 codon_start=1 db_xref=GI:288888048 db_xref=InterPro:IPR001874 db_xref=InterPro:IPR018509 inference='protein motif:TFAM:TIGR01088' locus_tag=Kvar_0436 note='KEGG: kpe:KPK_0454 3-dehydroquinate dehydratase; TIGRFAM: 3-dehydroquinate dehydratase, type II; PFAM: dehydroquinase class II' product='3-dehydroquinate dehydratase, type II' protein_id=ADC56366.1 transl_table=11
CP001891	GenBank	CDS	460926	461525	+	-1	.	codon_start=1 db_xref=GI:288888049 db_xref=InterPro:IPR013130 inference='protein motif:PFAM:PF01794' locus_tag=Kvar_0437 note='PFAM: Ferric reductase domain protein transmembrane component domain; KEGG: kpe:KPK_0455 putative sulfite oxidase subunit YedZ' product='Ferric reductase domain protein protein transmembrane component domain protein' protein_id=ADC56367.1 transl_table=11
CP001891	GenBank	CDS	461525	462526	+	-1	.	codon_start=1 db_xref=GI:288888050 db_xref=InterPro:IPR000572 db_xref=InterPro:IPR006311 db_xref=InterPro:IPR017909 inference='protein motif:PFAM:PF00174' locus_tag=Kvar_0438 note='PFAM: oxidoreductase molybdopterin binding; KEGG: kpe:KPK_0456 putative sulfite oxidase subunit YedY' product='oxidoreductase molybdopterin binding protein' protein_id=ADC56368.1 transl_table=11
CP001891	GenBank	CDS	463026	464966	+	1	.	codon_start=1 db_xref=GI:288888051 db_xref=InterPro:IPR000160 db_xref=InterPro:IPR001633 inference='protein motif:TFAM:TIGR00254' locus_tag=Kvar_0439 note='KEGG: kpe:KPK_0458 regulatory protein CsrD; TIGRFAM: diguanylate cyclase; PFAM: EAL domain protein; GGDEF domain containing protein; SMART: EAL domain protein; GGDEF domain containing protein' product='diguanylate cyclase/phosphodiesterase' pr…
CP001891	GenBank	CDS	465272	466315	+	1	.	codon_start=1 db_xref=GI:288888052 db_xref=InterPro:IPR004753 inference='protein motif:TFAM:TIGR00904' locus_tag=Kvar_0440 note='TIGRFAM: cell shape determining protein, MreB/Mrl family; PFAM: cell shape determining protein MreB/Mrl; KEGG: kpu:KP1_4975 rod shape-determining protein' product='cell shape determining protein, MreB/Mrl family' protein_id=ADC56370.1 transl_table=11
CP001891	GenBank	CDS	466386	467378	+	1	.	codon_start=1 db_xref=GI:288888053 db_xref=InterPro:IPR005223 db_xref=InterPro:IPR007221 inference='protein motif:TFAM:TIGR00219' locus_tag=Kvar_0441 note='TIGRFAM: rod shape-determining protein MreC; PFAM: Rod shape-determining protein MreC; KEGG: kpe:KPK_0460 rod shape-determining protein MreC' product='rod shape-determining protein MreC' protein_id=ADC56371.1 transl_table=11
CP001891	GenBank	CDS	467378	467866	+	1	.	codon_start=1 db_xref=GI:288888054 db_xref=InterPro:IPR007227 inference='protein motif:TFAM:TIGR03426' locus_tag=Kvar_0442 note='TIGRFAM: rod shape-determining protein MreD; PFAM: Rod shape-determining protein MreD; KEGG: kpe:KPK_0461 rod shape-determining protein MreD' product='rod shape-determining protein MreD' protein_id=ADC56372.1 transl_table=11
CP001891	GenBank	CDS	467874	468455	+	1	.	codon_start=1 db_xref=GI:288888055 db_xref=InterPro:IPR003697 inference='protein motif:TFAM:TIGR00172' locus_tag=Kvar_0443 note='TIGRFAM: maf protein; PFAM: Maf family protein; KEGG: kpe:KPK_0462 Maf-like protein' product='maf protein' protein_id=ADC56373.1 transl_table=11
CP001891	GenBank	CDS	468458	469927	+	1	.	codon_start=1 db_xref=GI:288888056 db_xref=InterPro:IPR003029 db_xref=InterPro:IPR004659 db_xref=InterPro:IPR012340 db_xref=InterPro:IPR016027 db_xref=InterPro:IPR019307 inference='protein motif:TFAM:TIGR00757' locus_tag=Kvar_0444 note='KEGG: kpe:KPK_0463 ribonuclease G; TIGRFAM: ribonuclease, Rne/Rng family; PFAM: RNA-binding protein AU-1/Ribonuclease E/G; RNA binding S1 domain protein' product=…
CP001891	GenBank	CDS	469965	473762	+	1	.	codon_start=1 db_xref=GI:288888057 db_xref=InterPro:IPR011836 inference='similar to AA sequence:KEGG:KPK_0464' locus_tag=Kvar_0445 note='KEGG: kpe:KPK_0464 hypothetical protein' product='conserved hypothetical protein' protein_id=ADC56375.1 transl_table=11
CP001891	GenBank	CDS	473851	475296	+	1	.	codon_start=1 db_xref=GI:288888058 db_xref=InterPro:IPR002510 inference='protein motif:PFAM:PF01523' locus_tag=Kvar_0446 note='PFAM: peptidase U62 modulator of DNA gyrase; KEGG: kpe:KPK_0465 protease TldD' product='peptidase U62 modulator of DNA gyrase' protein_id=ADC56376.1 transl_table=11
CP001891	GenBank	CDS	475332	476261	+	-1	.	codon_start=1 db_xref=GI:288888059 db_xref=InterPro:IPR000847 db_xref=InterPro:IPR005119 db_xref=InterPro:IPR011991 inference='protein motif:PFAM:PF03466' locus_tag=Kvar_0447 note='PFAM: LysR substrate-binding; regulatory protein LysR; KEGG: kpe:KPK_0466 putative DNA-binding transcriptional regulator' product='transcriptional regulator, LysR family' protein_id=ADC56377.1 transl_table=11
CP001891	GenBank	CDS	476393	476596	+	1	.	codon_start=1 db_xref=GI:288888060 db_xref=InterPro:IPR012451 inference='protein motif:PFAM:PF07869' locus_tag=Kvar_0448 note='PFAM: protein of unknown function DUF1656; KEGG: kpu:KP1_4967 hypothetical protein' product='protein of unknown function DUF1656' protein_id=ADC56378.1 transl_table=11
CP001891	GenBank	CDS	476604	477536	+	1	.	codon_start=1 db_xref=GI:288888061 db_xref=InterPro:IPR006143 inference='protein motif:TFAM:TIGR01730' locus_tag=Kvar_0449 note='TIGRFAM: efflux transporter, RND family, MFP subunit; PFAM: secretion protein HlyD family protein; KEGG: kpe:KPK_0468 p-hydroxybenzoic acid efflux subunit AaeA' product='efflux transporter, RND family, MFP subunit' protein_id=ADC56379.1 transl_table=11
CP001891	GenBank	CDS	477542	479509	+	1	.	codon_start=1 db_xref=GI:288888062 db_xref=InterPro:IPR006726 inference='protein motif:PFAM:PF04632' locus_tag=Kvar_0450 note='PFAM: Fusaric acid resistance protein conserved region; KEGG: kpe:KPK_0469 p-hydroxybenzoic acid efflux subunit AaeB' product='Fusaric acid resistance protein conserved region' protein_id=ADC56380.1 transl_table=11
CP001891	GenBank	CDS	479589	479864	+	1	.	codon_start=1 db_xref=GI:288888063 db_xref=InterPro:IPR000468 inference='protein motif:PFAM:PF01337' locus_tag=Kvar_0451 note='PFAM: Barstar (barnase inhibitor); KEGG: kpe:KPK_0470 hypothetical protein' product='Barstar (barnase inhibitor)' protein_id=ADC56381.1 transl_table=11
CP001891	GenBank	CDS	480058	480324	+	-1	.	codon_start=1 db_xref=GI:288888064 db_xref=InterPro:IPR010854 inference='protein motif:PFAM:PF07338' locus_tag=Kvar_0452 note='PFAM: protein of unknown function DUF1471; KEGG: kpe:KPK_0473 YcfR family protein' product='protein of unknown function DUF1471' protein_id=ADC56382.1 transl_table=11
CP001891	GenBank	CDS	480423	480686	+	-1	.	codon_start=1 db_xref=GI:288888065 db_xref=InterPro:IPR010854 inference='protein motif:PFAM:PF07338' locus_tag=Kvar_0453 note='PFAM: protein of unknown function DUF1471; KEGG: kpe:KPK_0474 protein YcfR' product='protein of unknown function DUF1471' protein_id=ADC56383.1 transl_table=11
CP001891	GenBank	CDS	481060	481530	+	-1	.	codon_start=1 db_xref=GI:288888066 db_xref=InterPro:IPR001669 db_xref=InterPro:IPR011991 inference='protein motif:TFAM:TIGR01529' locus_tag=Kvar_0454 note='TIGRFAM: arginine repressor; PFAM: arginine repressor; KEGG: kpu:KP1_4961 arginine repressor' product='arginine repressor, ArgR' protein_id=ADC56384.1 transl_table=11
CP001891	GenBank	CDS	481945	482883	+	1	.	codon_start=1 db_xref=GI:288888067 db_xref=InterPro:IPR001236 db_xref=InterPro:IPR001252 db_xref=InterPro:IPR001557 db_xref=InterPro:IPR010097 db_xref=InterPro:IPR015955 db_xref=InterPro:IPR016040 inference='protein motif:TFAM:TIGR01772' locus_tag=Kvar_0455 note='TIGRFAM: malate dehydrogenase, NAD-dependent; PFAM: Lactate/malate dehydrogenase; KEGG: kpe:KPK_0477 malate dehydrogenase' product='mal…
CP001891	GenBank	CDS	483015	483644	+	1	.	codon_start=1 db_xref=GI:288888068 db_xref=InterPro:IPR000524 db_xref=InterPro:IPR011991 inference='protein motif:PFAM:PF00392' locus_tag=Kvar_0456 note='PFAM: regulatory protein GntR HTH; SMART: regulatory protein GntR HTH; KEGG: kpe:KPK_0478 transcriptional regulator, GntR family' product='transcriptional regulator, GntR family' protein_id=ADC56386.1 transl_table=11
CP001891	GenBank	CDS	483631	484296	+	1	.	codon_start=1 db_xref=GI:288888069 db_xref=InterPro:IPR000524 db_xref=InterPro:IPR011711 db_xref=InterPro:IPR011991 inference='protein motif:PFAM:PF07729' locus_tag=Kvar_0457 note='PFAM: GntR domain protein; regulatory protein GntR HTH; SMART: regulatory protein GntR HTH; KEGG: kpe:KPK_0479 transcriptional regulator, GntR family' product='transcriptional regulator, GntR family' protein_id=ADC5638…
CP001891	GenBank	CDS	484508	485776	+	1	.	codon_start=1 db_xref=GI:288888070 db_xref=InterPro:IPR001898 db_xref=InterPro:IPR004680 inference='protein motif:TFAM:TIGR00785' locus_tag=Kvar_0458 note='TIGRFAM: anion transporter; PFAM: Citrate transporter; KEGG: kpe:KPK_0480 transporter, divalent anion:Na+ symporter (DASS) family' product='anion transporter' protein_id=ADC56388.1 transl_table=11
CP001891	GenBank	CDS	485809	486708	+	1	.	EC_number=4.2.1.32 codon_start=1 db_xref=GI:288888071 db_xref=InterPro:IPR004646 inference='protein motif:TFAM:TIGR00722' locus_tag=Kvar_0459 note='KEGG: kpe:KPK_0481 tartrate dehydratase subunit alpha; TIGRFAM: hydro-lyase, Fe-S type, tartrate/fumarate subfamily, alpha subunit; PFAM: Fe-S type hydro-lyase tartrate/fumarate alpha region' product='hydro-lyase, Fe-S type, tartrate/fumarate subfamil…
CP001891	GenBank	CDS	486708	487325	+	1	.	EC_number=4.2.1.32 codon_start=1 db_xref=GI:288888072 db_xref=InterPro:IPR004647 inference='protein motif:TFAM:TIGR00723' locus_tag=Kvar_0460 note='KEGG: kpe:KPK_0482 L(+)-tartrate dehydratase subunit beta; TIGRFAM: hydro-lyase, Fe-S type, tartrate/fumarate subfamily, beta subunit; PFAM: Fe-S type hydro-lyase tartrate/fumarate beta region' product='hydro-lyase, Fe-S type, tartrate/fumarate subfam…
CP001891	GenBank	CDS	487467	487718	+	1	.	codon_start=1 db_xref=GI:288888073 db_xref=InterPro:IPR005899 inference='protein motif:TFAM:TIGR01195' locus_tag=Kvar_0461 note='TIGRFAM: sodium pump decarboxylase, gamma subunit; PFAM: sodium pump decarboxylase gamma subunit; KEGG: kpe:KPK_4717 oxaloacetate decarboxylase subunit gamma' product='sodium pump decarboxylase, gamma subunit' protein_id=ADC56391.1 transl_table=11
CP001891	GenBank	CDS	487734	489503	+	1	.	codon_start=1 db_xref=GI:288888074 db_xref=InterPro:IPR000089 db_xref=InterPro:IPR000891 db_xref=InterPro:IPR001882 db_xref=InterPro:IPR003379 db_xref=InterPro:IPR005776 db_xref=InterPro:IPR011053 db_xref=InterPro:IPR013785 inference='protein motif:TFAM:TIGR01108' locus_tag=Kvar_0462 note='TIGRFAM: oxaloacetate decarboxylase alpha subunit; PFAM: Conserved carboxylase region; pyruvate carboxyltran…
CP001891	GenBank	CDS	489519	490820	+	1	.	EC_number=4.1.1.3 codon_start=1 db_xref=GI:288888075 db_xref=InterPro:IPR005661 inference='protein motif:TFAM:TIGR01109' locus_tag=Kvar_0463 note='KEGG: kpn:KPN_00030 oxalacetate decarboxylase: beta chain; TIGRFAM: sodium ion-translocating decarboxylase, beta subunit; PFAM: Na+transporting methylmalonyl-CoA/oxaloacetate decarboxylase beta subunit' product='sodium ion-translocating decarboxylase, …
CP001891	GenBank	CDS	490880	491590	+	1	.	codon_start=1 db_xref=GI:288888076 inference='similar to AA sequence:KEGG:KPK_0486' locus_tag=Kvar_0464 note='KEGG: kpe:KPK_0486 hypothetical protein' product='conserved hypothetical protein' protein_id=ADC56394.1 transl_table=11
CP001891	GenBank	CDS	491616	492674	+	-1	.	EC_number=3.4.21.108 codon_start=1 db_xref=GI:288888077 db_xref=InterPro:IPR001254 db_xref=InterPro:IPR001478 db_xref=InterPro:IPR001940 db_xref=InterPro:IPR009003 db_xref=InterPro:IPR011783 inference='protein motif:TFAM:TIGR02038' locus_tag=Kvar_0465 note='KEGG: kpe:KPK_0487 serine endoprotease; TIGRFAM: periplasmic serine protease DegS; PFAM: peptidase S1 and S6 chymotrypsin/Hap; PDZ/DHR/GLGF d…
CP001891	GenBank	CDS	492762	494129	+	-1	.	EC_number=3.4.21.108 codon_start=1 db_xref=GI:288888078 db_xref=InterPro:IPR001254 db_xref=InterPro:IPR001478 db_xref=InterPro:IPR001940 db_xref=InterPro:IPR009003 db_xref=InterPro:IPR011782 inference='protein motif:TFAM:TIGR02037' locus_tag=Kvar_0466 note='KEGG: kpe:KPK_0488 serine endoprotease; TIGRFAM: protease Do; PFAM: peptidase S1 and S6 chymotrypsin/Hap; PDZ/DHR/GLGF domain protein; SMART:…
CP001891	GenBank	CDS	494303	494701	+	-1	.	codon_start=1 db_xref=GI:288888079 db_xref=InterPro:IPR009386 inference='protein motif:PFAM:PF06295' locus_tag=Kvar_0467 note='PFAM: protein of unknown function DUF1043; KEGG: kpe:KPK_0489 cytochrome d ubiquinol oxidase subunit III' product='protein of unknown function DUF1043' protein_id=ADC56397.1 transl_table=11
CP001891	GenBank	CDS	494892	496022	+	1	.	codon_start=1 db_xref=GI:288888080 db_xref=InterPro:IPR005654 inference='protein motif:PFAM:PF03969' locus_tag=Kvar_0468 note='PFAM: AFG1-family ATPase; KEGG: kpe:KPK_0490 ATPase, AFG1 family' product='AFG1-family ATPase' protein_id=ADC56398.1 transl_table=11
CP001891	GenBank	CDS	496289	496717	+	1	.	codon_start=1 db_xref=GI:288888081 db_xref=InterPro:IPR005822 db_xref=InterPro:IPR005823 inference='protein motif:TFAM:TIGR01066' locus_tag=Kvar_0469 note='TIGRFAM: ribosomal protein L13; PFAM: ribosomal protein L13; KEGG: kpu:KP1_4943 ribosomal protein L13' product='ribosomal protein L13' protein_id=ADC56399.1 transl_table=11
CP001891	GenBank	CDS	496733	497125	+	1	.	codon_start=1 db_xref=GI:288888082 db_xref=InterPro:IPR000754 db_xref=InterPro:IPR014721 db_xref=InterPro:IPR020568 db_xref=InterPro:IPR020574 inference='protein motif:PFAM:PF00380' locus_tag=Kvar_0470 note='PFAM: ribosomal protein S9; KEGG: kpe:KPK_0492 30S ribosomal protein S9' product='ribosomal protein S9' protein_id=ADC56400.1 transl_table=11
CP001891	GenBank	CDS	497437	498075	+	1	.	codon_start=1 db_xref=GI:288888083 db_xref=InterPro:IPR004045 db_xref=InterPro:IPR004046 db_xref=InterPro:IPR010987 db_xref=InterPro:IPR012335 db_xref=InterPro:IPR012336 db_xref=InterPro:IPR017933 inference='protein motif:PFAM:PF02798' locus_tag=Kvar_0471 note='PFAM: Glutathione S-transferase domain; KEGG: kpu:KP1_4940 stringent starvation protein A' product='Glutathione S-transferase domain prot…
CP001891	GenBank	CDS	498079	498573	+	1	.	codon_start=1 db_xref=GI:288888084 db_xref=InterPro:IPR007481 inference='protein motif:PFAM:PF04386' locus_tag=Kvar_0472 note='PFAM: Stringent starvation protein B; KEGG: kpe:KPK_0494 ClpXP protease specificity-enhancing factor' product='Stringent starvation protein B' protein_id=ADC56402.1 transl_table=11
CP001891	GenBank	CDS	498693	499397	+	1	.	EC_number=5.1.3.9 codon_start=1 db_xref=GI:288888085 db_xref=InterPro:IPR007260 db_xref=InterPro:IPR011060 inference='protein motif:PRIAM:5.1.3.9' locus_tag=Kvar_0473 note='PFAM: putative N-acetylmannosamine-6-phosphate epimerase; KEGG: kpe:KPK_0495 N-acetylmannosamine-6-phosphate 2-epimerase' product='N-acylglucosamine-6-phosphate 2-epimerase' protein_id=ADC56403.1 transl_table=11
CP001891	GenBank	CDS	499453	500871	+	-1	.	codon_start=1 db_xref=GI:288888086 db_xref=InterPro:IPR000759 db_xref=InterPro:IPR001327 db_xref=InterPro:IPR006006 db_xref=InterPro:IPR009051 db_xref=InterPro:IPR012285 db_xref=InterPro:IPR013027 db_xref=InterPro:IPR016040 db_xref=InterPro:IPR017896 inference='protein motif:TFAM:TIGR01318' locus_tag=Kvar_0474 note='TIGRFAM: glutamate synthase, small subunit; PFAM: FAD-dependent pyridine nucleoti…
CP001891	GenBank	CDS	500881	505341	+	-1	.	EC_number=1.4.7.1 codon_start=1 db_xref=GI:288888087 db_xref=InterPro:IPR000583 db_xref=InterPro:IPR002489 db_xref=InterPro:IPR002932 db_xref=InterPro:IPR006982 db_xref=InterPro:IPR013785 db_xref=InterPro:IPR017932 inference='protein motif:PRIAM:1.4.7.1' locus_tag=Kvar_0475 note='PFAM: glutamate synthase; ferredoxin-dependent glutamate synthase; glutamine amidotransferase class-II; glutamate synt…
CP001891	GenBank	CDS	505991	506950	+	1	.	codon_start=1 db_xref=GI:288888088 db_xref=InterPro:IPR005911 db_xref=InterPro:IPR006638 db_xref=InterPro:IPR007197 db_xref=InterPro:IPR013785 inference='protein motif:TFAM:TIGR01212' locus_tag=Kvar_0476 note='KEGG: kpe:KPK_0498 radical SAM protein, TIGR01212 family; TIGRFAM: conserved hypothetical protein; PFAM: Radical SAM domain protein; SMART: Elongator protein 3/MiaB/NifB' product='conserved…
CP001891	GenBank	CDS	506997	508280	+	-1	.	codon_start=1 db_xref=GI:288888089 db_xref=InterPro:IPR011701 db_xref=InterPro:IPR016196 inference='protein motif:PFAM:PF07690' locus_tag=Kvar_0477 note='PFAM: major facilitator superfamily MFS_1; KEGG: kpe:KPK_0499 transporter, major facilitator family' product='major facilitator superfamily MFS_1' protein_id=ADC56407.1 transl_table=11
CP001891	GenBank	CDS	508367	509383	+	-1	.	codon_start=1 db_xref=GI:288888090 db_xref=InterPro:IPR002328 db_xref=InterPro:IPR011032 db_xref=InterPro:IPR013149 db_xref=InterPro:IPR013154 db_xref=InterPro:IPR016040 inference='protein motif:PFAM:PF08240' locus_tag=Kvar_0478 note='PFAM: Alcohol dehydrogenase GroES domain protein; Alcohol dehydrogenase zinc-binding domain protein; KEGG: kpe:KPK_0500 oxidoreductase, zinc-binding dehydrogenase f…
CP001891	GenBank	CDS	509672	510736	+	1	.	EC_number=4.2.1.8 codon_start=1 db_xref=GI:288888091 db_xref=InterPro:IPR004628 db_xref=InterPro:IPR013022 inference='protein motif:TFAM:TIGR00695' locus_tag=Kvar_0479 note='KEGG: kpe:KPK_0501 mannonate dehydratase; TIGRFAM: mannonate dehydratase; PFAM: Mannonate dehydratase' product='mannonate dehydratase' protein_id=ADC56409.1 transl_table=11
CP001891	GenBank	CDS	510886	513225	+	1	.	codon_start=1 db_xref=GI:288888092 db_xref=InterPro:IPR000014 db_xref=InterPro:IPR000700 db_xref=InterPro:IPR001789 db_xref=InterPro:IPR003594 db_xref=InterPro:IPR003661 db_xref=InterPro:IPR004358 db_xref=InterPro:IPR005467 db_xref=InterPro:IPR008207 db_xref=InterPro:IPR009082 db_xref=InterPro:IPR011006 db_xref=InterPro:IPR013767 db_xref=InterPro:IPR014409 inference='protein motif:TFAM:TIGR00229'…
CP001891	GenBank	CDS	513459	514112	+	1	.	codon_start=1 db_xref=GI:288888093 db_xref=InterPro:IPR002818 inference='protein motif:PFAM:PF01965' locus_tag=Kvar_0481 note='PFAM: ThiJ/PfpI domain protein; KEGG: kpe:KPK_0503 isoprenoid biosynthesis protein with amidotransferase-like domain' product='ThiJ/PfpI domain protein' protein_id=ADC56411.1 transl_table=11
CP001891	GenBank	CDS	514109	514834	+	1	.	codon_start=1 db_xref=GI:288888094 db_xref=InterPro:IPR001264 db_xref=InterPro:IPR011812 inference='protein motif:TFAM:TIGR02070' locus_tag=Kvar_0482 note='TIGRFAM: monofunctional biosynthetic peptidoglycan transglycosylase; PFAM: glycosyl transferase family 51; KEGG: kpe:KPK_0504 monofunctional biosynthetic peptidoglycan transglycosylase' product='monofunctional biosynthetic peptidoglycan transg…
CP001891	GenBank	CDS	514898	515170	+	-1	.	codon_start=1 db_xref=GI:288888095 db_xref=InterPro:IPR000032 db_xref=InterPro:IPR001020 db_xref=InterPro:IPR002114 db_xref=InterPro:IPR005698 inference='protein motif:TFAM:TIGR01003' locus_tag=Kvar_0483 note='TIGRFAM: phosphocarrier, HPr family; PFAM: phosphoryl transfer system HPr; KEGG: kpu:KP1_4928 phosphohistidinoprotein-hexose phosphotransferase component of N-regulated PTS system' product=…
CP001891	GenBank	CDS	515167	516021	+	-1	.	codon_start=1 db_xref=GI:288888096 db_xref=InterPro:IPR005337 inference='protein motif:PFAM:PF03668' locus_tag=Kvar_0484 note='PFAM: conserved hypothetical protein; KEGG: kpu:KP1_4927 hypothetical protein' product='conserved hypothetical protein' protein_id=ADC56414.1 transl_table=11
CP001891	GenBank	CDS	516067	516555	+	-1	.	codon_start=1 db_xref=GI:288888097 db_xref=InterPro:IPR002178 db_xref=InterPro:IPR006320 db_xref=InterPro:IPR016152 inference='protein motif:TFAM:TIGR01419' locus_tag=Kvar_0485 note='TIGRFAM: PTS IIA-like nitrogen-regulatory protein PtsN; PFAM: phosphoenolpyruvate-dependent sugar phosphotransferase system EIIA 2; KEGG: kpu:KP1_4926 sugar-specific PTS family enzyme IIA component' product='putative…
CP001891	GenBank	CDS	516626	516913	+	-1	.	codon_start=1 db_xref=GI:288888098 db_xref=InterPro:IPR003489 inference='protein motif:TFAM:TIGR00741' locus_tag=Kvar_0486 note='TIGRFAM: ribosomal subunit interface protein; PFAM: sigma 54 modulation protein/ribosomal protein S30EA; KEGG: kpe:KPK_0508 putative sigma(54) modulation protein' product='sigma 54 modulation protein/ribosomal protein S30EA' protein_id=ADC56416.1 transl_table=11
CP001891	GenBank	CDS	516936	518369	+	-1	.	codon_start=1 db_xref=GI:288888099 db_xref=InterPro:IPR000394 db_xref=InterPro:IPR007046 db_xref=InterPro:IPR007634 inference='protein motif:TFAM:TIGR02395' locus_tag=Kvar_0487 note='TIGRFAM: RNA polymerase sigma-54 factor, RpoN; PFAM: sigma-54 factor core-binding region; sigma-54 DNA-binding domain protein; sigma-54 factor; KEGG: kpe:KPK_0509 RNA polymerase factor sigma-54' product='RNA polymera…
CP001891	GenBank	CDS	518417	519142	+	-1	.	codon_start=1 db_xref=GI:288888100 db_xref=InterPro:IPR003439 db_xref=InterPro:IPR003593 db_xref=InterPro:IPR017871 inference='protein motif:PFAM:PF00005' locus_tag=Kvar_0488 note='PFAM: ABC transporter related; SMART: AAA ATPase; KEGG: kpe:KPK_0510 putative ABC transporter ATP-binding protein YhbG' product='ABC transporter related protein' protein_id=ADC56418.1 transl_table=11
CP001891	GenBank	CDS	519149	519694	+	-1	.	codon_start=1 db_xref=GI:288888101 db_xref=InterPro:IPR005653 db_xref=InterPro:IPR014340 inference='protein motif:TFAM:TIGR03002' locus_tag=Kvar_0489 note='TIGRFAM: lipopolysaccharide transport periplasmic protein LptA; PFAM: OstA family protein; KEGG: kpu:KP1_4922 putative ABC transpor system periplasmic binding protein' product='lipopolysaccharide transport periplasmic protein LptA' protein_id=…
CP001891	GenBank	CDS	519663	520238	+	-1	.	codon_start=1 db_xref=GI:288888102 db_xref=InterPro:IPR010664 inference='protein motif:PFAM:PF06835' locus_tag=Kvar_0490 note='PFAM: protein of unknown function DUF1239; KEGG: kpe:KPK_0512 hypothetical protein' product='protein of unknown function DUF1239' protein_id=ADC56420.1 transl_table=11
CP001891	GenBank	CDS	520235	520801	+	-1	.	EC_number=3.1.3.45 codon_start=1 db_xref=GI:288888103 db_xref=InterPro:IPR005834 db_xref=InterPro:IPR006549 db_xref=InterPro:IPR010023 inference='protein motif:TFAM:TIGR01670' locus_tag=Kvar_0491 note='KEGG: kpe:KPK_0513 3-deoxy-D-manno-octulosonate 8-phosphate phosphatase; TIGRFAM: 3-deoxy-D-manno-octulosonate 8-phosphate phosphatase, YrbI family; hydrolase, HAD-superfamily, subfamily IIIA; PFAM…
CP001891	GenBank	CDS	520816	521802	+	-1	.	EC_number=5.3.1.13 codon_start=1 db_xref=GI:288888104 db_xref=InterPro:IPR000644 db_xref=InterPro:IPR001347 db_xref=InterPro:IPR004800 inference='protein motif:TFAM:TIGR00393' locus_tag=Kvar_0492 note='KEGG: kpe:KPK_0514 D-arabinose 5-phosphate isomerase; TIGRFAM: KpsF/GutQ family protein; PFAM: sugar isomerase (SIS); CBS domain containing protein' product='KpsF/GutQ family protein' protein_id=AD…
CP001891	GenBank	CDS	521817	522794	+	-1	.	codon_start=1 db_xref=GI:288888105 db_xref=InterPro:IPR004481 db_xref=InterPro:IPR004837 inference='protein motif:TFAM:TIGR00367' locus_tag=Kvar_0493 note='TIGRFAM: Na+/Ca+ antiporter, CaCA family; PFAM: sodium/calcium exchanger membrane region; KEGG: kpe:KPK_0515 putative calcium/sodium:proton antiporter' product='Na+/Ca+ antiporter, CaCA family' protein_id=ADC56423.1 transl_table=11
CP001891	GenBank	CDS	523004	523816	+	1	.	codon_start=1 db_xref=GI:288888106 db_xref=InterPro:IPR003439 db_xref=InterPro:IPR003593 db_xref=InterPro:IPR017871 inference='protein motif:PFAM:PF00005' locus_tag=Kvar_0494 note='PFAM: ABC transporter related; SMART: AAA ATPase; KEGG: kpe:KPK_0516 putative ABC transporter ATP-binding protein YrbF' product='ABC transporter related protein' protein_id=ADC56424.1 transl_table=11
CP001891	GenBank	CDS	523824	524606	+	1	.	codon_start=1 db_xref=GI:288888107 db_xref=InterPro:IPR003453 inference='protein motif:PFAM:PF02405' locus_tag=Kvar_0495 note='PFAM: protein of unknown function DUF140; KEGG: kpu:KP1_4916 putative ABC transport system permease component' product='protein of unknown function DUF140' protein_id=ADC56425.1 transl_table=11
CP001891	GenBank	CDS	524611	525162	+	1	.	codon_start=1 db_xref=GI:288888108 db_xref=InterPro:IPR003399 inference='protein motif:PFAM:PF02470' locus_tag=Kvar_0496 note='PFAM: Mammalian cell entry related domain protein; KEGG: kpe:KPK_0518 mce family protein' product='Mammalian cell entry related domain protein' protein_id=ADC56426.1 transl_table=11
CP001891	GenBank	CDS	525181	525816	+	1	.	codon_start=1 db_xref=GI:288888109 db_xref=InterPro:IPR008869 inference='protein motif:PFAM:PF05494' locus_tag=Kvar_0497 note='PFAM: toluene tolerance family protein; KEGG: kpu:KP1_4914 putative ABC transport system ATP-binding and membrane component' product='toluene tolerance family protein' protein_id=ADC56427.1 transl_table=11
CP001891	GenBank	CDS	525816	526106	+	1	.	codon_start=1 db_xref=GI:288888110 db_xref=InterPro:IPR002645 inference='similar to AA sequence:KEGG:KPK_0520' locus_tag=Kvar_0498 note='KEGG: kpe:KPK_0520 hypothetical protein' product='conserved hypothetical protein' protein_id=ADC56428.1 transl_table=11
CP001891	GenBank	CDS	526243	526497	+	1	.	codon_start=1 db_xref=GI:288888111 db_xref=InterPro:IPR002634 inference='protein motif:PFAM:PF01722' locus_tag=Kvar_0499 note='PFAM: BolA family protein; KEGG: kpu:KP1_4912 putative transcriptional regulator' product='BolA family protein' protein_id=ADC56429.1 transl_table=11
CP001891	GenBank	CDS	526551	527810	+	1	.	codon_start=1 db_xref=GI:288888112 db_xref=InterPro:IPR001986 db_xref=InterPro:IPR005750 db_xref=InterPro:IPR013792 inference='protein motif:TFAM:TIGR01072' locus_tag=Kvar_0500 note='TIGRFAM: UDP-N-acetylglucosamine 1-carboxyvinyltransferase; PFAM: EPSP synthase (3-phosphoshikimate 1-carboxyvinyltransferase); KEGG: kpe:KPK_0522 UDP-N-acetylglucosamine 1-carboxyvinyltransferase' product='UDP-N-ace…
CP001891	GenBank	CDS	527865	528137	+	-1	.	codon_start=1 db_xref=GI:288888113 db_xref=InterPro:IPR010982 inference='similar to AA sequence:KEGG:KPK_0523' locus_tag=Kvar_0501 note='KEGG: kpe:KPK_0523 DNA-binding transcriptional regulator Nlp' product='putative transcriptional regulator, Nlp' protein_id=ADC56431.1 transl_table=11
CP001891	GenBank	CDS	528334	529305	+	-1	.	EC_number=2.5.1.1 codon_start=1 db_xref=GI:288888114 db_xref=InterPro:IPR000092 db_xref=InterPro:IPR008949 inference='protein motif:PRIAM:2.5.1.1' locus_tag=Kvar_0502 note='PFAM: Polyprenyl synthetase; KEGG: kpe:KPK_0524 octaprenyl-diphosphate synthase' product=Dimethylallyltranstransferase protein_id=ADC56432.1 transl_table=11
CP001891	GenBank	CDS	529566	529877	+	1	.	codon_start=1 db_xref=GI:288888115 db_xref=InterPro:IPR001787 db_xref=InterPro:IPR018258 inference='protein motif:TFAM:TIGR00061' locus_tag=Kvar_0503 note='TIGRFAM: ribosomal protein L21; PFAM: ribosomal protein L21; KEGG: kpu:KP1_4907 50S ribosomal protein L21' product='ribosomal protein L21' protein_id=ADC56433.1 transl_table=11
CP001891	GenBank	CDS	529898	530155	+	1	.	codon_start=1 db_xref=GI:288888116 db_xref=InterPro:IPR001684 db_xref=InterPro:IPR018261 inference='protein motif:TFAM:TIGR00062' locus_tag=Kvar_0504 note='TIGRFAM: ribosomal protein L27; PFAM: ribosomal protein L27; KEGG: kpu:KP1_4904 50S ribosomal protein L27' product='ribosomal protein L27' protein_id=ADC56434.1 transl_table=11
CP001891	GenBank	CDS	530248	531213	+	1	.	codon_start=1 db_xref=GI:288888117 db_xref=InterPro:IPR000620 inference='protein motif:PFAM:PF00892' locus_tag=Kvar_0505 note='PFAM: protein of unknown function DUF6 transmembrane; KEGG: kpe:KPK_0527 putative transport protein' product='protein of unknown function DUF6 transmembrane' protein_id=ADC56435.1 transl_table=11
CP001891	GenBank	CDS	531229	532407	+	1	.	codon_start=1 db_xref=GI:288888118 db_xref=InterPro:IPR002917 db_xref=InterPro:IPR005225 db_xref=InterPro:IPR006073 db_xref=InterPro:IPR006074 db_xref=InterPro:IPR006169 db_xref=InterPro:IPR014100 inference='protein motif:TFAM:TIGR02729' locus_tag=Kvar_0506 note='TIGRFAM: GTP-binding protein Obg/CgtA; small GTP-binding protein; PFAM: GTP1/OBG sub domain protein; GTP-binding protein HSR1-related; …
CP001891	GenBank	CDS	532459	533892	+	-1	.	EC_number=3.4.16.4 codon_start=1 db_xref=GI:288888119 db_xref=InterPro:IPR000667 db_xref=InterPro:IPR012338 inference='protein motif:TFAM:TIGR00666' locus_tag=Kvar_0507 note='KEGG: kpe:KPK_0529 D-alanyl-D-alanine carboxypeptidase/endopeptidase; TIGRFAM: D-alanyl-D-alanine carboxypeptidase/D-alanyl-D-alanine-endopeptidase; PFAM: peptidase S13 D-Ala-D-Ala carboxypeptidase C' product='D-alanyl-D-ala…
CP001891	GenBank	CDS	534128	534604	+	1	.	codon_start=1 db_xref=GI:288888120 db_xref=InterPro:IPR001437 db_xref=InterPro:IPR006359 db_xref=InterPro:IPR018151 inference='protein motif:TFAM:TIGR01462' locus_tag=Kvar_0508 note='TIGRFAM: transcription elongation factor GreA; PFAM: transcription elongation factor GreA/GreB domain protein; KEGG: kpe:KPK_0530 transcription elongation factor GreA' product='transcription elongation factor GreA' p…
CP001891	GenBank	CDS	534757	535089	+	-1	.	codon_start=1 db_xref=GI:288888121 db_xref=InterPro:IPR001890 db_xref=InterPro:IPR017924 inference='protein motif:PFAM:PF01985' locus_tag=Kvar_0509 note='PFAM: protein of unknown function UPF0044; KEGG: kpu:KP1_4899 hypothetical protein' product='protein of unknown function UPF0044' protein_id=ADC56439.1 transl_table=11
CP001891	GenBank	CDS	535174	535803	+	1	.	codon_start=1 db_xref=GI:288888122 db_xref=InterPro:IPR002877 db_xref=InterPro:IPR004512 db_xref=InterPro:IPR016448 inference='protein motif:TFAM:TIGR00438' locus_tag=Kvar_0510 note='TIGRFAM: ribosomal RNA large subunit methyltransferase J; PFAM: ribosomal RNA methyltransferase RrmJ/FtsJ; KEGG: kpe:KPK_0532 23S rRNA methyltransferase J' product='ribosomal RNA large subunit methyltransferase J' pr…
CP001891	GenBank	CDS	535894	537837	+	1	.	EC_number=3.6.4.3 codon_start=1 db_xref=GI:288888123 db_xref=InterPro:IPR000642 db_xref=InterPro:IPR003593 db_xref=InterPro:IPR003959 db_xref=InterPro:IPR003960 db_xref=InterPro:IPR005936 db_xref=InterPro:IPR011546 inference='protein motif:TFAM:TIGR01241' locus_tag=Kvar_0511 note='KEGG: kpe:KPK_0533 ATP-dependent metalloprotease; TIGRFAM: ATP-dependent metalloprotease FtsH; PFAM: peptidase M41; A…
CP001891	GenBank	CDS	537936	538784	+	1	.	EC_number=2.5.1.15 codon_start=1 db_xref=GI:288888124 db_xref=InterPro:IPR000489 db_xref=InterPro:IPR006390 db_xref=InterPro:IPR011005 inference='protein motif:TFAM:TIGR01496' locus_tag=Kvar_0512 note='KEGG: kpe:KPK_0534 dihydropteroate synthase; TIGRFAM: dihydropteroate synthase; PFAM: dihydropteroate synthase DHPS' product='dihydropteroate synthase' protein_id=ADC56442.1 transl_table=11
CP001891	GenBank	CDS	538777	540114	+	1	.	EC_number=5.4.2.10 codon_start=1 db_xref=GI:288888125 db_xref=InterPro:IPR005841 db_xref=InterPro:IPR005843 db_xref=InterPro:IPR005844 db_xref=InterPro:IPR005845 db_xref=InterPro:IPR005846 db_xref=InterPro:IPR006352 db_xref=InterPro:IPR016055 db_xref=InterPro:IPR016066 inference='protein motif:TFAM:TIGR01455' locus_tag=Kvar_0513 note='KEGG: kpe:KPK_0535 phosphoglucosamine mutase; TIGRFAM: phospho…
CP001891	GenBank	CDS	540344	540673	+	1	.	codon_start=1 db_xref=GI:288888126 db_xref=InterPro:IPR004692 inference='protein motif:TFAM:TIGR00810' locus_tag=Kvar_0514 note='TIGRFAM: preprotein translocase, SecG subunit; PFAM: Preprotein translocase SecG subunit; KEGG: kpu:KP1_4894 preprotein translocase inner membrane secretion subunit' product='preprotein translocase, SecG subunit' protein_id=ADC56444.1 transl_table=11
CP001891	GenBank	gene	540683	540769	+	1	.	locus_tag=Kvar_R0008 note=tRNA-Leu1
CP001891	GenBank	tRNA	540683	540769	+	1	.	locus_tag=Kvar_R0008 product=tRNA-Leu
CP001891	GenBank	CDS	540914	541315	+	1	.	codon_start=1 db_xref=GI:288888127 inference='similar to AA sequence:KEGG:KPK_0538' locus_tag=Kvar_0515 note='KEGG: kpe:KPK_0538 hypothetical protein' product='conserved hypothetical protein' protein_id=ADC56445.1 transl_table=11
CP001891	GenBank	CDS	541357	541908	+	-1	.	codon_start=1 db_xref=GI:288888128 db_xref=InterPro:IPR009998 inference='protein motif:PFAM:PF07437' locus_tag=Kvar_0516 note='PFAM: YfaZ family protein; KEGG: kpe:KPK_0539 outer membrane protein' product='YfaZ family protein' protein_id=ADC56446.1 transl_table=11
CP001891	GenBank	CDS	542258	542887	+	-1	.	codon_start=1 db_xref=GI:288888129 db_xref=InterPro:IPR000595 inference='protein motif:PFAM:PF00027' locus_tag=Kvar_0517 note='PFAM: cyclic nucleotide-binding; KEGG: kpe:KPK_0540 hypothetical protein' product='putative transcriptional regulator, Crp/Fnr family' protein_id=ADC56447.1 transl_table=11
CP001891	GenBank	CDS	543059	544402	+	-1	.	EC_number=6.3.4.5 codon_start=1 db_xref=GI:288888130 db_xref=InterPro:IPR001518 db_xref=InterPro:IPR014729 db_xref=InterPro:IPR018223 inference='protein motif:TFAM:TIGR00032' locus_tag=Kvar_0518 note='KEGG: kpu:KP1_4890 argininosuccinate synthase; TIGRFAM: argininosuccinate synthase; PFAM: argininosuccinate synthase' product='argininosuccinate synthase' protein_id=ADC56448.1 transl_table=11
CP001891	GenBank	gene	544710	544786	+	1	.	locus_tag=Kvar_R0009 note=tRNA-Met1
CP001891	GenBank	tRNA	544710	544786	+	1	.	locus_tag=Kvar_R0009 product=tRNA-Met
CP001891	GenBank	CDS	544989	545447	+	1	.	codon_start=1 db_xref=GI:288888131 db_xref=InterPro:IPR003728 inference='protein motif:PFAM:PF02576' locus_tag=Kvar_0519 note='PFAM: protein of unknown function DUF150; KEGG: kpu:KP1_4889 hypothetical protein' product='protein of unknown function DUF150' protein_id=ADC56449.1 transl_table=11
CP001891	GenBank	CDS	545475	546962	+	1	.	codon_start=1 db_xref=GI:288888132 db_xref=InterPro:IPR003029 db_xref=InterPro:IPR003583 db_xref=InterPro:IPR004087 db_xref=InterPro:IPR004088 db_xref=InterPro:IPR009019 db_xref=InterPro:IPR010213 db_xref=InterPro:IPR010214 db_xref=InterPro:IPR010995 db_xref=InterPro:IPR012340 db_xref=InterPro:IPR013735 db_xref=InterPro:IPR015946 db_xref=InterPro:IPR016027 inference='protein motif:TFAM:TIGR01953'…
CP001891	GenBank	CDS	546987	549677	+	1	.	codon_start=1 db_xref=GI:288888133 db_xref=InterPro:IPR000178 db_xref=InterPro:IPR000795 db_xref=InterPro:IPR004161 db_xref=InterPro:IPR005225 db_xref=InterPro:IPR006847 db_xref=InterPro:IPR009000 db_xref=InterPro:IPR009061 db_xref=InterPro:IPR013575 inference='protein motif:TFAM:TIGR00487' locus_tag=Kvar_0521 note='TIGRFAM: translation initiation factor IF-2; small GTP-binding protein; PFAM: pro…
CP001891	GenBank	CDS	549780	550181	+	1	.	codon_start=1 db_xref=GI:288888134 db_xref=InterPro:IPR000238 db_xref=InterPro:IPR015946 db_xref=InterPro:IPR020053 inference='protein motif:TFAM:TIGR00082' locus_tag=Kvar_0522 note='TIGRFAM: ribosome-binding factor A; PFAM: ribosome-binding factor A; KEGG: kpu:KP1_4885 ribosome-binding factor A' product='ribosome-binding factor A' protein_id=ADC56452.1 transl_table=11
CP001891	GenBank	CDS	550181	551125	+	1	.	codon_start=1 db_xref=GI:288888135 db_xref=InterPro:IPR002501 db_xref=InterPro:IPR014780 db_xref=InterPro:IPR015240 db_xref=InterPro:IPR015947 db_xref=InterPro:IPR020103 inference='protein motif:TFAM:TIGR00431' locus_tag=Kvar_0523 note='TIGRFAM: tRNA pseudouridine synthase B; PFAM: pseudouridylate synthase TruB domain protein; tRNA pseudouridine synthase B; KEGG: kpe:KPK_0548 tRNA pseudouridine s…
CP001891	GenBank	CDS	551274	551543	+	1	.	codon_start=1 db_xref=GI:288888136 db_xref=InterPro:IPR000589 db_xref=InterPro:IPR005290 db_xref=InterPro:IPR009068 inference='protein motif:TFAM:TIGR00952' locus_tag=Kvar_0524 note='TIGRFAM: ribosomal protein S15; PFAM: ribosomal protein S15; KEGG: kpe:KPK_0549 30S ribosomal protein S15' product='ribosomal protein S15' protein_id=ADC56454.1 transl_table=11
CP001891	GenBank	CDS	551786	553921	+	1	.	EC_number=2.7.7.8 codon_start=1 db_xref=GI:288888137 db_xref=InterPro:IPR001247 db_xref=InterPro:IPR003029 db_xref=InterPro:IPR004087 db_xref=InterPro:IPR004088 db_xref=InterPro:IPR012162 db_xref=InterPro:IPR012340 db_xref=InterPro:IPR015847 db_xref=InterPro:IPR015848 db_xref=InterPro:IPR016027 db_xref=InterPro:IPR018111 db_xref=InterPro:IPR020568 inference='protein motif:TFAM:TIGR03591' locus_ta…
CP001891	GenBank	CDS	554030	554914	+	1	.	codon_start=1 db_xref=GI:288888138 db_xref=InterPro:IPR001440 db_xref=InterPro:IPR011990 db_xref=InterPro:IPR013026 db_xref=InterPro:IPR019734 inference='protein motif:PFAM:PF00515' locus_tag=Kvar_0526 note='PFAM: TPR repeat-containing protein; SMART: Tetratricopeptide repeat; KEGG: kpu:KP1_4880 lipoprotein NlpI precursor' product='TPR repeat-containing protein' protein_id=ADC56456.1 transl_table…
CP001891	GenBank	CDS	555092	557023	+	1	.	codon_start=1 db_xref=GI:288888139 db_xref=InterPro:IPR000629 db_xref=InterPro:IPR001650 db_xref=InterPro:IPR005580 db_xref=InterPro:IPR011545 db_xref=InterPro:IPR014001 db_xref=InterPro:IPR014014 db_xref=InterPro:IPR014021 inference='protein motif:PFAM:PF00270' locus_tag=Kvar_0527 note='PFAM: DEAD/DEAH box helicase domain protein; helicase domain protein; DbpA RNA-binding domain protein; SMART: …
CP001891	GenBank	CDS	557167	558411	+	1	.	codon_start=1 db_xref=GI:288888140 db_xref=InterPro:IPR002091 db_xref=InterPro:IPR013059 db_xref=InterPro:IPR013061 db_xref=InterPro:IPR018227 inference='protein motif:TFAM:TIGR00837' locus_tag=Kvar_0528 note='TIGRFAM: aromatic amino acid transporter; PFAM: Tryptophan/tyrosine permease; KEGG: kpe:KPK_0554 tryptophan permease' product='aromatic amino acid transporter' protein_id=ADC56458.1 transl_…
CP001891	GenBank	CDS	558456	559463	+	-1	.	codon_start=1 db_xref=GI:288888141 db_xref=InterPro:IPR011251 db_xref=InterPro:IPR016048 db_xref=InterPro:IPR019949 inference='protein motif:TFAM:TIGR03558' locus_tag=Kvar_0529 note='TIGRFAM: luciferase family oxidoreductase, group 1; PFAM: Luciferase-like, subgroup; KEGG: kpn:KPN_03568 hypothetical protein' product='luciferase family oxidoreductase, group 1' protein_id=ADC56459.1 transl_table=11
CP001891	GenBank	CDS	559607	560485	+	-1	.	codon_start=1 db_xref=GI:288888142 db_xref=InterPro:IPR001539 inference='protein motif:PFAM:PF01136' locus_tag=Kvar_0530 note='PFAM: peptidase U32; KEGG: kpe:KPK_0556 peptidase, U32 family' product='peptidase U32' protein_id=ADC56460.1 transl_table=11
CP001891	GenBank	CDS	560491	561486	+	-1	.	codon_start=1 db_xref=GI:288888143 db_xref=InterPro:IPR001539 inference='protein motif:PFAM:PF01136' locus_tag=Kvar_0531 note='PFAM: peptidase U32; KEGG: kpe:KPK_0557 peptidase, U32 family' product='peptidase U32' protein_id=ADC56461.1 transl_table=11
CP001891	GenBank	CDS	561708	562232	+	1	.	codon_start=1 db_xref=GI:288888144 db_xref=InterPro:IPR003033 db_xref=InterPro:IPR016083 db_xref=InterPro:IPR016830 inference='protein motif:PFAM:PF02036' locus_tag=Kvar_0532 note='PFAM: Sterol-binding domain protein; KEGG: kpe:KPK_0558 SCP-2 sterol transfer family protein' product='Sterol-binding domain protein' protein_id=ADC56462.1 transl_table=11
CP001891	GenBank	CDS	562226	562729	+	1	.	codon_start=1 db_xref=GI:288888145 db_xref=InterPro:IPR000182 db_xref=InterPro:IPR016181 inference='protein motif:PFAM:PF00583' locus_tag=Kvar_0533 note='PFAM: GCN5-related N-acetyltransferase; KEGG: kpe:KPK_0560 acetyltransferase, GNAT family' product='GCN5-related N-acetyltransferase' protein_id=ADC56463.1 transl_table=11
CP001891	GenBank	CDS	562716	563036	+	-1	.	codon_start=1 db_xref=GI:288888146 db_xref=InterPro:IPR000305 inference='protein motif:PFAM:PF01541' locus_tag=Kvar_0534 note='PFAM: Excinuclease ABC C subunit domain protein; KEGG: kpu:KP1_4869 hypothetical protein' product='Excinuclease ABC C subunit domain protein' protein_id=ADC56464.1 transl_table=11
CP001891	GenBank	CDS	563056	563499	+	1	.	codon_start=1 db_xref=GI:288888147 db_xref=InterPro:IPR009002 db_xref=InterPro:IPR011194 inference='similar to AA sequence:KEGG:KPK_0562' locus_tag=Kvar_0535 note='KEGG: kpe:KPK_0562 hypothetical protein' product='conserved hypothetical protein' protein_id=ADC56465.1 transl_table=11
CP001891	GenBank	CDS	563461	563997	+	-1	.	codon_start=1 db_xref=GI:288888148 db_xref=InterPro:IPR002818 db_xref=InterPro:IPR006286 inference='protein motif:TFAM:TIGR01382' locus_tag=Kvar_0536 note='TIGRFAM: intracellular protease, PfpI family; PFAM: ThiJ/PfpI domain protein; KEGG: kpe:KPK_0561 intracellular protease, PfpI family' product='intracellular protease, PfpI family' protein_id=ADC56466.1 transl_table=11
CP001891	GenBank	CDS	564126	564773	+	1	.	codon_start=1 db_xref=GI:288888149 db_xref=InterPro:IPR000534 db_xref=InterPro:IPR016040 inference='protein motif:PFAM:PF01118' locus_tag=Kvar_0537 note='PFAM: Semialdehyde dehydrogenase NAD - binding; KEGG: kpe:KPK_0563 NAD-binding domain 4 protein' product='Semialdehyde dehydrogenase NAD - binding protein' protein_id=ADC56467.1 transl_table=11
CP001891	GenBank	CDS	564849	565889	+	1	.	codon_start=1 db_xref=GI:288888150 db_xref=InterPro:IPR005524 inference='protein motif:PFAM:PF03773' locus_tag=Kvar_0538 note='PFAM: permease; KEGG: kpe:KPK_0564 putative permease' product=permease protein_id=ADC56468.1 transl_table=11
CP001891	GenBank	CDS	566011	566586	+	-1	.	codon_start=1 db_xref=GI:288888151 db_xref=InterPro:IPR007055 db_xref=InterPro:IPR014004 inference='protein motif:PFAM:PF04972' locus_tag=Kvar_0539 note='PFAM: transport-associated; SMART: Transport-associated and nodulation region; KEGG: kpe:KPK_0565 hypothetical protein' product=transport-associated protein_id=ADC56469.1 transl_table=11
CP001891	GenBank	CDS	566596	567186	+	-1	.	codon_start=1 db_xref=GI:288888152 db_xref=InterPro:IPR001347 inference='protein motif:PFAM:PF01380' locus_tag=Kvar_0540 note='PFAM: sugar isomerase (SIS); KEGG: kpu:KP1_4862 putative phosphoheptose isomerase' product='sugar isomerase (SIS)' protein_id=ADC56470.1 transl_table=11
CP001891	GenBank	CDS	567212	567598	+	-1	.	codon_start=1 db_xref=GI:288888153 db_xref=InterPro:IPR003509 db_xref=InterPro:IPR011335 inference='protein motif:PFAM:PF02021' locus_tag=Kvar_0541 note='PFAM: protein of unknown function UPF0102; KEGG: kpe:KPK_0567 hypothetical protein' product='protein of unknown function UPF0102' protein_id=ADC56471.1 transl_table=11
CP001891	GenBank	CDS	567556	569664	+	-1	.	codon_start=1 db_xref=GI:288888154 db_xref=InterPro:IPR007443 inference='protein motif:PFAM:PF04348' locus_tag=Kvar_0542 note='PFAM: LppC family lipoprotein; KEGG: kpe:KPK_0568 putative lipoprotein' product='LppC family lipoprotein' protein_id=ADC56472.1 transl_table=11
CP001891	GenBank	CDS	569728	570591	+	1	.	codon_start=1 db_xref=GI:288888155 db_xref=InterPro:IPR000878 db_xref=InterPro:IPR008189 db_xref=InterPro:IPR014777 db_xref=InterPro:IPR018063 inference='protein motif:PFAM:PF00590' locus_tag=Kvar_0543 note='PFAM: Uroporphyrin-III C/tetrapyrrole (Corrin/Porphyrin) methyltransferase; KEGG: kpu:KP1_4858 putative methyltransferase' product='Uroporphyrin-III C/tetrapyrrole (Corrin/Porphyrin) methyltr…
CP001891	GenBank	CDS	570595	571596	+	1	.	codon_start=1 db_xref=GI:288888156 db_xref=InterPro:IPR003812 db_xref=InterPro:IPR013196 inference='protein motif:PFAM:PF02661' locus_tag=Kvar_0544 note='PFAM: filamentation induced by cAMP protein Fic; Helix-turn-helix type 11 domain protein; KEGG: kpu:KP1_4857 hypothetical protein' product='filamentation induced by cAMP protein Fic' protein_id=ADC56474.1 transl_table=11
CP001891	GenBank	CDS	571631	572404	+	-1	.	codon_start=1 db_xref=GI:288888157 db_xref=InterPro:IPR001034 db_xref=InterPro:IPR001969 db_xref=InterPro:IPR014036 db_xref=InterPro:IPR018356 inference='protein motif:PFAM:PF08220' locus_tag=Kvar_0545 note='PFAM: regulatory protein DeoR; SMART: regulatory protein DeoR; KEGG: kpu:KP1_4856 putative DeoR-type transcriptional regulator' product='transcriptional regulator, DeoR family' protein_id=ADC…
CP001891	GenBank	CDS	572515	573558	+	-1	.	codon_start=1 db_xref=GI:288888158 db_xref=InterPro:IPR002328 db_xref=InterPro:IPR011032 db_xref=InterPro:IPR013149 db_xref=InterPro:IPR013154 db_xref=InterPro:IPR016040 inference='protein motif:PFAM:PF08240' locus_tag=Kvar_0546 note='PFAM: Alcohol dehydrogenase GroES domain protein; Alcohol dehydrogenase zinc-binding domain protein; KEGG: kpn:KPN_03551 galactitol-1-phosphate dehydrogenase' produ…
CP001891	GenBank	CDS	573608	574990	+	-1	.	codon_start=1 db_xref=GI:288888159 db_xref=InterPro:IPR004703 db_xref=InterPro:IPR013014 db_xref=InterPro:IPR013853 db_xref=InterPro:IPR018130 inference='protein motif:TFAM:TIGR00827' locus_tag=Kvar_0547 note='TIGRFAM: PTS system, galactitol-specific IIC subunit; PFAM: PTS system Galactitol-specific IIC component; KEGG: kpu:KP1_4854 galactitol-specific PTS family enzyme IIC component' product='PT…
CP001891	GenBank	CDS	574996	575280	+	-1	.	EC_number=2.7.1.69 codon_start=1 db_xref=GI:288888160 db_xref=InterPro:IPR003501 db_xref=InterPro:IPR013011 inference='protein motif:PRIAM:2.7.1.69' locus_tag=Kvar_0548 note='PFAM: phosphotransferase system lactose/cellobiose-specific IIB subunit; KEGG: kpu:KP1_4853 galactitol-specific PTS family enzyme IIB component' product='Protein-N(pi)-phosphohistidine--sugar phosphotransferase' protein_id=A…
CP001891	GenBank	CDS	575307	575774	+	-1	.	codon_start=1 db_xref=GI:288888161 db_xref=InterPro:IPR002178 db_xref=InterPro:IPR016152 inference='protein motif:PFAM:PF00359' locus_tag=Kvar_0549 note='PFAM: phosphoenolpyruvate-dependent sugar phosphotransferase system EIIA 2; KEGG: kpu:KP1_4852 galactitol-specific PTS family enzyme IIA component' product='putative PTS IIA-like nitrogen-regulatory protein PtsN' protein_id=ADC56479.1 transl_tab…
CP001891	GenBank	CDS	575789	577060	+	-1	.	codon_start=1 db_xref=GI:288888162 db_xref=InterPro:IPR012062 inference='protein motif:TFAM:TIGR02810' locus_tag=Kvar_0550 note='TIGRFAM: D-tagatose-bisphosphate aldolase, class II, non-catalytic subunit; PFAM: D-tagatose-bisphosphate aldolase class II accessory protein AgaZ; KEGG: kpu:KP1_4851 putative tagatose 6-phosphate kinase 1' product='D-tagatose-bisphosphate aldolase, class II, non-cataly…
CP001891	GenBank	CDS	577237	578052	+	-1	.	codon_start=1 db_xref=GI:288888163 db_xref=InterPro:IPR000032 db_xref=InterPro:IPR001020 db_xref=InterPro:IPR002178 db_xref=InterPro:IPR005698 db_xref=InterPro:IPR016152 inference='protein motif:TFAM:TIGR01003' locus_tag=Kvar_0551 note='TIGRFAM: phosphocarrier, HPr family; PFAM: phosphoenolpyruvate-dependent sugar phosphotransferase system EIIA 2; phosphoryl transfer system HPr; KEGG: kpu:KP1_485…
CP001891	GenBank	CDS	578063	579475	+	-1	.	codon_start=1 db_xref=GI:288888164 db_xref=InterPro:IPR003352 db_xref=InterPro:IPR003353 db_xref=InterPro:IPR006327 db_xref=InterPro:IPR013011 db_xref=InterPro:IPR013014 inference='protein motif:TFAM:TIGR01427' locus_tag=Kvar_0552 note='TIGRFAM: PTS system, fructose subfamily, IIC subunit; PTS system, fructose-specific, IIB subunnit; PFAM: phosphotransferase system PTS fructose-specific IIB subun…
CP001891	GenBank	CDS	579486	580400	+	-1	.	codon_start=1 db_xref=GI:288888165 db_xref=InterPro:IPR011611 db_xref=InterPro:IPR017583 inference='protein motif:TFAM:TIGR03168' locus_tag=Kvar_0553 note='TIGRFAM: 1-phosphofructokinase; PFAM: PfkB domain protein; KEGG: kpu:KP1_4848 6-phosphofructokinase II' product=1-phosphofructokinase protein_id=ADC56483.1 transl_table=11
CP001891	GenBank	CDS	580425	581279	+	-1	.	EC_number=4.1.2.40 codon_start=1 db_xref=GI:288888166 db_xref=InterPro:IPR000771 db_xref=InterPro:IPR011288 db_xref=InterPro:IPR013785 inference='protein motif:TFAM:TIGR01858' locus_tag=Kvar_0554 note='KEGG: kpu:KP1_4847 tagatose 1,6-diphosphate aldolase; TIGRFAM: class II aldolase, tagatose bisphosphate family; ketose-bisphosphate aldolase; PFAM: ketose-bisphosphate aldolase class-II' product='c…
CP001891	GenBank	CDS	581592	582431	+	1	.	codon_start=1 db_xref=GI:288888167 db_xref=InterPro:IPR001034 db_xref=InterPro:IPR014036 db_xref=InterPro:IPR018356 inference='protein motif:PFAM:PF08220' locus_tag=Kvar_0555 note='PFAM: regulatory protein DeoR; SMART: regulatory protein DeoR; KEGG: kpu:KP1_4846 putative DeoR-type transcriptional regulator' product='transcriptional regulator, DeoR family' protein_id=ADC56485.1 transl_table=11
CP001891	GenBank	CDS	582431	583381	+	1	.	codon_start=1 db_xref=GI:288888168 db_xref=InterPro:IPR011611 inference='protein motif:PFAM:PF00294' locus_tag=Kvar_0556 note='PFAM: PfkB domain protein; KEGG: kpn:KPN_03541 putative kinase' product='PfkB domain protein' protein_id=ADC56486.1 transl_table=11
CP001891	GenBank	CDS	583436	585007	+	-1	.	EC_number=4.2.1.42 codon_start=1 db_xref=GI:288888169 db_xref=InterPro:IPR007392 db_xref=InterPro:IPR013974 db_xref=InterPro:IPR017654 inference='protein motif:TFAM:TIGR03248' locus_tag=Kvar_0557 note='KEGG: kpu:KP1_4844 (D)-galactarate dehydrogenase; TIGRFAM: galactarate dehydratase; PFAM: D-galactarate dehydratase/Altronate hydrolase domain protein; SAF domain protein' product='galactarate dehy…
CP001891	GenBank	CDS	585400	586731	+	1	.	codon_start=1 db_xref=GI:288888170 db_xref=InterPro:IPR004744 db_xref=InterPro:IPR011701 db_xref=InterPro:IPR016196 inference='protein motif:TFAM:TIGR00893' locus_tag=Kvar_0558 note='TIGRFAM: d-galactonate transporter; PFAM: major facilitator superfamily MFS_1; KEGG: kpn:KPN_03539 putative transport protein' product='d-galactonate transporter' protein_id=ADC56488.1 transl_table=11
CP001891	GenBank	CDS	586758	587528	+	1	.	EC_number=4.1.2.20 codon_start=1 db_xref=GI:288888171 db_xref=InterPro:IPR005000 db_xref=InterPro:IPR015813 db_xref=InterPro:IPR017648 inference='protein motif:TFAM:TIGR03239' locus_tag=Kvar_0559 note='KEGG: kpu:KP1_4841 alpha-dehydro-beta-deoxy-D-glucarate aldolase; TIGRFAM: 2-dehydro-3-deoxyglucarate aldolase; PFAM: HpcH/HpaI aldolase' product='2-dehydro-3-deoxyglucarate aldolase' protein_id=AD…
CP001891	GenBank	CDS	587555	588445	+	1	.	EC_number=1.1.1.60 codon_start=1 db_xref=GI:288888172 db_xref=InterPro:IPR002204 db_xref=InterPro:IPR006115 db_xref=InterPro:IPR006183 db_xref=InterPro:IPR006398 db_xref=InterPro:IPR008927 db_xref=InterPro:IPR013328 db_xref=InterPro:IPR016040 inference='protein motif:TFAM:TIGR01505' locus_tag=Kvar_0560 note='KEGG: kpe:KPK_0573 tartronate semialdehyde reductase; TIGRFAM: 2-hydroxy-3-oxopropionate …
CP001891	GenBank	CDS	588510	589655	+	1	.	EC_number=2.7.1.31 codon_start=1 db_xref=GI:288888173 db_xref=InterPro:IPR004381 db_xref=InterPro:IPR018193 inference='protein motif:TFAM:TIGR00045' locus_tag=Kvar_0561 note='KEGG: kpe:KPK_0574 glycerate kinase I; TIGRFAM: glycerate kinase; PFAM: glycerate kinase' product='glycerate kinase' protein_id=ADC56491.1 transl_table=11
CP001891	GenBank	CDS	590300	590764	+	-1	.	codon_start=1 db_xref=GI:288888174 inference='similar to AA sequence:KEGG:KPK_0575' locus_tag=Kvar_0562 note='KEGG: kpe:KPK_0575 putative lipoprotein' product='putative lipoprotein' protein_id=ADC56492.1 transl_table=11
CP001891	GenBank	CDS	591076	591486	+	1	.	codon_start=1 db_xref=GI:288888175 db_xref=InterPro:IPR012899 inference='protein motif:PFAM:PF07813' locus_tag=Kvar_0563 note='PFAM: protein of unknown function Spy-related; KEGG: kpe:KPK_0576 putative lipoprotein' product='protein of unknown function Spy-related protein' protein_id=ADC56493.1 transl_table=11
CP001891	GenBank	CDS	591560	591727	+	-1	.	codon_start=1 db_xref=GI:288888176 inference='similar to AA sequence:KEGG:KPK_0577' locus_tag=Kvar_0564 note='KEGG: kpe:KPK_0577 hypothetical protein' product='conserved hypothetical protein' protein_id=ADC56494.1 transl_table=11
CP001891	GenBank	CDS	591752	592453	+	-1	.	codon_start=1 db_xref=GI:288888177 db_xref=InterPro:IPR003829 db_xref=InterPro:IPR011051 db_xref=InterPro:IPR012093 inference='protein motif:PFAM:PF02678' locus_tag=Kvar_0565 note='PFAM: Pirin domain protein; KEGG: kpe:KPK_0578 pirin family protein' product='Pirin domain protein' protein_id=ADC56495.1 transl_table=11
CP001891	GenBank	CDS	592558	593454	+	1	.	codon_start=1 db_xref=GI:288888178 db_xref=InterPro:IPR000847 db_xref=InterPro:IPR005119 db_xref=InterPro:IPR011991 inference='protein motif:PFAM:PF00126' locus_tag=Kvar_0566 note='PFAM: regulatory protein LysR; LysR substrate-binding; KEGG: kpu:KP1_4831 putative LysR-family transcriptional regulator' product='transcriptional regulator, LysR family' protein_id=ADC56496.1 transl_table=11
CP001891	GenBank	CDS	593496	593864	+	-1	.	codon_start=1 db_xref=GI:288888179 db_xref=InterPro:IPR008523 inference='protein motif:PFAM:PF05656' locus_tag=Kvar_0567 note='PFAM: protein of unknown function DUF805; KEGG: kpe:KPK_0580 putative inner membrane protein YhaH' product='protein of unknown function DUF805' protein_id=ADC56497.1 transl_table=11
CP001891	GenBank	CDS	593991	594977	+	-1	.	EC_number=2.5.1.18 codon_start=1 db_xref=GI:288888180 db_xref=InterPro:IPR004046 db_xref=InterPro:IPR010987 db_xref=InterPro:IPR012336 db_xref=InterPro:IPR016639 db_xref=InterPro:IPR017933 inference='protein motif:PRIAM:2.5.1.18' locus_tag=Kvar_0568 note='PFAM: Glutathione S-transferase domain; KEGG: kpe:KPK_0581 hypothetical protein' product='Glutathione transferase' protein_id=ADC56498.1 transl…
CP001891	GenBank	CDS	595053	595445	+	-1	.	codon_start=1 db_xref=GI:288888181 db_xref=InterPro:IPR011637 inference='protein motif:PFAM:PF07681' locus_tag=Kvar_0569 note='PFAM: DoxX family protein; KEGG: kpu:KP1_4827 hypothetical protein' product='DoxX family protein' protein_id=ADC56499.1 transl_table=11
CP001891	GenBank	CDS	595802	596098	+	-1	.	codon_start=1 db_xref=GI:288888182 inference='similar to AA sequence:KEGG:KPK_0583' locus_tag=Kvar_0570 note='KEGG: kpe:KPK_0583 hypothetical protein' product='conserved hypothetical protein' protein_id=ADC56500.1 transl_table=11
CP001891	GenBank	CDS	596095	596493	+	-1	.	codon_start=1 db_xref=GI:288888183 db_xref=InterPro:IPR019279 inference='protein motif:PFAM:PF10072' locus_tag=Kvar_0571 note='PFAM: Protein of unknown function DUF2311, membrane; KEGG: kpe:KPK_0584 hypothetical protein' product='Protein of unknown function DUF2311, membrane' protein_id=ADC56501.1 transl_table=11
CP001891	GenBank	CDS	596496	596801	+	-1	.	codon_start=1 db_xref=GI:288888184 db_xref=InterPro:IPR010279 inference='protein motif:PFAM:PF05957' locus_tag=Kvar_0572 note='PFAM: protein of unknown function DUF883 ElaB; KEGG: kpe:KPK_0585 hypothetical protein' product='protein of unknown function DUF883 ElaB' protein_id=ADC56502.1 transl_table=11
CP001891	GenBank	CDS	596847	597215	+	-1	.	codon_start=1 db_xref=GI:288888185 db_xref=InterPro:IPR009468 inference='protein motif:PFAM:PF06476' locus_tag=Kvar_0573 note='PFAM: protein of unknown function DUF1090; KEGG: kpe:KPK_0586 hypothetical protein' product='protein of unknown function DUF1090' protein_id=ADC56503.1 transl_table=11
CP001891	GenBank	CDS	597365	597751	+	-1	.	codon_start=1 db_xref=GI:288888186 inference='similar to AA sequence:KEGG:KPK_0587' locus_tag=Kvar_0574 note='KEGG: kpe:KPK_0587 hypothetical protein' product='conserved hypothetical protein' protein_id=ADC56504.1 transl_table=11
CP001891	GenBank	CDS	597751	598413	+	-1	.	codon_start=1 db_xref=GI:288888187 db_xref=InterPro:IPR015414 inference='protein motif:PFAM:PF09335' locus_tag=Kvar_0575 note='PFAM: SNARE associated Golgi protein; KEGG: kpe:KPK_0588 hypothetical protein' product='SNARE associated Golgi protein-related protein' protein_id=ADC56505.1 transl_table=11
CP001891	GenBank	CDS	598755	599531	+	-1	.	codon_start=1 db_xref=GI:288888188 db_xref=InterPro:IPR000524 db_xref=InterPro:IPR011711 db_xref=InterPro:IPR011991 inference='protein motif:PFAM:PF00392' locus_tag=Kvar_0576 note='PFAM: regulatory protein GntR HTH; GntR domain protein; SMART: regulatory protein GntR HTH; KEGG: kpe:KPK_0589 DNA-binding transcriptional repressor ExuR' product='regulatory protein GntR HTH' protein_id=ADC56506.1 tra…
CP001891	GenBank	CDS	599659	600960	+	-1	.	codon_start=1 db_xref=GI:288888189 db_xref=InterPro:IPR004744 db_xref=InterPro:IPR011701 db_xref=InterPro:IPR016196 inference='protein motif:TFAM:TIGR00893' locus_tag=Kvar_0577 note='TIGRFAM: d-galactonate transporter; PFAM: major facilitator superfamily MFS_1; KEGG: kpe:KPK_0590 hexuronate transporter' product='d-galactonate transporter' protein_id=ADC56507.1 transl_table=11
CP001891	GenBank	CDS	601272	601364	+	1	.	codon_start=1 db_xref=GI:288888190 inference='ab initio prediction:Prodigal:1.4' locus_tag=Kvar_0578 product='hypothetical protein' protein_id=ADC56508.1 transl_table=11
CP001891	GenBank	CDS	601443	602855	+	1	.	EC_number=5.3.1.12 codon_start=1 db_xref=GI:288888191 db_xref=InterPro:IPR003766 inference='protein motif:PRIAM:5.3.1.12' locus_tag=Kvar_0579 note='PFAM: Glucuronate isomerase; KEGG: kpe:KPK_0591 glucuronate isomerase' product='Glucuronate isomerase' protein_id=ADC56509.1 transl_table=11
CP001891	GenBank	CDS	602874	604361	+	1	.	EC_number=4.2.1.7 codon_start=1 db_xref=GI:288888192 db_xref=InterPro:IPR007392 db_xref=InterPro:IPR013974 inference='protein motif:PRIAM:4.2.1.7' locus_tag=Kvar_0580 note='KEGG: kpe:KPK_0592 altronate dehydratase; PFAM: D-galactarate dehydratase/Altronate hydrolase domain protein; SAF domain protein; SMART: SAF domain protein' product='Altronate dehydratase' protein_id=ADC56510.1 transl_table=11
CP001891	GenBank	CDS	604491	605045	+	1	.	codon_start=1 db_xref=GI:288888193 db_xref=InterPro:IPR019629 inference='protein motif:PFAM:PF10688' locus_tag=Kvar_0581 note='PFAM: Protein of unknown function, inner membrane,YgjV; KEGG: kpe:KPK_0593 hypothetical protein' product='Protein of unknown function, inner membrane,YgjV' protein_id=ADC56511.1 transl_table=11
CP001891	GenBank	CDS	605061	606308	+	-1	.	codon_start=1 db_xref=GI:288888194 db_xref=InterPro:IPR001991 db_xref=InterPro:IPR018107 inference='protein motif:PFAM:PF00375' locus_tag=Kvar_0582 note='PFAM: sodium:dicarboxylate symporter; KEGG: kpe:KPK_0594 serine/threonine transporter SstT' product='sodium:dicarboxylate symporter' protein_id=ADC56512.1 transl_table=11
CP001891	GenBank	CDS	606540	607511	+	-1	.	codon_start=1 db_xref=GI:288888195 db_xref=InterPro:IPR005496 inference='protein motif:PFAM:PF03741' locus_tag=Kvar_0583 note='PFAM: Integral membrane protein TerC; KEGG: kpn:KPN_03516 putative transmembrane protein' product='Integral membrane protein TerC' protein_id=ADC56513.1 transl_table=11
CP001891	GenBank	CDS	607783	608772	+	-1	.	codon_start=1 db_xref=GI:288888196 db_xref=InterPro:IPR000683 db_xref=InterPro:IPR004104 db_xref=InterPro:IPR016040 inference='protein motif:PFAM:PF01408' locus_tag=Kvar_0584 note='PFAM: oxidoreductase domain protein; Oxidoreductase domain; KEGG: kpe:KPK_0596 oxidoreductase, NAD binding' product='oxidoreductase domain protein' protein_id=ADC56514.1 transl_table=11
CP001891	GenBank	CDS	608846	609346	+	-1	.	codon_start=1 db_xref=GI:288888197 db_xref=InterPro:IPR002725 inference='protein motif:PFAM:PF01863' locus_tag=Kvar_0585 note='PFAM: protein of unknown function DUF45; KEGG: kpe:KPK_0597 hypothetical protein' product='protein of unknown function DUF45' protein_id=ADC56515.1 transl_table=11
CP001891	GenBank	CDS	609425	611068	+	-1	.	EC_number=3.2.1.37 codon_start=1 db_xref=GI:288888198 db_xref=InterPro:IPR006710 db_xref=InterPro:IPR013320 inference='protein motif:PRIAM:3.2.1.37' locus_tag=Kvar_0586 note='PFAM: glycoside hydrolase family 43; KEGG: kpe:KPK_0598 putative xylan 1,4-beta-xylosidase' product='Xylan 1,4-beta-xylosidase' protein_id=ADC56516.1 transl_table=11
CP001891	GenBank	CDS	611198	612064	+	-1	.	codon_start=1 db_xref=GI:288888199 db_xref=InterPro:IPR000005 db_xref=InterPro:IPR009057 db_xref=InterPro:IPR018060 db_xref=InterPro:IPR018062 inference='protein motif:PFAM:PF00165' locus_tag=Kvar_0587 note='PFAM: helix-turn-helix- domain containing protein AraC type; SMART: Helix-turn-helix, AraC domain; KEGG: kpe:KPK_0599 transcriptional regulator, AraC family' product='transcriptional regulato…
CP001891	GenBank	CDS	612173	613513	+	1	.	codon_start=1 db_xref=GI:288888200 db_xref=InterPro:IPR001927 db_xref=InterPro:IPR011701 db_xref=InterPro:IPR016196 db_xref=InterPro:IPR018043 inference='protein motif:TFAM:TIGR00792' locus_tag=Kvar_0588 note='TIGRFAM: sugar (Glycoside-Pentoside-Hexuronide) transporter; PFAM: major facilitator superfamily MFS_1; KEGG: kpe:KPK_0600 putative symporter YagG' product='sugar (Glycoside-Pentoside-Hexur…
CP001891	GenBank	CDS	613590	614720	+	1	.	EC_number=2.1.1.171 codon_start=1 db_xref=GI:288888201 db_xref=InterPro:IPR002052 db_xref=InterPro:IPR007848 db_xref=InterPro:IPR017237 inference='protein motif:PRIAM:2.1.1.52' locus_tag=Kvar_0589 note='PFAM: methyltransferase small; KEGG: kpe:KPK_0601 methyltransferase family protein' product='rRNA (guanine-N(2)-)-methyltransferase' protein_id=ADC56519.1 transl_table=11
CP001891	GenBank	CDS	614829	616850	+	-1	.	codon_start=1 db_xref=GI:288888202 db_xref=InterPro:IPR001155 db_xref=InterPro:IPR013027 db_xref=InterPro:IPR013785 inference='protein motif:PFAM:PF00724' locus_tag=Kvar_0590 note='PFAM: NADH:flavin oxidoreductase/NADH oxidase; FAD-dependent pyridine nucleotide-disulphide oxidoreductase; KEGG: kpe:KPK_0602 2,4-dienoyl-CoA reductase' product='NADH:flavin oxidoreductase/NADH oxidase' protein_id=ADC…
CP001891	GenBank	CDS	617032	618630	+	-1	.	codon_start=1 db_xref=GI:288888203 db_xref=InterPro:IPR018484 db_xref=InterPro:IPR018485 inference='protein motif:PFAM:PF00370' locus_tag=Kvar_0591 note='PFAM: Carbohydrate kinase, FGGY-like; KEGG: kpe:KPK_0603 autoinducer-2 (AI-2) kinase' product='Carbohydrate kinase, FGGY-like protein' protein_id=ADC56521.1 transl_table=11
CP001891	GenBank	CDS	618668	619639	+	-1	.	codon_start=1 db_xref=GI:288888204 db_xref=InterPro:IPR007324 inference='protein motif:PFAM:PF04198' locus_tag=Kvar_0592 note='PFAM: putative sugar-binding domain protein; KEGG: kpe:KPK_0604 transcriptional repressor LsrR' product='transcriptional regulator, DeoR family' protein_id=ADC56522.1 transl_table=11
CP001891	GenBank	CDS	619858	621345	+	1	.	codon_start=1 db_xref=GI:288888205 db_xref=InterPro:IPR003439 db_xref=InterPro:IPR003593 db_xref=InterPro:IPR017871 inference='protein motif:PFAM:PF00005' locus_tag=Kvar_0593 note='PFAM: ABC transporter related; SMART: AAA ATPase; KEGG: kpe:KPK_0605 autoinducer-2 ABC transporter, ATP-binding protein LsrA' product='ABC transporter related protein' protein_id=ADC56523.1 transl_table=11
CP001891	GenBank	CDS	621342	622376	+	1	.	codon_start=1 db_xref=GI:288888206 db_xref=InterPro:IPR001851 inference='protein motif:PFAM:PF02653' locus_tag=Kvar_0594 note='PFAM: inner-membrane translocator; KEGG: kpu:KP1_4803 putative ABC transport system permease component' product='inner-membrane translocator' protein_id=ADC56524.1 transl_table=11
CP001891	GenBank	CDS	622377	623381	+	1	.	codon_start=1 db_xref=GI:288888207 db_xref=InterPro:IPR001851 inference='protein motif:PFAM:PF02653' locus_tag=Kvar_0595 note='PFAM: inner-membrane translocator; KEGG: kpe:KPK_0607 autoinducer-2 ABC transporter, permease protein LsrD' product='inner-membrane translocator' protein_id=ADC56525.1 transl_table=11
CP001891	GenBank	CDS	623378	624391	+	1	.	codon_start=1 db_xref=GI:288888208 inference='similar to AA sequence:KEGG:KPK_0608' locus_tag=Kvar_0596 note='KEGG: kpe:KPK_0608 autoinducer-2 ABC transporter, periplasmic autoinducer-2-binding protein LsrB' product='autoinducer-2 ABC transporter, periplasmic autoinducer-2-binding protein LsrB' protein_id=ADC56526.1 transl_table=11
CP001891	GenBank	CDS	624403	625290	+	1	.	codon_start=1 db_xref=GI:288888209 db_xref=InterPro:IPR002915 db_xref=InterPro:IPR013785 inference='protein motif:PFAM:PF01791' locus_tag=Kvar_0597 note='PFAM: deoxyribose-phosphate aldolase/phospho-2-dehydro-3-deoxyheptonate aldolase; KEGG: kpu:KP1_4800 hypothetical protein' product='deoxyribose-phosphate aldolase/phospho-2-dehydro-3-deoxyheptonate aldolase' protein_id=ADC56527.1 transl_table=11
CP001891	GenBank	CDS	625287	625583	+	1	.	codon_start=1 db_xref=GI:288888210 db_xref=InterPro:IPR007138 db_xref=InterPro:IPR011008 inference='protein motif:PFAM:PF03992' locus_tag=Kvar_0598 note='PFAM: Antibiotic biosynthesis monooxygenase; KEGG: kpe:KPK_0610 autoinducer-2 (AI-2) modifying protein LsrG' product='Antibiotic biosynthesis monooxygenase' protein_id=ADC56528.1 transl_table=11
CP001891	GenBank	CDS	625631	627010	+	-1	.	EC_number=2.6.1.82 codon_start=1 db_xref=GI:288888211 db_xref=InterPro:IPR005814 db_xref=InterPro:IPR015421 db_xref=InterPro:IPR015424 db_xref=InterPro:IPR017747 inference='protein motif:TFAM:TIGR03372' locus_tag=Kvar_0599 note='KEGG: kpe:KPK_0611 putrescine--2-oxoglutarate aminotransferase; TIGRFAM: putrescine aminotransferase; PFAM: aminotransferase class-III' product='putrescine aminotransfera…
CP001891	GenBank	CDS	627268	627822	+	-1	.	codon_start=1 db_xref=GI:288888212 db_xref=InterPro:IPR005149 db_xref=InterPro:IPR011991 inference='protein motif:PFAM:PF03551' locus_tag=Kvar_0600 note='PFAM: transcriptional regulator PadR family protein; KEGG: kpe:KPK_0612 transcriptional regulator, PadR family' product='transcriptional regulator, PadR-like family' protein_id=ADC56530.1 transl_table=11
CP001891	GenBank	CDS	628060	628836	+	1	.	codon_start=1 db_xref=GI:288888213 db_xref=InterPro:IPR007037 db_xref=InterPro:IPR013113 db_xref=InterPro:IPR017927 db_xref=InterPro:IPR017938 inference='protein motif:PFAM:PF08021' locus_tag=Kvar_0601 note='PFAM: FAD-binding 9 siderophore-interacting domain protein; Siderophore-interacting protein; KEGG: kpu:KP1_4796 putative FAD-linked/NADP-linked ferredoxin reductase-like protein' product='FAD…
CP001891	GenBank	CDS	629040	630689	+	-1	.	EC_number=2.7.1.29 codon_start=1 db_xref=GI:288888214 db_xref=InterPro:IPR004006 db_xref=InterPro:IPR004007 db_xref=InterPro:IPR012734 inference='protein motif:TFAM:TIGR02361' locus_tag=Kvar_0602 note='KEGG: kpe:KPK_0615 dihydroxyacetone kinase; TIGRFAM: dihydroxyacetone kinase; PFAM: Dak kinase; Dak phosphatase' product='dihydroxyacetone kinase' protein_id=ADC56532.1 transl_table=11
CP001891	GenBank	CDS	630765	632186	+	-1	.	EC_number=2.7.3.9 codon_start=1 db_xref=GI:288888215 db_xref=InterPro:IPR000032 db_xref=InterPro:IPR001020 db_xref=InterPro:IPR004701 db_xref=InterPro:IPR005698 db_xref=InterPro:IPR008279 db_xref=InterPro:IPR008731 db_xref=InterPro:IPR012844 inference='protein motif:TFAM:TIGR02364' locus_tag=Kvar_0603 note='KEGG: kpe:KPK_0616 dihydroxyacetone kinase subunit M; TIGRFAM: dihydroxyacetone kinase, ph…
CP001891	GenBank	CDS	632197	632829	+	-1	.	codon_start=1 db_xref=GI:288888216 db_xref=InterPro:IPR004007 db_xref=InterPro:IPR012737 inference='protein motif:TFAM:TIGR02365' locus_tag=Kvar_0604 note='TIGRFAM: dihydroxyacetone kinase, L subunit; PFAM: Dak phosphatase; KEGG: kpe:KPK_0617 dihydroxyacetone kinase ADP-binding subunit' product='dihydroxyacetone kinase, L subunit' protein_id=ADC56534.1 transl_table=11
CP001891	GenBank	CDS	632840	633910	+	-1	.	EC_number=2.7.1.29 codon_start=1 db_xref=GI:288888217 db_xref=InterPro:IPR004006 db_xref=InterPro:IPR012736 inference='protein motif:TFAM:TIGR02363' locus_tag=Kvar_0605 note='KEGG: kpe:KPK_0618 dihydroxyacetone kinase subunit DhaK; TIGRFAM: dihydroxyacetone kinase, DhaK subunit; PFAM: Dak kinase' product='dihydroxyacetone kinase, DhaK subunit' protein_id=ADC56535.1 transl_table=11
CP001891	GenBank	CDS	634520	635617	+	1	.	codon_start=1 db_xref=GI:288888218 db_xref=InterPro:IPR001670 db_xref=InterPro:IPR016160 db_xref=InterPro:IPR016205 db_xref=InterPro:IPR018211 inference='protein motif:PFAM:PF00465' locus_tag=Kvar_0606 note='PFAM: iron-containing alcohol dehydrogenase; KEGG: kpe:KPK_0620 glycerol dehydrogenase' product='iron-containing alcohol dehydrogenase' protein_id=ADC56536.1 transl_table=11
CP001891	GenBank	CDS	635719	637644	+	1	.	codon_start=1 db_xref=GI:288888219 db_xref=InterPro:IPR000014 db_xref=InterPro:IPR002078 db_xref=InterPro:IPR002197 db_xref=InterPro:IPR003018 db_xref=InterPro:IPR003593 db_xref=InterPro:IPR009057 db_xref=InterPro:IPR013767 inference='protein motif:PFAM:PF00158' locus_tag=Kvar_0607 note='PFAM: sigma-54 factor interaction domain-containing protein; PAS fold domain protein; GAF domain protein; heli…
CP001891	GenBank	CDS	637776	638081	+	-1	.	codon_start=1 db_xref=GI:288888220 inference='similar to AA sequence:KEGG:KPK_0631' locus_tag=Kvar_0608 note='KEGG: kpe:KPK_0631 acid-resistance protein' product='acid-resistance protein' protein_id=ADC56538.1 transl_table=11
CP001891	GenBank	CDS	638108	638683	+	-1	.	codon_start=1 db_xref=GI:288888221 inference='similar to AA sequence:KEGG:KPK_0632' locus_tag=Kvar_0609 note='KEGG: kpe:KPK_0632 acid-resistance membrane protein' product='acid-resistance membrane protein' protein_id=ADC56539.1 transl_table=11
CP001891	GenBank	CDS	638951	639583	+	1	.	codon_start=1 db_xref=GI:288888222 inference='similar to AA sequence:KEGG:KPK_0633' locus_tag=Kvar_0610 note='KEGG: kpe:KPK_0633 hypothetical protein' product='conserved hypothetical protein' protein_id=ADC56540.1 transl_table=11
CP001891	GenBank	CDS	639674	642916	+	-1	.	codon_start=1 db_xref=GI:288888223 db_xref=InterPro:IPR001638 db_xref=InterPro:IPR001789 db_xref=InterPro:IPR003594 db_xref=InterPro:IPR003661 db_xref=InterPro:IPR004358 db_xref=InterPro:IPR005467 db_xref=InterPro:IPR008207 db_xref=InterPro:IPR009082 db_xref=InterPro:IPR011006 inference='protein motif:PFAM:PF02518' locus_tag=Kvar_0611 note='PFAM: ATP-binding region ATPase domain protein; histidin…
CP001891	GenBank	CDS	642921	643535	+	-1	.	codon_start=1 db_xref=GI:288888224 db_xref=InterPro:IPR000792 db_xref=InterPro:IPR001789 db_xref=InterPro:IPR011006 db_xref=InterPro:IPR011991 db_xref=InterPro:IPR016032 inference='protein motif:PFAM:PF00072' locus_tag=Kvar_0612 note='PFAM: response regulator receiver; regulatory protein LuxR; SMART: response regulator receiver; regulatory protein LuxR; KEGG: kpe:KPK_0635 DNA-binding transcriptio…
CP001891	GenBank	CDS	643887	644201	+	1	.	codon_start=1 db_xref=GI:288888225 inference='similar to AA sequence:KEGG:KPK_0636' locus_tag=Kvar_0613 note='KEGG: kpe:KPK_0636 HdeB family protein' product='HdeB family protein' protein_id=ADC56543.1 transl_table=11
CP001891	GenBank	CDS	644270	644632	+	-1	.	codon_start=1 db_xref=GI:288888226 inference='similar to AA sequence:KEGG:KPK_0637' locus_tag=Kvar_0614 note='KEGG: kpe:KPK_0637 putative lipoprotein' product='putative lipoprotein' protein_id=ADC56544.1 transl_table=11
CP001891	GenBank	CDS	644813	645658	+	-1	.	codon_start=1 db_xref=GI:288888227 inference='similar to AA sequence:KEGG:KPK_0638' locus_tag=Kvar_0615 note='KEGG: kpe:KPK_0638 metallo-beta-lactamase family protein' product='metallo-beta-lactamase family protein' protein_id=ADC56545.1 transl_table=11
CP001891	GenBank	CDS	646408	646641	+	1	.	codon_start=1 db_xref=GI:288888228 inference='similar to AA sequence:KEGG:KPK_0639' locus_tag=Kvar_0616 note='KEGG: kpe:KPK_0639 hypothetical protein' product='conserved hypothetical protein' protein_id=ADC56546.1 transl_table=11
CP001891	GenBank	CDS	646622	646732	+	1	.	codon_start=1 db_xref=GI:288888229 inference='similar to AA sequence:KEGG:KPK_0640' locus_tag=Kvar_0617 note='KEGG: kpe:KPK_0640 hypothetical protein' product='conserved hypothetical protein' protein_id=ADC56547.1 transl_table=11
CP001891	GenBank	CDS	646734	647306	+	1	.	codon_start=1 db_xref=GI:288888230 db_xref=InterPro:IPR000182 db_xref=InterPro:IPR016181 inference='similar to AA sequence:KEGG:KPK_0641' locus_tag=Kvar_0618 note='KEGG: kpe:KPK_0641 hypothetical protein' product='conserved hypothetical protein' protein_id=ADC56548.1 transl_table=11
CP001891	GenBank	gene	647466	647541	+	-1	.	locus_tag=Kvar_R0011 note=tRNA-Met6
CP001891	GenBank	tRNA	647466	647541	+	-1	.	locus_tag=Kvar_R0011 product=tRNA-Met
CP001891	GenBank	CDS	647666	648172	+	1	.	codon_start=1 db_xref=GI:288888231 db_xref=InterPro:IPR005122 inference='protein motif:PFAM:PF03167' locus_tag=Kvar_0619 note='PFAM: Uracil-DNA glycosylase superfamily; KEGG: kpu:KP1_4767 G/U mismatch-specific DNA glycosylase' product='Uracil-DNA glycosylase superfamily' protein_id=ADC56549.1 transl_table=11
CP001891	GenBank	CDS	648272	650113	+	-1	.	codon_start=1 db_xref=GI:288888232 db_xref=InterPro:IPR000943 db_xref=InterPro:IPR007127 db_xref=InterPro:IPR007624 db_xref=InterPro:IPR007627 db_xref=InterPro:IPR007630 db_xref=InterPro:IPR007631 db_xref=InterPro:IPR009042 db_xref=InterPro:IPR011991 db_xref=InterPro:IPR012760 db_xref=InterPro:IPR013324 db_xref=InterPro:IPR013325 db_xref=InterPro:IPR014284 inference='protein motif:TFAM:TIGR02393'…
CP001891	GenBank	CDS	650332	652077	+	-1	.	codon_start=1 db_xref=GI:288888233 db_xref=InterPro:IPR002694 db_xref=InterPro:IPR006154 db_xref=InterPro:IPR006171 db_xref=InterPro:IPR006295 db_xref=InterPro:IPR013173 db_xref=InterPro:IPR013264 db_xref=InterPro:IPR016136 db_xref=InterPro:IPR019475 inference='protein motif:TFAM:TIGR01391' locus_tag=Kvar_0621 note='KEGG: kpe:KPK_0645 DNA primase; TIGRFAM: DNA primase; PFAM: zinc finger CHC2-fami…
CP001891	GenBank	CDS	652189	652404	+	-1	.	codon_start=1 db_xref=GI:288888234 db_xref=InterPro:IPR001911 db_xref=InterPro:IPR018278 inference='protein motif:TFAM:TIGR00030' locus_tag=Kvar_0622 note='TIGRFAM: ribosomal protein S21; PFAM: ribosomal protein S21; KEGG: dze:Dd1591_3487 ribosomal protein S21' product='ribosomal protein S21' protein_id=ADC56552.1 transl_table=11
CP001891	GenBank	CDS	652642	653655	+	1	.	EC_number=3.4.24.57 codon_start=1 db_xref=GI:288888235 db_xref=InterPro:IPR000905 db_xref=InterPro:IPR017860 db_xref=InterPro:IPR017861 inference='protein motif:TFAM:TIGR00329' locus_tag=Kvar_0623 note='KEGG: kpe:KPK_0647 putative DNA-binding/iron metalloprotein/AP endonuclease; TIGRFAM: metalloendopeptidase, glycoprotease family; PFAM: peptidase M22 glycoprotease' product='metalloendopeptidase, …
CP001891	GenBank	CDS	653700	655307	+	-1	.	codon_start=1 db_xref=GI:288888236 db_xref=InterPro:IPR001248 inference='protein motif:PFAM:PF02133' locus_tag=Kvar_0624 note='PFAM: permease for cytosine/purines uracil thiamine allantoin; KEGG: kpe:KPK_0648 permease, cytosine/purine, uracil, thiamine, allantoin family' product='permease for cytosine/purines uracil thiamine allantoin' protein_id=ADC56554.1 transl_table=11
CP001891	GenBank	CDS	655460	656077	+	-1	.	codon_start=1 db_xref=GI:288888237 db_xref=InterPro:IPR003495 db_xref=InterPro:IPR004400 db_xref=InterPro:IPR012202 inference='protein motif:TFAM:TIGR00101' locus_tag=Kvar_0625 note='TIGRFAM: urease accessory protein UreG; PFAM: cobalamin synthesis protein P47K; KEGG: kpu:KP1_4761 urease accessory protein' product='urease accessory protein UreG' protein_id=ADC56555.1 transl_table=11
CP001891	GenBank	CDS	656086	656760	+	-1	.	codon_start=1 db_xref=GI:288888238 db_xref=InterPro:IPR002639 inference='protein motif:PFAM:PF01730' locus_tag=Kvar_0626 note='PFAM: Urease accessory protein UreF; KEGG: kpe:KPK_0650 urease accessory protein UreF' product='Urease accessory protein UreF' protein_id=ADC56556.1 transl_table=11
CP001891	GenBank	CDS	656762	657238	+	-1	.	codon_start=1 db_xref=GI:288888239 db_xref=InterPro:IPR004029 db_xref=InterPro:IPR007864 db_xref=InterPro:IPR012406 inference='protein motif:PFAM:PF05194' locus_tag=Kvar_0627 note='PFAM: UreE urease accessory domain protein; KEGG: kpe:KPK_0651 urease accessory protein UreE' product='UreE urease accessory domain protein' protein_id=ADC56557.1 transl_table=11
CP001891	GenBank	CDS	657248	658951	+	-1	.	EC_number=3.5.1.5 codon_start=1 db_xref=GI:288888240 db_xref=InterPro:IPR005848 db_xref=InterPro:IPR006680 db_xref=InterPro:IPR011059 db_xref=InterPro:IPR011612 db_xref=InterPro:IPR017950 db_xref=InterPro:IPR017951 db_xref=InterPro:IPR017952 inference='protein motif:TFAM:TIGR01792' locus_tag=Kvar_0628 note='KEGG: kpe:KPK_0652 urease subunit alpha; TIGRFAM: urease, alpha subunit; PFAM: amidohydrol…
CP001891	GenBank	CDS	658944	659264	+	-1	.	EC_number=3.5.1.5 codon_start=1 db_xref=GI:288888241 db_xref=InterPro:IPR002019 inference='protein motif:TFAM:TIGR00192' locus_tag=Kvar_0629 note='KEGG: kpe:KPK_0653 urease subunit beta; TIGRFAM: urease, beta subunit; PFAM: Urease beta subunit' product='urease, beta subunit' protein_id=ADC56559.1 transl_table=11
CP001891	GenBank	CDS	659274	659576	+	-1	.	EC_number=3.5.1.5 codon_start=1 db_xref=GI:288888242 db_xref=InterPro:IPR002026 db_xref=InterPro:IPR012010 inference='protein motif:TFAM:TIGR00193' locus_tag=Kvar_0630 note='KEGG: kpu:KP1_4755 urease/UreA amidohydrolase gamma subunit; TIGRFAM: urease, gamma subunit; PFAM: Urease gamma subunit region' product='urease, gamma subunit' protein_id=ADC56560.1 transl_table=11
CP001891	GenBank	CDS	659586	660410	+	-1	.	codon_start=1 db_xref=GI:288888243 db_xref=InterPro:IPR002669 inference='protein motif:PFAM:PF01774' locus_tag=Kvar_0631 note='PFAM: Urease accessory protein UreD; KEGG: kpe:KPK_0655 urease accessory protein UreD' product='Urease accessory protein UreD' protein_id=ADC56561.1 transl_table=11
CP001891	GenBank	CDS	660808	661425	+	-1	.	codon_start=1 db_xref=GI:288888244 db_xref=InterPro:IPR003811 db_xref=InterPro:IPR020788 inference='protein motif:PFAM:PF02660' locus_tag=Kvar_0632 note='PFAM: protein of unknown function DUF205; KEGG: kpe:KPK_0657 putative glycerol-3-phosphate acyltransferase PlsY' product='protein of unknown function DUF205' protein_id=ADC56562.1 transl_table=11
CP001891	GenBank	CDS	661533	661916	+	1	.	EC_number=4.1.2.25 codon_start=1 db_xref=GI:288888245 db_xref=InterPro:IPR006156 db_xref=InterPro:IPR006157 inference='protein motif:TFAM:TIGR00525' locus_tag=Kvar_0633 note='KEGG: kpu:KP1_4749 dihydroneopterin aldolase; TIGRFAM: dihydroneopterin aldolase; PFAM: dihydroneopterin aldolase' product='dihydroneopterin aldolase' protein_id=ADC56563.1 transl_table=11
CP001891	GenBank	CDS	662114	662935	+	1	.	EC_number=3.6.1.27 codon_start=1 db_xref=GI:288888246 db_xref=InterPro:IPR003824 inference='protein motif:TFAM:TIGR00753' locus_tag=Kvar_0634 note='KEGG: kpe:KPK_0659 undecaprenyl pyrophosphate phosphatase; TIGRFAM: undecaprenol kinase; PFAM: Bacitracin resistance protein BacA' product='undecaprenol kinase' protein_id=ADC56564.1 transl_table=11
CP001891	GenBank	CDS	662947	664188	+	-1	.	codon_start=1 db_xref=GI:288888247 db_xref=InterPro:IPR002646 db_xref=InterPro:IPR006674 db_xref=InterPro:IPR012006 inference='protein motif:PFAM:PF01743' locus_tag=Kvar_0635 note='PFAM: Polynucleotide adenylyltransferase region; metal-dependent phosphohydrolase HD sub domain; KEGG: kpe:KPK_0660 multifunctional tRNA nucleotidyl transferase/2'3'-cyclic phosphodiesterase/2'nucleotidase/phosphatase'…
CP001891	GenBank	CDS	664250	664870	+	-1	.	codon_start=1 db_xref=GI:288888248 db_xref=InterPro:IPR003646 db_xref=InterPro:IPR013247 db_xref=InterPro:IPR016476 inference='protein motif:PFAM:PF08239' locus_tag=Kvar_0636 note='PFAM: SH3 type 3 domain protein; SMART: SH3 domain protein; KEGG: kpe:KPK_0661 putative signal transduction protein' product='SH3 type 3 domain protein' protein_id=ADC56566.1 transl_table=11
CP001891	GenBank	CDS	665085	666383	+	1	.	codon_start=1 db_xref=GI:288888249 db_xref=InterPro:IPR008172 inference='protein motif:PFAM:PF01928' locus_tag=Kvar_0637 note='PFAM: adenylate cyclase; KEGG: kpe:KPK_0663 adenylate cyclase' product='adenylate cyclase' protein_id=ADC56567.1 transl_table=11
CP001891	GenBank	CDS	666404	669241	+	1	.	EC_number=2.7.7.42 codon_start=1 db_xref=GI:288888250 db_xref=InterPro:IPR005190 db_xref=InterPro:IPR013546 inference='protein motif:PRIAM:2.7.7.42' locus_tag=Kvar_0638 note='PFAM: glutamate-ammonia ligase adenylyltransferase; GlnD PII-uridylyltransferase; KEGG: kpe:KPK_0664 bifunctional glutamine-synthetase adenylyltransferase/deadenyltransferase' product='(Glutamate--ammonia-ligase) adenylyltra…
CP001891	GenBank	CDS	669300	670733	+	1	.	codon_start=1 db_xref=GI:288888251 db_xref=InterPro:IPR002173 db_xref=InterPro:IPR004820 db_xref=InterPro:IPR004821 db_xref=InterPro:IPR011611 db_xref=InterPro:IPR011913 db_xref=InterPro:IPR011914 db_xref=InterPro:IPR014729 inference='protein motif:TFAM:TIGR02198' locus_tag=Kvar_0639 note='TIGRFAM: rfaE bifunctional protein; cytidyltransferase-related domain protein; PFAM: PfkB domain protein; cy…
CP001891	GenBank	CDS	670952	671149	+	1	.	codon_start=1 db_xref=GI:288888252 db_xref=InterPro:IPR015065 inference='protein motif:PFAM:PF08971' locus_tag=Kvar_0640 note='PFAM: Glycogen synthesis protein; KEGG: kpe:KPK_0666 glycogen synthesis protein GlgS' product='Glycogen synthesis protein' protein_id=ADC56570.1 transl_table=11
CP001891	GenBank	CDS	671185	671457	+	-1	.	codon_start=1 db_xref=GI:288888253 db_xref=InterPro:IPR007475 inference='protein motif:PFAM:PF04380' locus_tag=Kvar_0641 note='PFAM: protein of unknown function DUF526; KEGG: kpe:KPK_0667 hypothetical protein' product='protein of unknown function DUF526' protein_id=ADC56571.1 transl_table=11
CP001891	GenBank	CDS	671835	672488	+	1	.	codon_start=1 db_xref=GI:288888254 db_xref=InterPro:IPR000422 db_xref=InterPro:IPR017945 inference='protein motif:TFAM:TIGR00506' locus_tag=Kvar_0642 note='TIGRFAM: 3,4-dihydroxy-2-butanone 4-phosphate synthase; PFAM: 34-dihydroxy-2-butanone 4-phosphate synthase; KEGG: kpe:KPK_0668 3,4-dihydroxy-2-butanone 4-phosphate synthase' product='3,4-dihydroxy-2-butanone 4-phosphate synthase' protein_id=AD…
CP001891	GenBank	CDS	672550	673320	+	-1	.	codon_start=1 db_xref=GI:288888255 db_xref=InterPro:IPR003689 inference='protein motif:PFAM:PF02535' locus_tag=Kvar_0643 note='PFAM: zinc/iron permease; KEGG: kpe:KPK_0669 zinc transporter ZupT' product='zinc/iron permease' protein_id=ADC56573.1 transl_table=11
CP001891	GenBank	CDS	673507	674298	+	1	.	codon_start=1 db_xref=GI:288888256 db_xref=InterPro:IPR004183 db_xref=InterPro:IPR014436 inference='protein motif:PFAM:PF02900' locus_tag=Kvar_0644 note='PFAM: Extradiol ring-cleavage dioxygenase class III protein subunit B; KEGG: kpe:KPK_0670 hypothetical protein' product='Extradiol ring-cleavage dioxygenase class III protein subunit B' protein_id=ADC56574.1 transl_table=11
CP001891	GenBank	CDS	674339	675499	+	-1	.	EC_number=6.3.1.9 codon_start=1 db_xref=GI:288888257 db_xref=InterPro:IPR005494 inference='protein motif:PRIAM:6.3.1.9' locus_tag=Kvar_0645 note='PFAM: glutathionylspermidine synthase; KEGG: kpe:KPK_0671 putative glutathionylspermidine synthase' product='Trypanothione synthase' protein_id=ADC56575.1 transl_table=11
CP001891	GenBank	CDS	675505	676176	+	-1	.	codon_start=1 db_xref=GI:288888258 db_xref=InterPro:IPR009576 inference='protein motif:PFAM:PF06693' locus_tag=Kvar_0646 note='PFAM: protein of unknown function DUF1190; KEGG: kpe:KPK_0672 hypothetical protein' product='protein of unknown function DUF1190' protein_id=ADC56576.1 transl_table=11
CP001891	GenBank	CDS	676344	677816	+	-1	.	codon_start=1 db_xref=GI:288888259 db_xref=InterPro:IPR003423 db_xref=InterPro:IPR005479 db_xref=InterPro:IPR010130 inference='protein motif:TFAM:TIGR01844' locus_tag=Kvar_0647 note='TIGRFAM: type I secretion outer membrane protein, TolC family; PFAM: outer membrane efflux protein; KEGG: kpn:KPN_03449 outer membrane channel protein' product='type I secretion outer membrane protein, TolC family' p…
CP001891	GenBank	CDS	678013	678645	+	1	.	EC_number=3.6.1.13 codon_start=1 db_xref=GI:288888260 db_xref=InterPro:IPR000086 db_xref=InterPro:IPR004385 db_xref=InterPro:IPR015797 db_xref=InterPro:IPR020084 inference='protein motif:PRIAM:3.6.1.13' locus_tag=Kvar_0648 note='PFAM: NUDIX hydrolase; KEGG: kpe:KPK_0674 ADP-ribose pyrophosphatase NudF' product='ADP-ribose diphosphatase' protein_id=ADC56578.1 transl_table=11
CP001891	GenBank	CDS	678642	679064	+	1	.	codon_start=1 db_xref=GI:288888261 db_xref=InterPro:IPR009659 inference='protein motif:PFAM:PF06853' locus_tag=Kvar_0649 note='PFAM: protein of unknown function DUF1249; KEGG: kpu:KP1_4728 putative enzyme' product='protein of unknown function DUF1249' protein_id=ADC56579.1 transl_table=11
CP001891	GenBank	CDS	679089	679916	+	1	.	codon_start=1 db_xref=GI:288888262 db_xref=InterPro:IPR004843 db_xref=InterPro:IPR013622 inference='protein motif:PFAM:PF08413' locus_tag=Kvar_0650 note='PFAM: Calcineurin phosphoesterase domain protein; metallophosphoesterase; KEGG: kpe:KPK_0676 cyclic 3',5'-adenosine monophosphate phosphodiesterase' product='Calcineurin phosphoesterase domain protein' protein_id=ADC56580.1 transl_table=11
CP001891	GenBank	CDS	679916	680491	+	1	.	codon_start=1 db_xref=GI:288888263 db_xref=InterPro:IPR008886 inference='protein motif:PFAM:PF05728' locus_tag=Kvar_0651 note='PFAM: protein of unknown function UPF0227; KEGG: kpe:KPK_0677 esterase YqiA' product='protein of unknown function UPF0227' protein_id=ADC56581.1 transl_table=11
CP001891	GenBank	CDS	680522	682417	+	1	.	EC_number=5.99.1.3 codon_start=1 db_xref=GI:288888264 db_xref=InterPro:IPR001241 db_xref=InterPro:IPR002288 db_xref=InterPro:IPR003594 db_xref=InterPro:IPR005737 db_xref=InterPro:IPR013506 db_xref=InterPro:IPR013759 db_xref=InterPro:IPR013760 db_xref=InterPro:IPR014721 db_xref=InterPro:IPR018522 db_xref=InterPro:IPR020568 inference='protein motif:TFAM:TIGR01055' locus_tag=Kvar_0652 note='KEGG: kp…
CP001891	GenBank	CDS	682490	682804	+	-1	.	codon_start=1 db_xref=GI:288888265 db_xref=InterPro:IPR007138 db_xref=InterPro:IPR011008 inference='protein motif:PFAM:PF03992' locus_tag=Kvar_0653 note='PFAM: Antibiotic biosynthesis monooxygenase; KEGG: kpe:KPK_0679 quinol monooxygenase YgiN' product='Antibiotic biosynthesis monooxygenase' protein_id=ADC56583.1 transl_table=11
CP001891	GenBank	CDS	682886	683467	+	-1	.	codon_start=1 db_xref=GI:288888266 db_xref=InterPro:IPR003680 inference='protein motif:PFAM:PF02525' locus_tag=Kvar_0654 note='PFAM: NAD(P)H dehydrogenase (quinone); KEGG: kpe:KPK_0680 modulator of drug activity B' product='NAD(P)H dehydrogenase (quinone)' protein_id=ADC56584.1 transl_table=11
CP001891	GenBank	CDS	683574	684923	+	-1	.	codon_start=1 db_xref=GI:288888267 db_xref=InterPro:IPR003594 db_xref=InterPro:IPR003661 db_xref=InterPro:IPR004358 db_xref=InterPro:IPR005467 db_xref=InterPro:IPR009082 inference='protein motif:PFAM:PF02518' locus_tag=Kvar_0655 note='PFAM: ATP-binding region ATPase domain protein; histidine kinase A domain protein; SMART: ATP-binding region ATPase domain protein; histidine kinase A domain protei…
CP001891	GenBank	CDS	684920	685579	+	-1	.	codon_start=1 db_xref=GI:288888268 db_xref=InterPro:IPR001789 db_xref=InterPro:IPR001867 db_xref=InterPro:IPR011006 inference='protein motif:PFAM:PF00072' locus_tag=Kvar_0656 note='PFAM: response regulator receiver; transcriptional regulator domain protein; SMART: response regulator receiver; transcriptional regulator domain protein; KEGG: kpe:KPK_0682 DNA-binding transcriptional regulator QseB' …
CP001891	GenBank	CDS	685729	686136	+	1	.	codon_start=1 db_xref=GI:288888269 db_xref=InterPro:IPR005220 db_xref=InterPro:IPR016052 inference='protein motif:PFAM:PF04076' locus_tag=Kvar_0657 note='PFAM: conserved hypothetical protein; KEGG: kpe:KPK_0683 conserved hypothetical protein TIGR00156' product='conserved hypothetical protein' protein_id=ADC56587.1 transl_table=11
CP001891	GenBank	CDS	686214	687083	+	1	.	codon_start=1 db_xref=GI:288888270 db_xref=InterPro:IPR000005 db_xref=InterPro:IPR009057 db_xref=InterPro:IPR010499 db_xref=InterPro:IPR011256 db_xref=InterPro:IPR012287 db_xref=InterPro:IPR018060 db_xref=InterPro:IPR018062 db_xref=InterPro:IPR020449 inference='protein motif:PFAM:PF06445' locus_tag=Kvar_0658 note='PFAM: transcription activator effector binding; helix-turn-helix- domain containing…
CP001891	GenBank	CDS	687205	689463	+	1	.	EC_number=5.99.1.3 codon_start=1 db_xref=GI:288888271 db_xref=InterPro:IPR002205 db_xref=InterPro:IPR005742 db_xref=InterPro:IPR006691 db_xref=InterPro:IPR013757 db_xref=InterPro:IPR013758 db_xref=InterPro:IPR013760 inference='protein motif:TFAM:TIGR01062' locus_tag=Kvar_0659 note='KEGG: kpe:KPK_0685 DNA topoisomerase IV subunit A; TIGRFAM: DNA topoisomerase IV, A subunit; PFAM: DNA gyrase/topois…
CP001891	GenBank	CDS	689655	690392	+	1	.	EC_number=2.3.1.51 codon_start=1 db_xref=GI:288888272 db_xref=InterPro:IPR002123 db_xref=InterPro:IPR004552 inference='protein motif:TFAM:TIGR00530' locus_tag=Kvar_0660 note='KEGG: kpe:KPK_0686 1-acyl-sn-glycerol-3-phosphate acyltransferase; TIGRFAM: 1-acyl-sn-glycerol-3-phosphate acyltransferase; PFAM: phospholipid/glycerol acyltransferase; SMART: phospholipid/glycerol acyltransferase' product='…
CP001891	GenBank	CDS	690476	691888	+	1	.	codon_start=1 db_xref=GI:288888273 db_xref=InterPro:IPR006311 db_xref=InterPro:IPR008972 db_xref=InterPro:IPR011706 db_xref=InterPro:IPR011707 db_xref=InterPro:IPR017909 inference='protein motif:PFAM:PF07732' locus_tag=Kvar_0661 note='PFAM: multicopper oxidase type 3; multicopper oxidase type 2; KEGG: kpe:KPK_0687 repressor protein for FtsI' product='multicopper oxidase type 3' protein_id=ADC5659…
CP001891	GenBank	CDS	692012	694195	+	1	.	codon_start=1 db_xref=GI:288888274 db_xref=InterPro:IPR006638 db_xref=InterPro:IPR007197 db_xref=InterPro:IPR013704 inference='protein motif:PFAM:PF08497' locus_tag=Kvar_0662 note='PFAM: Radical SAM domain protein; Radical SAM domain protein; SMART: Elongator protein 3/MiaB/NifB; KEGG: kpe:KPK_0688 hypothetical protein' product='Radical SAM domain protein' protein_id=ADC56592.1 transl_table=11
CP001891	GenBank	CDS	694282	695109	+	-1	.	EC_number=1.1.1.274 codon_start=1 db_xref=GI:288888275 db_xref=InterPro:IPR001395 db_xref=InterPro:IPR018170 db_xref=InterPro:IPR020471 inference='protein motif:PRIAM:1.1.1.274' locus_tag=Kvar_0663 note='PFAM: aldo/keto reductase; KEGG: kpe:KPK_0689 2,5-diketo-D-gluconate reductase A' product='2,5-didehydrogluconate reductase' protein_id=ADC56593.1 transl_table=11
CP001891	GenBank	CDS	695255	696418	+	-1	.	codon_start=1 db_xref=GI:288888276 db_xref=InterPro:IPR001670 db_xref=InterPro:IPR018211 inference='protein motif:PFAM:PF00465' locus_tag=Kvar_0664 note='PFAM: iron-containing alcohol dehydrogenase; KEGG: kpe:KPK_0690 alcohol dehydrogenase YqhD' product='iron-containing alcohol dehydrogenase' protein_id=ADC56594.1 transl_table=11
CP001891	GenBank	CDS	696615	697514	+	1	.	codon_start=1 db_xref=GI:288888277 db_xref=InterPro:IPR000005 db_xref=InterPro:IPR009057 db_xref=InterPro:IPR009594 db_xref=InterPro:IPR012287 db_xref=InterPro:IPR018060 inference='protein motif:PFAM:PF06719' locus_tag=Kvar_0665 note='PFAM: AraC-type transcriptional regulator domain protein; helix-turn-helix- domain containing protein AraC type; SMART: Helix-turn-helix, AraC domain; KEGG: kpe:KPK…
CP001891	GenBank	CDS	697564	698223	+	-1	.	codon_start=1 db_xref=GI:288888278 db_xref=InterPro:IPR015414 inference='protein motif:PFAM:PF09335' locus_tag=Kvar_0666 note='PFAM: SNARE associated Golgi protein; KEGG: kpe:KPK_0692 hypothetical protein' product='SNARE associated Golgi protein-related protein' protein_id=ADC56596.1 transl_table=11
CP001891	GenBank	CDS	698355	699542	+	-1	.	codon_start=1 db_xref=GI:288888279 db_xref=InterPro:IPR000277 db_xref=InterPro:IPR006233 db_xref=InterPro:IPR015421 db_xref=InterPro:IPR015422 db_xref=InterPro:IPR015424 inference='protein motif:TFAM:TIGR01324' locus_tag=Kvar_0667 note='TIGRFAM: cystathionine beta-lyase; PFAM: Cys/Met metabolism pyridoxal-phosphate-dependent protein; KEGG: kpe:KPK_0693 cystathionine beta-lyase' product='cystathio…
CP001891	GenBank	CDS	699793	700524	+	1	.	codon_start=1 db_xref=GI:288888280 db_xref=InterPro:IPR002898 db_xref=InterPro:IPR014164 inference='protein motif:TFAM:TIGR02797' locus_tag=Kvar_0668 note='TIGRFAM: tonB-system energizer ExbB; PFAM: MotA/TolQ/ExbB proton channel; KEGG: kpu:KP1_4704 TonB-dependent enterochelin uptake/biopolymer transport protein' product='tonB-system energizer ExbB' protein_id=ADC56598.1 transl_table=11
CP001891	GenBank	CDS	700531	700956	+	1	.	codon_start=1 db_xref=GI:288888281 db_xref=InterPro:IPR003400 db_xref=InterPro:IPR014170 inference='protein motif:TFAM:TIGR02803' locus_tag=Kvar_0669 note='TIGRFAM: TonB system transport protein ExbD; PFAM: Biopolymer transport protein ExbD/TolR; KEGG: kpu:KP1_4703 TonB-dependent enterochelin uptake/biopolymer transport protein' product='TonB system transport protein ExbD' protein_id=ADC56599.1 t…
CP001891	GenBank	CDS	701097	701591	+	1	.	codon_start=1 db_xref=GI:288888282 db_xref=InterPro:IPR005134 db_xref=InterPro:IPR020761 inference='protein motif:PFAM:PF03350' locus_tag=Kvar_0670 note='PFAM: conserved hypothetical protein; KEGG: kpe:KPK_0696 hypothetical protein' product='conserved hypothetical protein' protein_id=ADC56600.1 transl_table=11
CP001891	GenBank	CDS	701714	702601	+	1	.	EC_number=3.1.1.45 codon_start=1 db_xref=GI:288888283 db_xref=InterPro:IPR002925 inference='protein motif:PRIAM:3.1.1.45' locus_tag=Kvar_0671 note='PFAM: dienelactone hydrolase; KEGG: kpu:KP1_4697 putative enzyme' product=Carboxymethylenebutenolidase protein_id=ADC56601.1 transl_table=11
CP001891	GenBank	CDS	702680	702967	+	1	.	codon_start=1 db_xref=GI:288888284 inference='similar to AA sequence:KEGG:KP1_4696' locus_tag=Kvar_0672 note='KEGG: kpu:KP1_4696 hypothetical protein' product='conserved hypothetical protein' protein_id=ADC56602.1 transl_table=11
CP001891	GenBank	CDS	703040	703906	+	-1	.	codon_start=1 db_xref=GI:288888285 db_xref=InterPro:IPR004045 db_xref=InterPro:IPR004046 db_xref=InterPro:IPR010987 db_xref=InterPro:IPR012336 db_xref=InterPro:IPR017933 inference='protein motif:PFAM:PF02798' locus_tag=Kvar_0673 note='PFAM: Glutathione S-transferase domain; KEGG: kpe:KPK_0699 putative glutathione S-transferase YghU' product='Glutathione S-transferase domain protein' protein_id=AD…
CP001891	GenBank	CDS	703954	704514	+	-1	.	codon_start=1 db_xref=GI:288888286 db_xref=InterPro:IPR012336 inference='similar to AA sequence:KEGG:KPK_0700' locus_tag=Kvar_0674 note='KEGG: kpe:KPK_0700 hypothetical protein' product='conserved hypothetical protein' protein_id=ADC56604.1 transl_table=11
CP001891	GenBank	CDS	704734	706599	+	1	.	EC_number=3.5.1.78 codon_start=1 db_xref=GI:288888287 db_xref=InterPro:IPR005494 db_xref=InterPro:IPR007921 inference='protein motif:PRIAM:3.5.1.78' locus_tag=Kvar_0675 note='PFAM: CHAP domain containing protein; glutathionylspermidine synthase; KEGG: kpe:KPK_0702 bifunctional glutathionylspermidine amidase/glutathionylspermidine synthetase' product='Glutathionylspermidine amidase' protein_id=ADC…
CP001891	GenBank	CDS	706744	707925	+	1	.	codon_start=1 db_xref=GI:288888288 db_xref=InterPro:IPR000183 db_xref=InterPro:IPR004839 db_xref=InterPro:IPR015421 db_xref=InterPro:IPR015422 db_xref=InterPro:IPR015424 inference='protein motif:PFAM:PF00155' locus_tag=Kvar_0676 note='PFAM: aminotransferase class I and II; KEGG: kpe:KPK_0703 aminotransferase, classes I and II' product='putative transcriptional regulator, GntR family' protein_id=A…
CP001891	GenBank	CDS	708122	708310	+	-1	.	codon_start=1 db_xref=GI:288888289 inference='similar to AA sequence:KEGG:KPK_0704' locus_tag=Kvar_0677 note='KEGG: kpe:KPK_0704 hypothetical protein' product='conserved hypothetical protein' protein_id=ADC56607.1 transl_table=11
CP001891	GenBank	CDS	708509	708853	+	-1	.	codon_start=1 db_xref=GI:288888290 inference='similar to AA sequence:KEGG:KPK_0705' locus_tag=Kvar_0678 note='KEGG: kpe:KPK_0705 hypothetical protein' product='conserved hypothetical protein' protein_id=ADC56608.1 transl_table=11
CP001891	GenBank	CDS	708940	709542	+	-1	.	codon_start=1 db_xref=GI:288888291 db_xref=InterPro:IPR002347 db_xref=InterPro:IPR005913 db_xref=InterPro:IPR016040 inference='protein motif:PFAM:PF04321' locus_tag=Kvar_0679 note='PFAM: dTDP-4-dehydrorhamnose reductase; KEGG: kpe:KPK_0706 short chain dehydrogenase' product='dTDP-4-dehydrorhamnose reductase' protein_id=ADC56609.1 transl_table=11
CP001891	GenBank	CDS	709640	710551	+	1	.	codon_start=1 db_xref=GI:288888292 db_xref=InterPro:IPR000847 db_xref=InterPro:IPR005119 db_xref=InterPro:IPR011991 inference='protein motif:PFAM:PF03466' locus_tag=Kvar_0680 note='PFAM: LysR substrate-binding; regulatory protein LysR; KEGG: kpe:KPK_0707 transcriptional regulator, LysR family' product='transcriptional regulator, LysR family' protein_id=ADC56610.1 transl_table=11
CP001891	GenBank	CDS	710552	711700	+	-1	.	EC_number=4.4.1.1 codon_start=1 db_xref=GI:288888293 db_xref=InterPro:IPR000277 db_xref=InterPro:IPR015421 db_xref=InterPro:IPR015422 db_xref=InterPro:IPR015424 inference='protein motif:PRIAM:4.4.1.1' locus_tag=Kvar_0681 note='PFAM: Cys/Met metabolism pyridoxal-phosphate-dependent protein; KEGG: kpe:KPK_0708 putative cystathionine beta-lyase' product='Cystathionine gamma-lyase' protein_id=ADC5661…
CP001891	GenBank	CDS	711712	713088	+	-1	.	codon_start=1 db_xref=GI:288888294 db_xref=InterPro:IPR000644 db_xref=InterPro:IPR001216 db_xref=InterPro:IPR001926 inference='protein motif:PFAM:PF00291' locus_tag=Kvar_0682 note='PFAM: Pyridoxal-5'-phosphate-dependent protein beta subunit; CBS domain containing protein; SMART: CBS domain containing protein; KEGG: kpe:KPK_0709 putative cystathionine beta-synthase' product='Pyridoxal-5'-phosphate…
CP001891	GenBank	gene	713769	713844	+	-1	.	locus_tag=Kvar_R0012 note=tRNA-Phe2
CP001891	GenBank	tRNA	713769	713844	+	-1	.	locus_tag=Kvar_R0012 product=tRNA-Phe
CP001891	GenBank	CDS	713950	714663	+	-1	.	codon_start=1 db_xref=GI:288888295 db_xref=InterPro:IPR007563 inference='protein motif:PFAM:PF04474' locus_tag=Kvar_0683 note='PFAM: protein of unknown function DUF554; KEGG: kpe:KPK_0711 hypothetical protein' product='protein of unknown function DUF554' protein_id=ADC56613.1 transl_table=11
CP001891	GenBank	CDS	715083	717221	+	1	.	EC_number=4.1.1.17 codon_start=1 db_xref=GI:288888296 db_xref=InterPro:IPR000310 db_xref=InterPro:IPR005308 db_xref=InterPro:IPR008286 db_xref=InterPro:IPR011006 db_xref=InterPro:IPR011193 db_xref=InterPro:IPR015421 db_xref=InterPro:IPR015422 db_xref=InterPro:IPR015424 inference='protein motif:PRIAM:4.1.1.17' locus_tag=Kvar_0684 note='PFAM: Orn/Lys/Arg decarboxylase major region; Orn/Lys/Arg deca…
CP001891	GenBank	CDS	717265	718518	+	-1	.	codon_start=1 db_xref=GI:288888297 db_xref=InterPro:IPR004740 db_xref=InterPro:IPR016196 inference='protein motif:TFAM:TIGR00889' locus_tag=Kvar_0685 note='TIGRFAM: nucleoside transporter; PFAM: nucleoside:H symporter; KEGG: kpe:KPK_0713 nucleoside permease NupG' product='nucleoside transporter' protein_id=ADC56615.1 transl_table=11
CP001891	GenBank	CDS	718710	719795	+	-1	.	codon_start=1 db_xref=GI:288888298 db_xref=InterPro:IPR000189 db_xref=InterPro:IPR008258 inference='protein motif:PFAM:PF01464' locus_tag=Kvar_0686 note='PFAM: Lytic transglycosylase catalytic; KEGG: kpe:KPK_0714 murein transglycosylase C' product='Lytic transglycosylase catalytic' protein_id=ADC56616.1 transl_table=11
CP001891	GenBank	CDS	719841	720116	+	-1	.	codon_start=1 db_xref=GI:288888299 db_xref=InterPro:IPR007457 inference='protein motif:PFAM:PF04362' locus_tag=Kvar_0687 note='PFAM: Fe(II) trafficking protein YggX; KEGG: kpu:KP1_4674 hypothetical protein' product='Fe(II) trafficking protein YggX' protein_id=ADC56617.1 transl_table=11
CP001891	GenBank	CDS	720145	721203	+	-1	.	codon_start=1 db_xref=GI:288888300 db_xref=InterPro:IPR000086 db_xref=InterPro:IPR003265 db_xref=InterPro:IPR003651 db_xref=InterPro:IPR004035 db_xref=InterPro:IPR004036 db_xref=InterPro:IPR005760 db_xref=InterPro:IPR011257 db_xref=InterPro:IPR015797 inference='protein motif:TFAM:TIGR01084' locus_tag=Kvar_0688 note='KEGG: kpe:KPK_0716 adenine DNA glycosylase; TIGRFAM: A/G-specific adenine glycosy…
CP001891	GenBank	CDS	721340	722059	+	1	.	EC_number=2.1.1.33 codon_start=1 db_xref=GI:288888301 db_xref=InterPro:IPR003358 inference='protein motif:TFAM:TIGR00091' locus_tag=Kvar_0689 note='KEGG: kpu:KP1_4672 tRNA (guanine-N(7)-)-methyltransferase; TIGRFAM: tRNA (guanine-N(7)-)-methyltransferase; PFAM: putative methyltransferase' product='tRNA (guanine-N(7)-)-methyltransferase' protein_id=ADC56619.1 transl_table=11
CP001891	GenBank	CDS	722059	722385	+	1	.	codon_start=1 db_xref=GI:288888302 db_xref=InterPro:IPR007416 inference='protein motif:PFAM:PF04320' locus_tag=Kvar_0690 note='PFAM: protein of unknown function DUF469; KEGG: kpe:KPK_0718 hypothetical protein' product='protein of unknown function DUF469' protein_id=ADC56620.1 transl_table=11
CP001891	GenBank	CDS	722439	723155	+	1	.	codon_start=1 db_xref=GI:288888303 inference='similar to AA sequence:KEGG:KPK_0719' locus_tag=Kvar_0691 note='KEGG: kpe:KPK_0719 hypothetical protein' product='conserved hypothetical protein' protein_id=ADC56621.1 transl_table=11
CP001891	GenBank	CDS	723196	724332	+	-1	.	EC_number=1.3.99.22 codon_start=1 db_xref=GI:288888304 db_xref=InterPro:IPR004559 db_xref=InterPro:IPR006638 db_xref=InterPro:IPR007197 db_xref=InterPro:IPR010723 db_xref=InterPro:IPR013785 inference='protein motif:TFAM:TIGR00539' locus_tag=Kvar_0692 note='KEGG: kpe:KPK_0720 coproporphyrinogen III oxidase; TIGRFAM: oxygen-independent coproporphyrinogen III oxidase; PFAM: HemN domain protein; Radi…
CP001891	GenBank	CDS	724325	724918	+	-1	.	codon_start=1 db_xref=GI:288888305 db_xref=InterPro:IPR002637 inference='protein motif:TFAM:TIGR00042' locus_tag=Kvar_0693 note='TIGRFAM: non-canonical purine NTP pyrophosphatase, rdgB/HAM1 family; PFAM: Ham1 family protein; KEGG: kpe:KPK_0721 putative deoxyribonucleotide triphosphate pyrophosphatase' product='non-canonical purine NTP pyrophosphatase, rdgB/HAM1 family' protein_id=ADC56623.1 trans…
CP001891	GenBank	CDS	724931	725221	+	-1	.	codon_start=1 db_xref=GI:288888306 db_xref=InterPro:IPR003746 db_xref=InterPro:IPR005228 inference='protein motif:PFAM:PF02594' locus_tag=Kvar_0694 note='PFAM: protein of unknown function DUF167; KEGG: kpu:KP1_4664 hypothetical protein' product='protein of unknown function DUF167' protein_id=ADC56624.1 transl_table=11
CP001891	GenBank	CDS	725218	725784	+	-1	.	codon_start=1 db_xref=GI:288888307 db_xref=InterPro:IPR003425 inference='protein motif:PFAM:PF02325' locus_tag=Kvar_0695 note='PFAM: protein of unknown function YGGT; KEGG: kpe:KPK_0723 YGGT family protein' product='protein of unknown function YGGT' protein_id=ADC56625.1 transl_table=11
CP001891	GenBank	CDS	725805	726506	+	-1	.	codon_start=1 db_xref=GI:288888308 db_xref=InterPro:IPR001608 db_xref=InterPro:IPR011078 inference='protein motif:PFAM:PF01168' locus_tag=Kvar_0696 note='PFAM: alanine racemase domain protein; KEGG: kpe:KPK_0724 alanine racemase family' product='alanine racemase domain protein' protein_id=ADC56626.1 transl_table=11
CP001891	GenBank	CDS	726523	727503	+	1	.	codon_start=1 db_xref=GI:288888309 db_xref=InterPro:IPR001482 db_xref=InterPro:IPR003593 db_xref=InterPro:IPR006321 inference='protein motif:TFAM:TIGR01420' locus_tag=Kvar_0697 note='KEGG: kpe:KPK_0725 twitching motility family protein; TIGRFAM: twitching motility protein; PFAM: type II secretion system protein E; SMART: AAA ATPase' product='twitching motility protein' protein_id=ADC56627.1 trans…
CP001891	GenBank	CDS	727852	728505	+	1	.	codon_start=1 db_xref=GI:288888310 db_xref=InterPro:IPR000792 db_xref=InterPro:IPR011991 db_xref=InterPro:IPR016032 inference='protein motif:PFAM:PF00196' locus_tag=Kvar_0698 note='PFAM: regulatory protein LuxR; SMART: regulatory protein LuxR; KEGG: kpe:KPK_0726 DNA-binding transcriptional regulator CsgD' product='transcriptional regulator, LuxR family' protein_id=ADC56628.1 transl_table=11
CP001891	GenBank	CDS	728558	728977	+	-1	.	codon_start=1 db_xref=GI:288888311 db_xref=InterPro:IPR005227 db_xref=InterPro:IPR006641 db_xref=InterPro:IPR012337 inference='protein motif:PFAM:PF03652' locus_tag=Kvar_0699 note='PFAM: Holliday junction resolvase YqgF; SMART: Resolvase RNase H domain protein fold; KEGG: kpe:KPK_0727 Holliday junction resolvase-like protein' product='Holliday junction resolvase YqgF' protein_id=ADC56629.1 transl…
CP001891	GenBank	CDS	728974	729537	+	-1	.	codon_start=1 db_xref=GI:288888312 db_xref=InterPro:IPR003774 inference='protein motif:PFAM:PF02622' locus_tag=Kvar_0700 note='PFAM: protein of unknown function DUF179; KEGG: kpe:KPK_0728 hypothetical protein' product='protein of unknown function DUF179' protein_id=ADC56630.1 transl_table=11
CP001891	GenBank	CDS	729712	730662	+	-1	.	EC_number=6.3.2.3 codon_start=1 db_xref=GI:288888313 db_xref=InterPro:IPR004215 db_xref=InterPro:IPR004218 db_xref=InterPro:IPR006284 db_xref=InterPro:IPR011761 db_xref=InterPro:IPR013816 db_xref=InterPro:IPR013817 db_xref=InterPro:IPR016185 inference='protein motif:TFAM:TIGR01380' locus_tag=Kvar_0701 note='KEGG: kpe:KPK_0729 glutathione synthetase; TIGRFAM: glutathione synthetase; PFAM: glutathi…
CP001891	GenBank	CDS	730683	731414	+	-1	.	codon_start=1 db_xref=GI:288888314 db_xref=InterPro:IPR006700 db_xref=InterPro:IPR015947 inference='protein motif:PFAM:PF04452' locus_tag=Kvar_0702 note='PFAM: protein of unknown function DUF558; KEGG: kpe:KPK_0730 ribosomal RNA small subunit methyltransferase RsmE' product='protein of unknown function DUF558' protein_id=ADC56632.1 transl_table=11
CP001891	GenBank	CDS	731506	732213	+	-1	.	EC_number=3.1.21.1 codon_start=1 db_xref=GI:288888315 db_xref=InterPro:IPR007346 inference='protein motif:PRIAM:3.1.21.1' locus_tag=Kvar_0703 note='PFAM: Endonuclease I; KEGG: kpe:KPK_0731 endonuclease-1' product='Deoxyribonuclease I' protein_id=ADC56633.1 transl_table=11
CP001891	GenBank	CDS	732308	732808	+	-1	.	codon_start=1 db_xref=GI:288888316 db_xref=InterPro:IPR005622 db_xref=InterPro:IPR006640 inference='protein motif:PFAM:PF03926' locus_tag=Kvar_0704 note='PFAM: protein of unknown function DUF335 SprT; SMART: protein of unknown function SprT; KEGG: kpe:KPK_0732 hypothetical protein' product='protein of unknown function DUF335 SprT' protein_id=ADC56634.1 transl_table=11
CP001891	GenBank	CDS	732886	734280	+	-1	.	codon_start=1 db_xref=GI:288888317 db_xref=InterPro:IPR003663 db_xref=InterPro:IPR005828 db_xref=InterPro:IPR005829 db_xref=InterPro:IPR016196 inference='protein motif:TFAM:TIGR00879' locus_tag=Kvar_0705 note='TIGRFAM: sugar transporter; PFAM: General substrate transporter; KEGG: kpe:KPK_0733 galactose-proton symporter' product='sugar transporter' protein_id=ADC56635.1 transl_table=11
CP001891	GenBank	CDS	734660	735814	+	-1	.	EC_number=2.5.1.6 codon_start=1 db_xref=GI:288888318 db_xref=InterPro:IPR002133 inference='protein motif:TFAM:TIGR01034' locus_tag=Kvar_0706 note='KEGG: kpe:KPK_0734 S-adenosylmethionine synthetase; TIGRFAM: S-adenosylmethionine synthetase; PFAM: S-adenosylmethionine synthetase' product='S-adenosylmethionine synthetase' protein_id=ADC56636.1 transl_table=11
CP001891	GenBank	CDS	736656	738632	+	1	.	codon_start=1 db_xref=GI:288888319 db_xref=InterPro:IPR000183 db_xref=InterPro:IPR002985 inference='protein motif:TFAM:TIGR01273' locus_tag=Kvar_0707 note='TIGRFAM: arginine decarboxylase; PFAM: Orn/DAP/Arg decarboxylase 2; KEGG: kpu:KP1_4649 arginine decarboxylase' product='arginine decarboxylase' protein_id=ADC56637.1 transl_table=11
CP001891	GenBank	CDS	738866	739786	+	1	.	codon_start=1 db_xref=GI:288888320 db_xref=InterPro:IPR005925 db_xref=InterPro:IPR006035 db_xref=InterPro:IPR020855 inference='protein motif:TFAM:TIGR01230' locus_tag=Kvar_0708 note='TIGRFAM: agmatinase; PFAM: Arginase/agmatinase/formiminoglutamase; KEGG: kpu:KP1_4648 agmatinase' product=agmatinase protein_id=ADC56638.1 transl_table=11
CP001891	GenBank	CDS	739918	741186	+	-1	.	codon_start=1 db_xref=GI:288888321 db_xref=InterPro:IPR005318 inference='protein motif:PFAM:PF03573' locus_tag=Kvar_0709 note='PFAM: outer membrane porin; KEGG: kpe:KPK_0739 porin D' product='outer membrane porin' protein_id=ADC56639.1 transl_table=11
CP001891	GenBank	CDS	741564	742322	+	-1	.	codon_start=1 db_xref=GI:288888322 db_xref=InterPro:IPR001915 inference='protein motif:PFAM:PF01435' locus_tag=Kvar_0710 note='PFAM: peptidase M48 Ste24p; KEGG: kpe:KPK_0741 peptidase, M48B family' product='peptidase M48 Ste24p' protein_id=ADC56640.1 transl_table=11
CP001891	GenBank	CDS	742603	744594	+	1	.	codon_start=1 db_xref=GI:288888323 db_xref=InterPro:IPR005474 db_xref=InterPro:IPR005475 db_xref=InterPro:IPR005476 db_xref=InterPro:IPR005478 db_xref=InterPro:IPR009014 db_xref=InterPro:IPR015941 db_xref=InterPro:IPR020826 inference='protein motif:TFAM:TIGR00232' locus_tag=Kvar_0711 note='KEGG: kpe:KPK_0742 transketolase; TIGRFAM: transketolase; PFAM: Transketolase central region; Transketolase …
CP001891	GenBank	CDS	744979	746007	+	1	.	EC_number=1.2.1.72 codon_start=1 db_xref=GI:288888324 db_xref=InterPro:IPR006422 db_xref=InterPro:IPR016040 db_xref=InterPro:IPR020828 db_xref=InterPro:IPR020829 db_xref=InterPro:IPR020830 db_xref=InterPro:IPR020831 db_xref=InterPro:IPR020832 inference='protein motif:TFAM:TIGR01532' locus_tag=Kvar_0712 note='KEGG: kpe:KPK_0743 erythrose 4-phosphate dehydrogenase; TIGRFAM: D-erythrose-4-phosphate …
CP001891	GenBank	CDS	746047	747210	+	1	.	EC_number=2.7.2.3 codon_start=1 db_xref=GI:288888325 db_xref=InterPro:IPR001576 db_xref=InterPro:IPR015824 db_xref=InterPro:IPR015901 db_xref=InterPro:IPR015911 inference='protein motif:PRIAM:2.7.2.3' locus_tag=Kvar_0713 note='PFAM: phosphoglycerate kinase; KEGG: kpe:KPK_0744 phosphoglycerate kinase' product='Phosphoglycerate kinase' protein_id=ADC56643.1 transl_table=11
CP001891	GenBank	CDS	747308	748387	+	1	.	codon_start=1 db_xref=GI:288888326 db_xref=InterPro:IPR000771 db_xref=InterPro:IPR006411 db_xref=InterPro:IPR013785 inference='protein motif:TFAM:TIGR00167' locus_tag=Kvar_0714 note='TIGRFAM: ketose-bisphosphate aldolase; fructose-bisphosphate aldolase, class II; PFAM: ketose-bisphosphate aldolase class-II; KEGG: kpe:KPK_0745 fructose-bisphosphate aldolase' product='ketose-bisphosphate aldolase' …
CP001891	GenBank	CDS	748579	749436	+	1	.	codon_start=1 db_xref=GI:288888327 db_xref=InterPro:IPR006685 db_xref=InterPro:IPR006686 db_xref=InterPro:IPR008910 db_xref=InterPro:IPR010920 db_xref=InterPro:IPR011014 db_xref=InterPro:IPR011066 inference='protein motif:PFAM:PF00924' locus_tag=Kvar_0715 note='PFAM: MscS Mechanosensitive ion channel; Conserved TM helix repeat-containing protein; KEGG: kpe:KPK_0746 mechanosensitive channel MscS' …
CP001891	GenBank	CDS	749588	750223	+	1	.	codon_start=1 db_xref=GI:288888328 db_xref=InterPro:IPR001123 db_xref=InterPro:IPR004777 inference='protein motif:TFAM:TIGR00948' locus_tag=Kvar_0716 note='TIGRFAM: L-lysine exporter; PFAM: Lysine exporter protein (LYSE/YGGA); KEGG: kpe:KPK_0747 arginine exporter protein' product='L-lysine exporter' protein_id=ADC56646.1 transl_table=11
CP001891	GenBank	CDS	750313	751080	+	1	.	codon_start=1 db_xref=GI:288888329 db_xref=InterPro:IPR007497 inference='protein motif:PFAM:PF04402' locus_tag=Kvar_0717 note='PFAM: protein of unknown function DUF541; KEGG: kpu:KP1_4639 putative actin' product='protein of unknown function DUF541' protein_id=ADC56647.1 transl_table=11
CP001891	GenBank	CDS	751135	752028	+	-1	.	codon_start=1 db_xref=GI:288888330 db_xref=InterPro:IPR000847 db_xref=InterPro:IPR005119 db_xref=InterPro:IPR011991 db_xref=InterPro:IPR017685 inference='protein motif:TFAM:TIGR03298' locus_tag=Kvar_0718 note='TIGRFAM: transcriptional regulator, ArgP family; PFAM: regulatory protein LysR; LysR substrate-binding; KEGG: kpe:KPK_0749 chromosome replication initiation inhibitor protein' product='tran…
CP001891	GenBank	CDS	752196	752855	+	1	.	EC_number=5.3.1.6 codon_start=1 db_xref=GI:288888331 db_xref=InterPro:IPR004788 inference='protein motif:TFAM:TIGR00021' locus_tag=Kvar_0719 note='KEGG: kpe:KPK_0750 ribose 5-phosphate isomerase A; TIGRFAM: ribose 5-phosphate isomerase; PFAM: Ribose 5-phosphate isomerase' product='ribose 5-phosphate isomerase' protein_id=ADC56649.1 transl_table=11
CP001891	GenBank	CDS	753125	754357	+	1	.	codon_start=1 db_xref=GI:288888332 db_xref=InterPro:IPR002912 db_xref=InterPro:IPR006139 db_xref=InterPro:IPR006140 db_xref=InterPro:IPR016040 inference='protein motif:PFAM:PF02826' locus_tag=Kvar_0720 note='PFAM: D-isomer specific 2-hydroxyacid dehydrogenase NAD-binding; amino acid-binding ACT domain protein; D-isomer specific 2-hydroxyacid dehydrogenase catalytic region; KEGG: kpe:KPK_0752 D-3-…
CP001891	GenBank	CDS	754441	755037	+	-1	.	codon_start=1 db_xref=GI:288888333 db_xref=InterPro:IPR002698 inference='protein motif:TFAM:TIGR02727' locus_tag=Kvar_0721 note='TIGRFAM: 5-formyltetrahydrofolate cyclo-ligase; PFAM: 5-formyltetrahydrofolate cyclo-ligase; KEGG: kpe:KPK_0753 putative ligase' product='5-formyltetrahydrofolate cyclo-ligase' protein_id=ADC56651.1 transl_table=11
CP001891	GenBank	CDS	755361	755690	+	-1	.	codon_start=1 db_xref=GI:288888334 db_xref=InterPro:IPR007838 inference='protein motif:PFAM:PF05164' locus_tag=Kvar_0722 note='PFAM: protein of unknown function DUF710; KEGG: kpe:KPK_0754 Z-ring-associated protein' product='protein of unknown function DUF710' protein_id=ADC56652.1 transl_table=11
CP001891	GenBank	CDS	755851	756435	+	1	.	codon_start=1 db_xref=GI:288888335 db_xref=InterPro:IPR005356 db_xref=InterPro:IPR011978 inference='protein motif:TFAM:TIGR02292' locus_tag=Kvar_0723 note='TIGRFAM: yecA family protein; PFAM: protein of unknown function UPF0149; KEGG: kpu:KP1_4632 hypothetical protein' product='yecA family protein' protein_id=ADC56653.1 transl_table=11
CP001891	GenBank	CDS	756459	757775	+	1	.	codon_start=1 db_xref=GI:288888336 db_xref=InterPro:IPR000994 db_xref=InterPro:IPR001131 db_xref=InterPro:IPR001714 db_xref=InterPro:IPR007865 inference='protein motif:PFAM:PF00557' locus_tag=Kvar_0724 note='PFAM: peptidase M24; peptidase M24B X-Pro dipeptidase/aminopeptidase domain protein; KEGG: kpe:KPK_0756 proline aminopeptidase P II' product='peptidase M24' protein_id=ADC56654.1 transl_table…
CP001891	GenBank	CDS	757772	758950	+	1	.	codon_start=1 db_xref=GI:288888337 db_xref=InterPro:IPR003042 db_xref=InterPro:IPR006076 db_xref=InterPro:IPR010971 db_xref=InterPro:IPR011295 db_xref=InterPro:IPR018168 inference='protein motif:TFAM:TIGR01984' locus_tag=Kvar_0725 note='TIGRFAM: 2-polyprenyl-6-methoxyphenol 4-hydroxylase; Ubiquinone biosynthesis hydroxylase, UbiH/UbiF/VisC/COQ6 family; PFAM: FAD dependent oxidoreductase; KEGG: kp…
CP001891	GenBank	CDS	758961	760163	+	1	.	codon_start=1 db_xref=GI:288888338 db_xref=InterPro:IPR003042 db_xref=InterPro:IPR006076 db_xref=InterPro:IPR010971 db_xref=InterPro:IPR018168 inference='protein motif:TFAM:TIGR01988' locus_tag=Kvar_0726 note='TIGRFAM: Ubiquinone biosynthesis hydroxylase, UbiH/UbiF/VisC/COQ6 family; PFAM: FAD dependent oxidoreductase; KEGG: kpe:KPK_0758 hypothetical protein' product='Ubiquinone biosynthesis hydro…
CP001891	GenBank	CDS	760586	761680	+	1	.	codon_start=1 db_xref=GI:288888339 db_xref=InterPro:IPR006222 db_xref=InterPro:IPR006223 db_xref=InterPro:IPR013977 inference='protein motif:TFAM:TIGR00528' locus_tag=Kvar_0727 note='TIGRFAM: glycine cleavage system T protein; PFAM: glycine cleavage T protein (aminomethyl transferase); Glycine cleavage T-protein barrel; KEGG: kpe:KPK_0759 glycine cleavage system aminomethyltransferase T' product=…
CP001891	GenBank	CDS	761705	762094	+	1	.	codon_start=1 db_xref=GI:288888340 db_xref=InterPro:IPR002930 db_xref=InterPro:IPR003016 db_xref=InterPro:IPR011053 db_xref=InterPro:IPR017453 inference='protein motif:TFAM:TIGR00527' locus_tag=Kvar_0728 note='TIGRFAM: glycine cleavage system H protein; PFAM: glycine cleavage H-protein; KEGG: kpu:KP1_4626 glycine cleavage system protein H' product='glycine cleavage system H protein' protein_id=AD…
CP001891	GenBank	CDS	762301	765174	+	1	.	EC_number=1.4.4.2 codon_start=1 db_xref=GI:288888341 db_xref=InterPro:IPR003437 db_xref=InterPro:IPR015421 db_xref=InterPro:IPR015424 db_xref=InterPro:IPR020580 inference='protein motif:TFAM:TIGR00461' locus_tag=Kvar_0729 note='KEGG: kpe:KPK_0761 glycine dehydrogenase; TIGRFAM: glycine dehydrogenase; PFAM: Glycine cleavage system P-protein-like' product='glycine dehydrogenase' protein_id=ADC56659…
CP001891	GenBank	CDS	765235	765978	+	1	.	codon_start=1 db_xref=GI:288888342 db_xref=InterPro:IPR002198 db_xref=InterPro:IPR002347 db_xref=InterPro:IPR016040 db_xref=InterPro:IPR016160 inference='protein motif:PFAM:PF00106' locus_tag=Kvar_0730 note='PFAM: short-chain dehydrogenase/reductase SDR; KEGG: kpe:KPK_0762 hypothetical protein' product='short-chain dehydrogenase/reductase SDR' protein_id=ADC56660.1 transl_table=11
CP001891	GenBank	CDS	766210	766713	+	-1	.	codon_start=1 db_xref=GI:288888343 db_xref=InterPro:IPR000866 db_xref=InterPro:IPR012335 db_xref=InterPro:IPR012336 db_xref=InterPro:IPR017936 inference='protein motif:PFAM:PF00578' locus_tag=Kvar_0731 note='PFAM: alkyl hydroperoxide reductase/ Thiol specific antioxidant/ Mal allergen; KEGG: kpe:KPK_0763 suppressor for copper-sensitivity D' product='alkyl hydroperoxide reductase/ Thiol specific a…
CP001891	GenBank	CDS	766703	767314	+	-1	.	codon_start=1 db_xref=GI:288888344 db_xref=InterPro:IPR001853 db_xref=InterPro:IPR012335 db_xref=InterPro:IPR012336 db_xref=InterPro:IPR017936 db_xref=InterPro:IPR017937 inference='protein motif:PFAM:PF01323' locus_tag=Kvar_0732 note='PFAM: DSBA oxidoreductase; KEGG: kpu:KP1_4622 copper-sensitivity suppressor protein C' product='DSBA oxidoreductase' protein_id=ADC56662.1 transl_table=11
CP001891	GenBank	CDS	767316	769325	+	-1	.	EC_number=1.8.1.8 codon_start=1 db_xref=GI:288888345 db_xref=InterPro:IPR012335 db_xref=InterPro:IPR012336 db_xref=InterPro:IPR017937 inference='protein motif:PRIAM:1.8.1.8' locus_tag=Kvar_0733 note='KEGG: kpe:KPK_0765 suppressor for copper-sensitivity B' product='Protein-disulfide reductase' protein_id=ADC56663.1 transl_table=11
CP001891	GenBank	CDS	769375	769734	+	-1	.	codon_start=1 db_xref=GI:288888346 inference='similar to AA sequence:KEGG:KPK_0766' locus_tag=Kvar_0734 note='KEGG: kpe:KPK_0766 suppressor for copper-sensitivity A' product='suppressor for copper-sensitivity A' protein_id=ADC56664.1 transl_table=11
CP001891	GenBank	CDS	769859	771292	+	-1	.	codon_start=1 db_xref=GI:288888347 db_xref=InterPro:IPR001360 db_xref=InterPro:IPR013781 db_xref=InterPro:IPR017853 db_xref=InterPro:IPR018120 inference='protein motif:PFAM:PF00232' locus_tag=Kvar_0735 note='PFAM: glycoside hydrolase family 1; KEGG: kpe:KPK_0768 6-phospho-beta-glucosidase BglA' product='glycoside hydrolase family 1' protein_id=ADC56665.1 transl_table=11
CP001891	GenBank	CDS	771412	772140	+	-1	.	codon_start=1 db_xref=GI:288888348 db_xref=InterPro:IPR000281 db_xref=InterPro:IPR000843 db_xref=InterPro:IPR001347 db_xref=InterPro:IPR005829 inference='protein motif:PFAM:PF01418' locus_tag=Kvar_0736 note='PFAM: helix-turn-helix protein RpiR; sugar isomerase (SIS); KEGG: kpu:KP1_4618 putative regulator' product='transcriptional regulator, RpiR family' protein_id=ADC56666.1 transl_table=11
CP001891	GenBank	CDS	772191	772502	+	1	.	codon_start=1 db_xref=GI:288888349 db_xref=InterPro:IPR007374 db_xref=InterPro:IPR008314 inference='protein motif:PFAM:PF04266' locus_tag=Kvar_0737 note='PFAM: protein of unknown function DUF437; KEGG: kpe:KPK_0770 hypothetical protein' product='protein of unknown function DUF437' protein_id=ADC56667.1 transl_table=11
CP001891	GenBank	CDS	772666	773325	+	1	.	codon_start=1 db_xref=GI:288888350 db_xref=InterPro:IPR004254 db_xref=InterPro:IPR005744 inference='protein motif:TFAM:TIGR01065' locus_tag=Kvar_0738 note='TIGRFAM: channel protein, hemolysin III family; PFAM: Hly-III family protein; KEGG: kpe:KPK_0771 channel protein, hemolysin III family' product='channel protein, hemolysin III family' protein_id=ADC56668.1 transl_table=11
CP001891	GenBank	CDS	773689	774672	+	-1	.	codon_start=1 db_xref=GI:288888351 db_xref=InterPro:IPR006222 db_xref=InterPro:IPR017703 inference='protein motif:TFAM:TIGR03317' locus_tag=Kvar_0739 note='TIGRFAM: folate-binding protein YgfZ; PFAM: glycine cleavage T protein (aminomethyl transferase); KEGG: kpe:KPK_0772 putative global regulator' product='folate-binding protein YgfZ' protein_id=ADC56669.1 transl_table=11
CP001891	GenBank	CDS	774918	775184	+	1	.	codon_start=1 db_xref=GI:288888352 db_xref=InterPro:IPR005631 inference='protein motif:PFAM:PF03937' locus_tag=Kvar_0740 note='PFAM: protein of unknown function DUF339; KEGG: kpu:KP1_4613 hypothetical protein' product='protein of unknown function DUF339' protein_id=ADC56670.1 transl_table=11
CP001891	GenBank	CDS	775165	775575	+	1	.	codon_start=1 db_xref=GI:288888353 db_xref=InterPro:IPR009883 inference='protein motif:PFAM:PF07254' locus_tag=Kvar_0741 note='PFAM: protein of unknown function DUF1434; KEGG: kpu:KP1_4612 hypothetical protein' product='protein of unknown function DUF1434' protein_id=ADC56671.1 transl_table=11
CP001891	GenBank	CDS	775582	776103	+	-1	.	codon_start=1 db_xref=GI:288888354 db_xref=InterPro:IPR001226 db_xref=InterPro:IPR008254 db_xref=InterPro:IPR010086 inference='protein motif:TFAM:TIGR01752' locus_tag=Kvar_0742 note='TIGRFAM: flavodoxin; PFAM: flavodoxin/nitric oxide synthase; KEGG: kpe:KPK_0775 flavodoxin FldB' product=flavodoxin protein_id=ADC56672.1 transl_table=11
CP001891	GenBank	CDS	776204	777100	+	1	.	codon_start=1 db_xref=GI:288888355 db_xref=InterPro:IPR002104 db_xref=InterPro:IPR004107 db_xref=InterPro:IPR010998 db_xref=InterPro:IPR011010 db_xref=InterPro:IPR011932 db_xref=InterPro:IPR013762 inference='protein motif:TFAM:TIGR02225' locus_tag=Kvar_0743 note='TIGRFAM: tyrosine recombinase XerD; PFAM: integrase family protein; integrase domain protein SAM domain protein; KEGG: kpe:KPK_0776 sit…
CP001891	GenBank	CDS	777123	777836	+	1	.	codon_start=1 db_xref=GI:288888356 db_xref=InterPro:IPR009094 db_xref=InterPro:IPR012335 db_xref=InterPro:IPR012336 db_xref=InterPro:IPR017937 db_xref=InterPro:IPR018950 inference='protein motif:PFAM:PF10411' locus_tag=Kvar_0744 note='PFAM: Disulphide bond isomerase, DsbC/G-like; KEGG: kpe:KPK_0777 thiol:disulfide interchange protein DsbC' product='Disulphide bond isomerase, DsbC/G-like protein' …
CP001891	GenBank	CDS	777842	779575	+	1	.	codon_start=1 db_xref=GI:288888357 db_xref=InterPro:IPR001667 db_xref=InterPro:IPR003156 db_xref=InterPro:IPR004610 inference='protein motif:TFAM:TIGR00644' locus_tag=Kvar_0745 note='TIGRFAM: single-stranded-DNA-specific exonuclease RecJ; PFAM: phosphoesterase RecJ domain protein; phosphoesterase DHHA1; KEGG: kpe:KPK_0778 ssDNA exonuclease RecJ' product='single-stranded-DNA-specific exonuclease R…
CP001891	GenBank	CDS	779661	780759	+	1	.	codon_start=1 db_xref=GI:288888358 inference='ab initio prediction:Prodigal:1.4' locus_tag=Kvar_0746 note='KEGG: kpe:KPK_0779 peptide chain release factor 2; manually curated' product='hypothetical protein' protein_id=ADC56676.1 ribosomal_slippage=_no_value transl_table=11
CP001891	GenBank	CDS	780769	782286	+	1	.	codon_start=1 db_xref=GI:288888359 db_xref=InterPro:IPR002313 db_xref=InterPro:IPR004364 db_xref=InterPro:IPR004365 db_xref=InterPro:IPR006195 db_xref=InterPro:IPR012340 db_xref=InterPro:IPR016027 db_xref=InterPro:IPR018149 inference='protein motif:TFAM:TIGR00499' locus_tag=Kvar_0747 note='TIGRFAM: lysyl-tRNA synthetase; PFAM: tRNA synthetase class II (D K and N); nucleic acid binding OB-fold tRN…
CP001891	GenBank	CDS	782517	783071	+	-1	.	EC_number=5.3.3.2 codon_start=1 db_xref=GI:288888360 db_xref=InterPro:IPR000086 db_xref=InterPro:IPR011876 db_xref=InterPro:IPR015797 inference='protein motif:TFAM:TIGR02150' locus_tag=Kvar_0748 note='KEGG: kpe:KPK_0781 isopentenyl-diphosphate delta-isomerase; TIGRFAM: isopentenyl-diphosphate delta-isomerase, type 1; PFAM: NUDIX hydrolase' product='isopentenyl-diphosphate delta-isomerase, type 1'…
CP001891	GenBank	CDS	783385	784098	+	1	.	codon_start=1 db_xref=GI:288888361 db_xref=InterPro:IPR002482 db_xref=InterPro:IPR011055 db_xref=InterPro:IPR016047 db_xref=InterPro:IPR018392 inference='protein motif:PFAM:PF01551' locus_tag=Kvar_0749 note='PFAM: Peptidase M23; Peptidoglycan-binding lysin domain; SMART: Peptidoglycan-binding LysM; KEGG: kpe:KPK_0782 M23 peptidase domain protein' product='Peptidase M23' protein_id=ADC56679.1 tran…
CP001891	GenBank	gene	784179	784252	+	1	.	locus_tag=Kvar_R0014 note=tRNA-Gly1
CP001891	GenBank	tRNA	784179	784252	+	1	.	locus_tag=Kvar_R0014 product=tRNA-Gly
CP001891	GenBank	CDS	784427	785815	+	-1	.	codon_start=1 db_xref=GI:288888362 db_xref=InterPro:IPR001411 db_xref=InterPro:IPR011701 db_xref=InterPro:IPR016196 inference='protein motif:PFAM:PF07690' locus_tag=Kvar_0750 note='PFAM: major facilitator superfamily MFS_1; KEGG: kpe:KPK_0789 transporter, major facilitator family' product='major facilitator superfamily MFS_1' protein_id=ADC56680.1 transl_table=11
CP001891	GenBank	CDS	785945	786874	+	1	.	codon_start=1 db_xref=GI:288888363 db_xref=InterPro:IPR000847 db_xref=InterPro:IPR005119 db_xref=InterPro:IPR011991 inference='protein motif:PFAM:PF03466' locus_tag=Kvar_0751 note='PFAM: LysR substrate-binding; regulatory protein LysR; KEGG: kpe:KPK_0790 transcriptional regulator, LysR family' product='transcriptional regulator, LysR family' protein_id=ADC56681.1 transl_table=11
CP001891	GenBank	CDS	787235	788038	+	-1	.	codon_start=1 db_xref=GI:288888364 db_xref=InterPro:IPR003779 inference='protein motif:PFAM:PF02627' locus_tag=Kvar_0752 note='PFAM: Carboxymuconolactone decarboxylase; KEGG: kpe:KPK_0791 carboxymuconolactone decarboxylase family protein' product='Carboxymuconolactone decarboxylase' protein_id=ADC56682.1 transl_table=11
CP001891	GenBank	CDS	788071	789090	+	-1	.	codon_start=1 db_xref=GI:288888365 db_xref=InterPro:IPR001395 db_xref=InterPro:IPR020471 inference='protein motif:PFAM:PF00248' locus_tag=Kvar_0753 note='PFAM: aldo/keto reductase; KEGG: kpe:KPK_0792 oxidoreductase, aldo/keto reductase family' product='aldo/keto reductase' protein_id=ADC56683.1 transl_table=11
CP001891	GenBank	CDS	789111	789674	+	-1	.	codon_start=1 db_xref=GI:288888366 db_xref=InterPro:IPR003680 inference='protein motif:PFAM:PF02525' locus_tag=Kvar_0754 note='PFAM: NAD(P)H dehydrogenase (quinone); KEGG: kpe:KPK_0793 flavodoxin fold family protein' product='NAD(P)H dehydrogenase (quinone)' protein_id=ADC56684.1 transl_table=11
CP001891	GenBank	CDS	789677	789985	+	-1	.	codon_start=1 db_xref=GI:288888367 inference='similar to AA sequence:KEGG:KP1_4597' locus_tag=Kvar_0755 note='KEGG: kpu:KP1_4597 hypothetical protein' product='conserved hypothetical protein' protein_id=ADC56685.1 transl_table=11
CP001891	GenBank	CDS	790124	791023	+	1	.	codon_start=1 db_xref=GI:288888368 db_xref=InterPro:IPR000847 db_xref=InterPro:IPR005119 db_xref=InterPro:IPR011991 inference='protein motif:PFAM:PF03466' locus_tag=Kvar_0756 note='PFAM: LysR substrate-binding; regulatory protein LysR; KEGG: kpe:KPK_0795 transcriptional regulator, LysR family' product='transcriptional regulator, LysR family' protein_id=ADC56686.1 transl_table=11
CP001891	GenBank	CDS	791192	791467	+	1	.	codon_start=1 db_xref=GI:288888369 inference='similar to AA sequence:KEGG:KPK_0796' locus_tag=Kvar_0757 note='KEGG: kpe:KPK_0796 hypothetical protein' product='conserved hypothetical protein' protein_id=ADC56687.1 transl_table=11
CP001891	GenBank	CDS	791471	792043	+	-1	.	codon_start=1 db_xref=GI:288888370 db_xref=InterPro:IPR009784 db_xref=InterPro:IPR015987 inference='protein motif:PFAM:PF07081' locus_tag=Kvar_0758 note='PFAM: protein of unknown function DUF1349; KEGG: kpe:KPK_0797 hypothetical protein' product='protein of unknown function DUF1349' protein_id=ADC56688.1 transl_table=11
CP001891	GenBank	CDS	792062	792355	+	-1	.	codon_start=1 db_xref=GI:288888371 db_xref=InterPro:IPR005545 db_xref=InterPro:IPR011008 inference='protein motif:PFAM:PF03795' locus_tag=Kvar_0759 note='PFAM: YCII-related; KEGG: kpe:KPK_0798 YciL domain protein' product='YCII-related protein' protein_id=ADC56689.1 transl_table=11
CP001891	GenBank	CDS	792575	792904	+	1	.	codon_start=1 db_xref=GI:288888372 db_xref=InterPro:IPR001845 db_xref=InterPro:IPR011991 db_xref=InterPro:IPR018334 inference='protein motif:PFAM:PF01022' locus_tag=Kvar_0760 note='PFAM: regulatory protein ArsR; SMART: regulatory protein ArsR; KEGG: kpe:KPK_0799 arsenical resistance operon repressor' product='transcriptional regulator, ArsR family' protein_id=ADC56690.1 transl_table=11
CP001891	GenBank	CDS	792957	794249	+	1	.	codon_start=1 db_xref=GI:288888373 db_xref=InterPro:IPR000802 inference='protein motif:TFAM:TIGR00935' locus_tag=Kvar_0761 note='TIGRFAM: arsenical pump membrane protein; PFAM: Arsenical pump membrane protein; KEGG: kpe:KPK_0800 arsenical pump membrane protein' product='arsenical pump membrane protein' protein_id=ADC56691.1 transl_table=11
CP001891	GenBank	CDS	794259	794681	+	1	.	EC_number=1.20.4.1 codon_start=1 db_xref=GI:288888374 db_xref=InterPro:IPR006659 db_xref=InterPro:IPR006660 db_xref=InterPro:IPR012335 db_xref=InterPro:IPR012336 inference='protein motif:TFAM:TIGR00014' locus_tag=Kvar_0762 note='KEGG: kpe:KPK_0801 arsenate reductase; TIGRFAM: arsenate reductase; PFAM: arsenate reductase and related' product='arsenate reductase' protein_id=ADC56692.1 transl_table=…
CP001891	GenBank	CDS	795158	796711	+	1	.	codon_start=1 db_xref=GI:288888375 db_xref=InterPro:IPR000109 db_xref=InterPro:IPR005279 db_xref=InterPro:IPR016196 db_xref=InterPro:IPR018456 inference='protein motif:TFAM:TIGR00924' locus_tag=Kvar_0763 note='TIGRFAM: amino acid/peptide transporter; PFAM: TGF-beta receptor type I/II extracellular region; KEGG: kpe:KPK_0802 amino acid/peptide transporter' product='amino acid/peptide transporter' …
CP001891	GenBank	CDS	796895	797194	+	1	.	codon_start=1 db_xref=GI:288888376 db_xref=InterPro:IPR015079 inference='protein motif:PFAM:PF08986' locus_tag=Kvar_0764 note='PFAM: Domain of unknown function DUF1889; KEGG: kpe:KPK_0803 hypothetical protein' product='Domain of unknown function DUF1889' protein_id=ADC56694.1 transl_table=11
CP001891	GenBank	CDS	797256	798704	+	-1	.	codon_start=1 db_xref=GI:288888377 db_xref=InterPro:IPR003423 db_xref=InterPro:IPR010131 inference='protein motif:TFAM:TIGR01845' locus_tag=Kvar_0765 note='TIGRFAM: RND efflux system, outer membrane lipoprotein, NodT family; PFAM: outer membrane efflux protein; KEGG: kpe:KPK_0804 putative outer membrane efflux protein MdtP' product='RND efflux system, outer membrane lipoprotein, NodT family' prot…
CP001891	GenBank	CDS	798701	800638	+	-1	.	codon_start=1 db_xref=GI:288888378 db_xref=InterPro:IPR006726 inference='protein motif:PFAM:PF04632' locus_tag=Kvar_0766 note='PFAM: Fusaric acid resistance protein conserved region; KEGG: kpe:KPK_0805 multidrug efflux system protein MdtO' product='Fusaric acid resistance protein conserved region' protein_id=ADC56696.1 transl_table=11
CP001891	GenBank	CDS	800651	801676	+	-1	.	codon_start=1 db_xref=GI:288888379 db_xref=InterPro:IPR006143 inference='protein motif:PFAM:PF00529' locus_tag=Kvar_0767 note='PFAM: secretion protein HlyD family protein; KEGG: kpe:KPK_0806 multidrug resistance protein MdtN' product='secretion protein HlyD family protein' protein_id=ADC56697.1 transl_table=11
CP001891	GenBank	CDS	801683	801955	+	-1	.	codon_start=1 db_xref=GI:288888380 inference='similar to AA sequence:KEGG:KP1_4583' locus_tag=Kvar_0768 note='KEGG: kpu:KP1_4583 hypothetical protein' product='conserved hypothetical protein' protein_id=ADC56698.1 transl_table=11
CP001891	GenBank	CDS	802162	802392	+	1	.	codon_start=1 db_xref=GI:288888381 db_xref=InterPro:IPR010693 inference='protein motif:PFAM:PF06902' locus_tag=Kvar_0769 note='PFAM: protein of unknown function DUF1271; KEGG: kpe:KPK_0808 hypothetical protein' product='protein of unknown function DUF1271' protein_id=ADC56699.1 transl_table=11
CP001891	GenBank	CDS	802404	802676	+	1	.	codon_start=1 db_xref=GI:288888382 db_xref=InterPro:IPR000182 db_xref=InterPro:IPR016181 inference='similar to AA sequence:KEGG:KP1_4580' locus_tag=Kvar_0770 note='KEGG: kpu:KP1_4580 putative acyltransferase domain' product='putative acyltransferase domain protein' protein_id=ADC56700.1 transl_table=11
CP001891	GenBank	CDS	802719	804131	+	-1	.	codon_start=1 db_xref=GI:288888383 db_xref=InterPro:IPR001633 inference='protein motif:PFAM:PF00563' locus_tag=Kvar_0771 note='PFAM: EAL domain protein; SMART: EAL domain protein; KEGG: kpn:KPN_03294 putative fimbrial protein' product='diguanylate phosphodiesterase' protein_id=ADC56701.1 transl_table=11
CP001891	GenBank	CDS	804128	805036	+	-1	.	codon_start=1 db_xref=GI:288888384 db_xref=InterPro:IPR000259 db_xref=InterPro:IPR008966 db_xref=InterPro:IPR014779 db_xref=InterPro:IPR015243 inference='protein motif:PFAM:PF09160' locus_tag=Kvar_0772 note='PFAM: FimH mannose-binding domain protein; Fimbrial protein; KEGG: kpe:KPK_0811 fimbrial protein FimH' product='FimH mannose-binding domain protein' protein_id=ADC56702.1 transl_table=11
CP001891	GenBank	CDS	805051	805551	+	-1	.	codon_start=1 db_xref=GI:288888385 db_xref=InterPro:IPR000259 db_xref=InterPro:IPR008966 db_xref=InterPro:IPR014779 inference='protein motif:PFAM:PF00419' locus_tag=Kvar_0773 note='PFAM: Fimbrial protein; KEGG: kpe:KPK_0812 fimbrial protein FimG' product='Fimbrial protein' protein_id=ADC56703.1 transl_table=11
CP001891	GenBank	CDS	805564	806091	+	-1	.	codon_start=1 db_xref=GI:288888386 db_xref=InterPro:IPR000259 db_xref=InterPro:IPR008966 db_xref=InterPro:IPR014779 inference='protein motif:PFAM:PF00419' locus_tag=Kvar_0774 note='PFAM: Fimbrial protein; KEGG: kpe:KPK_0813 fimbrial protein FimF' product='Fimbrial protein' protein_id=ADC56704.1 transl_table=11
CP001891	GenBank	CDS	806102	808717	+	-1	.	codon_start=1 db_xref=GI:288888387 db_xref=InterPro:IPR000015 db_xref=InterPro:IPR018030 inference='protein motif:PFAM:PF00577' locus_tag=Kvar_0775 note='PFAM: fimbrial biogenesis outer membrane usher protein; KEGG: kpe:KPK_0814 outer membrane usher protein FimD' product='fimbrial biogenesis outer membrane usher protein' protein_id=ADC56705.1 transl_table=11
CP001891	GenBank	CDS	808798	809523	+	-1	.	codon_start=1 db_xref=GI:288888388 db_xref=InterPro:IPR001829 db_xref=InterPro:IPR008962 db_xref=InterPro:IPR016147 db_xref=InterPro:IPR016148 db_xref=InterPro:IPR018046 inference='protein motif:PFAM:PF00345' locus_tag=Kvar_0776 note='PFAM: Pili assembly chaperone, N-terminal; Pili assembly chaperone, C-terminal; KEGG: kpe:KPK_0815 chaperone protein FimC' product='Pili assembly chaperone, N-termi…
CP001891	GenBank	CDS	809552	810088	+	-1	.	codon_start=1 db_xref=GI:288888389 db_xref=InterPro:IPR000259 db_xref=InterPro:IPR008966 db_xref=InterPro:IPR014779 inference='protein motif:PFAM:PF00419' locus_tag=Kvar_0777 note='PFAM: Fimbrial protein; KEGG: kpe:KPK_0816 fimbrial protein' product='Fimbrial protein' protein_id=ADC56707.1 transl_table=11
CP001891	GenBank	CDS	810159	810707	+	-1	.	codon_start=1 db_xref=GI:288888390 db_xref=InterPro:IPR000259 db_xref=InterPro:IPR008966 db_xref=InterPro:IPR014779 inference='protein motif:PFAM:PF00419' locus_tag=Kvar_0778 note='PFAM: Fimbrial protein; KEGG: kpe:KPK_0817 type-1 fimbrial protein' product='Fimbrial protein' protein_id=ADC56708.1 transl_table=11
CP001891	GenBank	CDS	811188	811796	+	-1	.	codon_start=1 db_xref=GI:288888391 db_xref=InterPro:IPR002104 db_xref=InterPro:IPR011010 db_xref=InterPro:IPR013762 inference='protein motif:PFAM:PF00589' locus_tag=Kvar_0779 note='PFAM: integrase family protein; KEGG: kpe:KPK_0818 tyrosine recombinase' product='integrase family protein' protein_id=ADC56709.1 transl_table=11
CP001891	GenBank	CDS	812260	812865	+	-1	.	codon_start=1 db_xref=GI:288888392 db_xref=InterPro:IPR002104 db_xref=InterPro:IPR011010 db_xref=InterPro:IPR013762 inference='protein motif:PFAM:PF00589' locus_tag=Kvar_0780 note='PFAM: integrase family protein; KEGG: kpe:KPK_0820 tyrosine recombinase' product='integrase family protein' protein_id=ADC56710.1 transl_table=11
CP001891	GenBank	CDS	813718	813963	+	-1	.	codon_start=1 db_xref=GI:288888393 inference='similar to AA sequence:KEGG:KPK_0823' locus_tag=Kvar_0781 note='KEGG: kpe:KPK_0823 hypothetical protein' product='conserved hypothetical protein' protein_id=ADC56711.1 transl_table=11
CP001891	GenBank	CDS	814313	814855	+	1	.	codon_start=1 db_xref=GI:288888394 db_xref=InterPro:IPR000259 db_xref=InterPro:IPR008966 db_xref=InterPro:IPR014779 inference='protein motif:PFAM:PF00419' locus_tag=Kvar_0782 note='PFAM: Fimbrial protein; KEGG: kpe:KPK_0824 fimbrial protein' product='Fimbrial protein' protein_id=ADC56712.1 transl_table=11
CP001891	GenBank	CDS	814917	815600	+	1	.	codon_start=1 db_xref=GI:288888395 db_xref=InterPro:IPR001829 db_xref=InterPro:IPR008962 db_xref=InterPro:IPR016147 db_xref=InterPro:IPR016148 db_xref=InterPro:IPR018046 inference='protein motif:PFAM:PF00345' locus_tag=Kvar_0783 note='PFAM: Pili assembly chaperone, N-terminal; Pili assembly chaperone, C-terminal; KEGG: kpe:KPK_0825 gram-negative pilus assembly chaperone' product='Pili assembly ch…
CP001891	GenBank	CDS	815613	818093	+	1	.	codon_start=1 db_xref=GI:288888396 db_xref=InterPro:IPR000015 db_xref=InterPro:IPR018030 inference='protein motif:PFAM:PF00577' locus_tag=Kvar_0784 note='PFAM: fimbrial biogenesis outer membrane usher protein; KEGG: kpe:KPK_0826 fimbrial usher protein' product='fimbrial biogenesis outer membrane usher protein' protein_id=ADC56714.1 transl_table=11
CP001891	GenBank	CDS	818106	819095	+	1	.	codon_start=1 db_xref=GI:288888397 db_xref=InterPro:IPR008966 inference='ab initio prediction:Prodigal:1.4' locus_tag=Kvar_0785 note='KEGG: kpe:KPK_0827 hypothetical protein' product='hypothetical protein' protein_id=ADC56715.1 transl_table=11
CP001891	GenBank	CDS	819230	820189	+	1	.	codon_start=1 db_xref=GI:288888398 db_xref=InterPro:IPR011541 inference='protein motif:PFAM:PF03824' locus_tag=Kvar_0786 note='PFAM: high-affinity nickel-transporter; KEGG: kpe:KPK_0829 transporter, Ni2+-Co2+ transporter (NiCoT) family' product='high-affinity nickel-transporter' protein_id=ADC56716.1 transl_table=11
CP001891	GenBank	CDS	820186	820692	+	-1	.	codon_start=1 db_xref=GI:288888399 db_xref=InterPro:IPR000835 db_xref=InterPro:IPR011991 inference='protein motif:PFAM:PF01047' locus_tag=Kvar_0787 note='PFAM: regulatory protein MarR; SMART: regulatory protein MarR; KEGG: kpe:KPK_0828 transcriptional regulator, MarR family' product='transcriptional regulator, MarR family' protein_id=ADC56717.1 transl_table=11
CP001891	GenBank	CDS	820774	821670	+	1	.	codon_start=1 db_xref=GI:288888400 db_xref=InterPro:IPR000620 inference='protein motif:PFAM:PF00892' locus_tag=Kvar_0788 note='PFAM: protein of unknown function DUF6 transmembrane; KEGG: kpe:KPK_0830 hypothetical protein' product='protein of unknown function DUF6 transmembrane' protein_id=ADC56718.1 transl_table=11
CP001891	GenBank	CDS	821766	821975	+	-1	.	codon_start=1 db_xref=GI:288888401 db_xref=InterPro:IPR010854 inference='protein motif:PFAM:PF07338' locus_tag=Kvar_0789 note='PFAM: protein of unknown function DUF1471; KEGG: kpu:KP1_4563 hypothetical protein' product='protein of unknown function DUF1471' protein_id=ADC56719.1 transl_table=11
CP001891	GenBank	CDS	822681	823289	+	1	.	codon_start=1 db_xref=GI:288888402 db_xref=InterPro:IPR000259 db_xref=InterPro:IPR008966 db_xref=InterPro:IPR014779 inference='protein motif:PFAM:PF00419' locus_tag=Kvar_0790 note='PFAM: Fimbrial protein; KEGG: kpe:KPK_0832 MrkF protein' product='Fimbrial protein' protein_id=ADC56720.1 transl_table=11
CP001891	GenBank	CDS	823385	824086	+	1	.	codon_start=1 db_xref=GI:288888403 db_xref=InterPro:IPR001829 db_xref=InterPro:IPR008962 db_xref=InterPro:IPR016147 db_xref=InterPro:IPR016148 db_xref=InterPro:IPR018046 inference='protein motif:PFAM:PF00345' locus_tag=Kvar_0791 note='PFAM: Pili assembly chaperone, N-terminal; Pili assembly chaperone, C-terminal; KEGG: kpe:KPK_0833 gram-negative pili assembly chaperone' product='Pili assembly cha…
CP001891	GenBank	CDS	824098	826584	+	1	.	codon_start=1 db_xref=GI:288888404 db_xref=InterPro:IPR000015 db_xref=InterPro:IPR018030 inference='protein motif:PFAM:PF00577' locus_tag=Kvar_0792 note='PFAM: fimbrial biogenesis outer membrane usher protein; KEGG: kpe:KPK_0834 outer membrane usher protein MrkC' product='fimbrial biogenesis outer membrane usher protein' protein_id=ADC56722.1 transl_table=11
CP001891	GenBank	CDS	826575	827570	+	1	.	codon_start=1 db_xref=GI:288888405 db_xref=InterPro:IPR000259 db_xref=InterPro:IPR008966 db_xref=InterPro:IPR014779 inference='protein motif:PFAM:PF00419' locus_tag=Kvar_0793 note='PFAM: Fimbrial protein; KEGG: kpe:KPK_0835 fimbrial protein' product='Fimbrial protein' protein_id=ADC56723.1 transl_table=11
CP001891	GenBank	CDS	827584	828219	+	1	.	codon_start=1 db_xref=GI:288888406 db_xref=InterPro:IPR000259 db_xref=InterPro:IPR008966 db_xref=InterPro:IPR014779 inference='protein motif:PFAM:PF00419' locus_tag=Kvar_0794 note='PFAM: Fimbrial protein; KEGG: kpe:KPK_0836 fimbrial protein' product='Fimbrial protein' protein_id=ADC56724.1 transl_table=11
CP001891	GenBank	CDS	828255	828971	+	-1	.	codon_start=1 db_xref=GI:288888407 db_xref=InterPro:IPR001633 inference='protein motif:PFAM:PF00563' locus_tag=Kvar_0795 note='PFAM: EAL domain protein; SMART: EAL domain protein; KEGG: kpe:KPK_0837 cyclic diguanylate phosphodiesterase (EAL) domain protein' product='diguanylate phosphodiesterase' protein_id=ADC56725.1 transl_table=11
CP001891	GenBank	CDS	829115	829687	+	-1	.	codon_start=1 db_xref=GI:288888408 db_xref=InterPro:IPR000792 db_xref=InterPro:IPR011991 db_xref=InterPro:IPR016032 inference='protein motif:PFAM:PF00196' locus_tag=Kvar_0796 note='PFAM: regulatory protein LuxR; SMART: regulatory protein LuxR; KEGG: kpe:KPK_0838 transcriptional regulator, LuxR family' product='transcriptional regulator, LuxR family' protein_id=ADC56726.1 transl_table=11
CP001891	GenBank	CDS	829705	830409	+	-1	.	codon_start=1 db_xref=GI:288888409 db_xref=InterPro:IPR009875 inference='protein motif:PFAM:PF07238' locus_tag=Kvar_0797 note='PFAM: type IV pilus assembly PilZ; KEGG: kpe:KPK_0839 type IV pilus assembly family protein' product='type IV pilus assembly PilZ' protein_id=ADC56727.1 transl_table=11
CP001891	GenBank	CDS	830792	831670	+	-1	.	codon_start=1 db_xref=GI:288888410 db_xref=InterPro:IPR001395 inference='protein motif:PFAM:PF00248' locus_tag=Kvar_0798 note='PFAM: aldo/keto reductase; KEGG: kpe:KPK_0840 oxidoreductase, aldo/keto reductase family' product='aldo/keto reductase' protein_id=ADC56728.1 transl_table=11
CP001891	GenBank	CDS	831790	833019	+	-1	.	codon_start=1 db_xref=GI:288888411 inference='similar to AA sequence:KEGG:KPK_0841' locus_tag=Kvar_0799 note='KEGG: kpe:KPK_0841 serine transporter family protein' product='serine transporter family protein' protein_id=ADC56729.1 transl_table=11
CP001891	GenBank	CDS	833144	833605	+	-1	.	codon_start=1 db_xref=GI:288888412 db_xref=InterPro:IPR007896 inference='protein motif:PFAM:PF05232' locus_tag=Kvar_0800 note='PFAM: transmembrane pair domain protein; KEGG: kpe:KPK_0842 hypothetical protein' product='transmembrane pair domain protein' protein_id=ADC56730.1 transl_table=11
CP001891	GenBank	CDS	833708	834577	+	1	.	codon_start=1 db_xref=GI:288888413 db_xref=InterPro:IPR000847 db_xref=InterPro:IPR005119 db_xref=InterPro:IPR011991 inference='protein motif:PFAM:PF03466' locus_tag=Kvar_0801 note='PFAM: LysR substrate-binding; regulatory protein LysR; KEGG: kpe:KPK_0843 transcriptional regulator, LysR family' product='transcriptional regulator, LysR family' protein_id=ADC56731.1 transl_table=11
CP001891	GenBank	CDS	834696	835874	+	1	.	EC_number=2.3.1.9 codon_start=1 db_xref=GI:288888414 db_xref=InterPro:IPR002155 db_xref=InterPro:IPR016038 db_xref=InterPro:IPR016039 inference='protein motif:TFAM:TIGR01930' locus_tag=Kvar_0802 note='TIGRFAM: acetyl-CoA acetyltransferase; KEGG: kpe:KPK_0844 acetyl-CoA acetyltransferase' product='acetyl-CoA acetyltransferase' protein_id=ADC56732.1 transl_table=11
CP001891	GenBank	CDS	836124	836819	+	1	.	codon_start=1 db_xref=GI:288888415 db_xref=InterPro:IPR009331 inference='protein motif:PFAM:PF06178' locus_tag=Kvar_0803 note='PFAM: Oligogalacturonate-specific porin; KEGG: kpu:KP1_4544 hypothetical protein' product='Oligogalacturonate-specific porin' protein_id=ADC56733.1 transl_table=11
CP001891	GenBank	CDS	836953	838128	+	-1	.	EC_number=4.2.2.6 codon_start=1 db_xref=GI:288888416 db_xref=InterPro:IPR011042 db_xref=InterPro:IPR011659 inference='protein motif:PRIAM:4.2.2.6' locus_tag=Kvar_0804 note='PFAM: WD40 domain protein beta Propeller; KEGG: kpe:KPK_0846 oligogalacturonate lyase' product='Oligogalacturonide lyase' protein_id=ADC56734.1 transl_table=11
CP001891	GenBank	CDS	838616	839377	+	1	.	codon_start=1 db_xref=GI:288888417 db_xref=InterPro:IPR002198 db_xref=InterPro:IPR002347 db_xref=InterPro:IPR011286 db_xref=InterPro:IPR016040 inference='protein motif:TFAM:TIGR01832' locus_tag=Kvar_0805 note='TIGRFAM: 2-deoxy-D-gluconate 3-dehydrogenase; PFAM: short-chain dehydrogenase/reductase SDR; KEGG: kpe:KPK_0848 2-deoxy-D-gluconate 3-dehydrogenase' product='2-deoxy-D-gluconate 3-dehydroge…
CP001891	GenBank	CDS	839676	841097	+	1	.	codon_start=1 db_xref=GI:288888418 db_xref=InterPro:IPR003663 db_xref=InterPro:IPR005828 db_xref=InterPro:IPR005829 db_xref=InterPro:IPR016196 inference='protein motif:TFAM:TIGR00879' locus_tag=Kvar_0806 note='TIGRFAM: sugar transporter; PFAM: General substrate transporter; KEGG: kpe:KPK_0850 arabinose-proton symporter' product='sugar transporter' protein_id=ADC56736.1 transl_table=11
CP001891	GenBank	CDS	841094	842089	+	-1	.	codon_start=1 db_xref=GI:288888419 db_xref=InterPro:IPR000843 db_xref=InterPro:IPR001761 db_xref=InterPro:IPR010982 inference='protein motif:PFAM:PF00532' locus_tag=Kvar_0807 note='PFAM: periplasmic binding protein/LacI transcriptional regulator; regulatory protein LacI; SMART: regulatory protein LacI; KEGG: kpe:KPK_0849 sugar binding transcriptional regulator, LacI family' product='transcription…
CP001891	GenBank	CDS	842331	843572	+	1	.	codon_start=1 db_xref=GI:288888420 db_xref=InterPro:IPR000576 db_xref=InterPro:IPR016196 db_xref=InterPro:IPR020480 inference='protein motif:TFAM:TIGR00882' locus_tag=Kvar_0808 note='TIGRFAM: oligosaccharide/H+ symporter, major facilitator superfamily (MFS); PFAM: proton/sugar symporter LacY; KEGG: kpe:KPK_0851 galactoside permease' product='oligosaccharide/H+ symporter, major facilitator superfa…
CP001891	GenBank	CDS	843589	845025	+	1	.	codon_start=1 db_xref=GI:288888421 db_xref=InterPro:IPR001362 db_xref=InterPro:IPR006232 db_xref=InterPro:IPR008985 db_xref=InterPro:IPR013148 db_xref=InterPro:IPR013189 inference='protein motif:TFAM:TIGR01322' locus_tag=Kvar_0809 note='KEGG: kpe:KPK_0852 beta-fructofuranosidase; TIGRFAM: sucrose-6-phosphate hydrolase; PFAM: Glycosyl hydrolase family 32 domain protein; SMART: glycoside hydrolase …
CP001891	GenBank	CDS	845147	846490	+	1	.	codon_start=1 db_xref=GI:288888422 inference='similar to AA sequence:KEGG:KPK_0853' locus_tag=Kvar_0810 note='KEGG: kpe:KPK_0853 putative glycoporin RfaY' product='putative glycoporin RfaY' protein_id=ADC56740.1 transl_table=11
CP001891	GenBank	CDS	846550	847836	+	-1	.	codon_start=1 db_xref=GI:288888423 db_xref=InterPro:IPR006059 inference='protein motif:PFAM:PF01547' locus_tag=Kvar_0811 note='PFAM: extracellular solute-binding protein family 1; KEGG: kpe:KPK_0854 oligogalacturonide ABC transporter, periplasmic pectic oligomer-binding protein' product='extracellular solute-binding protein family 1' protein_id=ADC56741.1 transl_table=11
CP001891	GenBank	CDS	847853	848980	+	-1	.	codon_start=1 db_xref=GI:288888424 db_xref=InterPro:IPR003439 db_xref=InterPro:IPR003593 db_xref=InterPro:IPR008995 db_xref=InterPro:IPR013611 db_xref=InterPro:IPR017871 inference='protein motif:PFAM:PF00005' locus_tag=Kvar_0812 note='PFAM: ABC transporter related; Transport-associated OB domain protein; SMART: AAA ATPase; KEGG: kpe:KPK_0855 oligogalacturonide ABC transporter, ATP-binding protein…
CP001891	GenBank	CDS	848993	849895	+	-1	.	codon_start=1 db_xref=GI:288888425 db_xref=InterPro:IPR000515 inference='protein motif:PFAM:PF00528' locus_tag=Kvar_0813 note='PFAM: binding-protein-dependent transport systems inner membrane component; KEGG: kpe:KPK_0856 oligogalacturonide ABC transporter, permease protein TogN' product='binding-protein-dependent transport systems inner membrane component' protein_id=ADC56743.1 transl_table=11
CP001891	GenBank	CDS	849888	850778	+	-1	.	codon_start=1 db_xref=GI:288888426 db_xref=InterPro:IPR000515 inference='protein motif:PFAM:PF00528' locus_tag=Kvar_0814 note='PFAM: binding-protein-dependent transport systems inner membrane component; KEGG: kpe:KPK_0857 oligogalacturonide ABC transporter, permease protein TogM' product='binding-protein-dependent transport systems inner membrane component' protein_id=ADC56744.1 transl_table=11
CP001891	GenBank	CDS	851232	851558	+	-1	.	codon_start=1 db_xref=GI:288888427 db_xref=InterPro:IPR011051 db_xref=InterPro:IPR013096 db_xref=InterPro:IPR014710 inference='protein motif:PFAM:PF07883' locus_tag=Kvar_0815 note='PFAM: Cupin 2 conserved barrel domain protein; KEGG: kpe:KPK_0859 pectin degradation protein KdgF' product='Cupin 2 conserved barrel domain protein' protein_id=ADC56745.1 transl_table=11
CP001891	GenBank	CDS	851698	852411	+	1	.	codon_start=1 db_xref=GI:288888428 db_xref=InterPro:IPR001920 db_xref=InterPro:IPR004380 db_xref=InterPro:IPR015942 db_xref=InterPro:IPR018187 inference='protein motif:TFAM:TIGR00035' locus_tag=Kvar_0816 note='TIGRFAM: aspartate racemase; PFAM: Asp/Glu/hydantoin racemase; KEGG: kpe:KPK_0861 putative racemase' product='aspartate racemase' protein_id=ADC56746.1 transl_table=11
CP001891	GenBank	CDS	852377	853303	+	-1	.	codon_start=1 db_xref=GI:288888429 db_xref=InterPro:IPR000847 db_xref=InterPro:IPR005119 db_xref=InterPro:IPR011991 inference='protein motif:PFAM:PF03466' locus_tag=Kvar_0817 note='PFAM: LysR substrate-binding; regulatory protein LysR; KEGG: kpe:KPK_0860 DNA-binding transcriptional regulator LysR' product='transcriptional regulator, LysR family' protein_id=ADC56747.1 transl_table=11
CP001891	GenBank	CDS	853441	854703	+	1	.	codon_start=1 db_xref=GI:288888430 db_xref=InterPro:IPR000183 db_xref=InterPro:IPR002986 db_xref=InterPro:IPR009006 inference='protein motif:TFAM:TIGR01048' locus_tag=Kvar_0818 note='TIGRFAM: diaminopimelate decarboxylase; PFAM: Orn/DAP/Arg decarboxylase 2; KEGG: kpe:KPK_0863 diaminopimelate decarboxylase' product='diaminopimelate decarboxylase' protein_id=ADC56748.1 transl_table=11
CP001891	GenBank	CDS	854689	855705	+	-1	.	codon_start=1 db_xref=GI:288888431 db_xref=InterPro:IPR000843 db_xref=InterPro:IPR001761 db_xref=InterPro:IPR010982 inference='protein motif:PFAM:PF00532' locus_tag=Kvar_0819 note='PFAM: periplasmic binding protein/LacI transcriptional regulator; regulatory protein LacI; SMART: regulatory protein LacI; KEGG: kpe:KPK_0862 sugar binding transcriptional regulator, LacI family' product='transcription…
CP001891	GenBank	CDS	855996	857333	+	1	.	EC_number=2.7.1.69 codon_start=1 db_xref=GI:288888432 db_xref=InterPro:IPR003352 db_xref=InterPro:IPR004501 inference='protein motif:TFAM:TIGR00410' locus_tag=Kvar_0820 note='KEGG: kpe:KPK_0864 PTS system, lactose/cellobiose family IIC component; TIGRFAM: PTS system, lactose/cellobiose family IIC subunit; PFAM: phosphotransferase system EIIC' product='PTS system, lactose/cellobiose family IIC sub…
CP001891	GenBank	CDS	857341	858768	+	1	.	codon_start=1 db_xref=GI:288888433 db_xref=InterPro:IPR001360 db_xref=InterPro:IPR013781 db_xref=InterPro:IPR017853 inference='protein motif:PFAM:PF00232' locus_tag=Kvar_0821 note='PFAM: glycoside hydrolase family 1; KEGG: kpe:KPK_0865 glycosyl hydrolase, family 1' product='glycoside hydrolase family 1' protein_id=ADC56751.1 transl_table=11
CP001891	GenBank	CDS	858837	859610	+	1	.	codon_start=1 db_xref=GI:288888434 db_xref=InterPro:IPR000524 db_xref=InterPro:IPR011711 db_xref=InterPro:IPR011991 inference='protein motif:PFAM:PF00392' locus_tag=Kvar_0822 note='PFAM: regulatory protein GntR HTH; GntR domain protein; SMART: regulatory protein GntR HTH; KEGG: kpe:KPK_0866 transcriptional regulator, GntR family' product='regulatory protein GntR HTH' protein_id=ADC56752.1 transl_…
CP001891	GenBank	CDS	859607	860086	+	1	.	codon_start=1 db_xref=GI:288888435 db_xref=InterPro:IPR000182 db_xref=InterPro:IPR016181 inference='protein motif:PFAM:PF00583' locus_tag=Kvar_0823 note='PFAM: GCN5-related N-acetyltransferase; KEGG: kpe:KPK_0868 acetyltransferase, GNAT family' product='GCN5-related N-acetyltransferase' protein_id=ADC56753.1 transl_table=11
CP001891	GenBank	CDS	860047	861063	+	-1	.	codon_start=1 db_xref=GI:288888436 db_xref=InterPro:IPR000843 db_xref=InterPro:IPR001761 db_xref=InterPro:IPR010982 inference='protein motif:PFAM:PF00532' locus_tag=Kvar_0824 note='PFAM: periplasmic binding protein/LacI transcriptional regulator; regulatory protein LacI; SMART: regulatory protein LacI; KEGG: kpe:KPK_0867 DNA-binding transcriptional regulator GalR' product='transcriptional regulat…
CP001891	GenBank	CDS	861684	863843	+	1	.	codon_start=1 db_xref=GI:288888437 db_xref=InterPro:IPR000873 db_xref=InterPro:IPR002123 db_xref=InterPro:IPR020845 inference='protein motif:PFAM:PF00501' locus_tag=Kvar_0825 note='PFAM: AMP-dependent synthetase and ligase; phospholipid/glycerol acyltransferase; SMART: phospholipid/glycerol acyltransferase; KEGG: kpe:KPK_0869 bifunctional acyl-[acyl carrier protein] synthetase/2-acylglycerophosph…
CP001891	GenBank	CDS	863836	865029	+	1	.	codon_start=1 db_xref=GI:288888438 db_xref=InterPro:IPR011701 db_xref=InterPro:IPR016196 inference='protein motif:PFAM:PF07690' locus_tag=Kvar_0826 note='PFAM: major facilitator superfamily MFS_1; KEGG: kpe:KPK_0870 lysophospholipid transporter LplT' product='major facilitator superfamily MFS_1' protein_id=ADC56756.1 transl_table=11
CP001891	GenBank	CDS	865134	866174	+	-1	.	codon_start=1 db_xref=GI:288888439 db_xref=InterPro:IPR001395 db_xref=InterPro:IPR020471 inference='protein motif:PFAM:PF00248' locus_tag=Kvar_0827 note='PFAM: aldo/keto reductase; KEGG: kpe:KPK_0871 putative aldo-keto reductase' product='aldo/keto reductase' protein_id=ADC56757.1 transl_table=11
CP001891	GenBank	CDS	866395	866613	+	-1	.	codon_start=1 db_xref=GI:288888440 db_xref=InterPro:IPR010305 inference='protein motif:PFAM:PF06004' locus_tag=Kvar_0828 note='PFAM: protein of unknown function DUF903; KEGG: kpu:KP1_4514 hypothetical protein' product='protein of unknown function DUF903' protein_id=ADC56758.1 transl_table=11
CP001891	GenBank	CDS	866737	867450	+	-1	.	codon_start=1 db_xref=GI:288888441 db_xref=InterPro:IPR005496 inference='protein motif:PFAM:PF03741' locus_tag=Kvar_0829 note='PFAM: Integral membrane protein TerC; KEGG: kpe:KPK_0873 integral membrane protein, TerC family' product='Integral membrane protein TerC' protein_id=ADC56759.1 transl_table=11
CP001891	GenBank	CDS	867514	868209	+	-1	.	codon_start=1 db_xref=GI:288888442 db_xref=InterPro:IPR004230 db_xref=InterPro:IPR011335 db_xref=InterPro:IPR011337 db_xref=InterPro:IPR018140 inference='protein motif:TFAM:TIGR02248' locus_tag=Kvar_0830 note='TIGRFAM: DNA mismatch repair endonuclease mutH; PFAM: DNA mismatch repair protein MutH, conserved region; KEGG: kpe:KPK_0874 DNA mismatch repair protein' product='DNA mismatch repair endonu…
CP001891	GenBank	CDS	868892	869422	+	1	.	codon_start=1 db_xref=GI:288888443 db_xref=InterPro:IPR000086 db_xref=InterPro:IPR015797 db_xref=InterPro:IPR020084 db_xref=InterPro:IPR020476 inference='protein motif:PFAM:PF00293' locus_tag=Kvar_0831 note='PFAM: NUDIX hydrolase; KEGG: kpe:KPK_0876 dinucleoside polyphosphate hydrolase' product='NUDIX hydrolase' protein_id=ADC56761.1 transl_table=11
CP001891	GenBank	CDS	869435	871681	+	1	.	codon_start=1 db_xref=GI:288888444 db_xref=InterPro:IPR000121 db_xref=InterPro:IPR003018 db_xref=InterPro:IPR006318 db_xref=InterPro:IPR008279 db_xref=InterPro:IPR008731 db_xref=InterPro:IPR015813 db_xref=InterPro:IPR018274 inference='protein motif:TFAM:TIGR01417' locus_tag=Kvar_0832 note='KEGG: kpe:KPK_0877 fused phosphoenolpyruvate-protein phosphotransferase PtsP/GAF domain; TIGRFAM: phosphoeno…
CP001891	GenBank	CDS	871927	872802	+	1	.	codon_start=1 db_xref=GI:288888445 db_xref=InterPro:IPR001640 inference='protein motif:TFAM:TIGR00544' locus_tag=Kvar_0833 note='TIGRFAM: prolipoprotein diacylglyceryl transferase; PFAM: prolipoprotein diacylglyceryl transferase; KEGG: kpu:KP1_4507 prolipoprotein diacylglyceryl transferase' product='prolipoprotein diacylglyceryl transferase' protein_id=ADC56763.1 transl_table=11
CP001891	GenBank	CDS	872809	873603	+	1	.	EC_number=2.1.1.45 codon_start=1 db_xref=GI:288888446 db_xref=InterPro:IPR000398 inference='protein motif:TFAM:TIGR03284' locus_tag=Kvar_0834 note='KEGG: kpe:KPK_0879 thymidylate synthase; TIGRFAM: thymidylate synthase; PFAM: thymidylate synthase' product='thymidylate synthase' protein_id=ADC56764.1 transl_table=11
CP001891	GenBank	CDS	873877	874344	+	1	.	codon_start=1 db_xref=GI:288888447 db_xref=InterPro:IPR012902 inference='similar to AA sequence:KEGG:KP1_4504' locus_tag=Kvar_0835 note='KEGG: kpu:KP1_4504 prepilin peptidase dependent protein A' product='prepilin peptidase dependent protein A' protein_id=ADC56765.1 transl_table=11
CP001891	GenBank	CDS	874341	874898	+	1	.	codon_start=1 db_xref=GI:288888448 db_xref=InterPro:IPR012902 inference='similar to AA sequence:KEGG:KPK_0881' locus_tag=Kvar_0836 note='KEGG: kpe:KPK_0881 hypothetical protein' product='conserved hypothetical protein' protein_id=ADC56766.1 transl_table=11
CP001891	GenBank	CDS	874895	875302	+	1	.	codon_start=1 db_xref=GI:288888449 db_xref=InterPro:IPR019652 inference='protein motif:PFAM:PF10713' locus_tag=Kvar_0837 note='PFAM: Protein of unknown function DUF2509; KEGG: kpe:KPK_0882 hypothetical protein' product='Protein of unknown function DUF2509' protein_id=ADC56767.1 transl_table=11
CP001891	GenBank	CDS	875287	875610	+	1	.	codon_start=1 db_xref=GI:288888450 db_xref=InterPro:IPR001120 db_xref=InterPro:IPR012902 inference='similar to AA sequence:KEGG:KPK_0883' locus_tag=Kvar_0838 note='KEGG: kpe:KPK_0883 hypothetical protein' product='conserved hypothetical protein' protein_id=ADC56768.1 transl_table=11
CP001891	GenBank	CDS	875623	879000	+	1	.	EC_number=3.1.11.5 codon_start=1 db_xref=GI:288888451 db_xref=InterPro:IPR006697 inference='protein motif:TFAM:TIGR01450' locus_tag=Kvar_0839 note='KEGG: kpe:KPK_0884 exonuclease V subunit gamma; TIGRFAM: exodeoxyribonuclease V, gamma subunit; PFAM: Exodeoxyribonuclease V RecC subunit' product='exodeoxyribonuclease V, gamma subunit' protein_id=ADC56769.1 transl_table=11
CP001891	GenBank	CDS	879121	882006	+	1	.	EC_number=3.4.24.55 codon_start=1 db_xref=GI:288888452 db_xref=InterPro:IPR001431 db_xref=InterPro:IPR007863 db_xref=InterPro:IPR011237 db_xref=InterPro:IPR011249 db_xref=InterPro:IPR011765 inference='protein motif:PRIAM:3.4.24.55' locus_tag=Kvar_0840 note='PFAM: peptidase M16 domain protein; KEGG: kpu:KP1_4499 protease III' product=Pitrilysin protein_id=ADC56770.1 transl_table=11
CP001891	GenBank	CDS	882003	885539	+	1	.	EC_number=3.1.11.5 codon_start=1 db_xref=GI:288888453 db_xref=InterPro:IPR000212 db_xref=InterPro:IPR004586 db_xref=InterPro:IPR011604 db_xref=InterPro:IPR014016 db_xref=InterPro:IPR014017 inference='protein motif:TFAM:TIGR00609' locus_tag=Kvar_0841 note='KEGG: kpe:KPK_0886 exonuclease V subunit beta; TIGRFAM: exodeoxyribonuclease V, beta subunit; PFAM: UvrD/REP helicase' product='exodeoxyribonuc…
CP001891	GenBank	CDS	885536	887380	+	1	.	EC_number=3.1.11.5 codon_start=1 db_xref=GI:288888454 db_xref=InterPro:IPR006344 inference='protein motif:TFAM:TIGR01447' locus_tag=Kvar_0842 note='TIGRFAM: exodeoxyribonuclease V, alpha subunit; KEGG: kpe:KPK_0887 exonuclease V subunit alpha' product='exodeoxyribonuclease V, alpha subunit' protein_id=ADC56772.1 transl_table=11
CP001891	GenBank	CDS	887440	887760	+	-1	.	codon_start=1 db_xref=GI:288888455 inference='similar to AA sequence:KEGG:KPK_0888' locus_tag=Kvar_0843 note='KEGG: kpe:KPK_0888 hypothetical protein' product='conserved hypothetical protein' protein_id=ADC56773.1 transl_table=11
CP001891	GenBank	CDS	887991	889322	+	-1	.	EC_number=2.3.1.1 codon_start=1 db_xref=GI:288888456 db_xref=InterPro:IPR000182 db_xref=InterPro:IPR001048 db_xref=InterPro:IPR010167 db_xref=InterPro:IPR016181 inference='protein motif:TFAM:TIGR01890' locus_tag=Kvar_0844 note='KEGG: kpu:KP1_4495 N-acetylglutamate synthase; TIGRFAM: amino-acid N-acetyltransferase; PFAM: aspartate/glutamate/uridylate kinase; GCN5-related N-acetyltransferase' produ…
CP001891	GenBank	CDS	889550	890803	+	1	.	EC_number=3.5.1.28 codon_start=1 db_xref=GI:288888457 db_xref=InterPro:IPR002508 db_xref=InterPro:IPR006311 db_xref=InterPro:IPR017909 inference='protein motif:PRIAM:3.5.1.28' locus_tag=Kvar_0845 note='KEGG: kpe:KPK_0890 N-acetylmuramoyl-L-alanine amidase AmiC; PFAM: cell wall hydrolase/autolysin; SMART: cell wall hydrolase/autolysin' product='N-acetylmuramoyl-L-alanine amidase' protein_id=ADC567…
CP001891	GenBank	CDS	890821	891897	+	1	.	codon_start=1 db_xref=GI:288888458 db_xref=InterPro:IPR004838 db_xref=InterPro:IPR004839 db_xref=InterPro:IPR005860 db_xref=InterPro:IPR015421 db_xref=InterPro:IPR015422 db_xref=InterPro:IPR015424 inference='protein motif:TFAM:TIGR01140' locus_tag=Kvar_0846 note='TIGRFAM: L-threonine-O-3-phosphate decarboxylase; PFAM: aminotransferase class I and II; KEGG: kpe:KPK_0891 threonine-phosphate decarbo…
CP001891	GenBank	CDS	891901	892803	+	-1	.	codon_start=1 db_xref=GI:288888459 db_xref=InterPro:IPR006204 db_xref=InterPro:IPR012363 db_xref=InterPro:IPR013750 db_xref=InterPro:IPR020568 inference='protein motif:PFAM:PF00288' locus_tag=Kvar_0847 note='PFAM: GHMP kinase; GHMP kinase domain protein; KEGG: kpe:KPK_0892 propanediol utilization protein PduX' product='GHMP kinase' protein_id=ADC56777.1 transl_table=11
CP001891	GenBank	CDS	892859	894073	+	-1	.	codon_start=1 db_xref=GI:288888460 db_xref=InterPro:IPR000890 db_xref=InterPro:IPR004372 inference='protein motif:TFAM:TIGR00016' locus_tag=Kvar_0848 note='TIGRFAM: acetate kinase; PFAM: acetate and butyrate kinase; KEGG: kpu:KP1_4491 acetate/propionate kinase' product='acetate kinase' protein_id=ADC56778.1 transl_table=11
CP001891	GenBank	CDS	894070	894510	+	-1	.	codon_start=1 db_xref=GI:288888461 db_xref=InterPro:IPR012381 db_xref=InterPro:IPR019611 inference='protein motif:TFAM:TIGR02528' locus_tag=Kvar_0849 note='TIGRFAM: ethanolamine utilization protein, EutP; PFAM: Ethanolamine/propanediol utilisation protein, EutP/PduV -like; KEGG: kpe:KPK_0894 propanediol utilization protein PduV' product='ethanolamine utilization protein, EutP' protein_id=ADC56779…
CP001891	GenBank	CDS	894515	894865	+	-1	.	codon_start=1 db_xref=GI:288888462 db_xref=InterPro:IPR000249 db_xref=InterPro:IPR009307 inference='protein motif:PFAM:PF00936' locus_tag=Kvar_0850 note='PFAM: microcompartments protein; KEGG: kpu:KP1_4489 propanediol utilization polyhedral body protein' product='microcompartments protein' protein_id=ADC56780.1 transl_table=11
CP001891	GenBank	CDS	894865	895419	+	-1	.	codon_start=1 db_xref=GI:288888463 db_xref=InterPro:IPR000249 db_xref=InterPro:IPR011238 inference='protein motif:PFAM:PF00936' locus_tag=Kvar_0851 note='PFAM: microcompartments protein; KEGG: kpe:KPK_0896 propanediol utilization protein PduT' product='microcompartments protein' protein_id=ADC56781.1 transl_table=11
CP001891	GenBank	CDS	895422	896774	+	-1	.	codon_start=1 db_xref=GI:288888464 db_xref=InterPro:IPR009051 db_xref=InterPro:IPR011538 db_xref=InterPro:IPR017054 db_xref=InterPro:IPR017896 db_xref=InterPro:IPR017900 db_xref=InterPro:IPR019554 inference='protein motif:PFAM:PF01512' locus_tag=Kvar_0852 note='PFAM: Respiratory-chain NADH dehydrogenase domain 51 kDa subunit; Soluble ligand binding domain; KEGG: kpe:KPK_0897 propanediol utilizati…
CP001891	GenBank	CDS	896771	897883	+	-1	.	codon_start=1 db_xref=GI:288888465 db_xref=InterPro:IPR001670 db_xref=InterPro:IPR018211 inference='protein motif:PFAM:PF00465' locus_tag=Kvar_0853 note='PFAM: iron-containing alcohol dehydrogenase; KEGG: kpe:KPK_0898 propanediol utilization protein PduQ' product='iron-containing alcohol dehydrogenase' protein_id=ADC56783.1 transl_table=11
CP001891	GenBank	CDS	897895	899280	+	-1	.	codon_start=1 db_xref=GI:288888466 db_xref=InterPro:IPR012408 db_xref=InterPro:IPR015590 db_xref=InterPro:IPR016161 db_xref=InterPro:IPR016162 inference='protein motif:PFAM:PF00171' locus_tag=Kvar_0854 note='PFAM: Aldehyde Dehydrogenase; KEGG: kpe:KPK_0899 propanediol utilization protein PduP' product='Aldehyde Dehydrogenase' protein_id=ADC56784.1 transl_table=11
CP001891	GenBank	CDS	899277	900293	+	-1	.	codon_start=1 db_xref=GI:288888467 db_xref=InterPro:IPR002779 db_xref=InterPro:IPR005624 db_xref=InterPro:IPR009221 db_xref=InterPro:IPR016030 db_xref=InterPro:IPR017858 inference='protein motif:TFAM:TIGR00636' locus_tag=Kvar_0855 note='TIGRFAM: ATP/cobalamin adenosyltransferase; PFAM: cobalamin adenosyltransferase; protein of unknown function DUF336; KEGG: kpe:KPK_0900 propanediol utilization pr…
CP001891	GenBank	CDS	900304	900579	+	-1	.	codon_start=1 db_xref=GI:288888468 db_xref=InterPro:IPR004992 inference='protein motif:PFAM:PF03319' locus_tag=Kvar_0856 note='PFAM: Ethanolamine utilization protein EutN/carboxysome structural protein Ccml; KEGG: kpe:KPK_0901 propanediol utilization protein PduN' product='Ethanolamine utilization protein EutN/carboxysome structural protein Ccml' protein_id=ADC56786.1 transl_table=11
CP001891	GenBank	CDS	900583	901074	+	-1	.	codon_start=1 db_xref=GI:288888469 inference='similar to AA sequence:KEGG:KPK_0902' locus_tag=Kvar_0857 note='KEGG: kpe:KPK_0902 propanediol utilization protein PduM' product='propanediol utilization protein PduM' protein_id=ADC56787.1 transl_table=11
CP001891	GenBank	CDS	901071	901703	+	-1	.	codon_start=1 db_xref=GI:288888470 db_xref=InterPro:IPR008300 inference='protein motif:PFAM:PF06130' locus_tag=Kvar_0858 note='PFAM: Propanediol utilization protein; KEGG: kpe:KPK_0903 propanediol utilization protein PduL' product='Propanediol utilization protein' protein_id=ADC56788.1 transl_table=11
CP001891	GenBank	CDS	901703	902170	+	-1	.	codon_start=1 db_xref=GI:288888471 db_xref=InterPro:IPR000249 inference='protein motif:PFAM:PF00936' locus_tag=Kvar_0859 note='PFAM: microcompartments protein; KEGG: kpe:KPK_0904 propanediol utilization protein PduK' product='microcompartments protein' protein_id=ADC56789.1 transl_table=11
CP001891	GenBank	CDS	902192	902467	+	-1	.	codon_start=1 db_xref=GI:288888472 db_xref=InterPro:IPR000249 db_xref=InterPro:IPR020808 inference='protein motif:PFAM:PF00936' locus_tag=Kvar_0860 note='PFAM: microcompartments protein; KEGG: kpu:KP1_4478 putative propanediol utilization protein' product='microcompartments protein' protein_id=ADC56790.1 transl_table=11
CP001891	GenBank	CDS	902486	902836	+	-1	.	codon_start=1 db_xref=GI:288888473 db_xref=InterPro:IPR009192 db_xref=InterPro:IPR010254 inference='similar to AA sequence:KEGG:KPK_0906' locus_tag=Kvar_0861 note='KEGG: kpe:KPK_0906 propanediol utilization protein PduH' product='propanediol utilization protein PduH' protein_id=ADC56791.1 transl_table=11
CP001891	GenBank	CDS	902826	904658	+	-1	.	codon_start=1 db_xref=GI:288888474 db_xref=InterPro:IPR009191 inference='protein motif:PFAM:PF08841' locus_tag=Kvar_0862 note='PFAM: Diol/glycerol dehydratase reactivating factor large subunit; KEGG: kpu:KP1_4476 propanediol dehydratase reactivation protein' product='Diol/glycerol dehydratase reactivating factor large subunit' protein_id=ADC56792.1 transl_table=11
CP001891	GenBank	CDS	904671	905195	+	-1	.	codon_start=1 db_xref=GI:288888475 db_xref=InterPro:IPR003207 inference='protein motif:PFAM:PF02287' locus_tag=Kvar_0863 note='PFAM: dehydratase small subunit; KEGG: kpe:KPK_0908 propanediol utilization dehydratase, small subunit' product='dehydratase small subunit' protein_id=ADC56793.1 transl_table=11
CP001891	GenBank	CDS	905210	905890	+	-1	.	codon_start=1 db_xref=GI:288888476 db_xref=InterPro:IPR003208 db_xref=InterPro:IPR010254 inference='protein motif:PFAM:PF02288' locus_tag=Kvar_0864 note='PFAM: dehydratase medium subunit; KEGG: kpe:KPK_0909 propanediol utilization dehydratase, medium subunit' product='dehydratase medium subunit' protein_id=ADC56794.1 transl_table=11
CP001891	GenBank	CDS	905901	907565	+	-1	.	EC_number=4.2.1.30 codon_start=1 db_xref=GI:288888477 db_xref=InterPro:IPR003206 db_xref=InterPro:IPR016176 inference='protein motif:PRIAM:4.2.1.30' locus_tag=Kvar_0865 note='PFAM: dehydratase large subunit; KEGG: kpu:KP1_4473 propanediol dehydratase large subunit' product='Glycerol dehydratase' protein_id=ADC56795.1 transl_table=11
CP001891	GenBank	CDS	907584	908396	+	-1	.	codon_start=1 db_xref=GI:288888478 db_xref=InterPro:IPR000249 db_xref=InterPro:IPR009193 inference='protein motif:PFAM:PF00936' locus_tag=Kvar_0866 note='PFAM: microcompartments protein; SMART: microcompartments protein; KEGG: kpe:KPK_0911 propanediol utilization protein PduB' product='microcompartments protein' protein_id=ADC56796.1 transl_table=11
CP001891	GenBank	CDS	908393	908677	+	-1	.	codon_start=1 db_xref=GI:288888479 db_xref=InterPro:IPR000249 db_xref=InterPro:IPR020808 inference='protein motif:PFAM:PF00936' locus_tag=Kvar_0867 note='PFAM: microcompartments protein; KEGG: kpu:KP1_4471 putative propanediol utilization protein' product='microcompartments protein' protein_id=ADC56797.1 transl_table=11
CP001891	GenBank	CDS	909202	910011	+	1	.	codon_start=1 db_xref=GI:288888480 db_xref=InterPro:IPR000425 db_xref=InterPro:IPR012269 inference='protein motif:TFAM:TIGR00861' locus_tag=Kvar_0868 note='TIGRFAM: MIP family channel protein; PFAM: major intrinsic protein; KEGG: kpe:KPK_0914 propanediol diffusion facilitator' product='MIP family channel protein' protein_id=ADC56798.1 transl_table=11
CP001891	GenBank	CDS	910214	911125	+	1	.	codon_start=1 db_xref=GI:288888481 db_xref=InterPro:IPR000005 db_xref=InterPro:IPR009057 db_xref=InterPro:IPR012287 db_xref=InterPro:IPR018060 db_xref=InterPro:IPR018062 db_xref=InterPro:IPR018771 db_xref=InterPro:IPR020449 inference='protein motif:PFAM:PF10114' locus_tag=Kvar_0869 note='PFAM: Transcriptional regulator, histidine kinase sensor-like; helix-turn-helix- domain containing protein Ara…
CP001891	GenBank	CDS	911677	913053	+	1	.	codon_start=1 db_xref=GI:288888482 db_xref=InterPro:IPR002586 db_xref=InterPro:IPR004484 db_xref=InterPro:IPR011698 db_xref=InterPro:IPR017929 inference='protein motif:TFAM:TIGR00379' locus_tag=Kvar_0870 note='TIGRFAM: cobyrinic acid a,c-diamide synthase; PFAM: Cobyrinic acid ac-diamide synthase; CobB/CobQ domain protein glutamine amidotransferase; KEGG: kpe:KPK_0916 cobyrinic acid a,c-diamide sy…
CP001891	GenBank	CDS	913050	914009	+	1	.	codon_start=1 db_xref=GI:288888483 db_xref=InterPro:IPR004485 inference='protein motif:TFAM:TIGR00380' locus_tag=Kvar_0871 note='TIGRFAM: cobalamin biosynthesis protein CobD; PFAM: cobalamin biosynthesis protein CbiB; KEGG: kpe:KPK_0917 cobalamin biosynthesis protein' product='cobalamin biosynthesis protein CobD' protein_id=ADC56801.1 transl_table=11
CP001891	GenBank	CDS	914020	914655	+	1	.	codon_start=1 db_xref=GI:288888484 db_xref=InterPro:IPR003722 inference='protein motif:PFAM:PF02570' locus_tag=Kvar_0872 note='PFAM: Precorrin-8X methylmutase CbiC/CobH; KEGG: kpu:KP1_4464 hypothetical protein' product='Precorrin-8X methylmutase CbiC/CobH' protein_id=ADC56802.1 transl_table=11
CP001891	GenBank	CDS	914652	915791	+	1	.	codon_start=1 db_xref=GI:288888485 db_xref=InterPro:IPR002748 inference='protein motif:TFAM:TIGR00312' locus_tag=Kvar_0873 note='TIGRFAM: cobalamin biosynthesis protein CbiD; PFAM: cobalamin (vitamin B12) biosynthesis CbiD protein; KEGG: kpn:KPN_03197 cobalt-precorrin-6A synthase' product='cobalamin biosynthesis protein CbiD' protein_id=ADC56803.1 transl_table=11
CP001891	GenBank	CDS	915785	916390	+	1	.	codon_start=1 db_xref=GI:288888486 db_xref=InterPro:IPR000878 db_xref=InterPro:IPR012818 db_xref=InterPro:IPR014777 inference='protein motif:TFAM:TIGR02467' locus_tag=Kvar_0874 note='TIGRFAM: precorrin-6y C5,15-methyltransferase (decarboxylating), CbiE subunit; PFAM: Uroporphyrin-III C/tetrapyrrole (Corrin/Porphyrin) methyltransferase; KEGG: kpe:KPK_0920 cobalt-precorrin-6Y C(5)-methyltransferase…
CP001891	GenBank	CDS	916380	916949	+	1	.	codon_start=1 db_xref=GI:288888487 db_xref=InterPro:IPR013217 db_xref=InterPro:IPR014008 inference='protein motif:TFAM:TIGR02469' locus_tag=Kvar_0875 note='TIGRFAM: precorrin-6Y C5,15-methyltransferase (decarboxylating), CbiT subunit; PFAM: Methyltransferase type 12; KEGG: kpe:KPK_0921 cobalt-precorrin-6Y C(15)-methyltransferase' product='precorrin-6Y C5,15-methyltransferase (decarboxylating), Cb…
CP001891	GenBank	CDS	916942	917715	+	1	.	EC_number=2.1.1.133 codon_start=1 db_xref=GI:288888488 db_xref=InterPro:IPR000878 db_xref=InterPro:IPR003043 db_xref=InterPro:IPR006362 db_xref=InterPro:IPR014776 db_xref=InterPro:IPR014777 inference='protein motif:TFAM:TIGR01465' locus_tag=Kvar_0876 note='KEGG: kpu:KP1_4459 hypothetical protein; TIGRFAM: precorrin-4 C11-methyltransferase; PFAM: Uroporphyrin-III C/tetrapyrrole (Corrin/Porphyrin) …
CP001891	GenBank	CDS	917696	918751	+	1	.	codon_start=1 db_xref=GI:288888489 db_xref=InterPro:IPR002750 inference='protein motif:PFAM:PF01890' locus_tag=Kvar_0877 note='PFAM: cobalamin (vitamin B12) biosynthesis CbiG protein; KEGG: kpe:KPK_0923 cobalamin biosynthesis protein CbiG' product='cobalamin (vitamin B12) biosynthesis CbiG protein' protein_id=ADC56807.1 transl_table=11
CP001891	GenBank	CDS	918751	919476	+	1	.	EC_number=2.1.1.131 codon_start=1 db_xref=GI:288888490 db_xref=InterPro:IPR000878 db_xref=InterPro:IPR006363 db_xref=InterPro:IPR014777 inference='protein motif:TFAM:TIGR01466' locus_tag=Kvar_0878 note='KEGG: kpe:KPK_0924 precorrin-3B C17-methyltransferase; TIGRFAM: precorrin-3B C17-methyltransferase; PFAM: Uroporphyrin-III C/tetrapyrrole (Corrin/Porphyrin) methyltransferase' product='precorrin-3…
CP001891	GenBank	CDS	919473	920258	+	1	.	codon_start=1 db_xref=GI:288888491 db_xref=InterPro:IPR003723 inference='protein motif:TFAM:TIGR00715' locus_tag=Kvar_0879 note='TIGRFAM: precorrin-6x reductase; PFAM: Precorrin-6x reductase CbiJ/CobK; KEGG: kpe:KPK_0925 cobalt-precorrin-6x reductase' product='precorrin-6x reductase' protein_id=ADC56809.1 transl_table=11
CP001891	GenBank	CDS	920269	921063	+	1	.	EC_number=4.99.1.3 codon_start=1 db_xref=GI:288888492 db_xref=InterPro:IPR010388 inference='protein motif:PRIAM:4.99.1.3' locus_tag=Kvar_0880 note='PFAM: anaerobic cobalt chelatase; KEGG: kpe:KPK_0926 sirohydrochlorin cobaltochelatase' product='Sirohydrochlorin cobaltochelatase' protein_id=ADC56810.1 transl_table=11
CP001891	GenBank	CDS	921060	921770	+	1	.	codon_start=1 db_xref=GI:288888493 db_xref=InterPro:IPR000878 db_xref=InterPro:IPR003043 db_xref=InterPro:IPR006364 db_xref=InterPro:IPR012382 db_xref=InterPro:IPR014777 inference='protein motif:TFAM:TIGR01467' locus_tag=Kvar_0881 note='TIGRFAM: precorrin-2 C20-methyltransferase; PFAM: Uroporphyrin-III C/tetrapyrrole (Corrin/Porphyrin) methyltransferase; KEGG: kpe:KPK_0927 cobalt-precorrin-2 C(20…
CP001891	GenBank	CDS	921770	922507	+	1	.	codon_start=1 db_xref=GI:288888494 db_xref=InterPro:IPR002751 db_xref=InterPro:IPR018024 inference='protein motif:TFAM:TIGR00123' locus_tag=Kvar_0882 note='TIGRFAM: cobalamin biosynthesis protein CbiM; PFAM: cobalamin (vitamin B12) biosynthesis CbiM protein; KEGG: kpe:KPK_0928 cobalt transport protein CbiM' product='cobalamin biosynthesis protein CbiM' protein_id=ADC56812.1 transl_table=11
CP001891	GenBank	CDS	922509	922790	+	1	.	codon_start=1 db_xref=GI:288888495 db_xref=InterPro:IPR003705 inference='protein motif:TFAM:TIGR01165' locus_tag=Kvar_0883 note='TIGRFAM: cobalt transport protein; PFAM: Cobalt transport protein CbiN; KEGG: kpu:KP1_4452 hypothetical protein' product='cobalt transport protein' protein_id=ADC56813.1 transl_table=11
CP001891	GenBank	CDS	922777	923454	+	1	.	codon_start=1 db_xref=GI:288888496 db_xref=InterPro:IPR003339 db_xref=InterPro:IPR012809 inference='protein motif:TFAM:TIGR02454' locus_tag=Kvar_0884 note='TIGRFAM: cobalt ABC transporter, inner membrane subunit CbiQ; PFAM: cobalt transport protein; KEGG: kpu:KP1_4451 putative cobalt transport protein' product='cobalt ABC transporter, inner membrane subunit CbiQ' protein_id=ADC56814.1 transl_tabl…
CP001891	GenBank	CDS	923463	924287	+	1	.	codon_start=1 db_xref=GI:288888497 db_xref=InterPro:IPR003439 db_xref=InterPro:IPR003593 db_xref=InterPro:IPR005876 db_xref=InterPro:IPR015856 db_xref=InterPro:IPR017871 inference='protein motif:TFAM:TIGR01166' locus_tag=Kvar_0885 note='KEGG: kpe:KPK_0931 cobalt transporter ATP-binding subunit; TIGRFAM: cobalt ABC transporter, ATPase subunit; PFAM: ABC transporter related; SMART: AAA ATPase' prod…
CP001891	GenBank	CDS	924284	925807	+	1	.	codon_start=1 db_xref=GI:288888498 db_xref=InterPro:IPR002586 db_xref=InterPro:IPR004459 db_xref=InterPro:IPR011698 db_xref=InterPro:IPR017929 inference='protein motif:TFAM:TIGR00313' locus_tag=Kvar_0886 note='TIGRFAM: cobyric acid synthase CobQ; PFAM: CobB/CobQ domain protein glutamine amidotransferase; Cobyrinic acid ac-diamide synthase; KEGG: kpe:KPK_0932 cobyric acid synthase' product='cobyri…
CP001891	GenBank	CDS	925801	926346	+	1	.	EC_number=2.7.7.62 codon_start=1 db_xref=GI:288888499 db_xref=InterPro:IPR003203 inference='protein motif:PRIAM:2.7.7.62' locus_tag=Kvar_0887 note='PFAM: cobalbumin biosynthesis protein; KEGG: kpe:KPK_0933 adenosylcobinamide kinase/adenosylcobinamide-phosphate guanylyltransferase' product='Adenosylcobinamide-phosphate guanylyltransferase' protein_id=ADC56817.1 transl_table=11
CP001891	GenBank	CDS	926390	927445	+	1	.	EC_number=2.4.2.21 codon_start=1 db_xref=GI:288888500 db_xref=InterPro:IPR003200 db_xref=InterPro:IPR017846 inference='protein motif:TFAM:TIGR03160' locus_tag=Kvar_0888 note='KEGG: kpe:KPK_0934 nicotinate-nucleotide--dimethylbenzimidazole phosphoribosyltransferase; TIGRFAM: nicotinate-nucleotide/dimethylbenzimidazole phosphoribosyltransferase; PFAM: Nicotinate-nucleotide-dimethylbenzimidazole pho…
CP001891	GenBank	gene	927540	927616	+	-1	.	locus_tag=Kvar_R0015 note=tRNA-Met5
CP001891	GenBank	tRNA	927540	927616	+	-1	.	locus_tag=Kvar_R0015 product=tRNA-Met
CP001891	GenBank	gene	927652	927728	+	-1	.	locus_tag=Kvar_R0016 note=tRNA-Met4
CP001891	GenBank	tRNA	927652	927728	+	-1	.	locus_tag=Kvar_R0016 product=tRNA-Met
CP001891	GenBank	CDS	927939	929036	+	1	.	codon_start=1 db_xref=GI:288888501 db_xref=InterPro:IPR005300 db_xref=InterPro:IPR010611 inference='protein motif:PFAM:PF03562' locus_tag=Kvar_0889 note='PFAM: MltA domain protein; 3D domain protein; KEGG: kpe:KPK_0953 murein transglycosylase A' product='MltA domain protein' protein_id=ADC56819.1 transl_table=11
CP001891	GenBank	CDS	929124	929933	+	1	.	codon_start=1 db_xref=GI:288888502 db_xref=InterPro:IPR000594 db_xref=InterPro:IPR009036 db_xref=InterPro:IPR016040 inference='protein motif:PFAM:PF00899' locus_tag=Kvar_0890 note='PFAM: UBA/THIF-type NAD/FAD binding protein; KEGG: kpe:KPK_0954 ThiF family protein' product='UBA/THIF-type NAD/FAD binding protein' protein_id=ADC56820.1 transl_table=11
CP001891	GenBank	CDS	930074	930511	+	-1	.	codon_start=1 db_xref=GI:288888503 db_xref=InterPro:IPR003808 db_xref=InterPro:IPR017763 inference='protein motif:TFAM:TIGR03391' locus_tag=Kvar_0891 note='TIGRFAM: cysteine desulfurase, sulfur acceptor subunit CsdE; PFAM: Fe-S metabolism associated SufE; KEGG: kpe:KPK_0955 cysteine desulfuration protein CsdE' product='cysteine desulfurase, sulfur acceptor subunit CsdE' protein_id=ADC56821.1 tran…
CP001891	GenBank	CDS	930511	931716	+	-1	.	codon_start=1 db_xref=GI:288888504 db_xref=InterPro:IPR000192 db_xref=InterPro:IPR015421 db_xref=InterPro:IPR015424 db_xref=InterPro:IPR020578 inference='protein motif:PFAM:PF00266' locus_tag=Kvar_0892 note='PFAM: aminotransferase class V; KEGG: kpe:KPK_0956 cysteine sulfinate desulfinase' product='aminotransferase class V' protein_id=ADC56822.1 transl_table=11
CP001891	GenBank	CDS	931908	932138	+	1	.	codon_start=1 db_xref=GI:288888505 db_xref=InterPro:IPR010305 inference='protein motif:PFAM:PF06004' locus_tag=Kvar_0893 note='PFAM: protein of unknown function DUF903; KEGG: kpu:KP1_4440 hypothetical protein' product='protein of unknown function DUF903' protein_id=ADC56823.1 transl_table=11
CP001891	GenBank	CDS	932490	933407	+	1	.	codon_start=1 db_xref=GI:288888506 db_xref=InterPro:IPR000847 db_xref=InterPro:IPR005119 db_xref=InterPro:IPR011991 inference='protein motif:PFAM:PF03466' locus_tag=Kvar_0894 note='PFAM: LysR substrate-binding; regulatory protein LysR; KEGG: kpu:KP1_4439 positive regulator of gcv operon' product='transcriptional regulator, LysR family' protein_id=ADC56824.1 transl_table=11
CP001891	GenBank	CDS	933427	933822	+	1	.	codon_start=1 db_xref=GI:288888507 db_xref=InterPro:IPR006696 inference='protein motif:PFAM:PF04241' locus_tag=Kvar_0895 note='PFAM: protein of unknown function DUF423; KEGG: kpu:KP1_4438 hypothetical protein' product='protein of unknown function DUF423' protein_id=ADC56825.1 transl_table=11
CP001891	GenBank	CDS	933815	934915	+	1	.	codon_start=1 db_xref=GI:288888508 db_xref=InterPro:IPR002877 db_xref=InterPro:IPR011224 inference='protein motif:PFAM:PF01728' locus_tag=Kvar_0896 note='PFAM: ribosomal RNA methyltransferase RrmJ/FtsJ; KEGG: kpe:KPK_0960 putative RNA 2'-O-ribose methyltransferase' product='ribosomal RNA methyltransferase RrmJ/FtsJ' protein_id=ADC56826.1 transl_table=11
CP001891	GenBank	CDS	934964	935674	+	-1	.	codon_start=1 db_xref=GI:288888509 db_xref=InterPro:IPR001034 db_xref=InterPro:IPR014036 db_xref=InterPro:IPR018356 inference='protein motif:PFAM:PF00455' locus_tag=Kvar_0897 note='PFAM: regulatory protein DeoR; SMART: regulatory protein DeoR; KEGG: kpe:KPK_0961 DNA-binding transcriptional activator FucR' product='transcriptional regulator, DeoR family' protein_id=ADC56827.1 transl_table=11
CP001891	GenBank	CDS	935733	936155	+	-1	.	codon_start=1 db_xref=GI:288888510 db_xref=InterPro:IPR007721 inference='protein motif:PFAM:PF05025' locus_tag=Kvar_0898 note='PFAM: RbsD or FucU transport; KEGG: kpe:KPK_0962 fucose operon protein FucU' product='RbsD or FucU transport' protein_id=ADC56828.1 transl_table=11
CP001891	GenBank	CDS	936157	937575	+	-1	.	codon_start=1 db_xref=GI:288888511 db_xref=InterPro:IPR013450 db_xref=InterPro:IPR018483 db_xref=InterPro:IPR018484 db_xref=InterPro:IPR018485 inference='protein motif:TFAM:TIGR02628' locus_tag=Kvar_0899 note='TIGRFAM: L-fuculokinase; PFAM: Carbohydrate kinase, FGGY-like; KEGG: kpe:KPK_0963 L-fuculokinase' product=L-fuculokinase protein_id=ADC56829.1 transl_table=11
CP001891	GenBank	CDS	937683	939458	+	-1	.	EC_number=5.3.1.25 codon_start=1 db_xref=GI:288888512 db_xref=InterPro:IPR004216 db_xref=InterPro:IPR005763 db_xref=InterPro:IPR009015 db_xref=InterPro:IPR012888 db_xref=InterPro:IPR012889 db_xref=InterPro:IPR015888 inference='protein motif:TFAM:TIGR01089' locus_tag=Kvar_0900 note='KEGG: kpe:KPK_0964 L-fucose isomerase; TIGRFAM: L-fucose isomerase; PFAM: L-fucose isomerase-like-like; L-fucose iso…
CP001891	GenBank	CDS	939491	940801	+	-1	.	codon_start=1 db_xref=GI:288888513 db_xref=InterPro:IPR005275 db_xref=InterPro:IPR011701 db_xref=InterPro:IPR016196 inference='protein motif:TFAM:TIGR00885' locus_tag=Kvar_0901 note='TIGRFAM: L-fucose transporter; PFAM: major facilitator superfamily MFS_1; KEGG: kpe:KPK_0966 L-fucose transporter' product='L-fucose transporter' protein_id=ADC56831.1 transl_table=11
CP001891	GenBank	CDS	941368	942015	+	1	.	codon_start=1 db_xref=GI:288888514 db_xref=InterPro:IPR001303 db_xref=InterPro:IPR004782 inference='protein motif:TFAM:TIGR01086' locus_tag=Kvar_0902 note='TIGRFAM: L-fuculose phosphate aldolase; PFAM: class II aldolase/adducin family protein; KEGG: kpe:KPK_0968 L-fuculose phosphate aldolase' product='L-fuculose phosphate aldolase' protein_id=ADC56832.1 transl_table=11
CP001891	GenBank	CDS	942043	943191	+	1	.	codon_start=1 db_xref=GI:288888515 db_xref=InterPro:IPR001670 db_xref=InterPro:IPR013460 db_xref=InterPro:IPR018211 inference='protein motif:TFAM:TIGR02638' locus_tag=Kvar_0903 note='TIGRFAM: lactaldehyde reductase; PFAM: iron-containing alcohol dehydrogenase; KEGG: kpe:KPK_0969 L-1,2-propanediol oxidoreductase' product='lactaldehyde reductase' protein_id=ADC56833.1 transl_table=11
CP001891	GenBank	CDS	943262	944017	+	-1	.	codon_start=1 db_xref=GI:288888516 db_xref=InterPro:IPR002421 db_xref=InterPro:IPR008918 db_xref=InterPro:IPR020045 db_xref=InterPro:IPR020046 db_xref=InterPro:IPR020047 inference='protein motif:PFAM:PF01367' locus_tag=Kvar_0904 note='PFAM: 5'-3' exonuclease, SAM-fold domain; 5'-3' exonuclease, N-terminal resolvase-like domain; SMART: 5'-3' exonuclease; Helix-hairpin-helix domain protein class 2;…
CP001891	GenBank	CDS	944114	946057	+	-1	.	codon_start=1 db_xref=GI:288888517 db_xref=InterPro:IPR002078 db_xref=InterPro:IPR002197 db_xref=InterPro:IPR003593 db_xref=InterPro:IPR009057 db_xref=InterPro:IPR010067 db_xref=InterPro:IPR020441 inference='protein motif:TFAM:TIGR01728' locus_tag=Kvar_0905 note='KEGG: kpe:KPK_0971 sigma-54 dependent transcriptional regulator/ABC transporter, substrate-binding protein, aliphatic sulfonates family…
CP001891	GenBank	CDS	946329	947501	+	1	.	EC_number=1.14.14.5 codon_start=1 db_xref=GI:288888518 db_xref=InterPro:IPR011251 db_xref=InterPro:IPR016048 db_xref=InterPro:IPR019911 inference='protein motif:TFAM:TIGR03565' locus_tag=Kvar_0906 note='KEGG: kpe:KPK_0973 monooxygenase, luciferase family; TIGRFAM: alkanesulfonate monooxygenase, FMNH(2)-dependent; PFAM: Luciferase-like, subgroup' product='alkanesulfonate monooxygenase, FMNH(2)-dep…
CP001891	GenBank	CDS	947548	948945	+	1	.	codon_start=1 db_xref=GI:288888519 db_xref=InterPro:IPR006076 inference='protein motif:PFAM:PF01266' locus_tag=Kvar_0907 note='PFAM: FAD dependent oxidoreductase; KEGG: kpe:KPK_0974 FAD-dependent oxidoreductase' product='FAD dependent oxidoreductase' protein_id=ADC56837.1 transl_table=11
CP001891	GenBank	CDS	949019	950425	+	1	.	codon_start=1 db_xref=GI:288888520 db_xref=InterPro:IPR011251 db_xref=InterPro:IPR016215 inference='similar to AA sequence:KEGG:KPK_0975' locus_tag=Kvar_0908 note='KEGG: kpe:KPK_0975 hypothetical protein' product='conserved hypothetical protein' protein_id=ADC56838.1 transl_table=11
CP001891	GenBank	CDS	950422	951444	+	1	.	codon_start=1 db_xref=GI:288888521 db_xref=InterPro:IPR003439 db_xref=InterPro:IPR003593 db_xref=InterPro:IPR017871 inference='protein motif:PFAM:PF00005' locus_tag=Kvar_0909 note='PFAM: ABC transporter related; SMART: AAA ATPase; KEGG: kpu:KP1_4423 putative D- and L-methionine transporter ATP-binding component' product='ABC transporter related protein' protein_id=ADC56839.1 transl_table=11
CP001891	GenBank	CDS	951441	952139	+	1	.	codon_start=1 db_xref=GI:288888522 db_xref=InterPro:IPR000515 inference='protein motif:PFAM:PF00528' locus_tag=Kvar_0910 note='PFAM: binding-protein-dependent transport systems inner membrane component; KEGG: kpe:KPK_0977 ABC transporter, permease protein' product='binding-protein-dependent transport systems inner membrane component' protein_id=ADC56840.1 transl_table=11
CP001891	GenBank	CDS	952136	953014	+	1	.	codon_start=1 db_xref=GI:288888523 db_xref=InterPro:IPR004872 inference='protein motif:PFAM:PF03180' locus_tag=Kvar_0911 note='PFAM: NLPA lipoprotein; KEGG: kpe:KPK_0978 ABC transporter, periplasmic substrate-binding protein' product='NLPA lipoprotein' protein_id=ADC56841.1 transl_table=11
CP001891	GenBank	CDS	953208	954629	+	1	.	codon_start=1 db_xref=GI:288888524 db_xref=InterPro:IPR005829 db_xref=InterPro:IPR011701 db_xref=InterPro:IPR016196 inference='protein motif:PFAM:PF07690' locus_tag=Kvar_0912 note='PFAM: major facilitator superfamily MFS_1; KEGG: kpe:KPK_0979 transporter, major facilitator family' product='major facilitator superfamily MFS_1' protein_id=ADC56842.1 transl_table=11
CP001891	GenBank	CDS	954640	955863	+	1	.	codon_start=1 db_xref=GI:288888525 db_xref=InterPro:IPR006091 db_xref=InterPro:IPR009075 db_xref=InterPro:IPR009100 db_xref=InterPro:IPR013786 inference='similar to AA sequence:KEGG:KPK_0980' locus_tag=Kvar_0913 note='KEGG: kpe:KPK_0980 hypothetical protein' product='conserved hypothetical protein' protein_id=ADC56843.1 transl_table=11
CP001891	GenBank	CDS	955909	956850	+	-1	.	codon_start=1 db_xref=GI:288888526 db_xref=InterPro:IPR001638 db_xref=InterPro:IPR010067 db_xref=InterPro:IPR015168 inference='protein motif:TFAM:TIGR01728' locus_tag=Kvar_0914 note='KEGG: kpn:KPN_03141 putative ABC-type transport protein; TIGRFAM: aliphatic sulfonates family ABC transporter, periplsmic ligand-binding protein; PFAM: NMT1/THI5 like domain protein; SMART: extracellular solute-bindi…
CP001891	GenBank	CDS	956989	958356	+	-1	.	EC_number=4.3.1.17 codon_start=1 db_xref=GI:288888527 db_xref=InterPro:IPR004644 db_xref=InterPro:IPR005130 db_xref=InterPro:IPR005131 inference='protein motif:TFAM:TIGR00720' locus_tag=Kvar_0915 note='KEGG: kpe:KPK_0982 L-serine ammonia-lyase 2; TIGRFAM: L-serine dehydratase 1; PFAM: serine dehydratase alpha chain; serine dehydratase beta chain' product='L-serine dehydratase 1' protein_id=ADC568…
CP001891	GenBank	CDS	958422	959711	+	-1	.	codon_start=1 db_xref=GI:288888528 db_xref=InterPro:IPR004694 inference='protein motif:TFAM:TIGR00814' locus_tag=Kvar_0916 note='TIGRFAM: serine transporter; KEGG: kpe:KPK_0983 serine transporter' product='serine transporter' protein_id=ADC56846.1 transl_table=11
CP001891	GenBank	CDS	960221	961588	+	-1	.	codon_start=1 db_xref=GI:288888529 db_xref=InterPro:IPR005269 inference='protein motif:PFAM:PF03641' locus_tag=Kvar_0917 note='PFAM: conserved hypothetical protein; KEGG: kpe:KPK_0984 hypothetical protein' product='conserved hypothetical protein' protein_id=ADC56847.1 transl_table=11
CP001891	GenBank	CDS	961700	962545	+	-1	.	EC_number=1.7.1.13 codon_start=1 db_xref=GI:288888530 db_xref=InterPro:IPR016428 db_xref=InterPro:IPR020602 inference='protein motif:TFAM:TIGR03138' locus_tag=Kvar_0918 note='KEGG: kpe:KPK_0985 7-cyano-7-deazaguanine reductase; TIGRFAM: 7-cyano-7-deazaguanine reductase; PFAM: GTP cyclohydrolase I/Nitrile oxidoreductase' product='7-cyano-7-deazaguanine reductase' protein_id=ADC56848.1 transl_table…
CP001891	GenBank	CDS	962614	963159	+	1	.	codon_start=1 db_xref=GI:288888531 db_xref=InterPro:IPR009948 inference='protein motif:PFAM:PF07348' locus_tag=Kvar_0919 note='PFAM: Syd family protein; KEGG: kpe:KPK_0986 SecY interacting protein Syd' product='Syd family protein' protein_id=ADC56849.1 transl_table=11
CP001891	GenBank	CDS	963792	964121	+	1	.	codon_start=1 db_xref=GI:288888532 db_xref=InterPro:IPR007384 inference='protein motif:PFAM:PF04287' locus_tag=Kvar_0920 note='PFAM: protein of unknown function DUF446; KEGG: kpe:KPK_0987 hypothetical protein' product='protein of unknown function DUF446' protein_id=ADC56850.1 transl_table=11
CP001891	GenBank	CDS	964121	964915	+	1	.	codon_start=1 db_xref=GI:288888533 db_xref=InterPro:IPR006145 db_xref=InterPro:IPR006224 db_xref=InterPro:IPR020103 inference='protein motif:PFAM:PF00849' locus_tag=Kvar_0921 note='PFAM: pseudouridine synthase; KEGG: kpe:KPK_0988 tRNA pseudouridine synthase C' product='pseudouridine synthase' protein_id=ADC56851.1 transl_table=11
CP001891	GenBank	CDS	964920	965363	+	1	.	codon_start=1 db_xref=GI:288888534 db_xref=InterPro:IPR001094 db_xref=InterPro:IPR008254 inference='protein motif:PFAM:PF00258' locus_tag=Kvar_0922 note='PFAM: flavodoxin/nitric oxide synthase; KEGG: kpe:KPK_0989 flavodoxin' product='flavodoxin/nitric oxide synthase' protein_id=ADC56852.1 transl_table=11
CP001891	GenBank	CDS	965835	967193	+	1	.	codon_start=1 db_xref=GI:288888535 db_xref=InterPro:IPR004744 db_xref=InterPro:IPR011701 db_xref=InterPro:IPR016196 inference='protein motif:TFAM:TIGR00893' locus_tag=Kvar_0923 note='TIGRFAM: d-galactonate transporter; PFAM: major facilitator superfamily MFS_1; KEGG: kpe:KPK_0990 putative glucarate transporter' product='d-galactonate transporter' protein_id=ADC56853.1 transl_table=11
CP001891	GenBank	CDS	967190	968530	+	1	.	codon_start=1 db_xref=GI:288888536 db_xref=InterPro:IPR013341 db_xref=InterPro:IPR013342 db_xref=InterPro:IPR018110 inference='protein motif:PFAM:PF02746' locus_tag=Kvar_0924 note='PFAM: Mandelate racemase/muconate lactonizing protein; KEGG: kpe:KPK_0991 glucarate dehydratase-related protein' product='Mandelate racemase/muconate lactonizing protein' protein_id=ADC56854.1 transl_table=11
CP001891	GenBank	CDS	968548	969888	+	1	.	EC_number=4.2.1.40 codon_start=1 db_xref=GI:288888537 db_xref=InterPro:IPR013342 db_xref=InterPro:IPR017653 inference='protein motif:TFAM:TIGR03247' locus_tag=Kvar_0925 note='KEGG: kpe:KPK_0992 glucarate dehydratase; TIGRFAM: glucarate dehydratase; PFAM: Mandelate racemase/muconate lactonizing protein' product='glucarate dehydratase' protein_id=ADC56855.1 transl_table=11
CP001891	GenBank	CDS	969961	971100	+	1	.	EC_number=2.7.1.31 codon_start=1 db_xref=GI:288888538 db_xref=InterPro:IPR004381 db_xref=InterPro:IPR018193 inference='protein motif:TFAM:TIGR00045' locus_tag=Kvar_0926 note='KEGG: kpe:KPK_0993 putative glycerate kinase; TIGRFAM: glycerate kinase; PFAM: glycerate kinase' product='glycerate kinase' protein_id=ADC56856.1 transl_table=11
CP001891	GenBank	CDS	971258	974008	+	-1	.	codon_start=1 db_xref=GI:288888539 db_xref=InterPro:IPR001789 db_xref=InterPro:IPR003594 db_xref=InterPro:IPR003660 db_xref=InterPro:IPR003661 db_xref=InterPro:IPR004358 db_xref=InterPro:IPR005467 db_xref=InterPro:IPR008207 db_xref=InterPro:IPR009082 db_xref=InterPro:IPR011006 db_xref=InterPro:IPR019247 inference='protein motif:PFAM:PF09984' locus_tag=Kvar_0927 note='PFAM: Protein of unknown func…
CP001891	GenBank	CDS	974121	975425	+	1	.	EC_number=2.1.1.35 codon_start=1 db_xref=GI:288888540 db_xref=InterPro:IPR001566 db_xref=InterPro:IPR002792 db_xref=InterPro:IPR010280 db_xref=InterPro:IPR016027 inference='protein motif:TFAM:TIGR00479' locus_tag=Kvar_0928 note='KEGG: kpe:KPK_0995 23S rRNA 5-methyluridine methyltransferase; TIGRFAM: RNA methyltransferase, TrmA family; PFAM: deoxyribonuclease/rho motif-related TRAM; (Uracil-5)-met…
CP001891	GenBank	CDS	975547	977784	+	1	.	EC_number=2.7.6.5 codon_start=1 db_xref=GI:288888541 db_xref=InterPro:IPR002912 db_xref=InterPro:IPR004095 db_xref=InterPro:IPR004811 db_xref=InterPro:IPR007685 db_xref=InterPro:IPR012675 db_xref=InterPro:IPR012676 inference='protein motif:TFAM:TIGR00691' locus_tag=Kvar_0929 note='KEGG: kpe:KPK_0996 GDP/GTP pyrophosphokinase; TIGRFAM: RelA/SpoT family protein; PFAM: RelA/SpoT domain protein; TGS …
CP001891	GenBank	CDS	978197	978988	+	1	.	codon_start=1 db_xref=GI:288888542 db_xref=InterPro:IPR004518 db_xref=InterPro:IPR011551 inference='protein motif:TFAM:TIGR00444' locus_tag=Kvar_0930 note='TIGRFAM: MazG family protein; PFAM: MazG nucleotide pyrophosphohydrolase; KEGG: kpe:KPK_0997 nucleoside triphosphate pyrophosphohydrolase' product='MazG family protein' protein_id=ADC56860.1 transl_table=11
CP001891	GenBank	CDS	979269	980906	+	1	.	EC_number=6.3.4.2 codon_start=1 db_xref=GI:288888543 db_xref=InterPro:IPR000991 db_xref=InterPro:IPR004468 db_xref=InterPro:IPR017456 db_xref=InterPro:IPR017926 inference='protein motif:TFAM:TIGR00337' locus_tag=Kvar_0931 note='KEGG: kpe:KPK_0998 CTP synthetase; TIGRFAM: CTP synthase; PFAM: CTP synthase-like; glutamine amidotransferase class-I' product='CTP synthase' protein_id=ADC56861.1 transl_…
CP001891	GenBank	CDS	980987	982285	+	1	.	EC_number=4.2.1.11 codon_start=1 db_xref=GI:288888544 db_xref=InterPro:IPR000941 db_xref=InterPro:IPR020809 db_xref=InterPro:IPR020810 db_xref=InterPro:IPR020811 inference='protein motif:TFAM:TIGR01060' locus_tag=Kvar_0932 note='KEGG: kpe:KPK_0999 phosphopyruvate hydratase; TIGRFAM: enolase; PFAM: Enolase-like' product=enolase protein_id=ADC56862.1 transl_table=11
CP001891	GenBank	CDS	982349	983458	+	-1	.	codon_start=1 db_xref=GI:288888545 db_xref=InterPro:IPR013120 db_xref=InterPro:IPR016040 inference='protein motif:PFAM:PF07993' locus_tag=Kvar_0933 note='PFAM: Male sterility domain; KEGG: kpe:KPK_1000 NAD dependent epimerase/dehydratase family' product='Male sterility domain protein' protein_id=ADC56863.1 transl_table=11
CP001891	GenBank	CDS	983934	984605	+	1	.	codon_start=1 db_xref=GI:288888546 db_xref=InterPro:IPR007197 inference='protein motif:PFAM:PF04055' locus_tag=Kvar_0934 note='PFAM: Radical SAM domain protein; KEGG: kpe:KPK_1002 radical SAM domain protein' product='Radical SAM domain protein' protein_id=ADC56864.1 transl_table=11
CP001891	GenBank	CDS	984649	985014	+	-1	.	codon_start=1 db_xref=GI:288888547 db_xref=InterPro:IPR007115 db_xref=InterPro:IPR007116 inference='protein motif:TFAM:TIGR00039' locus_tag=Kvar_0935 note='TIGRFAM: 6-pyruvoyl tetrahydropterin synthase; PFAM: 6-pyruvoyl tetrahydropterin synthase and hypothetical protein; KEGG: kpu:KP1_4390 putative 6-pyruvoyl tetrahydrobiopterin synthase' product='6-pyruvoyl tetrahydropterin synthase' protein_id=…
CP001891	GenBank	CDS	985331	987130	+	1	.	codon_start=1 db_xref=GI:288888548 db_xref=InterPro:IPR001094 db_xref=InterPro:IPR001433 db_xref=InterPro:IPR001709 db_xref=InterPro:IPR003097 db_xref=InterPro:IPR008254 db_xref=InterPro:IPR010199 db_xref=InterPro:IPR017927 db_xref=InterPro:IPR017938 inference='protein motif:TFAM:TIGR01931' locus_tag=Kvar_0936 note='TIGRFAM: sulfite reductase [NADPH] flavoprotein, alpha chain; PFAM: FAD-binding d…
CP001891	GenBank	CDS	987130	988842	+	1	.	EC_number=1.8.1.2 codon_start=1 db_xref=GI:288888549 db_xref=InterPro:IPR005117 db_xref=InterPro:IPR006066 db_xref=InterPro:IPR006067 db_xref=InterPro:IPR011786 inference='protein motif:TFAM:TIGR02041' locus_tag=Kvar_0937 note='KEGG: kpe:KPK_1005 sulfite reductase subunit beta; TIGRFAM: sulfite reductase (NADPH) hemoprotein, beta-component; PFAM: nitrite and sulphite reductase 4Fe-4S region; nitr…
CP001891	GenBank	CDS	988941	989675	+	1	.	codon_start=1 db_xref=GI:288888550 db_xref=InterPro:IPR002500 db_xref=InterPro:IPR004511 db_xref=InterPro:IPR011800 db_xref=InterPro:IPR014729 inference='protein motif:TFAM:TIGR02057' locus_tag=Kvar_0938 note='TIGRFAM: phosphoadenosine phosphosulfate reductase; PFAM: phosphoadenosine phosphosulfate reductase; KEGG: kpe:KPK_1006 phosphoadenosine phosphosulfate reductase' product='phosphoadenosine …
CP001891	GenBank	CDS	989724	992417	+	-1	.	codon_start=1 db_xref=GI:288888551 db_xref=InterPro:IPR000408 db_xref=InterPro:IPR001650 db_xref=InterPro:IPR006474 inference='protein motif:TFAM:TIGR01587' locus_tag=Kvar_0939 note='TIGRFAM: CRISPR-associated helicase Cas3; SMART: helicase domain protein; KEGG: stt:t2845 hypothetical protein' product='CRISPR-associated helicase Cas3' protein_id=ADC56869.1 transl_table=11
CP001891	GenBank	CDS	993006	994559	+	1	.	codon_start=1 db_xref=GI:288888552 db_xref=InterPro:IPR013381 inference='protein motif:TFAM:TIGR02547' locus_tag=Kvar_0940 note='TIGRFAM: CRISPR-associated protein, Cse1 family; PFAM: CRISPR-associated protein Cse1; KEGG: sew:SeSA_A3097 crispr-associated protein, CSE1 family' product='CRISPR-associated protein, Cse1 family' protein_id=ADC56870.1 transl_table=11
CP001891	GenBank	CDS	994556	995155	+	1	.	codon_start=1 db_xref=GI:288888553 db_xref=InterPro:IPR013382 inference='protein motif:TFAM:TIGR02548' locus_tag=Kvar_0941 note='TIGRFAM: CRISPR-associated protein, Cse2 family; PFAM: CRISPR-associated protein Cse2; KEGG: sew:SeSA_A3096 crispr-associated protein, CSE2 family' product='CRISPR-associated protein, Cse2 family' protein_id=ADC56871.1 transl_table=11
CP001891	GenBank	CDS	995177	996232	+	1	.	codon_start=1 db_xref=GI:288888554 db_xref=InterPro:IPR010148 inference='protein motif:TFAM:TIGR01869' locus_tag=Kvar_0942 note='TIGRFAM: CRISPR-associated protein, Cse4 family; PFAM: CRISPR-associated protein CT1975; KEGG: sew:SeSA_A3095 crispr-associated protein, CSE4 family' product='CRISPR-associated protein, Cse4 family' protein_id=ADC56872.1 transl_table=11
CP001891	GenBank	CDS	996242	996967	+	1	.	codon_start=1 db_xref=GI:288888555 db_xref=InterPro:IPR010147 db_xref=InterPro:IPR013422 inference='protein motif:TFAM:TIGR01868' locus_tag=Kvar_0943 note='TIGRFAM: CRISPR-associated protein Cas5 family; CRISPR-associated protein Cas5; PFAM: CRISPR-associated protein CT1976; KEGG: sew:SeSA_A3094 CRISPR-associated protein Cas5' product='CRISPR-associated protein Cas5 family' protein_id=ADC56873.1 …
CP001891	GenBank	CDS	996967	997671	+	1	.	codon_start=1 db_xref=GI:288888556 db_xref=InterPro:IPR010179 inference='protein motif:TFAM:TIGR01907' locus_tag=Kvar_0944 note='TIGRFAM: CRISPR-associated protein, Cse3 family; PFAM: CRISPR-associated protein CT1974; KEGG: sek:SSPA2606 hypothetical protein' product='CRISPR-associated protein, Cse3 family' protein_id=ADC56874.1 transl_table=11
CP001891	GenBank	CDS	997671	998588	+	1	.	codon_start=1 db_xref=GI:288888557 db_xref=InterPro:IPR002729 db_xref=InterPro:IPR019851 inference='protein motif:TFAM:TIGR03638' locus_tag=Kvar_0945 note='TIGRFAM: CRISPR-associated protein Cas1; PFAM: protein of unknown function DUF48; KEGG: efe:EFER_0308 hypothetical protein' product='CRISPR-associated protein Cas1' protein_id=ADC56875.1 transl_table=11
CP001891	GenBank	CDS	998591	998884	+	1	.	codon_start=1 db_xref=GI:288888558 db_xref=InterPro:IPR010152 inference='protein motif:TFAM:TIGR01873' locus_tag=Kvar_0946 note='TIGRFAM: CRISPR-associated protein Cas2; PFAM: CRISPR-associated protein Cas2; KEGG: sek:SSPA2604 hypothetical protein' product='CRISPR-associated protein Cas2' protein_id=ADC56876.1 transl_table=11
CP001891	GenBank	CDS	1001752	1002807	+	-1	.	codon_start=1 db_xref=GI:288888559 db_xref=InterPro:IPR007484 inference='protein motif:PFAM:PF04389' locus_tag=Kvar_0949 note='PFAM: peptidase M28; KEGG: kpe:KPK_1007 alkaline phosphatase isozyme conversion aminopeptidase' product='peptidase M28' protein_id=ADC56877.1 transl_table=11
CP001891	GenBank	CDS	1003045	1004460	+	1	.	codon_start=1 db_xref=GI:288888560 db_xref=InterPro:IPR000878 db_xref=InterPro:IPR003043 db_xref=InterPro:IPR006366 db_xref=InterPro:IPR006367 db_xref=InterPro:IPR014776 db_xref=InterPro:IPR014777 db_xref=InterPro:IPR016040 db_xref=InterPro:IPR019478 inference='protein motif:TFAM:TIGR01469' locus_tag=Kvar_0950 note='TIGRFAM: uroporphyrin-III C-methyltransferase; siroheme synthase; PFAM: Uroporphy…
CP001891	GenBank	CDS	1004470	1005378	+	1	.	codon_start=1 db_xref=GI:288888561 db_xref=InterPro:IPR002500 db_xref=InterPro:IPR011784 db_xref=InterPro:IPR014729 inference='protein motif:TFAM:TIGR02039' locus_tag=Kvar_0951 note='TIGRFAM: sulfate adenylyltransferase, small subunit; PFAM: phosphoadenosine phosphosulfate reductase; KEGG: kpu:KP1_4384 sulfate adenylyltransferase subunit 2' product='sulfate adenylyltransferase, small subunit' pro…
CP001891	GenBank	CDS	1005388	1006815	+	1	.	EC_number=2.7.7.4 codon_start=1 db_xref=GI:288888562 db_xref=InterPro:IPR000795 db_xref=InterPro:IPR004161 db_xref=InterPro:IPR005225 db_xref=InterPro:IPR009000 db_xref=InterPro:IPR009001 db_xref=InterPro:IPR011779 db_xref=InterPro:IPR018087 inference='protein motif:TFAM:TIGR02034' locus_tag=Kvar_0952 note='KEGG: kpe:KPK_1010 sulfate adenylyltransferase subunit 1; TIGRFAM: sulfate adenylyltransfe…
CP001891	GenBank	CDS	1006815	1007420	+	1	.	EC_number=2.7.1.25 codon_start=1 db_xref=GI:288888563 db_xref=InterPro:IPR002891 inference='protein motif:TFAM:TIGR00455' locus_tag=Kvar_0953 note='KEGG: kpu:KP1_4382 adenylylsulfate kinase; TIGRFAM: adenylylsulfate kinase; PFAM: adenylylsulfate kinase' product='adenylylsulfate kinase' protein_id=ADC56881.1 transl_table=11
CP001891	GenBank	CDS	1007471	1007797	+	1	.	codon_start=1 db_xref=GI:288888564 inference='similar to AA sequence:KEGG:KPK_1012' locus_tag=Kvar_0954 note='KEGG: kpe:KPK_1012 hypothetical protein' product='conserved hypothetical protein' protein_id=ADC56882.1 transl_table=11
CP001891	GenBank	CDS	1007938	1008255	+	1	.	codon_start=1 db_xref=GI:288888565 db_xref=InterPro:IPR007060 inference='protein motif:PFAM:PF04977' locus_tag=Kvar_0955 note='PFAM: Septum formation initiator; KEGG: kpu:KP1_4380 cell divison protein' product='Septum formation initiator' protein_id=ADC56883.1 transl_table=11
CP001891	GenBank	CDS	1008275	1008985	+	1	.	codon_start=1 db_xref=GI:288888566 db_xref=InterPro:IPR001228 db_xref=InterPro:IPR018294 inference='protein motif:TFAM:TIGR00453' locus_tag=Kvar_0956 note='TIGRFAM: 2-C-methyl-D-erythritol 4-phosphate cytidylyltransferase; PFAM: 4-diphosphocytidyl-2C-methyl-D-erythritol synthase; KEGG: kpe:KPK_1014 2-C-methyl-D-erythritol 4-phosphate cytidylyltransferase' product='2-C-methyl-D-erythritol 4-phosph…
CP001891	GenBank	CDS	1008985	1009464	+	1	.	EC_number=4.6.1.12 codon_start=1 db_xref=GI:288888567 db_xref=InterPro:IPR003526 db_xref=InterPro:IPR020555 inference='protein motif:TFAM:TIGR00151' locus_tag=Kvar_0957 note='KEGG: kpe:KPK_1015 2-C-methyl-D-erythritol 2,4-cyclodiphosphate synthase; TIGRFAM: 2C-methyl-D-erythritol 2,4-cyclodiphosphate synthase; PFAM: MECDP-synthase' product='2C-methyl-D-erythritol 2,4-cyclodiphosphate synthase' pr…
CP001891	GenBank	CDS	1009461	1010510	+	1	.	codon_start=1 db_xref=GI:288888568 db_xref=InterPro:IPR001656 db_xref=InterPro:IPR011760 db_xref=InterPro:IPR020103 db_xref=InterPro:IPR020119 inference='protein motif:PFAM:PF01142' locus_tag=Kvar_0958 note='PFAM: tRNA pseudouridine synthase D TruD; KEGG: kpe:KPK_1016 tRNA pseudouridine synthase D' product='tRNA pseudouridine synthase D TruD' protein_id=ADC56886.1 transl_table=11
CP001891	GenBank	CDS	1010491	1011252	+	1	.	EC_number=3.6.1.11 codon_start=1 db_xref=GI:288888569 db_xref=InterPro:IPR002828 inference='protein motif:TFAM:TIGR00087' locus_tag=Kvar_0959 note='KEGG: kpe:KPK_1017 stationary phase survival protein SurE; TIGRFAM: stationary-phase survival protein SurE; PFAM: Survival protein SurE' product='stationary-phase survival protein SurE' protein_id=ADC56887.1 transl_table=11
CP001891	GenBank	CDS	1011246	1011872	+	1	.	EC_number=2.1.1.77 codon_start=1 db_xref=GI:288888570 db_xref=InterPro:IPR000682 inference='protein motif:TFAM:TIGR00080' locus_tag=Kvar_0960 note='KEGG: kpe:KPK_1018 protein-L-isoaspartate O-methyltransferase; TIGRFAM: protein-L-isoaspartate O-methyltransferase; PFAM: protein-L-isoaspartate(D-aspartate) O-methyltransferase' product='protein-L-isoaspartate O-methyltransferase' protein_id=ADC56888…
CP001891	GenBank	CDS	1011998	1013134	+	1	.	codon_start=1 db_xref=GI:288888571 db_xref=InterPro:IPR002482 db_xref=InterPro:IPR011055 db_xref=InterPro:IPR016047 db_xref=InterPro:IPR018392 inference='protein motif:PFAM:PF01551' locus_tag=Kvar_0961 note='PFAM: Peptidase M23; Peptidoglycan-binding lysin domain; SMART: Peptidoglycan-binding LysM; KEGG: kpe:KPK_1019 lipoprotein NlpD' product='Peptidase M23' protein_id=ADC56889.1 transl_table=11
CP001891	GenBank	CDS	1013292	1014284	+	1	.	codon_start=1 db_xref=GI:288888572 db_xref=InterPro:IPR000943 db_xref=InterPro:IPR007624 db_xref=InterPro:IPR007627 db_xref=InterPro:IPR007630 db_xref=InterPro:IPR009042 db_xref=InterPro:IPR011991 db_xref=InterPro:IPR012761 db_xref=InterPro:IPR013324 db_xref=InterPro:IPR013325 db_xref=InterPro:IPR014284 inference='protein motif:TFAM:TIGR02394' locus_tag=Kvar_0962 note='TIGRFAM: RNA polymerase sig…
CP001891	GenBank	CDS	1014337	1014714	+	-1	.	codon_start=1 db_xref=GI:288888573 db_xref=InterPro:IPR016918 inference='similar to AA sequence:KEGG:KPK_1021' locus_tag=Kvar_0963 note='KEGG: kpe:KPK_1021 hypothetical protein' product='conserved hypothetical protein' protein_id=ADC56891.1 transl_table=11
CP001891	GenBank	CDS	1014711	1015913	+	-1	.	codon_start=1 db_xref=GI:288888574 db_xref=InterPro:IPR011701 db_xref=InterPro:IPR016196 inference='protein motif:PFAM:PF07690' locus_tag=Kvar_0964 note='PFAM: major facilitator superfamily MFS_1; KEGG: kpe:KPK_1022 transporter, major facilitator family' product='major facilitator superfamily MFS_1' protein_id=ADC56892.1 transl_table=11
CP001891	GenBank	CDS	1016022	1016909	+	1	.	codon_start=1 db_xref=GI:288888575 db_xref=InterPro:IPR000847 db_xref=InterPro:IPR005119 db_xref=InterPro:IPR011991 inference='protein motif:PFAM:PF03466' locus_tag=Kvar_0965 note='PFAM: LysR substrate-binding; regulatory protein LysR; KEGG: kpe:KPK_1023 transcriptional regulator, LysR family' product='transcriptional regulator, LysR family' protein_id=ADC56893.1 transl_table=11
CP001891	GenBank	CDS	1016918	1017325	+	-1	.	codon_start=1 db_xref=GI:288888576 db_xref=InterPro:IPR000835 db_xref=InterPro:IPR011991 inference='protein motif:PFAM:PF01047' locus_tag=Kvar_0966 note='PFAM: regulatory protein MarR; SMART: regulatory protein MarR; KEGG: kpe:KPK_1024 transcriptional regulator HosA' product='transcriptional regulator, MarR family' protein_id=ADC56894.1 transl_table=11
CP001891	GenBank	CDS	1017500	1018093	+	1	.	codon_start=1 db_xref=GI:288888577 db_xref=InterPro:IPR003382 db_xref=InterPro:IPR004507 inference='protein motif:TFAM:TIGR00421' locus_tag=Kvar_0967 note='TIGRFAM: 3-octaprenyl-4-hydroxybenzoate carboxy-lyase; PFAM: flavoprotein; KEGG: kpu:KP1_4368 putative flavoprotein' product='3-octaprenyl-4-hydroxybenzoate carboxy-lyase' protein_id=ADC56895.1 transl_table=11
CP001891	GenBank	CDS	1018093	1019520	+	1	.	codon_start=1 db_xref=GI:288888578 db_xref=InterPro:IPR002830 inference='protein motif:TFAM:TIGR00148' locus_tag=Kvar_0968 note='TIGRFAM: UbiD family decarboxylase; PFAM: Carboxylyase-related protein; KEGG: kpe:KPK_1026 4-hydroxybenzoate decarboxylase, subunit C' product='UbiD family decarboxylase' protein_id=ADC56896.1 transl_table=11
CP001891	GenBank	CDS	1019531	1019767	+	1	.	codon_start=1 db_xref=GI:288888579 inference='similar to AA sequence:KEGG:KP1_4365' locus_tag=Kvar_0969 note='KEGG: kpu:KP1_4365 putative cytoplasmic protein' product='putative cytoplasmic protein' protein_id=ADC56897.1 transl_table=11
CP001891	GenBank	CDS	1020106	1020258	+	1	.	codon_start=1 db_xref=GI:288888580 db_xref=InterPro:IPR000021 inference='protein motif:PFAM:PF01848' locus_tag=Kvar_0970 note='PFAM: Hok/gef cell toxic protein; KEGG: kpe:KPK_1028 Hok/Gef family protein' product='Hok/gef cell toxic protein' protein_id=ADC56898.1 transl_table=11
CP001891	GenBank	CDS	1020377	1022938	+	-1	.	codon_start=1 db_xref=GI:288888581 db_xref=InterPro:IPR000432 db_xref=InterPro:IPR005748 db_xref=InterPro:IPR007695 db_xref=InterPro:IPR007696 db_xref=InterPro:IPR007860 db_xref=InterPro:IPR007861 db_xref=InterPro:IPR016151 inference='protein motif:TFAM:TIGR01070' locus_tag=Kvar_0971 note='KEGG: kpe:KPK_1029 DNA mismatch repair protein MutS; TIGRFAM: DNA mismatch repair protein MutS; PFAM: MutS I…
CP001891	GenBank	CDS	1023207	1023539	+	-1	.	codon_start=1 db_xref=GI:288888582 db_xref=InterPro:IPR010862 inference='protein motif:PFAM:PF07377' locus_tag=Kvar_0972 note='PFAM: protein of unknown function DUF1493; KEGG: kpn:KPN_03093 tagaturonate reductase' product='protein of unknown function DUF1493' protein_id=ADC56900.1 transl_table=11
CP001891	GenBank	CDS	1023539	1023988	+	-1	.	codon_start=1 db_xref=GI:288888583 inference='similar to AA sequence:KEGG:SPAB_03606' locus_tag=Kvar_0973 note='KEGG: spq:SPAB_03606 hypothetical protein' product='conserved hypothetical protein' protein_id=ADC56901.1 transl_table=11
CP001891	GenBank	CDS	1024000	1024482	+	-1	.	codon_start=1 db_xref=GI:288888584 db_xref=InterPro:IPR008514 db_xref=InterPro:IPR017728 inference='protein motif:TFAM:TIGR03344' locus_tag=Kvar_0974 note='TIGRFAM: type VI secretion system effector, Hcp1 family; PFAM: protein of unknown function DUF796; KEGG: ses:SARI_00061 hypothetical protein' product='type VI secretion system effector, Hcp1 family' protein_id=ADC56902.1 transl_table=11
CP001891	GenBank	CDS	1024761	1025540	+	-1	.	codon_start=1 db_xref=GI:288888585 db_xref=InterPro:IPR003439 db_xref=InterPro:IPR003593 db_xref=InterPro:IPR015863 db_xref=InterPro:IPR017871 inference='protein motif:PFAM:PF00005' locus_tag=Kvar_0975 note='PFAM: ABC transporter related; SMART: AAA ATPase; KEGG: kpe:KPK_1031 hemin importer ATP-binding subunit' product='ABC transporter related protein' protein_id=ADC56903.1 transl_table=11
CP001891	GenBank	CDS	1025533	1026528	+	-1	.	codon_start=1 db_xref=GI:288888586 db_xref=InterPro:IPR000522 inference='protein motif:PFAM:PF01032' locus_tag=Kvar_0976 note='PFAM: transport system permease protein; KEGG: kpe:KPK_1032 hemin ABC transporter, permease protein' product='transport system permease protein' protein_id=ADC56904.1 transl_table=11
CP001891	GenBank	CDS	1026528	1027346	+	-1	.	codon_start=1 db_xref=GI:288888587 db_xref=InterPro:IPR002491 inference='protein motif:PFAM:PF01497' locus_tag=Kvar_0977 note='PFAM: periplasmic binding protein; KEGG: kpe:KPK_1033 hemin ABC transporter, periplasmic hemin-binding protein' product='periplasmic binding protein' protein_id=ADC56905.1 transl_table=11
CP001891	GenBank	CDS	1027343	1028374	+	-1	.	codon_start=1 db_xref=GI:288888588 db_xref=InterPro:IPR007845 inference='protein motif:PFAM:PF05171' locus_tag=Kvar_0978 note='PFAM: Haemin-degrading family protein; KEGG: kpe:KPK_1034 hemin transport protein HmuS' product='hemin-degrading family protein' protein_id=ADC56906.1 transl_table=11
CP001891	GenBank	CDS	1028446	1030809	+	-1	.	codon_start=1 db_xref=GI:288888589 db_xref=InterPro:IPR000531 db_xref=InterPro:IPR012910 inference='protein motif:PFAM:PF00593' locus_tag=Kvar_0979 note='PFAM: TonB-dependent receptor; TonB-dependent receptor plug; KEGG: kpe:KPK_1035 TonB-dependent receptor' product='TonB-dependent receptor' protein_id=ADC56907.1 transl_table=11
CP001891	GenBank	CDS	1031025	1031318	+	1	.	codon_start=1 db_xref=GI:288888590 db_xref=InterPro:IPR007843 db_xref=InterPro:IPR011893 inference='protein motif:TFAM:TIGR02174' locus_tag=Kvar_0980 note='TIGRFAM: conserved hypothetical protein; PFAM: Selenoprotein W-related; KEGG: kpe:KPK_1036 SelT/SelW/SelH selenoprotein domain protein' product='conserved hypothetical protein' protein_id=ADC56908.1 transl_table=11
CP001891	GenBank	CDS	1031358	1033067	+	-1	.	codon_start=1 db_xref=GI:288888591 db_xref=InterPro:IPR011766 db_xref=InterPro:IPR012000 db_xref=InterPro:IPR012001 inference='protein motif:PFAM:PF02775' locus_tag=Kvar_0981 note='PFAM: thiamine pyrophosphate protein domain protein TPP-binding; thiamine pyrophosphate protein TPP binding domain protein; thiamine pyrophosphate protein central region; KEGG: kpe:KPK_1037 acetolactate synthase cataly…
CP001891	GenBank	CDS	1033103	1034044	+	-1	.	codon_start=1 db_xref=GI:288888592 db_xref=InterPro:IPR004776 inference='protein motif:PFAM:PF03547' locus_tag=Kvar_0982 note='PFAM: Auxin Efflux Carrier; KEGG: kpe:KPK_1038 transporter, auxin efflux carrier family' product='Auxin Efflux Carrier' protein_id=ADC56910.1 transl_table=11
CP001891	GenBank	CDS	1034231	1035118	+	1	.	codon_start=1 db_xref=GI:288888593 db_xref=InterPro:IPR000847 db_xref=InterPro:IPR005119 db_xref=InterPro:IPR011991 inference='protein motif:PFAM:PF03466' locus_tag=Kvar_0983 note='PFAM: LysR substrate-binding; regulatory protein LysR; KEGG: kpe:KPK_1039 transcriptional regulator, LysR family' product='transcriptional regulator, LysR family' protein_id=ADC56911.1 transl_table=11
CP001891	GenBank	CDS	1035186	1035527	+	1	.	codon_start=1 db_xref=GI:288888594 db_xref=InterPro:IPR020483 inference='similar to AA sequence:KEGG:KPK_1040' locus_tag=Kvar_0984 note='KEGG: kpe:KPK_1040 hypothetical protein' product='conserved hypothetical protein' protein_id=ADC56912.1 transl_table=11
CP001891	GenBank	CDS	1035587	1036441	+	-1	.	codon_start=1 db_xref=GI:288888595 db_xref=InterPro:IPR001626 inference='protein motif:PFAM:PF00950' locus_tag=Kvar_0985 note='PFAM: ABC-3 protein; KEGG: kpe:KPK_1041 iron ABC transporter, permease protein AfeD' product='ABC-3 protein' protein_id=ADC56913.1 transl_table=11
CP001891	GenBank	CDS	1036435	1037283	+	-1	.	codon_start=1 db_xref=GI:288888596 db_xref=InterPro:IPR001626 inference='protein motif:PFAM:PF00950' locus_tag=Kvar_0986 note='PFAM: ABC-3 protein; KEGG: kpe:KPK_1042 iron ABC transporter, permease protein AfeC' product='ABC-3 protein' protein_id=ADC56914.1 transl_table=11
CP001891	GenBank	CDS	1037280	1038101	+	-1	.	codon_start=1 db_xref=GI:288888597 db_xref=InterPro:IPR003439 db_xref=InterPro:IPR003593 db_xref=InterPro:IPR017871 inference='protein motif:PFAM:PF00005' locus_tag=Kvar_0987 note='PFAM: ABC transporter related; SMART: AAA ATPase; KEGG: kpn:KPN_03079 iron transporter: fur regulated' product='ABC transporter related protein' protein_id=ADC56915.1 transl_table=11
CP001891	GenBank	CDS	1038098	1039015	+	-1	.	codon_start=1 db_xref=GI:288888598 db_xref=InterPro:IPR006127 db_xref=InterPro:IPR006128 db_xref=InterPro:IPR006129 inference='protein motif:PFAM:PF01297' locus_tag=Kvar_0988 note='PFAM: periplasmic solute binding protein; KEGG: kpu:KP1_4347 iron transport system periplasmic binding component' product='periplasmic solute binding protein' protein_id=ADC56916.1 transl_table=11
CP001891	GenBank	CDS	1039197	1040159	+	-1	.	codon_start=1 db_xref=GI:288888599 db_xref=InterPro:IPR000843 db_xref=InterPro:IPR001761 db_xref=InterPro:IPR010982 db_xref=InterPro:IPR018195 inference='protein motif:PFAM:PF00356' locus_tag=Kvar_0989 note='PFAM: regulatory protein LacI; periplasmic binding protein/LacI transcriptional regulator; SMART: regulatory protein LacI; KEGG: kpe:KPK_1045 sugar binding transcriptional regulator, LacI fam…
CP001891	GenBank	CDS	1040216	1041130	+	-1	.	codon_start=1 db_xref=GI:288888600 db_xref=InterPro:IPR000600 inference='protein motif:PFAM:PF00480' locus_tag=Kvar_0990 note='PFAM: ROK family protein; KEGG: kpe:KPK_1046 ROK family protein' product='ROK family protein' protein_id=ADC56918.1 transl_table=11
CP001891	GenBank	CDS	1041181	1041495	+	-1	.	codon_start=1 db_xref=GI:288888601 db_xref=InterPro:IPR003188 inference='protein motif:PFAM:PF02255' locus_tag=Kvar_0991 note='PFAM: phosphotransferase system PTS lactose/cellobiose-specific IIA subunit; KEGG: kpu:KP1_4344 PEP-dependent phosphotransferase enzyme III' product='phosphotransferase system PTS lactose/cellobiose-specific IIA subunit' protein_id=ADC56919.1 transl_table=11
CP001891	GenBank	CDS	1041519	1042841	+	-1	.	EC_number=2.7.1.69 codon_start=1 db_xref=GI:288888602 db_xref=InterPro:IPR003352 db_xref=InterPro:IPR004501 inference='protein motif:TFAM:TIGR00410' locus_tag=Kvar_0992 note='KEGG: kpu:KP1_4343 putative phosphotransferase protein; TIGRFAM: PTS system, lactose/cellobiose family IIC subunit; PFAM: phosphotransferase system EIIC' product='PTS system, lactose/cellobiose family IIC subunit' protein_id…
CP001891	GenBank	CDS	1042851	1043165	+	-1	.	codon_start=1 db_xref=GI:288888603 db_xref=InterPro:IPR003501 db_xref=InterPro:IPR013012 inference='protein motif:PFAM:PF02302' locus_tag=Kvar_0993 note='PFAM: phosphotransferase system lactose/cellobiose-specific IIB subunit; KEGG: kpu:KP1_4342 PEP-dependent phosphotransferase enzyme IV' product='phosphotransferase system lactose/cellobiose-specific IIB subunit' protein_id=ADC56921.1 transl_tabl…
CP001891	GenBank	CDS	1043343	1044614	+	1	.	EC_number=2.7.1.69 codon_start=1 db_xref=GI:288888604 db_xref=InterPro:IPR003352 db_xref=InterPro:IPR004501 inference='protein motif:TFAM:TIGR00410' locus_tag=Kvar_0994 note='KEGG: kpe:KPK_1050 PTS system, lactose/cellobiose family IIC component; TIGRFAM: PTS system, lactose/cellobiose family IIC subunit; PFAM: phosphotransferase system EIIC' product='PTS system, lactose/cellobiose family IIC sub…
CP001891	GenBank	CDS	1044877	1046214	+	1	.	codon_start=1 db_xref=GI:288888605 db_xref=InterPro:IPR003192 inference='protein motif:PFAM:PF02264' locus_tag=Kvar_0995 note='PFAM: porin LamB type; KEGG: kpe:KPK_1051 porin, LamB family' product='porin LamB type' protein_id=ADC56923.1 transl_table=11
CP001891	GenBank	CDS	1046227	1048419	+	1	.	codon_start=1 db_xref=GI:288888606 db_xref=InterPro:IPR003961 db_xref=InterPro:IPR008957 db_xref=InterPro:IPR013781 db_xref=InterPro:IPR017853 inference='similar to AA sequence:KEGG:KPK_1052' locus_tag=Kvar_0996 note='KEGG: kpe:KPK_1052 glycosyl hydrolase, family 5' product='glycosyl hydrolase, family 5' protein_id=ADC56924.1 transl_table=11
CP001891	GenBank	CDS	1048470	1049870	+	1	.	EC_number=3.2.1.21 codon_start=1 db_xref=GI:288888607 db_xref=InterPro:IPR001360 db_xref=InterPro:IPR013781 db_xref=InterPro:IPR017853 inference='protein motif:PRIAM:3.2.1.21' locus_tag=Kvar_0997 note='PFAM: glycoside hydrolase family 1; KEGG: kpe:KPK_1053 glycosyl hydrolase, family 1' product=Beta-glucosidase protein_id=ADC56925.1 transl_table=11
CP001891	GenBank	CDS	1049924	1051996	+	-1	.	codon_start=1 db_xref=GI:288888608 db_xref=InterPro:IPR002078 db_xref=InterPro:IPR002197 db_xref=InterPro:IPR003018 db_xref=InterPro:IPR003593 db_xref=InterPro:IPR009057 db_xref=InterPro:IPR020441 inference='protein motif:PFAM:PF00158' locus_tag=Kvar_0998 note='PFAM: sigma-54 factor interaction domain-containing protein; GAF domain protein; helix-turn-helix Fis-type; SMART: AAA ATPase; GAF domain…
CP001891	GenBank	CDS	1052181	1053191	+	-1	.	codon_start=1 db_xref=GI:288888609 db_xref=InterPro:IPR000728 db_xref=InterPro:IPR010918 db_xref=InterPro:IPR011854 db_xref=InterPro:IPR016188 inference='protein motif:TFAM:TIGR02124' locus_tag=Kvar_0999 note='TIGRFAM: hydrogenase expression/formation protein HypE; PFAM: AIR synthase related protein domain protein; AIR synthase related protein; KEGG: kpe:KPK_1055 hydrogenase expression/formation …
CP001891	GenBank	CDS	1053188	1054309	+	-1	.	codon_start=1 db_xref=GI:288888610 db_xref=InterPro:IPR001969 db_xref=InterPro:IPR002780 inference='protein motif:TFAM:TIGR00075' locus_tag=Kvar_1000 note='TIGRFAM: hydrogenase expression/formation protein HypD; PFAM: hydrogenase formation HypD protein; KEGG: kpe:KPK_1056 hydrogenase expression/formation protein HypD' product='hydrogenase expression/formation protein HypD' protein_id=ADC56928.1 t…
CP001891	GenBank	CDS	1054309	1054581	+	-1	.	codon_start=1 db_xref=GI:288888611 db_xref=InterPro:IPR001109 db_xref=InterPro:IPR019812 inference='protein motif:TFAM:TIGR00074' locus_tag=Kvar_1001 note='TIGRFAM: hydrogenase assembly chaperone hypC/hupF; PFAM: hydrogenase expression/formation protein (HUPF/HYPC); KEGG: kpe:KPK_1057 hydrogenase assembly chaperone' product='hydrogenase assembly chaperone hypC/hupF' protein_id=ADC56929.1 transl_t…
CP001891	GenBank	CDS	1054572	1055444	+	-1	.	codon_start=1 db_xref=GI:288888612 db_xref=InterPro:IPR003495 db_xref=InterPro:IPR004392 db_xref=InterPro:IPR012202 inference='protein motif:TFAM:TIGR00073' locus_tag=Kvar_1002 note='TIGRFAM: hydrogenase accessory protein HypB; PFAM: cobalamin synthesis protein P47K; KEGG: kpe:KPK_1058 hydrogenase nickel incorporation protein HypB' product='hydrogenase accessory protein HypB' protein_id=ADC56930.…
CP001891	GenBank	CDS	1055448	1055792	+	-1	.	codon_start=1 db_xref=GI:288888613 db_xref=InterPro:IPR000688 db_xref=InterPro:IPR020538 inference='protein motif:TFAM:TIGR00100' locus_tag=Kvar_1003 note='TIGRFAM: hydrogenase nickel insertion protein HypA; PFAM: hydrogenase expression/synthesis HypA; KEGG: kpe:KPK_1059 hydrogenase nickel incorporation protein' product='hydrogenase nickel insertion protein HypA' protein_id=ADC56931.1 transl_tabl…
CP001891	GenBank	CDS	1056002	1056451	+	1	.	codon_start=1 db_xref=GI:288888614 inference='similar to AA sequence:KEGG:KPK_1060' locus_tag=Kvar_1004 note='KEGG: kpe:KPK_1060 formate hydrogenlyase regulatory protein HycA' product='formate hydrogenlyase regulatory protein HycA' protein_id=ADC56932.1 transl_table=11
CP001891	GenBank	CDS	1056534	1057142	+	1	.	codon_start=1 db_xref=GI:288888615 db_xref=InterPro:IPR001450 db_xref=InterPro:IPR017896 db_xref=InterPro:IPR017900 inference='protein motif:PFAM:PF00037' locus_tag=Kvar_1005 note='PFAM: 4Fe-4S ferredoxin iron-sulfur binding domain protein; KEGG: kpe:KPK_1061 formate hydrogenlyase, subunit B' product='4Fe-4S ferredoxin iron-sulfur binding domain protein' protein_id=ADC56933.1 transl_table=11
CP001891	GenBank	CDS	1057139	1058965	+	1	.	codon_start=1 db_xref=GI:288888616 db_xref=InterPro:IPR001750 db_xref=InterPro:IPR003918 inference='protein motif:PFAM:PF00361' locus_tag=Kvar_1006 note='PFAM: NADH/Ubiquinone/plastoquinone (complex I); KEGG: kpe:KPK_1062 formate hydrogenlyase subunit 3' product='NADH/Ubiquinone/plastoquinone (complex I)' protein_id=ADC56934.1 transl_table=11
CP001891	GenBank	CDS	1058968	1059891	+	1	.	codon_start=1 db_xref=GI:288888617 db_xref=InterPro:IPR001694 db_xref=InterPro:IPR018086 inference='protein motif:PFAM:PF00146' locus_tag=Kvar_1007 note='PFAM: respiratory-chain NADH dehydrogenase subunit 1; KEGG: kpe:KPK_1063 formate hydrogenlyase, subunit D' product='respiratory-chain NADH dehydrogenase subunit 1' protein_id=ADC56935.1 transl_table=11
CP001891	GenBank	CDS	1059908	1061617	+	1	.	codon_start=1 db_xref=GI:288888618 db_xref=InterPro:IPR001135 db_xref=InterPro:IPR001268 db_xref=InterPro:IPR001501 db_xref=InterPro:IPR014029 inference='protein motif:PFAM:PF00329' locus_tag=Kvar_1008 note='PFAM: NADH dehydrogenase (ubiquinone) 30 kDa subunit; nickel-dependent hydrogenase large subunit; NADH-ubiquinone oxidoreductase chain 49kDa; KEGG: kpe:KPK_1064 formate hydrogenlyase, subunit…
CP001891	GenBank	CDS	1061627	1062169	+	1	.	codon_start=1 db_xref=GI:288888619 db_xref=InterPro:IPR001450 db_xref=InterPro:IPR017896 db_xref=InterPro:IPR017900 inference='protein motif:PFAM:PF00037' locus_tag=Kvar_1009 note='PFAM: 4Fe-4S ferredoxin iron-sulfur binding domain protein; KEGG: kpe:KPK_1065 formate hydrogenlyase complex iron-sulfur subunit' product='4Fe-4S ferredoxin iron-sulfur binding domain protein' protein_id=ADC56937.1 tra…
CP001891	GenBank	CDS	1062169	1062936	+	1	.	codon_start=1 db_xref=GI:288888620 db_xref=InterPro:IPR006137 db_xref=InterPro:IPR006138 inference='protein motif:PFAM:PF01058' locus_tag=Kvar_1010 note='PFAM: NADH ubiquinone oxidoreductase 20 kDa subunit; KEGG: kpu:KP1_4322 hydrogenase 3 small subunit' product='NADH ubiquinone oxidoreductase 20 kDa subunit' protein_id=ADC56938.1 transl_table=11
CP001891	GenBank	CDS	1062933	1063343	+	1	.	codon_start=1 db_xref=GI:288888621 db_xref=InterPro:IPR010005 inference='protein motif:PFAM:PF07450' locus_tag=Kvar_1011 note='PFAM: formate hydrogenlyase maturation HycH; KEGG: kpu:KP1_4321 formate hydrogenlyase maturation protein' product='formate hydrogenlyase maturation HycH' protein_id=ADC56939.1 transl_table=11
CP001891	GenBank	CDS	1063336	1063806	+	1	.	codon_start=1 db_xref=GI:288888622 db_xref=InterPro:IPR000671 db_xref=InterPro:IPR004420 inference='protein motif:TFAM:TIGR00142' locus_tag=Kvar_1012 note='TIGRFAM: hydrogenase maturation protease HycI; hydrogenase maturation protease; PFAM: peptidase M52 hydrogen uptake protein; KEGG: kpe:KPK_1069 hydrogenase 3 maturation protease' product='hydrogenase maturation protease HycI' protein_id=ADC569…
CP001891	GenBank	CDS	1063803	1064111	+	-1	.	codon_start=1 db_xref=GI:288888623 db_xref=InterPro:IPR014944 inference='protein motif:PFAM:PF08845' locus_tag=Kvar_1013 note='PFAM: Domain of unknown function DUF1813 HSP20-like; KEGG: kpe:KPK_1068 hypothetical protein' product='Domain of unknown function DUF1813 HSP20-like protein' protein_id=ADC56941.1 transl_table=11
[truncated: 4,222 more rows]
