# Supplementary material for: JContextExplorer: a tree-based approach to facilitate cross-species genomic context comparison
Source: BMC Bioinformatics. 2013 Jan 16;14:18. doi: 10.1186/1471-2105-14-18 (PMC3560190; doi:10.1186/1471-2105-14-18)
Supplement: Additional file 3 — Alpha and Gamma proteobacteria biological information. Annotated genomes of 22 alpha and gamma proteobacterial species, whole-species phylogenetic tree for 22 alpha and gamma proteobacterial species, and MCL-tribe determined homology clusters for 22 alpha and gamma proteobacterial species. [file 1471-2105-14-18-S3.zip › AlphaAndGammaProteobacteria/Annotations/Marinomonas_sp_MWYL1.gff]

NC_009654	GenBank	CDS	262	1812	+	1	.	codon_start=1 db_xref=GI:152994044 db_xref=InterPro:IPR001957 db_xref=InterPro:IPR003593 db_xref=InterPro:IPR013159 db_xref=InterPro:IPR013317 db_xref=GeneID:5366550 locus_tag=Mmwyl1_0001 note='TIGRFAM: chromosomal replication initiator protein DnaA; PFAM: Chromosomal replication initiator DnaA domain; Chromosomal replication initiator DnaA; SMART: AAA ATPase; KEGG: psp:PSPPH_0001 chromosomal rep…
NC_009654	GenBank	CDS	1845	2942	+	1	.	EC_number=2.7.7.7 codon_start=1 db_xref=GI:152994045 db_xref=InterPro:IPR001001 db_xref=GeneID:5366493 locus_tag=Mmwyl1_0002 note='binds the polymerase to DNA and acts as a sliding clamp' product='DNA polymerase III subunit beta' protein_id=YP_001338880.1 transl_table=11
NC_009654	GenBank	CDS	3044	4150	+	1	.	codon_start=1 db_xref=GI:152994046 db_xref=InterPro:IPR001238 db_xref=InterPro:IPR003395 db_xref=GeneID:5368712 gene=recF locus_tag=Mmwyl1_0003 note='Required for DNA replication; binds preferentially to single-stranded, linear DNA' product='recombination protein F' protein_id=YP_001338881.1 transl_table=11
NC_009654	GenBank	CDS	4151	6574	+	1	.	EC_number=5.99.1.3 codon_start=1 db_xref=GI:152994047 db_xref=InterPro:IPR000565 db_xref=InterPro:IPR001241 db_xref=InterPro:IPR002288 db_xref=InterPro:IPR003594 db_xref=InterPro:IPR006171 db_xref=InterPro:IPR011557 db_xref=InterPro:IPR011558 db_xref=InterPro:IPR013506 db_xref=GeneID:5366127 locus_tag=Mmwyl1_0004 note='KEGG: maq:Maqu_0005 DNA gyrase, B subunit; TIGRFAM: DNA gyrase, B subunit; PFA…
NC_009654	GenBank	CDS	6658	7503	+	-1	.	codon_start=1 db_xref=GI:152994048 db_xref=InterPro:IPR001509 db_xref=InterPro:IPR002225 db_xref=InterPro:IPR003148 db_xref=InterPro:IPR008030 db_xref=GeneID:5365010 locus_tag=Mmwyl1_0005 note='PFAM: NAD-dependent epimerase/dehydratase; 3-beta hydroxysteroid dehydrogenase/isomerase; TrkA-N domain protein; NmrA family protein; KEGG: eca:ECA4449 hypothetical protein' product='NmrA family protein' p…
NC_009654	GenBank	CDS	7587	8000	+	1	.	codon_start=1 db_xref=GI:152994049 db_xref=InterPro:IPR002577 db_xref=GeneID:5367521 locus_tag=Mmwyl1_0006 note='PFAM: helix-turn-helix HxlR type; KEGG: sbo:SBO_4232 hypothetical protein' product='HxlR family transcriptional regulator' protein_id=YP_001338884.1 transl_table=11
NC_009654	GenBank	CDS	8078	8779	+	-1	.	codon_start=1 db_xref=GI:152994050 db_xref=GeneID:5366376 locus_tag=Mmwyl1_0007 note='KEGG: aha:AHA_1954 hypothetical protein' product='hypothetical protein' protein_id=YP_001338885.1 transl_table=11
NC_009654	GenBank	CDS	8876	11017	+	-1	.	codon_start=1 db_xref=GI:152994051 db_xref=InterPro:IPR000531 db_xref=InterPro:IPR010105 db_xref=InterPro:IPR010917 db_xref=InterPro:IPR012910 db_xref=GeneID:5366443 locus_tag=Mmwyl1_0008 note='TIGRFAM: TonB-dependent siderophore receptor; PFAM: TonB-dependent receptor; TonB-dependent receptor plug; KEGG: aha:AHA_1953 ferrichrome-iron receptor' product='TonB-dependent siderophore receptor' protei…
NC_009654	GenBank	CDS	11157	12077	+	-1	.	codon_start=1 db_xref=GI:152994052 db_xref=InterPro:IPR000005 db_xref=InterPro:IPR010499 db_xref=GeneID:5366224 locus_tag=Mmwyl1_0009 note='PFAM: helix-turn-helix- domain containing protein AraC type; transcription activator effector binding; KEGG: aha:AHA_1952 transcriptional activator' product='helix-turn-helix domain-containing protein' protein_id=YP_001338887.1 transl_table=11
NC_009654	GenBank	CDS	12252	13382	+	1	.	codon_start=1 db_xref=GI:152994053 db_xref=InterPro:IPR007114 db_xref=InterPro:IPR011701 db_xref=GeneID:5366900 locus_tag=Mmwyl1_0010 note='PFAM: major facilitator superfamily MFS_1; KEGG: rno:337920 Na+ dependent glucose transporter 1' product='major facilitator transporter' protein_id=YP_001338888.1 transl_table=11
NC_009654	GenBank	CDS	13459	14016	+	-1	.	codon_start=1 db_xref=GI:152994054 db_xref=InterPro:IPR006543 db_xref=InterPro:IPR006549 db_xref=GeneID:5369082 locus_tag=Mmwyl1_0011 note='TIGRFAM: histidinol-phosphate phosphatase family protein; hydrolase, HAD-superfamily, subfamily IIIA; KEGG: abo:ABO_0007 histidinol-phosphatase, putatitve' product='histidinol-phosphate phosphatase family protein' protein_id=YP_001338889.1 transl_table=11
NC_009654	GenBank	CDS	14078	14551	+	-1	.	codon_start=1 db_xref=GI:152994055 db_xref=InterPro:IPR004369 db_xref=InterPro:IPR007214 db_xref=GeneID:5367227 locus_tag=Mmwyl1_0012 note='TIGRFAM: ybaK/ebsC protein; PFAM: YbaK/prolyl-tRNA synthetase associated region; KEGG: aci:ACIAD1670 hypothetical protein' product='ybaK/ebsC protein' protein_id=YP_001338890.1 transl_table=11
NC_009654	GenBank	CDS	14591	16039	+	-1	.	codon_start=1 db_xref=GI:152994056 db_xref=InterPro:IPR003445 db_xref=InterPro:IPR004772 db_xref=GeneID:5367372 locus_tag=Mmwyl1_0013 note='TIGRFAM: potassium uptake protein, TrkH family; PFAM: cation transporter; KEGG: hch:HCH_00025 trk-type K+ transport system, membrane components' product='TrkH family potassium uptake protein' protein_id=YP_001338891.1 transl_table=11
NC_009654	GenBank	CDS	16144	17517	+	-1	.	codon_start=1 db_xref=GI:152994057 db_xref=InterPro:IPR003148 db_xref=InterPro:IPR006036 db_xref=InterPro:IPR006037 db_xref=GeneID:5366502 locus_tag=Mmwyl1_0014 note='PFAM: TrkA-N domain protein; TrkA-C domain protein; KEGG: csa:Csal_2872 TrkA' product='TrkA domain-containing protein' protein_id=YP_001338892.1 transl_table=11
NC_009654	GenBank	CDS	17921	19309	+	-1	.	codon_start=1 db_xref=GI:152994058 db_xref=InterPro:IPR001678 db_xref=InterPro:IPR004573 db_xref=InterPro:IPR006027 db_xref=InterPro:IPR006174 db_xref=GeneID:5366885 locus_tag=Mmwyl1_0015 note='TIGRFAM: sun protein; PFAM: Fmu (Sun) domain protein; NusB/RsmB/TIM44; KEGG: sde:Sde_0019 Sun protein' product='sun protein' protein_id=YP_001338893.1 transl_table=11
NC_009654	GenBank	CDS	19306	20304	+	-1	.	codon_start=1 db_xref=GI:152994059 db_xref=InterPro:IPR001555 db_xref=InterPro:IPR002376 db_xref=InterPro:IPR005793 db_xref=InterPro:IPR005794 db_xref=GeneID:5365379 locus_tag=Mmwyl1_0016 note='TIGRFAM: methionyl-tRNA formyltransferase; PFAM: formyl transferase domain protein; KEGG: ppr:PBPRA3580 putative Methionyl-tRNA formyltransferase' product='methionyl-tRNA formyltransferase' protein_id=YP_0…
NC_009654	GenBank	CDS	20390	20935	+	-1	.	EC_number=3.5.1.88 codon_start=1 db_xref=GI:152994060 db_xref=InterPro:IPR000181 db_xref=GeneID:5367522 locus_tag=Mmwyl1_0017 note='TIGRFAM: peptide deformylase; PFAM: formylmethionine deformylase; KEGG: psp:PSPPH_0021 peptide deformylase' product='peptide deformylase' protein_id=YP_001338895.1 transl_table=11
NC_009654	GenBank	CDS	21139	22467	+	1	.	codon_start=1 db_xref=GI:152994061 db_xref=InterPro:IPR003488 db_xref=GeneID:5366655 locus_tag=Mmwyl1_0018 note='TIGRFAM: DNA protecting protein DprA; PFAM: SMF family protein; KEGG: sde:Sde_0023 filamentous haemagglutinin-like' product='DNA protecting protein DprA' protein_id=YP_001338896.1 transl_table=11
NC_009654	GenBank	CDS	22549	22965	+	-1	.	codon_start=1 db_xref=GI:152994062 db_xref=InterPro:IPR002942 db_xref=GeneID:5366891 locus_tag=Mmwyl1_0019 note='PFAM: RNA-binding S4 domain protein; KEGG: msu:MS2264 ribosome-associated heat shock protein implicated in the recycling of the 50S subunit (S4 paralog)' product='RNA-binding S4 domain-containing protein' protein_id=YP_001338897.1 transl_table=11
NC_009654	GenBank	CDS	23010	23870	+	1	.	codon_start=1 db_xref=GI:152994063 db_xref=InterPro:IPR000760 db_xref=InterPro:IPR006240 db_xref=GeneID:5369165 locus_tag=Mmwyl1_0020 note='TIGRFAM: 3'(2'),5'-bisphosphate nucleotidase; PFAM: inositol monophosphatase; KEGG: abo:ABO_0280 inositol 1-phosphatase' product='3'(2'),5'-bisphosphate nucleotidase' protein_id=YP_001338898.1 transl_table=11
NC_009654	GenBank	CDS	24000	25592	+	-1	.	codon_start=1 db_xref=GI:152994064 db_xref=InterPro:IPR006047 db_xref=InterPro:IPR006589 db_xref=GeneID:5366177 locus_tag=Mmwyl1_0021 note='PFAM: alpha amylase catalytic region; SMART: alpha amylase catalytic sub domain; KEGG: rsq:Rsph17025_0029 alpha amylase, catalytic region' product='alpha amylase' protein_id=YP_001338899.1 transl_table=11
NC_009654	GenBank	CDS	25594	26622	+	-1	.	codon_start=1 db_xref=GI:152994065 db_xref=InterPro:IPR003439 db_xref=InterPro:IPR003593 db_xref=InterPro:IPR005116 db_xref=InterPro:IPR013611 db_xref=GeneID:5369096 locus_tag=Mmwyl1_0022 note='PFAM: ABC transporter related; TOBE domain protein; Transport-associated OB domain protein; SMART: AAA ATPase; KEGG: pde:Pden_4439 ABC transporter related' product='ABC transporter-like protein' protein_id…
NC_009654	GenBank	CDS	26635	27468	+	-1	.	codon_start=1 db_xref=GI:152994066 db_xref=InterPro:IPR000515 db_xref=GeneID:5366903 locus_tag=Mmwyl1_0023 note='PFAM: binding-protein-dependent transport systems inner membrane component; KEGG: atc:AGR_L_2962 probable trehalosemaltose transporter permease protein' product='binding-protein-dependent transporter inner membrane component' protein_id=YP_001338901.1 transl_table=11
NC_009654	GenBank	CDS	27465	28427	+	-1	.	codon_start=1 db_xref=GI:152994067 db_xref=InterPro:IPR000515 db_xref=GeneID:5368471 locus_tag=Mmwyl1_0024 note='PFAM: binding-protein-dependent transport systems inner membrane component; KEGG: pde:Pden_4441 binding-protein-dependent transport systems inner membrane component' product='binding-protein-dependent transporter inner membrane component' protein_id=YP_001338902.1 transl_table=11
NC_009654	GenBank	CDS	28499	29767	+	-1	.	codon_start=1 db_xref=GI:152994068 db_xref=InterPro:IPR006059 db_xref=GeneID:5368229 locus_tag=Mmwyl1_0025 note='PFAM: extracellular solute-binding protein family 1; KEGG: pde:Pden_4442 extracellular solute-binding protein, family 1' product='extracellular solute-binding protein' protein_id=YP_001338903.1 transl_table=11
NC_009654	GenBank	CDS	30008	30973	+	1	.	codon_start=1 db_xref=GI:152994069 db_xref=InterPro:IPR000843 db_xref=InterPro:IPR001761 db_xref=GeneID:5366166 locus_tag=Mmwyl1_0026 note='PFAM: regulatory protein LacI; periplasmic binding protein/LacI transcriptional regulator; KEGG: tma:TM1200 transcriptional regulator, LacI family' product='regulatory protein LacI' protein_id=YP_001338904.1 transl_table=11
NC_009654	GenBank	CDS	31137	31916	+	1	.	codon_start=1 db_xref=GI:152994070 db_xref=InterPro:IPR009381 db_xref=GeneID:5366276 locus_tag=Mmwyl1_0027 note='PFAM: protein of unknown function DUF1037; KEGG: mlo:mll3105 hypothetical protein' product='hypothetical protein' protein_id=YP_001338905.1 transl_table=11
NC_009654	GenBank	CDS	31916	32965	+	1	.	codon_start=1 db_xref=GI:152994071 db_xref=InterPro:IPR000683 db_xref=InterPro:IPR004104 db_xref=GeneID:5366567 locus_tag=Mmwyl1_0028 note='PFAM: oxidoreductase domain protein; Oxidoreductase domain; KEGG: atc:AGR_L_2956 probable trehalosemaltose utilization protein, function' product='oxidoreductase domain-containing protein' protein_id=YP_001338906.1 transl_table=11
NC_009654	GenBank	CDS	32992	34113	+	1	.	codon_start=1 db_xref=GI:152994072 db_xref=InterPro:IPR000683 db_xref=InterPro:IPR004104 db_xref=GeneID:5366607 locus_tag=Mmwyl1_0029 note='PFAM: oxidoreductase domain protein; Oxidoreductase domain; KEGG: bra:BRADO0445 putative oxidoreductase/dehydrogenase protein' product='oxidoreductase domain-containing protein' protein_id=YP_001338907.1 transl_table=11
NC_009654	GenBank	CDS	34144	34734	+	-1	.	codon_start=1 db_xref=GI:152994073 db_xref=InterPro:IPR001647 db_xref=GeneID:5367754 locus_tag=Mmwyl1_0030 note='PFAM: regulatory protein TetR; KEGG: hch:HCH_03198 transcriptional regulator' product='TetR family transcriptional regulator' protein_id=YP_001338908.1 transl_table=11
NC_009654	GenBank	CDS	34864	36132	+	1	.	codon_start=1 db_xref=GI:152994074 db_xref=InterPro:IPR014030 db_xref=InterPro:IPR014031 db_xref=GeneID:5367884 locus_tag=Mmwyl1_0031 note='PFAM: Beta-ketoacyl synthase; KEGG: csa:Csal_2911 beta-ketoacyl synthase' product='beta-ketoacyl synthase' protein_id=YP_001338909.1 transl_table=11
NC_009654	GenBank	CDS	36221	37543	+	-1	.	codon_start=1 db_xref=GI:152994075 db_xref=InterPro:IPR004681 db_xref=InterPro:IPR010656 db_xref=GeneID:5369210 locus_tag=Mmwyl1_0032 note='TIGRFAM: TRAP dicarboxylate transporter, DctM subunit; PFAM: TRAP C4-dicarboxylate transport system permease DctM subunit; KEGG: pin:Ping_0572 TRAP dicarboxylate transporter, DctM subunit' product='TRAP dicarboxylate transporter subunit DctM' protein_id=YP_00…
NC_009654	GenBank	CDS	37540	38103	+	-1	.	codon_start=1 db_xref=GI:152994076 db_xref=InterPro:IPR007387 db_xref=GeneID:5366160 locus_tag=Mmwyl1_0033 note='PFAM: Tripartite ATP-independent periplasmic transporter DctQ component; KEGG: pin:Ping_0571 tripartite ATP-independent periplasmic (TRAP) C4-dicarboxylate transporter subunit DctQ' product='tripartite ATP-independent periplasmic transporter DctQ' protein_id=YP_001338911.1 transl_table…
NC_009654	GenBank	CDS	38181	39206	+	-1	.	codon_start=1 db_xref=GI:152994077 db_xref=InterPro:IPR004682 db_xref=GeneID:5366518 locus_tag=Mmwyl1_0034 note='PFAM: TRAP dicarboxylate transporter- DctP subunit; KEGG: pin:Ping_0570 TRAP dicarboxylate transporter-DctP subunit' product='TRAP dicarboxylate transporter subunit DctP' protein_id=YP_001338912.1 transl_table=11
NC_009654	GenBank	CDS	40065	41003	+	1	.	codon_start=1 db_xref=GI:152994078 db_xref=InterPro:IPR000847 db_xref=InterPro:IPR005119 db_xref=GeneID:5366682 locus_tag=Mmwyl1_0035 note='PFAM: regulatory protein LysR; LysR substrate-binding; KEGG: rfr:Rfer_0374 transcriptional regulator, LysR family' product='LysR family transcriptional regulator' protein_id=YP_001338913.1 transl_table=11
NC_009654	GenBank	CDS	41014	41781	+	-1	.	codon_start=1 db_xref=GI:152994079 db_xref=InterPro:IPR000524 db_xref=InterPro:IPR011711 db_xref=GeneID:5365476 locus_tag=Mmwyl1_0036 note='PFAM: regulatory protein GntR HTH; GntR domain protein; KEGG: sit:TM1040_3872 GntR-like' product='GntR family transcriptional regulator' protein_id=YP_001338914.1 transl_table=11
NC_009654	GenBank	CDS	41953	43164	+	1	.	codon_start=1 db_xref=GI:152994080 db_xref=InterPro:IPR001354 db_xref=InterPro:IPR013341 db_xref=InterPro:IPR013342 db_xref=GeneID:5367606 locus_tag=Mmwyl1_0037 note='PFAM: Mandelate racemase/muconate lactonizing protein; KEGG: csa:Csal_2974 mandelate racemase/muconate lactonizing enzyme' product='mandelate racemase/muconate lactonizing protein' protein_id=YP_001338915.1 transl_table=11
NC_009654	GenBank	CDS	43171	44193	+	1	.	codon_start=1 db_xref=GI:152994081 db_xref=InterPro:IPR002328 db_xref=InterPro:IPR011597 db_xref=InterPro:IPR013149 db_xref=InterPro:IPR013154 db_xref=GeneID:5367551 locus_tag=Mmwyl1_0038 note='PFAM: Alcohol dehydrogenase zinc-binding domain protein; Alcohol dehydrogenase GroES domain protein; KEGG: csa:Csal_2975 alcohol dehydrogenase GroES-like protein' product='alcohol dehydrogenase' protein_id…
NC_009654	GenBank	CDS	44291	45253	+	1	.	codon_start=1 db_xref=GI:152994082 db_xref=InterPro:IPR004682 db_xref=GeneID:5367811 locus_tag=Mmwyl1_0039 note='TIGRFAM: TRAP dicarboxylate transporter, DctP subunit; PFAM: TRAP dicarboxylate transporter- DctP subunit; KEGG: mta:Moth_0422 TRAP dicarboxylate transporter, DctP subunit' product='TRAP dicarboxylate transporter subunit DctP' protein_id=YP_001338917.1 transl_table=11
NC_009654	GenBank	CDS	45303	45803	+	1	.	codon_start=1 db_xref=GI:152994083 db_xref=InterPro:IPR007387 db_xref=GeneID:5368358 locus_tag=Mmwyl1_0040 note='PFAM: Tripartite ATP-independent periplasmic transporter DctQ component; KEGG: mta:Moth_0423 tripartite ATP-independent periplasmic transporter, DctQ component' product='tripartite ATP-independent periplasmic transporter DctQ' protein_id=YP_001338918.1 transl_table=11
NC_009654	GenBank	CDS	45805	47085	+	1	.	codon_start=1 db_xref=GI:152994084 db_xref=InterPro:IPR004680 db_xref=InterPro:IPR004681 db_xref=InterPro:IPR010656 db_xref=GeneID:5367454 locus_tag=Mmwyl1_0041 note='TIGRFAM: TRAP dicarboxylate transporter, DctM subunit; PFAM: Citrate transporter; TRAP C4-dicarboxylate transport system permease DctM subunit; KEGG: mta:Moth_0424 TRAP dicarboxylate transporter-DctM subunit' product='TRAP dicarboxy…
NC_009654	GenBank	CDS	47089	48138	+	1	.	codon_start=1 db_xref=GI:152994085 db_xref=InterPro:IPR003767 db_xref=GeneID:5364803 locus_tag=Mmwyl1_0042 note='PFAM: Malate/L-lactate dehydrogenase; KEGG: pol:Bpro_3972 malate/L-lactate dehydrogenase' product='malate/L-lactate dehydrogenase' protein_id=YP_001338920.1 transl_table=11
NC_009654	GenBank	CDS	48273	49229	+	1	.	codon_start=1 db_xref=GI:152994086 db_xref=InterPro:IPR004682 db_xref=GeneID:5368129 locus_tag=Mmwyl1_0043 note='TIGRFAM: TRAP dicarboxylate transporter, DctP subunit; PFAM: TRAP dicarboxylate transporter- DctP subunit; KEGG: csa:Csal_2976 TRAP dicarboxylate transporter, DctP subunit' product='TRAP dicarboxylate transporter subunit DctP' protein_id=YP_001338921.1 transl_table=11
NC_009654	GenBank	CDS	49315	49860	+	1	.	codon_start=1 db_xref=GI:152994087 db_xref=InterPro:IPR007387 db_xref=GeneID:5366642 locus_tag=Mmwyl1_0044 note='PFAM: Tripartite ATP-independent periplasmic transporter DctQ component; KEGG: csa:Csal_2977 tripartite ATP-independent periplasmic transporter, DctQ component' product='tripartite ATP-independent periplasmic transporter DctQ' protein_id=YP_001338922.1 transl_table=11
NC_009654	GenBank	CDS	49860	51134	+	1	.	codon_start=1 db_xref=GI:152994088 db_xref=InterPro:IPR004681 db_xref=InterPro:IPR010656 db_xref=GeneID:5368834 locus_tag=Mmwyl1_0045 note='TIGRFAM: TRAP dicarboxylate transporter, DctM subunit; PFAM: TRAP C4-dicarboxylate transport system permease DctM subunit; KEGG: csa:Csal_2978 TRAP dicarboxylate transporter-DctM subunit' product='TRAP dicarboxylate transporter subunit DctM' protein_id=YP_001…
NC_009654	GenBank	CDS	51182	52132	+	-1	.	codon_start=1 db_xref=GI:152994089 db_xref=InterPro:IPR000847 db_xref=InterPro:IPR005119 db_xref=GeneID:5369079 locus_tag=Mmwyl1_0046 note='PFAM: regulatory protein LysR; LysR substrate-binding; KEGG: vvy:VVA0215 transcriptional regulator' product='LysR family transcriptional regulator' protein_id=YP_001338924.1 transl_table=11
NC_009654	GenBank	CDS	52619	53896	+	-1	.	codon_start=1 db_xref=GI:152994090 db_xref=InterPro:IPR004632 db_xref=InterPro:IPR005814 db_xref=GeneID:5367528 locus_tag=Mmwyl1_0047 note='TIGRFAM: 4-aminobutyrate aminotransferase; PFAM: aminotransferase class-III; KEGG: slo:Shew_3172 4-aminobutyrate aminotransferase' product='4-aminobutyrate aminotransferase' protein_id=YP_001338925.1 transl_table=11
NC_009654	GenBank	CDS	53989	55455	+	-1	.	codon_start=1 db_xref=GI:152994091 db_xref=InterPro:IPR002086 db_xref=InterPro:IPR010102 db_xref=GeneID:5366927 locus_tag=Mmwyl1_0048 note='TIGRFAM: succinic semialdehyde dehydrogenase; PFAM: aldehyde dehydrogenase; KEGG: azo:azo1920 probable succinate-semialdehyde dehydrogenase [NAD(P)+]' product='succinate-semialdehyde dehydrogenase' protein_id=YP_001338926.1 transl_table=11
NC_009654	GenBank	CDS	55940	58051	+	1	.	codon_start=1 db_xref=GI:152994092 db_xref=InterPro:IPR000531 db_xref=InterPro:IPR010105 db_xref=InterPro:IPR010917 db_xref=InterPro:IPR012910 db_xref=GeneID:5367841 locus_tag=Mmwyl1_0049 note='TIGRFAM: TonB-dependent siderophore receptor; PFAM: TonB-dependent receptor; TonB-dependent receptor plug; KEGG: vpa:VPA1656 ferric vibrioferrin receptor' product='TonB-dependent siderophore receptor' prot…
NC_009654	GenBank	CDS	58210	58878	+	1	.	codon_start=1 db_xref=GI:152994093 db_xref=InterPro:IPR000524 db_xref=InterPro:IPR011711 db_xref=GeneID:5367728 locus_tag=Mmwyl1_0050 note='PFAM: regulatory protein GntR HTH; GntR domain protein; KEGG: sit:TM1040_3324 transcriptional regulator, GntR family' product='GntR family transcriptional regulator' protein_id=YP_001338928.1 transl_table=11
NC_009654	GenBank	CDS	60296	61231	+	-1	.	codon_start=1 db_xref=GI:152994094 db_xref=InterPro:IPR008794 db_xref=GeneID:5366438 locus_tag=Mmwyl1_0052 note='PFAM: proline racemase; KEGG: sil:SPOA0266 proline racemase, putative' product='proline racemase' protein_id=YP_001338929.1 transl_table=11
NC_009654	GenBank	CDS	61222	62199	+	-1	.	EC_number=4.2.1.52 codon_start=1 db_xref=GI:152994095 db_xref=InterPro:IPR002220 db_xref=GeneID:5367985 locus_tag=Mmwyl1_0053 note='PFAM: dihydrodipicolinate synthetase; KEGG: sit:TM1040_3198 dihydrodipicolinate synthetase' product='dihydrodipicolinate synthase' protein_id=YP_001338930.1 transl_table=11
NC_009654	GenBank	CDS	62412	62765	+	1	.	codon_start=1 db_xref=GI:152994096 db_xref=GeneID:5367021 locus_tag=Mmwyl1_0054 product='hypothetical protein' protein_id=YP_001338931.1 transl_table=11
NC_009654	GenBank	CDS	62842	62964	+	-1	.	codon_start=1 db_xref=GI:152994097 db_xref=GeneID:5367977 locus_tag=Mmwyl1_0055 product='hypothetical protein' protein_id=YP_001338932.1 transl_table=11
NC_009654	GenBank	CDS	63018	63239	+	-1	.	codon_start=1 db_xref=GI:152994098 db_xref=GeneID:5367513 locus_tag=Mmwyl1_0056 note='KEGG: cph:Cpha266_2199 hypothetical protein' product='hypothetical protein' protein_id=YP_001338933.1 transl_table=11
NC_009654	GenBank	CDS	63241	63477	+	-1	.	codon_start=1 db_xref=GI:152994099 db_xref=GeneID:5367904 locus_tag=Mmwyl1_0057 note='KEGG: cte:CT1927 hypothetical protein' product='hypothetical protein' protein_id=YP_001338934.1 transl_table=11
NC_009654	GenBank	CDS	63557	64960	+	-1	.	codon_start=1 db_xref=GI:152994100 db_xref=InterPro:IPR000103 db_xref=InterPro:IPR000815 db_xref=InterPro:IPR001100 db_xref=InterPro:IPR001327 db_xref=InterPro:IPR004099 db_xref=InterPro:IPR006258 db_xref=InterPro:IPR012999 db_xref=InterPro:IPR013027 db_xref=GeneID:5367949 locus_tag=Mmwyl1_0058 note='TIGRFAM: dihydrolipoamide dehydrogenase; PFAM: FAD-dependent pyridine nucleotide-disulphide oxido…
NC_009654	GenBank	CDS	65102	65662	+	1	.	codon_start=1 db_xref=GI:152994101 db_xref=InterPro:IPR001647 db_xref=GeneID:5367932 locus_tag=Mmwyl1_0059 note='PFAM: regulatory protein TetR; KEGG: ret:RHE_CH02697 probable transcriptional regulator protein, TetR family' product='TetR family transcriptional regulator' protein_id=YP_001338936.1 transl_table=11
NC_009654	GenBank	CDS	65758	66696	+	1	.	codon_start=1 db_xref=GI:152994102 db_xref=InterPro:IPR004960 db_xref=InterPro:IPR011921 db_xref=GeneID:5366959 locus_tag=Mmwyl1_0060 note='Transfers myristate or laurate, activated on ACP, to the lipid IVA moiety of (KDO)2-(lauroyl)-lipid IVA' product='lipid A biosynthesis (KDO)2-(lauroyl)-lipid IVA acyltransferase' protein_id=YP_001338937.1 transl_table=11
NC_009654	GenBank	CDS	66821	67765	+	1	.	EC_number=1.3.3.3 codon_start=1 db_xref=GI:152994103 db_xref=InterPro:IPR001260 db_xref=GeneID:5366908 locus_tag=Mmwyl1_0061 note='catalyzes the conversion of the propionic acid groups of rings I and III to vinyl groups during heme synthesis' product='coproporphyrinogen III oxidase' protein_id=YP_001338938.1 transl_table=11
NC_009654	GenBank	CDS	67792	68592	+	1	.	codon_start=1 db_xref=GI:152994104 db_xref=InterPro:IPR006151 db_xref=InterPro:IPR011342 db_xref=InterPro:IPR013708 db_xref=GeneID:5365556 locus_tag=Mmwyl1_0062 note='TIGRFAM: shikimate 5-dehydrogenase; PFAM: Shikimate/quinate 5-dehydrogenase; Shikimate dehydrogenase substrate binding domain protein; KEGG: pen:PSEEN0031 shikimate 5-dehydrogenase' product='shikimate 5-dehydrogenase' protein_id=YP_…
NC_009654	GenBank	CDS	68631	69791	+	1	.	codon_start=1 db_xref=GI:152994105 db_xref=InterPro:IPR007434 db_xref=GeneID:5367441 locus_tag=Mmwyl1_0063 note='PFAM: protein of unknown function DUF482; KEGG: maq:Maqu_2871 protein of unknown function DUF482' product='hypothetical protein' protein_id=YP_001338940.1 transl_table=11
NC_009654	GenBank	CDS	69798	70784	+	-1	.	codon_start=1 db_xref=GI:152994106 db_xref=InterPro:IPR001034 db_xref=InterPro:IPR013196 db_xref=GeneID:5367966 locus_tag=Mmwyl1_0064 note='PFAM: regulatory protein DeoR; Helix-turn-helix type 11 domain protein; KEGG: hch:HCH_06726 predicted transcriptional regulator' product='helix-turn-helix type 11 domain-containing protein' protein_id=YP_001338941.1 transl_table=11
NC_009654	GenBank	CDS	70965	71606	+	1	.	codon_start=1 db_xref=GI:152994107 db_xref=InterPro:IPR004045 db_xref=GeneID:5367975 locus_tag=Mmwyl1_0065 note='PFAM: Glutathione S-transferase domain; KEGG: bra:BRADO1419 glutathione S-transferase' product='glutathione S-transferase domain-containing protein' protein_id=YP_001338942.1 transl_table=11
NC_009654	GenBank	CDS	71690	72880	+	-1	.	codon_start=1 db_xref=GI:152994108 db_xref=InterPro:IPR000971 db_xref=InterPro:IPR001221 db_xref=InterPro:IPR001433 db_xref=InterPro:IPR001709 db_xref=InterPro:IPR008333 db_xref=GeneID:5367989 locus_tag=Mmwyl1_0066 note='flavohemoprotein; catalyzes the formation of nitrate from nitric oxide; can also catalyze the reduction of dihydropteridine' product='nitric oxide dioxygenase' protein_id=YP_0013…
NC_009654	GenBank	CDS	73031	74683	+	1	.	codon_start=1 db_xref=GI:152994109 db_xref=InterPro:IPR002078 db_xref=InterPro:IPR002197 db_xref=InterPro:IPR003018 db_xref=InterPro:IPR003593 db_xref=InterPro:IPR011704 db_xref=GeneID:5365531 locus_tag=Mmwyl1_0067 note='Required for the expression of anaerobic nitric oxide (NO) reductase; acts as a transcriptional activator for the norVW operon' product='anaerobic nitric oxide reductase transcri…
NC_009654	GenBank	CDS	74763	75197	+	-1	.	codon_start=1 db_xref=GI:152994110 db_xref=InterPro:IPR001486 db_xref=GeneID:5366768 locus_tag=Mmwyl1_0068 note='PFAM: globin; KEGG: psa:PST_1579 protozoan/cyanobacterial globin family protein' product=globin protein_id=YP_001338945.1 transl_table=11
NC_009654	GenBank	CDS	75813	77102	+	1	.	codon_start=1 db_xref=GI:152994111 db_xref=InterPro:IPR002528 db_xref=GeneID:5368545 locus_tag=Mmwyl1_0069 note='TIGRFAM: MATE efflux family protein; PFAM: multi antimicrobial extrusion protein MatE; KEGG: maq:Maqu_0061 MATE efflux family protein' product='MATE efflux family protein' protein_id=YP_001338946.1 transl_table=11
NC_009654	GenBank	CDS	77220	78110	+	1	.	EC_number=1.1.1.25 codon_start=1 db_xref=GI:152994112 db_xref=InterPro:IPR006151 db_xref=InterPro:IPR011342 db_xref=InterPro:IPR013708 db_xref=GeneID:5368530 locus_tag=Mmwyl1_0070 note='TIGRFAM: shikimate 5-dehydrogenase; PFAM: Shikimate/quinate 5-dehydrogenase; Shikimate dehydrogenase substrate binding domain protein; KEGG: atc:AGR_L_1139 shikimate 5-dehydrogenase' product='shikimate 5-dehydroge…
NC_009654	GenBank	CDS	78137	78913	+	-1	.	codon_start=1 db_xref=GI:152994113 db_xref=InterPro:IPR000524 db_xref=InterPro:IPR011711 db_xref=GeneID:5368520 locus_tag=Mmwyl1_0071 note='PFAM: regulatory protein GntR HTH; GntR domain protein; KEGG: csa:Csal_0403 GntR-like protein' product='GntR family transcriptional regulator' protein_id=YP_001338948.1 transl_table=11
NC_009654	GenBank	CDS	79167	82046	+	1	.	EC_number=1.1.2.4 codon_start=1 db_xref=GI:152994114 db_xref=InterPro:IPR001450 db_xref=InterPro:IPR004113 db_xref=InterPro:IPR006094 db_xref=InterPro:IPR006655 db_xref=GeneID:5368643 locus_tag=Mmwyl1_0072 note='PFAM: 4Fe-4S ferredoxin iron-sulfur binding domain protein; FAD linked oxidase domain protein; KEGG: csa:Csal_0405 FAD linked oxidase-like protein' product='D-lactate dehydrogenase' prote…
NC_009654	GenBank	CDS	83146	83631	+	1	.	EC_number=2.3.1.9 codon_start=1 db_xref=GI:152994115 db_xref=InterPro:IPR002155 db_xref=GeneID:5368511 locus_tag=Mmwyl1_0073 note='PFAM: Thiolase; KEGG: azo:azo0310 probable beta-ketoadipyl CoA thiolase' product='acetyl-CoA C-acetyltransferase' protein_id=YP_001338950.1 transl_table=11
NC_009654	GenBank	CDS	83792	84832	+	1	.	EC_number=4.2.1.24 codon_start=1 db_xref=GI:152994116 db_xref=InterPro:IPR001731 db_xref=GeneID:5368538 locus_tag=Mmwyl1_0074 note='catalyzes the formation of porphobilinogen from 5-aminolevulinate' product='delta-aminolevulinic acid dehydratase' protein_id=YP_001338951.1 transl_table=11
NC_009654	GenBank	CDS	84842	85726	+	1	.	codon_start=1 db_xref=GI:152994117 db_xref=InterPro:IPR000620 db_xref=GeneID:5368510 locus_tag=Mmwyl1_0075 note='PFAM: protein of unknown function DUF6 transmembrane; KEGG: sdn:Sden_0304 protein of unknown function DUF6, transmembrane' product='hypothetical protein' protein_id=YP_001338952.1 transl_table=11
NC_009654	GenBank	CDS	85792	86520	+	1	.	codon_start=1 db_xref=GI:152994118 db_xref=InterPro:IPR000792 db_xref=GeneID:5368517 locus_tag=Mmwyl1_0076 note='PFAM: regulatory protein LuxR; KEGG: sdn:Sden_0305 protein of unknown function DUF1486' product='response regulator receiver protein' protein_id=YP_001338953.1 transl_table=11
NC_009654	GenBank	CDS	86773	87015	+	1	.	codon_start=1 db_xref=GI:152994119 db_xref=GeneID:5368533 locus_tag=Mmwyl1_0077 note='KEGG: csa:Csal_0405 FAD linked oxidase-like protein' product='FAD linked oxidase-like protein' protein_id=YP_001338954.1 transl_table=11
NC_009654	GenBank	CDS	87149	88678	+	-1	.	codon_start=1 db_xref=GI:152994120 db_xref=InterPro:IPR011646 db_xref=GeneID:5368596 locus_tag=Mmwyl1_0078 note='PFAM: KAP P-loop domain protein; KEGG: ppr:PBPRB0094 hypothetical protein' product='KAP P-loop domain-containing protein' protein_id=YP_001338955.1 transl_table=11
NC_009654	GenBank	CDS	88856	89662	+	-1	.	codon_start=1 db_xref=GI:152994121 db_xref=GeneID:5369033 locus_tag=Mmwyl1_0079 note='KEGG: sde:Sde_0128 hypothetical protein' product='hypothetical protein' protein_id=YP_001338956.1 transl_table=11
NC_009654	GenBank	CDS	89743	90633	+	-1	.	codon_start=1 db_xref=GI:152994122 db_xref=InterPro:IPR000847 db_xref=InterPro:IPR005119 db_xref=GeneID:5368919 locus_tag=Mmwyl1_0080 note='PFAM: regulatory protein LysR; LysR substrate-binding; KEGG: cvi:CV0581 transcriptional regulator, LysR family' product='LysR family transcriptional regulator' protein_id=YP_001338957.1 transl_table=11
NC_009654	GenBank	CDS	90785	91000	+	1	.	codon_start=1 db_xref=GI:152994123 db_xref=GeneID:5368581 locus_tag=Mmwyl1_0081 note='KEGG: pin:Ping_1707 hypothetical protein' product='hypothetical protein' protein_id=YP_001338958.1 transl_table=11
NC_009654	GenBank	CDS	91096	92502	+	-1	.	codon_start=1 db_xref=GI:152994124 db_xref=InterPro:IPR001463 db_xref=GeneID:5368507 locus_tag=Mmwyl1_0082 note='TIGRFAM: amino acid carrier protein; PFAM: sodium:alanine symporter; KEGG: sme:SMc04263 putative amino acid carrier transmembrane protein' product='amino acid carrier protein' protein_id=YP_001338959.1 transl_table=11
NC_009654	GenBank	CDS	92726	93847	+	-1	.	codon_start=1 db_xref=GI:152994125 db_xref=GeneID:5368007 locus_tag=Mmwyl1_0083 note='KEGG: ade:Adeh_3432 phenylalanyl-tRNA synthetase, class IIc' product='phenylalanyl-tRNA synthetase, class IIC' protein_id=YP_001338960.1 transl_table=11
NC_009654	GenBank	CDS	94215	95717	+	-1	.	codon_start=1 db_xref=GI:152994126 db_xref=InterPro:IPR001411 db_xref=InterPro:IPR001958 db_xref=InterPro:IPR005829 db_xref=InterPro:IPR007114 db_xref=InterPro:IPR011701 db_xref=GeneID:5365874 locus_tag=Mmwyl1_0084 note='PFAM: major facilitator superfamily MFS_1; KEGG: rru:Rru_A2959 major facilitator superfamily MFS_1' product='major facilitator transporter' protein_id=YP_001338961.1 transl_table…
NC_009654	GenBank	CDS	95936	96802	+	1	.	codon_start=1 db_xref=GI:152994127 db_xref=InterPro:IPR000847 db_xref=InterPro:IPR005119 db_xref=GeneID:5365545 locus_tag=Mmwyl1_0085 note='PFAM: regulatory protein LysR; LysR substrate-binding; KEGG: atc:AGR_L_1733 hypothetical protein' product='LysR family transcriptional regulator' protein_id=YP_001338962.1 transl_table=11
NC_009654	GenBank	CDS	96816	97466	+	-1	.	codon_start=1 db_xref=GI:152994128 db_xref=GeneID:5365954 locus_tag=Mmwyl1_0086 note='KEGG: mlo:mll1820 hypothetical protein' product='hypothetical protein' protein_id=YP_001338963.1 transl_table=11
NC_009654	GenBank	CDS	97492	99069	+	1	.	codon_start=1 db_xref=GI:152994129 db_xref=InterPro:IPR000524 db_xref=GeneID:5365592 locus_tag=Mmwyl1_0087 note='PFAM: regulatory protein GntR HTH; KEGG: yen:YE0931 putative GntR-family transcriptional regulatory protein' product='GntR family transcriptional regulator' protein_id=YP_001338964.1 transl_table=11
NC_009654	GenBank	CDS	99223	99678	+	1	.	codon_start=1 db_xref=GI:152994130 db_xref=GeneID:5365581 locus_tag=Mmwyl1_0088 product='hypothetical protein' protein_id=YP_001338965.1 transl_table=11
NC_009654	GenBank	CDS	99838	100884	+	1	.	codon_start=1 db_xref=GI:152994131 db_xref=InterPro:IPR002429 db_xref=InterPro:IPR006333 db_xref=InterPro:IPR011759 db_xref=GeneID:5367473 locus_tag=Mmwyl1_0089 note='TIGRFAM: ubiquinol oxidase, subunit II; PFAM: cytochrome c oxidase subunit II; KEGG: sfr:Sfri_0224 ubiquinol oxidase, subunit II' product='ubiquinol oxidase subunit II' protein_id=YP_001338966.1 transl_table=11
NC_009654	GenBank	CDS	100884	102863	+	1	.	EC_number=1.9.3.1 codon_start=1 db_xref=GI:152994132 db_xref=InterPro:IPR000883 db_xref=InterPro:IPR014207 db_xref=GeneID:5368223 locus_tag=Mmwyl1_0090 note='TIGRFAM: Cytochrome o ubiquinol oxidase subunit I; PFAM: cytochrome c oxidase subunit I; KEGG: sfr:Sfri_0223 cytochrome-c oxidase' product='cytochrome o ubiquinol oxidase subunit I' protein_id=YP_001338967.1 transl_table=11
NC_009654	GenBank	CDS	102866	103477	+	1	.	codon_start=1 db_xref=GI:152994133 db_xref=InterPro:IPR000298 db_xref=InterPro:IPR002345 db_xref=InterPro:IPR014206 db_xref=GeneID:5367792 locus_tag=Mmwyl1_0091 note='TIGRFAM: Cytochrome o ubiquinol oxidase subunit III; PFAM: cytochrome c oxidase subunit III; KEGG: shn:Shewana3_4033 cytochrome c oxidase, subunit III' product='cytochrome o ubiquinol oxidase subunit III' protein_id=YP_001338968.1 t…
NC_009654	GenBank	CDS	103477	103800	+	1	.	codon_start=1 db_xref=GI:152994134 db_xref=InterPro:IPR005171 db_xref=InterPro:IPR014210 db_xref=GeneID:5367585 locus_tag=Mmwyl1_0092 note='TIGRFAM: Cytochrome o ubiquinol oxidase subunit IV; PFAM: cytochrome C oxidase subunit IV; KEGG: pat:Patl_1293 cytochrome c oxidase subunit IV' product='cytochrome o ubiquinol oxidase subunit IV' protein_id=YP_001338969.1 transl_table=11
NC_009654	GenBank	CDS	103872	104762	+	1	.	codon_start=1 db_xref=GI:152994135 db_xref=InterPro:IPR000537 db_xref=InterPro:IPR002086 db_xref=InterPro:IPR006369 db_xref=GeneID:5366496 locus_tag=Mmwyl1_0093 note='converts protoheme IX and farnesyl diphosphate to heme O' product='protoheme IX farnesyltransferase' protein_id=YP_001338970.1 transl_table=11
NC_009654	GenBank	CDS	104930	106591	+	1	.	codon_start=1 db_xref=GI:152994136 db_xref=InterPro:IPR011118 db_xref=GeneID:5365062 locus_tag=Mmwyl1_0094 note='PFAM: Tannase and feruloyl esterase; KEGG: bra:BRADO2873 putative feruloyl esterase' product='tannase and feruloyl esterase' protein_id=YP_001338971.1 transl_table=11
NC_009654	GenBank	CDS	106603	107352	+	-1	.	codon_start=1 db_xref=GI:152994137 db_xref=InterPro:IPR001509 db_xref=InterPro:IPR002198 db_xref=InterPro:IPR002347 db_xref=InterPro:IPR013968 db_xref=GeneID:5364660 locus_tag=Mmwyl1_0095 note='PFAM: NAD-dependent epimerase/dehydratase; short-chain dehydrogenase/reductase SDR; KR domain protein; KEGG: sfx:S3087 putative oxidoreductase' product='short-chain dehydrogenase/reductase SDR' protein_id=…
NC_009654	GenBank	CDS	107555	107980	+	1	.	codon_start=1 db_xref=GI:152994138 db_xref=InterPro:IPR000835 db_xref=GeneID:5366308 locus_tag=Mmwyl1_0096 note='PFAM: regulatory protein MarR; KEGG: rle:RL3785 putative MarR family transcriptional regulator' product='MarR family transcriptional regulator' protein_id=YP_001338973.1 transl_table=11
NC_009654	GenBank	CDS	108005	109069	+	1	.	codon_start=1 db_xref=GI:152994139 db_xref=InterPro:IPR006143 db_xref=GeneID:5364696 locus_tag=Mmwyl1_0097 note='PFAM: secretion protein HlyD family protein; KEGG: shm:Shewmr7_1874 secretion protein HlyD family protein' product='secretion protein HlyD family protein' protein_id=YP_001338974.1 transl_table=11
NC_009654	GenBank	CDS	109080	110606	+	1	.	codon_start=1 db_xref=GI:152994140 db_xref=InterPro:IPR001411 db_xref=InterPro:IPR004638 db_xref=InterPro:IPR007114 db_xref=InterPro:IPR011701 db_xref=GeneID:5366566 locus_tag=Mmwyl1_0098 note='TIGRFAM: drug resistance transporter, EmrB/QacA subfamily; PFAM: major facilitator superfamily MFS_1; KEGG: shn:Shewana3_2224 drug resistance transporter, EmrB/QacA subfamily' product='EmrB/QacA family dru…
NC_009654	GenBank	CDS	110794	111402	+	1	.	codon_start=1 db_xref=GI:152994141 db_xref=GeneID:5365222 locus_tag=Mmwyl1_0099 note='KEGG: vco:VC0395_A1915 hypothetical protein' product='hypothetical protein' protein_id=YP_001338976.1 transl_table=11
NC_009654	GenBank	CDS	111392	112453	+	1	.	codon_start=1 db_xref=GI:152994142 db_xref=InterPro:IPR002052 db_xref=InterPro:IPR007848 db_xref=InterPro:IPR013675 db_xref=GeneID:5369138 locus_tag=Mmwyl1_0100 note='PFAM: methyltransferase small; Methyltransferase small domain protein; KEGG: pat:Patl_0079 rRNA (guanine-N(2)-)-methyltransferase' product='rRNA (guanine-N(2)-)-methyltransferase' protein_id=YP_001338977.1 transl_table=11
NC_009654	GenBank	CDS	112550	113167	+	-1	.	codon_start=1 db_xref=GI:152994143 db_xref=InterPro:IPR001123 db_xref=GeneID:5366485 locus_tag=Mmwyl1_0101 note='PFAM: Lysine exporter protein (LYSE/YGGA); KEGG: hch:HCH_04209 putative threonine efflux protein' product='lysine exporter protein LysE/YggA' protein_id=YP_001338978.1 transl_table=11
NC_009654	GenBank	CDS	113282	114388	+	-1	.	codon_start=1 db_xref=GI:152994144 db_xref=GeneID:5365548 locus_tag=Mmwyl1_0102 note='KEGG: shm:Shewmr7_0291 acyltransferase 3' product='acyltransferase 3' protein_id=YP_001338979.1 transl_table=11
NC_009654	GenBank	CDS	114630	115088	+	1	.	codon_start=1 db_xref=GI:152994145 db_xref=InterPro:IPR009921 db_xref=GeneID:5365820 locus_tag=Mmwyl1_0103 note='PFAM: protein of unknown function DUF1456; KEGG: ppr:PBPRA2338 hypothetical protein' product='hypothetical protein' protein_id=YP_001338980.1 transl_table=11
NC_009654	GenBank	CDS	115308	116363	+	1	.	codon_start=1 db_xref=GI:152994146 db_xref=GeneID:5365376 locus_tag=Mmwyl1_0104 note='KEGG: pcr:Pcryo_1239 hypothetical protein' product='hypothetical protein' protein_id=YP_001338981.1 transl_table=11
NC_009654	GenBank	CDS	116431	117390	+	-1	.	codon_start=1 db_xref=GI:152994147 db_xref=InterPro:IPR000005 db_xref=GeneID:5368112 locus_tag=Mmwyl1_0105 note='PFAM: helix-turn-helix- domain containing protein AraC type; KEGG: psa:PST_1666 benABC operon transcriptional activator BenR' product='helix-turn-helix domain-containing protein' protein_id=YP_001338982.1 transl_table=11
NC_009654	GenBank	CDS	117617	117931	+	1	.	codon_start=1 db_xref=GI:152994148 db_xref=GeneID:5369003 locus_tag=Mmwyl1_0106 note='KEGG: tko:TK0741 hypothetical protein' product='hypothetical protein' protein_id=YP_001338983.1 transl_table=11
NC_009654	GenBank	CDS	117978	120266	+	-1	.	codon_start=1 db_xref=GI:152994149 db_xref=InterPro:IPR001264 db_xref=InterPro:IPR001460 db_xref=InterPro:IPR009647 db_xref=InterPro:IPR011815 db_xref=GeneID:5369199 locus_tag=Mmwyl1_0107 note='TIGRFAM: penicillin-binding protein 1C; PFAM: glycosyl transferase family 51; penicillin-binding protein transpeptidase; Penicillin-binding domain protein; KEGG: cps:CPS_3968 penicillin-binding protein' pr…
NC_009654	GenBank	CDS	120266	125125	+	-1	.	codon_start=1 db_xref=GI:152994150 db_xref=InterPro:IPR002890 db_xref=GeneID:5368778 locus_tag=Mmwyl1_0108 note='PFAM: alpha-2-macroglobulin domain protein; KEGG: pmy:Pmen_0730 alpha-2-macroglobulin domain protein' product='alpha-2-macroglobulin domain-containing protein' protein_id=YP_001338985.1 transl_table=11
NC_009654	GenBank	CDS	125207	126430	+	-1	.	codon_start=1 db_xref=GI:152994151 db_xref=InterPro:IPR000005 db_xref=InterPro:IPR011701 db_xref=GeneID:5365805 locus_tag=Mmwyl1_0109 note='PFAM: major facilitator superfamily MFS_1; KEGG: pfo:Pfl_0659 major facilitator superfamily MFS_1' product='major facilitator transporter' protein_id=YP_001338986.1 transl_table=11
NC_009654	GenBank	CDS	126627	127655	+	-1	.	codon_start=1 db_xref=GI:152994152 db_xref=InterPro:IPR003439 db_xref=InterPro:IPR003593 db_xref=InterPro:IPR010066 db_xref=InterPro:IPR013563 db_xref=GeneID:5366358 locus_tag=Mmwyl1_0110 note='TIGRFAM: oligopeptide/dipeptide ABC transporter, ATPase subunit; PFAM: ABC transporter related; Oligopeptide/dipeptide ABC transporter domain protein; SMART: AAA ATPase; KEGG: stm:STM3626 ABC superfamily (…
NC_009654	GenBank	CDS	127652	128620	+	-1	.	codon_start=1 db_xref=GI:152994153 db_xref=InterPro:IPR003439 db_xref=InterPro:IPR003593 db_xref=InterPro:IPR010066 db_xref=InterPro:IPR013563 db_xref=GeneID:5368227 gene=dppD locus_tag=Mmwyl1_0111 note='DppD and DppF are the ATP-binding components of the ABC dipeptide transport system DppABCDF' product='dipeptide transporter ATP-binding subunit' protein_id=YP_001338988.1 transl_table=11
NC_009654	GenBank	CDS	128632	129546	+	-1	.	codon_start=1 db_xref=GI:152994154 db_xref=InterPro:IPR000515 db_xref=GeneID:5367978 locus_tag=Mmwyl1_0112 note='PFAM: binding-protein-dependent transport systems inner membrane component; KEGG: sfx:S4193 dipeptide transport system permease protein 2' product='dipeptide transporter' protein_id=YP_001338989.1 transl_table=11
NC_009654	GenBank	CDS	129558	130568	+	-1	.	EC_number=3.6.3.24 codon_start=1 db_xref=GI:152994155 db_xref=InterPro:IPR000515 db_xref=GeneID:5366821 locus_tag=Mmwyl1_0113 note='PFAM: binding-protein-dependent transport systems inner membrane component; KEGG: rru:Rru_A2357 binding-protein-dependent transport systems inner membrane component' product='nickel-transporting ATPase' protein_id=YP_001338990.1 transl_table=11
NC_009654	GenBank	CDS	130836	132428	+	-1	.	codon_start=1 db_xref=GI:152994156 db_xref=InterPro:IPR000914 db_xref=GeneID:5368506 locus_tag=Mmwyl1_0114 note='PFAM: extracellular solute-binding protein family 5; KEGG: rru:Rru_A2356 extracellular solute-binding protein, family 5' product='extracellular solute-binding protein' protein_id=YP_001338991.1 transl_table=11
NC_009654	GenBank	CDS	132952	133821	+	-1	.	EC_number=1.1.1.31 codon_start=1 db_xref=GI:152994157 db_xref=InterPro:IPR002204 db_xref=InterPro:IPR006115 db_xref=InterPro:IPR006183 db_xref=GeneID:5366730 locus_tag=Mmwyl1_0115 note='PFAM: 6-phosphogluconate dehydrogenase NAD-binding; KEGG: bms:BR0950 oxidoreductase, putative' product='3-hydroxyisobutyrate dehydrogenase' protein_id=YP_001338992.1 transl_table=11
NC_009654	GenBank	CDS	134278	134898	+	-1	.	codon_start=1 db_xref=GI:152994158 db_xref=InterPro:IPR001087 db_xref=GeneID:5367849 locus_tag=Mmwyl1_0116 note='PFAM: lipolytic protein G-D-S-L family; KEGG: ret:RHE_CH01936 probable arylesterase protein' product='GDSL family lipase' protein_id=YP_001338993.1 transl_table=11
NC_009654	GenBank	CDS	134993	136423	+	1	.	codon_start=1 db_xref=GI:152994159 db_xref=InterPro:IPR002086 db_xref=GeneID:5365424 locus_tag=Mmwyl1_0117 note='PFAM: aldehyde dehydrogenase; KEGG: maq:Maqu_3572 aldehyde dehydrogenase' product='aldehyde dehydrogenase' protein_id=YP_001338994.1 transl_table=11
NC_009654	GenBank	CDS	136541	138526	+	-1	.	codon_start=1 db_xref=GI:152994160 db_xref=InterPro:IPR003660 db_xref=InterPro:IPR004010 db_xref=InterPro:IPR004089 db_xref=GeneID:5366721 locus_tag=Mmwyl1_0118 note='PFAM: histidine kinase HAMP region domain protein; Cache domain protein; chemotaxis sensory transducer; KEGG: pfl:PFL_2312 methyl-accepting chemotaxis transducer' product='methyl-accepting chemotaxis sensory transducer' protein_id=Y…
NC_009654	GenBank	CDS	138650	139399	+	-1	.	codon_start=1 db_xref=GI:152994161 db_xref=InterPro:IPR001034 db_xref=InterPro:IPR013196 db_xref=InterPro:IPR014036 db_xref=GeneID:5365489 locus_tag=Mmwyl1_0119 note='PFAM: regulatory protein DeoR; Helix-turn-helix type 11 domain protein; regulatory protein DeoR; KEGG: bpa:BPP3096 glycerol-3-phosphate regulon repressor protein' product='DeoR family transcriptional regulator' protein_id=YP_0013389…
NC_009654	GenBank	CDS	139500	140522	+	1	.	codon_start=1 db_xref=GI:152994162 db_xref=InterPro:IPR006059 db_xref=InterPro:IPR011587 db_xref=GeneID:5368864 locus_tag=Mmwyl1_0120 note='PFAM: extracellular solute-binding protein family 1; KEGG: sit:TM1040_0544 extracellular solute-binding protein, family 1' product='extracellular solute-binding protein' protein_id=YP_001338997.1 transl_table=11
NC_009654	GenBank	CDS	140573	142255	+	1	.	codon_start=1 db_xref=GI:152994163 db_xref=InterPro:IPR000515 db_xref=GeneID:5364849 locus_tag=Mmwyl1_0121 note='PFAM: binding-protein-dependent transport systems inner membrane component; KEGG: sit:TM1040_0543 binding-protein-dependent transport systems inner membrane component' product='binding-protein-dependent transporter inner membrane component' protein_id=YP_001338998.1 transl_table=11
NC_009654	GenBank	CDS	142243	143286	+	1	.	codon_start=1 db_xref=GI:152994164 db_xref=InterPro:IPR003439 db_xref=InterPro:IPR003593 db_xref=GeneID:5366882 locus_tag=Mmwyl1_0122 note='PFAM: ABC transporter related; SMART: AAA ATPase; KEGG: sme:SMc04300 probable ferric iron transport ATP-binding protein' product='ABC transporter-like protein' protein_id=YP_001338999.1 transl_table=11
NC_009654	GenBank	CDS	143283	144383	+	1	.	codon_start=1 db_xref=GI:152994165 db_xref=GeneID:5368564 locus_tag=Mmwyl1_0123 note='KEGG: sit:TM1040_0541 beta-lactamase-like' product='beta-lactamase-like protein' protein_id=YP_001339000.1 transl_table=11
NC_009654	GenBank	CDS	144367	144936	+	1	.	codon_start=1 db_xref=GI:152994166 db_xref=InterPro:IPR013078 db_xref=GeneID:5368974 locus_tag=Mmwyl1_0124 note='PFAM: Phosphoglycerate mutase; KEGG: csa:Csal_3230 phosphoglycerate mutase' product='phosphoglycerate mutase' protein_id=YP_001339001.1 transl_table=11
NC_009654	GenBank	CDS	144918	145370	+	1	.	codon_start=1 db_xref=GI:152994167 db_xref=GeneID:5368724 locus_tag=Mmwyl1_0125 note='KEGG: yen:YE1682 hypothetical protein' product='hypothetical protein' protein_id=YP_001339002.1 transl_table=11
NC_009654	GenBank	CDS	145501	146676	+	1	.	codon_start=1 db_xref=GI:152994168 db_xref=GeneID:5367943 locus_tag=Mmwyl1_0126 note='KEGG: asa:ASA_0718 hypothetical protein' product='hypothetical protein' protein_id=YP_001339003.1 transl_table=11
NC_009654	GenBank	CDS	146645	147067	+	-1	.	codon_start=1 db_xref=GI:152994169 db_xref=InterPro:IPR005347 db_xref=GeneID:5366563 locus_tag=Mmwyl1_0127 note='PFAM: protein of unknown function UPF0131; KEGG: csa:Csal_2119 protein of unknown function UPF0131' product='hypothetical protein' protein_id=YP_001339004.1 transl_table=11
NC_009654	GenBank	CDS	147196	148281	+	-1	.	codon_start=1 db_xref=GI:152994170 db_xref=InterPro:IPR000005 db_xref=InterPro:IPR001497 db_xref=InterPro:IPR004026 db_xref=InterPro:IPR008332 db_xref=InterPro:IPR014048 db_xref=GeneID:5364881 locus_tag=Mmwyl1_0128 note='TIGRFAM: methylated-DNA--protein-cysteine methyltransferase; PFAM: Ada metal-binding domain protein; methylguanine DNA methyltransferase ribonuclease domain protein; Methylated-D…
NC_009654	GenBank	CDS	148531	149157	+	1	.	codon_start=1 db_xref=GI:152994171 db_xref=InterPro:IPR003140 db_xref=GeneID:5366624 locus_tag=Mmwyl1_0129 note='PFAM: phospholipase/Carboxylesterase; KEGG: yen:YE1144 hypothetical protein' product=phospholipase/carboxylesterase protein_id=YP_001339006.1 transl_table=11
NC_009654	GenBank	CDS	149237	151252	+	-1	.	codon_start=1 db_xref=GI:152994172 db_xref=InterPro:IPR003660 db_xref=InterPro:IPR004089 db_xref=InterPro:IPR004090 db_xref=GeneID:5366390 locus_tag=Mmwyl1_0130 note='PFAM: histidine kinase HAMP region domain protein; chemotaxis sensory transducer; KEGG: pfo:Pfl_0657 chemotaxis sensory transducer, cache sensor' product='methyl-accepting chemotaxis sensory transducer' protein_id=YP_001339007.1 tra…
NC_009654	GenBank	CDS	151619	152380	+	1	.	codon_start=1 db_xref=GI:152994173 db_xref=InterPro:IPR002781 db_xref=GeneID:5366618 locus_tag=Mmwyl1_0131 note='PFAM: protein of unknown function DUF81; KEGG: ppr:PBPRA2195 hypothetical protein' product='hypothetical protein' protein_id=YP_001339008.1 transl_table=11
NC_009654	GenBank	CDS	152600	154117	+	1	.	codon_start=1 db_xref=GI:152994174 db_xref=InterPro:IPR002022 db_xref=GeneID:5365435 locus_tag=Mmwyl1_0132 note='PFAM: Pectate lyase/Amb allergen; KEGG: bsu:BG10840 pectate lyase' product='Pectate lyase/Amb allergen' protein_id=YP_001339009.1 transl_table=11
NC_009654	GenBank	CDS	154560	155444	+	1	.	codon_start=1 db_xref=GI:152994175 db_xref=InterPro:IPR000160 db_xref=GeneID:5365431 locus_tag=Mmwyl1_0133 note='TIGRFAM: diguanylate cyclase; PFAM: GGDEF domain containing protein; KEGG: vvu:VV1_2053 hypothetical protein' product='diguanylate cyclase' protein_id=YP_001339010.1 transl_table=11
NC_009654	GenBank	CDS	155468	156091	+	1	.	codon_start=1 db_xref=GI:152994176 db_xref=InterPro:IPR007396 db_xref=GeneID:5366727 locus_tag=Mmwyl1_0134 note='PFAM: Negative transcriptional regulator; KEGG: sde:Sde_3707 transcriptional regulator, PaiB-like' product='FMN-binding negative transcriptional regulator' protein_id=YP_001339011.1 transl_table=11
NC_009654	GenBank	CDS	156113	157033	+	-1	.	codon_start=1 db_xref=GI:152994177 db_xref=InterPro:IPR000160 db_xref=InterPro:IPR001789 db_xref=GeneID:5365436 locus_tag=Mmwyl1_0135 note='TIGRFAM: diguanylate cyclase; PFAM: GGDEF domain containing protein; response regulator receiver; KEGG: hch:HCH_00862 response regulator containing a CheY-like receiver domain and a GGDEF domain' product='response regulator receiver modulated diguanylate cycl…
NC_009654	GenBank	CDS	157035	159773	+	-1	.	EC_number=2.7.13.3 codon_start=1 db_xref=GI:152994178 db_xref=InterPro:IPR001789 db_xref=InterPro:IPR003594 db_xref=InterPro:IPR003661 db_xref=InterPro:IPR004358 db_xref=InterPro:IPR005467 db_xref=InterPro:IPR008207 db_xref=InterPro:IPR013656 db_xref=GeneID:5366323 locus_tag=Mmwyl1_0136 note='PFAM: response regulator receiver; ATP-binding region ATPase domain protein; histidine kinase A domain pr…
NC_009654	GenBank	CDS	159828	161111	+	-1	.	codon_start=1 db_xref=GI:152994179 db_xref=InterPro:IPR010318 db_xref=GeneID:5368749 locus_tag=Mmwyl1_0137 note='PFAM: protein of unknown function DUF917; KEGG: cvi:CV3147 hypothetical protein' product='hypothetical protein' protein_id=YP_001339014.1 transl_table=11
NC_009654	GenBank	CDS	161543	162718	+	-1	.	codon_start=1 db_xref=GI:152994180 db_xref=InterPro:IPR006162 db_xref=InterPro:IPR007114 db_xref=InterPro:IPR011701 db_xref=GeneID:5365123 locus_tag=Mmwyl1_0138 note='PFAM: major facilitator superfamily MFS_1; KEGG: pmy:Pmen_1505 major facilitator superfamily MFS_1' product='major facilitator transporter' protein_id=YP_001339015.1 transl_table=11
NC_009654	GenBank	CDS	162819	163724	+	1	.	codon_start=1 db_xref=GI:152994181 db_xref=InterPro:IPR000847 db_xref=InterPro:IPR005119 db_xref=GeneID:5365099 locus_tag=Mmwyl1_0139 note='PFAM: regulatory protein LysR; LysR substrate-binding; KEGG: bra:BRADO6676 putative transcriptional regulatory protein, LysR family' product='LysR family transcriptional regulator' protein_id=YP_001339016.1 transl_table=11
NC_009654	GenBank	CDS	163809	165107	+	-1	.	codon_start=1 db_xref=GI:152994182 db_xref=InterPro:IPR000014 db_xref=InterPro:IPR000700 db_xref=InterPro:IPR001610 db_xref=InterPro:IPR004089 db_xref=InterPro:IPR004090 db_xref=InterPro:IPR013655 db_xref=InterPro:IPR013656 db_xref=InterPro:IPR013767 db_xref=GeneID:5365203 locus_tag=Mmwyl1_0140 note='TIGRFAM: PAS sensor protein; PFAM: chemotaxis sensory transducer; PAS fold-3 domain protein; PAS …
NC_009654	GenBank	CDS	165481	165780	+	1	.	codon_start=1 db_xref=GI:152994183 db_xref=InterPro:IPR014057 db_xref=GeneID:5364862 locus_tag=Mmwyl1_0141 note='TIGRFAM: Addiction module antidote protein HI1420; KEGG: neu:NE1355 Cro repressor helix-turn-helix motif:helix-turn-helix motif' product='putative transcriptional regulator' protein_id=YP_001339018.1 transl_table=11
NC_009654	GenBank	CDS	166107	167279	+	-1	.	codon_start=1 db_xref=GI:152994184 db_xref=InterPro:IPR011701 db_xref=GeneID:5364792 locus_tag=Mmwyl1_0142 note='PFAM: major facilitator superfamily MFS_1; KEGG: gka:GK2763 hypothetical protein' product='major facilitator transporter' protein_id=YP_001339019.1 transl_table=11
NC_009654	GenBank	CDS	167276	168511	+	-1	.	codon_start=1 db_xref=GI:152994185 db_xref=GeneID:5364772 locus_tag=Mmwyl1_0143 note='KEGG: psp:PSPPH_4299 hypothetical protein' product='hypothetical protein' protein_id=YP_001339020.1 transl_table=11
NC_009654	GenBank	CDS	168570	169922	+	-1	.	codon_start=1 db_xref=GI:152994186 db_xref=InterPro:IPR004113 db_xref=InterPro:IPR006094 db_xref=GeneID:5365006 locus_tag=Mmwyl1_0144 note='PFAM: FAD linked oxidase domain protein; KEGG: atc:AGR_C_3718 glycolate oxidase subunit D-like; D-lactate dehydrogenase-like' product='FAD linked oxidase domain-containing protein' protein_id=YP_001339021.1 transl_table=11
NC_009654	GenBank	CDS	169954	170937	+	-1	.	codon_start=1 db_xref=GI:152994187 db_xref=GeneID:5365044 locus_tag=Mmwyl1_0145 product='hypothetical protein' protein_id=YP_001339022.1 transl_table=11
NC_009654	GenBank	CDS	171126	172115	+	-1	.	codon_start=1 db_xref=GI:152994188 db_xref=GeneID:5368244 locus_tag=Mmwyl1_0146 note='KEGG: bpl:BURPS1106A_0536 putative syringomycin biosynthesis enzyme' product='hypothetical protein' protein_id=YP_001339023.1 transl_table=11
NC_009654	GenBank	CDS	172615	173208	+	-1	.	EC_number=3.2.2.20 codon_start=1 db_xref=GI:152994189 db_xref=InterPro:IPR005019 db_xref=GeneID:5364969 locus_tag=Mmwyl1_0147 note='PFAM: methyladenine glycosylase; KEGG: sit:TM1040_1922 DNA-3-methyladenine glycosylase I' product='DNA-3-methyladenine glycosylase I' protein_id=YP_001339024.1 transl_table=11
NC_009654	GenBank	CDS	173195	174124	+	-1	.	codon_start=1 db_xref=GI:152994190 db_xref=InterPro:IPR000847 db_xref=InterPro:IPR005119 db_xref=GeneID:5365211 locus_tag=Mmwyl1_0148 note='PFAM: regulatory protein LysR; LysR substrate-binding; KEGG: jan:Jann_1407 transcriptional regulator, LysR family' product='LysR family transcriptional regulator' protein_id=YP_001339025.1 transl_table=11
NC_009654	GenBank	CDS	174325	175356	+	1	.	codon_start=1 db_xref=GI:152994191 db_xref=InterPro:IPR001638 db_xref=GeneID:5364843 locus_tag=Mmwyl1_0149 note='PFAM: extracellular solute-binding protein family 3; KEGG: ppr:PBPRA2185 putative amino acid ABC transporter, periplasmic amino acid-binding protein' product='extracellular solute-binding protein' protein_id=YP_001339026.1 transl_table=11
NC_009654	GenBank	CDS	175472	176704	+	1	.	codon_start=1 db_xref=GI:152994192 db_xref=InterPro:IPR000515 db_xref=InterPro:IPR010065 db_xref=GeneID:5365241 locus_tag=Mmwyl1_0150 note='TIGRFAM: polar amino acid ABC transporter, inner membrane subunit; PFAM: binding-protein-dependent transport systems inner membrane component; KEGG: vvu:VV1_2704 ABC-type amino acid transport system, permease component' product='polar amino acid ABC transport…
NC_009654	GenBank	CDS	176705	178063	+	1	.	codon_start=1 db_xref=GI:152994193 db_xref=InterPro:IPR000515 db_xref=InterPro:IPR010065 db_xref=GeneID:5369211 locus_tag=Mmwyl1_0151 note='TIGRFAM: polar amino acid ABC transporter, inner membrane subunit; PFAM: binding-protein-dependent transport systems inner membrane component; KEGG: dps:DP1436 probable amino acid ABC transporter, permease protein' product='polar amino acid ABC transporter in…
NC_009654	GenBank	CDS	178063	178833	+	1	.	codon_start=1 db_xref=GI:152994194 db_xref=InterPro:IPR003439 db_xref=InterPro:IPR003593 db_xref=GeneID:5369169 locus_tag=Mmwyl1_0152 note='PFAM: ABC transporter related; SMART: AAA ATPase; KEGG: ppr:PBPRA2188 putative amino acid ABC transporter, ATP-binding protein' product='ABC transporter-like protein' protein_id=YP_001339029.1 transl_table=11
NC_009654	GenBank	CDS	179015	180325	+	1	.	codon_start=1 db_xref=GI:152994195 db_xref=InterPro:IPR001100 db_xref=InterPro:IPR003042 db_xref=InterPro:IPR006076 db_xref=GeneID:5368652 locus_tag=Mmwyl1_0153 note='PFAM: FAD dependent oxidoreductase; KEGG: rde:RD1_3866 oxidoreductase, putative' product='FAD dependent oxidoreductase' protein_id=YP_001339030.1 transl_table=11
NC_009654	GenBank	CDS	180395	180847	+	-1	.	codon_start=1 db_xref=GI:152994196 db_xref=InterPro:IPR000182 db_xref=GeneID:5364850 locus_tag=Mmwyl1_0154 note='PFAM: GCN5-related N-acetyltransferase; KEGG: hch:HCH_03105 histone acetyltransferase HPA2/related acetyltransferase' product='N-acetyltransferase GCN5' protein_id=YP_001339031.1 transl_table=11
NC_009654	GenBank	CDS	180870	181508	+	-1	.	codon_start=1 db_xref=GI:152994197 db_xref=InterPro:IPR001451 db_xref=GeneID:5365210 locus_tag=Mmwyl1_0155 note='KEGG: spc:Sputcn32_1461 transferase hexapeptide repeat containing protein' product='hexapaptide repeat-containing transferase' protein_id=YP_001339032.1 transl_table=11
NC_009654	GenBank	CDS	181615	183285	+	1	.	codon_start=1 db_xref=GI:152994198 db_xref=GeneID:5369175 locus_tag=Mmwyl1_0156 note='KEGG: pin:Ping_2323 hypothetical protein' product='hypothetical protein' protein_id=YP_001339033.1 transl_table=11
NC_009654	GenBank	CDS	183278	184213	+	1	.	codon_start=1 db_xref=GI:152994199 db_xref=InterPro:IPR011761 db_xref=InterPro:IPR013651 db_xref=GeneID:5368634 locus_tag=Mmwyl1_0157 note='PFAM: RimK domain protein ATP-grasp; KEGG: pin:Ping_2322 RimK domain protein ATP-grasp' product='RimK domain-containing protein' protein_id=YP_001339034.1 transl_table=11
NC_009654	GenBank	CDS	184210	185325	+	1	.	codon_start=1 db_xref=GI:152994200 db_xref=GeneID:5365186 locus_tag=Mmwyl1_0158 note='KEGG: pin:Ping_2321 HPr kinase' product='HPr kinase' protein_id=YP_001339035.1 transl_table=11
NC_009654	GenBank	CDS	185466	186812	+	1	.	codon_start=1 db_xref=GI:152994201 db_xref=InterPro:IPR004843 db_xref=GeneID:5368863 locus_tag=Mmwyl1_0159 note='PFAM: metallophosphoesterase; KEGG: pin:Ping_2319 hypothetical protein' product=metallophosphoesterase protein_id=YP_001339036.1 transl_table=11
NC_009654	GenBank	CDS	186809	187078	+	1	.	codon_start=1 db_xref=GI:152994202 db_xref=GeneID:5365200 locus_tag=Mmwyl1_0160 note='KEGG: pin:Ping_2318 hypothetical protein' product='hypothetical protein' protein_id=YP_001339037.1 transl_table=11
NC_009654	GenBank	CDS	187228	189213	+	1	.	codon_start=1 db_xref=GI:152994203 db_xref=InterPro:IPR003660 db_xref=InterPro:IPR004089 db_xref=InterPro:IPR004090 db_xref=GeneID:5369042 locus_tag=Mmwyl1_0161 note='PFAM: chemotaxis sensory transducer; KEGG: mgm:Mmc1_3308 methyl-accepting chemotaxis sensory transducer' product='methyl-accepting chemotaxis sensory transducer' protein_id=YP_001339038.1 transl_table=11
NC_009654	GenBank	CDS	189334	189576	+	1	.	codon_start=1 db_xref=GI:152994204 db_xref=InterPro:IPR010696 db_xref=GeneID:5364858 locus_tag=Mmwyl1_0162 note='PFAM: protein of unknown function DUF1272; KEGG: mlo:msl4947 hypothetical protein' product='hypothetical protein' protein_id=YP_001339039.1 transl_table=11
NC_009654	GenBank	CDS	189768	190238	+	1	.	codon_start=1 db_xref=GI:152994205 db_xref=GeneID:5364789 locus_tag=Mmwyl1_0163 note='KEGG: sdn:Sden_1542 hypothetical protein' product='hypothetical protein' protein_id=YP_001339040.1 transl_table=11
NC_009654	GenBank	CDS	190343	191773	+	-1	.	codon_start=1 db_xref=GI:152994206 db_xref=InterPro:IPR000560 db_xref=GeneID:5364910 locus_tag=Mmwyl1_0164 note='PFAM: histidine acid phosphatase; KEGG: aci:ACIAD1671 hypothetical protein' product='histidine acid phosphatase' protein_id=YP_001339041.1 transl_table=11
NC_009654	GenBank	CDS	191869	192675	+	-1	.	codon_start=1 db_xref=GI:152994207 db_xref=InterPro:IPR011761 db_xref=InterPro:IPR013651 db_xref=GeneID:5365127 locus_tag=Mmwyl1_0165 note='PFAM: RimK domain protein ATP-grasp; KEGG: maq:Maqu_0076 RimK domain protein ATP-grasp' product='RimK domain-containing protein' protein_id=YP_001339042.1 transl_table=11
NC_009654	GenBank	CDS	192809	193246	+	-1	.	codon_start=1 db_xref=GI:152994208 db_xref=GeneID:5365216 locus_tag=Mmwyl1_0166 note='KEGG: maq:Maqu_2932 hypothetical protein' product='hypothetical protein' protein_id=YP_001339043.1 transl_table=11
NC_009654	GenBank	CDS	193430	194344	+	-1	.	codon_start=1 db_xref=GI:152994209 db_xref=InterPro:IPR000620 db_xref=InterPro:IPR004626 db_xref=GeneID:5365166 locus_tag=Mmwyl1_0167 note='TIGRFAM: RarD protein, DMT superfamily transporter; PFAM: protein of unknown function DUF6 transmembrane; KEGG: asa:ASA_4157 RarD protein' product='transporter DMT superfamily protein' protein_id=YP_001339044.1 transl_table=11
NC_009654	GenBank	CDS	194814	195743	+	1	.	codon_start=1 db_xref=GI:152994210 db_xref=InterPro:IPR000620 db_xref=GeneID:5364927 locus_tag=Mmwyl1_0168 note='PFAM: protein of unknown function DUF6 transmembrane; KEGG: rxy:Rxyl_0218 protein of unknown function DUF6, transmembrane' product='hypothetical protein' protein_id=YP_001339045.1 transl_table=11
NC_009654	GenBank	CDS	195863	196798	+	1	.	codon_start=1 db_xref=GI:152994211 db_xref=InterPro:IPR000620 db_xref=GeneID:5365566 locus_tag=Mmwyl1_0169 note='PFAM: protein of unknown function DUF6 transmembrane; KEGG: psa:PST_1584 hypothetical protein' product='hypothetical protein' protein_id=YP_001339046.1 transl_table=11
NC_009654	GenBank	CDS	196800	197783	+	1	.	codon_start=1 db_xref=GI:152994212 db_xref=InterPro:IPR000005 db_xref=InterPro:IPR002818 db_xref=GeneID:5368890 locus_tag=Mmwyl1_0170 note='PFAM: helix-turn-helix- domain containing protein AraC type; ThiJ/PfpI domain protein; KEGG: rru:Rru_A0758 transcriptional regulator, AraC family' product='AraC family transcriptional regulator' protein_id=YP_001339047.1 transl_table=11
NC_009654	GenBank	CDS	198189	198998	+	-1	.	codon_start=1 db_xref=GI:152994213 db_xref=InterPro:IPR001279 db_xref=GeneID:5365064 locus_tag=Mmwyl1_0171 note='PFAM: beta-lactamase domain protein; KEGG: ret:RHE_PD00028 probable beta-lactamase like protein' product='beta-lactamase domain-containing protein' protein_id=YP_001339048.1 transl_table=11
NC_009654	GenBank	CDS	199222	200388	+	-1	.	EC_number=1.1.1.1 codon_start=1 db_xref=GI:152994214 db_xref=InterPro:IPR001670 db_xref=GeneID:5364751 locus_tag=Mmwyl1_0172 note='PFAM: iron-containing alcohol dehydrogenase; KEGG: rle:pRL100135 putative 1,3-propanediol dehydrogenase' product='alcohol dehydrogenase' protein_id=YP_001339049.1 transl_table=11
NC_009654	GenBank	CDS	200429	201868	+	-1	.	codon_start=1 db_xref=GI:152994215 db_xref=InterPro:IPR002086 db_xref=InterPro:IPR010102 db_xref=GeneID:5364935 locus_tag=Mmwyl1_0173 note='TIGRFAM: succinic semialdehyde dehydrogenase; PFAM: aldehyde dehydrogenase; KEGG: bmb:BruAb1_1628 GabD, succinate-semialdehyde dehydrogenase' product='succinate-semialdehyde dehydrogenase' protein_id=YP_001339050.1 transl_table=11
NC_009654	GenBank	CDS	202259	203614	+	1	.	codon_start=1 db_xref=GI:152994216 db_xref=InterPro:IPR000014 db_xref=InterPro:IPR000700 db_xref=InterPro:IPR002078 db_xref=InterPro:IPR002197 db_xref=InterPro:IPR003593 db_xref=InterPro:IPR013656 db_xref=InterPro:IPR013767 db_xref=GeneID:5365036 locus_tag=Mmwyl1_0174 note='TIGRFAM: PAS sensor protein; PFAM: sigma-54 factor interaction domain-containing protein; helix-turn-helix Fis-type; PAS fol…
NC_009654	GenBank	CDS	203810	205018	+	1	.	codon_start=1 db_xref=GI:152994217 db_xref=InterPro:IPR007114 db_xref=InterPro:IPR011701 db_xref=GeneID:5364937 locus_tag=Mmwyl1_0175 note='PFAM: major facilitator superfamily MFS_1; KEGG: sit:TM1040_1097 major facilitator superfamily MFS_1' product='major facilitator transporter' protein_id=YP_001339052.1 transl_table=11
NC_009654	GenBank	CDS	205254	207404	+	1	.	codon_start=1 db_xref=GI:152994218 db_xref=InterPro:IPR000815 db_xref=InterPro:IPR001100 db_xref=InterPro:IPR001327 db_xref=InterPro:IPR002218 db_xref=InterPro:IPR004099 db_xref=InterPro:IPR012999 db_xref=InterPro:IPR013027 db_xref=InterPro:IPR015414 db_xref=GeneID:5364677 locus_tag=Mmwyl1_0176 note='PFAM: FAD-dependent pyridine nucleotide-disulphide oxidoreductase; glucose-inhibited division pro…
NC_009654	GenBank	CDS	207409	208227	+	1	.	codon_start=1 db_xref=GI:152994219 db_xref=GeneID:5365396 locus_tag=Mmwyl1_0177 note='KEGG: sfr:Sfri_2958 protein of unknown function DUF547' product='hypothetical protein' protein_id=YP_001339054.1 transl_table=11
NC_009654	GenBank	CDS	208222	209169	+	-1	.	codon_start=1 db_xref=GI:152994220 db_xref=InterPro:IPR000847 db_xref=InterPro:IPR005119 db_xref=GeneID:5364975 locus_tag=Mmwyl1_0178 note='PFAM: regulatory protein LysR; LysR substrate-binding; KEGG: hch:HCH_01626 transcriptional regulator' product='LysR family transcriptional regulator' protein_id=YP_001339055.1 transl_table=11
NC_009654	GenBank	CDS	209266	209988	+	1	.	codon_start=1 db_xref=GI:152994221 db_xref=InterPro:IPR002781 db_xref=GeneID:5364796 locus_tag=Mmwyl1_0179 note='PFAM: protein of unknown function DUF81; KEGG: hch:HCH_01625 predicted permease' product='hypothetical protein' protein_id=YP_001339056.1 transl_table=11
NC_009654	GenBank	CDS	209994	210845	+	-1	.	codon_start=1 db_xref=GI:152994222 db_xref=InterPro:IPR000515 db_xref=GeneID:5369212 locus_tag=Mmwyl1_0180 note='PFAM: binding-protein-dependent transport systems inner membrane component; KEGG: eca:ECA4247 ABC transporter permease protein' product='binding-protein-dependent transporter inner membrane component' protein_id=YP_001339057.1 transl_table=11
NC_009654	GenBank	CDS	210845	211693	+	-1	.	codon_start=1 db_xref=GI:152994223 db_xref=InterPro:IPR000515 db_xref=GeneID:5369043 locus_tag=Mmwyl1_0181 note='PFAM: binding-protein-dependent transport systems inner membrane component; KEGG: eca:ECA4248 ABC transporter permease protein' product='binding-protein-dependent transporter inner membrane component' protein_id=YP_001339058.1 transl_table=11
NC_009654	GenBank	CDS	211808	212956	+	-1	.	codon_start=1 db_xref=GI:152994224 db_xref=InterPro:IPR006059 db_xref=GeneID:5368544 locus_tag=Mmwyl1_0182 note='PFAM: extracellular solute-binding protein family 1; KEGG: eca:ECA4249 ABC transporter periplasmic binding protein' product='extracellular solute-binding protein' protein_id=YP_001339059.1 transl_table=11
NC_009654	GenBank	CDS	212946	214043	+	-1	.	codon_start=1 db_xref=GI:152994225 db_xref=InterPro:IPR001482 db_xref=InterPro:IPR003439 db_xref=InterPro:IPR003593 db_xref=InterPro:IPR013611 db_xref=GeneID:5368902 locus_tag=Mmwyl1_0183 note='PFAM: ABC transporter related; Transport-associated OB domain protein; SMART: AAA ATPase; KEGG: eca:ECA4250 ABC transporter ATP-binding protein' product='ABC transporter-like protein' protein_id=YP_0013390…
NC_009654	GenBank	CDS	214240	215037	+	1	.	codon_start=1 db_xref=GI:152994226 db_xref=GeneID:5365234 locus_tag=Mmwyl1_0184 note='KEGG: hch:HCH_03300 metal-dependent hydrolase of the beta-lactamase superfamily III' product='beta-lactamase superfamily hydrolase' protein_id=YP_001339061.1 transl_table=11
NC_009654	GenBank	CDS	215034	216083	+	1	.	EC_number=5.1.1.1 codon_start=1 db_xref=GI:152994227 db_xref=InterPro:IPR000843 db_xref=InterPro:IPR001761 db_xref=GeneID:5365475 locus_tag=Mmwyl1_0185 note='PFAM: regulatory protein LacI; periplasmic binding protein/LacI transcriptional regulator; KEGG: bam:Bamb_4155 transcriptional regulator, LacI family' product='alanine racemase' protein_id=YP_001339062.1 transl_table=11
NC_009654	GenBank	CDS	216085	216858	+	1	.	EC_number=3.1.3.25 codon_start=1 db_xref=GI:152994228 db_xref=InterPro:IPR000760 db_xref=GeneID:5368766 locus_tag=Mmwyl1_0186 note='PFAM: inositol monophosphatase; KEGG: psa:PST_1593 inositol-1-monophosphatase' product='inositol-phosphate phosphatase' protein_id=YP_001339063.1 transl_table=11
NC_009654	GenBank	CDS	217007	218416	+	1	.	codon_start=1 db_xref=GI:152994229 db_xref=InterPro:IPR000014 db_xref=InterPro:IPR000160 db_xref=InterPro:IPR003018 db_xref=GeneID:5365125 locus_tag=Mmwyl1_0187 note='TIGRFAM: PAS sensor protein; diguanylate cyclase; PFAM: GGDEF domain containing protein; GAF domain protein; KEGG: cvi:CV0812 hypothetical protein' product='PAS/PAC sensor-containing diguanylate cyclase' protein_id=YP_001339064.1 tr…
NC_009654	GenBank	CDS	218551	219051	+	1	.	codon_start=1 db_xref=GI:152994230 db_xref=InterPro:IPR002725 db_xref=GeneID:5364987 locus_tag=Mmwyl1_0188 note='PFAM: protein of unknown function DUF45; KEGG: shm:Shewmr7_2516 protein of unknown function DUF45' product='hypothetical protein' protein_id=YP_001339065.1 transl_table=11
NC_009654	GenBank	CDS	219323	220066	+	1	.	codon_start=1 db_xref=GI:152994231 db_xref=InterPro:IPR009331 db_xref=GeneID:5368772 locus_tag=Mmwyl1_0189 note='PFAM: Oligogalacturonate-specific porin; KEGG: vvy:VVA1381 hypothetical protein' product='oligogalacturonate-specific porin' protein_id=YP_001339066.1 transl_table=11
NC_009654	GenBank	CDS	220226	221149	+	-1	.	codon_start=1 db_xref=GI:152994232 db_xref=GeneID:5369022 locus_tag=Mmwyl1_0190 note='KEGG: pst:PSPTO_4527 hypothetical protein' product='hypothetical protein' protein_id=YP_001339067.1 transl_table=11
NC_009654	GenBank	CDS	221415	222098	+	-1	.	codon_start=1 db_xref=GI:152994233 db_xref=InterPro:IPR003744 db_xref=GeneID:5368400 locus_tag=Mmwyl1_0191 note='TIGRFAM: conserved hypothetical integral membrane protein; PFAM: protein of unknown function DUF165; KEGG: vpa:VP3004 hypothetical protein' product='hypothetical protein' protein_id=YP_001339068.1 transl_table=11
NC_009654	GenBank	CDS	222346	222843	+	-1	.	codon_start=1 db_xref=GI:152994234 db_xref=InterPro:IPR007065 db_xref=GeneID:5364817 locus_tag=Mmwyl1_0192 note='PFAM: HPP family protein?; KEGG: she:Shewmr4_2802 HPP family protein' product='HPP family protein' protein_id=YP_001339069.1 transl_table=11
NC_009654	GenBank	CDS	222966	223520	+	1	.	codon_start=1 db_xref=GI:152994235 db_xref=InterPro:IPR001647 db_xref=GeneID:5364673 locus_tag=Mmwyl1_0193 note='PFAM: regulatory protein TetR; KEGG: she:Shewmr4_2801 transcriptional regulator, TetR family' product='TetR family transcriptional regulator' protein_id=YP_001339070.1 transl_table=11
NC_009654	GenBank	CDS	223549	224406	+	-1	.	codon_start=1 db_xref=GI:152994236 db_xref=InterPro:IPR000687 db_xref=GeneID:5365174 locus_tag=Mmwyl1_0194 note='PFAM: protein of unknown function RIO1; KEGG: ppr:PBPRA1235 putative RIO1/ZK632.3/MJ0444 family protein' product='hypothetical protein' protein_id=YP_001339071.1 transl_table=11
NC_009654	GenBank	CDS	224512	225420	+	-1	.	codon_start=1 db_xref=GI:152994237 db_xref=GeneID:5367188 locus_tag=Mmwyl1_0195 note='KEGG: pcr:Pcryo_2352 hypothetical protein' product='hypothetical protein' protein_id=YP_001339072.1 transl_table=11
NC_009654	GenBank	CDS	225885	226955	+	-1	.	codon_start=1 db_xref=GI:152994238 db_xref=InterPro:IPR000160 db_xref=GeneID:5367078 locus_tag=Mmwyl1_0196 note='TIGRFAM: diguanylate cyclase; PFAM: GGDEF domain containing protein; KEGG: acb:A1S_3345 putative domain GGDEF protein' product='diguanylate cyclase' protein_id=YP_001339073.1 transl_table=11
NC_009654	GenBank	CDS	227056	228684	+	-1	.	codon_start=1 db_xref=GI:152994239 db_xref=InterPro:IPR003660 db_xref=InterPro:IPR004089 db_xref=GeneID:5367306 locus_tag=Mmwyl1_0197 note='PFAM: histidine kinase HAMP region domain protein; chemotaxis sensory transducer; KEGG: ppd:Ppro_2998 methyl-accepting chemotaxis sensory transducer' product='methyl-accepting chemotaxis sensory transducer' protein_id=YP_001339074.1 transl_table=11
NC_009654	GenBank	CDS	228762	230018	+	-1	.	codon_start=1 db_xref=GI:152994240 db_xref=InterPro:IPR000629 db_xref=InterPro:IPR001650 db_xref=InterPro:IPR011545 db_xref=InterPro:IPR014001 db_xref=InterPro:IPR014014 db_xref=InterPro:IPR014021 db_xref=GeneID:5367294 locus_tag=Mmwyl1_0198 note='PFAM: helicase domain protein; DEAD/DEAH box helicase domain protein; SMART: DEAD-like helicases; KEGG: ppr:PBPRA1748 putative ATP-dependent RNA helica…
NC_009654	GenBank	CDS	230188	231672	+	-1	.	codon_start=1 db_xref=GI:152994241 db_xref=InterPro:IPR004770 db_xref=GeneID:5366643 locus_tag=Mmwyl1_0199 note='TIGRFAM: Na+/H+ antiporter NhaC; PFAM: Na+ antiporter NhaC; KEGG: rsh:Rsph17029_1769 Na+/H+ antiporter NhaC' product='Na+/H+ antiporter NhaC' protein_id=YP_001339076.1 transl_table=11
NC_009654	GenBank	CDS	232409	233140	+	1	.	codon_start=1 db_xref=GI:152994242 db_xref=InterPro:IPR001789 db_xref=InterPro:IPR001867 db_xref=GeneID:5366461 locus_tag=Mmwyl1_0200 note='PFAM: response regulator receiver; transcriptional regulator domain protein; KEGG: cps:CPS_2473 DNA-binding response regulator' product='two component transcriptional regulator' protein_id=YP_001339077.1 transl_table=11
NC_009654	GenBank	CDS	233266	234066	+	1	.	codon_start=1 db_xref=GI:152994243 db_xref=GeneID:5367404 locus_tag=Mmwyl1_0201 note='KEGG: cps:CPS_2474 bacterial extracellular solute-binding protein, family 3' product='extracellular solute-binding protein' protein_id=YP_001339078.1 transl_table=11
NC_009654	GenBank	CDS	234069	236414	+	1	.	EC_number=2.7.13.3 codon_start=1 db_xref=GI:152994244 db_xref=InterPro:IPR001789 db_xref=InterPro:IPR003594 db_xref=InterPro:IPR003660 db_xref=InterPro:IPR003661 db_xref=InterPro:IPR004358 db_xref=InterPro:IPR005467 db_xref=InterPro:IPR008207 db_xref=GeneID:5366388 locus_tag=Mmwyl1_0202 note='PFAM: response regulator receiver; ATP-binding region ATPase domain protein; histidine kinase HAMP region…
NC_009654	GenBank	CDS	236411	237703	+	-1	.	codon_start=1 db_xref=GI:152994245 db_xref=InterPro:IPR006076 db_xref=GeneID:5366094 locus_tag=Mmwyl1_0203 note='PFAM: FAD dependent oxidoreductase; KEGG: cps:CPS_2746 oxidoreductase, FAD-dependent' product='FAD dependent oxidoreductase' protein_id=YP_001339080.1 transl_table=11
NC_009654	GenBank	CDS	237768	238718	+	-1	.	EC_number=4.3.1.12 codon_start=1 db_xref=GI:152994246 db_xref=InterPro:IPR003462 db_xref=InterPro:IPR006151 db_xref=GeneID:5367283 locus_tag=Mmwyl1_0204 note='catalyzes the formation of L-proline from L-ornithine' product='ornithine cyclodeaminase' protein_id=YP_001339081.1 transl_table=11
NC_009654	GenBank	CDS	238968	239663	+	1	.	codon_start=1 db_xref=GI:152994247 db_xref=InterPro:IPR000005 db_xref=GeneID:5366855 locus_tag=Mmwyl1_0205 note='PFAM: helix-turn-helix- domain containing protein AraC type; KEGG: cps:CPS_2748 transcriptional regulator, AraC family' product='helix-turn-helix domain-containing protein' protein_id=YP_001339082.1 transl_table=11
NC_009654	GenBank	CDS	239840	241510	+	1	.	codon_start=1 db_xref=GI:152994248 db_xref=InterPro:IPR000160 db_xref=InterPro:IPR003660 db_xref=GeneID:5366329 locus_tag=Mmwyl1_0206 note='TIGRFAM: diguanylate cyclase; PFAM: GGDEF domain containing protein; histidine kinase HAMP region domain protein; KEGG: maq:Maqu_3791 diguanylate cyclase' product='diguanylate cyclase' protein_id=YP_001339083.1 transl_table=11
NC_009654	GenBank	CDS	241614	242909	+	-1	.	codon_start=1 db_xref=GI:152994249 db_xref=InterPro:IPR004680 db_xref=InterPro:IPR004681 db_xref=InterPro:IPR010656 db_xref=GeneID:5366161 locus_tag=Mmwyl1_0207 note='TIGRFAM: TRAP dicarboxylate transporter, DctM subunit; PFAM: Citrate transporter; TRAP C4-dicarboxylate transport system permease DctM subunit; KEGG: jan:Jann_4136 TRAP dicarboxylate transporter-DctM subunit' product='TRAP dicarboxy…
NC_009654	GenBank	CDS	242906	243403	+	-1	.	codon_start=1 db_xref=GI:152994250 db_xref=InterPro:IPR007387 db_xref=GeneID:5367022 locus_tag=Mmwyl1_0208 note='PFAM: Tripartite ATP-independent periplasmic transporter DctQ component; KEGG: jan:Jann_4137 tripartite ATP-independent periplasmic transporter, DctQ component' product='tripartite ATP-independent periplasmic transporter DctQ' protein_id=YP_001339085.1 transl_table=11
NC_009654	GenBank	CDS	243416	244429	+	-1	.	codon_start=1 db_xref=GI:152994251 db_xref=InterPro:IPR004682 db_xref=GeneID:5368614 locus_tag=Mmwyl1_0209 note='PFAM: TRAP dicarboxylate transporter- DctP subunit; KEGG: rde:RD1_0742 C4-dicarboxylate-binding protein, putative' product='TRAP dicarboxylate transporter subunit DctP' protein_id=YP_001339086.1 transl_table=11
NC_009654	GenBank	CDS	244448	245041	+	-1	.	codon_start=1 db_xref=GI:152994252 db_xref=GeneID:5367160 locus_tag=Mmwyl1_0210 note='KEGG: cgt:cgR_0209 hypothetical protein' product='hypothetical protein' protein_id=YP_001339087.1 transl_table=11
NC_009654	GenBank	CDS	245257	246045	+	1	.	codon_start=1 db_xref=GI:152994253 db_xref=InterPro:IPR005471 db_xref=InterPro:IPR014757 db_xref=GeneID:5367071 locus_tag=Mmwyl1_0211 note='PFAM: regulatory protein IclR; Transcriptional regulator IclR; KEGG: chy:CHY_1273 transcriptional regulator, IclR family' product='transcriptional regulator IclR' protein_id=YP_001339088.1 transl_table=11
NC_009654	GenBank	CDS	246083	246739	+	1	.	codon_start=1 db_xref=GI:152994254 db_xref=InterPro:IPR000887 db_xref=GeneID:5367115 locus_tag=Mmwyl1_0212 note='TIGRFAM: 2-dehydro-3-deoxyphosphogluconate aldolase/4-hydroxy-2-oxoglutarate aldolase; PFAM: KDPG and KHG aldolase; KEGG: mta:Moth_0420 2-dehydro-3-deoxyphosphogluconate aldolase/4-hydroxy-2-oxoglutarate aldolase' product='2-dehydro-3-deoxyphosphogluconate aldolase' protein_id=YP_00133…
NC_009654	GenBank	CDS	247191	248198	+	1	.	codon_start=1 db_xref=GI:152994255 db_xref=GeneID:5367051 locus_tag=Mmwyl1_0213 note='KEGG: hch:HCH_06066 hypothetical protein' product='hypothetical protein' protein_id=YP_001339090.1 transl_table=11
NC_009654	GenBank	CDS	248472	250874	+	-1	.	codon_start=1 db_xref=GI:152994256 db_xref=InterPro:IPR001764 db_xref=InterPro:IPR002772 db_xref=GeneID:5367242 locus_tag=Mmwyl1_0214 note='PFAM: glycoside hydrolase family 3 domain protein; KEGG: cth:Cthe_1256 glycoside hydrolase, family 3-like protein' product='glycoside hydrolase family 3' protein_id=YP_001339091.1 transl_table=11
NC_009654	GenBank	CDS	250888	251544	+	-1	.	codon_start=1 db_xref=GI:152994257 db_xref=InterPro:IPR001647 db_xref=GeneID:5367217 locus_tag=Mmwyl1_0215 note='PFAM: regulatory protein TetR; KEGG: oih:OB0328 transcriptional regulator' product='TetR family transcriptional regulator' protein_id=YP_001339092.1 transl_table=11
NC_009654	GenBank	CDS	251740	253617	+	-1	.	EC_number=3.5.1.78 codon_start=1 db_xref=GI:152994258 db_xref=InterPro:IPR003439 db_xref=InterPro:IPR005494 db_xref=InterPro:IPR007921 db_xref=GeneID:5367203 locus_tag=Mmwyl1_0216 note='catalyzes the formation of glutathionylspermidine from glutathione and spermidine; also catalyzes the reverse reaction' product='bifunctional glutathionylspermidine amidase/glutathionylspermidine synthetase' prote…
NC_009654	GenBank	CDS	253872	254948	+	1	.	codon_start=1 db_xref=GI:152994259 db_xref=InterPro:IPR001155 db_xref=GeneID:5367284 locus_tag=Mmwyl1_0217 note='PFAM: NADH:flavin oxidoreductase/NADH oxidase; KEGG: neu:NE2510 NADH:flavin oxidoreductase/NADH oxidase' product='NADH:flavin oxidoreductase' protein_id=YP_001339094.1 transl_table=11
NC_009654	GenBank	CDS	255062	255172	+	-1	.	codon_start=1 db_xref=GI:152994260 db_xref=GeneID:5367108 locus_tag=Mmwyl1_0218 note='KEGG: pau:PA14_02640 putative malonate transporter, MadM subunit' product='putative malonate transporter, MadM subunit' protein_id=YP_001339095.1 transl_table=11
NC_009654	GenBank	CDS	255190	257511	+	-1	.	codon_start=1 db_xref=GI:152994261 db_xref=InterPro:IPR003660 db_xref=InterPro:IPR004089 db_xref=GeneID:5367222 locus_tag=Mmwyl1_0219 note='PFAM: histidine kinase HAMP region domain protein; chemotaxis sensory transducer; KEGG: vvy:VVA0893 methyl-accepting chemotaxis protein' product='methyl-accepting chemotaxis sensory transducer' protein_id=YP_001339096.1 transl_table=11
NC_009654	GenBank	CDS	257782	258939	+	1	.	codon_start=1 db_xref=GI:152994262 db_xref=InterPro:IPR004839 db_xref=GeneID:5367292 locus_tag=Mmwyl1_0220 note='PFAM: aminotransferase class I and II; KEGG: stt:t2265 putative aminotransferase' product='class I/II aminotransferase' protein_id=YP_001339097.1 transl_table=11
NC_009654	GenBank	CDS	258978	259385	+	-1	.	codon_start=1 db_xref=GI:152994263 db_xref=InterPro:IPR006913 db_xref=GeneID:5367429 locus_tag=Mmwyl1_0221 note='PFAM: glutathione-dependent formaldehyde-activating GFA; KEGG: sde:Sde_3850 hypothetical protein' product='glutathione-dependent formaldehyde-activating protein' protein_id=YP_001339098.1 transl_table=11
NC_009654	GenBank	CDS	259417	259692	+	-1	.	codon_start=1 db_xref=GI:152994264 db_xref=InterPro:IPR000485 db_xref=GeneID:5367324 locus_tag=Mmwyl1_0222 note='PFAM: regulatory protein AsnC/Lrp family; KEGG: dps:DP0751 transcription regulator' product='AsnC family transcriptional regulator' protein_id=YP_001339099.1 transl_table=11
NC_009654	GenBank	CDS	259816	261153	+	-1	.	codon_start=1 db_xref=GI:152994265 db_xref=InterPro:IPR003594 db_xref=InterPro:IPR003661 db_xref=InterPro:IPR005467 db_xref=GeneID:5365503 locus_tag=Mmwyl1_0223 note='PFAM: ATP-binding region ATPase domain protein; histidine kinase A domain protein; KEGG: maq:Maqu_3218 integral membrane sensor signal transduction histidine kinase' product='integral membrane sensor signal transduction histidine ki…
NC_009654	GenBank	CDS	261143	261808	+	-1	.	codon_start=1 db_xref=GI:152994266 db_xref=InterPro:IPR001789 db_xref=InterPro:IPR001867 db_xref=GeneID:5365541 locus_tag=Mmwyl1_0224 note='PFAM: response regulator receiver; transcriptional regulator domain protein; KEGG: maq:Maqu_3217 two component transcriptional regulator, winged helix family' product='two component transcriptional regulator' protein_id=YP_001339101.1 transl_table=11
NC_009654	GenBank	CDS	261987	262463	+	1	.	codon_start=1 db_xref=GI:152994267 db_xref=GeneID:5365800 locus_tag=Mmwyl1_0225 note='KEGG: maq:Maqu_3214 hypothetical protein' product='hypothetical protein' protein_id=YP_001339102.1 transl_table=11
NC_009654	GenBank	CDS	262482	264692	+	1	.	codon_start=1 db_xref=GI:152994268 db_xref=InterPro:IPR001094 db_xref=InterPro:IPR001433 db_xref=InterPro:IPR001709 db_xref=InterPro:IPR005625 db_xref=InterPro:IPR008254 db_xref=InterPro:IPR008333 db_xref=GeneID:5365996 locus_tag=Mmwyl1_0226 note='PFAM: oxidoreductase FAD/NAD(P)-binding domain protein; PepSY-associated TM helix domain protein; flavodoxin/nitric oxide synthase; Oxidoreductase FAD-…
NC_009654	GenBank	CDS	264877	266166	+	1	.	codon_start=1 db_xref=GI:152994269 db_xref=InterPro:IPR001633 db_xref=InterPro:IPR003018 db_xref=GeneID:5365860 locus_tag=Mmwyl1_0227 note='PFAM: EAL domain protein; GAF domain protein; KEGG: pha:PSHAa1380 hypothetical protein' product='diguanylate phosphodiesterase' protein_id=YP_001339104.1 transl_table=11
NC_009654	GenBank	CDS	266237	267298	+	-1	.	codon_start=1 db_xref=GI:152994270 db_xref=InterPro:IPR003439 db_xref=InterPro:IPR003593 db_xref=InterPro:IPR005116 db_xref=InterPro:IPR013611 db_xref=GeneID:5368479 locus_tag=Mmwyl1_0228 note='PFAM: ABC transporter related; TOBE domain protein; Transport-associated OB domain protein; SMART: AAA ATPase; KEGG: hch:HCH_06979 ABC-type sugar transport system, ATPase components' product='ABC transport…
NC_009654	GenBank	CDS	267301	268293	+	-1	.	codon_start=1 db_xref=GI:152994271 db_xref=InterPro:IPR013148 db_xref=GeneID:5366843 locus_tag=Mmwyl1_0229 note='PFAM: Glycosyl hydrolase family 32 domain protein; KEGG: ace:Acel_1363 glycosyl hydrolase family 32, N terminal domain protein' product='glycosyl hydrolase family 32 protein' protein_id=YP_001339106.1 transl_table=11
NC_009654	GenBank	CDS	268316	269194	+	-1	.	codon_start=1 db_xref=GI:152994272 db_xref=InterPro:IPR000515 db_xref=GeneID:5368695 locus_tag=Mmwyl1_0230 note='PFAM: binding-protein-dependent transport systems inner membrane component; KEGG: atc:AGR_pAT_376 sugar ABC transporter, permease protein' product='binding-protein-dependent transporter inner membrane component' protein_id=YP_001339107.1 transl_table=11
NC_009654	GenBank	CDS	269194	270273	+	-1	.	codon_start=1 db_xref=GI:152994273 db_xref=InterPro:IPR000515 db_xref=GeneID:5365509 locus_tag=Mmwyl1_0231 note='PFAM: binding-protein-dependent transport systems inner membrane component; KEGG: atc:AGR_pAT_377 ABC transporter sugar permease' product='binding-protein-dependent transporter inner membrane component' protein_id=YP_001339108.1 transl_table=11
NC_009654	GenBank	CDS	270365	271642	+	-1	.	codon_start=1 db_xref=GI:152994274 db_xref=InterPro:IPR006059 db_xref=GeneID:5365410 locus_tag=Mmwyl1_0232 note='PFAM: extracellular solute-binding protein family 1; KEGG: atc:AGR_pAT_379 putative sugar transport sugar binding protein' product='extracellular solute-binding protein' protein_id=YP_001339109.1 transl_table=11
NC_009654	GenBank	CDS	271753	272802	+	-1	.	codon_start=1 db_xref=GI:152994275 db_xref=InterPro:IPR000843 db_xref=InterPro:IPR001761 db_xref=GeneID:5365992 locus_tag=Mmwyl1_0233 note='PFAM: regulatory protein LacI; periplasmic binding protein/LacI transcriptional regulator; KEGG: ret:RHE_PE00360 putative transcriptional regulator protein, LacI family' product='regulatory protein LacI' protein_id=YP_001339110.1 transl_table=11
NC_009654	GenBank	CDS	272962	274002	+	-1	.	codon_start=1 db_xref=GI:152994276 db_xref=InterPro:IPR002328 db_xref=InterPro:IPR013149 db_xref=InterPro:IPR013154 db_xref=GeneID:5366966 locus_tag=Mmwyl1_0234 note='PFAM: Alcohol dehydrogenase zinc-binding domain protein; Alcohol dehydrogenase GroES domain protein; KEGG: bvi:Bcep1808_1701 alcohol dehydrogenase, zinc-binding domain protein' product='alcohol dehydrogenase' protein_id=YP_001339111…
NC_009654	GenBank	CDS	274143	274604	+	1	.	codon_start=1 db_xref=GI:152994277 db_xref=InterPro:IPR000485 db_xref=GeneID:5366212 locus_tag=Mmwyl1_0235 note='PFAM: regulatory protein AsnC/Lrp family; KEGG: bvi:Bcep1808_1700 putative transcriptional regulator, AsnC family' product='AsnC family transcriptional regulator' protein_id=YP_001339112.1 transl_table=11
NC_009654	GenBank	CDS	274746	276035	+	1	.	codon_start=1 db_xref=GI:152994278 db_xref=InterPro:IPR000160 db_xref=GeneID:5365927 locus_tag=Mmwyl1_0236 note='TIGRFAM: diguanylate cyclase; PFAM: GGDEF domain containing protein; KEGG: hch:HCH_03503 FOG: GGDEF domain' product='diguanylate cyclase' protein_id=YP_001339113.1 transl_table=11
NC_009654	GenBank	CDS	276099	277109	+	-1	.	codon_start=1 db_xref=GI:152994279 db_xref=InterPro:IPR002328 db_xref=InterPro:IPR013149 db_xref=InterPro:IPR013154 db_xref=GeneID:5365830 locus_tag=Mmwyl1_0237 note='PFAM: Alcohol dehydrogenase zinc-binding domain protein; Alcohol dehydrogenase GroES domain protein; KEGG: cps:CPS_3853 alcohol dehydrogenase, zinc-containing' product='alcohol dehydrogenase' protein_id=YP_001339114.1 transl_table=11
NC_009654	GenBank	CDS	277304	279307	+	-1	.	codon_start=1 db_xref=GI:152994280 db_xref=InterPro:IPR000581 db_xref=InterPro:IPR010354 db_xref=GeneID:5365705 locus_tag=Mmwyl1_0238 note='in group A Streptococci this protein was found to cross react with anti myosin antibodies and may play a role in rheumatic fever' product='myosin-cross-reactive antigen' protein_id=YP_001339115.1 transl_table=11
NC_009654	GenBank	CDS	279586	280038	+	1	.	codon_start=1 db_xref=GI:152994281 db_xref=InterPro:IPR011971 db_xref=GeneID:5365676 locus_tag=Mmwyl1_0239 note='KEGG: pha:PSHAa1823 hypothetical protein' product='hypothetical protein' protein_id=YP_001339116.1 transl_table=11
NC_009654	GenBank	CDS	280317	282305	+	1	.	codon_start=1 db_xref=GI:152994282 db_xref=InterPro:IPR000060 db_xref=GeneID:5365822 locus_tag=Mmwyl1_0240 note='TIGRFAM: choline/carnitine/betaine transporter; PFAM: BCCT transporter; KEGG: pha:PSHAa2041 high-affinity choline transport protein' product='choline/carnitine/betaine transporter' protein_id=YP_001339117.1 transl_table=11
NC_009654	GenBank	CDS	282384	282971	+	-1	.	codon_start=1 db_xref=GI:152994283 db_xref=InterPro:IPR011577 db_xref=GeneID:5365732 locus_tag=Mmwyl1_0241 note='PFAM: cytochrome B561; KEGG: pmy:Pmen_3234 cytochrome b561' product='cytochrome B561' protein_id=YP_001339118.1 transl_table=11
NC_009654	GenBank	CDS	283173	284774	+	-1	.	codon_start=1 db_xref=GI:152994284 db_xref=InterPro:IPR000340 db_xref=InterPro:IPR000387 db_xref=InterPro:IPR001206 db_xref=InterPro:IPR003595 db_xref=GeneID:5365835 locus_tag=Mmwyl1_0242 note='PFAM: Dual specificity protein phosphatase; diacylglycerol kinase catalytic region; SMART: Protein tyrosine phosphatase, catalytic region; KEGG: pha:PSHAb0333 methylglyoxal synthase' product='hypothetical …
NC_009654	GenBank	CDS	284995	285864	+	-1	.	codon_start=1 db_xref=GI:152994285 db_xref=InterPro:IPR000847 db_xref=InterPro:IPR005119 db_xref=InterPro:IPR013838 db_xref=GeneID:5365896 locus_tag=Mmwyl1_0243 note='PFAM: regulatory protein LysR; LysR substrate-binding; KEGG: rpb:RPB_3829 transcriptional regulator, LysR family' product='LysR family transcriptional regulator' protein_id=YP_001339120.1 transl_table=11
NC_009654	GenBank	CDS	286000	287211	+	1	.	codon_start=1 db_xref=GI:152994286 db_xref=InterPro:IPR007114 db_xref=InterPro:IPR011701 db_xref=GeneID:5365724 locus_tag=Mmwyl1_0244 note='PFAM: major facilitator superfamily MFS_1; KEGG: cps:CPS_4013 hypothetical protein' product='major facilitator transporter' protein_id=YP_001339121.1 transl_table=11
NC_009654	GenBank	CDS	287243	288781	+	-1	.	codon_start=1 db_xref=GI:152994287 db_xref=InterPro:IPR004820 db_xref=InterPro:IPR004821 db_xref=GeneID:5368608 locus_tag=Mmwyl1_0245 note='TIGRFAM: cytidyltransferase-related domain; PFAM: cytidylyltransferase; KEGG: reu:Reut_B4996 hypothetical protein' product='cytidyltransferase-like protein' protein_id=YP_001339122.1 transl_table=11
NC_009654	GenBank	CDS	288897	290840	+	-1	.	codon_start=1 db_xref=GI:152994288 db_xref=InterPro:IPR006638 db_xref=InterPro:IPR007197 db_xref=GeneID:5365661 locus_tag=Mmwyl1_0246 note='PFAM: Radical SAM domain protein; SMART: Elongator protein 3/MiaB/NifB; KEGG: sdn:Sden_1155 radical SAM' product='radical SAM domain-containing protein' protein_id=YP_001339123.1 transl_table=11
NC_009654	GenBank	CDS	290961	291374	+	-1	.	codon_start=1 db_xref=GI:152994289 db_xref=GeneID:5365895 locus_tag=Mmwyl1_0247 note='KEGG: sit:TM1040_2126 UspA' product='hypothetical protein' protein_id=YP_001339124.1 transl_table=11
NC_009654	GenBank	CDS	291530	292660	+	-1	.	codon_start=1 db_xref=GI:152994290 db_xref=InterPro:IPR007835 db_xref=GeneID:5365785 locus_tag=Mmwyl1_0248 note='PFAM: MOFRL domain protein; KEGG: rde:RD1_1981 hydroxypyruvate reductase' product='MOFRL domain-containing protein' protein_id=YP_001339125.1 transl_table=11
NC_009654	GenBank	CDS	292767	295742	+	-1	.	codon_start=1 db_xref=GI:152994291 db_xref=InterPro:IPR006140 db_xref=GeneID:5365788 locus_tag=Mmwyl1_0249 note='PFAM: D-isomer specific 2-hydroxyacid dehydrogenase NAD-binding; KEGG: ret:RHE_CH01024 probable phosphoglycerate dehydrogenase protein' product='D-isomer specific 2-hydroxyacid dehydrogenase NAD-binding subunit' protein_id=YP_001339126.1 transl_table=11
NC_009654	GenBank	CDS	296543	298336	+	1	.	codon_start=1 db_xref=GI:152994292 db_xref=InterPro:IPR000531 db_xref=InterPro:IPR012910 db_xref=GeneID:5365688 locus_tag=Mmwyl1_0250 note='PFAM: TonB-dependent receptor; TonB-dependent receptor plug; KEGG: abo:ABO_2371 TonB-dependent receptor protein' product='TonB-dependent receptor plug' protein_id=YP_001339127.1 transl_table=11
NC_009654	GenBank	CDS	298336	299238	+	1	.	codon_start=1 db_xref=GI:152994293 db_xref=InterPro:IPR002491 db_xref=GeneID:5366464 locus_tag=Mmwyl1_0251 note='PFAM: periplasmic binding protein; KEGG: maq:Maqu_0274 periplasmic binding protein' product='periplasmic-binding protein' protein_id=YP_001339128.1 transl_table=11
NC_009654	GenBank	CDS	299291	300229	+	1	.	codon_start=1 db_xref=GI:152994294 db_xref=InterPro:IPR000522 db_xref=GeneID:5365109 locus_tag=Mmwyl1_0252 note='PFAM: transport system permease protein; KEGG: maq:Maqu_0275 transport system permease protein' product='transporter permease' protein_id=YP_001339129.1 transl_table=11
NC_009654	GenBank	CDS	300226	300999	+	1	.	codon_start=1 db_xref=GI:152994295 db_xref=InterPro:IPR003439 db_xref=InterPro:IPR003593 db_xref=GeneID:5365497 locus_tag=Mmwyl1_0253 note='PFAM: ABC transporter related; SMART: AAA ATPase; KEGG: maq:Maqu_0276 ABC transporter related' product='ABC transporter-like protein' protein_id=YP_001339130.1 transl_table=11
NC_009654	GenBank	CDS	301001	301678	+	-1	.	codon_start=1 db_xref=GI:152994296 db_xref=InterPro:IPR001264 db_xref=InterPro:IPR011812 db_xref=GeneID:5365692 gene=mtgA locus_tag=Mmwyl1_0254 note='glycosyltransferase; polymerizes glycan strands in the peptidoglycan' product='monofunctional biosynthetic peptidoglycan transglycosylase' protein_id=YP_001339131.1 transl_table=11
NC_009654	GenBank	CDS	301882	302604	+	1	.	codon_start=1 db_xref=GI:152994297 db_xref=GeneID:5365747 locus_tag=Mmwyl1_0255 note='KEGG: pin:Ping_2624 hypothetical protein' product='hypothetical protein' protein_id=YP_001339132.1 transl_table=11
NC_009654	GenBank	CDS	302632	303015	+	-1	.	codon_start=1 db_xref=GI:152994298 db_xref=GeneID:5365516 locus_tag=Mmwyl1_0256 note='KEGG: tcx:Tcr_1336 hypothetical protein' product='hypothetical protein' protein_id=YP_001339133.1 transl_table=11
NC_009654	GenBank	CDS	303301	303897	+	-1	.	codon_start=1 db_xref=GI:152994299 db_xref=GeneID:5365754 locus_tag=Mmwyl1_0257 note='KEGG: hne:HNE_2363 hypothetical protein' product='hypothetical protein' protein_id=YP_001339134.1 transl_table=11
NC_009654	GenBank	CDS	304177	305565	+	-1	.	codon_start=1 db_xref=GI:152994300 db_xref=InterPro:IPR000524 db_xref=InterPro:IPR004839 db_xref=GeneID:5365584 locus_tag=Mmwyl1_0258 note='PFAM: regulatory protein GntR HTH; aminotransferase class I and II; KEGG: ppu:PP_2948 transcriptional regulator, GntR family' product='GntR family transcriptional regulator' protein_id=YP_001339135.1 transl_table=11
NC_009654	GenBank	CDS	305695	306555	+	1	.	codon_start=1 db_xref=GI:152994301 db_xref=InterPro:IPR000620 db_xref=GeneID:5365889 locus_tag=Mmwyl1_0259 note='PFAM: protein of unknown function DUF6 transmembrane; KEGG: nmu:Nmul_A2052 protein of unknown function DUF6' product='hypothetical protein' protein_id=YP_001339136.1 transl_table=11
NC_009654	GenBank	CDS	306888	307805	+	-1	.	codon_start=1 db_xref=GI:152994302 db_xref=InterPro:IPR011091 db_xref=GeneID:5365540 locus_tag=Mmwyl1_0260 note='PFAM: protein of unknown function DUF1526; KEGG: shn:Shewana3_4223 protein of unknown function DUF1526' product='hypothetical protein' protein_id=YP_001339137.1 transl_table=11
NC_009654	GenBank	CDS	308325	309185	+	-1	.	codon_start=1 db_xref=GI:152994303 db_xref=GeneID:5368763 locus_tag=Mmwyl1_0261 note='KEGG: gme:Gmet_1115 hypothetical protein' product='hypothetical protein' protein_id=YP_001339138.1 transl_table=11
NC_009654	GenBank	CDS	309532	310299	+	-1	.	codon_start=1 db_xref=GI:152994304 db_xref=InterPro:IPR000005 db_xref=InterPro:IPR003313 db_xref=GeneID:5365695 locus_tag=Mmwyl1_0262 note='PFAM: AraC protein arabinose-binding/dimerisation; SMART: helix-turn-helix- domain containing protein AraC type; KEGG: plu:plu4091 hypothetical protein' product='AraC family transcriptional regulator' protein_id=YP_001339139.1 transl_table=11
NC_009654	GenBank	CDS	310369	311562	+	1	.	codon_start=1 db_xref=GI:152994305 db_xref=InterPro:IPR004812 db_xref=InterPro:IPR007114 db_xref=InterPro:IPR011701 db_xref=GeneID:5368595 locus_tag=Mmwyl1_0263 note='TIGRFAM: drug resistance transporter, Bcr/CflA subfamily; PFAM: major facilitator superfamily MFS_1; KEGG: plu:plu4090 hypothetical protein' product='Bcr/CflA subfamily drug resistance transporter' protein_id=YP_001339140.1 transl_t…
NC_009654	GenBank	CDS	311851	314136	+	-1	.	codon_start=1 db_xref=GI:152994306 db_xref=InterPro:IPR003439 db_xref=InterPro:IPR003593 db_xref=GeneID:5365657 locus_tag=Mmwyl1_0264 note='PFAM: ABC transporter related; SMART: AAA ATPase; KEGG: bam:Bamb_1999 ABC transporter related' product='ABC transporter-like protein' protein_id=YP_001339141.1 transl_table=11
NC_009654	GenBank	CDS	314133	314597	+	-1	.	codon_start=1 db_xref=GI:152994307 db_xref=InterPro:IPR000835 db_xref=GeneID:5367074 locus_tag=Mmwyl1_0265 note='PFAM: regulatory protein MarR; KEGG: bam:Bamb_1998 transcriptional regulator, MarR family' product='MarR family transcriptional regulator' protein_id=YP_001339142.1 transl_table=11
NC_009654	GenBank	CDS	314754	314996	+	-1	.	codon_start=1 db_xref=GI:152994308 db_xref=GeneID:5366170 locus_tag=Mmwyl1_0266 product='hypothetical protein' protein_id=YP_001339143.1 transl_table=11
NC_009654	GenBank	CDS	315042	315356	+	-1	.	codon_start=1 db_xref=GI:152994309 db_xref=GeneID:5365520 locus_tag=Mmwyl1_0267 note='KEGG: hch:HCH_01378 transposase and inactivated derivatives' product='transposase and inactivated derivatives' protein_id=YP_001339144.1 transl_table=11
NC_009654	GenBank	CDS	315805	316788	+	-1	.	codon_start=1 db_xref=GI:152994310 db_xref=GeneID:5367245 locus_tag=Mmwyl1_0268 note='KEGG: bja:blr2321 hypothetical protein' product='hypothetical protein' protein_id=YP_001339145.1 transl_table=11
NC_009654	GenBank	CDS	316800	317135	+	-1	.	codon_start=1 db_xref=GI:152994311 db_xref=GeneID:5367870 locus_tag=Mmwyl1_0269 product='hypothetical protein' protein_id=YP_001339146.1 transl_table=11
NC_009654	GenBank	CDS	317145	318422	+	-1	.	codon_start=1 db_xref=GI:152994312 db_xref=InterPro:IPR004680 db_xref=InterPro:IPR004681 db_xref=InterPro:IPR010656 db_xref=GeneID:5365844 locus_tag=Mmwyl1_0270 note='TIGRFAM: TRAP dicarboxylate transporter, DctM subunit; PFAM: Citrate transporter; TRAP C4-dicarboxylate transport system permease DctM subunit; KEGG: pau:PA14_68290 probable C4-dicarboxylate transporter' product='TRAP dicarboxylate …
NC_009654	GenBank	CDS	318425	318946	+	-1	.	codon_start=1 db_xref=GI:152994313 db_xref=InterPro:IPR007387 db_xref=GeneID:5366008 locus_tag=Mmwyl1_0271 note='PFAM: Tripartite ATP-independent periplasmic transporter DctQ component; KEGG: mgm:Mmc1_2138 tripartite ATP-independent periplasmic transporter, DctQ component' product='tripartite ATP-independent periplasmic transporter DctQ' protein_id=YP_001339148.1 transl_table=11
NC_009654	GenBank	CDS	319001	320014	+	-1	.	codon_start=1 db_xref=GI:152994314 db_xref=InterPro:IPR004682 db_xref=GeneID:5367107 locus_tag=Mmwyl1_0272 note='PFAM: TRAP dicarboxylate transporter- DctP subunit; KEGG: dde:Dde_0754 TRAP-type C4-dicarboxylate transport system periplasmic component-like' product='TRAP dicarboxylate transporter subunit DctP' protein_id=YP_001339149.1 transl_table=11
NC_009654	GenBank	CDS	320187	321074	+	1	.	codon_start=1 db_xref=GI:152994315 db_xref=InterPro:IPR000847 db_xref=InterPro:IPR005119 db_xref=GeneID:5365707 locus_tag=Mmwyl1_0273 note='PFAM: regulatory protein LysR; LysR substrate-binding; KEGG: pde:Pden_4118 transcriptional regulator, LysR family' product='LysR family transcriptional regulator' protein_id=YP_001339150.1 transl_table=11
NC_009654	GenBank	CDS	321652	322587	+	1	.	codon_start=1 db_xref=GI:152994316 db_xref=GeneID:5366150 locus_tag=Mmwyl1_0275 note='KEGG: ppr:PBPRC0042 hypothetical protein' product='hypothetical protein' protein_id=YP_001339151.1 transl_table=11
NC_009654	GenBank	CDS	323162	324658	+	-1	.	codon_start=1 db_xref=GI:152994317 db_xref=InterPro:IPR003812 db_xref=GeneID:5365916 locus_tag=Mmwyl1_0276 note='PFAM: filamentation induced by cAMP protein Fic; KEGG: dar:Daro_2666 filamentation induced by cAMP protein Fic' product='filamentation induced by cAMP protein fic' protein_id=YP_001339152.1 transl_table=11
NC_009654	GenBank	CDS	325226	326236	+	1	.	codon_start=1 db_xref=GI:152994318 db_xref=InterPro:IPR002525 db_xref=InterPro:IPR003346 db_xref=GeneID:5366942 locus_tag=Mmwyl1_0277 note='PFAM: transposase IS111A/IS1328/IS1533; transposase IS116/IS110/IS902 family protein; KEGG: sfu:Sfum_2600 transposase IS116/IS110/IS902 family protein' product='transposase IS116/IS110/IS902 family protein' protein_id=YP_001339153.1 transl_table=11
NC_009654	GenBank	CDS	326809	327681	+	-1	.	codon_start=1 db_xref=GI:152994319 db_xref=GeneID:5368505 locus_tag=Mmwyl1_0278 product='hypothetical protein' protein_id=YP_001339154.1 transl_table=11
NC_009654	GenBank	CDS	327708	328865	+	-1	.	codon_start=1 db_xref=GI:152994320 db_xref=GeneID:5365670 locus_tag=Mmwyl1_0279 product='hypothetical protein' protein_id=YP_001339155.1 transl_table=11
NC_009654	GenBank	CDS	328942	331692	+	-1	.	EC_number=2.7.7.7 codon_start=1 db_xref=GI:152994321 db_xref=InterPro:IPR001098 db_xref=InterPro:IPR002298 db_xref=InterPro:IPR002421 db_xref=InterPro:IPR002562 db_xref=InterPro:IPR008918 db_xref=GeneID:5365921 locus_tag=Mmwyl1_0280 note='KEGG: vpa:VP0107 DNA polymerase I; TIGRFAM: DNA polymerase I; PFAM: DNA-directed DNA polymerase; 5'-3' exonuclease; 3'-5' exonuclease; SMART: Helix-hairpin-heli…
NC_009654	GenBank	CDS	331897	332298	+	-1	.	codon_start=1 db_xref=GI:152994322 db_xref=InterPro:IPR004360 db_xref=GeneID:5368503 locus_tag=Mmwyl1_0281 note='PFAM: Glyoxalase/bleomycin resistance protein/dioxygenase; KEGG: mav:MAV_1244 glyoxalase family protein' product='glyoxalase/bleomycin resistance protein/dioxygenase' protein_id=YP_001339157.1 transl_table=11
NC_009654	GenBank	CDS	332384	333079	+	1	.	codon_start=1 db_xref=GI:152994323 db_xref=InterPro:IPR013196 db_xref=GeneID:5367319 locus_tag=Mmwyl1_0282 note='PFAM: Helix-turn-helix type 11 domain protein; KEGG: bja:blr7851 hypothetical protein' product='helix-turn-helix type 11 domain-containing protein' protein_id=YP_001339158.1 transl_table=11
NC_009654	GenBank	CDS	333129	334217	+	-1	.	codon_start=1 db_xref=GI:152994324 db_xref=InterPro:IPR000160 db_xref=InterPro:IPR000638 db_xref=GeneID:5365878 locus_tag=Mmwyl1_0283 note='TIGRFAM: diguanylate cyclase; PFAM: GGDEF domain containing protein; KEGG: sat:SYN_01324 response regulator protein with GGDEF domain' product='diguanylate cyclase' protein_id=YP_001339159.1 transl_table=11
NC_009654	GenBank	CDS	334460	335422	+	1	.	EC_number=2.7.1.39 codon_start=1 db_xref=GI:152994325 db_xref=InterPro:IPR002575 db_xref=InterPro:IPR005280 db_xref=GeneID:5366541 locus_tag=Mmwyl1_0284 note='TIGRFAM: homoserine kinase; PFAM: aminoglycoside phosphotransferase; KEGG: bbr:BB2102 homoserine kinase' product='homoserine kinase' protein_id=YP_001339160.1 transl_table=11
NC_009654	GenBank	CDS	335479	336042	+	1	.	codon_start=1 db_xref=GI:152994326 db_xref=GeneID:5366473 locus_tag=Mmwyl1_0285 note='KEGG: csa:Csal_3209 protein of unknown function DUF1007' product='ABC transporter periplasmic component-like protein' protein_id=YP_001339161.1 transl_table=11
NC_009654	GenBank	CDS	336083	336718	+	1	.	codon_start=1 db_xref=GI:152994327 db_xref=InterPro:IPR001123 db_xref=GeneID:5367039 locus_tag=Mmwyl1_0286 note='PFAM: Lysine exporter protein (LYSE/YGGA); KEGG: csa:Csal_2500 lysine exporter protein (LysE/YggA)' product='lysine exporter protein LysE/YggA' protein_id=YP_001339162.1 transl_table=11
NC_009654	GenBank	CDS	336742	337287	+	-1	.	codon_start=1 db_xref=GI:152994328 db_xref=InterPro:IPR001647 db_xref=GeneID:5367280 locus_tag=Mmwyl1_0287 note='KEGG: psp:PSPPH_2905 transcriptional regulatory protein NfxB' product='TetR family transcriptional regulator' protein_id=YP_001339163.1 transl_table=11
NC_009654	GenBank	CDS	337522	338667	+	1	.	codon_start=1 db_xref=GI:152994329 db_xref=InterPro:IPR006143 db_xref=GeneID:5367314 locus_tag=Mmwyl1_0288 note='TIGRFAM: efflux transporter, RND family, MFP subunit; PFAM: secretion protein HlyD family protein; KEGG: pen:PSEEN3125 multidrug efflux RND membrane fusion protein MexC' product='RND family efflux transporter MFP subunit' protein_id=YP_001339164.1 transl_table=11
NC_009654	GenBank	CDS	338719	341823	+	1	.	codon_start=1 db_xref=GI:152994330 db_xref=InterPro:IPR001036 db_xref=InterPro:IPR004764 db_xref=GeneID:5367228 locus_tag=Mmwyl1_0289 note='TIGRFAM: transporter, hydrophobe/amphiphile efflux-1 (HAE1) family; PFAM: acriflavin resistance protein; KEGG: pst:PSPTO_2592 AcrB/AcrD/AcrF family protein' product='hydrophobe/amphiphile efflux-1 (HAE1) family protein' protein_id=YP_001339165.1 transl_table=…
NC_009654	GenBank	CDS	342146	342766	+	1	.	codon_start=1 db_xref=GI:152994331 db_xref=InterPro:IPR002771 db_xref=GeneID:5367097 locus_tag=Mmwyl1_0290 note='PFAM: multiple antibiotic resistance (MarC)-related protein; KEGG: maq:Maqu_3814 multiple antibiotic resistance (MarC)-related protein' product='multiple antibiotic resistance (MarC)-like protein' protein_id=YP_001339166.1 transl_table=11
NC_009654	GenBank	CDS	342882	343841	+	1	.	codon_start=1 db_xref=GI:152994332 db_xref=InterPro:IPR011541 db_xref=GeneID:5367226 locus_tag=Mmwyl1_0291 note='PFAM: high-affinity nickel-transporter; KEGG: bja:bll7754 hypothetical protein' product='high-affinity nickel-transporter' protein_id=YP_001339167.1 transl_table=11
NC_009654	GenBank	CDS	343841	344365	+	1	.	codon_start=1 db_xref=GI:152994333 db_xref=InterPro:IPR002481 db_xref=GeneID:5367286 locus_tag=Mmwyl1_0292 note='KEGG: pen:PSEEN0072 transcriptional repressor of Zn transport system Zur' product='ferric uptake regulator family protein' protein_id=YP_001339168.1 transl_table=11
NC_009654	GenBank	CDS	344362	345138	+	1	.	codon_start=1 db_xref=GI:152994334 db_xref=InterPro:IPR003439 db_xref=InterPro:IPR003593 db_xref=GeneID:5367153 locus_tag=Mmwyl1_0293 note='PFAM: ABC transporter related; SMART: AAA ATPase; KEGG: pfl:PFL_0077 zinc ABC transporter, ATP-binding protein' product='ABC transporter-like protein' protein_id=YP_001339169.1 transl_table=11
NC_009654	GenBank	CDS	345178	345969	+	1	.	codon_start=1 db_xref=GI:152994335 db_xref=InterPro:IPR001626 db_xref=GeneID:5365701 locus_tag=Mmwyl1_0294 note='PFAM: ABC-3 protein; KEGG: ppr:PBPRA1053 putative ABC-type Mn2+/Zn2+ transport system, permease component' product='ABC-3 protein' protein_id=YP_001339170.1 transl_table=11
NC_009654	GenBank	CDS	346155	347741	+	1	.	codon_start=1 db_xref=GI:152994336 db_xref=GeneID:5367210 locus_tag=Mmwyl1_0295 note='KEGG: eca:ECA0798 hypothetical protein' product='hypothetical protein' protein_id=YP_001339171.1 transl_table=11
NC_009654	GenBank	CDS	347787	352886	+	1	.	codon_start=1 db_xref=GI:152994337 db_xref=InterPro:IPR008009 db_xref=InterPro:IPR011110 db_xref=GeneID:5366713 locus_tag=Mmwyl1_0296 note='PFAM: Ig family protein; Two component regulator propeller; KEGG: eca:ECA0799 putative outer membrane protein' product='Ig family protein' protein_id=YP_001339172.1 transl_table=11
NC_009654	GenBank	CDS	353003	354616	+	1	.	codon_start=1 db_xref=GI:152994338 db_xref=InterPro:IPR003423 db_xref=GeneID:5366647 locus_tag=Mmwyl1_0297 note='PFAM: outer membrane efflux protein; KEGG: eca:ECA0800 hypothetical protein' product='outer membrane efflux protein' protein_id=YP_001339173.1 transl_table=11
NC_009654	GenBank	CDS	354613	355428	+	1	.	codon_start=1 db_xref=GI:152994339 db_xref=GeneID:5367029 locus_tag=Mmwyl1_0298 note='KEGG: eca:ECA0801 hypothetical protein' product='membrane-fusion protein-like protein' protein_id=YP_001339174.1 transl_table=11
NC_009654	GenBank	CDS	355425	356777	+	1	.	codon_start=1 db_xref=GI:152994340 db_xref=GeneID:5365632 locus_tag=Mmwyl1_0299 note='KEGG: eca:ECA0802 hypothetical protein' product='hypothetical protein' protein_id=YP_001339175.1 transl_table=11
NC_009654	GenBank	CDS	356771	358930	+	1	.	codon_start=1 db_xref=GI:152994341 db_xref=GeneID:5368898 locus_tag=Mmwyl1_0300 note='KEGG: eca:ECA0803 hypothetical protein' product='hypothetical protein' protein_id=YP_001339176.1 transl_table=11
NC_009654	GenBank	CDS	358927	360303	+	-1	.	codon_start=1 db_xref=GI:152994342 db_xref=InterPro:IPR003594 db_xref=InterPro:IPR003660 db_xref=InterPro:IPR003661 db_xref=InterPro:IPR004358 db_xref=InterPro:IPR005467 db_xref=GeneID:5365229 locus_tag=Mmwyl1_0301 note='PFAM: ATP-binding region ATPase domain protein; histidine kinase HAMP region domain protein; histidine kinase A domain protein; KEGG: eca:ECA0786 two component system sensor kina…
NC_009654	GenBank	CDS	360308	360973	+	-1	.	codon_start=1 db_xref=GI:152994343 db_xref=InterPro:IPR001789 db_xref=InterPro:IPR001867 db_xref=GeneID:5365530 locus_tag=Mmwyl1_0302 note='PFAM: response regulator receiver; transcriptional regulator domain protein; KEGG: eca:ECA0785 two component system response regulator' product='two component transcriptional regulator' protein_id=YP_001339178.1 transl_table=11
NC_009654	GenBank	CDS	361358	361555	+	1	.	codon_start=1 db_xref=GI:152994344 db_xref=InterPro:IPR007047 db_xref=GeneID:5366760 locus_tag=Mmwyl1_0303 note='PFAM: Flp/Fap pilin component; KEGG: vvy:VV2013 hypothetical protein' product='Flp/Fap pilin component' protein_id=YP_001339179.1 transl_table=11
NC_009654	GenBank	CDS	361570	362130	+	1	.	codon_start=1 db_xref=GI:152994345 db_xref=InterPro:IPR000045 db_xref=GeneID:5367194 locus_tag=Mmwyl1_0304 note='PFAM: peptidase A24A prepilin type IV; KEGG: eca:ECA0787 putative membrane protein' product='peptidase A24A prepilin type IV' protein_id=YP_001339180.1 transl_table=11
NC_009654	GenBank	CDS	362149	363078	+	1	.	codon_start=1 db_xref=GI:152994346 db_xref=InterPro:IPR013974 db_xref=GeneID:5368576 locus_tag=Mmwyl1_0305 note='PFAM: SAF domain protein; KEGG: eca:ECA0788 hypothetical protein' product='SAF domain-containing protein' protein_id=YP_001339181.1 transl_table=11
NC_009654	GenBank	CDS	363126	364517	+	1	.	codon_start=1 db_xref=GI:152994347 db_xref=InterPro:IPR001775 db_xref=InterPro:IPR004846 db_xref=GeneID:5367281 locus_tag=Mmwyl1_0306 note='PFAM: type II and III secretion system protein; KEGG: eca:ECA0789 putative membrane protein' product='type II and III secretion system protein' protein_id=YP_001339182.1 transl_table=11
NC_009654	GenBank	CDS	364536	365180	+	1	.	codon_start=1 db_xref=GI:152994348 db_xref=InterPro:IPR010916 db_xref=InterPro:IPR013361 db_xref=GeneID:5369039 locus_tag=Mmwyl1_0307 note='TIGRFAM: pilus (Caulobacter type) biogenesis lipoprotein CpaD; KEGG: eca:ECA0790 putative lipoprotein' product='pilus biogenesis lipoprotein CpaD' protein_id=YP_001339183.1 transl_table=11
NC_009654	GenBank	CDS	365195	366439	+	1	.	codon_start=1 db_xref=GI:152994349 db_xref=InterPro:IPR001789 db_xref=GeneID:5369217 locus_tag=Mmwyl1_0308 note='PFAM: response regulator receiver; KEGG: eca:ECA0791 hypothetical protein' product='response regulator receiver protein' protein_id=YP_001339184.1 transl_table=11
NC_009654	GenBank	CDS	366436	367803	+	1	.	codon_start=1 db_xref=GI:152994350 db_xref=InterPro:IPR000217 db_xref=InterPro:IPR001482 db_xref=InterPro:IPR003593 db_xref=GeneID:5368579 locus_tag=Mmwyl1_0309 note='PFAM: type II secretion system protein E; SMART: AAA ATPase; KEGG: eca:ECA0792 putative type IV pilus protein' product='type II secretion system protein E' protein_id=YP_001339185.1 transl_table=11
NC_009654	GenBank	CDS	367804	368793	+	1	.	codon_start=1 db_xref=GI:152994351 db_xref=InterPro:IPR001992 db_xref=GeneID:5368585 locus_tag=Mmwyl1_0310 note='PFAM: type II secretion system protein; KEGG: eca:ECA0793 putative type IV pilus protein' product='type II secretion system protein' protein_id=YP_001339186.1 transl_table=11
NC_009654	GenBank	CDS	368790	369740	+	1	.	codon_start=1 db_xref=GI:152994352 db_xref=InterPro:IPR001992 db_xref=GeneID:5366437 locus_tag=Mmwyl1_0311 note='PFAM: type II secretion system protein; KEGG: eca:ECA0794 putative type IV pilus protein' product='type II secretion system protein' protein_id=YP_001339187.1 transl_table=11
NC_009654	GenBank	CDS	369744	370625	+	1	.	codon_start=1 db_xref=GI:152994353 db_xref=InterPro:IPR001440 db_xref=InterPro:IPR013026 db_xref=InterPro:IPR013105 db_xref=GeneID:5366763 locus_tag=Mmwyl1_0312 note='PFAM: TPR repeat-containing protein; Tetratricopeptide TPR_2 repeat protein; SMART: Tetratricopeptide domain protein; KEGG: eca:ECA0795 hypothetical protein' product='hypothetical protein' protein_id=YP_001339188.1 transl_table=11
NC_009654	GenBank	CDS	370622	371119	+	1	.	codon_start=1 db_xref=GI:152994354 db_xref=GeneID:5366637 locus_tag=Mmwyl1_0313 note='KEGG: eca:ECA0796 hypothetical protein' product='hypothetical protein' protein_id=YP_001339189.1 transl_table=11
NC_009654	GenBank	CDS	371116	371676	+	1	.	codon_start=1 db_xref=GI:152994355 db_xref=GeneID:5366400 locus_tag=Mmwyl1_0314 note='KEGG: eca:ECA0797 hypothetical protein' product='hypothetical protein' protein_id=YP_001339190.1 transl_table=11
NC_009654	GenBank	CDS	372171	372761	+	1	.	codon_start=1 db_xref=GI:152994356 db_xref=InterPro:IPR002051 db_xref=GeneID:5365810 locus_tag=Mmwyl1_0316 note='PFAM: Haem oxygenase; KEGG: nme:NMB1669 iron-starvation protein PigA' product='heme oxygenase' protein_id=YP_001339191.1 transl_table=11
NC_009654	GenBank	CDS	372787	372978	+	-1	.	codon_start=1 db_xref=GI:152994357 db_xref=GeneID:5364847 locus_tag=Mmwyl1_0317 note='KEGG: aci:ACIAD0936 hypothetical protein' product='hypothetical protein' protein_id=YP_001339192.1 transl_table=11
NC_009654	GenBank	CDS	372979	373608	+	-1	.	codon_start=1 db_xref=GI:152994358 db_xref=InterPro:IPR007627 db_xref=InterPro:IPR013249 db_xref=InterPro:IPR014284 db_xref=InterPro:IPR014289 db_xref=GeneID:5369195 locus_tag=Mmwyl1_0318 note='Bacteria have multiple sigma factors which are active under specific conditions; the sigma factor binds with the catalytic core of RNA polymerase to produce the holoenzyme and directs bacterial core RNA po…
NC_009654	GenBank	CDS	373688	374227	+	-1	.	codon_start=1 db_xref=GI:152994359 db_xref=InterPro:IPR001451 db_xref=GeneID:5364988 locus_tag=Mmwyl1_0319 note='KEGG: psb:Psyr_0044 transferase hexapeptide repeat' product='hexapaptide repeat-containing transferase' protein_id=YP_001339194.1 transl_table=11
NC_009654	GenBank	CDS	374392	376422	+	1	.	EC_number=3.4.24.70 codon_start=1 db_xref=GI:152994360 db_xref=InterPro:IPR001567 db_xref=InterPro:IPR006025 db_xref=GeneID:5368415 locus_tag=Mmwyl1_0320 note='PFAM: peptidase M3A and M3B thimet/oligopeptidase F; KEGG: son:SO4699 oligopeptidase A' product='oligopeptidase A' protein_id=YP_001339195.1 transl_table=11
NC_009654	GenBank	CDS	376522	376782	+	1	.	codon_start=1 db_xref=GI:152994361 db_xref=InterPro:IPR012658 db_xref=GeneID:5364956 locus_tag=Mmwyl1_0321 note='KEGG: pfo:Pfl_0089 hypothetical protein' product='hypothetical protein' protein_id=YP_001339196.1 transl_table=11
NC_009654	GenBank	CDS	376811	377527	+	1	.	codon_start=1 db_xref=GI:152994362 db_xref=GeneID:5366894 locus_tag=Mmwyl1_0322 note='KEGG: mgm:Mmc1_1069 hypothetical protein' product='hypothetical protein' protein_id=YP_001339197.1 transl_table=11
NC_009654	GenBank	CDS	377524	378339	+	1	.	codon_start=1 db_xref=GI:152994363 db_xref=GeneID:5364754 locus_tag=Mmwyl1_0323 note='KEGG: mgm:Mmc1_1068 hypothetical protein' product='hypothetical protein' protein_id=YP_001339198.1 transl_table=11
NC_009654	GenBank	CDS	378419	380344	+	-1	.	codon_start=1 db_xref=GI:152994364 db_xref=InterPro:IPR006047 db_xref=InterPro:IPR006589 db_xref=GeneID:5364676 locus_tag=Mmwyl1_0324 note='PFAM: alpha amylase catalytic region; SMART: alpha amylase catalytic sub domain; KEGG: pin:Ping_0305 alpha amylase, catalytic region' product='alpha amylase' protein_id=YP_001339199.1 transl_table=11
NC_009654	GenBank	CDS	380566	381114	+	-1	.	codon_start=1 db_xref=GI:152994365 db_xref=GeneID:5365168 locus_tag=Mmwyl1_0325 note='KEGG: pat:Patl_2735 hypothetical protein' product='hypothetical protein' protein_id=YP_001339200.1 transl_table=11
NC_009654	GenBank	CDS	381296	381934	+	-1	.	codon_start=1 db_xref=GI:152994366 db_xref=InterPro:IPR000415 db_xref=GeneID:5364953 locus_tag=Mmwyl1_0326 note='PFAM: nitroreductase; KEGG: atc:AGR_L_768 hypothetical protein' product=nitroreductase protein_id=YP_001339201.1 transl_table=11
NC_009654	GenBank	CDS	382143	383375	+	1	.	codon_start=1 db_xref=GI:152994367 db_xref=InterPro:IPR001991 db_xref=InterPro:IPR002155 db_xref=GeneID:5364823 locus_tag=Mmwyl1_0327 note='involved in the import of serine and threonine coupled with the import of sodium' product='serine/threonine transporter SstT' protein_id=YP_001339202.1 transl_table=11
NC_009654	GenBank	CDS	383479	387207	+	-1	.	codon_start=1 db_xref=GI:152994368 db_xref=GeneID:5368625 locus_tag=Mmwyl1_0328 note='KEGG: csa:Csal_0740 hypothetical protein' product='hypothetical protein' protein_id=YP_001339203.1 transl_table=11
NC_009654	GenBank	CDS	387832	389070	+	1	.	codon_start=1 db_xref=GI:152994369 db_xref=InterPro:IPR007114 db_xref=InterPro:IPR010290 db_xref=InterPro:IPR011701 db_xref=GeneID:5365480 locus_tag=Mmwyl1_0331 note='PFAM: protein of unknown function DUF894 DitE; major facilitator superfamily MFS_1; KEGG: rme:Rmet_5002 major facilitator superfamily MFS_1' product='major facilitator transporter' protein_id=YP_001339204.1 transl_table=11
NC_009654	GenBank	CDS	389198	389716	+	1	.	codon_start=1 db_xref=GI:152994370 db_xref=InterPro:IPR002912 db_xref=GeneID:5364836 locus_tag=Mmwyl1_0332 note='PFAM: amino acid-binding ACT domain protein; KEGG: psa:PST_3897 glycine cleavage system regulatory protein' product='amino acid-binding ACT domain-containing protein' protein_id=YP_001339205.1 transl_table=11
NC_009654	GenBank	CDS	389746	390645	+	-1	.	codon_start=1 db_xref=GI:152994371 db_xref=InterPro:IPR000847 db_xref=InterPro:IPR005119 db_xref=GeneID:5365237 locus_tag=Mmwyl1_0333 note='PFAM: regulatory protein LysR; LysR substrate-binding; KEGG: ilo:IL2190 transcriptional regulator, LysR family' product='LysR family transcriptional regulator' protein_id=YP_001339206.1 transl_table=11
NC_009654	GenBank	CDS	390744	391685	+	1	.	codon_start=1 db_xref=GI:152994372 db_xref=InterPro:IPR000620 db_xref=GeneID:5366631 locus_tag=Mmwyl1_0334 note='PFAM: protein of unknown function DUF6 transmembrane; KEGG: ilo:IL2191 predicted permease, DMT superfamily' product='hypothetical protein' protein_id=YP_001339207.1 transl_table=11
NC_009654	GenBank	CDS	391715	393283	+	-1	.	codon_start=1 db_xref=GI:152994373 db_xref=InterPro:IPR007357 db_xref=GeneID:5368563 locus_tag=Mmwyl1_0335 note='PFAM: deoxyribodipyrimidine photolyase-related protein; KEGG: sbl:Sbal_3872 deoxyribodipyrimidine photolyase-related protein' product='deoxyribodipyrimidine photolyase-like protein' protein_id=YP_001339208.1 transl_table=11
NC_009654	GenBank	CDS	393283	394608	+	-1	.	EC_number=4.1.99.3 codon_start=1 db_xref=GI:152994374 db_xref=InterPro:IPR005101 db_xref=InterPro:IPR006051 db_xref=InterPro:IPR014133 db_xref=GeneID:5365085 locus_tag=Mmwyl1_0336 note='TIGRFAM: Cryptochrome DASH; PFAM: DNA photolyase FAD-binding; KEGG: vco:VC0395_A1410 RNA-binding cryptochrome Cry1' product='cryptochrome DASH' protein_id=YP_001339209.1 transl_table=11
NC_009654	GenBank	CDS	394677	395579	+	-1	.	codon_start=1 db_xref=GI:152994375 db_xref=InterPro:IPR000847 db_xref=InterPro:IPR005119 db_xref=GeneID:5368750 locus_tag=Mmwyl1_0337 note='PFAM: regulatory protein LysR; LysR substrate-binding; KEGG: vpa:VPA0794 putative transcriptional regulator, LysR family' product='LysR family transcriptional regulator' protein_id=YP_001339210.1 transl_table=11
NC_009654	GenBank	CDS	395682	396800	+	1	.	codon_start=1 db_xref=GI:152994376 db_xref=InterPro:IPR000759 db_xref=InterPro:IPR002938 db_xref=InterPro:IPR003042 db_xref=GeneID:5365244 locus_tag=Mmwyl1_0338 note='PFAM: monooxygenase FAD-binding; KEGG: bch:Bcen2424_4900 monooxygenase, FAD-binding' product='FAD-binding monooxygenase' protein_id=YP_001339211.1 transl_table=11
NC_009654	GenBank	CDS	396802	397194	+	-1	.	codon_start=1 db_xref=GI:152994377 db_xref=InterPro:IPR001129 db_xref=GeneID:5367696 locus_tag=Mmwyl1_0339 note='PFAM: membrane-associated protein in eicosanoid and glutathione metabolism (MAPEG); KEGG: pha:PSHAa1562 hypothetical protein' product='eicosanoid and glutathione metabolism membrane protein' protein_id=YP_001339212.1 transl_table=11
NC_009654	GenBank	CDS	397358	397699	+	1	.	codon_start=1 db_xref=GI:152994378 db_xref=InterPro:IPR004624 db_xref=InterPro:IPR013987 db_xref=InterPro:IPR013988 db_xref=GeneID:5365260 locus_tag=Mmwyl1_0340 note='TIGRFAM: alkylphosphonate utilization operon protein PhnA; PFAM: PhnA protein; KEGG: sdn:Sden_1233 alkylphosphonate utilization operon protein PhnA' product='alkylphosphonate utilization operon protein PhnA' protein_id=YP_001339213.…
NC_009654	GenBank	CDS	397914	399548	+	1	.	codon_start=1 db_xref=GI:152994379 db_xref=InterPro:IPR003660 db_xref=InterPro:IPR004089 db_xref=GeneID:5368654 locus_tag=Mmwyl1_0341 note='PFAM: histidine kinase HAMP region domain protein; chemotaxis sensory transducer; KEGG: pmy:Pmen_1353 methyl-accepting chemotaxis sensory transducer' product='methyl-accepting chemotaxis sensory transducer' protein_id=YP_001339214.1 transl_table=11
NC_009654	GenBank	CDS	399640	400779	+	-1	.	codon_start=1 db_xref=GI:152994380 db_xref=InterPro:IPR007037 db_xref=GeneID:5364656 locus_tag=Mmwyl1_0342 note='PFAM: Siderophore-interacting protein; KEGG: aci:ACIAD2762 hypothetical protein; putative siderophore-interacting protein' product='siderophore-interacting protein' protein_id=YP_001339215.1 transl_table=11
NC_009654	GenBank	CDS	400863	402923	+	-1	.	codon_start=1 db_xref=GI:152994381 db_xref=InterPro:IPR000531 db_xref=InterPro:IPR012910 db_xref=GeneID:5368572 locus_tag=Mmwyl1_0343 note='PFAM: TonB-dependent receptor; TonB-dependent receptor plug; KEGG: hch:HCH_03822 outer membrane receptor protein, mostly Fe transport' product='TonB-dependent receptor plug' protein_id=YP_001339216.1 transl_table=11
NC_009654	GenBank	CDS	403070	404317	+	-1	.	codon_start=1 db_xref=GI:152994382 db_xref=InterPro:IPR011701 db_xref=GeneID:5364785 locus_tag=Mmwyl1_0344 note='PFAM: major facilitator superfamily MFS_1; KEGG: aci:ACIAD2763 putative transport protein (MFS superfamily)' product='major facilitator transporter' protein_id=YP_001339217.1 transl_table=11
NC_009654	GenBank	CDS	404486	405403	+	-1	.	codon_start=1 db_xref=GI:152994383 db_xref=InterPro:IPR000005 db_xref=GeneID:5365101 locus_tag=Mmwyl1_0345 note='PFAM: helix-turn-helix- domain containing protein AraC type; KEGG: chu:CHU_3754 transcriptional regulator, AraC family' product='helix-turn-helix domain-containing protein' protein_id=YP_001339218.1 transl_table=11
NC_009654	GenBank	CDS	405573	406091	+	-1	.	codon_start=1 db_xref=GI:152994384 db_xref=InterPro:IPR000182 db_xref=GeneID:5365266 locus_tag=Mmwyl1_0346 note='PFAM: GCN5-related N-acetyltransferase; KEGG: asa:ASA_1326 hypothetical protein' product='N-acetyltransferase GCN5' protein_id=YP_001339219.1 transl_table=11
NC_009654	GenBank	CDS	406239	406427	+	-1	.	codon_start=1 db_xref=GI:152994385 db_xref=GeneID:5365227 locus_tag=Mmwyl1_0347 note='KEGG: abo:ABO_1656 hypothetical protein' product='hypothetical protein' protein_id=YP_001339220.1 transl_table=11
NC_009654	GenBank	CDS	406680	407003	+	-1	.	codon_start=1 db_xref=GI:152994386 db_xref=InterPro:IPR002577 db_xref=GeneID:5368775 locus_tag=Mmwyl1_0348 note='PFAM: helix-turn-helix HxlR type; KEGG: reh:H16_B1992 hypothetical protein' product='HxlR family transcriptional regulator' protein_id=YP_001339221.1 transl_table=11
NC_009654	GenBank	CDS	407161	407490	+	1	.	codon_start=1 db_xref=GI:152994387 db_xref=GeneID:5365055 locus_tag=Mmwyl1_0349 note='KEGG: rru:Rru_A0338 hypothetical protein' product='hypothetical protein' protein_id=YP_001339222.1 transl_table=11
NC_009654	GenBank	CDS	407487	408269	+	1	.	codon_start=1 db_xref=GI:152994388 db_xref=InterPro:IPR001509 db_xref=InterPro:IPR002198 db_xref=InterPro:IPR002347 db_xref=InterPro:IPR002424 db_xref=GeneID:5365404 locus_tag=Mmwyl1_0350 note='PFAM: NAD-dependent epimerase/dehydratase; short-chain dehydrogenase/reductase SDR; KEGG: rpb:RPB_4387 short-chain dehydrogenase/reductase' product='short chain dehydrogenase' protein_id=YP_001339223.1 tra…
NC_009654	GenBank	CDS	408433	408687	+	-1	.	codon_start=1 db_xref=GI:152994389 db_xref=InterPro:IPR003756 db_xref=InterPro:IPR006442 db_xref=GeneID:5366938 locus_tag=Mmwyl1_0351 note='TIGRFAM: prevent-host-death family protein; PFAM: protein of unknown function DUF172; KEGG: plu:plu2280 hypothetical protein' product='prevent-host-death family protein' protein_id=YP_001339224.1 transl_table=11
NC_009654	GenBank	CDS	408801	409082	+	-1	.	codon_start=1 db_xref=GI:152994390 db_xref=GeneID:5368694 locus_tag=Mmwyl1_0352 note='KEGG: gme:Gmet_2961 hypothetical protein' product='hypothetical protein' protein_id=YP_001339225.1 transl_table=11
NC_009654	GenBank	CDS	409075	409431	+	-1	.	codon_start=1 db_xref=GI:152994391 db_xref=InterPro:IPR009241 db_xref=GeneID:5368598 locus_tag=Mmwyl1_0353 note='PFAM: protein of unknown function DUF891; KEGG: rbe:RBE_0720 hypothetical protein' product='hypothetical protein' protein_id=YP_001339226.1 transl_table=11
NC_009654	GenBank	CDS	409624	411171	+	-1	.	codon_start=1 db_xref=GI:152994392 db_xref=InterPro:IPR000103 db_xref=InterPro:IPR000759 db_xref=InterPro:IPR001100 db_xref=InterPro:IPR001327 db_xref=InterPro:IPR002197 db_xref=InterPro:IPR002218 db_xref=InterPro:IPR008255 db_xref=InterPro:IPR013027 db_xref=GeneID:5368679 locus_tag=Mmwyl1_0354 note='PFAM: FAD-dependent pyridine nucleotide-disulphide oxidoreductase; glucose-inhibited division pro…
NC_009654	GenBank	CDS	411264	411821	+	-1	.	codon_start=1 db_xref=GI:152994393 db_xref=InterPro:IPR000866 db_xref=InterPro:IPR013740 db_xref=GeneID:5367873 locus_tag=Mmwyl1_0355 note='PFAM: alkyl hydroperoxide reductase/ Thiol specific antioxidant/ Mal allergen; Redoxin domain protein; KEGG: vpa:VPA1683 alkyl hydroperoxide reductase c22 protein' product='alkyl hydroperoxide reductase' protein_id=YP_001339228.1 transl_table=11
NC_009654	GenBank	CDS	411929	413011	+	-1	.	codon_start=1 db_xref=GI:152994394 db_xref=InterPro:IPR001789 db_xref=InterPro:IPR003607 db_xref=InterPro:IPR006674 db_xref=GeneID:5369057 locus_tag=Mmwyl1_0356 note='PFAM: response regulator receiver; metal-dependent phosphohydrolase HD sub domain; SMART: metal-dependent phosphohydrolase HD region; KEGG: mgm:Mmc1_3408 response regulator receiver modulated metal dependent phosphohydrolase' produc…
NC_009654	GenBank	CDS	413017	416949	+	-1	.	EC_number=2.7.13.3 codon_start=1 db_xref=GI:152994395 db_xref=InterPro:IPR000014 db_xref=InterPro:IPR001789 db_xref=InterPro:IPR003594 db_xref=InterPro:IPR003661 db_xref=InterPro:IPR004358 db_xref=InterPro:IPR005467 db_xref=InterPro:IPR008207 db_xref=GeneID:5368924 locus_tag=Mmwyl1_0357 note='TIGRFAM: PAS sensor protein; PFAM: response regulator receiver; ATP-binding region ATPase domain protein;…
NC_009654	GenBank	CDS	416986	418146	+	-1	.	codon_start=1 db_xref=GI:152994396 db_xref=InterPro:IPR001828 db_xref=GeneID:5368730 locus_tag=Mmwyl1_0358 note='PFAM: Extracellular ligand-binding receptor; KEGG: rba:RB7306 probable leucine/isoleucine/valine-binding protein precursor' product='extracellular ligand-binding receptor' protein_id=YP_001339231.1 transl_table=11
NC_009654	GenBank	CDS	418282	419205	+	-1	.	codon_start=1 db_xref=GI:152994397 db_xref=InterPro:IPR003778 db_xref=GeneID:5368554 locus_tag=Mmwyl1_0359 note='TIGRFAM: urea amidolyase related protein; PFAM: Allophanate hydrolase subunit 2; KEGG: vfi:VF1374 regulator of kinase autophosphorylation inhibitor' product='urea amidolyase-like protein' protein_id=YP_001339232.1 transl_table=11
NC_009654	GenBank	CDS	419195	419899	+	-1	.	codon_start=1 db_xref=GI:152994398 db_xref=InterPro:IPR003833 db_xref=InterPro:IPR010016 db_xref=GeneID:5368612 locus_tag=Mmwyl1_0360 note='PFAM: Allophanate hydrolase subunit 1; KEGG: vfi:VF1375 kinase autophosphorylation inhibitor KipI' product='allophanate hydrolase subunit 1' protein_id=YP_001339233.1 transl_table=11
NC_009654	GenBank	CDS	419903	420673	+	-1	.	codon_start=1 db_xref=GI:152994399 db_xref=InterPro:IPR005501 db_xref=GeneID:5365111 locus_tag=Mmwyl1_0361 note='PFAM: LamB/YcsF family protein; KEGG: vfi:VF1376 lactam utilization protein LamB' product='LamB/YcsF family protein' protein_id=YP_001339234.1 transl_table=11
NC_009654	GenBank	CDS	420869	422140	+	1	.	codon_start=1 db_xref=GI:152994400 db_xref=InterPro:IPR000120 db_xref=GeneID:5367664 locus_tag=Mmwyl1_0362 note='PFAM: Amidase; KEGG: bvi:Bcep1808_4333 amidase' product=amidase protein_id=YP_001339235.1 transl_table=11
NC_009654	GenBank	CDS	422397	422978	+	1	.	codon_start=1 db_xref=GI:152994401 db_xref=InterPro:IPR007462 db_xref=GeneID:5365150 locus_tag=Mmwyl1_0363 note='PFAM: protein of unknown function DUF502; KEGG: pat:Patl_3463 protein of unknown function DUF502' product='hypothetical protein' protein_id=YP_001339236.1 transl_table=11
NC_009654	GenBank	CDS	423082	424317	+	1	.	codon_start=1 db_xref=GI:152994402 db_xref=InterPro:IPR001100 db_xref=InterPro:IPR003042 db_xref=InterPro:IPR004792 db_xref=InterPro:IPR006076 db_xref=InterPro:IPR013027 db_xref=GeneID:5364998 locus_tag=Mmwyl1_0364 note='PFAM: HI0933 family protein; FAD dependent oxidoreductase; FAD-dependent pyridine nucleotide-disulphide oxidoreductase; KEGG: cvi:CV2851 hypothetical protein' product='hypothetic…
NC_009654	GenBank	CDS	424489	425034	+	-1	.	codon_start=1 db_xref=GI:152994403 db_xref=InterPro:IPR000498 db_xref=GeneID:5368657 locus_tag=Mmwyl1_0365 note='PFAM: OmpA domain protein transmembrane region-containing protein; KEGG: pca:Pcar_0547 conserved OmpA/MotB domain protein' product='OmpA domain-containing protein' protein_id=YP_001339238.1 transl_table=11
NC_009654	GenBank	CDS	425491	426570	+	-1	.	codon_start=1 db_xref=GI:152994404 db_xref=InterPro:IPR000498 db_xref=InterPro:IPR006664 db_xref=InterPro:IPR006665 db_xref=InterPro:IPR008722 db_xref=GeneID:5364798 locus_tag=Mmwyl1_0366 note='PFAM: OmpA domain protein transmembrane region-containing protein; OmpA/MotB domain protein; OmpF family protein; KEGG: gsu:GSU0810 OmpA domain protein' product='OmpA/MotB domain-containing protein' protei…
NC_009654	GenBank	CDS	426881	427777	+	-1	.	codon_start=1 db_xref=GI:152994405 db_xref=InterPro:IPR000103 db_xref=InterPro:IPR013027 db_xref=GeneID:5366140 locus_tag=Mmwyl1_0367 note='PFAM: FAD-dependent pyridine nucleotide-disulphide oxidoreductase; KEGG: bam:Bamb_5305 FAD-dependent pyridine nucleotide-disulphide oxidoreductase' product='FAD-dependent pyridine nucleotide-disulfide oxidoreductase' protein_id=YP_001339240.1 transl_table=11
NC_009654	GenBank	CDS	427913	428371	+	1	.	codon_start=1 db_xref=GI:152994406 db_xref=InterPro:IPR000944 db_xref=InterPro:IPR013196 db_xref=GeneID:5365352 locus_tag=Mmwyl1_0368 note='PFAM: protein of unknown function UPF0074; Helix-turn-helix type 11 domain protein; KEGG: shn:Shewana3_2538 transcriptional regulator, BadM/Rrf2 family' product='BadM/Rrf2 family transcriptional regulator' protein_id=YP_001339241.1 transl_table=11
NC_009654	GenBank	CDS	428376	429065	+	1	.	codon_start=1 db_xref=GI:152994407 db_xref=InterPro:IPR013196 db_xref=GeneID:5366374 locus_tag=Mmwyl1_0369 note='PFAM: Helix-turn-helix type 11 domain protein; KEGG: mlo:mll3208 transcriptional regulator, (DeoR-family)' product='helix-turn-helix type 11 domain-containing protein' protein_id=YP_001339242.1 transl_table=11
NC_009654	GenBank	CDS	429187	429576	+	1	.	codon_start=1 db_xref=GI:152994408 db_xref=InterPro:IPR004360 db_xref=GeneID:5365389 locus_tag=Mmwyl1_0370 note='PFAM: Glyoxalase/bleomycin resistance protein/dioxygenase; KEGG: asa:ASA_0006 glyoxalase family protein' product='glyoxalase/bleomycin resistance protein/dioxygenase' protein_id=YP_001339243.1 transl_table=11
NC_009654	GenBank	CDS	429804	430595	+	1	.	codon_start=1 db_xref=GI:152994409 db_xref=InterPro:IPR004183 db_xref=GeneID:5366601 locus_tag=Mmwyl1_0371 note='PFAM: Extradiol ring-cleavage dioxygenase class III protein subunit B; KEGG: sit:TM1040_3169 extradiol ring-cleavage dioxygenase, class III enzyme, subunit B' product='extradiol ring-cleavage dioxygenase class III protein subunit B' protein_id=YP_001339244.1 transl_table=11
NC_009654	GenBank	CDS	430592	430927	+	-1	.	codon_start=1 db_xref=GI:152994410 db_xref=GeneID:5365335 locus_tag=Mmwyl1_0372 product='hypothetical protein' protein_id=YP_001339245.1 transl_table=11
NC_009654	GenBank	CDS	431048	431929	+	-1	.	codon_start=1 db_xref=GI:152994411 db_xref=GeneID:5365296 locus_tag=Mmwyl1_0373 product='hypothetical protein' protein_id=YP_001339246.1 transl_table=11
NC_009654	GenBank	CDS	432045	432698	+	-1	.	codon_start=1 db_xref=GI:152994412 db_xref=InterPro:IPR004045 db_xref=GeneID:5366284 locus_tag=Mmwyl1_0374 note='PFAM: Glutathione S-transferase domain; KEGG: ppr:PBPRB1103 putative glutathione S-transferase' product='glutathione S-transferase domain-containing protein' protein_id=YP_001339247.1 transl_table=11
NC_009654	GenBank	CDS	433562	435286	+	-1	.	codon_start=1 db_xref=GI:152994413 db_xref=InterPro:IPR006059 db_xref=GeneID:5367751 locus_tag=Mmwyl1_0375 note='PFAM: extracellular solute-binding protein family 1; KEGG: hch:HCH_06973 ABC-type sugar transport system, periplasmic component' product='extracellular solute-binding protein' protein_id=YP_001339248.1 transl_table=11
NC_009654	GenBank	CDS	435391	435663	+	-1	.	codon_start=1 db_xref=GI:152994414 db_xref=GeneID:5364655 locus_tag=Mmwyl1_0376 note='KEGG: pfo:Pfl_3631 hypothetical protein' product='hypothetical protein' protein_id=YP_001339249.1 transl_table=11
NC_009654	GenBank	CDS	435675	436568	+	-1	.	codon_start=1 db_xref=GI:152994415 db_xref=InterPro:IPR000515 db_xref=GeneID:5366681 locus_tag=Mmwyl1_0377 note='PFAM: binding-protein-dependent transport systems inner membrane component; KEGG: hch:HCH_06970 ABC-type sugar transport system, permease component' product='binding-protein-dependent transporter inner membrane component' protein_id=YP_001339250.1 transl_table=11
NC_009654	GenBank	CDS	436578	437447	+	-1	.	codon_start=1 db_xref=GI:152994416 db_xref=InterPro:IPR000515 db_xref=GeneID:5368926 locus_tag=Mmwyl1_0378 note='PFAM: binding-protein-dependent transport systems inner membrane component; KEGG: hch:HCH_06969 ABC-type sugar transport system, permease components' product='binding-protein-dependent transporter inner membrane component' protein_id=YP_001339251.1 transl_table=11
NC_009654	GenBank	CDS	437437	438591	+	-1	.	codon_start=1 db_xref=GI:152994417 db_xref=InterPro:IPR003439 db_xref=InterPro:IPR003593 db_xref=GeneID:5366982 locus_tag=Mmwyl1_0379 note='PFAM: ABC transporter related; SMART: AAA ATPase; KEGG: hch:HCH_06968 ABC-type sugar transport system, ATPase components' product='ABC transporter-like protein' protein_id=YP_001339252.1 transl_table=11
NC_009654	GenBank	CDS	438594	439682	+	-1	.	codon_start=1 db_xref=GI:152994418 db_xref=InterPro:IPR003439 db_xref=InterPro:IPR003593 db_xref=GeneID:5366463 locus_tag=Mmwyl1_0380 note='PFAM: ABC transporter related; SMART: AAA ATPase; KEGG: hch:HCH_06967 ABC-type sugar transport system, ATPase components' product='ABC transporter-like protein' protein_id=YP_001339253.1 transl_table=11
NC_009654	GenBank	CDS	439998	441989	+	1	.	codon_start=1 db_xref=GI:152994419 db_xref=InterPro:IPR002078 db_xref=InterPro:IPR002197 db_xref=InterPro:IPR003018 db_xref=InterPro:IPR003593 db_xref=GeneID:5367693 locus_tag=Mmwyl1_0381 note='PFAM: sigma-54 factor interaction domain-containing protein; GAF domain protein; SMART: AAA ATPase; KEGG: hch:HCH_06966 transcriptional activator of acetoin/glycerol metabolism' product='Fis family GAF mod…
NC_009654	GenBank	CDS	442044	442445	+	-1	.	codon_start=1 db_xref=GI:152994420 db_xref=InterPro:IPR006175 db_xref=GeneID:5367662 locus_tag=Mmwyl1_0382 note='PFAM: Endoribonuclease L-PSP; KEGG: hch:HCH_02009 putative translation initiation inhibitor, YjgF family' product='endoribonuclease L-PSP' protein_id=YP_001339255.1 transl_table=11
NC_009654	GenBank	CDS	442545	443432	+	-1	.	codon_start=1 db_xref=GI:152994421 db_xref=InterPro:IPR000847 db_xref=InterPro:IPR005119 db_xref=GeneID:5364949 locus_tag=Mmwyl1_0383 note='PFAM: regulatory protein LysR; LysR substrate-binding; KEGG: hch:HCH_02007 transcriptional regulator' product='LysR family transcriptional regulator' protein_id=YP_001339256.1 transl_table=11
NC_009654	GenBank	CDS	443544	444071	+	1	.	codon_start=1 db_xref=GI:152994422 db_xref=GeneID:5364816 locus_tag=Mmwyl1_0384 note='KEGG: hch:HCH_03037 hypothetical protein' product='hypothetical protein' protein_id=YP_001339257.1 transl_table=11
NC_009654	GenBank	CDS	444238	444651	+	-1	.	codon_start=1 db_xref=GI:152994423 db_xref=GeneID:5366973 locus_tag=Mmwyl1_0385 product='hypothetical protein' protein_id=YP_001339258.1 transl_table=11
NC_009654	GenBank	CDS	444703	445350	+	-1	.	codon_start=1 db_xref=GI:152994424 db_xref=GeneID:5369128 locus_tag=Mmwyl1_0386 product='hypothetical protein' protein_id=YP_001339259.1 transl_table=11
NC_009654	GenBank	CDS	445970	446944	+	1	.	codon_start=1 db_xref=GI:152994425 db_xref=InterPro:IPR015004 db_xref=GeneID:5367420 locus_tag=Mmwyl1_0387 note='PFAM: Domain of unknown function DUF1852; KEGG: vpa:VP1992 hypothetical protein' product='hypothetical protein' protein_id=YP_001339260.1 transl_table=11
NC_009654	GenBank	CDS	447002	448069	+	1	.	codon_start=1 db_xref=GI:152994426 db_xref=InterPro:IPR002629 db_xref=InterPro:IPR013215 db_xref=GeneID:5367470 locus_tag=Mmwyl1_0388 note='catalyzes the formation of tetrahydropteroyl-L-glutamate and methionine from L-homocysteine and 5-methyltetrahydropteroyltri-L-glutamate' product='5- methyltetrahydropteroyltriglutamate/homocysteine S-methyltransferase' protein_id=YP_001339261.1 transl_table=…
NC_009654	GenBank	CDS	448186	449112	+	-1	.	codon_start=1 db_xref=GI:152994427 db_xref=InterPro:IPR000005 db_xref=GeneID:5366670 locus_tag=Mmwyl1_0389 note='PFAM: helix-turn-helix- domain containing protein AraC type; KEGG: bxe:Bxe_B0402 transcriptional regulator, AraC family' product='helix-turn-helix domain-containing protein' protein_id=YP_001339262.1 transl_table=11
NC_009654	GenBank	CDS	449208	450164	+	1	.	codon_start=1 db_xref=GI:152994428 db_xref=InterPro:IPR008262 db_xref=GeneID:5367490 locus_tag=Mmwyl1_0390 note='KEGG: atc:AGR_pAT_397 hypothetical protein' product='hypothetical protein' protein_id=YP_001339263.1 transl_table=11
NC_009654	GenBank	CDS	450300	451349	+	-1	.	codon_start=1 db_xref=GI:152994429 db_xref=InterPro:IPR008007 db_xref=GeneID:5368640 locus_tag=Mmwyl1_0391 note='PFAM: peptidase M42 family protein; KEGG: sde:Sde_2916 hypothetical protein' product='peptidase M42 family protein' protein_id=YP_001339264.1 transl_table=11
NC_009654	GenBank	CDS	451432	452382	+	-1	.	codon_start=1 db_xref=GI:152994430 db_xref=InterPro:IPR000005 db_xref=GeneID:5368132 locus_tag=Mmwyl1_0392 note='PFAM: helix-turn-helix- domain containing protein AraC type; KEGG: aav:Aave_0658 transcriptional regulator, AraC family' product='helix-turn-helix domain-containing protein' protein_id=YP_001339265.1 transl_table=11
NC_009654	GenBank	CDS	452529	454541	+	1	.	codon_start=1 db_xref=GI:152994431 db_xref=InterPro:IPR000531 db_xref=InterPro:IPR012910 db_xref=GeneID:5368528 locus_tag=Mmwyl1_0393 note='PFAM: TonB-dependent receptor; TonB-dependent receptor plug; KEGG: aav:Aave_0657 TonB-dependent receptor' product='TonB-dependent receptor' protein_id=YP_001339266.1 transl_table=11
NC_009654	GenBank	CDS	454555	455598	+	1	.	codon_start=1 db_xref=GI:152994432 db_xref=InterPro:IPR001077 db_xref=InterPro:IPR013216 db_xref=InterPro:IPR013217 db_xref=GeneID:5366687 locus_tag=Mmwyl1_0394 note='PFAM: O-methyltransferase family 2; Methyltransferase type 11; Methyltransferase type 12; KEGG: aav:Aave_0656 methyltransferase type 12' product='type 12 methyltransferase' protein_id=YP_001339267.1 transl_table=11
NC_009654	GenBank	CDS	455595	456830	+	1	.	codon_start=1 db_xref=GI:152994433 db_xref=InterPro:IPR011701 db_xref=GeneID:5367419 locus_tag=Mmwyl1_0395 note='PFAM: major facilitator superfamily MFS_1; KEGG: aav:Aave_0655 major facilitator superfamily MFS_1' product='major facilitator transporter' protein_id=YP_001339268.1 transl_table=11
NC_009654	GenBank	CDS	456827	457102	+	1	.	codon_start=1 db_xref=GI:152994434 db_xref=InterPro:IPR001202 db_xref=GeneID:5364679 locus_tag=Mmwyl1_0396 note='KEGG: aeh:Mlg_2455 hypothetical protein' product='hypothetical protein' protein_id=YP_001339269.1 transl_table=11
NC_009654	GenBank	CDS	457262	458575	+	1	.	codon_start=1 db_xref=GI:152994435 db_xref=InterPro:IPR000014 db_xref=InterPro:IPR000700 db_xref=InterPro:IPR004089 db_xref=InterPro:IPR004090 db_xref=InterPro:IPR013655 db_xref=InterPro:IPR013656 db_xref=GeneID:5365190 locus_tag=Mmwyl1_0397 note='TIGRFAM: PAS sensor protein; PFAM: chemotaxis sensory transducer; PAS fold-3 domain protein; PAS fold-4 domain protein; KEGG: sbl:Sbal_3371 methyl-acce…
NC_009654	GenBank	CDS	458664	459782	+	-1	.	codon_start=1 db_xref=GI:152994436 db_xref=InterPro:IPR002787 db_xref=InterPro:IPR006638 db_xref=InterPro:IPR007197 db_xref=GeneID:5365303 locus_tag=Mmwyl1_0398 note='PFAM: Radical SAM domain protein; SMART: Elongator protein 3/MiaB/NifB; KEGG: pen:PSEEN0052 hypothetical protein' product='radical SAM domain-containing protein' protein_id=YP_001339271.1 transl_table=11
NC_009654	GenBank	CDS	459948	460709	+	1	.	codon_start=1 db_xref=GI:152994437 db_xref=InterPro:IPR000005 db_xref=InterPro:IPR003313 db_xref=GeneID:5365434 locus_tag=Mmwyl1_0399 note='PFAM: helix-turn-helix- domain containing protein AraC type; AraC protein arabinose-binding/dimerisation; KEGG: ent:Ent638_3166 transcriptional regulator, AraC family' product='AraC family transcriptional regulator' protein_id=YP_001339272.1 transl_table=11
NC_009654	GenBank	CDS	460733	462409	+	-1	.	codon_start=1 db_xref=GI:152994438 db_xref=InterPro:IPR000891 db_xref=InterPro:IPR002034 db_xref=InterPro:IPR005668 db_xref=InterPro:IPR013709 db_xref=GeneID:5368566 locus_tag=Mmwyl1_0400 note='TIGRFAM: 2-isopropylmalate synthase; PFAM: pyruvate carboxyltransferase; LeuA allosteric (dimerisation) domain; KEGG: ent:Ent638_3165 2-isopropylmalate synthase' product='2-isopropylmalate synthase' protei…
NC_009654	GenBank	CDS	462751	463641	+	-1	.	codon_start=1 db_xref=GI:152994439 db_xref=InterPro:IPR000160 db_xref=GeneID:5364880 locus_tag=Mmwyl1_0401 note='TIGRFAM: diguanylate cyclase; PFAM: GGDEF domain containing protein; KEGG: ilo:IL2065 signaling protein with a GGDEF domain' product='hypothetical protein' protein_id=YP_001339274.1 transl_table=11
NC_009654	GenBank	CDS	463851	464909	+	-1	.	codon_start=1 db_xref=GI:152994440 db_xref=InterPro:IPR000522 db_xref=InterPro:IPR002229 db_xref=GeneID:5368789 locus_tag=Mmwyl1_0402 note='PFAM: transport system permease protein; KEGG: rde:RD1_3479 putative hemin ABC transport protein, permease component' product='transporter permease' protein_id=YP_001339275.1 transl_table=11
NC_009654	GenBank	CDS	464906	465889	+	-1	.	codon_start=1 db_xref=GI:152994441 db_xref=InterPro:IPR002491 db_xref=GeneID:5367899 locus_tag=Mmwyl1_0403 note='PFAM: periplasmic binding protein; KEGG: rde:RD1_3480 putative iron ABC transporter, periplasmic binding protein' product='periplasmic-binding protein' protein_id=YP_001339276.1 transl_table=11
NC_009654	GenBank	CDS	465914	466765	+	-1	.	codon_start=1 db_xref=GI:152994442 db_xref=InterPro:IPR003439 db_xref=InterPro:IPR003593 db_xref=GeneID:5365863 locus_tag=Mmwyl1_0404 note='PFAM: ABC transporter related; SMART: AAA ATPase; KEGG: sco:SCO0998 Fe uptake system permease' product='ABC transporter-like protein' protein_id=YP_001339277.1 transl_table=11
NC_009654	GenBank	CDS	467000	468016	+	-1	.	codon_start=1 db_xref=GI:152994443 db_xref=InterPro:IPR002078 db_xref=InterPro:IPR002197 db_xref=InterPro:IPR003593 db_xref=InterPro:IPR014317 db_xref=GeneID:5368594 locus_tag=Mmwyl1_0405 note='TIGRFAM: Transcriptional activator PspF; PFAM: sigma-54 factor interaction domain-containing protein; SMART: AAA ATPase; KEGG: hch:HCH_05441 psp operon transcription activator PspF (sigma 54-dependent)' pr…
NC_009654	GenBank	CDS	468233	468904	+	1	.	codon_start=1 db_xref=GI:152994444 db_xref=InterPro:IPR007157 db_xref=InterPro:IPR014319 db_xref=GeneID:5368854 locus_tag=Mmwyl1_0406 note='TIGRFAM: Phage shock protein A; PFAM: PspA/IM30 family protein; KEGG: hch:HCH_05443 phage shock protein A (IM30), suppresses sigma54-dependent transcription' product='phage shock protein A, PspA' protein_id=YP_001339279.1 transl_table=11
NC_009654	GenBank	CDS	468948	469196	+	1	.	codon_start=1 db_xref=GI:152994445 db_xref=InterPro:IPR009554 db_xref=GeneID:5366315 gene=pspB locus_tag=Mmwyl1_0407 note='acts together with PspC to induce psp operon during infection with phage, exposure to ethanol or osmotic shock; forms a complex with PspA and C; PspC is required for PspAB binding' product='phage shock protein B' protein_id=YP_001339280.1 transl_table=11
NC_009654	GenBank	CDS	469245	469694	+	1	.	codon_start=1 db_xref=GI:152994446 db_xref=InterPro:IPR007168 db_xref=GeneID:5367362 locus_tag=Mmwyl1_0408 note='PFAM: PspC domain protein; KEGG: asa:ASA_2423 phage shock protein C' product='phage shock protein C, PspC' protein_id=YP_001339281.1 transl_table=11
NC_009654	GenBank	CDS	469933	471042	+	1	.	EC_number=1.11.1.5 codon_start=1 db_xref=GI:152994447 db_xref=InterPro:IPR004852 db_xref=InterPro:IPR009056 db_xref=GeneID:5367951 locus_tag=Mmwyl1_0409 note='PFAM: Di-haem cytochrome c peroxidase; KEGG: ava:Ava_B0145 di-haem cytochrome c peroxidase' product='cytochrome-c peroxidase' protein_id=YP_001339282.1 transl_table=11
NC_009654	GenBank	CDS	471112	472728	+	-1	.	codon_start=1 db_xref=GI:152994448 db_xref=InterPro:IPR000727 db_xref=InterPro:IPR003660 db_xref=InterPro:IPR004089 db_xref=InterPro:IPR004090 db_xref=GeneID:5365447 locus_tag=Mmwyl1_0410 note='PFAM: histidine kinase HAMP region domain protein; chemotaxis sensory transducer; KEGG: shn:Shewana3_0923 methyl-accepting chemotaxis sensory transducer' product='methyl-accepting chemotaxis sensory transd…
NC_009654	GenBank	CDS	472958	473425	+	1	.	codon_start=1 db_xref=GI:152994449 db_xref=InterPro:IPR003718 db_xref=GeneID:5368570 locus_tag=Mmwyl1_0411 note='PFAM: OsmC family protein; KEGG: hch:HCH_01483 predicted redox protein, regulator of disulfide bond formation' product='OsmC family protein' protein_id=YP_001339284.1 transl_table=11
NC_009654	GenBank	CDS	473473	474084	+	-1	.	codon_start=1 db_xref=GI:152994450 db_xref=InterPro:IPR004045 db_xref=InterPro:IPR004046 db_xref=GeneID:5368037 locus_tag=Mmwyl1_0412 note='PFAM: Glutathione S-transferase domain; KEGG: ava:Ava_3893 glutathione S-transferase-like' product='glutathione S-transferase domain-containing protein' protein_id=YP_001339285.1 transl_table=11
NC_009654	GenBank	CDS	474152	475060	+	1	.	codon_start=1 db_xref=GI:152994451 db_xref=InterPro:IPR000847 db_xref=InterPro:IPR005119 db_xref=GeneID:5367716 locus_tag=Mmwyl1_0413 note='PFAM: regulatory protein LysR; LysR substrate-binding; KEGG: she:Shewmr4_0006 transcriptional regulator, LysR family' product='LysR family transcriptional regulator' protein_id=YP_001339286.1 transl_table=11
NC_009654	GenBank	CDS	475064	475342	+	-1	.	codon_start=1 db_xref=GI:152994452 db_xref=InterPro:IPR007138 db_xref=GeneID:5369123 locus_tag=Mmwyl1_0414 note='PFAM: Antibiotic biosynthesis monooxygenase; KEGG: vpa:VP1370 hypothetical protein' product='antibiotic biosynthesis monooxygenase' protein_id=YP_001339287.1 transl_table=11
NC_009654	GenBank	CDS	475345	475866	+	-1	.	codon_start=1 db_xref=GI:152994453 db_xref=InterPro:IPR000182 db_xref=GeneID:5364668 locus_tag=Mmwyl1_0415 note='PFAM: GCN5-related N-acetyltransferase; KEGG: rru:Rru_A0143 GCN5-related N-acetyltransferase' product='N-acetyltransferase GCN5' protein_id=YP_001339288.1 transl_table=11
NC_009654	GenBank	CDS	475863	476801	+	-1	.	codon_start=1 db_xref=GI:152994454 db_xref=InterPro:IPR000620 db_xref=GeneID:5364717 locus_tag=Mmwyl1_0416 note='PFAM: protein of unknown function DUF6 transmembrane; KEGG: bur:Bcep18194_A6312 protein of unknown function DUF6, transmembrane' product='hypothetical protein' protein_id=YP_001339289.1 transl_table=11
NC_009654	GenBank	CDS	476959	477420	+	1	.	codon_start=1 db_xref=GI:152994455 db_xref=InterPro:IPR000485 db_xref=GeneID:5365717 locus_tag=Mmwyl1_0417 note='PFAM: regulatory protein AsnC/Lrp family; KEGG: bpd:BURPS668_0348 transcriptional regulator, AsnC family' product='AsnC family transcriptional regulator' protein_id=YP_001339290.1 transl_table=11
NC_009654	GenBank	CDS	477443	478861	+	-1	.	codon_start=1 db_xref=GI:152994456 db_xref=InterPro:IPR003594 db_xref=InterPro:IPR003660 db_xref=InterPro:IPR003661 db_xref=InterPro:IPR004358 db_xref=InterPro:IPR005467 db_xref=GeneID:5366592 locus_tag=Mmwyl1_0418 note='PFAM: ATP-binding region ATPase domain protein; histidine kinase HAMP region domain protein; histidine kinase A domain protein; KEGG: slo:Shew_0098 integral membrane sensor signa…
NC_009654	GenBank	CDS	478791	479480	+	-1	.	codon_start=1 db_xref=GI:152994457 db_xref=InterPro:IPR001789 db_xref=InterPro:IPR001867 db_xref=GeneID:5367727 locus_tag=Mmwyl1_0419 note='PFAM: response regulator receiver; transcriptional regulator domain protein; KEGG: saz:Sama_3534 response regulator receiver protein' product='two component transcriptional regulator' protein_id=YP_001339292.1 transl_table=11
NC_009654	GenBank	CDS	479603	480211	+	-1	.	codon_start=1 db_xref=GI:152994458 db_xref=GeneID:5367525 locus_tag=Mmwyl1_0420 note='KEGG: lpl:lp_1539 lipoprotein precursor' product='hypothetical protein' protein_id=YP_001339293.1 transl_table=11
NC_009654	GenBank	CDS	480418	480870	+	1	.	codon_start=1 db_xref=GI:152994459 db_xref=InterPro:IPR000835 db_xref=GeneID:5366823 locus_tag=Mmwyl1_0421 note='PFAM: regulatory protein MarR; KEGG: sfr:Sfri_0803 transcriptional regulator, MarR family protein' product='MarR family transcriptional regulator' protein_id=YP_001339294.1 transl_table=11
NC_009654	GenBank	CDS	481008	481430	+	1	.	codon_start=1 db_xref=GI:152994460 db_xref=InterPro:IPR003718 db_xref=GeneID:5368560 locus_tag=Mmwyl1_0422 note='PFAM: OsmC family protein; KEGG: sdn:Sden_0377 OsmC-like protein' product='OsmC family protein' protein_id=YP_001339295.1 transl_table=11
NC_009654	GenBank	CDS	481579	481887	+	1	.	codon_start=1 db_xref=GI:152994461 db_xref=InterPro:IPR001533 db_xref=GeneID:5366519 locus_tag=Mmwyl1_0423 note='PFAM: transcriptional coactivator/pterin dehydratase; KEGG: pin:Ping_0706 transcriptional coactivator/pterin dehydratase' product='transcriptional coactivator/pterin dehydratase' protein_id=YP_001339296.1 transl_table=11
NC_009654	GenBank	CDS	481933	482565	+	-1	.	codon_start=1 db_xref=GI:152994462 db_xref=InterPro:IPR001387 db_xref=GeneID:5365439 locus_tag=Mmwyl1_0424 note='KEGG: vco:VC0395_A0339 putative transcriptional regulator' product='hypothetical protein' protein_id=YP_001339297.1 transl_table=11
NC_009654	GenBank	CDS	482799	483815	+	1	.	codon_start=1 db_xref=GI:152994463 db_xref=GeneID:5368865 locus_tag=Mmwyl1_0425 note='KEGG: hch:HCH_03006 predicted dienelactone hydrolase' product='dienelactone hydrolase' protein_id=YP_001339298.1 transl_table=11
NC_009654	GenBank	CDS	483812	484861	+	-1	.	codon_start=1 db_xref=GI:152994464 db_xref=InterPro:IPR000005 db_xref=GeneID:5366597 locus_tag=Mmwyl1_0426 note='PFAM: helix-turn-helix- domain containing protein AraC type; KEGG: asa:ASA_3015 transcriptional regulator, AraC/XylS family' product='helix-turn-helix domain-containing protein' protein_id=YP_001339299.1 transl_table=11
NC_009654	GenBank	CDS	485082	485435	+	1	.	codon_start=1 db_xref=GI:152994465 db_xref=InterPro:IPR008523 db_xref=GeneID:5364721 locus_tag=Mmwyl1_0427 note='PFAM: protein of unknown function DUF805; KEGG: saz:Sama_2633 conserved hypothetical protein' product='hypothetical protein' protein_id=YP_001339300.1 transl_table=11
NC_009654	GenBank	CDS	485449	486024	+	1	.	codon_start=1 db_xref=GI:152994466 db_xref=GeneID:5367946 locus_tag=Mmwyl1_0428 note='KEGG: vco:VC0395_0310 hypothetical protein' product='hypothetical protein' protein_id=YP_001339301.1 transl_table=11
NC_009654	GenBank	CDS	486007	486858	+	-1	.	codon_start=1 db_xref=GI:152994467 db_xref=InterPro:IPR000847 db_xref=InterPro:IPR005119 db_xref=GeneID:5366791 locus_tag=Mmwyl1_0429 note='PFAM: regulatory protein LysR; LysR substrate-binding; KEGG: ppu:PP_2350 transcriptional regulator, LysR family' product='LysR family transcriptional regulator' protein_id=YP_001339302.1 transl_table=11
NC_009654	GenBank	CDS	487021	487743	+	1	.	codon_start=1 db_xref=GI:152994468 db_xref=InterPro:IPR007065 db_xref=GeneID:5366297 locus_tag=Mmwyl1_0430 note='PFAM: HPP family protein?; KEGG: tcx:Tcr_1929 HPP' product='HPP family protein' protein_id=YP_001339303.1 transl_table=11
NC_009654	GenBank	CDS	487785	488180	+	1	.	codon_start=1 db_xref=GI:152994469 db_xref=InterPro:IPR004360 db_xref=GeneID:5369024 locus_tag=Mmwyl1_0431 note='PFAM: Glyoxalase/bleomycin resistance protein/dioxygenase; KEGG: azo:azo3708 dioxygenase-family protein' product='glyoxalase/bleomycin resistance protein/dioxygenase' protein_id=YP_001339304.1 transl_table=11
NC_009654	GenBank	CDS	488491	488916	+	1	.	codon_start=1 db_xref=GI:152994470 db_xref=InterPro:IPR000182 db_xref=GeneID:5366387 locus_tag=Mmwyl1_0432 note='PFAM: GCN5-related N-acetyltransferase; KEGG: vvu:VV1_2448 probable acetyltransferase' product='N-acetyltransferase GCN5' protein_id=YP_001339305.1 transl_table=11
NC_009654	GenBank	CDS	489051	489584	+	1	.	codon_start=1 db_xref=GI:152994471 db_xref=GeneID:5366837 locus_tag=Mmwyl1_0433 note='KEGG: vvu:VV1_2472 adenylate kinase' product='adenylate kinase' protein_id=YP_001339306.1 transl_table=11
NC_009654	GenBank	CDS	490104	490619	+	1	.	codon_start=1 db_xref=GI:152994472 db_xref=GeneID:5366849 locus_tag=Mmwyl1_0435 product='hypothetical protein' protein_id=YP_001339307.1 transl_table=11
NC_009654	GenBank	CDS	490616	491047	+	1	.	codon_start=1 db_xref=GI:152994473 db_xref=InterPro:IPR000182 db_xref=GeneID:5369020 locus_tag=Mmwyl1_0436 note='PFAM: GCN5-related N-acetyltransferase; KEGG: ilo:IL1815 acetyltransferase, GNAT family' product='N-acetyltransferase GCN5' protein_id=YP_001339308.1 transl_table=11
NC_009654	GenBank	CDS	491074	491547	+	1	.	codon_start=1 db_xref=GI:152994474 db_xref=InterPro:IPR000182 db_xref=GeneID:5367612 locus_tag=Mmwyl1_0437 note='PFAM: GCN5-related N-acetyltransferase; KEGG: hch:HCH_05438 histone acetyltransferase HPA2/related acetyltransferase' product='N-acetyltransferase GCN5' protein_id=YP_001339309.1 transl_table=11
NC_009654	GenBank	CDS	491712	492443	+	-1	.	codon_start=1 db_xref=GI:152994475 db_xref=InterPro:IPR001303 db_xref=GeneID:5366904 locus_tag=Mmwyl1_0438 note='PFAM: class II aldolase/adducin family protein; KEGG: aci:ACIAD3485 hypothetical protein' product='hypothetical protein' protein_id=YP_001339310.1 transl_table=11
NC_009654	GenBank	CDS	492497	493339	+	-1	.	codon_start=1 db_xref=GI:152994476 db_xref=InterPro:IPR001638 db_xref=GeneID:5366733 locus_tag=Mmwyl1_0439 note='PFAM: extracellular solute-binding protein family 3; KEGG: bam:Bamb_3990 extracellular solute-binding protein, family 3' product='extracellular solute-binding protein' protein_id=YP_001339311.1 transl_table=11
NC_009654	GenBank	CDS	493386	494906	+	-1	.	codon_start=1 db_xref=GI:152994477 db_xref=InterPro:IPR000515 db_xref=InterPro:IPR003439 db_xref=InterPro:IPR003593 db_xref=InterPro:IPR010065 db_xref=GeneID:5367145 locus_tag=Mmwyl1_0440 note='TIGRFAM: polar amino acid ABC transporter, inner membrane subunit; PFAM: binding-protein-dependent transport systems inner membrane component; ABC transporter related; SMART: AAA ATPase; KEGG: aci:ACIAD348…
NC_009654	GenBank	CDS	495328	496251	+	1	.	codon_start=1 db_xref=GI:152994478 db_xref=InterPro:IPR000847 db_xref=InterPro:IPR005119 db_xref=GeneID:5364760 locus_tag=Mmwyl1_0441 note='PFAM: regulatory protein LysR; LysR substrate-binding; KEGG: pen:PSEEN2103 transcriptional regulator, LysR family' product='LysR family transcriptional regulator' protein_id=YP_001339313.1 transl_table=11
NC_009654	GenBank	CDS	496415	497674	+	1	.	codon_start=1 db_xref=GI:152994479 db_xref=InterPro:IPR000103 db_xref=InterPro:IPR000759 db_xref=InterPro:IPR001100 db_xref=InterPro:IPR013027 db_xref=GeneID:5368109 locus_tag=Mmwyl1_0442 note='KEGG: bur:Bcep18194_C6991 flavin-containing monooxygenase FMO' product='flavin-containing monooxygenase FMO' protein_id=YP_001339314.1 transl_table=11
NC_009654	GenBank	CDS	497688	498107	+	1	.	codon_start=1 db_xref=GI:152994480 db_xref=InterPro:IPR006175 db_xref=GeneID:5366881 locus_tag=Mmwyl1_0443 note='PFAM: Endoribonuclease L-PSP; KEGG: csa:Csal_2388 endoribonuclease L-PSP' product='endoribonuclease L-PSP' protein_id=YP_001339315.1 transl_table=11
NC_009654	GenBank	CDS	498119	498793	+	1	.	codon_start=1 db_xref=GI:152994481 db_xref=InterPro:IPR010430 db_xref=GeneID:5367857 locus_tag=Mmwyl1_0444 note='PFAM: protein of unknown function DUF1028; KEGG: pae:PA5391 hypothetical protein' product='hypothetical protein' protein_id=YP_001339316.1 transl_table=11
NC_009654	GenBank	CDS	498786	499958	+	1	.	codon_start=1 db_xref=GI:152994482 db_xref=InterPro:IPR001261 db_xref=InterPro:IPR002933 db_xref=InterPro:IPR010169 db_xref=InterPro:IPR011650 db_xref=GeneID:5369040 locus_tag=Mmwyl1_0445 note='catalyzes the formation of L-ornithine from N(2)-acetyl-L-ornithine' product='acetylornithine deacetylase' protein_id=YP_001339317.1 transl_table=11
NC_009654	GenBank	CDS	500034	500762	+	-1	.	codon_start=1 db_xref=GI:152994483 db_xref=InterPro:IPR003439 db_xref=InterPro:IPR003593 db_xref=GeneID:5367698 locus_tag=Mmwyl1_0446 note='PFAM: ABC transporter related; SMART: AAA ATPase; KEGG: eca:ECA3492 putative amino acid ABC transporter, ATP-binding protein' product='ABC transporter-like protein' protein_id=YP_001339318.1 transl_table=11
NC_009654	GenBank	CDS	500749	501399	+	-1	.	codon_start=1 db_xref=GI:152994484 db_xref=InterPro:IPR000515 db_xref=InterPro:IPR010065 db_xref=GeneID:5366474 locus_tag=Mmwyl1_0447 note='TIGRFAM: polar amino acid ABC transporter, inner membrane subunit; PFAM: binding-protein-dependent transport systems inner membrane component; KEGG: pin:Ping_2430 ABC polar amino acid transporter inner membrane protein' product='polar amino acid ABC transport…
NC_009654	GenBank	CDS	501432	502094	+	-1	.	codon_start=1 db_xref=GI:152994485 db_xref=InterPro:IPR000515 db_xref=InterPro:IPR010065 db_xref=GeneID:5368363 locus_tag=Mmwyl1_0448 note='TIGRFAM: polar amino acid ABC transporter, inner membrane subunit; PFAM: binding-protein-dependent transport systems inner membrane component; KEGG: pin:Ping_2431 ABC polar amino acid transporter inner membrane protein' product='polar amino acid ABC transport…
NC_009654	GenBank	CDS	502105	502896	+	-1	.	codon_start=1 db_xref=GI:152994486 db_xref=InterPro:IPR001638 db_xref=GeneID:5364779 locus_tag=Mmwyl1_0449 note='PFAM: extracellular solute-binding protein family 3; KEGG: eca:ECA3495 putative amino acid ABC transporter, substrate binding protein' product='extracellular solute-binding protein' protein_id=YP_001339321.1 transl_table=11
NC_009654	GenBank	CDS	503256	504074	+	1	.	codon_start=1 db_xref=GI:152994487 db_xref=InterPro:IPR000281 db_xref=InterPro:IPR001347 db_xref=GeneID:5364955 locus_tag=Mmwyl1_0450 note='PFAM: helix-turn-helix protein RpiR; sugar isomerase (SIS); KEGG: pat:Patl_2057 transcriptional regulator, RpiR family' product='RpiR family transcriptional regulator' protein_id=YP_001339322.1 transl_table=11
NC_009654	GenBank	CDS	504223	505458	+	1	.	codon_start=1 db_xref=GI:152994488 db_xref=InterPro:IPR000120 db_xref=GeneID:5367262 locus_tag=Mmwyl1_0451 note='PFAM: Amidase; KEGG: pat:Patl_2055 amidase' product=amidase protein_id=YP_001339323.1 transl_table=11
NC_009654	GenBank	CDS	505455	507107	+	1	.	EC_number=2.3.2.2 codon_start=1 db_xref=GI:152994489 db_xref=InterPro:IPR000101 db_xref=GeneID:5366151 locus_tag=Mmwyl1_0452 note='PFAM: gamma-glutamyltranspeptidase; KEGG: pat:Patl_2054 gamma-glutamyltransferase' product=gamma-glutamyltransferase protein_id=YP_001339324.1 transl_table=11
NC_009654	GenBank	CDS	507122	507940	+	1	.	codon_start=1 db_xref=GI:152994490 db_xref=InterPro:IPR002781 db_xref=GeneID:5367638 locus_tag=Mmwyl1_0453 note='PFAM: protein of unknown function DUF81; KEGG: pha:PSHAa1469 hypothetical protein' product='hypothetical protein' protein_id=YP_001339325.1 transl_table=11
NC_009654	GenBank	CDS	507950	509170	+	1	.	codon_start=1 db_xref=GI:152994491 db_xref=InterPro:IPR000192 db_xref=GeneID:5366430 locus_tag=Mmwyl1_0454 note='PFAM: aminotransferase class V; KEGG: pat:Patl_2052 aminotransferase, class V' product='class V aminotransferase' protein_id=YP_001339326.1 transl_table=11
NC_009654	GenBank	CDS	509170	510396	+	1	.	EC_number=3.5.1.87 codon_start=1 db_xref=GI:152994492 db_xref=InterPro:IPR002933 db_xref=InterPro:IPR010158 db_xref=GeneID:5368152 locus_tag=Mmwyl1_0455 note='allantoate amidohydrolase and N-carbamoyl-L-amino acid amidohydrolase are very similar; the allantoate amidohydrolase from Escherichia coli forms a dimer and binds zinc ions for catalytic activity and catalyzes the conversion of allantoate …
NC_009654	GenBank	CDS	510934	511299	+	1	.	codon_start=1 db_xref=GI:152994493 db_xref=InterPro:IPR008579 db_xref=GeneID:5368388 locus_tag=Mmwyl1_0456 note='PFAM: protein of unknown function DUF861 cupin_3; KEGG: fjo:Fjoh_4182 hypothetical protein' product='hypothetical protein' protein_id=YP_001339328.1 transl_table=11
NC_009654	GenBank	CDS	511338	512408	+	-1	.	codon_start=1 db_xref=GI:152994494 db_xref=InterPro:IPR004089 db_xref=GeneID:5366736 locus_tag=Mmwyl1_0457 note='PFAM: chemotaxis sensory transducer; KEGG: shn:Shewana3_0970 methyl-accepting chemotaxis sensory transducer' product='methyl-accepting chemotaxis sensory transducer' protein_id=YP_001339329.1 transl_table=11
NC_009654	GenBank	CDS	512522	513916	+	-1	.	codon_start=1 db_xref=GI:152994495 db_xref=InterPro:IPR004841 db_xref=GeneID:5368071 locus_tag=Mmwyl1_0458 note='PFAM: amino acid permease-associated region; KEGG: cps:CPS_2040 amino acid permease family protein' product='amino acid permease-associated protein' protein_id=YP_001339330.1 transl_table=11
NC_009654	GenBank	CDS	513972	515264	+	-1	.	codon_start=1 db_xref=GI:152994496 db_xref=InterPro:IPR006076 db_xref=GeneID:5367745 locus_tag=Mmwyl1_0459 note='PFAM: FAD dependent oxidoreductase; KEGG: vvy:VV1566 hypothetical protein' product='FAD dependent oxidoreductase' protein_id=YP_001339331.1 transl_table=11
NC_009654	GenBank	CDS	515297	515719	+	-1	.	codon_start=1 db_xref=GI:152994497 db_xref=InterPro:IPR006175 db_xref=GeneID:5366780 locus_tag=Mmwyl1_0460 note='PFAM: Endoribonuclease L-PSP; KEGG: vvy:VV1565 putative translation initiation inhibitor' product='endoribonuclease L-PSP' protein_id=YP_001339332.1 transl_table=11
NC_009654	GenBank	CDS	515765	516913	+	-1	.	codon_start=1 db_xref=GI:152994498 db_xref=InterPro:IPR003462 db_xref=GeneID:5366778 locus_tag=Mmwyl1_0461 note='catalyzes the formation of L-proline from L-ornithine' product='ornithine cyclodeaminase' protein_id=YP_001339333.1 transl_table=11
NC_009654	GenBank	CDS	517149	517982	+	1	.	codon_start=1 db_xref=GI:152994499 db_xref=InterPro:IPR000005 db_xref=GeneID:5369196 locus_tag=Mmwyl1_0462 note='PFAM: helix-turn-helix- domain containing protein AraC type; KEGG: vvy:VV1562 AraC-type DNA-binding domain-containing protein' product='helix-turn-helix domain-containing protein' protein_id=YP_001339334.1 transl_table=11
NC_009654	GenBank	CDS	518190	519116	+	1	.	codon_start=1 db_xref=GI:152994500 db_xref=InterPro:IPR002491 db_xref=GeneID:5365038 locus_tag=Mmwyl1_0463 note='PFAM: periplasmic binding protein; KEGG: hch:HCH_03455 ABC-type Fe3+-hydroxamate transport system, periplasmic component' product='periplasmic-binding protein' protein_id=YP_001339335.1 transl_table=11
NC_009654	GenBank	CDS	519142	520152	+	1	.	codon_start=1 db_xref=GI:152994501 db_xref=InterPro:IPR000522 db_xref=GeneID:5367699 locus_tag=Mmwyl1_0464 note='PFAM: transport system permease protein; KEGG: hch:HCH_03456 ABC-type Fe3+-siderophore transport system, permease component' product='transporter permease' protein_id=YP_001339336.1 transl_table=11
NC_009654	GenBank	CDS	520145	521176	+	1	.	codon_start=1 db_xref=GI:152994502 db_xref=InterPro:IPR000522 db_xref=InterPro:IPR001626 db_xref=GeneID:5364758 locus_tag=Mmwyl1_0465 note='PFAM: transport system permease protein; ABC-3 protein; KEGG: hch:HCH_03457 ABC-type enterobactin transport system, permease component' product='transporter permease' protein_id=YP_001339337.1 transl_table=11
NC_009654	GenBank	CDS	521207	522067	+	1	.	codon_start=1 db_xref=GI:152994503 db_xref=InterPro:IPR003439 db_xref=InterPro:IPR003593 db_xref=GeneID:5366712 locus_tag=Mmwyl1_0466 note='PFAM: ABC transporter related; SMART: AAA ATPase; KEGG: btl:BALH_0556 iron(III) dicitrate ABC transporter, ATP-binding protein' product='ABC transporter-like protein' protein_id=YP_001339338.1 transl_table=11
NC_009654	GenBank	CDS	522060	522866	+	1	.	codon_start=1 db_xref=GI:152994504 db_xref=GeneID:5368123 locus_tag=Mmwyl1_0467 note='KEGG: psb:Psyr_2594 unknown conserved protein in bacilli' product='hypothetical protein' protein_id=YP_001339339.1 transl_table=11
NC_009654	GenBank	CDS	522893	524995	+	-1	.	codon_start=1 db_xref=GI:152994505 db_xref=InterPro:IPR000531 db_xref=InterPro:IPR010917 db_xref=InterPro:IPR012910 db_xref=GeneID:5368735 locus_tag=Mmwyl1_0468 note='PFAM: TonB-dependent receptor; TonB-dependent receptor plug; KEGG: hch:HCH_03460 outer membrane receptor protein, mostly Fe transport' product='TonB-dependent receptor' protein_id=YP_001339340.1 transl_table=11
NC_009654	GenBank	CDS	525184	526110	+	-1	.	EC_number=3.5.1.41 codon_start=1 db_xref=GI:152994506 db_xref=InterPro:IPR002509 db_xref=GeneID:5366372 locus_tag=Mmwyl1_0469 note='PFAM: polysaccharide deacetylase; KEGG: reu:Reut_A2437 polysaccharide deacetylase' product='chitin deacetylase' protein_id=YP_001339341.1 transl_table=11
NC_009654	GenBank	CDS	526151	526882	+	-1	.	codon_start=1 db_xref=GI:152994507 db_xref=InterPro:IPR001920 db_xref=GeneID:5367880 locus_tag=Mmwyl1_0470 note='PFAM: Asp/Glu racemase; KEGG: psb:Psyr_3529 Asp/Glu racemase' product='Asp/Glu racemase' protein_id=YP_001339342.1 transl_table=11
NC_009654	GenBank	CDS	526890	527555	+	-1	.	codon_start=1 db_xref=GI:152994508 db_xref=InterPro:IPR000524 db_xref=InterPro:IPR011711 db_xref=GeneID:5368245 locus_tag=Mmwyl1_0471 note='PFAM: regulatory protein GntR HTH; GntR domain protein; KEGG: psp:PSPPH_3471 transcriptional regulator, GntR family' product='GntR family transcriptional regulator' protein_id=YP_001339343.1 transl_table=11
NC_009654	GenBank	CDS	527824	529260	+	1	.	codon_start=1 db_xref=GI:152994509 db_xref=InterPro:IPR001248 db_xref=GeneID:5368194 locus_tag=Mmwyl1_0472 note='PFAM: permease for cytosine/purines uracil thiamine allantoin; KEGG: aci:ACIAD2247 putative permease' product='cytosine/purines uracil thiamine allantoin permease' protein_id=YP_001339344.1 transl_table=11
NC_009654	GenBank	CDS	529328	530062	+	-1	.	codon_start=1 db_xref=GI:152994510 db_xref=InterPro:IPR005471 db_xref=InterPro:IPR014757 db_xref=GeneID:5367684 locus_tag=Mmwyl1_0473 note='PFAM: regulatory protein IclR; Transcriptional regulator IclR; KEGG: aav:Aave_3331 transcriptional regulator, IclR family' product='regulatory protein IclR' protein_id=YP_001339345.1 transl_table=11
NC_009654	GenBank	CDS	530439	531749	+	-1	.	codon_start=1 db_xref=GI:152994511 db_xref=GeneID:5366890 locus_tag=Mmwyl1_0474 note='KEGG: ppu:PP_3464 hypothetical protein' product='hypothetical protein' protein_id=YP_001339346.1 transl_table=11
NC_009654	GenBank	CDS	532013	533419	+	-1	.	codon_start=1 db_xref=GI:152994512 db_xref=InterPro:IPR004757 db_xref=InterPro:IPR004841 db_xref=GeneID:5364990 locus_tag=Mmwyl1_0475 note='TIGRFAM: ethanolamine transproter; PFAM: amino acid permease-associated region; KEGG: pin:Ping_0278 ethanolamine transproter' product='ethanolamine transporter' protein_id=YP_001339347.1 transl_table=11
NC_009654	GenBank	CDS	533559	534413	+	-1	.	EC_number=4.3.1.7 codon_start=1 db_xref=GI:152994513 db_xref=InterPro:IPR009246 db_xref=GeneID:5366218 locus_tag=Mmwyl1_0476 note='catalyzes the formation of acetaldehyde from ethanolamine' product='ethanolamine ammonia-lyase small subunit' protein_id=YP_001339348.1 transl_table=11
NC_009654	GenBank	CDS	534410	535831	+	-1	.	codon_start=1 db_xref=GI:152994514 db_xref=InterPro:IPR010628 db_xref=GeneID:5368088 locus_tag=Mmwyl1_0477 note='PFAM: Ethanolamine ammonia lyase large subunit; KEGG: pat:Patl_1427 ethanolamine ammonia lyase large subunit' product='ethanolamine ammonia lyase large subunit' protein_id=YP_001339349.1 transl_table=11
NC_009654	GenBank	CDS	536060	537034	+	1	.	codon_start=1 db_xref=GI:152994515 db_xref=InterPro:IPR000005 db_xref=GeneID:5366385 locus_tag=Mmwyl1_0478 note='PFAM: helix-turn-helix- domain containing protein AraC type; KEGG: rfr:Rfer_0584 transcriptional regulator, AraC family' product='helix-turn-helix domain-containing protein' protein_id=YP_001339350.1 transl_table=11
NC_009654	GenBank	CDS	537065	537751	+	-1	.	codon_start=1 db_xref=GI:152994516 db_xref=InterPro:IPR001789 db_xref=InterPro:IPR001867 db_xref=GeneID:5368161 locus_tag=Mmwyl1_0479 note='PFAM: response regulator receiver; transcriptional regulator domain protein; KEGG: mag:amb0848 response regulator' product='two component transcriptional regulator' protein_id=YP_001339351.1 transl_table=11
NC_009654	GenBank	CDS	537748	539718	+	-1	.	codon_start=1 db_xref=GI:152994517 db_xref=InterPro:IPR003594 db_xref=InterPro:IPR003661 db_xref=InterPro:IPR005467 db_xref=InterPro:IPR011622 db_xref=GeneID:5364788 locus_tag=Mmwyl1_0480 note='PFAM: ATP-binding region ATPase domain protein; histidine kinase A domain protein; Diverse 7TM receptor extracellular region 2; KEGG: har:HEAR0395 hypothetical protein; putative membrane protein' product='…
NC_009654	GenBank	CDS	540160	548394	+	1	.	codon_start=1 db_xref=GI:152994518 db_xref=InterPro:IPR008638 db_xref=InterPro:IPR011493 db_xref=GeneID:5367405 locus_tag=Mmwyl1_0481 note='TIGRFAM: filamentous haemagglutinin family outer membrane protein; PFAM: filamentous haemagglutinin domain protein; GLUG domain protein; KEGG: mgm:Mmc1_2695 filamentous haemagglutinin family outer membrane protein' product='filamentous hemagglutinin outer mem…
NC_009654	GenBank	CDS	548435	550174	+	1	.	codon_start=1 db_xref=GI:152994519 db_xref=InterPro:IPR013686 db_xref=GeneID:5368099 locus_tag=Mmwyl1_0482 note='PFAM: Polypeptide-transport-associated domain protein ShlB-type; KEGG: pde:Pden_2460 polypeptide-transport-associated domain protein, ShlB-type' product='polypeptide-transport-associated domain-containing protein' protein_id=YP_001339354.1 transl_table=11
NC_009654	GenBank	CDS	550248	550877	+	1	.	codon_start=1 db_xref=GI:152994520 db_xref=InterPro:IPR010642 db_xref=GeneID:5366907 locus_tag=Mmwyl1_0483 note='PFAM: Invasion associated locus B family protein; KEGG: bja:bll1169 hypothetical protein' product='invasion associated locus B family protein' protein_id=YP_001339355.1 transl_table=11
NC_009654	GenBank	CDS	550990	551976	+	-1	.	codon_start=1 db_xref=GI:152994521 db_xref=InterPro:IPR000847 db_xref=InterPro:IPR005119 db_xref=GeneID:5369185 locus_tag=Mmwyl1_0484 note='PFAM: regulatory protein LysR; LysR substrate-binding; KEGG: bur:Bcep18194_B1973 transcriptional regulator, LysR family' product='LysR family transcriptional regulator' protein_id=YP_001339356.1 transl_table=11
NC_009654	GenBank	CDS	552014	552550	+	1	.	codon_start=1 db_xref=GI:152994522 db_xref=InterPro:IPR006750 db_xref=GeneID:5367737 locus_tag=Mmwyl1_0485 note='PFAM: protein of unknown function DUF606; KEGG: bur:Bcep18194_B1974 protein of unknown function DUF606' product='hypothetical protein' protein_id=YP_001339357.1 transl_table=11
NC_009654	GenBank	CDS	552905	553777	+	1	.	codon_start=1 db_xref=GI:152994523 db_xref=GeneID:5365144 locus_tag=Mmwyl1_0486 note='KEGG: rsh:Rsph17029_3535 hypothetical protein' product='hypothetical protein' protein_id=YP_001339358.1 transl_table=11
NC_009654	GenBank	CDS	553943	554701	+	1	.	codon_start=1 db_xref=GI:152994524 db_xref=GeneID:5366113 locus_tag=Mmwyl1_0487 note='KEGG: pub:SAR11_0691 hypothetical protein' product='hypothetical protein' protein_id=YP_001339359.1 transl_table=11
NC_009654	GenBank	CDS	554724	555227	+	1	.	codon_start=1 db_xref=GI:152994525 db_xref=InterPro:IPR000182 db_xref=GeneID:5366937 locus_tag=Mmwyl1_0488 note='PFAM: GCN5-related N-acetyltransferase; KEGG: sco:SCO3203 phosphinothricin acetyltransferase' product='N-acetyltransferase GCN5' protein_id=YP_001339360.1 transl_table=11
NC_009654	GenBank	CDS	556459	557346	+	1	.	codon_start=1 db_xref=GI:152994526 db_xref=InterPro:IPR000620 db_xref=GeneID:5366850 locus_tag=Mmwyl1_0490 note='PFAM: protein of unknown function DUF6 transmembrane; KEGG: sdn:Sden_0646 protein of unknown function DUF6, transmembrane' product='hypothetical protein' protein_id=YP_001339361.1 transl_table=11
NC_009654	GenBank	CDS	557506	557847	+	1	.	codon_start=1 db_xref=GI:152994527 db_xref=GeneID:5367931 locus_tag=Mmwyl1_0491 note='KEGG: acb:A1S_0743 hypothetical protein' product='hypothetical protein' protein_id=YP_001339362.1 transl_table=11
NC_009654	GenBank	CDS	558048	558806	+	1	.	codon_start=1 db_xref=GI:152994528 db_xref=GeneID:5367065 locus_tag=Mmwyl1_0492 note='KEGG: ret:RHE_CH01067 hypothetical protein' product='hypothetical protein' protein_id=YP_001339363.1 transl_table=11
NC_009654	GenBank	CDS	558829	559341	+	1	.	codon_start=1 db_xref=GI:152994529 db_xref=InterPro:IPR000182 db_xref=GeneID:5366467 locus_tag=Mmwyl1_0493 note='PFAM: GCN5-related N-acetyltransferase; KEGG: sco:SCO3203 phosphinothricin acetyltransferase' product='N-acetyltransferase GCN5' protein_id=YP_001339364.1 transl_table=11
NC_009654	GenBank	CDS	559358	560296	+	-1	.	codon_start=1 db_xref=GI:152994530 db_xref=InterPro:IPR000847 db_xref=InterPro:IPR005119 db_xref=GeneID:5366107 locus_tag=Mmwyl1_0494 note='PFAM: regulatory protein LysR; LysR substrate-binding; KEGG: aav:Aave_2084 transcriptional regulator, LysR family' product='LysR family transcriptional regulator' protein_id=YP_001339365.1 transl_table=11
NC_009654	GenBank	CDS	560441	561970	+	1	.	EC_number=4.2.1.7 codon_start=1 db_xref=GI:152994531 db_xref=InterPro:IPR007392 db_xref=InterPro:IPR013974 db_xref=GeneID:5366868 locus_tag=Mmwyl1_0495 note='PFAM: D-galactarate dehydratase/Altronate hydrolase domain protein; SAF domain protein; KEGG: pol:Bpro_3576 altronate dehydratase' product='altronate dehydratase' protein_id=YP_001339366.1 transl_table=11
NC_009654	GenBank	CDS	562004	563464	+	1	.	codon_start=1 db_xref=GI:152994532 db_xref=InterPro:IPR002086 db_xref=InterPro:IPR010102 db_xref=GeneID:5366344 locus_tag=Mmwyl1_0496 note='TIGRFAM: succinic semialdehyde dehydrogenase; PFAM: aldehyde dehydrogenase; KEGG: reu:Reut_B4277 succinic semialdehyde dehydrogenase' product='succinate-semialdehyde dehydrogenase' protein_id=YP_001339367.1 transl_table=11
NC_009654	GenBank	CDS	563474	564280	+	1	.	EC_number=4.1.2.20 codon_start=1 db_xref=GI:152994533 db_xref=InterPro:IPR005000 db_xref=InterPro:IPR012689 db_xref=InterPro:IPR015793 db_xref=GeneID:5365327 locus_tag=Mmwyl1_0497 note='TIGRFAM: 2,4-dihydroxyhept-2-ene-1,7-dioic acid aldolase; PFAM: HpcH/HpaI aldolase; KEGG: rso:RSp1613 probable 2,4-dihydroxyhept-2-ene-1,7-dioic acid aldolase protein' product='2,4-dihydroxyhept-2-ene-1,7-dioic ac…
NC_009654	GenBank	CDS	564375	565331	+	1	.	codon_start=1 db_xref=GI:152994534 db_xref=InterPro:IPR005064 db_xref=GeneID:5365023 locus_tag=Mmwyl1_0498 note='PFAM: Uncharacterized protein UPF0065; KEGG: ecv:APECO1_2627 hypothetical protein' product='hypothetical protein' protein_id=YP_001339369.1 transl_table=11
NC_009654	GenBank	CDS	565392	565859	+	1	.	codon_start=1 db_xref=GI:152994535 db_xref=GeneID:5368930 locus_tag=Mmwyl1_0499 product='hypothetical protein' protein_id=YP_001339370.1 transl_table=11
NC_009654	GenBank	CDS	565876	567360	+	1	.	codon_start=1 db_xref=GI:152994536 db_xref=InterPro:IPR002823 db_xref=GeneID:5366165 locus_tag=Mmwyl1_0500 note='PFAM: protein of unknown function DUF112 transmembrane; KEGG: rsh:Rsph17029_3054 protein of unknown function DUF112, transmembrane' product='hypothetical protein' protein_id=YP_001339371.1 transl_table=11
NC_009654	GenBank	CDS	567505	568350	+	1	.	codon_start=1 db_xref=GI:152994537 db_xref=InterPro:IPR000209 db_xref=InterPro:IPR001447 db_xref=InterPro:IPR004081 db_xref=GeneID:5366049 locus_tag=Mmwyl1_0501 note='PFAM: N-acetyltransferase; KEGG: hch:HCH_05574 arylamine N-acetyltransferase' product=N-acetyltransferase protein_id=YP_001339372.1 transl_table=11
NC_009654	GenBank	CDS	568347	569306	+	1	.	codon_start=1 db_xref=GI:152994538 db_xref=InterPro:IPR000620 db_xref=GeneID:5367938 locus_tag=Mmwyl1_0502 note='PFAM: protein of unknown function DUF6 transmembrane; KEGG: hch:HCH_05575 permease of the drug/metabolite transporter (DMT) superfamily' product='hypothetical protein' protein_id=YP_001339373.1 transl_table=11
NC_009654	GenBank	CDS	569281	569874	+	1	.	codon_start=1 db_xref=GI:152994539 db_xref=InterPro:IPR000595 db_xref=GeneID:5367554 locus_tag=Mmwyl1_0503 note='PFAM: cyclic nucleotide-binding; KEGG: hch:HCH_05578 cAMP-binding protein - catabolite gene activator and regulatory subunit of cAMP-dependent protein kinase' product='cyclic nucleotide-binding protein' protein_id=YP_001339374.1 transl_table=11
NC_009654	GenBank	CDS	570167	570934	+	1	.	codon_start=1 db_xref=GI:152994540 db_xref=InterPro:IPR001509 db_xref=InterPro:IPR002198 db_xref=InterPro:IPR002347 db_xref=GeneID:5365063 locus_tag=Mmwyl1_0504 note='catalyzes the formation of 5-alpha-androstane-3,17-dione from androsterone; Acts on other 3-alpha-hydroxysteroids and on 9-, 11- and 15-hydroxyprostaglandin.' product='3-alpha-hydroxysteroid dehydrogenase' protein_id=YP_001339375.1 …
NC_009654	GenBank	CDS	571029	572792	+	-1	.	codon_start=1 db_xref=GI:152994541 db_xref=InterPro:IPR002078 db_xref=InterPro:IPR002197 db_xref=InterPro:IPR003593 db_xref=InterPro:IPR004096 db_xref=InterPro:IPR010523 db_xref=GeneID:5368162 locus_tag=Mmwyl1_0505 note='PFAM: sigma-54 factor interaction domain-containing protein; helix-turn-helix Fis-type; 4-vinyl reductase 4VR; Activator of aromatic catabolism; SMART: AAA ATPase; KEGG: psb:Psyr…
NC_009654	GenBank	CDS	573114	574574	+	1	.	codon_start=1 db_xref=GI:152994542 db_xref=InterPro:IPR002086 db_xref=GeneID:5366549 locus_tag=Mmwyl1_0506 note='PFAM: aldehyde dehydrogenase; KEGG: rso:RS05194 putative benzaldehyde dehydrogenase oxidoreductase protein' product='aldehyde dehydrogenase' protein_id=YP_001339377.1 transl_table=11
NC_009654	GenBank	CDS	574667	575821	+	-1	.	codon_start=1 db_xref=GI:152994543 db_xref=InterPro:IPR000847 db_xref=InterPro:IPR005119 db_xref=GeneID:5365286 locus_tag=Mmwyl1_0507 note='PFAM: regulatory protein LysR; LysR substrate-binding; KEGG: csa:Csal_0338 transcriptional regulator, LysR family' product='LysR family transcriptional regulator' protein_id=YP_001339378.1 transl_table=11
NC_009654	GenBank	CDS	576092	576499	+	1	.	EC_number=1.13.11.8 codon_start=1 db_xref=GI:152994544 db_xref=InterPro:IPR011986 db_xref=InterPro:IPR014159 db_xref=GeneID:5367478 locus_tag=Mmwyl1_0508 note='extradiol catechol dioxygenase that catalyzes the oxidative cleavage of substituted catechols; part of the bacterial aromatic compound degradation pathway' product='protocatechuate 4,5-dioxygenase subunit alpha' protein_id=YP_001339379.1 t…
NC_009654	GenBank	CDS	576499	577353	+	1	.	EC_number=1.13.11.8 codon_start=1 db_xref=GI:152994545 db_xref=InterPro:IPR004183 db_xref=GeneID:5368138 locus_tag=Mmwyl1_0509 note='PFAM: Extradiol ring-cleavage dioxygenase class III protein subunit B; KEGG: nar:Saro_2812 protocatechuate 4,5-dioxygenase' product='protocatechuate 4,5-dioxygenase' protein_id=YP_001339380.1 transl_table=11
NC_009654	GenBank	CDS	577360	578073	+	1	.	codon_start=1 db_xref=GI:152994546 db_xref=InterPro:IPR000073 db_xref=InterPro:IPR003089 db_xref=GeneID:5368981 locus_tag=Mmwyl1_0510 note='PFAM: alpha/beta hydrolase fold; KEGG: xac:XAC0874 hydrolase' product='alpha/beta hydrolase fold protein' protein_id=YP_001339381.1 transl_table=11
NC_009654	GenBank	CDS	578080	578544	+	1	.	codon_start=1 db_xref=GI:152994547 db_xref=InterPro:IPR000391 db_xref=GeneID:5368431 locus_tag=Mmwyl1_0511 note='PFAM: aromatic-ring-hydroxylating dioxygenase beta subunit; KEGG: nar:Saro_2408 hypothetical protein' product='aromatic-ring-hydroxylating dioxygenase subunit beta' protein_id=YP_001339382.1 transl_table=11
NC_009654	GenBank	CDS	578728	579708	+	1	.	codon_start=1 db_xref=GI:152994548 db_xref=InterPro:IPR004682 db_xref=GeneID:5368430 locus_tag=Mmwyl1_0512 note='PFAM: TRAP dicarboxylate transporter- DctP subunit; KEGG: csa:Csal_0332 TRAP dicarboxylate transporter-DctP subunit' product='TRAP dicarboxylate transporter subunit DctP' protein_id=YP_001339383.1 transl_table=11
NC_009654	GenBank	CDS	579712	580233	+	1	.	codon_start=1 db_xref=GI:152994549 db_xref=GeneID:5368320 locus_tag=Mmwyl1_0513 note='KEGG: csa:Csal_0333 hypothetical protein' product='hypothetical protein' protein_id=YP_001339384.1 transl_table=11
NC_009654	GenBank	CDS	580230	581534	+	1	.	codon_start=1 db_xref=GI:152994550 db_xref=InterPro:IPR004681 db_xref=InterPro:IPR010656 db_xref=GeneID:5368385 locus_tag=Mmwyl1_0514 note='TIGRFAM: TRAP dicarboxylate transporter, DctM subunit; PFAM: TRAP C4-dicarboxylate transport system permease DctM subunit; KEGG: csa:Csal_0334 TRAP dicarboxylate transporter-DctM subunit' product='TRAP dicarboxylate transporter subunit DctM' protein_id=YP_001…
NC_009654	GenBank	CDS	581687	582352	+	-1	.	codon_start=1 db_xref=GI:152994551 db_xref=InterPro:IPR001853 db_xref=GeneID:5368252 locus_tag=Mmwyl1_0515 note='PFAM: DSBA oxidoreductase; KEGG: pst:PSPTO_4177 2-hydroxychromene-2-carboxylate isomerase family protein' product='DSBA oxidoreductase' protein_id=YP_001339386.1 transl_table=11
NC_009654	GenBank	CDS	582540	583304	+	-1	.	codon_start=1 db_xref=GI:152994552 db_xref=InterPro:IPR002198 db_xref=InterPro:IPR002347 db_xref=InterPro:IPR002424 db_xref=GeneID:5368392 locus_tag=Mmwyl1_0516 note='PFAM: short-chain dehydrogenase/reductase SDR; KEGG: mlo:mll7191 putative oxidoreductase' product='short-chain dehydrogenase/reductase SDR' protein_id=YP_001339387.1 transl_table=11
NC_009654	GenBank	CDS	583392	584852	+	-1	.	codon_start=1 db_xref=GI:152994553 db_xref=InterPro:IPR002086 db_xref=InterPro:IPR010102 db_xref=GeneID:5368251 locus_tag=Mmwyl1_0517 note='TIGRFAM: succinic semialdehyde dehydrogenase; PFAM: aldehyde dehydrogenase; KEGG: bte:BTH_II2120 succinate-semialdehyde dehydrogenase' product='succinate-semialdehyde dehydrogenase' protein_id=YP_001339388.1 transl_table=11
NC_009654	GenBank	CDS	585094	586815	+	1	.	EC_number=4.2.1.9 codon_start=1 db_xref=GI:152994554 db_xref=InterPro:IPR000581 db_xref=GeneID:5368253 locus_tag=Mmwyl1_0518 note='catalyzes the formation of 3-methyl-2-oxobutanoate from 2,3,-dihydroxy-3-methylbutanoate' product='dihydroxy-acid dehydratase' protein_id=YP_001339389.1 transl_table=11
NC_009654	GenBank	CDS	586816	587583	+	1	.	EC_number=4.1.2.20 codon_start=1 db_xref=GI:152994555 db_xref=InterPro:IPR005000 db_xref=GeneID:5366859 locus_tag=Mmwyl1_0519 note='PFAM: HpcH/HpaI aldolase; KEGG: mpt:Mpe_A0189 2-dehydro-3-deoxyglucarate aldolase' product='2-dehydro-3-deoxyglucarate aldolase' protein_id=YP_001339390.1 transl_table=11
NC_009654	GenBank	CDS	587594	588142	+	1	.	codon_start=1 db_xref=GI:152994556 db_xref=InterPro:IPR007387 db_xref=GeneID:5368283 locus_tag=Mmwyl1_0520 note='PFAM: Tripartite ATP-independent periplasmic transporter DctQ component; KEGG: pat:Patl_2862 tripartite ATP-independent periplasmic transporter, DctQ component' product='tripartite ATP-independent periplasmic transporter DctQ' protein_id=YP_001339391.1 transl_table=11
NC_009654	GenBank	CDS	588146	589432	+	1	.	codon_start=1 db_xref=GI:152994557 db_xref=InterPro:IPR002198 db_xref=InterPro:IPR004680 db_xref=InterPro:IPR004681 db_xref=InterPro:IPR010656 db_xref=GeneID:5368393 locus_tag=Mmwyl1_0521 note='TIGRFAM: TRAP dicarboxylate transporter, DctM subunit; PFAM: Citrate transporter; TRAP C4-dicarboxylate transport system permease DctM subunit; KEGG: pat:Patl_2863 TRAP dicarboxylate transporter, DctM subu…
NC_009654	GenBank	CDS	589493	590245	+	1	.	codon_start=1 db_xref=GI:152994558 db_xref=InterPro:IPR002781 db_xref=GeneID:5364942 locus_tag=Mmwyl1_0522 note='PFAM: protein of unknown function DUF81; KEGG: reu:Reut_B3771 protein of unknown function DUF81' product='hypothetical protein' protein_id=YP_001339393.1 transl_table=11
NC_009654	GenBank	CDS	590635	591189	+	-1	.	codon_start=1 db_xref=GI:152994559 db_xref=InterPro:IPR001647 db_xref=GeneID:5367537 locus_tag=Mmwyl1_0523 note='PFAM: regulatory protein TetR; KEGG: sma:SAV669 TetR-family transcriptional regulator' product='TetR family transcriptional regulator' protein_id=YP_001339394.1 transl_table=11
NC_009654	GenBank	CDS	591289	592344	+	1	.	codon_start=1 db_xref=GI:152994560 db_xref=InterPro:IPR001395 db_xref=GeneID:5368960 locus_tag=Mmwyl1_0524 note='PFAM: aldo/keto reductase; KEGG: bxe:Bxe_B0085 putative norsolorinic acid reductase' product='aldo/keto reductase' protein_id=YP_001339395.1 transl_table=11
NC_009654	GenBank	CDS	592533	593270	+	-1	.	codon_start=1 db_xref=GI:152994561 db_xref=InterPro:IPR000524 db_xref=InterPro:IPR011663 db_xref=GeneID:5366594 locus_tag=Mmwyl1_0525 note='PFAM: regulatory protein GntR HTH; UbiC transcription regulator-associated domain protein; KEGG: pat:Patl_2860 transcriptional regulator, GntR family' product='GntR family transcriptional regulator' protein_id=YP_001339396.1 transl_table=11
NC_009654	GenBank	CDS	593491	594561	+	1	.	codon_start=1 db_xref=GI:152994562 db_xref=InterPro:IPR004682 db_xref=GeneID:5367534 locus_tag=Mmwyl1_0526 note='PFAM: TRAP dicarboxylate transporter- DctP subunit; KEGG: sit:TM1040_3357 TRAP dicarboxylate transporter-DctP subunit' product='TRAP dicarboxylate transporter subunit DctP' protein_id=YP_001339397.1 transl_table=11
NC_009654	GenBank	CDS	594777	597659	+	1	.	codon_start=1 db_xref=GI:152994563 db_xref=InterPro:IPR002482 db_xref=GeneID:5366828 locus_tag=Mmwyl1_0527 note='PFAM: Peptidoglycan-binding LysM; KEGG: vpa:VPA1263 hypothetical protein' product='peptidoglycan-binding LysM' protein_id=YP_001339398.1 transl_table=11
NC_009654	GenBank	CDS	597646	598233	+	1	.	codon_start=1 db_xref=GI:152994564 db_xref=GeneID:5366839 locus_tag=Mmwyl1_0528 product='hypothetical protein' protein_id=YP_001339399.1 transl_table=11
NC_009654	GenBank	CDS	598223	598816	+	1	.	codon_start=1 db_xref=GI:152994565 db_xref=GeneID:5366680 locus_tag=Mmwyl1_0529 product='hypothetical protein' protein_id=YP_001339400.1 transl_table=11
NC_009654	GenBank	CDS	598806	599396	+	1	.	codon_start=1 db_xref=GI:152994566 db_xref=InterPro:IPR002198 db_xref=GeneID:5364864 locus_tag=Mmwyl1_0530 product='hypothetical protein' protein_id=YP_001339401.1 transl_table=11
NC_009654	GenBank	CDS	599386	599979	+	1	.	codon_start=1 db_xref=GI:152994567 db_xref=GeneID:5364863 locus_tag=Mmwyl1_0531 product='hypothetical protein' protein_id=YP_001339402.1 transl_table=11
NC_009654	GenBank	CDS	599969	600553	+	1	.	codon_start=1 db_xref=GI:152994568 db_xref=GeneID:5364824 locus_tag=Mmwyl1_0532 product='hypothetical protein' protein_id=YP_001339403.1 transl_table=11
NC_009654	GenBank	CDS	600543	601136	+	1	.	codon_start=1 db_xref=GI:152994569 db_xref=GeneID:5365037 locus_tag=Mmwyl1_0533 product='hypothetical protein' protein_id=YP_001339404.1 transl_table=11
NC_009654	GenBank	CDS	601126	601716	+	1	.	codon_start=1 db_xref=GI:152994570 db_xref=GeneID:5365378 locus_tag=Mmwyl1_0534 product='hypothetical protein' protein_id=YP_001339405.1 transl_table=11
NC_009654	GenBank	CDS	601799	602689	+	-1	.	codon_start=1 db_xref=GI:152994571 db_xref=InterPro:IPR000847 db_xref=InterPro:IPR005119 db_xref=GeneID:5368602 locus_tag=Mmwyl1_0535 note='PFAM: regulatory protein LysR; LysR substrate-binding; KEGG: dvl:Dvul_0075 transcriptional regulator, LysR family' product='LysR family transcriptional regulator' protein_id=YP_001339406.1 transl_table=11
NC_009654	GenBank	CDS	602798	604009	+	1	.	codon_start=1 db_xref=GI:152994572 db_xref=InterPro:IPR000683 db_xref=InterPro:IPR002110 db_xref=InterPro:IPR004104 db_xref=GeneID:5368669 locus_tag=Mmwyl1_0536 note='PFAM: oxidoreductase domain protein; Oxidoreductase domain; KEGG: eli:ELI_03715 myo-inositol-2-dehydrogenase' product='oxidoreductase domain-containing protein' protein_id=YP_001339407.1 transl_table=11
NC_009654	GenBank	CDS	604234	605175	+	1	.	codon_start=1 db_xref=GI:152994573 db_xref=InterPro:IPR004776 db_xref=GeneID:5368773 locus_tag=Mmwyl1_0537 note='PFAM: Auxin Efflux Carrier; KEGG: maq:Maqu_1182 auxin efflux carrier' product='auxin efflux carrier' protein_id=YP_001339408.1 transl_table=11
NC_009654	GenBank	CDS	605258	606097	+	-1	.	codon_start=1 db_xref=GI:152994574 db_xref=InterPro:IPR005123 db_xref=GeneID:5369109 locus_tag=Mmwyl1_0538 note='PFAM: 2OG-Fe(II) oxygenase; KEGG: ppr:PBPRB0800 putative oxidoreductase iron/ascorbatefamily' product='2OG-Fe(II) oxygenase' protein_id=YP_001339409.1 transl_table=11
NC_009654	GenBank	CDS	606647	607213	+	1	.	codon_start=1 db_xref=GI:152994575 db_xref=InterPro:IPR003774 db_xref=GeneID:5365042 locus_tag=Mmwyl1_0539 note='PFAM: protein of unknown function DUF179; KEGG: maq:Maqu_3764 protein of unknown function DUF179' product='hypothetical protein' protein_id=YP_001339410.1 transl_table=11
NC_009654	GenBank	CDS	607213	607683	+	1	.	codon_start=1 db_xref=GI:152994576 db_xref=InterPro:IPR005227 db_xref=InterPro:IPR006641 db_xref=GeneID:5367357 locus_tag=Mmwyl1_0540 note='PFAM: Holliday junction resolvase YqgF; SMART: Resolvase RNase H domain protein fold; KEGG: aha:AHA_3131 hypothetical protein' product='Holliday junction resolvase YqgF' protein_id=YP_001339411.1 transl_table=11
NC_009654	GenBank	CDS	607768	608265	+	1	.	codon_start=1 db_xref=GI:152994577 db_xref=InterPro:IPR000836 db_xref=GeneID:5367373 locus_tag=Mmwyl1_0541 note='PFAM: phosphoribosyltransferase; KEGG: pau:PA14_05270 transcriptional regulator PyrR' product=phosphoribosyltransferase protein_id=YP_001339412.1 transl_table=11
NC_009654	GenBank	CDS	608504	609508	+	1	.	EC_number=2.1.3.2 codon_start=1 db_xref=GI:152994578 db_xref=InterPro:IPR002082 db_xref=InterPro:IPR006130 db_xref=InterPro:IPR006131 db_xref=InterPro:IPR006132 db_xref=GeneID:5367934 gene=pyrB locus_tag=Mmwyl1_0542 note='catalyzes the transfer of the carbamoyl moiety from carbamoyl phosphate to L- aspartate in pyrimidine biosynthesis' product='aspartate carbamoyltransferase catalytic subunit' pr…
NC_009654	GenBank	CDS	609510	610787	+	1	.	codon_start=1 db_xref=GI:152994579 db_xref=InterPro:IPR004722 db_xref=InterPro:IPR006680 db_xref=GeneID:5368447 gene=pyrC locus_tag=Mmwyl1_0543 note='catalyzes the formation of N-carbamoyl-L-aspartate from (S)-dihydroorotate in pyrimidine biosynthesis' product=dihydroorotase protein_id=YP_001339414.1 transl_table=11
NC_009654	GenBank	CDS	611013	612011	+	1	.	codon_start=1 db_xref=GI:152994580 db_xref=InterPro:IPR000160 db_xref=GeneID:5368167 locus_tag=Mmwyl1_0544 note='TIGRFAM: diguanylate cyclase; PFAM: GGDEF domain containing protein; KEGG: mfa:Mfla_1183 response regulator receiver modulated diguanylate cyclase/phosphodiesterase with PAS/PAC sensor(s)' product='diguanylate cyclase' protein_id=YP_001339415.1 transl_table=11
NC_009654	GenBank	CDS	612190	612918	+	1	.	codon_start=1 db_xref=GI:152994581 db_xref=InterPro:IPR001608 db_xref=InterPro:IPR011078 db_xref=GeneID:5366057 locus_tag=Mmwyl1_0545 note='PFAM: alanine racemase domain protein; KEGG: eca:ECA3627 putative alanine racemase' product='alanine racemase domain-containing protein' protein_id=YP_001339416.1 transl_table=11
NC_009654	GenBank	CDS	613015	613842	+	1	.	EC_number=1.5.1.2 codon_start=1 db_xref=GI:152994582 db_xref=InterPro:IPR000304 db_xref=InterPro:IPR004455 db_xref=InterPro:IPR006115 db_xref=GeneID:5366423 locus_tag=Mmwyl1_0546 note='TIGRFAM: pyrroline-5-carboxylate reductase; PFAM: NADP oxidoreductase coenzyme F420-dependent; 6-phosphogluconate dehydrogenase NAD-binding; KEGG: hha:Hhal_0946 pyrroline-5-carboxylate reductase' product='pyrroline…
NC_009654	GenBank	CDS	613859	614401	+	1	.	codon_start=1 db_xref=GI:152994583 db_xref=InterPro:IPR003425 db_xref=GeneID:5367854 locus_tag=Mmwyl1_0547 note='PFAM: protein of unknown function YGGT; KEGG: psa:PST_3968 YGGT family protein' product='hypothetical protein' protein_id=YP_001339418.1 transl_table=11
NC_009654	GenBank	CDS	614560	615054	+	1	.	EC_number=2.7.7.3 codon_start=1 db_xref=GI:152994584 db_xref=InterPro:IPR001980 db_xref=InterPro:IPR004820 db_xref=InterPro:IPR004821 db_xref=GeneID:5366648 locus_tag=Mmwyl1_0548 note='TIGRFAM: pantetheine-phosphate adenylyltransferase; cytidyltransferase-related domain; PFAM: cytidylyltransferase; KEGG: pau:PA14_04760 phosphopantetheine adenylyltransferase' product='pantetheine-phosphate adenyly…
NC_009654	GenBank	CDS	615122	615373	+	1	.	codon_start=1 db_xref=GI:152994585 db_xref=InterPro:IPR001450 db_xref=GeneID:5366514 locus_tag=Mmwyl1_0549 note='PFAM: 4Fe-4S ferredoxin iron-sulfur binding domain protein; KEGG: hch:HCH_01009 ferredoxin' product='4Fe-4S ferredoxin' protein_id=YP_001339420.1 transl_table=11
NC_009654	GenBank	CDS	615504	617129	+	1	.	codon_start=1 db_xref=GI:152994586 db_xref=InterPro:IPR002048 db_xref=InterPro:IPR005170 db_xref=InterPro:IPR006153 db_xref=GeneID:5366130 locus_tag=Mmwyl1_0550 note='PFAM: transporter-associated region; sodium/hydrogen exchanger; KEGG: psp:PSPPH_0493 sodium/hydrogen exchanger family protein' product='sodium/hydrogen exchanger' protein_id=YP_001339421.1 transl_table=11
NC_009654	GenBank	CDS	617195	618298	+	-1	.	codon_start=1 db_xref=GI:152994587 db_xref=InterPro:IPR013099 db_xref=GeneID:5367589 locus_tag=Mmwyl1_0551 note='PFAM: Ion transport 2 domain protein; KEGG: maq:Maqu_0775 ion transport 2 domain protein' product='Ion transport 2 domain-containing protein' protein_id=YP_001339422.1 transl_table=11
NC_009654	GenBank	CDS	618313	618786	+	-1	.	codon_start=1 db_xref=GI:152994588 db_xref=InterPro:IPR001537 db_xref=InterPro:IPR004440 db_xref=GeneID:5365372 locus_tag=Mmwyl1_0552 note='TIGRFAM: RNA methyltransferase, TrmH family, group 2; PFAM: tRNA/rRNA methyltransferase (SpoU); KEGG: asa:ASA_4202 RNA methyltransferase, TrmH family, group 2' product='RNA methyltransferase' protein_id=YP_001339423.1 transl_table=11
NC_009654	GenBank	gene	618906	618981	+	1	.	db_xref=GeneID:5367388 locus_tag=Mmwyl1_R0001 note=tRNA-Phe1
NC_009654	GenBank	tRNA	618906	618981	+	1	.	db_xref=GeneID:5367388 locus_tag=Mmwyl1_R0001 product=tRNA-Phe
NC_009654	GenBank	gene	619081	619156	+	1	.	db_xref=GeneID:5365535 locus_tag=Mmwyl1_R0002 note=tRNA-Phe2
NC_009654	GenBank	tRNA	619081	619156	+	1	.	db_xref=GeneID:5365535 locus_tag=Mmwyl1_R0002 product=tRNA-Phe
NC_009654	GenBank	CDS	619226	619504	+	-1	.	codon_start=1 db_xref=GI:152994589 db_xref=GeneID:5365868 locus_tag=Mmwyl1_0553 product='hypothetical protein' protein_id=YP_001339424.1 transl_table=11
NC_009654	GenBank	CDS	619803	620771	+	1	.	codon_start=1 db_xref=GI:152994590 db_xref=GeneID:5367143 locus_tag=Mmwyl1_0554 note='KEGG: ppd:Ppro_0935 hypothetical protein' product='hypothetical protein' protein_id=YP_001339425.1 transl_table=11
NC_009654	GenBank	CDS	620809	621924	+	-1	.	codon_start=1 db_xref=GI:152994591 db_xref=GeneID:5367016 locus_tag=Mmwyl1_0555 note='KEGG: sgl:SG1173 phage integrase' product='hypothetical protein' protein_id=YP_001339426.1 transl_table=11
NC_009654	GenBank	CDS	622397	622588	+	-1	.	codon_start=1 db_xref=GI:152994592 db_xref=GeneID:5367025 locus_tag=Mmwyl1_0556 product='hypothetical protein' protein_id=YP_001339427.1 transl_table=11
NC_009654	GenBank	CDS	625320	625700	+	-1	.	codon_start=1 db_xref=GI:152994593 db_xref=InterPro:IPR000792 db_xref=GeneID:5365849 locus_tag=Mmwyl1_0558 note='PFAM: regulatory protein LuxR; KEGG: sth:STH26 two-component response regulator variant' product='response regulator receiver protein' protein_id=YP_001339428.1 transl_table=11
NC_009654	GenBank	CDS	626033	626482	+	1	.	codon_start=1 db_xref=GI:152994594 db_xref=GeneID:5366936 locus_tag=Mmwyl1_0559 product='hypothetical protein' protein_id=YP_001339429.1 transl_table=11
NC_009654	GenBank	CDS	626457	626564	+	-1	.	codon_start=1 db_xref=GI:152994595 db_xref=GeneID:5365510 locus_tag=Mmwyl1_0560 product='hypothetical protein' protein_id=YP_001339430.1 transl_table=11
NC_009654	GenBank	CDS	627619	628347	+	-1	.	codon_start=1 db_xref=GI:152994596 db_xref=InterPro:IPR007478 db_xref=GeneID:5365919 locus_tag=Mmwyl1_0561 note='PFAM: KilA domain protein; KEGG: ecv:APECO1_2037 hypothetical protein' product='KilA domain-containing protein' protein_id=YP_001339431.1 transl_table=11
NC_009654	GenBank	CDS	628414	628641	+	-1	.	codon_start=1 db_xref=GI:152994597 db_xref=GeneID:5368476 locus_tag=Mmwyl1_0562 product='hypothetical protein' protein_id=YP_001339432.1 transl_table=11
NC_009654	GenBank	CDS	628961	630121	+	-1	.	codon_start=1 db_xref=GI:152994598 db_xref=InterPro:IPR001611 db_xref=InterPro:IPR001646 db_xref=GeneID:5365956 locus_tag=Mmwyl1_0563 note='PFAM: pentapeptide repeat protein; KEGG: tel:tll0709 hypothetical protein' product='pentapeptide repeat-containing protein' protein_id=YP_001339433.1 transl_table=11
NC_009654	GenBank	CDS	630192	631286	+	-1	.	codon_start=1 db_xref=GI:152994599 db_xref=GeneID:5365752 locus_tag=Mmwyl1_0564 note='KEGG: hch:HCH_00373 hypothetical protein' product='hypothetical protein' protein_id=YP_001339434.1 transl_table=11
NC_009654	GenBank	CDS	631277	631969	+	-1	.	codon_start=1 db_xref=GI:152994600 db_xref=GeneID:5365833 locus_tag=Mmwyl1_0565 note='KEGG: hch:HCH_00374 hypothetical protein' product='hypothetical protein' protein_id=YP_001339435.1 transl_table=11
NC_009654	GenBank	CDS	631972	632511	+	-1	.	codon_start=1 db_xref=GI:152994601 db_xref=GeneID:5365663 locus_tag=Mmwyl1_0566 note='KEGG: psp:PSPPH_4950 hypothetical protein' product='hypothetical protein' protein_id=YP_001339436.1 transl_table=11
NC_009654	GenBank	CDS	632511	633185	+	-1	.	codon_start=1 db_xref=GI:152994602 db_xref=GeneID:5365621 locus_tag=Mmwyl1_0567 note='KEGG: hch:HCH_06784 hypothetical protein' product='hypothetical protein' protein_id=YP_001339437.1 transl_table=11
NC_009654	GenBank	CDS	633188	633457	+	-1	.	codon_start=1 db_xref=GI:152994603 db_xref=GeneID:5364738 locus_tag=Mmwyl1_0568 note='KEGG: shw:Sputw3181_2464 hypothetical protein' product='hypothetical protein' protein_id=YP_001339438.1 transl_table=11
NC_009654	GenBank	CDS	633468	634298	+	-1	.	codon_start=1 db_xref=GI:152994604 db_xref=GeneID:5368483 locus_tag=Mmwyl1_0569 product='hypothetical protein' protein_id=YP_001339439.1 transl_table=11
NC_009654	GenBank	CDS	634295	634867	+	-1	.	codon_start=1 db_xref=GI:152994605 db_xref=GeneID:5365207 locus_tag=Mmwyl1_0570 note='KEGG: pst:PSPTO_4006 tail fiber protein H, putative' product='hypothetical protein' protein_id=YP_001339440.1 transl_table=11
NC_009654	GenBank	CDS	634867	635589	+	-1	.	codon_start=1 db_xref=GI:152994606 db_xref=GeneID:5368508 locus_tag=Mmwyl1_0571 note='KEGG: pst:PSPTO_4007 hypothetical protein' product='hypothetical protein' protein_id=YP_001339441.1 transl_table=11
NC_009654	GenBank	CDS	635586	636740	+	-1	.	codon_start=1 db_xref=GI:152994607 db_xref=GeneID:5364735 locus_tag=Mmwyl1_0572 note='KEGG: hch:HCH_06780 uncharacterized phage Mu protein GP47-like protein' product='phage Mu protein GP47-like protein' protein_id=YP_001339442.1 transl_table=11
NC_009654	GenBank	CDS	636737	637060	+	-1	.	codon_start=1 db_xref=GI:152994608 db_xref=GeneID:5364883 locus_tag=Mmwyl1_0573 note='KEGG: hch:HCH_00381 probable phage protein' product='hypothetical protein' protein_id=YP_001339443.1 transl_table=11
NC_009654	GenBank	CDS	637063	639258	+	-1	.	codon_start=1 db_xref=GI:152994609 db_xref=InterPro:IPR010090 db_xref=GeneID:5364885 locus_tag=Mmwyl1_0574 note='TIGRFAM: phage tail tape measure protein, TP901 family; KEGG: hch:HCH_06778 phage-related tail protein' product='TP901 family phage tail tape measure protein' protein_id=YP_001339444.1 transl_table=11
NC_009654	GenBank	CDS	639424	639732	+	-1	.	codon_start=1 db_xref=GI:152994610 db_xref=GeneID:5365005 locus_tag=Mmwyl1_0575 product='hypothetical protein' protein_id=YP_001339445.1 transl_table=11
NC_009654	GenBank	CDS	639743	640090	+	-1	.	codon_start=1 db_xref=GI:152994611 db_xref=GeneID:5365130 locus_tag=Mmwyl1_0576 note='KEGG: har:HEAR2275 hypothetical protein; putative membrane protein' product='hypothetical protein' protein_id=YP_001339446.1 transl_table=11
NC_009654	GenBank	CDS	640071	640550	+	-1	.	codon_start=1 db_xref=GI:152994612 db_xref=GeneID:5368500 locus_tag=Mmwyl1_0577 note='KEGG: hch:HCH_06775 hypothetical protein' product='hypothetical protein' protein_id=YP_001339447.1 transl_table=11
NC_009654	GenBank	CDS	640547	641128	+	-1	.	codon_start=1 db_xref=GI:152994613 db_xref=GeneID:5369126 locus_tag=Mmwyl1_0578 note='KEGG: pat:Patl_0704 hypothetical protein' product='hypothetical protein' protein_id=YP_001339448.1 transl_table=11
NC_009654	GenBank	CDS	641141	641584	+	-1	.	codon_start=1 db_xref=GI:152994614 db_xref=GeneID:5368558 locus_tag=Mmwyl1_0579 note='KEGG: pat:Patl_0703 prophage PSPPH06, putative tail tube protein' product='prophage PSPPH06 tail tube protein' protein_id=YP_001339449.1 transl_table=11
NC_009654	GenBank	CDS	641595	642728	+	-1	.	codon_start=1 db_xref=GI:152994615 db_xref=GeneID:5368621 locus_tag=Mmwyl1_0580 note='KEGG: psp:PSPPH_4964 prophage PSPPH06, putative tail sheath protein' product='prophage PSPPH06 tail sheath protein' protein_id=YP_001339450.1 transl_table=11
NC_009654	GenBank	CDS	642715	643386	+	-1	.	codon_start=1 db_xref=GI:152994616 db_xref=GeneID:5365941 locus_tag=Mmwyl1_0581 note='KEGG: hch:HCH_00390 probable phage protein' product='hypothetical protein' protein_id=YP_001339451.1 transl_table=11
NC_009654	GenBank	CDS	643386	643838	+	-1	.	codon_start=1 db_xref=GI:152994617 db_xref=GeneID:5368935 locus_tag=Mmwyl1_0582 note='KEGG: hch:HCH_06770 hypothetical protein' product='hypothetical protein' protein_id=YP_001339452.1 transl_table=11
NC_009654	GenBank	CDS	643839	644324	+	-1	.	codon_start=1 db_xref=GI:152994618 db_xref=GeneID:5369053 locus_tag=Mmwyl1_0583 note='KEGG: hch:HCH_00392 probable phage head completeion protein' product='putative phage head completeion protein' protein_id=YP_001339453.1 transl_table=11
NC_009654	GenBank	CDS	644432	645103	+	-1	.	codon_start=1 db_xref=GI:152994619 db_xref=InterPro:IPR010270 db_xref=GeneID:5364896 locus_tag=Mmwyl1_0584 note='PFAM: phage small terminase subunit; KEGG: hch:HCH_06767 probable phage small terminase subunit' product='phage small terminase subunit' protein_id=YP_001339454.1 transl_table=11
NC_009654	GenBank	CDS	645409	646443	+	-1	.	codon_start=1 db_xref=GI:152994620 db_xref=InterPro:IPR006441 db_xref=GeneID:5368962 locus_tag=Mmwyl1_0585 note='TIGRFAM: phage major capsid protein, P2 family; PFAM: phage major capsid protein P2; KEGG: hch:HCH_06766 phage major capsid protein, P2 family' product='P2 family phage major capsid protein' protein_id=YP_001339455.1 transl_table=11
NC_009654	GenBank	CDS	646503	647417	+	-1	.	codon_start=1 db_xref=GI:152994621 db_xref=GeneID:5368817 locus_tag=Mmwyl1_0586 note='KEGG: dvl:Dvul_2766 phage capsid scaffolding' product='hypothetical protein' protein_id=YP_001339456.1 transl_table=11
NC_009654	GenBank	CDS	647630	649435	+	1	.	codon_start=1 db_xref=GI:152994622 db_xref=InterPro:IPR004921 db_xref=InterPro:IPR010332 db_xref=GeneID:5369027 locus_tag=Mmwyl1_0587 note='PFAM: protein of unknown function DUF264; putative terminase ATPase subunit; KEGG: hch:HCH_06764 Mu-like prophage FluMu protein GP28' product='hypothetical protein' protein_id=YP_001339457.1 transl_table=11
NC_009654	GenBank	CDS	649469	650485	+	1	.	codon_start=1 db_xref=GI:152994623 db_xref=InterPro:IPR006430 db_xref=InterPro:IPR006944 db_xref=GeneID:5369002 locus_tag=Mmwyl1_0588 note='TIGRFAM: phage portal protein, PBSX family; PFAM: phage portal protein; KEGG: hch:HCH_00397 phage portal protein, PBSX family' product='PBSX family phage portal protein' protein_id=YP_001339458.1 transl_table=11
NC_009654	GenBank	CDS	650513	650815	+	-1	.	codon_start=1 db_xref=GI:152994624 db_xref=GeneID:5368751 locus_tag=Mmwyl1_0589 product='hypothetical protein' protein_id=YP_001339459.1 transl_table=11
NC_009654	GenBank	CDS	651040	651447	+	1	.	codon_start=1 db_xref=GI:152994625 db_xref=GeneID:5368944 locus_tag=Mmwyl1_0590 note='KEGG: aav:Aave_1721 hypothetical protein' product='hypothetical protein' protein_id=YP_001339460.1 transl_table=11
NC_009654	GenBank	CDS	651930	652211	+	-1	.	codon_start=1 db_xref=GI:152994626 db_xref=GeneID:5365850 locus_tag=Mmwyl1_0592 product='hypothetical protein' protein_id=YP_001339461.1 transl_table=11
NC_009654	GenBank	CDS	652204	652629	+	-1	.	codon_start=1 db_xref=GI:152994627 db_xref=GeneID:5368985 locus_tag=Mmwyl1_0593 product='hypothetical protein' protein_id=YP_001339462.1 transl_table=11
NC_009654	GenBank	CDS	652945	653340	+	1	.	codon_start=1 db_xref=GI:152994628 db_xref=GeneID:5368983 locus_tag=Mmwyl1_0594 note='KEGG: pat:Patl_1844 hypothetical protein' product='hypothetical protein' protein_id=YP_001339463.1 transl_table=11
NC_009654	GenBank	CDS	653342	653863	+	1	.	codon_start=1 db_xref=GI:152994629 db_xref=GeneID:5369031 locus_tag=Mmwyl1_0595 product='hypothetical protein' protein_id=YP_001339464.1 transl_table=11
NC_009654	GenBank	CDS	653894	654694	+	1	.	codon_start=1 db_xref=GI:152994630 db_xref=GeneID:5368757 locus_tag=Mmwyl1_0596 note='KEGG: atu:Atu5029 hypothetical protein' product='hypothetical protein' protein_id=YP_001339465.1 transl_table=11
NC_009654	GenBank	CDS	655234	656283	+	1	.	codon_start=1 db_xref=GI:152994631 db_xref=GeneID:5369044 locus_tag=Mmwyl1_0597 note='KEGG: pau:PA14_59050 hypothetical protein' product='hypothetical protein' protein_id=YP_001339466.1 transl_table=11
NC_009654	GenBank	CDS	656283	657542	+	1	.	codon_start=1 db_xref=GI:152994632 db_xref=GeneID:5365007 locus_tag=Mmwyl1_0598 note='KEGG: pca:Pcar_0990 hypothetical protein' product='hypothetical protein' protein_id=YP_001339467.1 transl_table=11
NC_009654	GenBank	CDS	657623	657895	+	-1	.	codon_start=1 db_xref=GI:152994633 db_xref=GeneID:5364973 locus_tag=Mmwyl1_0599 product='hypothetical protein' protein_id=YP_001339468.1 transl_table=11
NC_009654	GenBank	CDS	658349	659035	+	1	.	codon_start=1 db_xref=GI:152994634 db_xref=InterPro:IPR003091 db_xref=InterPro:IPR005821 db_xref=InterPro:IPR013099 db_xref=GeneID:5364774 locus_tag=Mmwyl1_0600 note='PFAM: Ion transport protein; Ion transport 2 domain protein; KEGG: pin:Ping_1941 ion transport protein' product='Ion transport protein' protein_id=YP_001339469.1 transl_table=11
NC_009654	GenBank	CDS	659069	659791	+	-1	.	codon_start=1 db_xref=GI:152994635 db_xref=InterPro:IPR002711 db_xref=InterPro:IPR003615 db_xref=GeneID:5365046 locus_tag=Mmwyl1_0601 note='PFAM: HNH endonuclease; SMART: HNH nuclease; KEGG: pvi:Cvib_0082 HNH endonuclease' product='HNH endonuclease' protein_id=YP_001339470.1 transl_table=11
NC_009654	GenBank	CDS	660508	663681	+	1	.	EC_number=2.7.13.3 codon_start=1 db_xref=GI:152994636 db_xref=InterPro:IPR001789 db_xref=InterPro:IPR003594 db_xref=InterPro:IPR003661 db_xref=InterPro:IPR004358 db_xref=InterPro:IPR005467 db_xref=InterPro:IPR006189 db_xref=InterPro:IPR007895 db_xref=GeneID:5369029 locus_tag=Mmwyl1_0602 note='PFAM: response regulator receiver; ATP-binding region ATPase domain protein; histidine kinase A domain pr…
NC_009654	GenBank	CDS	663712	664059	+	1	.	codon_start=1 db_xref=GI:152994637 db_xref=InterPro:IPR008207 db_xref=GeneID:5368459 locus_tag=Mmwyl1_0603 product='hypothetical protein' protein_id=YP_001339472.1 transl_table=11
NC_009654	GenBank	CDS	664289	665590	+	1	.	codon_start=1 db_xref=GI:152994638 db_xref=InterPro:IPR006059 db_xref=InterPro:IPR006061 db_xref=GeneID:5367464 locus_tag=Mmwyl1_0604 note='PFAM: extracellular solute-binding protein family 1; KEGG: pin:Ping_2093 ABC glycerol-3-phosphate transporter extracellular solute-binding protein, family 1' product='extracellular solute-binding protein' protein_id=YP_001339473.1 transl_table=11
NC_009654	GenBank	CDS	665694	666572	+	1	.	codon_start=1 db_xref=GI:152994639 db_xref=InterPro:IPR000515 db_xref=GeneID:5368526 locus_tag=Mmwyl1_0605 note='PFAM: binding-protein-dependent transport systems inner membrane component; KEGG: rme:Rmet_2054 binding-protein-dependent transport systems inner membrane component' product='binding-protein-dependent transporter inner membrane component' protein_id=YP_001339474.1 transl_table=11
NC_009654	GenBank	CDS	666569	667417	+	1	.	codon_start=1 db_xref=GI:152994640 db_xref=InterPro:IPR000515 db_xref=GeneID:5368549 locus_tag=Mmwyl1_0606 note='PFAM: binding-protein-dependent transport systems inner membrane component; KEGG: pin:Ping_2095 sn-glycerol-3-phosphate ABC transporter, binding protein inner membrane component' product='binding-protein-dependent transporter inner membrane component' protein_id=YP_001339475.1 transl_t…
NC_009654	GenBank	CDS	667420	668487	+	1	.	codon_start=1 db_xref=GI:152994641 db_xref=InterPro:IPR003439 db_xref=InterPro:IPR003593 db_xref=InterPro:IPR013611 db_xref=GeneID:5368942 locus_tag=Mmwyl1_0607 note='PFAM: ABC transporter related; Transport-associated OB domain protein; SMART: AAA ATPase; KEGG: pin:Ping_2096 ABC transporter ATP-binding protein' product='ABC transporter-like protein' protein_id=YP_001339476.1 transl_table=11
NC_009654	GenBank	CDS	668495	669268	+	1	.	EC_number=3.1.4.46 codon_start=1 db_xref=GI:152994642 db_xref=InterPro:IPR004129 db_xref=GeneID:5368145 locus_tag=Mmwyl1_0608 note='PFAM: glycerophosphoryl diester phosphodiesterase; KEGG: pin:Ping_2092 glycerophosphodiester phosphodiesterase' product='glycerophosphodiester phosphodiesterase' protein_id=YP_001339477.1 transl_table=11
NC_009654	GenBank	CDS	669317	670075	+	1	.	codon_start=1 db_xref=GI:152994643 db_xref=InterPro:IPR001034 db_xref=InterPro:IPR013196 db_xref=InterPro:IPR014036 db_xref=GeneID:5367396 locus_tag=Mmwyl1_0609 note='PFAM: regulatory protein DeoR; Helix-turn-helix type 11 domain protein; regulatory protein DeoR; KEGG: hch:HCH_06963 transcriptional regulator of sugar metabolism' product='DeoR family transcriptional regulator' protein_id=YP_001339…
NC_009654	GenBank	CDS	670083	670931	+	1	.	codon_start=1 db_xref=GI:152994644 db_xref=InterPro:IPR006379 db_xref=InterPro:IPR013200 db_xref=GeneID:5368073 locus_tag=Mmwyl1_0610 note='TIGRFAM: HAD-superfamily hydrolase, subfamily IIB; PFAM: Haloacid dehalogenase domain protein hydrolase type 3; KEGG: ppr:PBPRB1003 hypothetical protein' product='HAD family hydrolase' protein_id=YP_001339479.1 transl_table=11
NC_009654	GenBank	CDS	670964	671887	+	-1	.	codon_start=1 db_xref=GI:152994645 db_xref=InterPro:IPR008526 db_xref=GeneID:5369173 locus_tag=Mmwyl1_0611 note='PFAM: protein of unknown function DUF808; KEGG: aha:AHA_2589 inner membrane protein YedI' product='hypothetical protein' protein_id=YP_001339480.1 transl_table=11
NC_009654	GenBank	CDS	671931	672698	+	-1	.	codon_start=1 db_xref=GI:152994646 db_xref=InterPro:IPR005471 db_xref=InterPro:IPR014757 db_xref=GeneID:5368033 locus_tag=Mmwyl1_0612 note='PFAM: regulatory protein IclR; Transcriptional regulator IclR; KEGG: atc:AGR_C_1276 hypothetical protein' product='transcriptional regulator IclR' protein_id=YP_001339481.1 transl_table=11
NC_009654	GenBank	CDS	672872	674056	+	1	.	codon_start=1 db_xref=GI:152994647 db_xref=InterPro:IPR002882 db_xref=GeneID:5364996 locus_tag=Mmwyl1_0613 note='PFAM: protein of unknown function UPF0052 and CofD; KEGG: mgm:Mmc1_2436 protein of unknown function UPF0052 and CofD' product='hypothetical protein' protein_id=YP_001339482.1 transl_table=11
NC_009654	GenBank	CDS	674198	675238	+	1	.	codon_start=1 db_xref=GI:152994648 db_xref=InterPro:IPR001789 db_xref=GeneID:5369060 locus_tag=Mmwyl1_0614 note='PFAM: response regulator receiver; KEGG: hch:HCH_01662 chemotaxis response regulator containing a CheY-like receiver domain and a methylesterase domain' product='response regulator receiver protein' protein_id=YP_001339483.1 transl_table=11
NC_009654	GenBank	CDS	675243	676205	+	1	.	codon_start=1 db_xref=GI:152994649 db_xref=InterPro:IPR000160 db_xref=GeneID:5368715 locus_tag=Mmwyl1_0615 note='TIGRFAM: diguanylate cyclase; PFAM: GGDEF domain containing protein; KEGG: shm:Shewmr7_3459 diguanylate cyclase' product='diguanylate cyclase' protein_id=YP_001339484.1 transl_table=11
NC_009654	GenBank	CDS	676227	676709	+	-1	.	codon_start=1 db_xref=GI:152994650 db_xref=InterPro:IPR008503 db_xref=GeneID:5368836 locus_tag=Mmwyl1_0616 note='PFAM: protein of unknown function DUF785; KEGG: fjo:Fjoh_2582 alpha-L-glutamate ligase, RimK family' product='hypothetical protein' protein_id=YP_001339485.1 transl_table=11
NC_009654	GenBank	CDS	676935	677855	+	1	.	codon_start=1 db_xref=GI:152994651 db_xref=InterPro:IPR008183 db_xref=GeneID:5366988 locus_tag=Mmwyl1_0617 note='PFAM: Aldose 1-epimerase; KEGG: nmu:Nmul_A1394 aldose 1-epimerase' product='aldose 1-epimerase' protein_id=YP_001339486.1 transl_table=11
NC_009654	GenBank	CDS	678011	678787	+	-1	.	codon_start=1 db_xref=GI:152994652 db_xref=InterPro:IPR004808 db_xref=InterPro:IPR005135 db_xref=GeneID:5366996 locus_tag=Mmwyl1_0618 note='TIGRFAM: exodeoxyribonuclease III Xth; PFAM: Endonuclease/exonuclease/phosphatase; KEGG: csa:Csal_3205 exodeoxyribonuclease III' product='exodeoxyribonuclease III Xth' protein_id=YP_001339487.1 transl_table=11
NC_009654	GenBank	CDS	678907	679554	+	1	.	EC_number=2.4.2.10 codon_start=1 db_xref=GI:152994653 db_xref=InterPro:IPR000836 db_xref=InterPro:IPR002375 db_xref=InterPro:IPR004467 db_xref=GeneID:5367908 gene=pyrE locus_tag=Mmwyl1_0619 note='involved in fifth step of pyrimidine biosynthesis; converts orotidine 5'-phosphate and diphosphate to orotate and 5-phospho-alpha-D-ribose 1-diphosphate' product='orotate phosphoribosyltransferase' prote…
NC_009654	GenBank	CDS	679596	680189	+	-1	.	codon_start=1 db_xref=GI:152994654 db_xref=InterPro:IPR001647 db_xref=GeneID:5367208 gene=slmA locus_tag=Mmwyl1_0620 note='FtsZ binding protein; synthetically lethal with a defect in the Min system; this protein is the first identified nucleoid occlusion factor which works along with the Min system to properly position the FtsZ ring assembly' product='nucleoid occlusion protein' protein_id=YP_001…
NC_009654	GenBank	CDS	680267	681175	+	-1	.	EC_number=2.7.2.8 codon_start=1 db_xref=GI:152994655 db_xref=InterPro:IPR001048 db_xref=InterPro:IPR001057 db_xref=InterPro:IPR004662 db_xref=GeneID:5367411 locus_tag=Mmwyl1_0621 note='TIGRFAM: acetylglutamate kinase; PFAM: aspartate/glutamate/uridylate kinase; KEGG: pau:PA14_70280 acetylglutamate kinase' product='acetylglutamate kinase' protein_id=YP_001339490.1 transl_table=11
NC_009654	GenBank	CDS	681498	681956	+	-1	.	EC_number=3.6.1.23 codon_start=1 db_xref=GI:152994656 db_xref=InterPro:IPR008180 db_xref=InterPro:IPR008181 db_xref=GeneID:5367234 locus_tag=Mmwyl1_0622 note='TIGRFAM: deoxyuridine 5'-triphosphate nucleotidohydrolase Dut; PFAM: deoxyUTP pyrophosphatase; KEGG: sec:SC3654 deoxyuridinetriphosphatase' product='deoxyuridine 5'-triphosphate nucleotidohydrolase Dut' protein_id=YP_001339491.1 transl_tabl…
NC_009654	GenBank	CDS	681994	683217	+	-1	.	EC_number=4.1.1.36 EC_number=6.3.2.5 codon_start=1 db_xref=GI:152994657 db_xref=InterPro:IPR003382 db_xref=InterPro:IPR005252 db_xref=InterPro:IPR007085 db_xref=GeneID:5367193 locus_tag=Mmwyl1_0623 note='TIGRFAM: phosphopantothenoylcysteine decarboxylase/phosphopantothenate--cysteine ligase; PFAM: flavoprotein; DNA/pantothenate metabolism flavoprotein domain protein; KEGG: pae:PA5320 DNA/pantothe…
NC_009654	GenBank	CDS	683355	684029	+	1	.	codon_start=1 db_xref=GI:152994658 db_xref=InterPro:IPR001405 db_xref=GeneID:5367246 locus_tag=Mmwyl1_0624 note='PFAM: DNA repair protein RadC; KEGG: aeh:Mlg_2664 DNA repair protein RadC' product='DNA repair protein RadC' protein_id=YP_001339493.1 transl_table=11
NC_009654	GenBank	CDS	684258	684584	+	1	.	codon_start=1 db_xref=GI:152994659 db_xref=InterPro:IPR001387 db_xref=GeneID:5367037 locus_tag=Mmwyl1_0625 note='PFAM: helix-turn-helix domain protein; KEGG: plu:plu0895 hypothetical protein' product='XRE family transcriptional regulator' protein_id=YP_001339494.1 transl_table=11
NC_009654	GenBank	CDS	684640	685449	+	-1	.	codon_start=1 db_xref=GI:152994660 db_xref=InterPro:IPR001584 db_xref=GeneID:5367015 locus_tag=Mmwyl1_0626 note='PFAM: Integrase catalytic region; KEGG: pae:PA0978 hypothetical protein' product='integrase catalytic subunit' protein_id=YP_001339495.1 transl_table=11
NC_009654	GenBank	CDS	685494	685799	+	-1	.	codon_start=1 db_xref=GI:152994661 db_xref=InterPro:IPR002514 db_xref=GeneID:5367212 locus_tag=Mmwyl1_0627 note='PFAM: transposase IS3/IS911 family protein; KEGG: pau:PA14_51620 possible transposase' product='transposase IS3/IS911 family protein' protein_id=YP_001339496.1 transl_table=11
NC_009654	GenBank	CDS	685954	687132	+	1	.	codon_start=1 db_xref=GI:152994662 db_xref=InterPro:IPR012893 db_xref=InterPro:IPR012894 db_xref=GeneID:5368512 locus_tag=Mmwyl1_0628 note='PFAM: HipA domain protein; KEGG: vvu:VV1_2190 hypothetical protein' product='HipA domain-containing protein' protein_id=YP_001339497.1 transl_table=11
NC_009654	GenBank	CDS	687496	687732	+	1	.	codon_start=1 db_xref=GI:152994663 db_xref=InterPro:IPR001383 db_xref=GeneID:5365841 gene=rpmB locus_tag=Mmwyl1_0629 note='required for 70S ribosome assembly' product='50S ribosomal protein L28' protein_id=YP_001339498.1 transl_table=11
NC_009654	GenBank	CDS	687744	687914	+	1	.	codon_start=1 db_xref=GI:152994664 db_xref=InterPro:IPR001705 db_xref=GeneID:5366856 locus_tag=Mmwyl1_0630 note='PFAM: ribosomal protein L33; KEGG: csa:Csal_2970 ribosomal protein L33' product='50S ribosomal protein L33' protein_id=YP_001339499.1 transl_table=11
NC_009654	GenBank	CDS	688076	688894	+	1	.	EC_number=3.2.2.23 codon_start=1 db_xref=GI:152994665 db_xref=InterPro:IPR000191 db_xref=InterPro:IPR000214 db_xref=InterPro:IPR012319 db_xref=GeneID:5366596 locus_tag=Mmwyl1_0631 note='TIGRFAM: formamidopyrimidine-DNA glycosylase; PFAM: Formamidopyrimidine-DNA glycolase; KEGG: hch:HCH_00567 formamidopyrimidine-DNA glycosylase' product='formamidopyrimidine-DNA glycosylase' protein_id=YP_001339500…
NC_009654	GenBank	CDS	689126	690118	+	1	.	codon_start=1 db_xref=GI:152994666 db_xref=InterPro:IPR003760 db_xref=GeneID:5366056 locus_tag=Mmwyl1_0632 note='PFAM: basic membrane lipoprotein; KEGG: aha:AHA_0219 membrane lipoprotein' product='basic membrane lipoprotein' protein_id=YP_001339501.1 transl_table=11
NC_009654	GenBank	CDS	690211	691767	+	1	.	codon_start=1 db_xref=GI:152994667 db_xref=InterPro:IPR003439 db_xref=InterPro:IPR003593 db_xref=GeneID:5366844 locus_tag=Mmwyl1_0633 note='PFAM: ABC transporter related; SMART: AAA ATPase; KEGG: pin:Ping_1298 ABC transporter ATP-binding protein' product='ABC transporter-like protein' protein_id=YP_001339502.1 transl_table=11
NC_009654	GenBank	CDS	691764	692861	+	1	.	codon_start=1 db_xref=GI:152994668 db_xref=InterPro:IPR001851 db_xref=GeneID:5365894 locus_tag=Mmwyl1_0634 note='PFAM: inner-membrane translocator; KEGG: hch:HCH_02311 ABC-type uncharacterized transport system, permease component' product='inner-membrane translocator' protein_id=YP_001339503.1 transl_table=11
NC_009654	GenBank	CDS	692871	693839	+	1	.	codon_start=1 db_xref=GI:152994669 db_xref=InterPro:IPR000169 db_xref=InterPro:IPR001851 db_xref=GeneID:5365859 locus_tag=Mmwyl1_0635 note='PFAM: inner-membrane translocator; KEGG: pin:Ping_1300 ABC sugar transporter inner membrane translocator' product='inner-membrane translocator' protein_id=YP_001339504.1 transl_table=11
NC_009654	GenBank	CDS	693841	694260	+	1	.	codon_start=1 db_xref=GI:152994670 db_xref=InterPro:IPR002125 db_xref=InterPro:IPR006262 db_xref=InterPro:IPR013171 db_xref=GeneID:5365947 locus_tag=Mmwyl1_0636 note='TIGRFAM: cytidine deaminase; PFAM: CMP/dCMP deaminase zinc-binding; Cytidine and deoxycytidylate deaminase zinc-binding domain protein; KEGG: sme:SMc04124 cytidine deaminase' product='cytidine deaminase' protein_id=YP_001339505.1 tr…
NC_009654	GenBank	CDS	694312	695391	+	-1	.	codon_start=1 db_xref=GI:152994671 db_xref=InterPro:IPR007820 db_xref=GeneID:5365486 locus_tag=Mmwyl1_0637 note='PFAM: putative ammonia monooxygenase; KEGG: mlo:mlr2782 hypothetical protein' product='putative ammonia monooxygenase' protein_id=YP_001339506.1 transl_table=11
NC_009654	GenBank	CDS	695685	696068	+	1	.	codon_start=1 db_xref=GI:152994672 db_xref=InterPro:IPR005132 db_xref=InterPro:IPR012997 db_xref=GeneID:5365842 locus_tag=Mmwyl1_0638 note='TIGRFAM: rare lipoprotein A; PFAM: Rare lipoprotein A; KEGG: shw:Sputw3181_3077 rare lipoprotein A' product='rare lipoprotein A' protein_id=YP_001339507.1 transl_table=11
NC_009654	GenBank	CDS	696065	698497	+	-1	.	codon_start=1 db_xref=GI:152994673 db_xref=InterPro:IPR000182 db_xref=GeneID:5365923 locus_tag=Mmwyl1_0639 note='PFAM: GCN5-related N-acetyltransferase; KEGG: dar:Daro_2718 GCN5-related N-acetyltransferase:CoA-binding' product='N-acetyltransferase GCN5' protein_id=YP_001339508.1 transl_table=11
NC_009654	GenBank	CDS	698688	699611	+	1	.	codon_start=1 db_xref=GI:152994674 db_xref=InterPro:IPR000286 db_xref=GeneID:5364848 locus_tag=Mmwyl1_0640 note='PFAM: histone deacetylase superfamily; KEGG: pat:Patl_1749 histone deacetylase superfamily' product='histone deacetylase superfamily protein' protein_id=YP_001339509.1 transl_table=11
NC_009654	GenBank	CDS	699628	700290	+	-1	.	codon_start=1 db_xref=GI:152994675 db_xref=InterPro:IPR005833 db_xref=InterPro:IPR005834 db_xref=InterPro:IPR006402 db_xref=InterPro:IPR006439 db_xref=GeneID:5365226 locus_tag=Mmwyl1_0641 note='TIGRFAM: HAD-superfamily hydrolase, subfamily IA, variant 3; HAD-superfamily hydrolase, subfamily IA, variant 1; PFAM: Haloacid dehalogenase domain protein hydrolase; KEGG: shw:Sputw3181_0533 HAD-superfami…
NC_009654	GenBank	CDS	700344	701648	+	-1	.	codon_start=1 db_xref=GI:152994676 db_xref=InterPro:IPR000276 db_xref=InterPro:IPR004681 db_xref=InterPro:IPR010656 db_xref=GeneID:5369234 locus_tag=Mmwyl1_0642 note='TIGRFAM: TRAP dicarboxylate transporter, DctM subunit; PFAM: TRAP C4-dicarboxylate transport system permease DctM subunit; KEGG: mes:Meso_4508 TRAP dicarboxylate transporter, DctM subunit' product='TRAP dicarboxylate transporter sub…
NC_009654	GenBank	CDS	701650	702162	+	-1	.	codon_start=1 db_xref=GI:152994677 db_xref=GeneID:5364929 locus_tag=Mmwyl1_0643 note='KEGG: mes:Meso_3714 tripartite ATP-independent periplasmic transporter, DctQ component' product='hypothetical protein' protein_id=YP_001339512.1 transl_table=11
NC_009654	GenBank	CDS	702159	703139	+	-1	.	codon_start=1 db_xref=GI:152994678 db_xref=InterPro:IPR004682 db_xref=GeneID:5368524 locus_tag=Mmwyl1_0644 note='PFAM: TRAP dicarboxylate transporter- DctP subunit; KEGG: rme:Rmet_4846 TRAP dicarboxylate transporter-DctP subunit' product='TRAP dicarboxylate transporter subunit DctP' protein_id=YP_001339513.1 transl_table=11
NC_009654	GenBank	CDS	703632	704657	+	1	.	codon_start=1 db_xref=GI:152994679 db_xref=InterPro:IPR004682 db_xref=GeneID:5367398 locus_tag=Mmwyl1_0645 note='PFAM: TRAP dicarboxylate transporter- DctP subunit; KEGG: reh:H16_B0882 TRAP-type transporter, periplasmic component' product='TRAP dicarboxylate transporter subunit DctP' protein_id=YP_001339514.1 transl_table=11
NC_009654	GenBank	CDS	704713	705225	+	1	.	codon_start=1 db_xref=GI:152994680 db_xref=InterPro:IPR007387 db_xref=GeneID:5368014 locus_tag=Mmwyl1_0646 note='PFAM: Tripartite ATP-independent periplasmic transporter DctQ component; KEGG: pol:Bpro_2839 tripartite ATP-independent periplasmic transporter, DctQ component' product='tripartite ATP-independent periplasmic transporter DctQ' protein_id=YP_001339515.1 transl_table=11
NC_009654	GenBank	CDS	705222	706511	+	1	.	codon_start=1 db_xref=GI:152994681 db_xref=InterPro:IPR000276 db_xref=InterPro:IPR004681 db_xref=InterPro:IPR010656 db_xref=GeneID:5369034 locus_tag=Mmwyl1_0647 note='TIGRFAM: TRAP dicarboxylate transporter, DctM subunit; PFAM: TRAP C4-dicarboxylate transport system permease DctM subunit; KEGG: pin:Ping_3544 TRAP dicarboxylate transporter, DctM subunit' product='TRAP dicarboxylate transporter sub…
NC_009654	GenBank	CDS	706523	707587	+	-1	.	codon_start=1 db_xref=GI:152994682 db_xref=InterPro:IPR000005 db_xref=GeneID:5369013 locus_tag=Mmwyl1_0648 note='PFAM: helix-turn-helix- domain containing protein AraC type; KEGG: pst:PSPTO_3056 transcriptional regulator, AraC family' product='helix-turn-helix domain-containing protein' protein_id=YP_001339517.1 transl_table=11
NC_009654	GenBank	CDS	707782	708903	+	-1	.	codon_start=1 db_xref=GI:152994683 db_xref=InterPro:IPR003439 db_xref=InterPro:IPR003593 db_xref=InterPro:IPR005666 db_xref=GeneID:5369207 locus_tag=Mmwyl1_0649 note='TIGRFAM: sulfate ABC transporter, ATPase subunit; PFAM: ABC transporter related; SMART: AAA ATPase; KEGG: shw:Sputw3181_3163 sulfate ABC transporter, ATPase subunit' product='sulfate ABC transporter ATPase' protein_id=YP_001339518.1…
NC_009654	GenBank	CDS	708900	709790	+	-1	.	codon_start=1 db_xref=GI:152994684 db_xref=InterPro:IPR000515 db_xref=InterPro:IPR005667 db_xref=InterPro:IPR011866 db_xref=GeneID:5368626 locus_tag=Mmwyl1_0650 note='TIGRFAM: sulfate ABC transporter, inner membrane subunit; sulfate ABC transporter, inner membrane subunit CysW; PFAM: binding-protein-dependent transport systems inner membrane component; KEGG: vch:VC0540 sulfate transport system pe…
NC_009654	GenBank	CDS	709800	710660	+	-1	.	codon_start=1 db_xref=GI:152994685 db_xref=InterPro:IPR000515 db_xref=InterPro:IPR005667 db_xref=InterPro:IPR011865 db_xref=GeneID:5369136 locus_tag=Mmwyl1_0651 note='TIGRFAM: sulfate ABC transporter, inner membrane subunit; sulfate ABC transporter, inner membrane subunit CysT; PFAM: binding-protein-dependent transport systems inner membrane component; KEGG: son:SO3600 sulfate ABC transporter, pe…
NC_009654	GenBank	CDS	710799	711812	+	-1	.	codon_start=1 db_xref=GI:152994686 db_xref=InterPro:IPR005669 db_xref=InterPro:IPR006059 db_xref=GeneID:5368989 locus_tag=Mmwyl1_0652 note='TIGRFAM: sulfate ABC transporter, periplasmic sulfate-binding protein; PFAM: extracellular solute-binding protein family 1; KEGG: shw:Sputw3181_3160 sulfate ABC transporter, periplasmic sulfate-binding protein' product='sulfate ABC transporter periplasmic sul…
NC_009654	GenBank	CDS	712237	712461	+	1	.	codon_start=1 db_xref=GI:152994687 db_xref=InterPro:IPR007167 db_xref=GeneID:5368578 locus_tag=Mmwyl1_0653 note='PFAM: FeoA family protein; KEGG: tel:tsl1204 ferrous iron transport protein A' product='FeoA family protein' protein_id=YP_001339522.1 transl_table=11
NC_009654	GenBank	CDS	712493	714574	+	1	.	codon_start=1 db_xref=GI:152994688 db_xref=InterPro:IPR002917 db_xref=InterPro:IPR003373 db_xref=InterPro:IPR005225 db_xref=InterPro:IPR006073 db_xref=InterPro:IPR011619 db_xref=InterPro:IPR011640 db_xref=InterPro:IPR011642 db_xref=GeneID:5368915 locus_tag=Mmwyl1_0654 note='TIGRFAM: ferrous iron transport protein B; small GTP-binding protein; PFAM: GTP-binding protein HSR1-related; Ferrous iron t…
NC_009654	GenBank	CDS	714623	715414	+	-1	.	codon_start=1 db_xref=GI:152994689 db_xref=InterPro:IPR000160 db_xref=GeneID:5365297 locus_tag=Mmwyl1_0655 note='TIGRFAM: diguanylate cyclase; PFAM: GGDEF domain containing protein; KEGG: pin:Ping_2916 diguanylate cyclase' product='diguanylate cyclase' protein_id=YP_001339524.1 transl_table=11
NC_009654	GenBank	CDS	715538	715849	+	-1	.	codon_start=1 db_xref=GI:152994690 db_xref=InterPro:IPR013096 db_xref=GeneID:5368955 locus_tag=Mmwyl1_0656 note='PFAM: Cupin 2 conserved barrel domain protein; KEGG: pfo:Pfl_1663 hypothetical protein' product=cupin protein_id=YP_001339525.1 transl_table=11
NC_009654	GenBank	CDS	716016	718451	+	1	.	codon_start=1 db_xref=GI:152994691 db_xref=InterPro:IPR001440 db_xref=InterPro:IPR013026 db_xref=GeneID:5366660 locus_tag=Mmwyl1_0657 note='PFAM: TPR repeat-containing protein; SMART: Tetratricopeptide domain protein; KEGG: zmo:ZMO0755 hypothetical protein' product='hypothetical protein' protein_id=YP_001339526.1 transl_table=11
NC_009654	GenBank	CDS	718453	718740	+	-1	.	codon_start=1 db_xref=GI:152994692 db_xref=InterPro:IPR001387 db_xref=GeneID:5364966 locus_tag=Mmwyl1_0658 note='PFAM: helix-turn-helix domain protein; KEGG: lpp:lpp0074 hypothetical protein' product='XRE family transcriptional regulator' protein_id=YP_001339527.1 transl_table=11
NC_009654	GenBank	CDS	718876	719106	+	1	.	codon_start=1 db_xref=GI:152994693 db_xref=InterPro:IPR000831 db_xref=InterPro:IPR013335 db_xref=GeneID:5364684 locus_tag=Mmwyl1_0659 note='PFAM: Trp repressor; KEGG: pcr:Pcryo_1922 Trp operon repressor' product='Trp operon repressor' protein_id=YP_001339528.1 transl_table=11
NC_009654	GenBank	CDS	719103	720518	+	1	.	EC_number=4.1.3.27 codon_start=1 db_xref=GI:152994694 db_xref=InterPro:IPR005801 db_xref=InterPro:IPR006805 db_xref=GeneID:5368590 locus_tag=Mmwyl1_0660 note='PFAM: Anthranilate synthase component I and chorismate binding protein; Anthranilate synthase component I domain protein; KEGG: pcr:Pcryo_1923 anthranilate synthase' product='anthranilate synthase' protein_id=YP_001339529.1 transl_table=11
NC_009654	GenBank	CDS	720526	721188	+	1	.	codon_start=1 db_xref=GI:152994695 db_xref=InterPro:IPR000991 db_xref=InterPro:IPR001317 db_xref=InterPro:IPR006220 db_xref=InterPro:IPR006221 db_xref=InterPro:IPR011702 db_xref=InterPro:IPR012998 db_xref=GeneID:5367134 locus_tag=Mmwyl1_0661 note='TIGRFAM: glutamine amidotransferase of anthranilate synthase; PFAM: glutamine amidotransferase class-I; KEGG: pcr:Pcryo_1924 glutamine amidotransferase…
NC_009654	GenBank	CDS	721332	721601	+	1	.	codon_start=1 db_xref=GI:152994696 db_xref=GeneID:5365582 locus_tag=Mmwyl1_0662 note='KEGG: vch:VCA0497 hypothetical protein' product='hypothetical protein' protein_id=YP_001339531.1 transl_table=11
NC_009654	GenBank	CDS	721595	722128	+	1	.	codon_start=1 db_xref=GI:152994697 db_xref=GeneID:5365865 locus_tag=Mmwyl1_0663 note='KEGG: vch:VCA0498 hypothetical protein' product='putative transcriptional regulator' protein_id=YP_001339532.1 transl_table=11
NC_009654	GenBank	CDS	722266	722622	+	1	.	codon_start=1 db_xref=GI:152994698 db_xref=GeneID:5365547 locus_tag=Mmwyl1_0664 note='KEGG: pcr:Pcryo_2476 hypothetical protein' product='hypothetical protein' protein_id=YP_001339533.1 transl_table=11
NC_009654	GenBank	CDS	722622	722924	+	1	.	codon_start=1 db_xref=GI:152994699 db_xref=InterPro:IPR001387 db_xref=GeneID:5369011 locus_tag=Mmwyl1_0665 note='PFAM: helix-turn-helix domain protein; KEGG: maq:Maqu_2672 putative transcriptional regulator, XRE family' product='XRE family transcriptional regulator' protein_id=YP_001339534.1 transl_table=11
NC_009654	GenBank	CDS	722935	723129	+	-1	.	codon_start=1 db_xref=GI:152994700 db_xref=GeneID:5369015 locus_tag=Mmwyl1_0666 note='KEGG: vch:VCA0504 RelB protein' product='RelB protein' protein_id=YP_001339535.1 transl_table=11
NC_009654	GenBank	CDS	723348	723860	+	1	.	codon_start=1 db_xref=GI:152994701 db_xref=GeneID:5365108 locus_tag=Mmwyl1_0667 note='KEGG: bld:BLi01488 hypothetical protein' product='hypothetical protein' protein_id=YP_001339536.1 transl_table=11
NC_009654	GenBank	CDS	723857	724624	+	-1	.	codon_start=1 db_xref=GI:152994702 db_xref=InterPro:IPR003848 db_xref=GeneID:5366813 locus_tag=Mmwyl1_0668 note='PFAM: protein of unknown function DUF218; KEGG: shm:Shewmr7_2682 protein of unknown function DUF218' product='hypothetical protein' protein_id=YP_001339537.1 transl_table=11
NC_009654	GenBank	CDS	724754	725218	+	1	.	codon_start=1 db_xref=GI:152994703 db_xref=InterPro:IPR000182 db_xref=GeneID:5367887 locus_tag=Mmwyl1_0669 note='PFAM: GCN5-related N-acetyltransferase; KEGG: bch:Bcen2424_3651 GCN5-related N-acetyltransferase' product='N-acetyltransferase GCN5' protein_id=YP_001339538.1 transl_table=11
NC_009654	GenBank	CDS	725215	725895	+	1	.	codon_start=1 db_xref=GI:152994704 db_xref=InterPro:IPR001087 db_xref=GeneID:5365771 locus_tag=Mmwyl1_0670 note='PFAM: lipolytic protein G-D-S-L family; KEGG: sde:Sde_2497 TonB-like' product='GDSL family lipase' protein_id=YP_001339539.1 transl_table=11
NC_009654	GenBank	CDS	726069	727154	+	1	.	codon_start=1 db_xref=GI:152994705 db_xref=InterPro:IPR004682 db_xref=GeneID:5369067 locus_tag=Mmwyl1_0671 note='PFAM: TRAP dicarboxylate transporter- DctP subunit; KEGG: vch:VC1273 extracellular solute-binding protein, family 7' product='TRAP dicarboxylate transporter subunit DctP' protein_id=YP_001339540.1 transl_table=11
NC_009654	GenBank	CDS	727220	727759	+	1	.	codon_start=1 db_xref=GI:152994706 db_xref=InterPro:IPR007387 db_xref=GeneID:5365049 locus_tag=Mmwyl1_0672 note='PFAM: Tripartite ATP-independent periplasmic transporter DctQ component; KEGG: vch:VC1274 hypothetical protein' product='tripartite ATP-independent periplasmic transporter DctQ' protein_id=YP_001339541.1 transl_table=11
NC_009654	GenBank	CDS	727793	729082	+	1	.	codon_start=1 db_xref=GI:152994707 db_xref=InterPro:IPR004680 db_xref=InterPro:IPR004681 db_xref=InterPro:IPR010656 db_xref=GeneID:5365247 locus_tag=Mmwyl1_0673 note='TIGRFAM: TRAP dicarboxylate transporter, DctM subunit; PFAM: Citrate transporter; TRAP C4-dicarboxylate transport system permease DctM subunit; KEGG: vvy:VV2107 hypothetical protein' product='TRAP dicarboxylate transporter subunit D…
NC_009654	GenBank	CDS	729209	730552	+	1	.	codon_start=1 db_xref=GI:152994708 db_xref=InterPro:IPR003594 db_xref=InterPro:IPR005467 db_xref=InterPro:IPR011712 db_xref=InterPro:IPR013163 db_xref=GeneID:5364936 locus_tag=Mmwyl1_0674 note='PFAM: ATP-binding region ATPase domain protein; histidine kinase dimerisation and phosphoacceptor region; Cache type 2 domain protein; KEGG: vch:VC1276 sensor histidine kinase' product='integral membrane s…
NC_009654	GenBank	CDS	730719	731456	+	1	.	codon_start=1 db_xref=GI:152994709 db_xref=InterPro:IPR001789 db_xref=InterPro:IPR001867 db_xref=GeneID:5365142 locus_tag=Mmwyl1_0675 note='PFAM: response regulator receiver; transcriptional regulator domain protein; KEGG: vch:VC1320 DNA-binding response regulator' product='two component transcriptional regulator' protein_id=YP_001339544.1 transl_table=11
NC_009654	GenBank	CDS	731620	732822	+	1	.	codon_start=1 db_xref=GI:152994710 db_xref=InterPro:IPR003594 db_xref=InterPro:IPR003660 db_xref=InterPro:IPR003661 db_xref=InterPro:IPR004358 db_xref=InterPro:IPR005467 db_xref=GeneID:5365104 locus_tag=Mmwyl1_0676 note='PFAM: ATP-binding region ATPase domain protein; histidine kinase HAMP region domain protein; histidine kinase A domain protein; KEGG: hch:HCH_04119 signal transduction histidine …
NC_009654	GenBank	CDS	733096	734802	+	1	.	codon_start=1 db_xref=GI:152994711 db_xref=InterPro:IPR000917 db_xref=InterPro:IPR012549 db_xref=GeneID:5368326 locus_tag=Mmwyl1_0677 note='PFAM: sulfatase; protein of unknown function DUF1705; KEGG: pau:PA14_21210 hypothetical protein' product=sulfatase protein_id=YP_001339546.1 transl_table=11
NC_009654	GenBank	CDS	734806	735228	+	1	.	codon_start=1 db_xref=GI:152994712 db_xref=InterPro:IPR000829 db_xref=GeneID:5364753 locus_tag=Mmwyl1_0678 note='PFAM: diacylglycerol kinase; KEGG: pha:PSHAa2786 diacylglycerol kinase' product='diacylglycerol kinase' protein_id=YP_001339547.1 transl_table=11
NC_009654	GenBank	CDS	735422	736063	+	1	.	codon_start=1 db_xref=GI:152994713 db_xref=InterPro:IPR000792 db_xref=InterPro:IPR001789 db_xref=InterPro:IPR013249 db_xref=GeneID:5364652 locus_tag=Mmwyl1_0679 note='PFAM: regulatory protein LuxR; response regulator receiver; Sigma-70 region 4 type 2; KEGG: vvy:VV2105 transcriptional regulator' product='two component LuxR family transcriptional regulator' protein_id=YP_001339548.1 transl_table=11
NC_009654	GenBank	CDS	736080	736928	+	1	.	EC_number=5.1.1.7 codon_start=1 db_xref=GI:152994714 db_xref=InterPro:IPR001653 db_xref=GeneID:5365271 locus_tag=Mmwyl1_0680 note='involved in lysine biosynthesis; DAP epimerase; produces DL-diaminopimelate from LL-diaminopimelate' product='diaminopimelate epimerase' protein_id=YP_001339549.1 transl_table=11
NC_009654	GenBank	CDS	737038	737844	+	1	.	codon_start=1 db_xref=GI:152994715 db_xref=GeneID:5365270 locus_tag=Mmwyl1_0681 note='KEGG: pha:PSHAa2448 endo alpha-1,4 polygalactosaminidase precusor' product='endo alpha-1,4 polygalactosaminidase precusor' protein_id=YP_001339550.1 transl_table=11
NC_009654	GenBank	CDS	737982	738278	+	1	.	codon_start=1 db_xref=GI:152994716 db_xref=InterPro:IPR013097 db_xref=GeneID:5364659 locus_tag=Mmwyl1_0682 note='PFAM: Stress responsive alpha-beta barrel domain protein; KEGG: pin:Ping_1942 stress responsive alpha-beta barrel domain protein' product='stress responsive alpha-beta barrel domain-containing protein' protein_id=YP_001339551.1 transl_table=11
NC_009654	GenBank	CDS	738371	739060	+	-1	.	codon_start=1 db_xref=GI:152994717 db_xref=InterPro:IPR002818 db_xref=GeneID:5364800 locus_tag=Mmwyl1_0683 note='PFAM: ThiJ/PfpI domain protein; KEGG: cps:CPS_0933 ThiJ/PfpI family protein' product='ThiJ/PfpI domain-containing protein' protein_id=YP_001339552.1 transl_table=11
NC_009654	GenBank	CDS	739220	740113	+	1	.	codon_start=1 db_xref=GI:152994718 db_xref=InterPro:IPR000847 db_xref=InterPro:IPR002197 db_xref=InterPro:IPR005119 db_xref=GeneID:5365024 locus_tag=Mmwyl1_0684 note='PFAM: regulatory protein LysR; LysR substrate-binding; KEGG: pin:Ping_3351 transcriptional regulator, substrate-binding, LysR family protein' product='LysR family transcriptional regulator' protein_id=YP_001339553.1 transl_table=11
NC_009654	GenBank	CDS	740286	742148	+	1	.	codon_start=1 db_xref=GI:152994719 db_xref=InterPro:IPR003660 db_xref=InterPro:IPR004089 db_xref=GeneID:5365086 locus_tag=Mmwyl1_0685 note='PFAM: histidine kinase HAMP region domain protein; chemotaxis sensory transducer; KEGG: shm:Shewmr7_0792 methyl-accepting chemotaxis sensory transducer' product='methyl-accepting chemotaxis sensory transducer' protein_id=YP_001339554.1 transl_table=11
NC_009654	GenBank	CDS	742279	743934	+	-1	.	codon_start=1 db_xref=GI:152994720 db_xref=InterPro:IPR004089 db_xref=InterPro:IPR004090 db_xref=GeneID:5365149 locus_tag=Mmwyl1_0686 note='PFAM: chemotaxis sensory transducer; KEGG: dar:Daro_2728 chemotaxis sensory transducer' product='methyl-accepting chemotaxis sensory transducer' protein_id=YP_001339555.1 transl_table=11
NC_009654	GenBank	CDS	744119	744529	+	1	.	codon_start=1 db_xref=GI:152994721 db_xref=GeneID:5365202 locus_tag=Mmwyl1_0687 product='hypothetical protein' protein_id=YP_001339556.1 transl_table=11
NC_009654	GenBank	CDS	744560	745114	+	1	.	codon_start=1 db_xref=GI:152994722 db_xref=InterPro:IPR000868 db_xref=GeneID:5369069 locus_tag=Mmwyl1_0688 note='PFAM: isochorismatase hydrolase; KEGG: psp:PSPPH_1848 isochorismatase family protein' product='isochorismatase hydrolase' protein_id=YP_001339557.1 transl_table=11
NC_009654	GenBank	CDS	745234	746568	+	-1	.	codon_start=1 db_xref=GI:152994723 db_xref=InterPro:IPR004839 db_xref=GeneID:5365252 locus_tag=Mmwyl1_0689 note='PFAM: aminotransferase class I and II; KEGG: pgi:PG1327 aminotransferase, putative' product='class I/II aminotransferase' protein_id=YP_001339558.1 transl_table=11
NC_009654	GenBank	CDS	746748	747515	+	-1	.	codon_start=1 db_xref=GI:152994724 db_xref=InterPro:IPR003439 db_xref=InterPro:IPR003593 db_xref=GeneID:5364979 locus_tag=Mmwyl1_0690 note='PFAM: ABC transporter related; SMART: AAA ATPase; KEGG: plu:plu4450 iron(III) dicitrate transport ATP-binding protein FecE' product='ABC transporter-like protein' protein_id=YP_001339559.1 transl_table=11
NC_009654	GenBank	CDS	747519	748475	+	-1	.	codon_start=1 db_xref=GI:152994725 db_xref=InterPro:IPR000522 db_xref=GeneID:5365242 gene=fecD locus_tag=Mmwyl1_0691 note='Ferric citrate binds FecA and is transported across the outer membrane while transmits a signal across the cytoplasmic membrane protein FecR. FecR transmits a signal across the membrane and activates the cytoplasmic FecI that directs the RNA polymerase to express the fecABCDE…
NC_009654	GenBank	CDS	748475	749476	+	-1	.	codon_start=1 db_xref=GI:152994726 db_xref=InterPro:IPR000522 db_xref=GeneID:5364974 locus_tag=Mmwyl1_0692 note='PFAM: transport system permease protein; KEGG: ssn:SSON_4461 citrate-dependent iron(III) transport protein, cytosolic' product='transporter permease' protein_id=YP_001339561.1 transl_table=11
NC_009654	GenBank	CDS	749473	750393	+	-1	.	codon_start=1 db_xref=GI:152994727 db_xref=InterPro:IPR002491 db_xref=GeneID:5365233 locus_tag=Mmwyl1_0693 note='PFAM: periplasmic binding protein; KEGG: plu:plu4447 iron(III) dicitrate-binding periplasmic protein precursor FecB' product='periplasmic-binding protein' protein_id=YP_001339562.1 transl_table=11
NC_009654	GenBank	CDS	750513	751565	+	-1	.	codon_start=1 db_xref=GI:152994728 db_xref=InterPro:IPR000843 db_xref=InterPro:IPR001761 db_xref=GeneID:5364783 locus_tag=Mmwyl1_0694 note='PFAM: regulatory protein LacI; periplasmic binding protein/LacI transcriptional regulator; KEGG: pin:Ping_2929 transcriptional regulator, periplasmic binding protein of LacI family protein' product='regulatory protein LacI' protein_id=YP_001339563.1 transl_ta…
NC_009654	GenBank	CDS	751702	752193	+	-1	.	codon_start=1 db_xref=GI:152994729 db_xref=InterPro:IPR000623 db_xref=InterPro:IPR006001 db_xref=GeneID:5364790 locus_tag=Mmwyl1_0695 note='TIGRFAM: carbohydrate kinase, thermoresistant glucokinase family; PFAM: shikimate kinase; KEGG: pin:Ping_2936 carbohydrate kinase, thermoresistant glucokinase family protein' product='carbohydrate kinase' protein_id=YP_001339564.1 transl_table=11
NC_009654	GenBank	CDS	752279	753595	+	-1	.	codon_start=1 db_xref=GI:152994730 db_xref=InterPro:IPR004669 db_xref=InterPro:IPR004681 db_xref=InterPro:IPR010656 db_xref=GeneID:5365156 locus_tag=Mmwyl1_0696 note='TIGRFAM: TRAP dicarboxylate transporter, DctM subunit; PFAM: C4-dicarboxylate anaerobic carrier; TRAP C4-dicarboxylate transport system permease DctM subunit; KEGG: pin:Ping_2935 TRAP dicarboxylate transporter, DctM subunit' product…
NC_009654	GenBank	CDS	753588	754151	+	-1	.	codon_start=1 db_xref=GI:152994731 db_xref=InterPro:IPR007387 db_xref=GeneID:5365178 locus_tag=Mmwyl1_0697 note='PFAM: Tripartite ATP-independent periplasmic transporter DctQ component; KEGG: pin:Ping_2934 tripartite ATP-independent periplasmic transporter, DctQ component' product='tripartite ATP-independent periplasmic transporter DctQ' protein_id=YP_001339566.1 transl_table=11
NC_009654	GenBank	CDS	754287	755303	+	-1	.	codon_start=1 db_xref=GI:152994732 db_xref=InterPro:IPR004682 db_xref=GeneID:5365073 locus_tag=Mmwyl1_0698 note='PFAM: TRAP dicarboxylate transporter- DctP subunit; KEGG: pin:Ping_2933 TRAP dicarboxylate transporter-DctP subunit' product='TRAP dicarboxylate transporter subunit DctP' protein_id=YP_001339567.1 transl_table=11
NC_009654	GenBank	CDS	755679	757556	+	1	.	codon_start=1 db_xref=GI:152994733 db_xref=InterPro:IPR000595 db_xref=InterPro:IPR000644 db_xref=InterPro:IPR005105 db_xref=GeneID:5368723 locus_tag=Mmwyl1_0699 note='PFAM: cyclic nucleotide-binding; CBS domain containing protein; protein of unknown function DUF294 nucleotidyltransferase putative; KEGG: pin:Ping_0264 signaling protein with a cAMP-binding site and CBS domains' product='hypothetica…
NC_009654	GenBank	CDS	757557	758219	+	1	.	codon_start=1 db_xref=GI:152994734 db_xref=InterPro:IPR002086 db_xref=InterPro:IPR006055 db_xref=InterPro:IPR013520 db_xref=GeneID:5368970 locus_tag=Mmwyl1_0700 note='PFAM: Exonuclease RNase T and DNA polymerase III; SMART: Exonuclease; KEGG: ilo:IL1176 3'-5' exonuclease' product='exonuclease RNase T and DNA polymerase III' protein_id=YP_001339569.1 transl_table=11
NC_009654	GenBank	CDS	758498	759844	+	1	.	codon_start=1 db_xref=GI:152994735 db_xref=InterPro:IPR004445 db_xref=GeneID:5368716 locus_tag=Mmwyl1_0701 note='PFAM: sodium/glutamate symporter; KEGG: oih:OB0718 hypothetical protein' product='sodium/glutamate symporter' protein_id=YP_001339570.1 transl_table=11
NC_009654	GenBank	CDS	760084	760185	+	1	.	codon_start=1 db_xref=GI:152994736 db_xref=GeneID:5368722 locus_tag=Mmwyl1_0702 product='hypothetical protein' protein_id=YP_001339571.1 transl_table=11
NC_009654	GenBank	CDS	760354	761178	+	1	.	codon_start=1 db_xref=GI:152994737 db_xref=InterPro:IPR003171 db_xref=GeneID:5368720 locus_tag=Mmwyl1_0703 note='PFAM: methylenetetrahydrofolate reductase; KEGG: rme:Rmet_2988 methylenetetrahydrofolate reductase' product='methylenetetrahydrofolate reductase' protein_id=YP_001339572.1 transl_table=11
NC_009654	GenBank	CDS	761285	762088	+	-1	.	codon_start=1 db_xref=GI:152994738 db_xref=InterPro:IPR004843 db_xref=GeneID:5368721 locus_tag=Mmwyl1_0704 note='PFAM: metallophosphoesterase; KEGG: hch:HCH_02241 hypothetical protein' product=metallophosphoesterase protein_id=YP_001339573.1 transl_table=11
NC_009654	GenBank	CDS	762154	763926	+	-1	.	codon_start=1 db_xref=GI:152994739 db_xref=InterPro:IPR000160 db_xref=InterPro:IPR000644 db_xref=InterPro:IPR001633 db_xref=GeneID:5368964 locus_tag=Mmwyl1_0705 note='TIGRFAM: diguanylate cyclase; PFAM: GGDEF domain containing protein; CBS domain containing protein; EAL domain protein; KEGG: sfr:Sfri_3527 diguanylate cyclase/phosphodiesterase' product='diguanylate cyclase/phosphodiesterase' prote…
NC_009654	GenBank	CDS	764590	765492	+	-1	.	codon_start=1 db_xref=GI:152994740 db_xref=InterPro:IPR000005 db_xref=InterPro:IPR003313 db_xref=InterPro:IPR013096 db_xref=GeneID:5368949 locus_tag=Mmwyl1_0706 note='PFAM: helix-turn-helix- domain containing protein AraC type; AraC protein arabinose-binding/dimerisation; Cupin 2 conserved barrel domain protein; KEGG: pat:Patl_3892 transcriptional regulator, AraC family' product='AraC family tran…
NC_009654	GenBank	CDS	766041	767243	+	1	.	EC_number=1.14.13.2 codon_start=1 db_xref=GI:152994741 db_xref=InterPro:IPR001100 db_xref=InterPro:IPR002938 db_xref=InterPro:IPR003042 db_xref=InterPro:IPR012733 db_xref=GeneID:5366460 locus_tag=Mmwyl1_0707 note='catalyzes the formation of protocatechuate from 4-hydroxybenzoate' product='4-hydroxybenzoate 3-monooxygenase' protein_id=YP_001339576.1 transl_table=11
NC_009654	GenBank	CDS	767344	767676	+	-1	.	codon_start=1 db_xref=GI:152994742 db_xref=InterPro:IPR004027 db_xref=GeneID:5368699 locus_tag=Mmwyl1_0708 note='PFAM: SEC-C motif domain protein; KEGG: pha:PSHAb0475 hypothetical protein' product='SecC motif-containing protein' protein_id=YP_001339577.1 transl_table=11
NC_009654	GenBank	CDS	768228	769259	+	1	.	codon_start=1 db_xref=GI:152994743 db_xref=InterPro:IPR004682 db_xref=GeneID:5368703 locus_tag=Mmwyl1_0709 note='PFAM: TRAP dicarboxylate transporter- DctP subunit; KEGG: csa:Csal_0306 TRAP dicarboxylate transporter-DctP subunit' product='TRAP dicarboxylate transporter subunit DctP' protein_id=YP_001339578.1 transl_table=11
NC_009654	GenBank	CDS	769307	769816	+	1	.	codon_start=1 db_xref=GI:152994744 db_xref=GeneID:5368936 locus_tag=Mmwyl1_0710 note='KEGG: par:Psyc_1964 TRAP-T family transporter, small inner membrane subunit' product='hypothetical protein' protein_id=YP_001339579.1 transl_table=11
NC_009654	GenBank	CDS	769813	771099	+	1	.	codon_start=1 db_xref=GI:152994745 db_xref=InterPro:IPR004681 db_xref=InterPro:IPR010656 db_xref=GeneID:5368675 locus_tag=Mmwyl1_0711 note='TIGRFAM: TRAP dicarboxylate transporter, DctM subunit; PFAM: TRAP C4-dicarboxylate transport system permease DctM subunit; KEGG: csa:Csal_0305 TRAP dicarboxylate transporter-DctM subunit' product='TRAP dicarboxylate transporter subunit DctM' protein_id=YP_001…
NC_009654	GenBank	CDS	771185	772213	+	-1	.	codon_start=1 db_xref=GI:152994746 db_xref=GeneID:5368888 locus_tag=Mmwyl1_0712 product='hypothetical protein' protein_id=YP_001339581.1 transl_table=11
NC_009654	GenBank	CDS	772216	772842	+	-1	.	codon_start=1 db_xref=GI:152994747 db_xref=GeneID:5368887 locus_tag=Mmwyl1_0713 note='KEGG: hha:Hhal_1832 hypothetical protein' product='hypothetical protein' protein_id=YP_001339582.1 transl_table=11
NC_009654	GenBank	CDS	772899	774563	+	-1	.	codon_start=1 db_xref=GI:152994748 db_xref=InterPro:IPR013026 db_xref=GeneID:5368900 locus_tag=Mmwyl1_0714 note='KEGG: hha:Hhal_1831 tetratricopeptide TPR_4' product='hypothetical protein' protein_id=YP_001339583.1 transl_table=11
NC_009654	GenBank	CDS	774825	775304	+	-1	.	codon_start=1 db_xref=GI:152994749 db_xref=InterPro:IPR003708 db_xref=GeneID:5368912 locus_tag=Mmwyl1_0715 note='TIGRFAM: protein-export protein SecB; PFAM: protein export chaperone SecB; KEGG: maq:Maqu_3164 protein-export protein SecB' product='protein-export protein SecB' protein_id=YP_001339584.1 transl_table=11
NC_009654	GenBank	CDS	775390	775641	+	-1	.	codon_start=1 db_xref=GI:152994750 db_xref=InterPro:IPR002109 db_xref=InterPro:IPR011767 db_xref=InterPro:IPR011900 db_xref=InterPro:IPR014025 db_xref=GeneID:5368497 locus_tag=Mmwyl1_0716 note='TIGRFAM: glutaredoxin 3; PFAM: glutaredoxin; KEGG: psb:Psyr_4883 glutaredoxin' product='glutaredoxin 3' protein_id=YP_001339585.1 transl_table=11
NC_009654	GenBank	CDS	775653	776087	+	-1	.	codon_start=1 db_xref=GI:152994751 db_xref=InterPro:IPR001763 db_xref=GeneID:5368666 locus_tag=Mmwyl1_0717 note='PFAM: Rhodanese domain protein; KEGG: abo:ABO_2274 rhodanese domain protein, putative' product='rhodanese domain-containing protein' protein_id=YP_001339586.1 transl_table=11
NC_009654	GenBank	CDS	776281	777084	+	-1	.	codon_start=1 db_xref=GI:152994752 db_xref=GeneID:5368910 locus_tag=Mmwyl1_0718 note='KEGG: aha:AHA_3177 hypothetical protein' product='hypothetical protein' protein_id=YP_001339587.1 transl_table=11
NC_009654	GenBank	CDS	777183	778052	+	-1	.	codon_start=1 db_xref=GI:152994753 db_xref=InterPro:IPR000847 db_xref=InterPro:IPR005119 db_xref=GeneID:5368923 locus_tag=Mmwyl1_0719 note='PFAM: regulatory protein LysR; LysR substrate-binding; KEGG: hch:HCH_06121 transcriptional regulator' product='LysR family transcriptional regulator' protein_id=YP_001339588.1 transl_table=11
NC_009654	GenBank	CDS	778245	779789	+	1	.	codon_start=1 db_xref=GI:152994754 db_xref=InterPro:IPR002086 db_xref=GeneID:5368681 locus_tag=Mmwyl1_0720 note='PFAM: aldehyde dehydrogenase; KEGG: sil:SPO0235 aldehyde dehydrogenase family protein' product='aldehyde dehydrogenase' protein_id=YP_001339589.1 transl_table=11
NC_009654	GenBank	CDS	779912	781183	+	1	.	codon_start=1 db_xref=GI:152994755 db_xref=InterPro:IPR006076 db_xref=GeneID:5368682 locus_tag=Mmwyl1_0721 note='PFAM: FAD dependent oxidoreductase; KEGG: sme:SMc01576 putative oxidoreductase protein' product='FAD dependent oxidoreductase' protein_id=YP_001339590.1 transl_table=11
NC_009654	GenBank	CDS	781393	782322	+	1	.	codon_start=1 db_xref=GI:152994756 db_xref=InterPro:IPR000847 db_xref=InterPro:IPR005119 db_xref=GeneID:5368686 locus_tag=Mmwyl1_0722 note='PFAM: regulatory protein LysR; LysR substrate-binding; KEGG: rme:Rmet_0983 transcriptional regulator, LysR family' product='LysR family transcriptional regulator' protein_id=YP_001339591.1 transl_table=11
NC_009654	GenBank	CDS	782478	784007	+	1	.	EC_number=5.4.2.1 codon_start=1 db_xref=GI:152994757 db_xref=InterPro:IPR005995 db_xref=InterPro:IPR006124 db_xref=InterPro:IPR011258 db_xref=GeneID:5368710 locus_tag=Mmwyl1_0723 note='catalyzes the interconversion of 2-phosphoglycerate and 3-phosphoglycerate' product=phosphoglyceromutase protein_id=YP_001339592.1 transl_table=11
NC_009654	GenBank	CDS	784015	785154	+	1	.	codon_start=1 db_xref=GI:152994758 db_xref=InterPro:IPR002886 db_xref=GeneID:5368756 locus_tag=Mmwyl1_0724 note='PFAM: peptidase M23B; KEGG: hch:HCH_01351 membrane-bound metallopeptidase' product='peptidase M23B' protein_id=YP_001339593.1 transl_table=11
NC_009654	GenBank	CDS	785206	786492	+	1	.	EC_number=3.4.21.102 codon_start=1 db_xref=GI:152994759 db_xref=InterPro:IPR001478 db_xref=InterPro:IPR004447 db_xref=InterPro:IPR005151 db_xref=GeneID:5368758 locus_tag=Mmwyl1_0725 note='TIGRFAM: carboxyl-terminal protease; PFAM: PDZ/DHR/GLGF domain protein; peptidase S41; KEGG: pau:PA14_67810 putative carboxyl-terminal protease' product='carboxyl-terminal protease' protein_id=YP_001339594.1 tra…
NC_009654	GenBank	CDS	786557	787735	+	1	.	codon_start=1 db_xref=GI:152994760 db_xref=InterPro:IPR006837 db_xref=GeneID:5368759 locus_tag=Mmwyl1_0726 note='PFAM: protein of unknown function DUF610 YibQ; KEGG: abo:ABO_2277 hypothetical protein' product='hypothetical protein' protein_id=YP_001339595.1 transl_table=11
NC_009654	GenBank	CDS	788213	789325	+	1	.	codon_start=1 db_xref=GI:152994761 db_xref=InterPro:IPR000709 db_xref=InterPro:IPR001828 db_xref=GeneID:5368765 locus_tag=Mmwyl1_0727 note='PFAM: Extracellular ligand-binding receptor; KEGG: pae:PA4913 putative branched-chain amino acid transport system substrate-binding protein' product='extracellular ligand-binding receptor' protein_id=YP_001339596.1 transl_table=11
NC_009654	GenBank	CDS	789434	790345	+	1	.	codon_start=1 db_xref=GI:152994762 db_xref=InterPro:IPR001851 db_xref=GeneID:5368804 locus_tag=Mmwyl1_0728 note='PFAM: inner-membrane translocator; KEGG: pau:PA14_64890 putative permease of ABC branched chain amino acid transporter' product='inner-membrane translocator' protein_id=YP_001339597.1 transl_table=11
NC_009654	GenBank	CDS	790346	791620	+	1	.	codon_start=1 db_xref=GI:152994763 db_xref=InterPro:IPR001851 db_xref=GeneID:5368032 locus_tag=Mmwyl1_0729 note='PFAM: inner-membrane translocator; KEGG: psp:PSPPH_0592 high-affinity branched-chain amino acid ABC transporter, permease protein BraE' product='inner-membrane translocator' protein_id=YP_001339598.1 transl_table=11
NC_009654	GenBank	CDS	791617	792498	+	1	.	codon_start=1 db_xref=GI:152994764 db_xref=InterPro:IPR003439 db_xref=InterPro:IPR003593 db_xref=GeneID:5368600 locus_tag=Mmwyl1_0730 note='PFAM: ABC transporter related; SMART: AAA ATPase; KEGG: pfl:PFL_0601 high affinity branched-chain amino acid ABC transporter, ATP-binding protein' product='ABC transporter-like protein' protein_id=YP_001339599.1 transl_table=11
NC_009654	GenBank	CDS	792495	793208	+	1	.	codon_start=1 db_xref=GI:152994765 db_xref=InterPro:IPR003439 db_xref=InterPro:IPR003593 db_xref=GeneID:5368650 locus_tag=Mmwyl1_0731 note='PFAM: ABC transporter related; SMART: AAA ATPase; KEGG: pau:PA14_64860 putative ranched-chain amino acid ABC transporter, ATP-binding protein' product='ABC transporter-like protein' protein_id=YP_001339600.1 transl_table=11
NC_009654	GenBank	CDS	793378	793935	+	-1	.	codon_start=1 db_xref=GI:152994766 db_xref=InterPro:IPR006070 db_xref=GeneID:5368820 locus_tag=Mmwyl1_0732 note='PFAM: SUA5/yciO/yrdC domain; KEGG: aci:ACIAD0208 conserved hypothetical protein; putative Sua5/YciO/YrdC/YwlC family protein' product='SUA5/yciO/yrdC domain-containing protein' protein_id=YP_001339601.1 transl_table=11
NC_009654	GenBank	CDS	794105	794485	+	-1	.	codon_start=1 db_xref=GI:152994767 db_xref=GeneID:5368832 locus_tag=Mmwyl1_0733 note='KEGG: sdy:SDY_0181 putative structural protein' product='hypothetical protein' protein_id=YP_001339602.1 transl_table=11
NC_009654	GenBank	CDS	794640	796073	+	-1	.	codon_start=1 db_xref=GI:152994768 db_xref=InterPro:IPR001789 db_xref=InterPro:IPR002078 db_xref=InterPro:IPR002197 db_xref=InterPro:IPR003593 db_xref=InterPro:IPR010114 db_xref=InterPro:IPR011704 db_xref=GeneID:5368839 locus_tag=Mmwyl1_0734 note='TIGRFAM: nitrogen regulation protein NR(I); PFAM: response regulator receiver; sigma-54 factor interaction domain-containing protein; helix-turn-helix …
NC_009654	GenBank	CDS	796070	797227	+	-1	.	codon_start=1 db_xref=GI:152994769 db_xref=InterPro:IPR000014 db_xref=InterPro:IPR003594 db_xref=InterPro:IPR003661 db_xref=InterPro:IPR004358 db_xref=InterPro:IPR005467 db_xref=GeneID:5368842 locus_tag=Mmwyl1_0735 note='PFAM: ATP-binding region ATPase domain protein; histidine kinase A domain protein; SMART: PAS domain containing protein; KEGG: pau:PA14_67670 two-component sensor NtrB' product='…
NC_009654	GenBank	CDS	797448	798854	+	-1	.	codon_start=1 db_xref=GI:152994770 db_xref=InterPro:IPR001637 db_xref=InterPro:IPR004809 db_xref=InterPro:IPR008146 db_xref=InterPro:IPR008147 db_xref=GeneID:5368708 locus_tag=Mmwyl1_0736 note='TIGRFAM: glutamine synthetase, type I; PFAM: glutamine synthetase catalytic region; glutamine synthetase beta-Grasp; KEGG: sde:Sde_0502 glutamate--ammonia ligase' product='glutamine synthetase' protein_id=…
NC_009654	GenBank	CDS	799184	800635	+	1	.	codon_start=1 db_xref=GI:152994771 db_xref=InterPro:IPR003720 db_xref=InterPro:IPR004114 db_xref=GeneID:5368711 locus_tag=Mmwyl1_0737 note='Required for the synthesis of the thiazole moiety' product='thiamine biosynthesis protein ThiI' protein_id=YP_001339606.1 transl_table=11
NC_009654	GenBank	CDS	800884	802704	+	1	.	codon_start=1 db_xref=GI:152994772 db_xref=InterPro:IPR000640 db_xref=InterPro:IPR000795 db_xref=InterPro:IPR004161 db_xref=InterPro:IPR005225 db_xref=InterPro:IPR006298 db_xref=GeneID:5368717 locus_tag=Mmwyl1_0738 note='TIGRFAM: small GTP-binding protein; GTP-binding protein TypA; PFAM: elongation factor G domain protein; protein synthesis factor GTP-binding; elongation factor Tu domain 2 protei…
NC_009654	GenBank	CDS	802862	803296	+	1	.	codon_start=1 db_xref=GI:152994773 db_xref=InterPro:IPR003732 db_xref=GeneID:5368548 locus_tag=Mmwyl1_0739 note='hydrolyzes D-tyrosyl-tRNA(Tyr) into D-tyrosine and free tRNA(Tyr); possible defense mechanism against a harmful effect of D-tyrosine' product='D-tyrosyl-tRNA(Tyr) deacylase' protein_id=YP_001339608.1 transl_table=11
NC_009654	GenBank	CDS	803312	805909	+	-1	.	EC_number=3.1.1.11 codon_start=1 db_xref=GI:152994774 db_xref=InterPro:IPR000070 db_xref=GeneID:5365034 locus_tag=Mmwyl1_0740 note='PFAM: Pectinesterase; KEGG: eca:ECA3252 pectin acetylesterase' product=pectinesterase protein_id=YP_001339609.1 transl_table=11
NC_009654	GenBank	CDS	806144	806920	+	-1	.	codon_start=1 db_xref=GI:152994775 db_xref=InterPro:IPR002033 db_xref=GeneID:5364714 locus_tag=Mmwyl1_0741 note='TIGRFAM: Sec-independent protein translocase, TatC subunit; PFAM: Sec-independent periplasmic protein translocase; KEGG: csa:Csal_0591 sec-independent protein translocase TatC' product='Sec-independent protein translocase subunit TatC' protein_id=YP_001339610.1 transl_table=11
NC_009654	GenBank	CDS	806956	807420	+	-1	.	codon_start=1 db_xref=GI:152994776 db_xref=InterPro:IPR003369 db_xref=InterPro:IPR003998 db_xref=GeneID:5367486 locus_tag=Mmwyl1_0742 note='TIGRFAM: twin-arginine translocation protein, TatB subunit; PFAM: sec-independent translocation protein mttA/Hcf106; KEGG: csa:Csal_0592 twin-arginine translocation protein TatB' product='twin-arginine translocation protein subunit TatB' protein_id=YP_0013396…
NC_009654	GenBank	CDS	807424	807642	+	-1	.	codon_start=1 db_xref=GI:152994777 db_xref=InterPro:IPR003369 db_xref=InterPro:IPR006312 db_xref=GeneID:5364799 locus_tag=Mmwyl1_0743 note='TIGRFAM: twin-arginine translocation protein, TatA/E family subunit; PFAM: sec-independent translocation protein mttA/Hcf106; KEGG: csa:Csal_0593 twin-arginine translocation protein, TatA/E family' product='twin arginine-targeting protein translocase' protein…
NC_009654	GenBank	CDS	807659	807991	+	-1	.	codon_start=1 db_xref=GI:152994778 db_xref=InterPro:IPR008179 db_xref=GeneID:5365058 locus_tag=Mmwyl1_0744 note='PFAM: phosphoribosyl-ATP pyrophosphohydrolase; KEGG: pfl:PFL_0423 phosphoribosyl-ATP pyrophosphohydrolase' product='phosphoribosyl-ATP pyrophosphohydrolase' protein_id=YP_001339613.1 transl_table=11
NC_009654	GenBank	CDS	808008	809651	+	-1	.	codon_start=1 db_xref=GI:152994779 db_xref=InterPro:IPR004147 db_xref=InterPro:IPR010232 db_xref=GeneID:5366412 locus_tag=Mmwyl1_0745 note='TIGRFAM: 2-polyprenylphenol 6-hydroxylase; PFAM: ABC-1 domain protein; KEGG: hch:HCH_01080 2-polyprenylphenol 6-hydroxylase' product='2-polyprenylphenol 6-hydroxylase' protein_id=YP_001339614.1 transl_table=11
NC_009654	GenBank	CDS	809654	810409	+	-1	.	codon_start=1 db_xref=GI:152994780 db_xref=InterPro:IPR004033 db_xref=InterPro:IPR013216 db_xref=InterPro:IPR013217 db_xref=GeneID:5367548 locus_tag=Mmwyl1_0746 note='TIGRFAM: ubiquinone/menaquinone biosynthesis methyltransferase; PFAM: UbiE/COQ5 methyltransferase; Methyltransferase type 11; Methyltransferase type 12; KEGG: vfi:VF0046 ubiquinone/menaquinone biosynthesis methyltransferase UbiE' pr…
NC_009654	GenBank	CDS	810573	812099	+	-1	.	codon_start=1 db_xref=GI:152994781 db_xref=InterPro:IPR000160 db_xref=GeneID:5369158 locus_tag=Mmwyl1_0747 note='TIGRFAM: diguanylate cyclase; PFAM: GGDEF domain containing protein; KEGG: hch:HCH_00302 response regulator containing a CheY-like receiver domain and a GGDEF domain' product='diguanylate cyclase' protein_id=YP_001339616.1 transl_table=11
NC_009654	GenBank	CDS	812112	812732	+	-1	.	codon_start=1 db_xref=GI:152994782 db_xref=InterPro:IPR001853 db_xref=InterPro:IPR006662 db_xref=GeneID:5367482 locus_tag=Mmwyl1_0748 note='PFAM: DSBA oxidoreductase; KEGG: hch:HCH_01016 thiol-disulfide isomerase and thioredoxins' product='DSBA oxidoreductase' protein_id=YP_001339617.1 transl_table=11
NC_009654	GenBank	CDS	813058	813702	+	1	.	codon_start=1 db_xref=GI:152994783 db_xref=InterPro:IPR002917 db_xref=GeneID:5367609 locus_tag=Mmwyl1_0749 note='PFAM: GTP-binding protein HSR1-related; KEGG: abo:ABO_2652 GTP-binding protein' product='HSR1-like GTP-binding protein' protein_id=YP_001339618.1 transl_table=11
NC_009654	GenBank	CDS	813772	815364	+	-1	.	EC_number=6.3.2.2 codon_start=1 db_xref=GI:152994784 db_xref=InterPro:IPR006334 db_xref=InterPro:IPR007370 db_xref=GeneID:5367688 locus_tag=Mmwyl1_0750 note='TIGRFAM: glutamate--cysteine ligase; KEGG: hch:HCH_06422 glutamate--cysteine ligase' product='glutamate--cysteine ligase' protein_id=YP_001339619.1 transl_table=11
NC_009654	GenBank	CDS	815590	816363	+	-1	.	codon_start=1 db_xref=GI:152994785 db_xref=InterPro:IPR004651 db_xref=InterPro:IPR006062 db_xref=GeneID:5366697 locus_tag=Mmwyl1_0751 note='TIGRFAM: imidazoleglycerol phosphate synthase, cyclase subunit; PFAM: histidine biosynthesis protein; KEGG: abo:ABO_2278 imidazoleglycerol phosphate synthase' product='Imidazole glycerol phosphate synthase cyclase subunit' protein_id=YP_001339620.1 transl_tab…
NC_009654	GenBank	CDS	816419	817081	+	-1	.	codon_start=1 db_xref=GI:152994786 db_xref=InterPro:IPR000991 db_xref=InterPro:IPR010139 db_xref=InterPro:IPR011702 db_xref=GeneID:5366282 locus_tag=Mmwyl1_0752 note='TIGRFAM: imidazole glycerol phosphate synthase, glutamine amidotransferase subunit; PFAM: glutamine amidotransferase class-I; KEGG: pen:PSEEN5194 imidazole glycerol phosphate synthetase, glutamine amidotransferase subunit' product='…
NC_009654	GenBank	CDS	817094	817687	+	-1	.	EC_number=4.2.1.19 codon_start=1 db_xref=GI:152994787 db_xref=InterPro:IPR000807 db_xref=GeneID:5366097 locus_tag=Mmwyl1_0753 note='PFAM: imidazoleglycerol-phosphate dehydratase; KEGG: pau:PA14_67930 imidazoleglycerol-phosphate dehydratase' product='imidazoleglycerol-phosphate dehydratase' protein_id=YP_001339622.1 transl_table=11
NC_009654	GenBank	CDS	817984	820221	+	1	.	codon_start=1 db_xref=GI:152994788 db_xref=InterPro:IPR007844 db_xref=GeneID:5367705 locus_tag=Mmwyl1_0754 note='PFAM: AsmA family protein; KEGG: pen:PSEEN5198 AsmA protein' product='AsmA family protein' protein_id=YP_001339623.1 transl_table=11
NC_009654	GenBank	CDS	820269	821321	+	1	.	codon_start=1 db_xref=GI:152994789 db_xref=InterPro:IPR000445 db_xref=InterPro:IPR003265 db_xref=InterPro:IPR005760 db_xref=GeneID:5366143 locus_tag=Mmwyl1_0755 note='TIGRFAM: A/G-specific adenine glycosylase; PFAM: helix-hairpin-helix motif; HhH-GPD family protein; KEGG: tcx:Tcr_0120 A/G-specific adenine glycosylase' product='A/G-specific adenine glycosylase' protein_id=YP_001339624.1 transl_tab…
NC_009654	GenBank	CDS	821337	822551	+	1	.	codon_start=1 db_xref=GI:152994790 db_xref=InterPro:IPR003370 db_xref=InterPro:IPR014047 db_xref=GeneID:5364865 locus_tag=Mmwyl1_0756 note='TIGRFAM: chromate transporter, chromate ion transporter (CHR) family; PFAM: Chromate transporter; KEGG: sdn:Sden_3160 chromate transporter' product='chromate transporter' protein_id=YP_001339625.1 transl_table=11
NC_009654	GenBank	CDS	822632	823441	+	-1	.	codon_start=1 db_xref=GI:152994791 db_xref=InterPro:IPR001584 db_xref=GeneID:5367720 locus_tag=Mmwyl1_0757 note='PFAM: Integrase catalytic region; KEGG: pae:PA0978 hypothetical protein' product='integrase catalytic subunit' protein_id=YP_001339626.1 transl_table=11
NC_009654	GenBank	CDS	823486	823791	+	-1	.	codon_start=1 db_xref=GI:152994792 db_xref=InterPro:IPR002514 db_xref=GeneID:5365230 locus_tag=Mmwyl1_0758 note='PFAM: transposase IS3/IS911 family protein; KEGG: pau:PA14_51620 possible transposase' product='transposase IS3/IS911 family protein' protein_id=YP_001339627.1 transl_table=11
NC_009654	GenBank	CDS	823940	824224	+	1	.	codon_start=1 db_xref=GI:152994793 db_xref=InterPro:IPR007457 db_xref=GeneID:5369224 locus_tag=Mmwyl1_0759 note='PFAM: Fe(II) trafficking protein YggX; KEGG: maq:Maqu_3177 Fe(II) trafficking protein YggX' product='hypothetical protein' protein_id=YP_001339628.1 transl_table=11
NC_009654	GenBank	CDS	824331	824753	+	-1	.	codon_start=1 db_xref=GI:152994794 db_xref=InterPro:IPR005503 db_xref=GeneID:5369052 locus_tag=Mmwyl1_0760 note='PFAM: flagellar basal body-associated protein FliL; KEGG: hch:HCH_06420 flagellar basal body-associated protein' product='flagellar basal body-associated protein FliL' protein_id=YP_001339629.1 transl_table=11
NC_009654	GenBank	CDS	824898	825404	+	1	.	codon_start=1 db_xref=GI:152994795 db_xref=InterPro:IPR003752 db_xref=GeneID:5368627 locus_tag=Mmwyl1_0761 note='PFAM: Disulphide bond formation protein DsbB; KEGG: maq:Maqu_0468 disulphide bond formation protein DsbB' product='disulfide bond formation protein DsbB' protein_id=YP_001339630.1 transl_table=11
NC_009654	GenBank	CDS	825571	826041	+	1	.	codon_start=1 db_xref=GI:152994796 db_xref=GeneID:5365045 locus_tag=Mmwyl1_0762 note='binds specifically to the major sigma factor sigma 70; active in stationary phase' product='anti-RNA polymerase sigma 70 factor' protein_id=YP_001339631.1 transl_table=11
NC_009654	GenBank	CDS	826013	826996	+	1	.	codon_start=1 db_xref=GI:152994797 db_xref=InterPro:IPR001680 db_xref=GeneID:5369051 locus_tag=Mmwyl1_0763 note='SMART: WD-40 repeat protein; KEGG: sde:Sde_3587 hypothetical protein' product='WD-40 repeat-containing protein' protein_id=YP_001339632.1 transl_table=11
NC_009654	GenBank	CDS	827004	827483	+	1	.	codon_start=1 db_xref=GI:152994798 db_xref=InterPro:IPR006696 db_xref=GeneID:5365069 locus_tag=Mmwyl1_0764 note='PFAM: protein of unknown function DUF423; KEGG: maq:Maqu_3505 protein of unknown function DUF423' product='hypothetical protein' protein_id=YP_001339633.1 transl_table=11
NC_009654	GenBank	CDS	827668	828381	+	1	.	EC_number=2.1.1.33 codon_start=1 db_xref=GI:152994799 db_xref=InterPro:IPR003358 db_xref=InterPro:IPR004395 db_xref=GeneID:5365183 locus_tag=Mmwyl1_0765 note='TIGRFAM: tRNA (guanine-N(7)-)-methyltransferase; PFAM: putative methyltransferase; KEGG: aha:AHA_3482 tRNA (guanine-N(7)-)-methyltransferase' product='tRNA (guanine-N(7)-)-methyltransferase' protein_id=YP_001339634.1 transl_table=11
NC_009654	GenBank	CDS	828477	828875	+	-1	.	codon_start=1 db_xref=GI:152994800 db_xref=InterPro:IPR001801 db_xref=GeneID:5368567 locus_tag=Mmwyl1_0766 note='PFAM: histone family protein nucleoid-structuring protein H-NS; KEGG: pmu:PM0872 VicH, DNA-binding protein H-NS homolog' product='histone family protein nucleoid-structuring protein H-NS' protein_id=YP_001339635.1 transl_table=11
NC_009654	GenBank	CDS	829255	831417	+	1	.	codon_start=1 db_xref=GI:152994801 db_xref=InterPro:IPR003029 db_xref=InterPro:IPR006641 db_xref=GeneID:5368599 locus_tag=Mmwyl1_0767 note='PFAM: RNA binding S1 domain protein; SMART: Resolvase RNase H domain protein fold; KEGG: ppr:PBPRA0182 conserved hypothetical protein' product='RNA-binding S1 domain-containing protein' protein_id=YP_001339636.1 transl_table=11
NC_009654	GenBank	CDS	831568	832161	+	-1	.	codon_start=1 db_xref=GI:152994802 db_xref=InterPro:IPR003680 db_xref=GeneID:5366824 locus_tag=Mmwyl1_0768 note='PFAM: NAD(P)H dehydrogenase (quinone); KEGG: bur:Bcep18194_A3615 (acyl-carrier protein) phosphodiesterase' product='NAD(P)H dehydrogenase (quinone)' protein_id=YP_001339637.1 transl_table=11
NC_009654	GenBank	CDS	832330	833250	+	1	.	codon_start=1 db_xref=GI:152994803 db_xref=InterPro:IPR000847 db_xref=InterPro:IPR005119 db_xref=GeneID:5368961 locus_tag=Mmwyl1_0769 note='PFAM: regulatory protein LysR; LysR substrate-binding; KEGG: pau:PA14_22470 putative transcriptional regulator, LysR family' product='LysR family transcriptional regulator' protein_id=YP_001339638.1 transl_table=11
NC_009654	GenBank	CDS	833258	833818	+	-1	.	codon_start=1 db_xref=GI:152994804 db_xref=InterPro:IPR011576 db_xref=GeneID:5368591 locus_tag=Mmwyl1_0770 note='PFAM: pyridoxamine 5'-phosphate oxidase-related FMN-binding; KEGG: vvy:VV1746 hypothetical protein' product='pyridoxamine 5'-phosphate oxidase-like FMN-binding protein' protein_id=YP_001339639.1 transl_table=11
NC_009654	GenBank	CDS	834117	835478	+	1	.	codon_start=1 db_xref=GI:152994805 db_xref=InterPro:IPR001451 db_xref=InterPro:IPR005835 db_xref=InterPro:IPR005882 db_xref=GeneID:5364759 locus_tag=Mmwyl1_0771 note='TIGRFAM: UDP-N-acetylglucosamine pyrophosphorylase; PFAM: transferase hexapeptide repeat containing protein; Nucleotidyl transferase; KEGG: maq:Maqu_3873 UDP-N-acetylglucosamine pyrophosphorylase' product='UDP-N-acetylglucosamine py…
NC_009654	GenBank	CDS	835593	837419	+	1	.	codon_start=1 db_xref=GI:152994806 db_xref=InterPro:IPR000583 db_xref=InterPro:IPR001347 db_xref=InterPro:IPR005855 db_xref=GeneID:5365295 locus_tag=Mmwyl1_0772 note='TIGRFAM: glucosamine--fructose-6-phosphate aminotransferase, isomerizing; PFAM: glutamine amidotransferase class-II; sugar isomerase (SIS); KEGG: maq:Maqu_3872 glucosamine--fructose-6-phosphate aminotransferase, isomerizing' product…
NC_009654	GenBank	CDS	837519	838667	+	-1	.	EC_number=4.2.2.6 codon_start=1 db_xref=GI:152994807 db_xref=GeneID:5366888 locus_tag=Mmwyl1_0773 note='KEGG: eca:ECA2426 oligogalacturonate lyase' product='oligogalacturonide lyase' protein_id=YP_001339642.1 transl_table=11
NC_009654	GenBank	CDS	838931	839812	+	1	.	codon_start=1 db_xref=GI:152994808 db_xref=InterPro:IPR000515 db_xref=GeneID:5366613 locus_tag=Mmwyl1_0774 note='PFAM: binding-protein-dependent transport systems inner membrane component; KEGG: eca:ECA2403 binding-protein-dependent transport system, inner membrane component' product='binding-protein-dependent transporter inner membrane component' protein_id=YP_001339643.1 transl_table=11
NC_009654	GenBank	CDS	839815	840726	+	1	.	codon_start=1 db_xref=GI:152994809 db_xref=InterPro:IPR000515 db_xref=GeneID:5366413 locus_tag=Mmwyl1_0775 note='PFAM: binding-protein-dependent transport systems inner membrane component; KEGG: yps:YPTB2360 putative sugar ABC transporter (permease)' product='binding-protein-dependent transporter inner membrane component' protein_id=YP_001339644.1 transl_table=11
NC_009654	GenBank	CDS	840736	841869	+	1	.	codon_start=1 db_xref=GI:152994810 db_xref=InterPro:IPR003439 db_xref=InterPro:IPR003593 db_xref=InterPro:IPR013611 db_xref=GeneID:5366339 locus_tag=Mmwyl1_0776 note='PFAM: ABC transporter related; Transport-associated OB domain protein; SMART: AAA ATPase; KEGG: yps:YPTB2361 putative sugar ABC transporter, ATPase subunit' product='ABC transporter-like protein' protein_id=YP_001339645.1 transl_tab…
NC_009654	GenBank	CDS	841953	843239	+	1	.	codon_start=1 db_xref=GI:152994811 db_xref=InterPro:IPR006059 db_xref=GeneID:5366586 locus_tag=Mmwyl1_0777 note='PFAM: extracellular solute-binding protein family 1; KEGG: eca:ECA2406 periplasmic pectic oligomers binding protein' product='extracellular solute-binding protein' protein_id=YP_001339646.1 transl_table=11
NC_009654	GenBank	CDS	843499	844248	+	1	.	codon_start=1 db_xref=GI:152994812 db_xref=InterPro:IPR002198 db_xref=InterPro:IPR002347 db_xref=InterPro:IPR002424 db_xref=InterPro:IPR011286 db_xref=GeneID:5367397 locus_tag=Mmwyl1_0778 note='TIGRFAM: 2-deoxy-D-gluconate 3-dehydrogenase; PFAM: short-chain dehydrogenase/reductase SDR; KEGG: vvy:VV0552 dehydrogenase' product='2-deoxy-D-gluconate 3-dehydrogenase' protein_id=YP_001339647.1 transl_t…
NC_009654	GenBank	CDS	844428	845264	+	1	.	codon_start=1 db_xref=GI:152994813 db_xref=InterPro:IPR005471 db_xref=InterPro:IPR014757 db_xref=GeneID:5365076 locus_tag=Mmwyl1_0779 note='PFAM: regulatory protein IclR; Transcriptional regulator IclR; KEGG: vpa:VPA0076 putative regulator' product='transcriptional regulator IclR' protein_id=YP_001339648.1 transl_table=11
NC_009654	GenBank	CDS	845513	845833	+	1	.	codon_start=1 db_xref=GI:152994814 db_xref=InterPro:IPR013096 db_xref=GeneID:5369014 locus_tag=Mmwyl1_0780 note='PFAM: Cupin 2 conserved barrel domain protein; KEGG: msu:MS0567 hypothetical protein' product=cupin protein_id=YP_001339649.1 transl_table=11
NC_009654	GenBank	CDS	845882	846517	+	1	.	codon_start=1 db_xref=GI:152994815 db_xref=InterPro:IPR003500 db_xref=GeneID:5369045 locus_tag=Mmwyl1_0781 note='PFAM: Ribose/galactose isomerase; KEGG: msu:MS0564 hypothetical protein' product='hypothetical protein' protein_id=YP_001339650.1 transl_table=11
NC_009654	GenBank	CDS	846774	847886	+	-1	.	codon_start=1 db_xref=GI:152994816 db_xref=InterPro:IPR000792 db_xref=GeneID:5365253 locus_tag=Mmwyl1_0782 note='PFAM: regulatory protein LuxR; KEGG: reu:Reut_A1539 regulatory protein, LuxR' product='response regulator receiver protein' protein_id=YP_001339651.1 transl_table=11
NC_009654	GenBank	CDS	848035	858006	+	1	.	codon_start=1 db_xref=GI:152994817 db_xref=InterPro:IPR002860 db_xref=GeneID:5368990 locus_tag=Mmwyl1_0783 note='PFAM: glycosyl hydrolase BNR repeat-containing protein; KEGG: bam:Bamb_6371 hypothetical protein' product='BNR repeat-containing glycosyl hydrolase' protein_id=YP_001339652.1 transl_table=11
NC_009654	GenBank	CDS	858091	860220	+	1	.	codon_start=1 db_xref=GI:152994818 db_xref=InterPro:IPR001440 db_xref=InterPro:IPR013026 db_xref=GeneID:5368991 locus_tag=Mmwyl1_0784 note='PFAM: TPR repeat-containing protein; KEGG: dps:DP2106 hypothetical protein' product='hypothetical protein' protein_id=YP_001339653.1 transl_table=11
NC_009654	GenBank	CDS	860217	861518	+	1	.	codon_start=1 db_xref=GI:152994819 db_xref=InterPro:IPR003423 db_xref=GeneID:5365145 locus_tag=Mmwyl1_0785 note='PFAM: outer membrane efflux protein; KEGG: dps:DP2107 hypothetical protein' product='outer membrane efflux protein' protein_id=YP_001339654.1 transl_table=11
NC_009654	GenBank	CDS	861542	863710	+	1	.	codon_start=1 db_xref=GI:152994820 db_xref=InterPro:IPR001140 db_xref=InterPro:IPR003439 db_xref=InterPro:IPR003593 db_xref=InterPro:IPR011527 db_xref=GeneID:5364951 locus_tag=Mmwyl1_0786 note='PFAM: ABC transporter transmembrane region; ABC transporter related; SMART: AAA ATPase; KEGG: pin:Ping_2844 ABC transporter ATP-binding protein' product='ABC transporter-like protein' protein_id=YP_0013396…
NC_009654	GenBank	CDS	863700	864911	+	1	.	codon_start=1 db_xref=GI:152994821 db_xref=InterPro:IPR003997 db_xref=InterPro:IPR006143 db_xref=InterPro:IPR010129 db_xref=GeneID:5368583 locus_tag=Mmwyl1_0787 note='TIGRFAM: type I secretion membrane fusion protein, HlyD family; PFAM: secretion protein HlyD family protein; KEGG: dps:DP2109 related to secretion proteins' product='HlyD family type I secretion membrane fusion protein' protein_id=Y…
NC_009654	GenBank	CDS	865416	865868	+	-1	.	codon_start=1 db_xref=GI:152994822 db_xref=InterPro:IPR011462 db_xref=GeneID:5368992 locus_tag=Mmwyl1_0788 note='PFAM: protein of unknown function DUF1568; KEGG: psp:PSPPH_4464 hypothetical protein' product='hypothetical protein' protein_id=YP_001339657.1 transl_table=11
NC_009654	GenBank	CDS	866124	868337	+	-1	.	codon_start=1 db_xref=GI:152994823 db_xref=InterPro:IPR010344 db_xref=GeneID:5364827 locus_tag=Mmwyl1_0789 note='PFAM: protein of unknown function DUF940 membrane lipoprotein putative; KEGG: vpa:VP0215 putative OtnG protein' product='hypothetical protein' protein_id=YP_001339658.1 transl_table=11
NC_009654	GenBank	CDS	868337	869128	+	-1	.	codon_start=1 db_xref=GI:152994824 db_xref=GeneID:5368813 locus_tag=Mmwyl1_0790 note='KEGG: vfi:VF0158 hypothetical protein' product='hypothetical protein' protein_id=YP_001339659.1 transl_table=11
NC_009654	GenBank	CDS	869141	869845	+	-1	.	codon_start=1 db_xref=GI:152994825 db_xref=GeneID:5368580 locus_tag=Mmwyl1_0791 note='KEGG: vpa:VP0217 putative regulator' product='putative regulator' protein_id=YP_001339660.1 transl_table=11
NC_009654	GenBank	CDS	869949	870317	+	1	.	codon_start=1 db_xref=GI:152994826 db_xref=GeneID:5365015 locus_tag=Mmwyl1_0792 note='KEGG: pol:Bpro_1435 hypothetical protein' product='hypothetical protein' protein_id=YP_001339661.1 transl_table=11
NC_009654	GenBank	CDS	870654	871988	+	1	.	codon_start=1 db_xref=GI:152994827 db_xref=GeneID:5368977 locus_tag=Mmwyl1_0793 note='KEGG: pin:Ping_0762 hypothetical protein' product='hypothetical protein' protein_id=YP_001339662.1 transl_table=11
NC_009654	GenBank	CDS	872058	874667	+	1	.	codon_start=1 db_xref=GI:152994828 db_xref=InterPro:IPR003715 db_xref=GeneID:5368938 locus_tag=Mmwyl1_0794 note='PFAM: polysaccharide export protein; KEGG: pin:Ping_0763 polysaccharide export protein' product='polysaccharide export protein' protein_id=YP_001339663.1 transl_table=11
NC_009654	GenBank	CDS	874844	875791	+	1	.	codon_start=1 db_xref=GI:152994829 db_xref=InterPro:IPR003856 db_xref=GeneID:5365254 locus_tag=Mmwyl1_0795 note='PFAM: lipopolysaccharide biosynthesis protein; KEGG: son:SO3191 chain length determinant protein' product='lipopolysaccharide biosynthesis protein' protein_id=YP_001339664.1 transl_table=11
NC_009654	GenBank	CDS	875890	876369	+	-1	.	codon_start=1 db_xref=GI:152994830 db_xref=InterPro:IPR011462 db_xref=GeneID:5368786 locus_tag=Mmwyl1_0796 note='PFAM: protein of unknown function DUF1568; KEGG: hch:HCH_03270 transposase and inactivated derivatives' product='hypothetical protein' protein_id=YP_001339665.1 transl_table=11
NC_009654	GenBank	CDS	876936	878369	+	-1	.	codon_start=1 db_xref=GI:152994831 db_xref=InterPro:IPR001279 db_xref=InterPro:IPR011108 db_xref=GeneID:5365167 locus_tag=Mmwyl1_0797 note='PFAM: beta-lactamase domain protein; RNA-metabolising metallo-beta-lactamase; KEGG: maq:Maqu_2610 beta-lactamase domain protein' product='RNA-metabolising metallo-beta-lactamase' protein_id=YP_001339666.1 transl_table=11
NC_009654	GenBank	CDS	879358	879678	+	1	.	codon_start=1 db_xref=GI:152994832 db_xref=InterPro:IPR000835 db_xref=GeneID:5368753 locus_tag=Mmwyl1_0798 note='PFAM: regulatory protein MarR; KEGG: lbl:LBL_1164 transcriptional regulator' product='AsnC family transcriptional regulator' protein_id=YP_001339667.1 transl_table=11
NC_009654	GenBank	CDS	879984	880970	+	1	.	codon_start=1 db_xref=GI:152994833 db_xref=InterPro:IPR001509 db_xref=InterPro:IPR002198 db_xref=InterPro:IPR002225 db_xref=InterPro:IPR003869 db_xref=InterPro:IPR005913 db_xref=InterPro:IPR008089 db_xref=InterPro:IPR013120 db_xref=GeneID:5368927 locus_tag=Mmwyl1_0799 note='PFAM: NAD-dependent epimerase/dehydratase; short-chain dehydrogenase/reductase SDR; 3-beta hydroxysteroid dehydrogenase/isom…
NC_009654	GenBank	CDS	881133	882308	+	1	.	codon_start=1 db_xref=GI:152994834 db_xref=InterPro:IPR001732 db_xref=InterPro:IPR014026 db_xref=InterPro:IPR014027 db_xref=GeneID:5367775 locus_tag=Mmwyl1_0800 note='PFAM: UDP-glucose/GDP-mannose dehydrogenase; UDP-glucose/GDP-mannose dehydrogenase dimerisation; UDP-glucose/GDP-mannose dehydrogenase; KEGG: sfr:Sfri_1373 UDP-glucose 6-dehydrogenase' product='UDP-glucose/GDP-mannose dehydrogenase'…
NC_009654	GenBank	CDS	882417	883532	+	1	.	EC_number=5.1.3.14 codon_start=1 db_xref=GI:152994835 db_xref=InterPro:IPR003331 db_xref=GeneID:5365269 locus_tag=Mmwyl1_0801 note='PFAM: UDP-N-acetylglucosamine 2-epimerase; KEGG: pha:PSHAa0466 UDP-N-acetyl glucosamine-2-epimerase' product='UDP-N-acetylglucosamine 2-epimerase' protein_id=YP_001339670.1 transl_table=11
NC_009654	GenBank	CDS	883603	884889	+	1	.	codon_start=1 db_xref=GI:152994836 db_xref=InterPro:IPR001732 db_xref=InterPro:IPR014026 db_xref=InterPro:IPR014027 db_xref=GeneID:5368738 gene=wecC locus_tag=Mmwyl1_0802 note='catalyzes the oxidation of UDP-N-acetyl-D-mannosamine to UDP-N-acetylmannosaminuronic acid' product='UDP-N-acetyl-D-mannosamine dehydrogenase' protein_id=YP_001339671.1 transl_table=11
NC_009654	GenBank	CDS	884901	885863	+	1	.	codon_start=1 db_xref=GI:152994837 db_xref=GeneID:5368982 locus_tag=Mmwyl1_0803 product='hypothetical protein' protein_id=YP_001339672.1 transl_table=11
NC_009654	GenBank	CDS	885882	887099	+	1	.	codon_start=1 db_xref=GI:152994838 db_xref=InterPro:IPR002797 db_xref=GeneID:5365567 locus_tag=Mmwyl1_0804 note='PFAM: polysaccharide biosynthesis protein; KEGG: aba:Acid345_0837 polysaccharide biosynthesis protein' product='polysaccharide biosynthesis protein' protein_id=YP_001339673.1 transl_table=11
NC_009654	GenBank	CDS	887133	888266	+	1	.	codon_start=1 db_xref=GI:152994839 db_xref=InterPro:IPR001296 db_xref=GeneID:5364972 locus_tag=Mmwyl1_0805 note='PFAM: glycosyl transferase group 1; KEGG: vvy:VV0348 hypothetical protein' product='group 1 glycosyl transferase' protein_id=YP_001339674.1 transl_table=11
NC_009654	GenBank	CDS	888332	889363	+	1	.	codon_start=1 db_xref=GI:152994840 db_xref=GeneID:5364840 locus_tag=Mmwyl1_0806 note='KEGG: gka:GK2004 poly-gamma-glutamate biosynthesis (capsule formation)' product='putative poly-gamma-glutamate biosynthesis (capsule formation)-like protein' protein_id=YP_001339675.1 transl_table=11
NC_009654	GenBank	CDS	889356	890714	+	1	.	codon_start=1 db_xref=GI:152994841 db_xref=GeneID:5364917 locus_tag=Mmwyl1_0807 note='KEGG: cpf:CPF_0472 putative CapK protein' product='coenzyme F390 synthetase-like protein' protein_id=YP_001339676.1 transl_table=11
NC_009654	GenBank	CDS	890717	892855	+	1	.	codon_start=1 db_xref=GI:152994842 db_xref=InterPro:IPR000683 db_xref=InterPro:IPR004104 db_xref=InterPro:IPR013149 db_xref=InterPro:IPR013154 db_xref=GeneID:5369184 locus_tag=Mmwyl1_0808 note='PFAM: oxidoreductase domain protein; Oxidoreductase domain; Alcohol dehydrogenase zinc-binding domain protein; Alcohol dehydrogenase GroES domain protein; KEGG: vvy:VV0357 putatve zinc-binding dehydrogenas…
NC_009654	GenBank	CDS	892852	894495	+	1	.	codon_start=1 db_xref=GI:152994843 db_xref=InterPro:IPR012480 db_xref=GeneID:5364946 locus_tag=Mmwyl1_0809 note='PFAM: Heparinase II/III family protein; KEGG: pau:PA14_23430 putative heparinase' product='heparinase II/III family protein' protein_id=YP_001339678.1 transl_table=11
NC_009654	GenBank	CDS	894492	895667	+	1	.	codon_start=1 db_xref=GI:152994844 db_xref=InterPro:IPR001296 db_xref=GeneID:5365426 locus_tag=Mmwyl1_0810 note='PFAM: glycosyl transferase group 1; KEGG: pau:PA14_23440 putative group 1 glycosyl transferase' product='group 1 glycosyl transferase' protein_id=YP_001339679.1 transl_table=11
NC_009654	GenBank	CDS	895657	896598	+	1	.	codon_start=1 db_xref=GI:152994845 db_xref=InterPro:IPR001509 db_xref=InterPro:IPR002225 db_xref=InterPro:IPR003869 db_xref=InterPro:IPR005913 db_xref=InterPro:IPR013120 db_xref=GeneID:5369068 locus_tag=Mmwyl1_0811 note='PFAM: NAD-dependent epimerase/dehydratase; 3-beta hydroxysteroid dehydrogenase/isomerase; polysaccharide biosynthesis protein CapD; dTDP-4-dehydrorhamnose reductase; Male sterili…
NC_009654	GenBank	CDS	896611	897168	+	1	.	codon_start=1 db_xref=GI:152994846 db_xref=InterPro:IPR003362 db_xref=GeneID:5368474 locus_tag=Mmwyl1_0812 note='PFAM: sugar transferase; KEGG: ilo:IL0563 sugar transferase' product='sugar transferase' protein_id=YP_001339681.1 transl_table=11
NC_009654	GenBank	CDS	897438	899417	+	1	.	codon_start=1 db_xref=GI:152994847 db_xref=InterPro:IPR001509 db_xref=InterPro:IPR002198 db_xref=InterPro:IPR002225 db_xref=InterPro:IPR003781 db_xref=InterPro:IPR003869 db_xref=GeneID:5368956 locus_tag=Mmwyl1_0813 note='PFAM: NAD-dependent epimerase/dehydratase; short-chain dehydrogenase/reductase SDR; 3-beta hydroxysteroid dehydrogenase/isomerase; CoA-binding domain protein; polysaccharide bios…
NC_009654	GenBank	CDS	900212	901540	+	1	.	codon_start=1 db_xref=GI:152994848 db_xref=GeneID:5365179 locus_tag=Mmwyl1_0814 note='KEGG: vvy:VV0261 hypothetical protein' product='hypothetical protein' protein_id=YP_001339683.1 transl_table=11
NC_009654	GenBank	CDS	902189	903202	+	1	.	codon_start=1 db_xref=GI:152994849 db_xref=InterPro:IPR001509 db_xref=InterPro:IPR002198 db_xref=InterPro:IPR002225 db_xref=InterPro:IPR003869 db_xref=InterPro:IPR005886 db_xref=InterPro:IPR013120 db_xref=GeneID:5366083 locus_tag=Mmwyl1_0816 note='TIGRFAM: UDP-glucose 4-epimerase; PFAM: NAD-dependent epimerase/dehydratase; short-chain dehydrogenase/reductase SDR; 3-beta hydroxysteroid dehydrogena…
NC_009654	GenBank	CDS	903344	903646	+	1	.	codon_start=1 db_xref=GI:152994850 db_xref=GeneID:5368835 locus_tag=Mmwyl1_0817 note='KEGG: aeh:Mlg_0863 DNA polymerase, beta domain protein region' product='DNA polymerase subunit beta' protein_id=YP_001339685.1 transl_table=11
NC_009654	GenBank	CDS	903643	904104	+	1	.	codon_start=1 db_xref=GI:152994851 db_xref=GeneID:5369080 locus_tag=Mmwyl1_0818 note='KEGG: hha:Hhal_0745 hypothetical protein' product='hypothetical protein' protein_id=YP_001339686.1 transl_table=11
NC_009654	GenBank	CDS	904177	904269	+	-1	.	codon_start=1 db_xref=GI:152994852 db_xref=GeneID:5368869 locus_tag=Mmwyl1_0819 note='KEGG: ilo:IL0619.1 Il-IS_3, transposase' product='Il-IS_3, transposase' protein_id=YP_001339687.1 transl_table=11
NC_009654	GenBank	CDS	904752	906149	+	1	.	EC_number=2.7.7.22 codon_start=1 db_xref=GI:152994853 db_xref=InterPro:IPR001538 db_xref=InterPro:IPR005835 db_xref=InterPro:IPR006375 db_xref=InterPro:IPR013096 db_xref=InterPro:IPR013794 db_xref=GeneID:5365640 locus_tag=Mmwyl1_0820 note='TIGRFAM: mannose-1-phosphate guanylyltransferase/mannose-6-phosphate isomerase; PFAM: mannose-6-phosphate isomerase type II; Nucleotidyl transferase; Cupin 2 c…
NC_009654	GenBank	CDS	906802	908097	+	1	.	codon_start=1 db_xref=GI:152994854 db_xref=InterPro:IPR001732 db_xref=InterPro:IPR014026 db_xref=InterPro:IPR014027 db_xref=GeneID:5365650 locus_tag=Mmwyl1_0821 note='PFAM: UDP-glucose/GDP-mannose dehydrogenase; UDP-glucose/GDP-mannose dehydrogenase dimerisation; UDP-glucose/GDP-mannose dehydrogenase; KEGG: saz:Sama_2260 UDP-glucose/GDP-mannose dehydrogenase' product='UDP-glucose/GDP-mannose dehy…
NC_009654	GenBank	CDS	908132	909082	+	1	.	codon_start=1 db_xref=GI:152994855 db_xref=InterPro:IPR000683 db_xref=InterPro:IPR004104 db_xref=GeneID:5365898 locus_tag=Mmwyl1_0822 note='PFAM: oxidoreductase domain protein; Oxidoreductase domain; KEGG: msu:MS1500 MviM protein' product='oxidoreductase domain-containing protein' protein_id=YP_001339690.1 transl_table=11
NC_009654	GenBank	CDS	909085	909666	+	1	.	codon_start=1 db_xref=GI:152994856 db_xref=InterPro:IPR001451 db_xref=GeneID:5365790 locus_tag=Mmwyl1_0823 note='KEGG: acb:A1S_0054 WbbJ protein' product='WbbJ protein' protein_id=YP_001339691.1 transl_table=11
NC_009654	GenBank	CDS	909663	910742	+	1	.	codon_start=1 db_xref=GI:152994857 db_xref=InterPro:IPR000192 db_xref=InterPro:IPR000277 db_xref=InterPro:IPR000653 db_xref=InterPro:IPR001597 db_xref=InterPro:IPR004839 db_xref=GeneID:5365499 locus_tag=Mmwyl1_0824 note='PFAM: aminotransferase class V; Cys/Met metabolism pyridoxal-phosphate-dependent protein; DegT/DnrJ/EryC1/StrS aminotransferase; aromatic amino acid beta-eliminating lyase/threon…
NC_009654	GenBank	CDS	911071	911181	+	1	.	codon_start=1 db_xref=GI:152994858 db_xref=GeneID:5366080 locus_tag=Mmwyl1_0826 note='KEGG: slo:Shew_1402 glucose-1-phosphate thymidylyltransferase' product='glucose-1-phosphate thymidylyltransferase' protein_id=YP_001339693.1 transl_table=11
NC_009654	GenBank	CDS	911190	912233	+	1	.	codon_start=1 db_xref=GI:152994859 db_xref=GeneID:5366002 locus_tag=Mmwyl1_0827 note='catalyzes the synthesis of a lipid-linked intermediate involved in ECA synthesis' product=4-alpha-L-fucosyltransferase protein_id=YP_001339694.1 transl_table=11
NC_009654	GenBank	CDS	912244	912906	+	1	.	codon_start=1 db_xref=GI:152994860 db_xref=InterPro:IPR001451 db_xref=GeneID:5365726 locus_tag=Mmwyl1_0828 note='KEGG: azo:azo2679 conserved hypothetical protein, possibly an acyltransferase' product=acyltransferase protein_id=YP_001339695.1 transl_table=11
NC_009654	GenBank	CDS	912907	913821	+	1	.	codon_start=1 db_xref=GI:152994861 db_xref=GeneID:5365819 locus_tag=Mmwyl1_0829 note='KEGG: rle:RL0798 hypothetical protein' product='hypothetical protein' protein_id=YP_001339696.1 transl_table=11
NC_009654	GenBank	CDS	913818	914621	+	1	.	codon_start=1 db_xref=GI:152994862 db_xref=InterPro:IPR008775 db_xref=GeneID:5365525 locus_tag=Mmwyl1_0830 note='PFAM: Phytanoyl-CoA dioxygenase; KEGG: rle:RL0802 putative deoxygenase' product='phytanoyl-CoA dioxygenase' protein_id=YP_001339697.1 transl_table=11
NC_009654	GenBank	CDS	914618	915310	+	1	.	codon_start=1 db_xref=GI:152994863 db_xref=InterPro:IPR014985 db_xref=GeneID:5365795 locus_tag=Mmwyl1_0831 note='PFAM: WbqC-like family protein; KEGG: neu:NE2176 hypothetical protein' product='WbqC-like family protein' protein_id=YP_001339698.1 transl_table=11
NC_009654	GenBank	CDS	915310	916443	+	1	.	codon_start=1 db_xref=GI:152994864 db_xref=InterPro:IPR000653 db_xref=InterPro:IPR001597 db_xref=InterPro:IPR012749 db_xref=GeneID:5365711 locus_tag=Mmwyl1_0832 note='catalyzes the formation of dTDP-D-fucosamine from dTDP-4-oxo-6-deoxy-D-glucose in enterobacterial common antigen biosynthesis' product='TDP-4-oxo-6-deoxy-D-glucose transaminase' protein_id=YP_001339699.1 transl_table=11
NC_009654	GenBank	CDS	916436	917449	+	1	.	codon_start=1 db_xref=GI:152994865 db_xref=InterPro:IPR002656 db_xref=GeneID:5365814 locus_tag=Mmwyl1_0833 note='PFAM: acyltransferase 3; KEGG: pen:PSEEN3380 acetyltransferase Act' product='acyltransferase 3' protein_id=YP_001339700.1 transl_table=11
NC_009654	GenBank	CDS	917446	918861	+	1	.	codon_start=1 db_xref=GI:152994866 db_xref=InterPro:IPR002797 db_xref=GeneID:5365651 locus_tag=Mmwyl1_0834 note='PFAM: polysaccharide biosynthesis protein; KEGG: sde:Sde_2124 hypothetical protein' product='polysaccharide biosynthesis protein' protein_id=YP_001339701.1 transl_table=11
NC_009654	GenBank	CDS	918974	920068	+	1	.	EC_number=5.1.3.14 codon_start=1 db_xref=GI:152994867 db_xref=InterPro:IPR003331 db_xref=GeneID:5367086 locus_tag=Mmwyl1_0835 note='PFAM: UDP-N-acetylglucosamine 2-epimerase; KEGG: tdn:Tmden_1418 UDP-N-acetylglucosamine 2-epimerase' product='UDP-N-acetylglucosamine 2-epimerase' protein_id=YP_001339702.1 transl_table=11
NC_009654	GenBank	CDS	920065	921336	+	1	.	codon_start=1 db_xref=GI:152994868 db_xref=GeneID:5367038 locus_tag=Mmwyl1_0836 note='KEGG: pcr:Pcryo_0623 hypothetical protein' product='hypothetical protein' protein_id=YP_001339703.1 transl_table=11
NC_009654	GenBank	CDS	921502	922587	+	1	.	codon_start=1 db_xref=GI:152994869 db_xref=InterPro:IPR001509 db_xref=InterPro:IPR002225 db_xref=InterPro:IPR003869 db_xref=InterPro:IPR005888 db_xref=InterPro:IPR005913 db_xref=InterPro:IPR013120 db_xref=GeneID:5367138 locus_tag=Mmwyl1_0837 note='TIGRFAM: dTDP-glucose 4,6-dehydratase; PFAM: NAD-dependent epimerase/dehydratase; 3-beta hydroxysteroid dehydrogenase/isomerase; polysaccharide biosynt…
NC_009654	GenBank	CDS	922598	923479	+	1	.	codon_start=1 db_xref=GI:152994870 db_xref=InterPro:IPR005835 db_xref=InterPro:IPR005907 db_xref=GeneID:5367192 locus_tag=Mmwyl1_0838 note='TIGRFAM: glucose-1-phosphate thymidylyltransferase; PFAM: Nucleotidyl transferase; KEGG: pat:Patl_2131 glucose-1-phosphate thymidylyltransferase' product='glucose-1-phosphate thymidylyltransferase' protein_id=YP_001339705.1 transl_table=11
NC_009654	GenBank	CDS	923506	924042	+	1	.	EC_number=5.1.3.13 codon_start=1 db_xref=GI:152994871 db_xref=InterPro:IPR000888 db_xref=GeneID:5366377 locus_tag=Mmwyl1_0839 note='TIGRFAM: dTDP-4-dehydrorhamnose 3,5-epimerase; PFAM: dTDP-4-dehydrorhamnose 35-epimerase related; KEGG: eca:ECA1441 dTDP-6-deoxy-D-glucose-3,5 epimerase' product='dTDP-4-dehydrorhamnose 3,5-epimerase' protein_id=YP_001339706.1 transl_table=11
NC_009654	GenBank	CDS	924043	924918	+	1	.	EC_number=1.1.1.133 codon_start=1 db_xref=GI:152994872 db_xref=InterPro:IPR001509 db_xref=InterPro:IPR002225 db_xref=InterPro:IPR005913 db_xref=InterPro:IPR013120 db_xref=GeneID:5366450 locus_tag=Mmwyl1_0840 note='PFAM: NAD-dependent epimerase/dehydratase; 3-beta hydroxysteroid dehydrogenase/isomerase; dTDP-4-dehydrorhamnose reductase; Male sterility domain; KEGG: eca:ECA1440 dTDP-4-dehydrorhamno…
NC_009654	GenBank	CDS	924915	925835	+	1	.	codon_start=1 db_xref=GI:152994873 db_xref=InterPro:IPR001173 db_xref=GeneID:5367335 locus_tag=Mmwyl1_0841 note='PFAM: glycosyl transferase family 2; KEGG: eca:ECA1437 O antigen biosynthesis rhamnosyltransferase rfbn' product='glycosyl transferase family protein' protein_id=YP_001339708.1 transl_table=11
NC_009654	GenBank	CDS	925847	927262	+	-1	.	EC_number=2.7.8.6 codon_start=1 db_xref=GI:152994874 db_xref=InterPro:IPR003362 db_xref=GeneID:5366967 locus_tag=Mmwyl1_0842 note='PFAM: sugar transferase; KEGG: tcx:Tcr_1675 undecaprenyl-phosphate galactosephosphotransferase' product='undecaprenyl-phosphate galactose phosphotransferase' protein_id=YP_001339709.1 transl_table=11
NC_009654	GenBank	CDS	927321	928643	+	-1	.	codon_start=1 db_xref=GI:152994875 db_xref=InterPro:IPR007016 db_xref=GeneID:5367050 locus_tag=Mmwyl1_0843 note='PFAM: O-antigen polymerase; KEGG: csa:Csal_1694 O-antigen polymerase' product='O-antigen polymerase' protein_id=YP_001339710.1 transl_table=11
NC_009654	GenBank	CDS	928858	929586	+	-1	.	codon_start=1 db_xref=GI:152994876 db_xref=InterPro:IPR000774 db_xref=InterPro:IPR001179 db_xref=GeneID:5365864 locus_tag=Mmwyl1_0844 note='PFAM: FKBP-type peptidyl-prolyl isomerase domain protein; peptidylprolyl isomerase FKBP-type; KEGG: csa:Csal_3141 peptidylprolyl isomerase, FKBP-type' product='FKBP-type peptidylprolyl isomerase' protein_id=YP_001339711.1 transl_table=11
NC_009654	GenBank	CDS	930093	931430	+	-1	.	codon_start=1 db_xref=GI:152994877 db_xref=InterPro:IPR003737 db_xref=GeneID:5367054 locus_tag=Mmwyl1_0845 note='PFAM: LmbE family protein; KEGG: pfl:PFL_0521 hypothetical protein' product='LmbE family protein' protein_id=YP_001339712.1 transl_table=11
NC_009654	GenBank	CDS	931473	932654	+	-1	.	codon_start=1 db_xref=GI:152994878 db_xref=InterPro:IPR001296 db_xref=GeneID:5366048 locus_tag=Mmwyl1_0846 note='PFAM: glycosyl transferase group 1; KEGG: csa:Csal_1695 glycosyl transferase, group 1' product='group 1 glycosyl transferase' protein_id=YP_001339713.1 transl_table=11
NC_009654	GenBank	CDS	932793	933707	+	-1	.	codon_start=1 db_xref=GI:152994879 db_xref=InterPro:IPR005642 db_xref=GeneID:5368496 locus_tag=Mmwyl1_0847 note='PFAM: protein of unknown function DUF340 membrane; KEGG: aha:AHA_1683 hypothetical protein' product='hypothetical protein' protein_id=YP_001339714.1 transl_table=11
NC_009654	GenBank	CDS	934088	934729	+	1	.	codon_start=1 db_xref=GI:152994880 db_xref=GeneID:5366465 locus_tag=Mmwyl1_0848 note='KEGG: gsu:GSU1367 hypothetical protein' product='hypothetical protein' protein_id=YP_001339715.1 transl_table=11
NC_009654	GenBank	CDS	934723	935550	+	1	.	codon_start=1 db_xref=GI:152994881 db_xref=InterPro:IPR014942 db_xref=GeneID:5366521 locus_tag=Mmwyl1_0849 note='PFAM: Domain of unknown function DUF1814; KEGG: gsu:GSU1368 hypothetical protein' product='hypothetical protein' protein_id=YP_001339716.1 transl_table=11
NC_009654	GenBank	CDS	935769	937088	+	1	.	codon_start=1 db_xref=GI:152994882 db_xref=InterPro:IPR002528 db_xref=GeneID:5367816 locus_tag=Mmwyl1_0850 note='TIGRFAM: MATE efflux family protein; PFAM: multi antimicrobial extrusion protein MatE; KEGG: abo:ABO_1554 MATE efflux family protein, putative' product='MATE efflux family protein' protein_id=YP_001339717.1 transl_table=11
NC_009654	GenBank	CDS	937155	937952	+	-1	.	codon_start=1 db_xref=GI:152994883 db_xref=InterPro:IPR003439 db_xref=InterPro:IPR003593 db_xref=GeneID:5366453 locus_tag=Mmwyl1_0851 note='PFAM: ABC transporter related; SMART: AAA ATPase; KEGG: hch:HCH_05463 ABC-type hemin transport system, ATPase component' product='ABC transporter-like protein' protein_id=YP_001339718.1 transl_table=11
NC_009654	GenBank	CDS	937952	938965	+	-1	.	codon_start=1 db_xref=GI:152994884 db_xref=InterPro:IPR000522 db_xref=GeneID:5366746 locus_tag=Mmwyl1_0852 note='PFAM: transport system permease protein; KEGG: hch:HCH_05462 ABC-type Fe3+-siderophore transport system, permease component' product='transporter permease' protein_id=YP_001339719.1 transl_table=11
NC_009654	GenBank	CDS	938962	939804	+	-1	.	codon_start=1 db_xref=GI:152994885 db_xref=InterPro:IPR002491 db_xref=GeneID:5366984 locus_tag=Mmwyl1_0853 note='PFAM: periplasmic binding protein; KEGG: hch:HCH_05461 ABC-type hemin transport system, periplasmic component' product='periplasmic-binding protein' protein_id=YP_001339720.1 transl_table=11
NC_009654	GenBank	CDS	939801	940898	+	-1	.	codon_start=1 db_xref=GI:152994886 db_xref=InterPro:IPR007845 db_xref=GeneID:5366281 locus_tag=Mmwyl1_0854 note='PFAM: Haemin-degrading family protein; KEGG: pau:PA14_62330 putative hemin degrading factor' product='hemin-degrading family protein' protein_id=YP_001339721.1 transl_table=11
NC_009654	GenBank	CDS	940977	943121	+	-1	.	codon_start=1 db_xref=GI:152994887 db_xref=InterPro:IPR000531 db_xref=InterPro:IPR010949 db_xref=InterPro:IPR011276 db_xref=InterPro:IPR012910 db_xref=GeneID:5366799 locus_tag=Mmwyl1_0855 note='TIGRFAM: TonB-dependent hemoglobin/transferrin/lactoferrin family receptor; TonB-dependent heme/hemoglobin receptor family protein; PFAM: TonB-dependent receptor; TonB-dependent receptor plug; KEGG: ppr:PB…
NC_009654	GenBank	CDS	943460	943804	+	-1	.	codon_start=1 db_xref=GI:152994888 db_xref=InterPro:IPR008579 db_xref=GeneID:5366359 locus_tag=Mmwyl1_0856 note='PFAM: protein of unknown function DUF861 cupin_3; KEGG: ppu:PP_4665 hypothetical protein' product='hypothetical protein' protein_id=YP_001339723.1 transl_table=11
NC_009654	GenBank	CDS	944220	946319	+	1	.	codon_start=1 db_xref=GI:152994889 db_xref=GeneID:5366164 locus_tag=Mmwyl1_0857 note='KEGG: sde:Sde_3607 pilus retraction protein PilT' product='hypothetical protein' protein_id=YP_001339724.1 transl_table=11
NC_009654	GenBank	CDS	946407	947441	+	-1	.	codon_start=1 db_xref=GI:152994890 db_xref=InterPro:IPR004682 db_xref=GeneID:5366832 locus_tag=Mmwyl1_0858 note='TIGRFAM: TRAP dicarboxylate transporter, DctP subunit; PFAM: TRAP dicarboxylate transporter- DctP subunit; KEGG: aav:Aave_2794 TRAP dicarboxylate transporter, DctP subunit' product='TRAP dicarboxylate transporter subunit DctP' protein_id=YP_001339725.1 transl_table=11
NC_009654	GenBank	CDS	947461	948738	+	-1	.	codon_start=1 db_xref=GI:152994891 db_xref=InterPro:IPR004681 db_xref=InterPro:IPR010656 db_xref=GeneID:5366219 locus_tag=Mmwyl1_0859 note='TIGRFAM: TRAP dicarboxylate transporter, DctM subunit; PFAM: TRAP C4-dicarboxylate transport system permease DctM subunit; KEGG: gka:GK1972 transporter' product='TRAP dicarboxylate transporter subunit DctM' protein_id=YP_001339726.1 transl_table=11
NC_009654	GenBank	CDS	948738	949262	+	-1	.	codon_start=1 db_xref=GI:152994892 db_xref=InterPro:IPR007387 db_xref=GeneID:5368514 locus_tag=Mmwyl1_0860 note='PFAM: Tripartite ATP-independent periplasmic transporter DctQ component; KEGG: gka:GK1973 transporter' product='tripartite ATP-independent periplasmic transporter DctQ' protein_id=YP_001339727.1 transl_table=11
NC_009654	GenBank	CDS	949306	951090	+	-1	.	EC_number=4.2.1.9 codon_start=1 db_xref=GI:152994893 db_xref=InterPro:IPR000581 db_xref=GeneID:5367415 locus_tag=Mmwyl1_0861 note='catalyzes the formation of 3-methyl-2-oxobutanoate from 2,3,-dihydroxy-3-methylbutanoate' product='dihydroxy-acid dehydratase' protein_id=YP_001339728.1 transl_table=11
NC_009654	GenBank	CDS	951163	952365	+	-1	.	codon_start=1 db_xref=GI:152994894 db_xref=GeneID:5367393 locus_tag=Mmwyl1_0862 note='KEGG: aav:Aave_0753 hypothetical protein' product='hypothetical protein' protein_id=YP_001339729.1 transl_table=11
NC_009654	GenBank	CDS	952479	953447	+	1	.	codon_start=1 db_xref=GI:152994895 db_xref=InterPro:IPR000847 db_xref=InterPro:IPR005119 db_xref=GeneID:5367089 locus_tag=Mmwyl1_0863 note='PFAM: regulatory protein LysR; LysR substrate-binding; KEGG: ppu:PP_2833 transcriptional regulator, LysR family' product='LysR family transcriptional regulator' protein_id=YP_001339730.1 transl_table=11
NC_009654	GenBank	CDS	953535	955121	+	1	.	codon_start=1 db_xref=GI:152994896 db_xref=InterPro:IPR002086 db_xref=GeneID:5367974 locus_tag=Mmwyl1_0864 note='PFAM: aldehyde dehydrogenase; KEGG: pau:PA14_36050 probable NAD-dependent aldehyde dehydrogenase' product='aldehyde dehydrogenase' protein_id=YP_001339731.1 transl_table=11
NC_009654	GenBank	CDS	955150	955884	+	1	.	codon_start=1 db_xref=GI:152994897 db_xref=InterPro:IPR002198 db_xref=InterPro:IPR002347 db_xref=InterPro:IPR002424 db_xref=GeneID:5367577 locus_tag=Mmwyl1_0865 note='PFAM: short-chain dehydrogenase/reductase SDR; KEGG: yps:YPTB1575 putative oxidoreductase' product='short-chain dehydrogenase/reductase SDR' protein_id=YP_001339732.1 transl_table=11
NC_009654	GenBank	CDS	955932	956780	+	1	.	EC_number=4.1.1.68 codon_start=1 db_xref=GI:152994898 db_xref=InterPro:IPR002529 db_xref=GeneID:5367855 locus_tag=Mmwyl1_0866 note='PFAM: fumarylacetoacetate (FAA) hydrolase; KEGG: bxe:Bxe_B2956 fumarylacetoacetate hydrolase family protein' product='5-oxopent-3-ene-1,2,5-tricarboxylate decarboxylase' protein_id=YP_001339733.1 transl_table=11
NC_009654	GenBank	CDS	956845	958560	+	-1	.	codon_start=1 db_xref=GI:152994899 db_xref=InterPro:IPR001902 db_xref=InterPro:IPR002645 db_xref=InterPro:IPR011547 db_xref=GeneID:5368843 locus_tag=Mmwyl1_0867 note='TIGRFAM: sulfate transporter; PFAM: Sulfate transporter/antisigma-factor antagonist STAS; sulphate transporter; KEGG: rde:RD1_0783 sulfate transporter, permease protein, putative' product='sulfate transporter' protein_id=YP_00133973…
NC_009654	GenBank	CDS	958574	960193	+	-1	.	codon_start=1 db_xref=GI:152994900 db_xref=InterPro:IPR005939 db_xref=InterPro:IPR013027 db_xref=GeneID:5368668 locus_tag=Mmwyl1_0868 note='PFAM: protein of unknown function DUF442; FAD-dependent pyridine nucleotide-disulphide oxidoreductase; KEGG: rde:RD1_0784 hypothetical protein' product='hypothetical protein' protein_id=YP_001339735.1 transl_table=11
NC_009654	GenBank	CDS	960296	961177	+	-1	.	codon_start=1 db_xref=GI:152994901 db_xref=InterPro:IPR001279 db_xref=GeneID:5367189 locus_tag=Mmwyl1_0869 note='PFAM: beta-lactamase domain protein; KEGG: nha:Nham_0946 beta-lactamase-like' product='beta-lactamase domain-containing protein' protein_id=YP_001339736.1 transl_table=11
NC_009654	GenBank	CDS	961348	962757	+	1	.	codon_start=1 db_xref=GI:152994902 db_xref=InterPro:IPR002078 db_xref=InterPro:IPR003593 db_xref=InterPro:IPR013656 db_xref=GeneID:5367713 locus_tag=Mmwyl1_0870 note='PFAM: sigma-54 factor interaction domain-containing protein; PAS fold-4 domain protein; SMART: AAA ATPase; KEGG: aeh:Mlg_2043 sigma54 specific transcriptional regulator, fis family' product='putative PAS/PAC sensor protein' protein_…
NC_009654	GenBank	CDS	962896	963429	+	1	.	codon_start=1 db_xref=GI:152994903 db_xref=InterPro:IPR005247 db_xref=InterPro:IPR008914 db_xref=GeneID:5368015 locus_tag=Mmwyl1_0871 note='PFAM: PEBP family protein; KEGG: vvy:VVA1422 phospholipid-binding protein' product='PEBP family protein' protein_id=YP_001339738.1 transl_table=11
NC_009654	GenBank	CDS	963453	964226	+	1	.	codon_start=1 db_xref=GI:152994904 db_xref=InterPro:IPR000005 db_xref=GeneID:5367489 locus_tag=Mmwyl1_0872 note='PFAM: helix-turn-helix- domain containing protein AraC type; KEGG: vvy:VVA1423 AraC-type DNA-binding domain-containing protein' product='helix-turn-helix domain-containing protein' protein_id=YP_001339739.1 transl_table=11
NC_009654	GenBank	CDS	964241	965383	+	-1	.	codon_start=1 db_xref=GI:152994905 db_xref=InterPro:IPR000412 db_xref=InterPro:IPR013525 db_xref=InterPro:IPR013526 db_xref=GeneID:5367907 locus_tag=Mmwyl1_0873 note='PFAM: ABC-2 type transporter; KEGG: shw:Sputw3181_2678 ABC-2 type transporter' product='ABC-2 type transporter' protein_id=YP_001339740.1 transl_table=11
NC_009654	GenBank	CDS	965373	966314	+	-1	.	codon_start=1 db_xref=GI:152994906 db_xref=InterPro:IPR003439 db_xref=InterPro:IPR003593 db_xref=GeneID:5365534 locus_tag=Mmwyl1_0874 note='PFAM: ABC transporter related; SMART: AAA ATPase; KEGG: shn:Shewana3_2749 ABC transporter related' product='ABC transporter-like protein' protein_id=YP_001339741.1 transl_table=11
NC_009654	GenBank	CDS	966311	967258	+	-1	.	codon_start=1 db_xref=GI:152994907 db_xref=GeneID:5367529 locus_tag=Mmwyl1_0875 note='KEGG: shw:Sputw3181_2680 secretion protein HlyD family protein' product='secretion protein HlyD family protein' protein_id=YP_001339742.1 transl_table=11
NC_009654	GenBank	CDS	967255	967935	+	-1	.	codon_start=1 db_xref=GI:152994908 db_xref=InterPro:IPR001647 db_xref=GeneID:5365837 locus_tag=Mmwyl1_0876 note='PFAM: regulatory protein TetR; KEGG: saz:Sama_3590 putative transcriptional regulator, TetR family' product='TetR family transcriptional regulator' protein_id=YP_001339743.1 transl_table=11
NC_009654	GenBank	CDS	968144	969766	+	-1	.	codon_start=1 db_xref=GI:152994909 db_xref=InterPro:IPR003660 db_xref=InterPro:IPR004089 db_xref=InterPro:IPR004090 db_xref=InterPro:IPR013163 db_xref=GeneID:5365597 locus_tag=Mmwyl1_0877 note='PFAM: histidine kinase HAMP region domain protein; chemotaxis sensory transducer; Cache type 2 domain protein; KEGG: vvu:VV2_0356 methyl-accepting chemotaxis protein' product='methyl-accepting chemotaxis s…
NC_009654	GenBank	CDS	969920	970753	+	1	.	codon_start=1 db_xref=GI:152994910 db_xref=InterPro:IPR002198 db_xref=InterPro:IPR002347 db_xref=GeneID:5367000 locus_tag=Mmwyl1_0878 note='PFAM: short-chain dehydrogenase/reductase SDR; KEGG: sde:Sde_1219 peptidoglycan-binding LysM' product='short-chain dehydrogenase/reductase SDR' protein_id=YP_001339745.1 transl_table=11
NC_009654	GenBank	CDS	970779	971783	+	-1	.	codon_start=1 db_xref=GI:152994911 db_xref=InterPro:IPR008262 db_xref=GeneID:5367453 locus_tag=Mmwyl1_0879 note='KEGG: nfa:nfa40860 hypothetical protein' product='hypothetical protein' protein_id=YP_001339746.1 transl_table=11
NC_009654	GenBank	CDS	971802	972089	+	-1	.	codon_start=1 db_xref=GI:152994912 db_xref=GeneID:5368667 locus_tag=Mmwyl1_0880 note='KEGG: hch:HCH_03654 hypothetical protein' product='hypothetical protein' protein_id=YP_001339747.1 transl_table=11
NC_009654	GenBank	CDS	972262	973239	+	1	.	codon_start=1 db_xref=GI:152994913 db_xref=InterPro:IPR000843 db_xref=InterPro:IPR001761 db_xref=GeneID:5368740 locus_tag=Mmwyl1_0881 note='PFAM: regulatory protein LacI; periplasmic binding protein/LacI transcriptional regulator; KEGG: saz:Sama_1400 periplasmic binding protein/LacI transcriptional regulator' product='periplasmic-binding protein/LacI transcriptional regulator' protein_id=YP_00133…
NC_009654	GenBank	CDS	973408	974646	+	1	.	codon_start=1 db_xref=GI:152994914 db_xref=InterPro:IPR006059 db_xref=GeneID:5365768 locus_tag=Mmwyl1_0882 note='PFAM: extracellular solute-binding protein family 1; KEGG: rle:RL2796 putative solute-binding component of ABC transporter' product='extracellular solute-binding protein' protein_id=YP_001339749.1 transl_table=11
NC_009654	GenBank	CDS	974744	975661	+	1	.	codon_start=1 db_xref=GI:152994915 db_xref=InterPro:IPR000515 db_xref=GeneID:5365846 locus_tag=Mmwyl1_0883 note='PFAM: binding-protein-dependent transport systems inner membrane component; KEGG: mlo:mll3316 permease of ABC sugar transporter' product='binding-protein-dependent transporter inner membrane component' protein_id=YP_001339750.1 transl_table=11
NC_009654	GenBank	CDS	975671	976564	+	1	.	codon_start=1 db_xref=GI:152994916 db_xref=InterPro:IPR000515 db_xref=InterPro:IPR002086 db_xref=GeneID:5367865 locus_tag=Mmwyl1_0884 note='PFAM: binding-protein-dependent transport systems inner membrane component; KEGG: rle:pRL100442 putative permease component of ABC transporter' product='binding-protein-dependent transporter inner membrane component' protein_id=YP_001339751.1 transl_table=11
NC_009654	GenBank	CDS	976569	977642	+	1	.	codon_start=1 db_xref=GI:152994917 db_xref=InterPro:IPR003439 db_xref=InterPro:IPR003593 db_xref=InterPro:IPR013611 db_xref=GeneID:5366046 locus_tag=Mmwyl1_0885 note='PFAM: ABC transporter related; Transport-associated OB domain protein; SMART: AAA ATPase; KEGG: atc:AGR_L_2946 SN-glycerol-3-phosphate transport ATP-binding protein UgpC' product='ABC transporter-like protein' protein_id=YP_00133975…
NC_009654	GenBank	CDS	977681	978445	+	1	.	codon_start=1 db_xref=GI:152994918 db_xref=InterPro:IPR012307 db_xref=GeneID:5366129 locus_tag=Mmwyl1_0886 note='PFAM: Xylose isomerase domain protein TIM barrel; KEGG: atc:AGR_L_2948 hypothetical protein' product='xylose isomerase domain-containing protein' protein_id=YP_001339753.1 transl_table=11
NC_009654	GenBank	CDS	978442	979581	+	1	.	codon_start=1 db_xref=GI:152994919 db_xref=InterPro:IPR000683 db_xref=InterPro:IPR004104 db_xref=GeneID:5367969 locus_tag=Mmwyl1_0887 note='PFAM: oxidoreductase domain protein; Oxidoreductase domain; KEGG: atc:AGR_L_2949 hypothetical protein' product='oxidoreductase domain-containing protein' protein_id=YP_001339754.1 transl_table=11
NC_009654	GenBank	CDS	979591	980646	+	1	.	codon_start=1 db_xref=GI:152994920 db_xref=InterPro:IPR011418 db_xref=InterPro:IPR012307 db_xref=GeneID:5366944 locus_tag=Mmwyl1_0888 note='PFAM: AP endonuclease 2 domain protein; Xylose isomerase domain protein TIM barrel; KEGG: atc:AGR_L_986 hypothetical protein' product='xylose isomerase domain-containing protein' protein_id=YP_001339755.1 transl_table=11
NC_009654	GenBank	CDS	980651	981787	+	1	.	codon_start=1 db_xref=GI:152994921 db_xref=InterPro:IPR000683 db_xref=InterPro:IPR004104 db_xref=GeneID:5367788 locus_tag=Mmwyl1_0889 note='PFAM: oxidoreductase domain protein; Oxidoreductase domain; KEGG: pde:Pden_4436 oxidoreductase domain protein' product='oxidoreductase domain-containing protein' protein_id=YP_001339756.1 transl_table=11
NC_009654	GenBank	CDS	981906	982127	+	1	.	codon_start=1 db_xref=GI:152994922 db_xref=GeneID:5367583 locus_tag=Mmwyl1_0890 note='KEGG: abo:ABO_2416 hypothetical protein' product='hypothetical protein' protein_id=YP_001339757.1 transl_table=11
NC_009654	GenBank	CDS	982124	983122	+	-1	.	codon_start=1 db_xref=GI:152994923 db_xref=InterPro:IPR000160 db_xref=GeneID:5365952 locus_tag=Mmwyl1_0891 note='TIGRFAM: diguanylate cyclase; PFAM: GGDEF domain containing protein; KEGG: pha:PSHAb0368 putative GGDEF domain membrane protein' product='diguanylate cyclase' protein_id=YP_001339758.1 transl_table=11
NC_009654	GenBank	CDS	983180	984151	+	-1	.	codon_start=1 db_xref=GI:152994924 db_xref=InterPro:IPR000160 db_xref=GeneID:5366066 locus_tag=Mmwyl1_0892 note='TIGRFAM: diguanylate cyclase; PFAM: GGDEF domain containing protein; KEGG: pha:PSHAb0368 putative GGDEF domain membrane protein' product='diguanylate cyclase' protein_id=YP_001339759.1 transl_table=11
NC_009654	GenBank	CDS	984315	984791	+	-1	.	codon_start=1 db_xref=GI:152994925 db_xref=InterPro:IPR002790 db_xref=GeneID:5367446 locus_tag=Mmwyl1_0893 note='PFAM: protein of unknown function DUF88; KEGG: csa:Csal_0758 protein of unknown function DUF88' product='hypothetical protein' protein_id=YP_001339760.1 transl_table=11
NC_009654	GenBank	CDS	984959	985336	+	1	.	codon_start=1 db_xref=GI:152994926 db_xref=GeneID:5367169 locus_tag=Mmwyl1_0894 note='KEGG: tbd:Tbd_1218 probable transmembrane protein' product='membrane protein' protein_id=YP_001339761.1 transl_table=11
NC_009654	GenBank	CDS	985416	986276	+	-1	.	codon_start=1 db_xref=GI:152994927 db_xref=GeneID:5366410 locus_tag=Mmwyl1_0895 product='hypothetical protein' protein_id=YP_001339762.1 transl_table=11
NC_009654	GenBank	CDS	986465	987871	+	1	.	codon_start=1 db_xref=GI:152994928 db_xref=InterPro:IPR006680 db_xref=InterPro:IPR011550 db_xref=InterPro:IPR013108 db_xref=GeneID:5367967 locus_tag=Mmwyl1_0896 note='PFAM: amidohydrolase; Amidohydrolase 3; KEGG: vvy:VV3062 cytosine deaminase' product=amidohydrolase protein_id=YP_001339763.1 transl_table=11
NC_009654	GenBank	CDS	988059	989402	+	1	.	codon_start=1 db_xref=GI:152994929 db_xref=InterPro:IPR001279 db_xref=InterPro:IPR011108 db_xref=GeneID:5368848 locus_tag=Mmwyl1_0897 note='PFAM: beta-lactamase domain protein; RNA-metabolising metallo-beta-lactamase; KEGG: mca:MCA2305 metallo-beta-lactamase family protein' product='beta-lactamase domain-containing protein' protein_id=YP_001339764.1 transl_table=11
NC_009654	GenBank	CDS	989435	990457	+	-1	.	EC_number=5.4.3.2 codon_start=1 db_xref=GI:152994930 db_xref=InterPro:IPR003739 db_xref=InterPro:IPR007197 db_xref=GeneID:5367823 locus_tag=Mmwyl1_0898 note='TIGRFAM: lysine 2,3-aminomutase YodO family protein; PFAM: Radical SAM domain protein; KEGG: vfi:VF2339 lysine 2,3-aminomutase' product='lysine 2,3-aminomutase YodO family protein' protein_id=YP_001339765.1 transl_table=11
NC_009654	GenBank	CDS	990672	991247	+	1	.	codon_start=1 db_xref=GI:152994931 db_xref=InterPro:IPR001059 db_xref=InterPro:IPR011768 db_xref=InterPro:IPR013185 db_xref=InterPro:IPR013852 db_xref=InterPro:IPR015365 db_xref=GeneID:5368698 locus_tag=Mmwyl1_0899 note='TIGRFAM: translation elongation factor P; PFAM: Elongation factor P/YeiP protein; Elongation factor KOW domain protein; Elongation factor P; KEGG: hch:HCH_05399 translation elong…
NC_009654	GenBank	CDS	991342	992244	+	-1	.	EC_number=4.2.1.1 codon_start=1 db_xref=GI:152994932 db_xref=InterPro:IPR000847 db_xref=InterPro:IPR005119 db_xref=GeneID:5365416 locus_tag=Mmwyl1_0900 note='PFAM: regulatory protein LysR; LysR substrate-binding; KEGG: sme:SMa2341 putative LysR-family transcriptional regulator' product='LysR family transcriptional regulator' protein_id=YP_001339767.1 transl_table=11
NC_009654	GenBank	CDS	992370	992927	+	1	.	codon_start=1 db_xref=GI:152994933 db_xref=GeneID:5369021 locus_tag=Mmwyl1_0901 note='KEGG: sme:SMa0312 hypothetical protein' product='hypothetical protein' protein_id=YP_001339768.1 transl_table=11
NC_009654	GenBank	CDS	992927	993181	+	1	.	codon_start=1 db_xref=GI:152994934 db_xref=GeneID:5365375 locus_tag=Mmwyl1_0902 note='KEGG: hne:HNE_0020 hypothetical protein' product='hypothetical protein' protein_id=YP_001339769.1 transl_table=11
NC_009654	GenBank	CDS	993527	993973	+	1	.	codon_start=1 db_xref=GI:152994935 db_xref=InterPro:IPR000182 db_xref=GeneID:5366081 locus_tag=Mmwyl1_0904 note='PFAM: GCN5-related N-acetyltransferase; KEGG: shw:Sputw3181_0681 GCN5-related N-acetyltransferase' product='N-acetyltransferase GCN5' protein_id=YP_001339770.1 transl_table=11
NC_009654	GenBank	CDS	994083	995360	+	-1	.	EC_number=3.5.1.46 codon_start=1 db_xref=GI:152994936 db_xref=InterPro:IPR001466 db_xref=GeneID:5366132 locus_tag=Mmwyl1_0905 note='PFAM: beta-lactamase; KEGG: nar:Saro_0215 6-aminohexanoate-dimer hydrolase' product='6-aminohexanoate-dimer hydrolase' protein_id=YP_001339771.1 transl_table=11
NC_009654	GenBank	CDS	995466	996632	+	-1	.	codon_start=1 db_xref=GI:152994937 db_xref=InterPro:IPR000792 db_xref=GeneID:5366842 locus_tag=Mmwyl1_0906 note='PFAM: regulatory protein LuxR; KEGG: rso:RS03074 putative transcription regulator protein' product='regulatory protein LuxR' protein_id=YP_001339772.1 transl_table=11
NC_009654	GenBank	CDS	996988	997431	+	-1	.	codon_start=1 db_xref=GI:152994938 db_xref=InterPro:IPR011637 db_xref=GeneID:5368543 locus_tag=Mmwyl1_0907 note='PFAM: DoxX family protein; KEGG: pat:Patl_1677 DoxX' product='DoxX family protein' protein_id=YP_001339773.1 transl_table=11
NC_009654	GenBank	CDS	997757	998485	+	1	.	codon_start=1 db_xref=GI:152994939 db_xref=InterPro:IPR001509 db_xref=InterPro:IPR002198 db_xref=InterPro:IPR002347 db_xref=InterPro:IPR013968 db_xref=GeneID:5365467 locus_tag=Mmwyl1_0908 note='PFAM: NAD-dependent epimerase/dehydratase; short-chain dehydrogenase/reductase SDR; KR domain protein; KEGG: bja:bll6662 ribitol 2-dehydrogenase' product='short-chain dehydrogenase/reductase SDR' protein_i…
NC_009654	GenBank	CDS	998558	999550	+	-1	.	codon_start=1 db_xref=GI:152994940 db_xref=InterPro:IPR013149 db_xref=InterPro:IPR013154 db_xref=GeneID:5365212 locus_tag=Mmwyl1_0909 note='PFAM: Alcohol dehydrogenase zinc-binding domain protein; Alcohol dehydrogenase GroES domain protein; KEGG: hch:HCH_04191 putative NADP-dependent oxidoreductase' product='alcohol dehydrogenase' protein_id=YP_001339775.1 transl_table=11
NC_009654	GenBank	CDS	999663	1001087	+	-1	.	codon_start=1 db_xref=GI:152994941 db_xref=InterPro:IPR000524 db_xref=InterPro:IPR004839 db_xref=GeneID:5365843 locus_tag=Mmwyl1_0910 note='PFAM: regulatory protein GntR HTH; aminotransferase class I and II; KEGG: cps:CPS_3393 putative aminotransferase' product='GntR family transcriptional regulator' protein_id=YP_001339776.1 transl_table=11
NC_009654	GenBank	CDS	1001324	1002235	+	1	.	codon_start=1 db_xref=GI:152994942 db_xref=InterPro:IPR000620 db_xref=GeneID:5365617 locus_tag=Mmwyl1_0911 note='PFAM: protein of unknown function DUF6 transmembrane; KEGG: cps:CPS_3391 membrane protein' product='hypothetical protein' protein_id=YP_001339777.1 transl_table=11
NC_009654	GenBank	CDS	1002211	1002852	+	1	.	codon_start=1 db_xref=GI:152994943 db_xref=InterPro:IPR001123 db_xref=GeneID:5365281 locus_tag=Mmwyl1_0912 note='PFAM: Lysine exporter protein (LYSE/YGGA); KEGG: rde:RD1_1363 threonine efflux protein, putative' product='lysine exporter protein LysE/YggA' protein_id=YP_001339778.1 transl_table=11
NC_009654	GenBank	CDS	1002913	1003875	+	1	.	codon_start=1 db_xref=GI:152994944 db_xref=InterPro:IPR002313 db_xref=InterPro:IPR004364 db_xref=InterPro:IPR004525 db_xref=InterPro:IPR006195 db_xref=GeneID:5366962 locus_tag=Mmwyl1_0913 note='TIGRFAM: lysyl-tRNA synthetase-related protein GenX; PFAM: tRNA synthetase class II (D K and N); KEGG: pha:PSHAa0475 fold recognizing lysyl-tRNA' product='lysyl-tRNA synthetase-like protein GenX' protein_i…
NC_009654	GenBank	CDS	1003932	1006247	+	1	.	codon_start=1 db_xref=GI:152994945 db_xref=InterPro:IPR000014 db_xref=InterPro:IPR003594 db_xref=InterPro:IPR003661 db_xref=InterPro:IPR004358 db_xref=InterPro:IPR005467 db_xref=InterPro:IPR013767 db_xref=GeneID:5366909 locus_tag=Mmwyl1_0914 note='TIGRFAM: PAS sensor protein; PFAM: ATP-binding region ATPase domain protein; histidine kinase A domain protein; PAS fold domain protein; SMART: PAS dom…
NC_009654	GenBank	CDS	1006247	1007605	+	1	.	codon_start=1 db_xref=GI:152994946 db_xref=InterPro:IPR001789 db_xref=InterPro:IPR002078 db_xref=InterPro:IPR002197 db_xref=InterPro:IPR003593 db_xref=InterPro:IPR011704 db_xref=GeneID:5365836 locus_tag=Mmwyl1_0915 note='PFAM: response regulator receiver; sigma-54 factor interaction domain-containing protein; helix-turn-helix Fis-type; ATPase associated with various cellular activities AAA_5; SMA…
NC_009654	GenBank	CDS	1007698	1009458	+	-1	.	EC_number=2.3.2.2 codon_start=1 db_xref=GI:152994947 db_xref=InterPro:IPR000101 db_xref=GeneID:5368504 locus_tag=Mmwyl1_0916 note='TIGRFAM: gamma-glutamyltransferase; PFAM: gamma-glutamyltranspeptidase; KEGG: pin:Ping_2396 gamma-glutamyltransferase' product=gamma-glutamyltransferase protein_id=YP_001339782.1 transl_table=11
NC_009654	GenBank	CDS	1009681	1011294	+	-1	.	codon_start=1 db_xref=GI:152994948 db_xref=InterPro:IPR004681 db_xref=InterPro:IPR010656 db_xref=GeneID:5368747 locus_tag=Mmwyl1_0917 note='TIGRFAM: TRAP dicarboxylate transporter, DctM subunit; PFAM: TRAP C4-dicarboxylate transport system permease DctM subunit; KEGG: sit:TM1040_1811 TRAP dicarboxylate transporter-DctM subunit' product='TRAP dicarboxylate transporter subunit DctM' protein_id=YP_0…
NC_009654	GenBank	CDS	1011311	1011988	+	-1	.	codon_start=1 db_xref=GI:152994949 db_xref=InterPro:IPR007387 db_xref=GeneID:5368515 locus_tag=Mmwyl1_0918 note='PFAM: Tripartite ATP-independent periplasmic transporter DctQ component; KEGG: vpa:VP0911 putative C4-dicarboxylate transport protein DctQ' product='tripartite ATP-independent periplasmic transporter DctQ' protein_id=YP_001339784.1 transl_table=11
NC_009654	GenBank	CDS	1012152	1013144	+	-1	.	codon_start=1 db_xref=GI:152994950 db_xref=InterPro:IPR004682 db_xref=GeneID:5369231 locus_tag=Mmwyl1_0919 note='TIGRFAM: TRAP dicarboxylate transporter, DctP subunit; PFAM: TRAP dicarboxylate transporter- DctP subunit; KEGG: sil:SPO2628 TRAP transporter solute receptor, DctP family' product='TRAP dicarboxylate transporter subunit DctP' protein_id=YP_001339785.1 transl_table=11
NC_009654	GenBank	CDS	1013404	1015509	+	-1	.	codon_start=1 db_xref=GI:152994951 db_xref=InterPro:IPR007807 db_xref=GeneID:5368696 locus_tag=Mmwyl1_0920 note='PFAM: protein of unknown function DUF699 ATPase putative; KEGG: aha:AHA_3837 hypothetical protein' product='hypothetical protein' protein_id=YP_001339786.1 transl_table=11
NC_009654	GenBank	CDS	1015647	1017680	+	-1	.	codon_start=1 db_xref=GI:152994952 db_xref=InterPro:IPR003660 db_xref=InterPro:IPR004089 db_xref=GeneID:5367988 locus_tag=Mmwyl1_0921 note='PFAM: histidine kinase HAMP region domain protein; chemotaxis sensory transducer; KEGG: vvu:VV1_3142 methyl-accepting chemotaxis protein' product='methyl-accepting chemotaxis sensory transducer' protein_id=YP_001339787.1 transl_table=11
NC_009654	GenBank	CDS	1017919	1019943	+	-1	.	codon_start=1 db_xref=GI:152994953 db_xref=InterPro:IPR003660 db_xref=InterPro:IPR004089 db_xref=GeneID:5365249 locus_tag=Mmwyl1_0922 note='PFAM: histidine kinase HAMP region domain protein; chemotaxis sensory transducer; KEGG: shw:Sputw3181_1370 methyl-accepting chemotaxis sensory transducer' product='methyl-accepting chemotaxis sensory transducer' protein_id=YP_001339788.1 transl_table=11
NC_009654	GenBank	CDS	1020203	1021690	+	-1	.	EC_number=4.2.1.79 codon_start=1 db_xref=GI:152994954 db_xref=InterPro:IPR005656 db_xref=InterPro:IPR012705 db_xref=GeneID:5368997 gene=prpD locus_tag=Mmwyl1_0923 note='functions in propionate metabolism; involved in isomerization of (2S,3S)-methylcitrate to (2R,3S)-methylisocitrate; also encodes minor aconitase or dehydratase activity; aconitase C' product='2-methylcitrate dehydratase' protein_i…
NC_009654	GenBank	CDS	1021728	1022867	+	-1	.	EC_number=2.3.3.5 codon_start=1 db_xref=GI:152994955 db_xref=InterPro:IPR002020 db_xref=InterPro:IPR011278 db_xref=GeneID:5365240 locus_tag=Mmwyl1_0924 note='TIGRFAM: 2-methylcitrate synthase/citrate synthase II; PFAM: Citrate synthase; KEGG: maq:Maqu_1665 2-methylcitrate synthase/citrate synthase II' product='2-methylcitrate synthase/citrate synthase II' protein_id=YP_001339790.1 transl_table=11
NC_009654	GenBank	CDS	1022937	1023815	+	-1	.	codon_start=1 db_xref=GI:152994956 db_xref=InterPro:IPR000918 db_xref=InterPro:IPR012695 db_xref=InterPro:IPR015809 db_xref=GeneID:5369118 gene=prpB locus_tag=Mmwyl1_0925 note='catalyzes the formation of pyruvate and succinate from 2-methylisocitrate' product='2-methylisocitrate lyase' protein_id=YP_001339791.1 transl_table=11
NC_009654	GenBank	CDS	1023844	1024533	+	-1	.	codon_start=1 db_xref=GI:152994957 db_xref=InterPro:IPR000524 db_xref=InterPro:IPR011711 db_xref=GeneID:5365096 locus_tag=Mmwyl1_0926 note='PFAM: regulatory protein GntR HTH; GntR domain protein; KEGG: vvy:VV1528 transcriptional regulator' product='GntR family transcriptional regulator' protein_id=YP_001339792.1 transl_table=11
NC_009654	GenBank	CDS	1024862	1025122	+	1	.	codon_start=1 db_xref=GI:152994958 db_xref=GeneID:5368792 locus_tag=Mmwyl1_0927 note='KEGG: cps:CPS_2780 hypothetical protein' product='hypothetical protein' protein_id=YP_001339793.1 transl_table=11
NC_009654	GenBank	CDS	1025163	1025639	+	-1	.	codon_start=1 db_xref=GI:152994959 db_xref=InterPro:IPR000485 db_xref=GeneID:5368573 locus_tag=Mmwyl1_0928 note='PFAM: regulatory protein AsnC/Lrp family; KEGG: psp:PSPPH_2219 transcriptional regulator, AsnC family' product='AsnC family transcriptional regulator' protein_id=YP_001339794.1 transl_table=11
NC_009654	GenBank	CDS	1025718	1026503	+	1	.	codon_start=1 db_xref=GI:152994960 db_xref=InterPro:IPR010916 db_xref=InterPro:IPR014955 db_xref=GeneID:5369012 locus_tag=Mmwyl1_0929 note='PFAM: Protein of unknown function DUF1826; KEGG: pat:Patl_0300 hypothetical protein' product='hypothetical protein' protein_id=YP_001339795.1 transl_table=11
NC_009654	GenBank	CDS	1026544	1027269	+	-1	.	codon_start=1 db_xref=GI:152994961 db_xref=InterPro:IPR002347 db_xref=GeneID:5365918 locus_tag=Mmwyl1_0930 note='KEGG: pin:Ping_2109 oxidoreductase, short-chain dehydrogenase/reductase family protein' product='oxidoreductase, short-chain dehydrogenase/reductase family protein' protein_id=YP_001339796.1 transl_table=11
NC_009654	GenBank	CDS	1027308	1027700	+	-1	.	codon_start=1 db_xref=GI:152994962 db_xref=InterPro:IPR007263 db_xref=GeneID:5365224 locus_tag=Mmwyl1_0931 note='PFAM: putative thiol-disulphide oxidoreductase DCC; KEGG: ilo:IL2053 potential redox protein' product='putative thiol-disulfide oxidoreductase DCC' protein_id=YP_001339797.1 transl_table=11
NC_009654	GenBank	CDS	1027781	1028224	+	-1	.	codon_start=1 db_xref=GI:152994963 db_xref=GeneID:5364888 locus_tag=Mmwyl1_0932 note='KEGG: ilo:IL0121 hypothetical protein' product='hypothetical protein' protein_id=YP_001339798.1 transl_table=11
NC_009654	GenBank	CDS	1028572	1029948	+	1	.	codon_start=1 db_xref=GI:152994964 db_xref=InterPro:IPR001220 db_xref=InterPro:IPR002314 db_xref=InterPro:IPR002315 db_xref=InterPro:IPR004154 db_xref=InterPro:IPR006195 db_xref=GeneID:5364699 locus_tag=Mmwyl1_0933 note='Catalyzes a two-step reaction, first charging a glycine molecule by linking its carboxyl group to the alpha-phosphate of ATP, followed by transfer of the aminoacyl-adenylate to i…
NC_009654	GenBank	CDS	1030113	1032080	+	-1	.	codon_start=1 db_xref=GI:152994965 db_xref=InterPro:IPR000531 db_xref=InterPro:IPR012910 db_xref=GeneID:5365557 locus_tag=Mmwyl1_0934 note='YiuR; outer membrane siderophore receptor' product='putative outer membrane receptor' protein_id=YP_001339800.1 transl_table=11
NC_009654	GenBank	CDS	1032337	1033230	+	1	.	codon_start=1 db_xref=GI:152994966 db_xref=InterPro:IPR000847 db_xref=InterPro:IPR005119 db_xref=GeneID:5366603 locus_tag=Mmwyl1_0935 note='PFAM: regulatory protein LysR; LysR substrate-binding; KEGG: csa:Csal_2679 transcriptional regulator, LysR family' product='LysR family transcriptional regulator' protein_id=YP_001339801.1 transl_table=11
NC_009654	GenBank	CDS	1033269	1034363	+	-1	.	codon_start=1 db_xref=GI:152994967 db_xref=GeneID:5369049 locus_tag=Mmwyl1_0936 note='KEGG: pat:Patl_0737 Zn-dependent hydrolase of the beta-lactamase fold' product='Zn-dependent hydrolase' protein_id=YP_001339802.1 transl_table=11
NC_009654	GenBank	CDS	1034534	1035031	+	1	.	codon_start=1 db_xref=GI:152994968 db_xref=InterPro:IPR000182 db_xref=GeneID:5366558 locus_tag=Mmwyl1_0937 note='PFAM: GCN5-related N-acetyltransferase; KEGG: ppr:PBPRB1050 hypothetical protein' product='N-acetyltransferase GCN5' protein_id=YP_001339803.1 transl_table=11
NC_009654	GenBank	CDS	1035275	1035745	+	-1	.	codon_start=1 db_xref=GI:152994969 db_xref=GeneID:5364960 locus_tag=Mmwyl1_0938 note='KEGG: sit:TM1040_2040 hypothetical protein' product='hypothetical protein' protein_id=YP_001339804.1 transl_table=11
NC_009654	GenBank	CDS	1035846	1036121	+	-1	.	codon_start=1 db_xref=GI:152994970 db_xref=GeneID:5365407 locus_tag=Mmwyl1_0939 note='KEGG: cps:CPS_1673 hypothetical protein' product='hypothetical protein' protein_id=YP_001339805.1 transl_table=11
NC_009654	GenBank	CDS	1036174	1037127	+	1	.	codon_start=1 db_xref=GI:152994971 db_xref=InterPro:IPR000847 db_xref=InterPro:IPR005119 db_xref=GeneID:5369041 locus_tag=Mmwyl1_0940 note='PFAM: regulatory protein LysR; LysR substrate-binding; KEGG: cps:CPS_1672 transcriptional regulator, LysR family' product='LysR family transcriptional regulator' protein_id=YP_001339806.1 transl_table=11
NC_009654	GenBank	CDS	1037203	1037895	+	1	.	codon_start=1 db_xref=GI:152994972 db_xref=InterPro:IPR001034 db_xref=InterPro:IPR013196 db_xref=GeneID:5367535 locus_tag=Mmwyl1_0941 note='PFAM: regulatory protein DeoR; Helix-turn-helix type 11 domain protein; KEGG: chu:CHU_1731 transcriptional regulator, DeoR family' product='helix-turn-helix type 11 domain-containing protein' protein_id=YP_001339807.1 transl_table=11
NC_009654	GenBank	CDS	1038012	1038446	+	1	.	codon_start=1 db_xref=GI:152994973 db_xref=InterPro:IPR006913 db_xref=GeneID:5366930 locus_tag=Mmwyl1_0942 note='PFAM: glutathione-dependent formaldehyde-activating GFA; KEGG: sdn:Sden_2618 glutathione-dependent formaldehyde-activating, GFA' product='glutathione-dependent formaldehyde-activating protein' protein_id=YP_001339808.1 transl_table=11
NC_009654	GenBank	CDS	1038618	1039964	+	-1	.	codon_start=1 db_xref=GI:152994974 db_xref=InterPro:IPR004680 db_xref=InterPro:IPR004770 db_xref=InterPro:IPR010656 db_xref=GeneID:5367481 locus_tag=Mmwyl1_0943 note='PFAM: Citrate transporter; Na+ antiporter NhaC; TRAP C4-dicarboxylate transport system permease DctM subunit; KEGG: csa:Csal_1651 Na+/H+ antiporter NhaC' product='Na+ antiporter NhaC' protein_id=YP_001339809.1 transl_table=11
NC_009654	GenBank	CDS	1040345	1040857	+	1	.	codon_start=1 db_xref=GI:152994975 db_xref=InterPro:IPR000182 db_xref=GeneID:5368021 locus_tag=Mmwyl1_0944 note='PFAM: GCN5-related N-acetyltransferase; KEGG: shw:Sputw3181_2980 GCN5-related N-acetyltransferase' product='N-acetyltransferase GCN5' protein_id=YP_001339810.1 transl_table=11
NC_009654	GenBank	CDS	1040874	1041653	+	-1	.	codon_start=1 db_xref=GI:152994976 db_xref=GeneID:5368537 locus_tag=Mmwyl1_0945 note='KEGG: pin:Ping_2315 hypothetical protein' product='hypothetical protein' protein_id=YP_001339811.1 transl_table=11
NC_009654	GenBank	CDS	1041889	1042779	+	1	.	codon_start=1 db_xref=GI:152994977 db_xref=InterPro:IPR000847 db_xref=InterPro:IPR005119 db_xref=GeneID:5365157 locus_tag=Mmwyl1_0946 note='PFAM: regulatory protein LysR; LysR substrate-binding; KEGG: pin:Ping_2316 transcriptional regulator, substrate-binding of LysR family protein' product='LysR family transcriptional regulator' protein_id=YP_001339812.1 transl_table=11
NC_009654	GenBank	CDS	1042871	1043704	+	-1	.	codon_start=1 db_xref=GI:152994978 db_xref=GeneID:5366572 locus_tag=Mmwyl1_0947 note='KEGG: vch:VCA0458 hypothetical protein' product='hypothetical protein' protein_id=YP_001339813.1 transl_table=11
NC_009654	GenBank	CDS	1044486	1045769	+	1	.	codon_start=1 db_xref=GI:152994979 db_xref=GeneID:5369056 locus_tag=Mmwyl1_0948 note='KEGG: abo:ABO_2509 branched-chain amino acid ABC transporter, putative' product='branched-chain amino acid ABC transporter' protein_id=YP_001339814.1 transl_table=11
NC_009654	GenBank	CDS	1045918	1047540	+	1	.	codon_start=1 db_xref=GI:152994980 db_xref=InterPro:IPR000357 db_xref=InterPro:IPR001851 db_xref=GeneID:5366411 locus_tag=Mmwyl1_0949 note='PFAM: HEAT domain containing protein; inner-membrane translocator; KEGG: pin:Ping_2987 ABC transporter inner-membrane translocator' product='inner-membrane translocator' protein_id=YP_001339815.1 transl_table=11
NC_009654	GenBank	CDS	1047537	1048670	+	1	.	codon_start=1 db_xref=GI:152994981 db_xref=InterPro:IPR001851 db_xref=GeneID:5364911 locus_tag=Mmwyl1_0950 note='PFAM: inner-membrane translocator; KEGG: abo:ABO_2511 branched-chain amino acid ABC transporter, permease protein' product='inner-membrane translocator' protein_id=YP_001339816.1 transl_table=11
NC_009654	GenBank	CDS	1048667	1049518	+	1	.	codon_start=1 db_xref=GI:152994982 db_xref=InterPro:IPR003439 db_xref=GeneID:5368670 locus_tag=Mmwyl1_0951 note='PFAM: ABC transporter related; KEGG: pin:Ping_2989 ABC transporter ATP-binding protein' product='ABC transporter-like protein' protein_id=YP_001339817.1 transl_table=11
NC_009654	GenBank	CDS	1049515	1050222	+	1	.	codon_start=1 db_xref=GI:152994983 db_xref=InterPro:IPR003439 db_xref=InterPro:IPR003593 db_xref=GeneID:5366213 locus_tag=Mmwyl1_0952 note='PFAM: ABC transporter related; SMART: AAA ATPase; KEGG: pin:Ping_2990 ABC transporter ATP-binding protein' product='ABC transporter-like protein' protein_id=YP_001339818.1 transl_table=11
NC_009654	GenBank	CDS	1050276	1051214	+	1	.	codon_start=1 db_xref=GI:152994984 db_xref=InterPro:IPR002669 db_xref=GeneID:5367358 locus_tag=Mmwyl1_0953 note='PFAM: Urease accessory protein UreD; KEGG: pin:Ping_2991 urease accessory protein UreD' product='urease accessory protein UreD' protein_id=YP_001339819.1 transl_table=11
NC_009654	GenBank	CDS	1051285	1051587	+	1	.	EC_number=3.5.1.5 codon_start=1 db_xref=GI:152994985 db_xref=InterPro:IPR002026 db_xref=GeneID:5368947 gene=ureA locus_tag=Mmwyl1_0954 note='UreA, with UreB and UreC catalyzes the hydrolysis of urea into ammonia and carbon dioxide; nickel metalloenzyme; accessory proteins UreD, UreE, UreF, and UreG are necessary for assembly of the metallocenter' product='urease subunit gamma' protein_id=YP_00133…
NC_009654	GenBank	CDS	1051648	1051965	+	1	.	EC_number=3.5.1.5 codon_start=1 db_xref=GI:152994986 db_xref=InterPro:IPR002019 db_xref=GeneID:5368582 locus_tag=Mmwyl1_0955 note='TIGRFAM: urease, beta subunit; PFAM: Urease beta subunit; KEGG: rpa:RPA3662 urease beta subunit' product='urease subunit beta' protein_id=YP_001339821.1 transl_table=11
NC_009654	GenBank	CDS	1051965	1053671	+	1	.	EC_number=3.5.1.5 codon_start=1 db_xref=GI:152994987 db_xref=InterPro:IPR005848 db_xref=InterPro:IPR006680 db_xref=InterPro:IPR011612 db_xref=GeneID:5367223 gene=ureC locus_tag=Mmwyl1_0956 note='ureases catalyze the hydrolysis of urea into ammonia and carbon dioxide; in Helicobacter pylori the ammonia released plays a key role in bacterial survival by neutralizing acids when colonizing the gastri…
NC_009654	GenBank	CDS	1053708	1054151	+	1	.	codon_start=1 db_xref=GI:152994988 db_xref=InterPro:IPR007864 db_xref=GeneID:5367321 locus_tag=Mmwyl1_0957 note='involved in the assembly of the urease metallocenter; possible nickel donor' product='urease accessory protein UreE' protein_id=YP_001339823.1 transl_table=11
NC_009654	GenBank	CDS	1054132	1054824	+	1	.	codon_start=1 db_xref=GI:152994989 db_xref=InterPro:IPR002639 db_xref=GeneID:5365929 locus_tag=Mmwyl1_0958 note='PFAM: Urease accessory protein UreF; KEGG: sde:Sde_0223 urease accessory protein UreF' product='urease accessory protein UreF' protein_id=YP_001339824.1 transl_table=11
NC_009654	GenBank	CDS	1055002	1055643	+	1	.	codon_start=1 db_xref=GI:152994990 db_xref=InterPro:IPR003495 db_xref=InterPro:IPR004400 db_xref=GeneID:5369070 locus_tag=Mmwyl1_0959 note='TIGRFAM: urease accessory protein UreG; PFAM: cobalamin synthesis protein P47K; KEGG: hch:HCH_04526 urease accessory protein UreG' product='urease accessory protein UreG' protein_id=YP_001339825.1 transl_table=11
NC_009654	GenBank	CDS	1055714	1056298	+	1	.	codon_start=1 db_xref=GI:152994991 db_xref=InterPro:IPR007038 db_xref=GeneID:5368811 locus_tag=Mmwyl1_0960 note='PFAM: HupE/UreJ protein; KEGG: rle:pRL90274 putative transmembrane hydrogenase-related protein' product='HupE/UreJ protein' protein_id=YP_001339826.1 transl_table=11
NC_009654	GenBank	CDS	1056356	1059820	+	1	.	codon_start=1 db_xref=GI:152994992 db_xref=InterPro:IPR001789 db_xref=InterPro:IPR003594 db_xref=InterPro:IPR003661 db_xref=InterPro:IPR004358 db_xref=InterPro:IPR005467 db_xref=GeneID:5368072 locus_tag=Mmwyl1_0961 note='PFAM: response regulator receiver; ATP-binding region ATPase domain protein; histidine kinase A domain protein; KEGG: maq:Maqu_3868 integral membrane sensor hybrid histidine kina…
NC_009654	GenBank	CDS	1059846	1060760	+	1	.	codon_start=1 db_xref=GI:152994993 db_xref=InterPro:IPR000792 db_xref=InterPro:IPR001789 db_xref=InterPro:IPR002197 db_xref=GeneID:5367144 locus_tag=Mmwyl1_0962 note='PFAM: regulatory protein LuxR; response regulator receiver; KEGG: abo:ABO_1987 DNA-binding response regulator, LuxR family' product='response regulator receiver protein' protein_id=YP_001339828.1 transl_table=11
NC_009654	GenBank	CDS	1060777	1061703	+	-1	.	codon_start=1 db_xref=GI:152994994 db_xref=InterPro:IPR000847 db_xref=InterPro:IPR005119 db_xref=GeneID:5368175 locus_tag=Mmwyl1_0963 note='PFAM: regulatory protein LysR; LysR substrate-binding; KEGG: nmu:Nmul_A1739 transcriptional regulator, LysR family' product='LysR family transcriptional regulator' protein_id=YP_001339829.1 transl_table=11
NC_009654	GenBank	CDS	1061710	1062819	+	-1	.	codon_start=1 db_xref=GI:152994995 db_xref=InterPro:IPR003439 db_xref=InterPro:IPR003593 db_xref=InterPro:IPR005666 db_xref=GeneID:5365862 locus_tag=Mmwyl1_0964 note='TIGRFAM: sulfate ABC transporter, ATPase subunit; PFAM: ABC transporter related; SMART: AAA ATPase; KEGG: azo:azo1333 putative sulfate transport ATP-binding protein' product='sulfate ABC transporter ATPase' protein_id=YP_001339830.1…
NC_009654	GenBank	CDS	1062830	1063708	+	-1	.	codon_start=1 db_xref=GI:152994996 db_xref=InterPro:IPR000515 db_xref=InterPro:IPR005667 db_xref=InterPro:IPR011866 db_xref=GeneID:5366175 locus_tag=Mmwyl1_0965 note='TIGRFAM: sulfate ABC transporter, inner membrane subunit; sulfate ABC transporter, inner membrane subunit CysW; PFAM: binding-protein-dependent transport systems inner membrane component; KEGG: azo:azo1334 putative sulfate transport…
NC_009654	GenBank	CDS	1063709	1064548	+	-1	.	codon_start=1 db_xref=GI:152994997 db_xref=InterPro:IPR000515 db_xref=InterPro:IPR005667 db_xref=InterPro:IPR011865 db_xref=GeneID:5367344 locus_tag=Mmwyl1_0966 note='TIGRFAM: sulfate ABC transporter, inner membrane subunit; sulfate ABC transporter, inner membrane subunit CysT; PFAM: binding-protein-dependent transport systems inner membrane component; KEGG: azo:azo1335 sulfate transport system p…
NC_009654	GenBank	CDS	1064762	1065775	+	-1	.	codon_start=1 db_xref=GI:152994998 db_xref=InterPro:IPR000957 db_xref=InterPro:IPR005669 db_xref=InterPro:IPR006059 db_xref=GeneID:5368965 locus_tag=Mmwyl1_0967 note='TIGRFAM: sulfate ABC transporter, periplasmic sulfate-binding protein; PFAM: extracellular solute-binding protein family 1; KEGG: rru:Rru_A3400 thiosulphate-binding protein' product='sulfate ABC transporter periplasmic sulfate-bindi…
NC_009654	GenBank	CDS	1065944	1066381	+	1	.	codon_start=1 db_xref=GI:152994999 db_xref=InterPro:IPR000182 db_xref=GeneID:5367345 locus_tag=Mmwyl1_0968 note='PFAM: GCN5-related N-acetyltransferase; KEGG: eca:ECA3329 putative acetyltransferase' product='N-acetyltransferase GCN5' protein_id=YP_001339834.1 transl_table=11
NC_009654	GenBank	CDS	1066991	1068886	+	-1	.	codon_start=1 db_xref=GI:152995000 db_xref=InterPro:IPR003660 db_xref=InterPro:IPR004089 db_xref=InterPro:IPR004090 db_xref=GeneID:5367339 locus_tag=Mmwyl1_0969 note='PFAM: histidine kinase HAMP region domain protein; chemotaxis sensory transducer; KEGG: shn:Shewana3_0895 methyl-accepting chemotaxis sensory transducer' product='methyl-accepting chemotaxis sensory transducer' protein_id=YP_0013398…
NC_009654	GenBank	CDS	1068955	1070253	+	-1	.	codon_start=1 db_xref=GI:152995001 db_xref=InterPro:IPR004680 db_xref=InterPro:IPR009827 db_xref=GeneID:5367944 locus_tag=Mmwyl1_0970 note='PFAM: Citrate transporter; Dicarboxylate carrier MatC domain protein; KEGG: cje:Cj0555 putative integral memnbrane protein' product='dicarboxylate carrier MatC domain-containing protein' protein_id=YP_001339836.1 transl_table=11
NC_009654	GenBank	CDS	1070292	1071116	+	-1	.	codon_start=1 db_xref=GI:152995002 db_xref=InterPro:IPR006992 db_xref=GeneID:5365430 locus_tag=Mmwyl1_0971 note='PFAM: amidohydrolase 2; KEGG: rso:RS05190 probable hydrolase transmembrane protein' product='amidohydrolase 2' protein_id=YP_001339837.1 transl_table=11
NC_009654	GenBank	CDS	1071285	1072022	+	1	.	codon_start=1 db_xref=GI:152995003 db_xref=InterPro:IPR000524 db_xref=InterPro:IPR011663 db_xref=GeneID:5367266 locus_tag=Mmwyl1_0972 note='PFAM: regulatory protein GntR HTH; UbiC transcription regulator-associated domain protein; KEGG: rso:RS03035 probable transcription regulator protein' product='GntR family transcriptional regulator' protein_id=YP_001339838.1 transl_table=11
NC_009654	GenBank	CDS	1072136	1072465	+	1	.	codon_start=1 db_xref=GI:152995004 db_xref=GeneID:5367043 locus_tag=Mmwyl1_0973 note='KEGG: bbr:BB1388 hypothetical protein' product='hypothetical protein' protein_id=YP_001339839.1 transl_table=11
NC_009654	GenBank	CDS	1072573	1073517	+	-1	.	codon_start=1 db_xref=GI:152995005 db_xref=InterPro:IPR000005 db_xref=GeneID:5364801 locus_tag=Mmwyl1_0974 note='PFAM: helix-turn-helix- domain containing protein AraC type; KEGG: shn:Shewana3_3975 transcriptional regulator, AraC family' product='helix-turn-helix domain-containing protein' protein_id=YP_001339840.1 transl_table=11
NC_009654	GenBank	CDS	1073657	1074175	+	1	.	codon_start=1 db_xref=GI:152995006 db_xref=InterPro:IPR000868 db_xref=GeneID:5364791 locus_tag=Mmwyl1_0975 note='PFAM: isochorismatase hydrolase; KEGG: vpa:VP1994 putative isochorismatase-related protein' product='isochorismatase hydrolase' protein_id=YP_001339841.1 transl_table=11
NC_009654	GenBank	gene	1074351	1074427	+	1	.	db_xref=GeneID:5367375 locus_tag=Mmwyl1_R0003 note=tRNA-Met1
NC_009654	GenBank	tRNA	1074351	1074427	+	1	.	db_xref=GeneID:5367375 locus_tag=Mmwyl1_R0003 product=tRNA-Met
NC_009654	GenBank	CDS	1074712	1075524	+	1	.	codon_start=1 db_xref=GI:152995007 db_xref=InterPro:IPR000847 db_xref=InterPro:IPR004606 db_xref=InterPro:IPR005116 db_xref=GeneID:5366079 locus_tag=Mmwyl1_0976 note='PFAM: regulatory protein LysR; TOBE domain protein; KEGG: plt:Plut_1543 molybdenum-binding protein-like' product='ModE family transcriptional regulator' protein_id=YP_001339842.1 transl_table=11
NC_009654	GenBank	CDS	1075573	1076712	+	-1	.	codon_start=1 db_xref=GI:152995008 db_xref=InterPro:IPR003439 db_xref=InterPro:IPR003593 db_xref=InterPro:IPR005116 db_xref=InterPro:IPR011868 db_xref=GeneID:5367665 locus_tag=Mmwyl1_0977 note='TIGRFAM: molybdate ABC transporter, ATPase subunit; PFAM: ABC transporter related; TOBE domain protein; SMART: AAA ATPase; KEGG: tbd:Tbd_1285 molybdate ABC transporter, ATP-binding protein' product='molybd…
NC_009654	GenBank	CDS	1076715	1077398	+	-1	.	codon_start=1 db_xref=GI:152995009 db_xref=InterPro:IPR000515 db_xref=InterPro:IPR011867 db_xref=GeneID:5368106 locus_tag=Mmwyl1_0978 note='TIGRFAM: molybdate ABC transporter, inner membrane subunit; PFAM: binding-protein-dependent transport systems inner membrane component; KEGG: azo:azo3838 putative molybdenum transport system permease protein' product='molybdate ABC transporter inner membrane …
NC_009654	GenBank	CDS	1077408	1078166	+	-1	.	codon_start=1 db_xref=GI:152995010 db_xref=InterPro:IPR005950 db_xref=InterPro:IPR006059 db_xref=InterPro:IPR011587 db_xref=GeneID:5366650 locus_tag=Mmwyl1_0979 note='TIGRFAM: molybdenum ABC transporter, periplasmic molybdate-binding protein; PFAM: extracellular solute-binding protein family 1; KEGG: aav:Aave_2028 molybdenum ABC transporter, periplasmic molybdate-binding protein' product='molybde…
NC_009654	GenBank	CDS	1078329	1081526	+	-1	.	codon_start=1 db_xref=GI:152995011 db_xref=InterPro:IPR003607 db_xref=InterPro:IPR003660 db_xref=GeneID:5368160 locus_tag=Mmwyl1_0980 note='PFAM: histidine kinase HAMP region domain protein; SMART: metal-dependent phosphohydrolase HD region; KEGG: vvy:VV1527 hypothetical protein' product='metal dependent phosphohydrolase' protein_id=YP_001339846.1 transl_table=11
NC_009654	GenBank	CDS	1081835	1083226	+	1	.	codon_start=1 db_xref=GI:152995012 db_xref=InterPro:IPR001991 db_xref=GeneID:5365371 locus_tag=Mmwyl1_0981 note='PFAM: sodium:dicarboxylate symporter; KEGG: ppr:PBPRA2381 putative sodium/dicarboxylate symporter' product='sodium:dicarboxylate symporter' protein_id=YP_001339847.1 transl_table=11
NC_009654	GenBank	CDS	1083430	1085421	+	1	.	codon_start=1 db_xref=GI:152995013 db_xref=InterPro:IPR001388 db_xref=InterPro:IPR003660 db_xref=InterPro:IPR004089 db_xref=InterPro:IPR004090 db_xref=InterPro:IPR013587 db_xref=GeneID:5368993 locus_tag=Mmwyl1_0982 note='PFAM: histidine kinase HAMP region domain protein; chemotaxis sensory transducer; Nitrate and nitrite sensing domain protein; KEGG: vfi:VF0698 methyl-accepting chemotaxis protein…
NC_009654	GenBank	CDS	1085472	1085909	+	-1	.	codon_start=1 db_xref=GI:152995014 db_xref=GeneID:5367365 locus_tag=Mmwyl1_0983 note='KEGG: pat:Patl_1925 hypothetical protein' product='hypothetical protein' protein_id=YP_001339849.1 transl_table=11
NC_009654	GenBank	CDS	1085968	1086450	+	-1	.	codon_start=1 db_xref=GI:152995015 db_xref=GeneID:5366375 locus_tag=Mmwyl1_0984 note='KEGG: pat:Patl_1925 hypothetical protein' product='hypothetical protein' protein_id=YP_001339850.1 transl_table=11
NC_009654	GenBank	CDS	1086489	1087880	+	-1	.	codon_start=1 db_xref=GI:152995016 db_xref=InterPro:IPR000629 db_xref=InterPro:IPR001650 db_xref=InterPro:IPR011545 db_xref=InterPro:IPR014001 db_xref=InterPro:IPR014014 db_xref=InterPro:IPR014021 db_xref=GeneID:5367268 locus_tag=Mmwyl1_0985 note='PFAM: helicase domain protein; DEAD/DEAH box helicase domain protein; SMART: DEAD-like helicases; KEGG: tcx:Tcr_0779 DEAD/DEAH box helicase-like' produ…
NC_009654	GenBank	CDS	1088089	1088970	+	-1	.	codon_start=1 db_xref=GI:152995017 db_xref=InterPro:IPR002931 db_xref=InterPro:IPR013589 db_xref=GeneID:5367913 locus_tag=Mmwyl1_0986 note='PFAM: transglutaminase domain protein; transglutaminase domain protein; KEGG: sde:Sde_3097 hypothetical protein' product='transglutaminase domain-containing protein' protein_id=YP_001339852.1 transl_table=11
NC_009654	GenBank	CDS	1088967	1091546	+	-1	.	codon_start=1 db_xref=GI:152995018 db_xref=InterPro:IPR007296 db_xref=InterPro:IPR007297 db_xref=InterPro:IPR007302 db_xref=GeneID:5366509 locus_tag=Mmwyl1_0987 note='PFAM: protein of unknown function DUF403; protein of unknown function DUF404; protein of unknown function DUF407; KEGG: sde:Sde_3098 protein of unknown function DUF403' product='hypothetical protein' protein_id=YP_001339853.1 transl…
NC_009654	GenBank	CDS	1091576	1094935	+	-1	.	codon_start=1 db_xref=GI:152995019 db_xref=InterPro:IPR002931 db_xref=InterPro:IPR013589 db_xref=GeneID:5368098 locus_tag=Mmwyl1_0988 note='PFAM: transglutaminase domain protein; transglutaminase domain protein; KEGG: sde:Sde_3099 transglutaminase-like superfamily domain protein' product='transglutaminase domain-containing protein' protein_id=YP_001339854.1 transl_table=11
NC_009654	GenBank	CDS	1094932	1095876	+	-1	.	codon_start=1 db_xref=GI:152995020 db_xref=InterPro:IPR007296 db_xref=GeneID:5368091 locus_tag=Mmwyl1_0989 note='PFAM: protein of unknown function DUF403; KEGG: sde:Sde_3100 hypothetical protein' product='hypothetical protein' protein_id=YP_001339855.1 transl_table=11
NC_009654	GenBank	CDS	1095879	1097333	+	-1	.	codon_start=1 db_xref=GI:152995021 db_xref=InterPro:IPR007297 db_xref=InterPro:IPR007302 db_xref=GeneID:5365838 locus_tag=Mmwyl1_0990 note='PFAM: protein of unknown function DUF404; protein of unknown function DUF407; KEGG: sde:Sde_3101 hypothetical protein' product='hypothetical protein' protein_id=YP_001339856.1 transl_table=11
NC_009654	GenBank	CDS	1097666	1098859	+	1	.	EC_number=1.14.13.1 codon_start=1 db_xref=GI:152995022 db_xref=InterPro:IPR001100 db_xref=InterPro:IPR002938 db_xref=InterPro:IPR003042 db_xref=InterPro:IPR006076 db_xref=InterPro:IPR013027 db_xref=GeneID:5364980 locus_tag=Mmwyl1_0991 note='PFAM: monooxygenase FAD-binding; FAD dependent oxidoreductase; KEGG: pat:Patl_3662 monooxygenase, FAD-binding' product='salicylate 1-monooxygenase' protein_id…
NC_009654	GenBank	CDS	1099051	1101390	+	1	.	codon_start=1 db_xref=GI:152995023 db_xref=InterPro:IPR002372 db_xref=GeneID:5366564 locus_tag=Mmwyl1_0992 note='PFAM: Pyrrolo-quinoline quinone; KEGG: ilo:IL0790 glucose dehydrogenase' product='Pyrrolo-quinoline quinone' protein_id=YP_001339858.1 transl_table=11
NC_009654	GenBank	CDS	1101702	1103015	+	1	.	codon_start=1 db_xref=GI:152995024 db_xref=InterPro:IPR001991 db_xref=InterPro:IPR004770 db_xref=GeneID:5366896 locus_tag=Mmwyl1_0993 note='PFAM: Na+ antiporter NhaC; KEGG: hch:HCH_01694 Na+/H+ antiporter' product='Na+ antiporter NhaC' protein_id=YP_001339859.1 transl_table=11
NC_009654	GenBank	CDS	1103151	1104041	+	1	.	codon_start=1 db_xref=GI:152995025 db_xref=InterPro:IPR000620 db_xref=GeneID:5367444 locus_tag=Mmwyl1_0994 note='PFAM: protein of unknown function DUF6 transmembrane; KEGG: hch:HCH_02049 permease of the drug/metabolite transporter (DMT) superfamily' product='hypothetical protein' protein_id=YP_001339860.1 transl_table=11
NC_009654	GenBank	CDS	1104042	1104620	+	-1	.	codon_start=1 db_xref=GI:152995026 db_xref=InterPro:IPR001647 db_xref=GeneID:5364874 locus_tag=Mmwyl1_0995 note='PFAM: regulatory protein TetR; KEGG: mpt:Mpe_A2962 transcriptional regulator, TetR family' product='TetR family transcriptional regulator' protein_id=YP_001339861.1 transl_table=11
NC_009654	GenBank	CDS	1104715	1105908	+	1	.	codon_start=1 db_xref=GI:152995027 db_xref=InterPro:IPR006143 db_xref=GeneID:5364978 locus_tag=Mmwyl1_0996 note='TIGRFAM: efflux transporter, RND family, MFP subunit; PFAM: secretion protein HlyD family protein; KEGG: ppd:Ppro_0331 efflux transporter, RND family, MFP subunit' product='RND family efflux transporter MFP subunit' protein_id=YP_001339862.1 transl_table=11
NC_009654	GenBank	CDS	1105912	1109040	+	1	.	codon_start=1 db_xref=GI:152995028 db_xref=InterPro:IPR000010 db_xref=InterPro:IPR001036 db_xref=InterPro:IPR004764 db_xref=GeneID:5365686 locus_tag=Mmwyl1_0997 note='TIGRFAM: transporter, hydrophobe/amphiphile efflux-1 (HAE1) family; PFAM: acriflavin resistance protein; KEGG: yen:YE0444 multidrug efflux protein' product='hydrophobe/amphiphile efflux-1 (HAE1) family protein' protein_id=YP_0013398…
NC_009654	GenBank	CDS	1109133	1109930	+	-1	.	codon_start=1 db_xref=GI:152995029 db_xref=InterPro:IPR000515 db_xref=InterPro:IPR005769 db_xref=GeneID:5368289 locus_tag=Mmwyl1_0998 note='TIGRFAM: phosphonate ABC transporter, inner membrane subunit; PFAM: binding-protein-dependent transport systems inner membrane component; KEGG: bbr:BB0945 binding-protein-dependent transport system permease protein' product='phosphonate ABC transporter inner …
NC_009654	GenBank	CDS	1109953	1110747	+	-1	.	codon_start=1 db_xref=GI:152995030 db_xref=InterPro:IPR000515 db_xref=InterPro:IPR005769 db_xref=GeneID:5367263 locus_tag=Mmwyl1_0999 note='TIGRFAM: phosphonate ABC transporter, inner membrane subunit; PFAM: binding-protein-dependent transport systems inner membrane component; KEGG: bbr:BB0946 binding-protein-dependent transport systems inner membrane component' product='phosphonate ABC transport…
NC_009654	GenBank	CDS	1110735	1111520	+	-1	.	codon_start=1 db_xref=GI:152995031 db_xref=InterPro:IPR003439 db_xref=InterPro:IPR003593 db_xref=InterPro:IPR012693 db_xref=GeneID:5366798 locus_tag=Mmwyl1_1000 note='TIGRFAM: phosphonate ABC transporter, ATPase subunit; PFAM: ABC transporter related; SMART: AAA ATPase; KEGG: dvl:Dvul_1231 phosphonate ABC transporter, ATPase subunit' product='phosphonate ABC transporter ATPase' protein_id=YP_0013…
NC_009654	GenBank	CDS	1111625	1112668	+	-1	.	codon_start=1 db_xref=GI:152995032 db_xref=InterPro:IPR005770 db_xref=GeneID:5368043 locus_tag=Mmwyl1_1001 note='TIGRFAM: phosphonate ABC transporter, periplasmic phosphonate-binding protein; KEGG: dvl:Dvul_1230 phosphonate ABC transporter, periplasmic phosphonate-binding protein' product='phosphonate ABC transporter periplasmic phosphonate-binding protein' protein_id=YP_001339867.1 transl_table=…
NC_009654	GenBank	CDS	1112887	1114254	+	-1	.	codon_start=1 db_xref=GI:152995033 db_xref=InterPro:IPR001789 db_xref=InterPro:IPR002078 db_xref=InterPro:IPR002197 db_xref=InterPro:IPR003593 db_xref=GeneID:5366386 locus_tag=Mmwyl1_1002 note='PFAM: response regulator receiver; sigma-54 factor interaction domain-containing protein; helix-turn-helix Fis-type; SMART: AAA ATPase; KEGG: dar:Daro_0477 helix-turn-helix, fis-type' product='two componen…
NC_009654	GenBank	CDS	1114255	1116147	+	-1	.	codon_start=1 db_xref=GI:152995034 db_xref=InterPro:IPR003594 db_xref=InterPro:IPR003660 db_xref=InterPro:IPR003661 db_xref=InterPro:IPR004358 db_xref=InterPro:IPR005467 db_xref=GeneID:5366789 locus_tag=Mmwyl1_1003 note='PFAM: ATP-binding region ATPase domain protein; histidine kinase HAMP region domain protein; histidine kinase A domain protein; KEGG: atc:AGR_C_174 probable two-component sensor'…
NC_009654	GenBank	CDS	1116397	1116972	+	1	.	codon_start=1 db_xref=GI:152995035 db_xref=InterPro:IPR000415 db_xref=GeneID:5367322 locus_tag=Mmwyl1_1004 note='PFAM: nitroreductase; KEGG: shm:Shewmr7_2374 nitroreductase' product=nitroreductase protein_id=YP_001339870.1 transl_table=11
NC_009654	GenBank	CDS	1116950	1117660	+	1	.	codon_start=1 db_xref=GI:152995036 db_xref=InterPro:IPR008278 db_xref=GeneID:5366764 locus_tag=Mmwyl1_1005 note='PFAM: 4'-phosphopantetheinyl transferase; KEGG: gvi:glr2851 hetI protein homolog' product='4'-phosphopantetheinyl transferase' protein_id=YP_001339871.1 transl_table=11
NC_009654	GenBank	CDS	1117773	1119953	+	-1	.	codon_start=1 db_xref=GI:152995037 db_xref=InterPro:IPR000531 db_xref=InterPro:IPR010105 db_xref=InterPro:IPR012910 db_xref=GeneID:5367871 locus_tag=Mmwyl1_1006 note='TIGRFAM: TonB-dependent siderophore receptor; PFAM: TonB-dependent receptor; TonB-dependent receptor plug; KEGG: abo:ABO_2091 ferrioxamine receptor precursor' product='TonB-dependent siderophore receptor' protein_id=YP_001339872.1 t…
NC_009654	GenBank	CDS	1119990	1121645	+	-1	.	codon_start=1 db_xref=GI:152995038 db_xref=InterPro:IPR003439 db_xref=InterPro:IPR003593 db_xref=InterPro:IPR005898 db_xref=InterPro:IPR011527 db_xref=GeneID:5367376 locus_tag=Mmwyl1_1007 note='TIGRFAM: cyclic peptide transporter; PFAM: ABC transporter related; SMART: AAA ATPase; KEGG: abo:ABO_2095 ABC export system,permease/ATP-binding protein' product='cyclic peptide transporter' protein_id=YP_…
NC_009654	GenBank	CDS	1121733	1123652	+	-1	.	codon_start=1 db_xref=GI:152995039 db_xref=InterPro:IPR000522 db_xref=GeneID:5365343 locus_tag=Mmwyl1_1008 note='part of the FhuBCD ATP-dependent iron (III) hydroxamate transporter involved in the high-affinity transport of Fe(3+)-ferrichrome' product='iron-hydroxamate transporter permease subunit' protein_id=YP_001339874.1 transl_table=11
NC_009654	GenBank	CDS	1123709	1124596	+	-1	.	codon_start=1 db_xref=GI:152995040 db_xref=InterPro:IPR002491 db_xref=InterPro:IPR008091 db_xref=GeneID:5367663 locus_tag=Mmwyl1_1009 note='PFAM: periplasmic binding protein; KEGG: csa:Csal_1050 periplasmic binding protein' product='periplasmic-binding protein' protein_id=YP_001339875.1 transl_table=11
NC_009654	GenBank	CDS	1124596	1125360	+	-1	.	codon_start=1 db_xref=GI:152995041 db_xref=InterPro:IPR003439 db_xref=InterPro:IPR003593 db_xref=GeneID:5368354 locus_tag=Mmwyl1_1010 note='PFAM: ABC transporter related; SMART: AAA ATPase; KEGG: csa:Csal_1051 ABC transporter related' product='ABC transporter-like protein' protein_id=YP_001339876.1 transl_table=11
NC_009654	GenBank	CDS	1125683	1127269	+	1	.	codon_start=1 db_xref=GI:152995042 db_xref=InterPro:IPR000795 db_xref=InterPro:IPR004161 db_xref=InterPro:IPR004548 db_xref=InterPro:IPR005225 db_xref=GeneID:5368355 gene=prfC locus_tag=Mmwyl1_1011 note='stimulates the release of release factors 1 and 2 from the ribosome after hydrolysis of the ester bond in peptidyl-tRNA has occurred; GDP/GTP-binding protein' product='peptide chain release facto…
NC_009654	GenBank	CDS	1127339	1127686	+	1	.	codon_start=1 db_xref=GI:152995043 db_xref=InterPro:IPR000361 db_xref=GeneID:5368285 locus_tag=Mmwyl1_1012 note='TIGRFAM: iron-sulfur cluster assembly accessory protein; PFAM: HesB/YadR/YfhF-family protein; KEGG: pfl:PFL_5610 HesB/YadR/YfhF family protein' product='iron-sulfur cluster assembly accessory protein' protein_id=YP_001339878.1 transl_table=11
NC_009654	GenBank	CDS	1127761	1128834	+	-1	.	codon_start=1 db_xref=GI:152995044 db_xref=InterPro:IPR003594 db_xref=InterPro:IPR003660 db_xref=InterPro:IPR003661 db_xref=InterPro:IPR004358 db_xref=InterPro:IPR005467 db_xref=GeneID:5367264 locus_tag=Mmwyl1_1013 note='PFAM: ATP-binding region ATPase domain protein; histidine kinase HAMP region domain protein; histidine kinase A domain protein; KEGG: bur:Bcep18194_B3051 periplasmic sensor signa…
NC_009654	GenBank	CDS	1128831	1129565	+	-1	.	codon_start=1 db_xref=GI:152995045 db_xref=InterPro:IPR001789 db_xref=InterPro:IPR001867 db_xref=GeneID:5368450 locus_tag=Mmwyl1_1014 note='PFAM: response regulator receiver; transcriptional regulator domain protein; KEGG: rso:RS05454 probable two component response regulator transcription regulator protein' product='two component transcriptional regulator' protein_id=YP_001339880.1 transl_table=…
NC_009654	GenBank	CDS	1129680	1130834	+	1	.	codon_start=1 db_xref=GI:152995046 db_xref=InterPro:IPR006143 db_xref=GeneID:5366193 locus_tag=Mmwyl1_1015 note='TIGRFAM: efflux transporter, RND family, MFP subunit; PFAM: secretion protein HlyD family protein; KEGG: rso:RSp0313 probable multidrug efflux system protein' product='RND family efflux transporter MFP subunit' protein_id=YP_001339881.1 transl_table=11
NC_009654	GenBank	CDS	1130871	1133978	+	1	.	codon_start=1 db_xref=GI:152995047 db_xref=InterPro:IPR000731 db_xref=InterPro:IPR001036 db_xref=InterPro:IPR004764 db_xref=GeneID:5366102 locus_tag=Mmwyl1_1016 note='TIGRFAM: transporter, hydrophobe/amphiphile efflux-1 (HAE1) family; PFAM: acriflavin resistance protein; KEGG: rso:RSp0312 probable multidrug efflux system transmembrane protein' product='hydrophobe/amphiphile efflux-1 (HAE1) family…
NC_009654	GenBank	CDS	1134048	1134890	+	-1	.	codon_start=1 db_xref=GI:152995048 db_xref=GeneID:5368398 locus_tag=Mmwyl1_1017 product='hypothetical protein' protein_id=YP_001339883.1 transl_table=11
NC_009654	GenBank	CDS	1134993	1135295	+	-1	.	codon_start=1 db_xref=GI:152995049 db_xref=InterPro:IPR001890 db_xref=GeneID:5365417 locus_tag=Mmwyl1_1018 note='PFAM: protein of unknown function UPF0044; KEGG: csa:Csal_3083 protein of unknown function UPF0044' product='hypothetical protein' protein_id=YP_001339884.1 transl_table=11
NC_009654	GenBank	CDS	1135425	1136015	+	1	.	codon_start=1 db_xref=GI:152995050 db_xref=InterPro:IPR002877 db_xref=GeneID:5366852 locus_tag=Mmwyl1_1019 note='PFAM: ribosomal RNA methyltransferase RrmJ/FtsJ; KEGG: csa:Csal_3082 ribosomal RNA methyltransferase RrmJ/FtsJ' product='ribosomal RNA methyltransferase RrmJ/FtsJ' protein_id=YP_001339885.1 transl_table=11
NC_009654	GenBank	CDS	1136085	1138064	+	1	.	EC_number=3.6.4.3 codon_start=1 db_xref=GI:152995051 db_xref=InterPro:IPR000642 db_xref=InterPro:IPR003593 db_xref=InterPro:IPR003959 db_xref=InterPro:IPR003960 db_xref=InterPro:IPR005936 db_xref=InterPro:IPR011546 db_xref=GeneID:5367458 locus_tag=Mmwyl1_1020 note='KEGG: pst:PSPTO_4497 cell division protein FtsH; TIGRFAM: ATP-dependent metalloprotease FtsH; PFAM: peptidase M41; AAA ATPase central…
NC_009654	GenBank	CDS	1138099	1138932	+	1	.	EC_number=2.5.1.15 codon_start=1 db_xref=GI:152995052 db_xref=InterPro:IPR000489 db_xref=InterPro:IPR006390 db_xref=GeneID:5367146 locus_tag=Mmwyl1_1021 note='TIGRFAM: dihydropteroate synthase; PFAM: dihydropteroate synthase DHPS; KEGG: pae:PA4750 dihydropteroate synthase' product='dihydropteroate synthase' protein_id=YP_001339887.1 transl_table=11
NC_009654	GenBank	CDS	1138932	1140278	+	1	.	codon_start=1 db_xref=GI:152995053 db_xref=InterPro:IPR005841 db_xref=InterPro:IPR005843 db_xref=InterPro:IPR005844 db_xref=InterPro:IPR005845 db_xref=InterPro:IPR005846 db_xref=InterPro:IPR006352 db_xref=GeneID:5366776 locus_tag=Mmwyl1_1022 note='TIGRFAM: phosphoglucosamine mutase; PFAM: phosphoglucomutase/phosphomannomutase ; phosphoglucomutase/phosphomannomutase alpha/beta/alpha domain I; phos…
NC_009654	GenBank	CDS	1140368	1141117	+	1	.	EC_number=5.3.1.1 codon_start=1 db_xref=GI:152995054 db_xref=InterPro:IPR000652 db_xref=GeneID:5367267 locus_tag=Mmwyl1_1023 note='PFAM: triosephosphate isomerase; KEGG: tcx:Tcr_0815 triosephosphate isomerase' product='Triose-phosphate isomerase' protein_id=YP_001339889.1 transl_table=11
NC_009654	GenBank	CDS	1141121	1141474	+	1	.	codon_start=1 db_xref=GI:152995055 db_xref=InterPro:IPR004692 db_xref=GeneID:5366368 locus_tag=Mmwyl1_1024 note='TIGRFAM: preprotein translocase, SecG subunit; PFAM: Preprotein translocase SecG subunit; KEGG: maq:Maqu_3351 preprotein translocase, SecG subunit' product='preprotein translocase subunit SecG' protein_id=YP_001339890.1 transl_table=11
NC_009654	GenBank	gene	1141526	1141611	+	1	.	db_xref=GeneID:5366052 locus_tag=Mmwyl1_R0004 note=tRNA-Leu1
NC_009654	GenBank	tRNA	1141526	1141611	+	1	.	db_xref=GeneID:5366052 locus_tag=Mmwyl1_R0004 product=tRNA-Leu
NC_009654	GenBank	CDS	1141941	1142402	+	1	.	codon_start=1 db_xref=GI:152995056 db_xref=InterPro:IPR003728 db_xref=GeneID:5366078 locus_tag=Mmwyl1_1025 note='in Streptococcus pneumoniae this gene was found to be essential; structure determination of the Streptococcus protein shows that it is similar to a number of other proteins' product='hypothetical protein' protein_id=YP_001339891.1 transl_table=11
NC_009654	GenBank	CDS	1142431	1143921	+	1	.	codon_start=1 db_xref=GI:152995057 db_xref=InterPro:IPR003029 db_xref=InterPro:IPR004087 db_xref=InterPro:IPR004088 db_xref=InterPro:IPR010213 db_xref=InterPro:IPR010214 db_xref=InterPro:IPR013735 db_xref=GeneID:5365699 locus_tag=Mmwyl1_1026 note='TIGRFAM: transcription termination factor NusA; PFAM: RNA binding S1 domain protein; NusA domain protein; SMART: KH domain protein; KEGG: pau:PA14_6277…
NC_009654	GenBank	CDS	1143948	1146512	+	1	.	codon_start=1 db_xref=GI:152995058 db_xref=InterPro:IPR000178 db_xref=InterPro:IPR000795 db_xref=InterPro:IPR004161 db_xref=InterPro:IPR005225 db_xref=InterPro:IPR006847 db_xref=InterPro:IPR013575 db_xref=InterPro:IPR013684 db_xref=GeneID:5369171 locus_tag=Mmwyl1_1027 note='TIGRFAM: translation initiation factor IF-2; small GTP-binding protein; PFAM: protein synthesis factor GTP-binding; elongati…
NC_009654	GenBank	CDS	1146525	1146914	+	1	.	codon_start=1 db_xref=GI:152995059 db_xref=InterPro:IPR000238 db_xref=GeneID:5366223 locus_tag=Mmwyl1_1028 note='PFAM: ribosome-binding factor A; KEGG: csa:Csal_3073 ribosome-binding factor A' product='ribosome-binding factor A' protein_id=YP_001339894.1 transl_table=11
NC_009654	GenBank	CDS	1146924	1147850	+	1	.	codon_start=1 db_xref=GI:152995060 db_xref=InterPro:IPR002501 db_xref=InterPro:IPR014780 db_xref=InterPro:IPR015240 db_xref=GeneID:5364802 locus_tag=Mmwyl1_1029 note='TIGRFAM: tRNA pseudouridine synthase B; PFAM: pseudouridylate synthase TruB domain protein; tRNA pseudouridine synthase B; KEGG: saz:Sama_0963 pseudouridylate synthase' product='tRNA pseudouridine synthase B' protein_id=YP_001339895…
NC_009654	GenBank	CDS	1147962	1148231	+	1	.	codon_start=1 db_xref=GI:152995061 db_xref=InterPro:IPR000589 db_xref=InterPro:IPR005290 db_xref=GeneID:5366279 locus_tag=Mmwyl1_1030 note='PFAM: ribosomal protein S15; KEGG: hch:HCH_01243 ribosomal protein S15' product='30S ribosomal protein S15' protein_id=YP_001339896.1 transl_table=11
NC_009654	GenBank	CDS	1148408	1150516	+	1	.	EC_number=2.7.7.8 codon_start=1 db_xref=GI:152995062 db_xref=InterPro:IPR001247 db_xref=InterPro:IPR003029 db_xref=InterPro:IPR004087 db_xref=InterPro:IPR004088 db_xref=GeneID:5367462 locus_tag=Mmwyl1_1031 note='PFAM: 3' exoribonuclease; RNA binding S1 domain protein; KH type 1 domain protein; SMART: KH domain protein; KEGG: hch:HCH_01244 polyribonucleotide nucleotidyltransferase (polynucleotide …
NC_009654	GenBank	CDS	1150676	1151269	+	1	.	codon_start=1 db_xref=GI:152995063 db_xref=GeneID:5368079 locus_tag=Mmwyl1_1032 note='KEGG: tcx:Tcr_0516 hypothetical protein' product='hypothetical protein' protein_id=YP_001339898.1 transl_table=11
NC_009654	GenBank	CDS	1151324	1151734	+	-1	.	codon_start=1 db_xref=GI:152995064 db_xref=InterPro:IPR006683 db_xref=GeneID:5364867 locus_tag=Mmwyl1_1033 note='PFAM: thioesterase superfamily protein; KEGG: saz:Sama_2075 thioesterase superfamily' product='thioesterase superfamily protein' protein_id=YP_001339899.1 transl_table=11
NC_009654	GenBank	CDS	1151757	1152764	+	1	.	codon_start=1 db_xref=GI:152995065 db_xref=GeneID:5367600 locus_tag=Mmwyl1_1034 note='KEGG: vch:VC1541 hypothetical protein' product='hypothetical protein' protein_id=YP_001339900.1 transl_table=11
NC_009654	GenBank	CDS	1152775	1153098	+	-1	.	codon_start=1 db_xref=GI:152995066 db_xref=GeneID:5367639 locus_tag=Mmwyl1_1035 product='hypothetical protein' protein_id=YP_001339901.1 transl_table=11
NC_009654	GenBank	CDS	1153417	1154481	+	1	.	codon_start=1 db_xref=GI:152995067 db_xref=InterPro:IPR000160 db_xref=GeneID:5366757 locus_tag=Mmwyl1_1036 note='TIGRFAM: diguanylate cyclase; PFAM: GGDEF domain containing protein; KEGG: hch:HCH_04633 response regulator containing a CheY-like receiver domain and a GGDEF domain' product='diguanylate cyclase' protein_id=YP_001339902.1 transl_table=11
NC_009654	GenBank	CDS	1154585	1155559	+	1	.	EC_number=2.7.1.2 codon_start=1 db_xref=GI:152995068 db_xref=InterPro:IPR003836 db_xref=GeneID:5366234 locus_tag=Mmwyl1_1037 note='TIGRFAM: glucokinase; PFAM: Glucokinase; KEGG: psp:PSPPH_1178 glucokinase' product=glucokinase protein_id=YP_001339903.1 transl_table=11
NC_009654	GenBank	CDS	1155579	1157054	+	1	.	EC_number=1.1.1.49 codon_start=1 db_xref=GI:152995069 db_xref=InterPro:IPR001282 db_xref=GeneID:5366054 locus_tag=Mmwyl1_1038 note='TIGRFAM: glucose-6-phosphate 1-dehydrogenase; PFAM: glucose-6-phosphate dehydrogenase; KEGG: pat:Patl_0970 glucose-6-phosphate 1-dehydrogenase' product='glucose-6-phosphate 1-dehydrogenase' protein_id=YP_001339904.1 transl_table=11
NC_009654	GenBank	CDS	1157077	1157703	+	1	.	EC_number=4.1.2.14 codon_start=1 db_xref=GI:152995070 db_xref=InterPro:IPR000887 db_xref=GeneID:5366734 locus_tag=Mmwyl1_1039 note='TIGRFAM: 2-dehydro-3-deoxyphosphogluconate aldolase/4-hydroxy-2-oxoglutarate aldolase; PFAM: KDPG and KHG aldolase; KEGG: yps:YPTB2050 KHG/KDPG aldolase' product='2-dehydro-3-deoxyphosphogluconate aldolase' protein_id=YP_001339905.1 transl_table=11
NC_009654	GenBank	CDS	1157773	1159179	+	-1	.	codon_start=1 db_xref=GI:152995071 db_xref=InterPro:IPR003714 db_xref=InterPro:IPR006596 db_xref=GeneID:5367761 locus_tag=Mmwyl1_1040 note='PFAM: PhoH family protein; SMART: Nucleotide binding protein PINc; KEGG: pha:PSHAa2622 PhoH-like protein' product='PhoH family protein' protein_id=YP_001339906.1 transl_table=11
NC_009654	GenBank	CDS	1159527	1161365	+	-1	.	codon_start=1 db_xref=GI:152995072 db_xref=InterPro:IPR000943 db_xref=InterPro:IPR007127 db_xref=InterPro:IPR007624 db_xref=InterPro:IPR007627 db_xref=InterPro:IPR007630 db_xref=InterPro:IPR007631 db_xref=InterPro:IPR009042 db_xref=InterPro:IPR012760 db_xref=InterPro:IPR014284 db_xref=GeneID:5367782 locus_tag=Mmwyl1_1041 note='TIGRFAM: RNA polymerase sigma factor RpoD; RNA polymerase sigma-70; PF…
NC_009654	GenBank	CDS	1161481	1163481	+	-1	.	codon_start=1 db_xref=GI:152995073 db_xref=InterPro:IPR002694 db_xref=InterPro:IPR006154 db_xref=InterPro:IPR006171 db_xref=InterPro:IPR006295 db_xref=InterPro:IPR006647 db_xref=InterPro:IPR013173 db_xref=InterPro:IPR013264 db_xref=GeneID:5366296 locus_tag=Mmwyl1_1042 note='TIGRFAM: DNA primase; PFAM: zinc finger CHC2-family protein; TOPRIM domain protein; DNA primase DnaG DnaB-binding; DNA prima…
NC_009654	GenBank	CDS	1163486	1163932	+	-1	.	codon_start=1 db_xref=GI:152995074 db_xref=InterPro:IPR003789 db_xref=GeneID:5366820 locus_tag=Mmwyl1_1043 note='PFAM: GatB/Yqey domain protein; KEGG: sde:Sde_0718 hypothetical protein' product='GatB/Yqey domain-containing protein' protein_id=YP_001339909.1 transl_table=11
NC_009654	GenBank	CDS	1164119	1164334	+	-1	.	codon_start=1 db_xref=GI:152995075 db_xref=InterPro:IPR001911 db_xref=GeneID:5366355 locus_tag=Mmwyl1_1044 note='PFAM: ribosomal protein S21; KEGG: sde:Sde_0719 glutamine amidotransferase of anthranilate synthase' product='30S ribosomal protein S21' protein_id=YP_001339910.1 transl_table=11
NC_009654	GenBank	CDS	1164754	1165791	+	1	.	EC_number=3.4.24.57 codon_start=1 db_xref=GI:152995076 db_xref=InterPro:IPR000905 db_xref=GeneID:5364831 locus_tag=Mmwyl1_1045 note='TIGRFAM: putative metalloendopeptidase, glycoprotease family; PFAM: peptidase M22 glycoprotease; KEGG: maq:Maqu_0661 putative metalloendopeptidase, glycoprotease family' product='metalloendopeptidase glycoprotease family' protein_id=YP_001339911.1 transl_table=11
NC_009654	GenBank	CDS	1165793	1166158	+	1	.	codon_start=1 db_xref=GI:152995077 db_xref=InterPro:IPR006156 db_xref=InterPro:IPR006157 db_xref=GeneID:5369127 locus_tag=Mmwyl1_1046 note='TIGRFAM: dihydroneopterin aldolase; KEGG: xcb:XC_3887 dihydroneopterin aldolase' product='dihydroneopterin aldolase' protein_id=YP_001339912.1 transl_table=11
NC_009654	GenBank	CDS	1166229	1167326	+	-1	.	codon_start=1 db_xref=GI:152995078 db_xref=InterPro:IPR002646 db_xref=GeneID:5367330 locus_tag=Mmwyl1_1047 note='PFAM: Polynucleotide adenylyltransferase region; KEGG: hch:HCH_01366 tRNA nucleotidyltransferase' product='polynucleotide adenylyltransferase' protein_id=YP_001339913.1 transl_table=11
NC_009654	GenBank	CDS	1167333	1167653	+	-1	.	codon_start=1 db_xref=GI:152995079 db_xref=InterPro:IPR001763 db_xref=GeneID:5365284 locus_tag=Mmwyl1_1048 note='PFAM: Rhodanese domain protein; KEGG: eci:UTI89_C3925 thiosulfate sulfurtransferase GlpE' product='rhodanese domain-containing protein' protein_id=YP_001339914.1 transl_table=11
NC_009654	GenBank	CDS	1167650	1168477	+	-1	.	EC_number=3.6.1.41 codon_start=1 db_xref=GI:152995080 db_xref=InterPro:IPR004617 db_xref=InterPro:IPR004843 db_xref=GeneID:5367287 gene=apaH locus_tag=Mmwyl1_1049 note='hydrolyzes P(1),P(4)-bis(5'-adenosyl) tetraphosphate to form 2 ADP' product='diadenosine tetraphosphatase' protein_id=YP_001339915.1 transl_table=11
NC_009654	GenBank	CDS	1168487	1168861	+	-1	.	codon_start=1 db_xref=GI:152995081 db_xref=InterPro:IPR007474 db_xref=GeneID:5368697 gene=apaG locus_tag=Mmwyl1_1050 note='protein associated with Co2+ and Mg2+ efflux' product='ApaG protein' protein_id=YP_001339916.1 transl_table=11
NC_009654	GenBank	CDS	1168862	1169662	+	-1	.	codon_start=1 db_xref=GI:152995082 db_xref=InterPro:IPR001737 db_xref=InterPro:IPR011530 db_xref=GeneID:5369102 locus_tag=Mmwyl1_1051 note='TIGRFAM: dimethyladenosine transferase; PFAM: ribosomal RNA adenine methylase transferase; KEGG: pae:PA0592 rRNA (adenine-N6,N6)-dimethyltransferase' product='dimethyladenosine transferase' protein_id=YP_001339917.1 transl_table=11
NC_009654	GenBank	CDS	1169659	1170678	+	-1	.	EC_number=1.1.1.262 codon_start=1 db_xref=GI:152995083 db_xref=InterPro:IPR005255 db_xref=GeneID:5367747 locus_tag=Mmwyl1_1052 note='TIGRFAM: 4-hydroxythreonine-4-phosphate dehydrogenase; PFAM: Pyridoxal phosphate biosynthetic protein PdxA; KEGG: sde:Sde_0738 4-hydroxythreonine-4-phosphate dehydrogenase' product='4-hydroxythreonine-4-phosphate dehydrogenase' protein_id=YP_001339918.1 transl_table…
NC_009654	GenBank	CDS	1170688	1171938	+	-1	.	codon_start=1 db_xref=GI:152995084 db_xref=InterPro:IPR000297 db_xref=InterPro:IPR015391 db_xref=GeneID:5366021 locus_tag=Mmwyl1_1053 note='PFAM: PpiC-type peptidyl-prolyl cis-trans isomerase; SurA domain; KEGG: hch:HCH_06105 parvulin-like peptidyl-prolyl isomerase' product='PpiC-type peptidyl-prolyl cis-trans isomerase' protein_id=YP_001339919.1 transl_table=11
NC_009654	GenBank	CDS	1171941	1174214	+	-1	.	codon_start=1 db_xref=GI:152995085 db_xref=InterPro:IPR007543 db_xref=GeneID:5366805 locus_tag=Mmwyl1_1054 note='PFAM: Organic solvent tolerance protein; KEGG: pau:PA14_07770 organic solvent tolerance protein OstA precursor' product='organic solvent tolerance protein' protein_id=YP_001339920.1 transl_table=11
NC_009654	GenBank	CDS	1174325	1175128	+	1	.	codon_start=1 db_xref=GI:152995086 db_xref=InterPro:IPR001623 db_xref=GeneID:5368307 locus_tag=Mmwyl1_1055 note='PFAM: heat shock protein DnaJ domain protein; KEGG: nmu:Nmul_A0892 heat shock protein DnaJ-like' product='heat shock protein DnaJ domain-containing protein' protein_id=YP_001339921.1 transl_table=11
NC_009654	GenBank	CDS	1175145	1176143	+	-1	.	codon_start=1 db_xref=GI:152995087 db_xref=GeneID:5369030 locus_tag=Mmwyl1_1056 note='KEGG: pfl:PFL_5642 hypothetical protein' product='hypothetical protein' protein_id=YP_001339922.1 transl_table=11
NC_009654	GenBank	CDS	1176233	1176904	+	1	.	EC_number=5.1.3.1 codon_start=1 db_xref=GI:152995088 db_xref=InterPro:IPR000056 db_xref=GeneID:5368733 locus_tag=Mmwyl1_1057 note='PFAM: ribulose-phosphate 3-epimerase; KEGG: pen:PSEEN0442 D-ribulose-5-phosphate 3-epimerase' product='ribulose-phosphate 3-epimerase' protein_id=YP_001339923.1 transl_table=11
NC_009654	GenBank	CDS	1176904	1177587	+	1	.	codon_start=1 db_xref=GI:152995089 db_xref=InterPro:IPR005834 db_xref=InterPro:IPR006346 db_xref=InterPro:IPR006439 db_xref=GeneID:5365312 locus_tag=Mmwyl1_1058 note='TIGRFAM: phosphoglycolate phosphatase ; HAD-superfamily hydrolase, subfamily IA, variant 1; PFAM: Haloacid dehalogenase domain protein hydrolase; KEGG: ppu:PP_0416 phosphoglycolate phosphatase' product='phosphoglycolate phosphatase'…
NC_009654	GenBank	CDS	1177680	1178834	+	-1	.	codon_start=1 db_xref=GI:152995090 db_xref=InterPro:IPR006685 db_xref=GeneID:5367088 locus_tag=Mmwyl1_1059 note='PFAM: MscS Mechanosensitive ion channel; KEGG: hch:HCH_02680 small-conductance mechanosensitive channel' product='mechanosensitive ion channel protein MscS' protein_id=YP_001339925.1 transl_table=11
NC_009654	GenBank	CDS	1178918	1180249	+	-1	.	codon_start=1 db_xref=GI:152995091 db_xref=InterPro:IPR000644 db_xref=InterPro:IPR006667 db_xref=InterPro:IPR006668 db_xref=GeneID:5364739 locus_tag=Mmwyl1_1060 note='PFAM: CBS domain containing protein; MgtE integral membrane region; MgtE intracellular region; KEGG: sde:Sde_3911 serine/threonine protein kinase' product='hypothetical protein' protein_id=YP_001339926.1 transl_table=11
NC_009654	GenBank	CDS	1180625	1181203	+	1	.	codon_start=1 db_xref=GI:152995092 db_xref=InterPro:IPR000991 db_xref=InterPro:IPR001317 db_xref=InterPro:IPR006220 db_xref=InterPro:IPR006221 db_xref=InterPro:IPR011702 db_xref=InterPro:IPR012998 db_xref=GeneID:5368660 locus_tag=Mmwyl1_1061 note='TIGRFAM: glutamine amidotransferase of anthranilate synthase; PFAM: glutamine amidotransferase class-I; KEGG: hch:HCH_06126 anthranilate/para-aminobenz…
NC_009654	GenBank	CDS	1181227	1182267	+	1	.	codon_start=1 db_xref=GI:152995093 db_xref=InterPro:IPR000312 db_xref=InterPro:IPR005940 db_xref=GeneID:5369010 locus_tag=Mmwyl1_1062 note='TIGRFAM: anthranilate phosphoribosyltransferase; PFAM: glycosyl transferase family 3; KEGG: hch:HCH_06127 anthranilate phosphoribosyltransferase' product='anthranilate phosphoribosyltransferase' protein_id=YP_001339928.1 transl_table=11
NC_009654	GenBank	CDS	1182287	1183102	+	1	.	EC_number=4.1.1.48 codon_start=1 db_xref=GI:152995094 db_xref=InterPro:IPR001468 db_xref=InterPro:IPR013798 db_xref=GeneID:5366316 locus_tag=Mmwyl1_1063 note='PFAM: Indole-3-glycerol phosphate synthase; KEGG: maq:Maqu_3520 indole-3-glycerol-phosphate synthase' product='indole-3-glycerol-phosphate synthase' protein_id=YP_001339929.1 transl_table=11
NC_009654	GenBank	CDS	1183125	1183532	+	1	.	codon_start=1 db_xref=GI:152995095 db_xref=InterPro:IPR003718 db_xref=GeneID:5366321 locus_tag=Mmwyl1_1064 note='PFAM: OsmC family protein; KEGG: hch:HCH_06134 predicted redox protein, regulator of disulfide bond formation' product='OsmC family protein' protein_id=YP_001339930.1 transl_table=11
NC_009654	GenBank	gene	1183613	1183688	+	-1	.	db_xref=GeneID:5367382 locus_tag=Mmwyl1_R0005 note=tRNA-Arg6
NC_009654	GenBank	tRNA	1183613	1183688	+	-1	.	db_xref=GeneID:5367382 locus_tag=Mmwyl1_R0005 product=tRNA-Arg
NC_009654	GenBank	CDS	1183770	1184249	+	-1	.	codon_start=1 db_xref=GI:152995096 db_xref=InterPro:IPR007809 db_xref=GeneID:5366076 locus_tag=Mmwyl1_1065 note='PFAM: FlgN family protein; KEGG: maq:Maqu_1173 FlgN family protein' product='FlgN family protein' protein_id=YP_001339931.1 transl_table=11
NC_009654	GenBank	CDS	1184292	1184606	+	-1	.	codon_start=1 db_xref=GI:152995097 db_xref=InterPro:IPR007412 db_xref=GeneID:5368806 locus_tag=Mmwyl1_1066 note='PFAM: Anti-sigma-28 factor FlgM family protein; KEGG: sfr:Sfri_1157 anti-sigma-28 factor, FlgM' product='anti-sigma-28 factor FlgM' protein_id=YP_001339932.1 transl_table=11
NC_009654	GenBank	CDS	1184719	1185411	+	-1	.	codon_start=1 db_xref=GI:152995098 db_xref=GeneID:5366688 locus_tag=Mmwyl1_1067 note='KEGG: vch:VC2203 flagellar protein, putative' product='flagellar basal body P-ring biosynthesis protein-like protein' protein_id=YP_001339933.1 transl_table=11
NC_009654	GenBank	CDS	1185552	1186481	+	1	.	codon_start=1 db_xref=GI:152995099 db_xref=InterPro:IPR001789 db_xref=InterPro:IPR002545 db_xref=GeneID:5365427 locus_tag=Mmwyl1_1068 note='PFAM: response regulator receiver; CheW domain protein; KEGG: pau:PA14_20750 putative chemotaxis signal transduction protein' product='putative CheW protein' protein_id=YP_001339934.1 transl_table=11
NC_009654	GenBank	CDS	1186539	1187375	+	1	.	EC_number=2.1.1.80 codon_start=1 db_xref=GI:152995100 db_xref=InterPro:IPR000780 db_xref=GeneID:5368963 locus_tag=Mmwyl1_1069 note='PFAM: MCP methyltransferase CheR-type; KEGG: pst:PSPTO_1928 chemotaxis protein methyltransferase CheR' product='protein-glutamate O-methyltransferase' protein_id=YP_001339935.1 transl_table=11
NC_009654	GenBank	CDS	1187607	1189019	+	-1	.	codon_start=1 db_xref=GI:152995101 db_xref=InterPro:IPR002886 db_xref=InterPro:IPR007340 db_xref=GeneID:5369243 locus_tag=Mmwyl1_1070 note='PFAM: peptidase M23B; Opacity-associated protein A; KEGG: pst:PSPTO_0607 peptidase, M23/M37 family' product='peptidase M23B' protein_id=YP_001339936.1 transl_table=11
NC_009654	GenBank	CDS	1189086	1190432	+	1	.	EC_number=6.1.1.1 codon_start=1 db_xref=GI:152995102 db_xref=InterPro:IPR001412 db_xref=InterPro:IPR002305 db_xref=InterPro:IPR002307 db_xref=GeneID:5365727 locus_tag=Mmwyl1_1071 note='TIGRFAM: tyrosyl-tRNA synthetase; PFAM: aminoacyl-tRNA synthetase class Ib; KEGG: sde:Sde_1088 tyrosine--tRNA ligase' product='tyrosyl-tRNA synthetase' protein_id=YP_001339937.1 transl_table=11
NC_009654	GenBank	rRNA	1190886	1192417	+	1	.	db_xref=GeneID:5366058 locus_tag=Mmwyl1_R0006 product='16S ribosomal RNA'
NC_009654	GenBank	gene	1192523	1192599	+	1	.	db_xref=GeneID:5366075 locus_tag=Mmwyl1_R0007 note=tRNA-Ile1
NC_009654	GenBank	tRNA	1192523	1192599	+	1	.	db_xref=GeneID:5366075 locus_tag=Mmwyl1_R0007 product=tRNA-Ile
NC_009654	GenBank	gene	1192620	1192695	+	1	.	db_xref=GeneID:5366073 locus_tag=Mmwyl1_R0008 note=tRNA-Ala1
NC_009654	GenBank	tRNA	1192620	1192695	+	1	.	db_xref=GeneID:5366073 locus_tag=Mmwyl1_R0008 product=tRNA-Ala
NC_009654	GenBank	rRNA	1193004	1195901	+	1	.	db_xref=GeneID:5366065 locus_tag=Mmwyl1_R0009 product='23S ribosomal RNA'
NC_009654	GenBank	rRNA	1196114	1196227	+	1	.	db_xref=GeneID:5366063 locus_tag=Mmwyl1_R0010 product='5S ribosomal RNA'
NC_009654	GenBank	CDS	1196863	1197036	+	-1	.	codon_start=1 db_xref=GI:152995103 db_xref=InterPro:IPR000612 db_xref=GeneID:5366062 locus_tag=Mmwyl1_1072 note='PFAM: protein of unknown function UPF0057; KEGG: pat:Patl_4140 protein of unknown function UPF0057' product='hypothetical protein' protein_id=YP_001339938.1 transl_table=11
NC_009654	GenBank	CDS	1197446	1198687	+	1	.	codon_start=1 db_xref=GI:152995104 db_xref=InterPro:IPR011701 db_xref=GeneID:5365773 locus_tag=Mmwyl1_1073 note='PFAM: major facilitator superfamily MFS_1; KEGG: hha:Hhal_0364 major facilitator superfamily MFS_1' product='major facilitator transporter' protein_id=YP_001339939.1 transl_table=11
NC_009654	GenBank	CDS	1198739	1199212	+	-1	.	codon_start=1 db_xref=GI:152995105 db_xref=InterPro:IPR000485 db_xref=GeneID:5365731 locus_tag=Mmwyl1_1074 note='PFAM: regulatory protein AsnC/Lrp family; KEGG: cvi:CV3181 transcription regulator protein' product='AsnC family transcriptional regulator' protein_id=YP_001339940.1 transl_table=11
NC_009654	GenBank	CDS	1199487	1200554	+	-1	.	EC_number=2.7.1.48 codon_start=1 db_xref=GI:152995106 db_xref=InterPro:IPR003135 db_xref=InterPro:IPR005875 db_xref=InterPro:IPR011761 db_xref=GeneID:5368782 locus_tag=Mmwyl1_1075 note='With PurE catalyzes the conversion of aminoimidazole ribonucleotide to carboxyaminoimidazole ribonucleotide in the de novo purine nucleotide biosynthetic pathway' product='phosphoribosylaminoimidazole carboxylase …
NC_009654	GenBank	CDS	1200558	1201025	+	-1	.	EC_number=4.1.1.21 codon_start=1 db_xref=GI:152995107 db_xref=InterPro:IPR000031 db_xref=GeneID:5367709 locus_tag=Mmwyl1_1076 note='TIGRFAM: phosphoribosylaminoimidazole carboxylase, catalytic subunit; PFAM: 1-(5-phosphoribosyl)-5-amino-4-imidazole-carboxylate (AIR) carboxylase; KEGG: she:Shewmr4_2975 phosphoribosylaminoimidazole carboxylase, catalytic subunit' product='phosphoribosylaminoimidazo…
NC_009654	GenBank	CDS	1201263	1201733	+	-1	.	EC_number=4.2.3.3 codon_start=1 db_xref=GI:152995108 db_xref=InterPro:IPR004363 db_xref=InterPro:IPR011607 db_xref=GeneID:5368193 gene=mgsA locus_tag=Mmwyl1_1077 note='catalyzes the formation of methylglyoxal from glycerone phosphate' product='methylglyoxal synthase' protein_id=YP_001339943.1 transl_table=11
NC_009654	GenBank	CDS	1201740	1203188	+	-1	.	EC_number=2.7.1.40 codon_start=1 db_xref=GI:152995109 db_xref=InterPro:IPR001697 db_xref=InterPro:IPR015793 db_xref=InterPro:IPR015794 db_xref=GeneID:5365366 locus_tag=Mmwyl1_1078 note='TIGRFAM: pyruvate kinase; PFAM: Pyruvate kinase barrel; Pyruvate kinase alpha/beta; KEGG: ecv:APECO1_904 pyruvate kinase II' product='pyruvate kinase' protein_id=YP_001339944.1 transl_table=11
NC_009654	GenBank	CDS	1203270	1204298	+	-1	.	EC_number=1.2.1.12 codon_start=1 db_xref=GI:152995110 db_xref=InterPro:IPR000173 db_xref=InterPro:IPR006424 db_xref=GeneID:5367518 locus_tag=Mmwyl1_1079 note='TIGRFAM: glyceraldehyde-3-phosphate dehydrogenase, type I; PFAM: glyceraldehyde 3-phosphate dehydrogenase; KEGG: saz:Sama_1808 glyceraldehyde-3-phosphate dehydrogenase (phosphorylating)' product='glyceraldehyde-3-phosphate dehydrogenase' pr…
NC_009654	GenBank	CDS	1204666	1206480	+	1	.	EC_number=4.2.1.12 codon_start=1 db_xref=GI:152995111 db_xref=InterPro:IPR000581 db_xref=InterPro:IPR004786 db_xref=GeneID:5366236 locus_tag=Mmwyl1_1080 note='catalyzes the formation of 2-dehydro-3-deoxy-6-phospho-D-gluconate from 6-phospho-D-gluconate' product='phosphogluconate dehydratase' protein_id=YP_001339946.1 transl_table=11
NC_009654	GenBank	CDS	1206743	1208239	+	-1	.	codon_start=1 db_xref=GI:152995112 db_xref=InterPro:IPR001734 db_xref=InterPro:IPR011851 db_xref=GeneID:5366295 locus_tag=Mmwyl1_1081 note='TIGRFAM: SSS sodium solute transporter superfamily; sodium/proline symporter; PFAM: Na+ symporter; KEGG: vfi:VFA0829 sodium/proline symporter' product='sodium/proline symporter' protein_id=YP_001339947.1 transl_table=11
NC_009654	GenBank	CDS	1208685	1209551	+	-1	.	codon_start=1 db_xref=GI:152995113 db_xref=InterPro:IPR000281 db_xref=InterPro:IPR001347 db_xref=GeneID:5367471 locus_tag=Mmwyl1_1082 note='Represses the expression of the zwf, eda, glp and gap' product='DNA-binding transcriptional regulator HexR' protein_id=YP_001339948.1 transl_table=11
NC_009654	GenBank	CDS	1209641	1210549	+	1	.	codon_start=1 db_xref=GI:152995114 db_xref=InterPro:IPR002573 db_xref=InterPro:IPR002575 db_xref=GeneID:5367278 locus_tag=Mmwyl1_1083 note='PFAM: Choline/ethanolamine kinase; aminoglycoside phosphotransferase; KEGG: ret:RHE_CH00087 putative choline kinase protein' product='aminoglycoside phosphotransferase' protein_id=YP_001339949.1 transl_table=11
NC_009654	GenBank	CDS	1210550	1211272	+	1	.	codon_start=1 db_xref=GI:152995115 db_xref=InterPro:IPR002043 db_xref=InterPro:IPR003249 db_xref=InterPro:IPR005122 db_xref=GeneID:5366408 locus_tag=Mmwyl1_1084 note='TIGRFAM: uracil-DNA glycosylase; PFAM: Uracil-DNA glycosylase superfamily; KEGG: maq:Maqu_2269 uracil-DNA glycosylase' product='uracil-DNA glycosylase' protein_id=YP_001339950.1 transl_table=11
NC_009654	GenBank	CDS	1211324	1212253	+	-1	.	codon_start=1 db_xref=GI:152995116 db_xref=InterPro:IPR006222 db_xref=GeneID:5366318 locus_tag=Mmwyl1_1085 note='PFAM: glycine cleavage T protein (aminomethyl transferase); KEGG: pfl:PFL_1444 aminomethyl transferase, putative' product='glycine cleavage T protein (aminomethyl transferase)' protein_id=YP_001339951.1 transl_table=11
NC_009654	GenBank	CDS	1212366	1213361	+	-1	.	codon_start=1 db_xref=GI:152995117 db_xref=InterPro:IPR001789 db_xref=InterPro:IPR003607 db_xref=InterPro:IPR006674 db_xref=InterPro:IPR013976 db_xref=GeneID:5366769 locus_tag=Mmwyl1_1086 note='PFAM: response regulator receiver; metal-dependent phosphohydrolase HD sub domain; Metal-dependent hydrolase HDOD; SMART: metal-dependent phosphohydrolase HD region; KEGG: pat:Patl_2248 response regulator …
NC_009654	GenBank	CDS	1213358	1216723	+	-1	.	EC_number=2.7.13.3 codon_start=1 db_xref=GI:152995118 db_xref=InterPro:IPR000014 db_xref=InterPro:IPR000700 db_xref=InterPro:IPR001610 db_xref=InterPro:IPR001789 db_xref=InterPro:IPR003594 db_xref=InterPro:IPR003661 db_xref=InterPro:IPR004358 db_xref=InterPro:IPR005330 db_xref=InterPro:IPR005467 db_xref=InterPro:IPR008207 db_xref=InterPro:IPR013655 db_xref=InterPro:IPR013767 db_xref=GeneID:536640…
NC_009654	GenBank	CDS	1216970	1218457	+	1	.	codon_start=1 db_xref=GI:152995119 db_xref=InterPro:IPR000577 db_xref=InterPro:IPR006000 db_xref=GeneID:5368081 locus_tag=Mmwyl1_1088 note='TIGRFAM: xylulokinase; PFAM: carbohydrate kinase FGGY; KEGG: ppr:PBPRA0467 putative xylulose kinase' product=xylulokinase protein_id=YP_001339954.1 transl_table=11
NC_009654	GenBank	CDS	1218529	1219425	+	-1	.	codon_start=1 db_xref=GI:152995120 db_xref=InterPro:IPR000005 db_xref=GeneID:5366436 locus_tag=Mmwyl1_1089 note='PFAM: helix-turn-helix- domain containing protein AraC type; KEGG: hch:HCH_01299 AraC-type DNA-binding domain-containing protein' product='helix-turn-helix domain-containing protein' protein_id=YP_001339955.1 transl_table=11
NC_009654	GenBank	CDS	1219565	1220995	+	-1	.	codon_start=1 db_xref=GI:152995121 db_xref=InterPro:IPR000669 db_xref=InterPro:IPR013118 db_xref=InterPro:IPR013131 db_xref=GeneID:5366106 locus_tag=Mmwyl1_1090 note='PFAM: Mannitol dehydrogenase domain; Mannitol dehydrogenase rossman domain; KEGG: hch:HCH_01298 mannitol-1-phosphate/altronate dehydrogenase' product='mannitol dehydrogenase domain-containing protein' protein_id=YP_001339956.1 trans…
NC_009654	GenBank	CDS	1220997	1222091	+	-1	.	codon_start=1 db_xref=GI:152995122 db_xref=InterPro:IPR003439 db_xref=InterPro:IPR003593 db_xref=InterPro:IPR005116 db_xref=InterPro:IPR013611 db_xref=GeneID:5366207 locus_tag=Mmwyl1_1091 note='PFAM: ABC transporter related; TOBE domain protein; Transport-associated OB domain protein; SMART: AAA ATPase; KEGG: hch:HCH_01297 ABC-type sugar transport system, ATPase components' product='ABC transport…
NC_009654	GenBank	CDS	1222110	1222940	+	-1	.	codon_start=1 db_xref=GI:152995123 db_xref=InterPro:IPR000515 db_xref=GeneID:5365845 locus_tag=Mmwyl1_1092 note='PFAM: binding-protein-dependent transport systems inner membrane component; KEGG: hch:HCH_01296 ABC-type sugar transport system, permease component' product='binding-protein-dependent transporter inner membrane component' protein_id=YP_001339958.1 transl_table=11
NC_009654	GenBank	CDS	1222951	1223811	+	-1	.	codon_start=1 db_xref=GI:152995124 db_xref=InterPro:IPR000515 db_xref=GeneID:5367040 locus_tag=Mmwyl1_1093 note='PFAM: binding-protein-dependent transport systems inner membrane component; KEGG: hch:HCH_01295 ABC-type sugar transport system, permease components' product='binding-protein-dependent transporter inner membrane component' protein_id=YP_001339959.1 transl_table=11
NC_009654	GenBank	CDS	1223917	1225236	+	-1	.	codon_start=1 db_xref=GI:152995125 db_xref=InterPro:IPR006059 db_xref=GeneID:5364773 locus_tag=Mmwyl1_1094 note='PFAM: extracellular solute-binding protein family 1; KEGG: hch:HCH_01294 ABC-type sugar transport system, periplasmic component' product='extracellular solute-binding protein' protein_id=YP_001339960.1 transl_table=11
NC_009654	GenBank	CDS	1225560	1225835	+	1	.	codon_start=1 db_xref=GI:152995126 db_xref=InterPro:IPR005631 db_xref=GeneID:5369058 locus_tag=Mmwyl1_1095 note='PFAM: protein of unknown function DUF339; KEGG: hch:HCH_01788 hypothetical protein' product='hypothetical protein' protein_id=YP_001339961.1 transl_table=11
NC_009654	GenBank	CDS	1225807	1226265	+	1	.	codon_start=1 db_xref=GI:152995127 db_xref=GeneID:5366555 locus_tag=Mmwyl1_1096 product='hypothetical protein' protein_id=YP_001339962.1 transl_table=11
NC_009654	GenBank	CDS	1226306	1227901	+	-1	.	EC_number=1.4.3.16 codon_start=1 db_xref=GI:152995128 db_xref=InterPro:IPR001100 db_xref=InterPro:IPR003953 db_xref=InterPro:IPR004112 db_xref=InterPro:IPR005288 db_xref=InterPro:IPR013027 db_xref=GeneID:5368197 locus_tag=Mmwyl1_1097 note='TIGRFAM: L-aspartate oxidase; PFAM: fumarate reductase/succinate dehydrogenase flavoprotein domain protein; KEGG: hch:HCH_01789 L-aspartate oxidase' product='L…
NC_009654	GenBank	CDS	1228073	1228723	+	1	.	codon_start=1 db_xref=GI:152995129 db_xref=InterPro:IPR000838 db_xref=InterPro:IPR007627 db_xref=InterPro:IPR007630 db_xref=InterPro:IPR013249 db_xref=InterPro:IPR014284 db_xref=InterPro:IPR014286 db_xref=GeneID:5368316 locus_tag=Mmwyl1_1098 note='TIGRFAM: RNA polymerase sigma-70; RNA polymerase sigma-70 RpoE type; PFAM: sigma-70 region 2 domain protein; sigma-70 region 4 domain protein; Sigma-70…
NC_009654	GenBank	CDS	1228726	1229409	+	1	.	codon_start=1 db_xref=GI:152995130 db_xref=GeneID:5367744 locus_tag=Mmwyl1_1099 note='KEGG: hch:HCH_01791 sigma factor AlgU negative regulatory protein MucA' product='hypothetical protein' protein_id=YP_001339965.1 transl_table=11
NC_009654	GenBank	CDS	1229413	1230378	+	1	.	codon_start=1 db_xref=GI:152995131 db_xref=InterPro:IPR005588 db_xref=GeneID:5366829 locus_tag=Mmwyl1_1100 note='PFAM: MucB/RseB family protein; KEGG: abo:ABO_1637 negative regulator for alginate biosynthesis' product='sigma E regulatory protein, MucB/RseB' protein_id=YP_001339966.1 transl_table=11
NC_009654	GenBank	CDS	1230378	1230845	+	1	.	codon_start=1 db_xref=GI:152995132 db_xref=InterPro:IPR007359 db_xref=GeneID:5366439 locus_tag=Mmwyl1_1101 note='PFAM: Positive regulator of sigma(E) RseC/MucC; KEGG: pau:PA14_54400 positive regulator for alginate biosynthesis MucC' product='sigma E positive regulator RseC/MucC' protein_id=YP_001339967.1 transl_table=11
NC_009654	GenBank	CDS	1230907	1232316	+	1	.	EC_number=3.4.21.107 codon_start=1 db_xref=GI:152995133 db_xref=InterPro:IPR001254 db_xref=InterPro:IPR001478 db_xref=InterPro:IPR001940 db_xref=InterPro:IPR011782 db_xref=GeneID:5366786 locus_tag=Mmwyl1_1102 note='TIGRFAM: protease Do; PFAM: peptidase S1 and S6 chymotrypsin/Hap; PDZ/DHR/GLGF domain protein; KEGG: pfo:Pfl_1365 peptidase S1C, Do' product='protease Do' protein_id=YP_001339968.1 tra…
NC_009654	GenBank	CDS	1232415	1233737	+	-1	.	codon_start=1 db_xref=GI:152995134 db_xref=InterPro:IPR000182 db_xref=InterPro:IPR001048 db_xref=InterPro:IPR010167 db_xref=GeneID:5366623 locus_tag=Mmwyl1_1103 note='catalyzes the formation of N-acetyl-L-glutamate from L-glutamate and acetyl-CoA in arginine biosynthesis' product='N-acetylglutamate synthase' protein_id=YP_001339969.1 transl_table=11
NC_009654	GenBank	CDS	1233727	1234902	+	-1	.	codon_start=1 db_xref=GI:152995135 db_xref=InterPro:IPR001261 db_xref=InterPro:IPR002933 db_xref=InterPro:IPR010169 db_xref=InterPro:IPR011650 db_xref=GeneID:5368296 locus_tag=Mmwyl1_1104 note='catalyzes the formation of L-ornithine from N(2)-acetyl-L-ornithine in arginine biosynthesis' product='acetylornithine deacetylase' protein_id=YP_001339970.1 transl_table=11
NC_009654	GenBank	CDS	1235035	1235982	+	1	.	codon_start=1 db_xref=GI:152995136 db_xref=InterPro:IPR008172 db_xref=GeneID:5368433 locus_tag=Mmwyl1_1105 note='PFAM: adenylate cyclase; KEGG: maq:Maqu_0774 adenylate cyclase' product='adenylate cyclase' protein_id=YP_001339971.1 transl_table=11
NC_009654	GenBank	CDS	1236014	1238944	+	1	.	EC_number=2.7.7.42 codon_start=1 db_xref=GI:152995137 db_xref=InterPro:IPR005190 db_xref=GeneID:5368435 locus_tag=Mmwyl1_1106 note='PFAM: glutamate-ammonia ligase adenylyltransferase; KEGG: pen:PSEEN5144 glutamine synthetase adenylyltransferase' product='(glutamate--ammonia-ligase) adenylyltransferase' protein_id=YP_001339972.1 transl_table=11
NC_009654	GenBank	CDS	1239391	1240677	+	-1	.	codon_start=1 db_xref=GI:152995138 db_xref=InterPro:IPR009248 db_xref=InterPro:IPR010509 db_xref=GeneID:5368434 locus_tag=Mmwyl1_1107 note='in Escherichia coli SbmA is involved in uptake of microcin J25; functions along with FhuA, TonB, and ExbB/D in this capacity; in Sinorhizobium meliloti, BacA is essential and required for symbiosis; defects appear to affect the cell envelope' product='transpo…
NC_009654	GenBank	CDS	1240892	1241755	+	1	.	codon_start=1 db_xref=GI:152995139 db_xref=InterPro:IPR003719 db_xref=GeneID:5368436 locus_tag=Mmwyl1_1108 note='TIGRFAM: phenazine biosynthesis protein PhzF family; PFAM: Phenazine biosynthesis PhzC/PhzF protein; KEGG: lmf:LMOf2365_0806 phenazine biosynthesis protein, PhzF family' product='PhzF family phenazine biosynthesis protein' protein_id=YP_001339974.1 transl_table=11
NC_009654	GenBank	CDS	1241812	1243047	+	-1	.	codon_start=1 db_xref=GI:152995140 db_xref=InterPro:IPR004636 db_xref=InterPro:IPR005814 db_xref=GeneID:5368287 locus_tag=Mmwyl1_1109 note='TIGRFAM: acetylornithine and succinylornithine aminotransferase; PFAM: aminotransferase class-III; KEGG: hch:HCH_01947 acetylornithine transaminase' product='acetylornithine and succinylornithine aminotransferase' protein_id=YP_001339975.1 transl_table=11
NC_009654	GenBank	CDS	1243102	1247919	+	-1	.	codon_start=1 db_xref=GI:152995141 db_xref=InterPro:IPR007780 db_xref=GeneID:5368263 locus_tag=Mmwyl1_1110 note='PFAM: NAD-glutamate dehydrogenase; KEGG: rxy:Rxyl_2529 NAD-glutamate dehydrogenase' product='NAD-glutamate dehydrogenase' protein_id=YP_001339976.1 transl_table=11
NC_009654	GenBank	CDS	1248215	1249234	+	1	.	codon_start=1 db_xref=GI:152995142 db_xref=InterPro:IPR000005 db_xref=InterPro:IPR002818 db_xref=GeneID:5368222 locus_tag=Mmwyl1_1111 note='PFAM: helix-turn-helix- domain containing protein AraC type; ThiJ/PfpI domain protein; KEGG: pau:PA14_71070 putative transcriptional regulator, AraC family' product='AraC family transcriptional regulator' protein_id=YP_001339977.1 transl_table=11
NC_009654	GenBank	CDS	1249388	1250155	+	1	.	codon_start=1 db_xref=GI:152995143 db_xref=InterPro:IPR003439 db_xref=InterPro:IPR003593 db_xref=GeneID:5368235 locus_tag=Mmwyl1_1112 note='PFAM: ABC transporter related; SMART: AAA ATPase; KEGG: pau:PA14_68060 putative amino acid ABC transporter, ATP-binding protein' product='ABC transporter-like protein' protein_id=YP_001339978.1 transl_table=11
NC_009654	GenBank	CDS	1250232	1250990	+	1	.	codon_start=1 db_xref=GI:152995144 db_xref=InterPro:IPR001638 db_xref=GeneID:5369088 locus_tag=Mmwyl1_1113 note='PFAM: extracellular solute-binding protein family 3; KEGG: pau:PA14_68070 putative ABC transporter, periplasmic amino acid-binding protein' product='extracellular solute-binding protein' protein_id=YP_001339979.1 transl_table=11
NC_009654	GenBank	CDS	1251065	1251754	+	1	.	codon_start=1 db_xref=GI:152995145 db_xref=InterPro:IPR000515 db_xref=InterPro:IPR010065 db_xref=GeneID:5367883 locus_tag=Mmwyl1_1114 note='TIGRFAM: polar amino acid ABC transporter, inner membrane subunit; PFAM: binding-protein-dependent transport systems inner membrane component; KEGG: psb:Psyr_4913 amino acid ABC transporter, permease protein, 3-TM region, His/Glu/Gln/Arg/opine' product='polar…
NC_009654	GenBank	CDS	1251758	1252468	+	1	.	codon_start=1 db_xref=GI:152995146 db_xref=InterPro:IPR000515 db_xref=InterPro:IPR010065 db_xref=GeneID:5366860 locus_tag=Mmwyl1_1115 note='TIGRFAM: polar amino acid ABC transporter, inner membrane subunit; PFAM: binding-protein-dependent transport systems inner membrane component; KEGG: par:Psyc_0298 ABC basic amino acid transporter, inner membrane subunit' product='polar amino acid ABC transpor…
NC_009654	GenBank	CDS	1252556	1252894	+	-1	.	codon_start=1 db_xref=GI:152995147 db_xref=InterPro:IPR002187 db_xref=InterPro:IPR002332 db_xref=GeneID:5368359 locus_tag=Mmwyl1_1116 note='PFAM: nitrogen regulatory protein P-II; KEGG: tbd:Tbd_0240 nitrogen regulatory protein P-II (GlnB, GlnK)' product='nitrogen regulatory protein P-II' protein_id=YP_001339982.1 transl_table=11
NC_009654	GenBank	CDS	1253064	1253441	+	1	.	codon_start=1 db_xref=GI:152995148 db_xref=GeneID:5368365 locus_tag=Mmwyl1_1117 product='hypothetical protein' protein_id=YP_001339983.1 transl_table=11
NC_009654	GenBank	CDS	1253512	1254612	+	-1	.	EC_number=4.1.1.37 codon_start=1 db_xref=GI:152995149 db_xref=InterPro:IPR000257 db_xref=InterPro:IPR006361 db_xref=GeneID:5368176 locus_tag=Mmwyl1_1118 note='TIGRFAM: uroporphyrinogen decarboxylase; PFAM: Uroporphyrinogen decarboxylase (URO-D); KEGG: ppu:PP_5074 uroporphyrinogen decarboxylase' product='uroporphyrinogen decarboxylase' protein_id=YP_001339984.1 transl_table=11
[truncated: 3,507 more rows]
