# Supplementary material for: JContextExplorer: a tree-based approach to facilitate cross-species genomic context comparison
Source: BMC Bioinformatics. 2013 Jan 16;14:18. doi: 10.1186/1471-2105-14-18 (PMC3560190; doi:10.1186/1471-2105-14-18)
Supplement: Additional file 3 — Alpha and Gamma proteobacteria biological information. Annotated genomes of 22 alpha and gamma proteobacterial species, whole-species phylogenetic tree for 22 alpha and gamma proteobacterial species, and MCL-tribe determined homology clusters for 22 alpha and gamma proteobacterial species. [file 1471-2105-14-18-S3.zip › AlphaAndGammaProteobacteria/Annotations/Pantoea_ananatis_LMG_20103.gff]

NC_013956	GenBank	CDS	202	1602	+	1	.	codon_start=1 db_xref=GI:291615554 db_xref=GeneID:8898151 gene=yieO locus_tag=PANA_0001 note='Similar to Pantoea sp. At-9b, drug resistance transporter, EmrB/QacA subfamily (NCBI: ZP_05729589.1); COG: Carbohydrate transport and metabolism; Subcellular localization as predicted by Psort 2.0: Inner Membrane' product='inner membrane transport protein YieO' protein_id=YP_003518296.1 transl_table=11
NC_013956	GenBank	CDS	1599	2657	+	-1	.	codon_start=1 db_xref=GI:291615555 db_xref=GeneID:8893811 gene=rbsR locus_tag=PANA_0002 note='Ribose operon repressor; Similar to Pantoea sp. At-9b, transcriptional regulator, LacI family (NCBI: ZP_05729590.1); COG: Transcription; Subcellular localization as predicted by Psort 2.0: Cytoplasmic' product=RbsR protein_id=YP_003518297.1 transl_table=11
NC_013956	GenBank	CDS	2596	3567	+	-1	.	codon_start=1 db_xref=GI:291615556 db_xref=GeneID:8893812 gene=rbsK locus_tag=PANA_0003 note='Ribokinase; Similar to Pantoea sp. At-9b, ribokinase (NCBI: ZP_05729591.1); COG: Carbohydrate transport and metabolism; Subcellular localization as predicted by Psort 2.0: Cytoplasmic' product=RbsK protein_id=YP_003518298.1 transl_table=11
NC_013956	GenBank	CDS	3587	4465	+	-1	.	codon_start=1 db_xref=GI:291615557 db_xref=GeneID:8893813 gene=rbsB locus_tag=PANA_0004 note='D-ribose-binding periplasmic protein precursor; Similar to Pantoea sp. At-9b, Monosaccharide-transporting ATPase (NCBI: ZP_05729592.1); COG: Carbohydrate transport and metabolism; Subcellular localization as predicted by Psort 2.0: Periplasmic' product=RbsB protein_id=YP_003518299.1 transl_table=11
NC_013956	GenBank	CDS	4489	5460	+	-1	.	codon_start=1 db_xref=GI:291615558 db_xref=GeneID:8893814 gene=rbsC locus_tag=PANA_0005 note='Ribose transport system permease protein RbsC; Similar to Pantoea sp. At-9b, Monosaccharide-transporting ATPase (NCBI: ZP_05729593.1); COG: Carbohydrate transport and metabolism; Subcellular localization as predicted by Psort 2.0: Inner Membrane' product=RbsC protein_id=YP_003518300.1 transl_table=11
NC_013956	GenBank	CDS	5457	6965	+	-1	.	codon_start=1 db_xref=GI:291615559 db_xref=GeneID:8893815 gene=rbsA locus_tag=PANA_0006 note='Ribose transport ATP-binding protein RbsA; Similar to Pantoea sp. At-9b, ABC transporter related protein (NCBI: ZP_05729594.1); COG: Carbohydrate transport and metabolism; Subcellular localization as predicted by Psort 2.0: Inner Membrane' product=RbsA protein_id=YP_003518301.1 transl_table=11
NC_013956	GenBank	CDS	6937	7374	+	1	.	codon_start=1 db_xref=GI:291615560 db_xref=GeneID:8893816 locus_tag=PANA_0007 note='No significant BLAST hits found; COG: Unknown Function; Subcellular localization as predicted by Psort 2.0: Unknown' product='hypothetical Protein' protein_id=YP_003518302.1 transl_table=11
NC_013956	GenBank	CDS	6973	7392	+	-1	.	codon_start=1 db_xref=GI:291615561 db_xref=GeneID:8893817 gene=rbsD locus_tag=PANA_0008 note='High affinity ribose transport protein RbsD; Similar to Pantoea sp. At-9b, RbsD or FucU transport (NCBI: ZP_05729595.1); COG: Carbohydrate transport and metabolism; Subcellular localization as predicted by Psort 2.0: Cytoplasmic' product=RbsD protein_id=YP_003518303.1 transl_table=11
NC_013956	GenBank	CDS	7575	8084	+	-1	.	codon_start=1 db_xref=GI:291615562 db_xref=GeneID:8893818 gene=ygiW locus_tag=PANA_0009 note='Protein YgiW precursor; Similar to Pantoea sp. At-9b, conserved hypothetical protein (NCBI: ZP_05729597.1); COG: Unknown Function; Subcellular localization as predicted by Psort 2.0: Unknown' product='hypothetical protein' protein_id=YP_003518304.1 transl_table=11
NC_013956	GenBank	CDS	8137	8808	+	1	.	codon_start=1 db_xref=GI:291615563 db_xref=GeneID:8893819 gene=qseB locus_tag=PANA_0010 note='Transcriptional regulatory protein QseB; Similar to Pantoea sp. At-9b, two component transcriptional regulator, winged helix family (NCBI: ZP_05729598.1); COG: Signal transduction mechanisms; Subcellular localization as predicted by Psort 2.0: Cytoplasmic' product=QseB protein_id=YP_003518305.1 transl_ta…
NC_013956	GenBank	CDS	8796	10136	+	1	.	codon_start=1 db_xref=GI:291615564 db_xref=GeneID:8893820 gene=qseC locus_tag=PANA_0011 note='Sensor protein QseC; Similar to Pantoea sp. At-9b, histidine kinase (NCBI: ZP_05729599.1); COG: Signal transduction mechanisms; Subcellular localization as predicted by Psort 2.0: Inner Membrane' product=QseC protein_id=YP_003518306.1 transl_table=11
NC_013956	GenBank	CDS	10168	12072	+	-1	.	codon_start=1 db_xref=GI:291615565 db_xref=GeneID:8893821 gene=kup locus_tag=PANA_0012 note='Low affinity potassium transport system protein Kup; Similar to Erwinia tasmaniensis Et1/99, potassium transport protein Kup (NCBI: YP_001905968.1); COG: Inorganic ion transport and metabolism; Subcellular localization as predicted by Psort 2.0: Inner Membrane' product=Kup protein_id=YP_003518307.1 transl…
NC_013956	GenBank	CDS	12301	13803	+	1	.	codon_start=1 db_xref=GI:291615566 db_xref=GeneID:8893822 gene=yieN locus_tag=PANA_0013 note='2-Component Regulator; Similar to Pantoea sp. At-9b, ATPase associated with various cellular activities AAA_5 (NCBI: ZP_05729601.1); COG: Transcription; Subcellular localization as predicted by Psort 2.0: Cytoplasmic' product='hypothetical protein' protein_id=YP_003518308.1 transl_table=11
NC_013956	GenBank	CDS	13800	15260	+	1	.	codon_start=1 db_xref=GI:291615567 db_xref=GeneID:8893823 gene=yieM locus_tag=PANA_0014 note='hypothetical protein YieM; Similar to Pantoea sp. At-9b, VWA containing CoxE family protein (NCBI: ZP_05729602.1); COG: General function prediction only; Subcellular localization as predicted by Psort 2.0: Unknown' product='hypothetical protein' protein_id=YP_003518309.1 transl_table=11
NC_013956	GenBank	CDS	15335	17473	+	1	.	codon_start=1 db_xref=GI:291615568 db_xref=GeneID:8893824 gene=sumf2 locus_tag=PANA_0015 note='Sulfatase-modifying factor 2 precursor; Similar to Pantoea sp. At-9b, protein of unknown function DUF323 (NCBI: ZP_05729603.1); COG: Inorganic ion transport and metabolism; Subcellular localization as predicted by Psort 2.0: Unknown' product=Sumf2 protein_id=YP_003518310.1 transl_table=11
NC_013956	GenBank	CDS	17578	18039	+	1	.	codon_start=1 db_xref=GI:291615569 db_xref=GeneID:8893825 gene=asnC locus_tag=PANA_0016 note='Regulatory protein AsnC; Similar to Pantoea sp. At-9b, transcriptional regulator, AsnC family (NCBI: ZP_05729604.1); COG: Transcription; Subcellular localization as predicted by Psort 2.0: Unknown' product='AsnC family transcriptional regulator' protein_id=YP_003518311.1 transl_table=11
NC_013956	GenBank	CDS	18195	18635	+	1	.	codon_start=1 db_xref=GI:291615570 db_xref=GeneID:8893826 gene=mioC locus_tag=PANA_0017 note='Protein MioC; Similar to Pantoea sp. At-9b, flavodoxin/nitric oxide synthase (NCBI: ZP_05729605.1); COG: Energy production and conversion; Subcellular localization as predicted by Psort 2.0: Unknown' product=MioC protein_id=YP_003518312.1 transl_table=11
NC_013956	GenBank	CDS	18867	20957	+	1	.	codon_start=1 db_xref=GI:291615571 db_xref=GeneID:8893827 gene=gidA locus_tag=PANA_0018 note='tRNA uridine 5-carboxymethylaminomethyl modification enzyme GidA; Similar to Pantoea sp. At-9b, glucose inhibited division protein A (NCBI: ZP_05729606.1); COG: Cell division and chromosome partitioning; Subcellular localization as predicted by Psort 2.0: Unknown' product=GidA protein_id=YP_003518313.1 t…
NC_013956	GenBank	CDS	21005	21631	+	1	.	codon_start=1 db_xref=GI:291615572 db_xref=GeneID:8893828 gene=gidB locus_tag=PANA_0019 note='Methyltransferase GidB; Similar to Pantoea sp. At-9b, methyltransferase GidB (NCBI: ZP_05729607.1); COG: Cell wall/membrane/envelope biogenesis; Subcellular localization as predicted by Psort 2.0: Unknown' product=GidB protein_id=YP_003518314.1 transl_table=11
NC_013956	GenBank	CDS	22239	22700	+	1	.	codon_start=1 db_xref=GI:291615573 db_xref=GeneID:8893829 gene=atpI locus_tag=PANA_0020 note='ATP synthase protein I; Similar to Pantoea sp. At-9b, ATP synthase I chain (NCBI: ZP_05729608.1); COG: Energy production and conversion; Subcellular localization as predicted by Psort 2.0: Inner Membrane' product=AtpI protein_id=YP_003518315.1 transl_table=11
NC_013956	GenBank	CDS	22709	23527	+	1	.	codon_start=1 db_xref=GI:291615574 db_xref=GeneID:8893830 gene=atpB locus_tag=PANA_0021 note='ATP synthase a chain; Similar to Pantoea sp. At-9b, ATP synthase F0, A subunit (NCBI: ZP_05729609.1); COG: Energy production and conversion; Subcellular localization as predicted by Psort 2.0: Inner Membrane' product=AtpB protein_id=YP_003518316.1 transl_table=11
NC_013956	GenBank	CDS	23576	23815	+	1	.	codon_start=1 db_xref=GI:291615575 db_xref=GeneID:8893831 gene=atpE locus_tag=PANA_0022 note='ATP synthase C chain; Similar to Erwinia tasmaniensis Et1/99, F0F1 ATP synthase subunit C (NCBI: YP_001909385.1); COG: Energy production and conversion; Subcellular localization as predicted by Psort 2.0: Inner Membrane' product=AtpE protein_id=YP_003518317.1 transl_table=11
NC_013956	GenBank	CDS	23919	24389	+	1	.	codon_start=1 db_xref=GI:291615576 db_xref=GeneID:8893832 gene=atpF locus_tag=PANA_0023 note='ATP synthase B chain; Similar to Pantoea sp. At-9b, ATP synthase F0, B subunit (NCBI: ZP_05729611.1); COG: Energy production and conversion; Subcellular localization as predicted by Psort 2.0: Inner Membrane' product=AtpF protein_id=YP_003518318.1 transl_table=11
NC_013956	GenBank	CDS	24404	24937	+	1	.	codon_start=1 db_xref=GI:291615577 db_xref=GeneID:8893833 gene=atpH locus_tag=PANA_0024 note='ATP synthase delta chain; Similar to Pantoea sp. At-9b, ATP synthase F1, delta subunit (NCBI: ZP_05729612.1); COG: Energy production and conversion; Subcellular localization as predicted by Psort 2.0: Cytoplasmic' product=AtpH protein_id=YP_003518319.1 transl_table=11
NC_013956	GenBank	CDS	24952	26493	+	1	.	codon_start=1 db_xref=GI:291615578 db_xref=GeneID:8893834 gene=atpA locus_tag=PANA_0025 note='ATP synthase alpha chain; Similar to Pantoea sp. At-9b, ATP synthase F1, alpha subunit (NCBI: ZP_05729613.1); COG: Energy production and conversion; Subcellular localization as predicted by Psort 2.0: Cytoplasmic' product=AtpA protein_id=YP_003518320.1 transl_table=11
NC_013956	GenBank	CDS	26546	27412	+	1	.	codon_start=1 db_xref=GI:291615579 db_xref=GeneID:8893835 gene=atpG locus_tag=PANA_0026 note='ATP synthase gamma chain; Similar to Pantoea sp. At-9b, ATP synthase F1, gamma subunit (NCBI: ZP_05729614.1); COG: Energy production and conversion; Subcellular localization as predicted by Psort 2.0: Unknown' product=AtpG protein_id=YP_003518321.1 transl_table=11
NC_013956	GenBank	CDS	27419	28840	+	1	.	codon_start=1 db_xref=GI:291615580 db_xref=GeneID:8893836 gene=atpD locus_tag=PANA_0027 note='ATP synthase beta chain; Similar to Pantoea sp. At-9b, ATP synthase F1, beta subunit (NCBI: ZP_05729615.1); COG: Energy production and conversion; Subcellular localization as predicted by Psort 2.0: Unknown' product=AtpD protein_id=YP_003518322.1 transl_table=11
NC_013956	GenBank	CDS	28865	29284	+	1	.	codon_start=1 db_xref=GI:291615581 db_xref=GeneID:8893837 gene=atpC locus_tag=PANA_0028 note='ATP synthase epsilon chain; Similar to Pantoea sp. At-9b, ATP synthase F1, epsilon subunit (NCBI: ZP_05729616.1); COG: Energy production and conversion; Subcellular localization as predicted by Psort 2.0: Unknown' product=AtpC protein_id=YP_003518323.1 transl_table=11
NC_013956	GenBank	CDS	29446	30816	+	1	.	codon_start=1 db_xref=GI:291615582 db_xref=GeneID:8893838 gene=glmU locus_tag=PANA_0029 note='Bifunctional GlmU protein [Includes: UDP-N-acetylglucosamine pyrophosphorylase]; Similar to Pantoea sp. At-9b, UDP-N-acetylglucosamine pyrophosphorylase (NCBI: ZP_05729617.1); COG: Cell wall/membrane/envelope biogenesis; Subcellular localization as predicted by Psort 2.0: Cytoplasmic' product=GlmU protei…
NC_013956	GenBank	CDS	30960	32789	+	1	.	codon_start=1 db_xref=GI:291615583 db_xref=GeneID:8893839 gene=glmS locus_tag=PANA_0030 note='Glucosamine--fructose-6-phosphate aminotransferase [isomerizing]; Similar to Pantoea sp. At-9b, glucosamine/fructose-6-phosphate aminotransferase, isomerizing (NCBI: ZP_05729618.1); COG: Cell wall/membrane/envelope biogenesis; Subcellular localization as predicted by Psort 2.0: Cytoplasmic' product=GlmS …
NC_013956	GenBank	CDS	32833	33258	+	-1	.	codon_start=1 db_xref=GI:291615584 db_xref=GeneID:8893840 locus_tag=PANA_0031 note='No significant BLAST hits found; COG: Unknown Function; Subcellular localization as predicted by Psort 2.0: Unknown' product='hypothetical Protein' protein_id=YP_003518326.1 transl_table=11
NC_013956	GenBank	CDS	33393	34436	+	1	.	codon_start=1 db_xref=GI:291615585 db_xref=GeneID:8893841 gene=pstS locus_tag=PANA_0032 note='Phosphate-binding periplasmic protein precursor; Similar to Pantoea sp. At-9b, phosphate ABC transporter, periplasmic phosphate-binding protein (NCBI: ZP_05729619.1); COG: Inorganic ion transport and metabolism; Subcellular localization as predicted by Psort 2.0: Periplasmic' product=PstS protein_id=YP_0…
NC_013956	GenBank	CDS	34523	35485	+	1	.	codon_start=1 db_xref=GI:291615586 db_xref=GeneID:8893842 gene=pstC locus_tag=PANA_0033 note='Phosphate transport system permease protein PstC; Similar to Pantoea sp. At-9b, phosphate ABC transporter, inner membrane subunit PstC (NCBI: ZP_05729620.1); COG: Inorganic ion transport and metabolism; Subcellular localization as predicted by Psort 2.0: Inner Membrane' product=PstC protein_id=YP_0035183…
NC_013956	GenBank	CDS	35482	36372	+	1	.	codon_start=1 db_xref=GI:291615587 db_xref=GeneID:8893843 gene=pstA locus_tag=PANA_0034 note='Phosphate transport system permease protein PstA; Similar to Pantoea sp. At-9b, phosphate ABC transporter, inner membrane subunit PstA (NCBI: ZP_05729621.1); COG: Inorganic ion transport and metabolism; Subcellular localization as predicted by Psort 2.0: Inner Membrane' product=PstA protein_id=YP_0035183…
NC_013956	GenBank	CDS	36417	37190	+	1	.	codon_start=1 db_xref=GI:291615588 db_xref=GeneID:8893844 gene=pstB locus_tag=PANA_0035 note='Phosphate import ATP-binding protein PstB; Similar to Pantoea sp. At-9b, phosphate ABC transporter, ATPase subunit (NCBI: ZP_05729622.1); COG: Inorganic ion transport and metabolism; Subcellular localization as predicted by Psort 2.0: Inner Membrane' product=PstB protein_id=YP_003518330.1 transl_table=11
NC_013956	GenBank	CDS	37208	37942	+	1	.	codon_start=1 db_xref=GI:291615589 db_xref=GeneID:8893845 gene=phoU locus_tag=PANA_0036 note='Phosphate transport system protein PhoU; Similar to Pantoea sp. At-9b, phosphate uptake regulator, PhoU (NCBI: ZP_05729623.1); COG: Inorganic ion transport and metabolism; Subcellular localization as predicted by Psort 2.0: Cytoplasmic' product=PhoU protein_id=YP_003518331.1 transl_table=11
NC_013956	GenBank	CDS	38054	39292	+	1	.	codon_start=1 db_xref=GI:291615590 db_xref=GeneID:8893846 gene=yjhB locus_tag=PANA_0037 note='Facilitator Family Transporter; Similar to Pantoea sp. At-9b, major facilitator superfamily MFS_1 (NCBI: ZP_05729624.1); COG: Carbohydrate transport and metabolism; Subcellular localization as predicted by Psort 2.0: Inner Membrane' product='hypothetical protein' protein_id=YP_003518332.1 transl_table=11
NC_013956	GenBank	CDS	39582	41027	+	-1	.	codon_start=1 db_xref=GI:291615591 db_xref=GeneID:8893847 gene=xylB locus_tag=PANA_0038 note='Xylulose kinase; Similar to Pantoea sp. At-9b, xylulokinase (NCBI: ZP_05729686.1); COG: Carbohydrate transport and metabolism; Subcellular localization as predicted by Psort 2.0: Cytoplasmic' product=XylB protein_id=YP_003518333.1 transl_table=11
NC_013956	GenBank	CDS	41045	42367	+	-1	.	codon_start=1 db_xref=GI:291615592 db_xref=GeneID:8893848 gene=xylA locus_tag=PANA_0039 note='Xylose isomerase; Similar to Pantoea sp. At-9b, xylose isomerase (NCBI: ZP_05729685.1); COG: Carbohydrate transport and metabolism; Subcellular localization as predicted by Psort 2.0: Cytoplasmic' product=XylA protein_id=YP_003518334.1 transl_table=11
NC_013956	GenBank	CDS	42713	43714	+	1	.	codon_start=1 db_xref=GI:291615593 db_xref=GeneID:8893849 gene=xylF locus_tag=PANA_0040 note='D-xylose-binding periplasmic protein precursor; Similar to Pantoea sp. At-9b, D-xylose ABC transporter, periplasmic substrate-binding protein (NCBI: ZP_05729684.1); COG: Carbohydrate transport and metabolism; Subcellular localization as predicted by Psort 2.0: Periplasmic' product=XylF protein_id=YP_0035…
NC_013956	GenBank	CDS	43741	45261	+	1	.	codon_start=1 db_xref=GI:291615594 db_xref=GeneID:8893850 gene=xylG locus_tag=PANA_0041 note='D-xylose transport ATP-binding protein XylG; Similar to Pantoea sp. At-9b, D-xylose ABC transporter, ATPase subunit (NCBI: ZP_05729683.1); COG: Carbohydrate transport and metabolism; Subcellular localization as predicted by Psort 2.0: Inner Membrane' product=XylG protein_id=YP_003518336.1 transl_table=11
NC_013956	GenBank	CDS	45245	46435	+	1	.	codon_start=1 db_xref=GI:291615595 db_xref=GeneID:8893851 gene=xylH locus_tag=PANA_0042 note='Xylose transport system permease protein XylH; Similar to Pantoea sp. At-9b, Monosaccharide-transporting ATPase (NCBI: ZP_05729682.1); COG: Carbohydrate transport and metabolism; Subcellular localization as predicted by Psort 2.0: Inner Membrane' product=XylH protein_id=YP_003518337.1 transl_table=11
NC_013956	GenBank	CDS	46498	47703	+	1	.	codon_start=1 db_xref=GI:291615596 db_xref=GeneID:8893852 gene=xylR locus_tag=PANA_0043 note='Xylose operon regulatory protein; Similar to Pantoea sp. At-9b, transcriptional regulator, AraC family (NCBI: ZP_05729681.1); COG: Transcription; Subcellular localization as predicted by Psort 2.0: Cytoplasmic' product=XylR protein_id=YP_003518338.1 transl_table=11
NC_013956	GenBank	CDS	48048	48527	+	1	.	codon_start=1 db_xref=GI:291615597 db_xref=GeneID:8893853 gene=hpa3 locus_tag=PANA_0044 note='N-acetyltransferase HPA3; Similar to Erwinia pyrifoliae Ep1/96, GCN5-related N-acetyltransferase (NCBI: YP_002647428.1); COG: Transcription; Subcellular localization as predicted by Psort 2.0: Unknown' product=Hpa3 protein_id=YP_003518339.1 transl_table=11
NC_013956	GenBank	CDS	48837	49946	+	1	.	codon_start=1 db_xref=GI:291615598 db_xref=GeneID:8893854 locus_tag=PANA_0045 note='Predicted Cytoplasmic Protein; Similar to Rhodospirillum rubrum ATCC 11170, hypothetical protein Rru_A2298 (NCBI: YP_427385.1); COG: Unknown Function; Subcellular localization as predicted by Psort 2.0: Unknown' product='hypothetical Protein' protein_id=YP_003518340.1 transl_table=11
NC_013956	GenBank	CDS	50158	51270	+	1	.	codon_start=1 db_xref=GI:291615599 db_xref=GeneID:8893855 gene=yneA locus_tag=PANA_0046 note='LACI-Type Transcriptional Regulator; Similar to Rhizobium leguminosarum bv. viciae 3841, putative substrate-binding component of ABC transporter (NCBI: YP_770980.1); COG: Carbohydrate transport and metabolism; Subcellular localization as predicted by Psort 2.0: Periplasmic' product='hypothetical protein'…
NC_013956	GenBank	CDS	51354	52838	+	1	.	codon_start=1 db_xref=GI:291615600 db_xref=GeneID:8893856 gene=rbsA locus_tag=PANA_0047 note='Ribose transport ATP-binding protein RbsA; Similar to Rhizobium leguminosarum bv. viciae 3841, putative ATP-binding component of ABC transporter (NCBI: YP_770981.1); COG: Carbohydrate transport and metabolism; Subcellular localization as predicted by Psort 2.0: Inner Membrane' product=RbsA protein_id=YP_…
NC_013956	GenBank	CDS	52987	54873	+	1	.	codon_start=1 db_xref=GI:291615601 db_xref=GeneID:8893857 gene=rbsC locus_tag=PANA_0048 note='Ribose transport system permease protein RbsC; Similar to Rhizobium leguminosarum bv. viciae 3841, putative permease component of ABC transporter (NCBI: YP_770982.1); COG: Carbohydrate transport and metabolism; Subcellular localization as predicted by Psort 2.0: Inner Membrane' product=RbsC protein_id=YP…
NC_013956	GenBank	CDS	54921	55841	+	1	.	codon_start=1 db_xref=GI:291615602 db_xref=GeneID:8893858 gene=rpiR locus_tag=PANA_0049 note='HTH-type transcriptional regulator RpiR; Similar to Agrobacterium, transcriptional repressor of rpiB expression; transcriptional repressor of ribose catabolism (RpiR/YebK family) (NCBI: YP_002539734.1); COG: Transcription; Subcellular localization as predicted by Psort 2.0: Unknown' product=RpiR protein_…
NC_013956	GenBank	CDS	55822	56331	+	1	.	codon_start=1 db_xref=GI:291615603 db_xref=GeneID:8893859 locus_tag=PANA_0050 note='OsmC-Like Protein; Similar to Pantoea sp. At-9b, OsmC family protein (NCBI: ZP_05726879.1); COG: Posttranslational modification, protein turnover, chaperones; Subcellular localization as predicted by Psort 2.0: Unknown' product='hypothetical Protein' protein_id=YP_003518345.1 transl_table=11
NC_013956	GenBank	CDS	56471	57688	+	-1	.	codon_start=1 db_xref=GI:291615604 db_xref=GeneID:8893860 locus_tag=PANA_0051 note='Similar to Serratia proteamaculans,AF487831_1 Qsc4 (NCBI: AAO49467.1); COG: Carbohydrate transport and metabolism; Subcellular localization as predicted by Psort 2.0: Inner Membrane' product='hypothetical Protein' protein_id=YP_003518346.1 transl_table=11
NC_013956	GenBank	CDS	57685	58671	+	-1	.	codon_start=1 db_xref=GI:291615605 db_xref=GeneID:8893861 locus_tag=PANA_0052 note='Similar to Rhizobium etli CFN 42, hypothetical protein RHE_PF00103 (NCBI: YP_472723.1); COG: Unknown Function; Subcellular localization as predicted by Psort 2.0: Unknown' product='hypothetical Protein' protein_id=YP_003518347.1 transl_table=11
NC_013956	GenBank	CDS	59272	59502	+	1	.	codon_start=1 db_xref=GI:291615606 db_xref=GeneID:8893862 locus_tag=PANA_0053 note='Similar to Dickeya zeae Ech1591, hypothetical protein Dd1591_1284 (NCBI: YP_003003626.1); COG: Unknown Function; Subcellular localization as predicted by Psort 2.0: Unknown' product='hypothetical Protein' protein_id=YP_003518348.1 transl_table=11
NC_013956	GenBank	CDS	59836	60051	+	1	.	codon_start=1 db_xref=GI:291615607 db_xref=GeneID:8893863 locus_tag=PANA_0054 note='Similar to Pantoea sp. At-9b, protein of unknown function DUF1471 (NCBI: ZP_05727336.1); COG: Unknown Function; Subcellular localization as predicted by Psort 2.0: Unknown' product='hypothetical Protein' protein_id=YP_003518349.1 transl_table=11
NC_013956	GenBank	CDS	59929	60288	+	-1	.	codon_start=1 db_xref=GI:291615608 db_xref=GeneID:8893864 locus_tag=PANA_0055 note='No significant BLAST hits found; COG: Unknown Function; Subcellular localization as predicted by Psort 2.0: Unknown' product='hypothetical Protein' protein_id=YP_003518350.1 transl_table=11
NC_013956	GenBank	CDS	60346	61668	+	1	.	codon_start=1 db_xref=GI:291615609 db_xref=GeneID:8893865 gene=pilJ locus_tag=PANA_0056 note='Protein PilJ; Similar to Pantoea sp. At-9b, methyl-accepting chemotaxis sensory transducer with Pas/Pac sensor (NCBI: ZP_05730314.1); COG: Signal transduction mechanisms; Subcellular localization as predicted by Psort 2.0: Inner Membrane' product=PilJ protein_id=YP_003518351.1 transl_table=11
NC_013956	GenBank	CDS	61814	62734	+	1	.	codon_start=1 db_xref=GI:291615610 db_xref=GeneID:8893866 gene=ybhD locus_tag=PANA_0057 note='Putative HTH-type transcriptional regulator YbhD; Similar to Serratia proteamaculans 568, LysR family transcriptional regulator (NCBI: YP_001479409.1); COG: Transcription; Subcellular localization as predicted by Psort 2.0: Cytoplasmic' product='hypothetical protein' protein_id=YP_003518352.1 transl_tabl…
NC_013956	GenBank	CDS	62709	63515	+	-1	.	codon_start=1 db_xref=GI:291615611 db_xref=GeneID:8893867 gene=modA locus_tag=PANA_0058 note='Molybdate-binding periplasmic protein precursor; Similar to Serratia odorifera 4Rx13, extracellular solute-binding protein (NCBI: ZP_06190862.1); COG: Inorganic ion transport and metabolism; Subcellular localization as predicted by Psort 2.0: Periplasmic' product=ModA protein_id=YP_003518353.1 transl_tab…
NC_013956	GenBank	CDS	63531	64832	+	-1	.	codon_start=1 db_xref=GI:291615612 db_xref=GeneID:8893868 gene=citH locus_tag=PANA_0059 note='Citrate-proton symporter; Similar to Serratia proteamaculans 568, major facilitator superfamily metabolite/H(+) symporter (NCBI: YP_001479407.1); COG: Carbohydrate transport and metabolism; Subcellular localization as predicted by Psort 2.0: Inner Membrane' product=CitH protein_id=YP_003518354.1 transl_t…
NC_013956	GenBank	CDS	65341	66720	+	-1	.	codon_start=1 db_xref=GI:291615613 db_xref=GeneID:8893869 gene=lamB locus_tag=PANA_0060 note='Maltoporin precursor; Similar to Citrobacter sp. 30_2, conserved hypothetical protein (NCBI: ZP_04559467.1); COG: Cell wall/membrane/envelope biogenesis; Subcellular localization as predicted by Psort 2.0: Outer Membrane' product=LamB protein_id=YP_003518355.1 transl_table=11
NC_013956	GenBank	CDS	66904	67251	+	-1	.	codon_start=1 db_xref=GI:291615614 db_xref=GeneID:8893870 gene=chbA locus_tag=PANA_0061 note='N,N'-diacetylchitobiose-specific phosphotransferase enzyme IIA component; Similar to Pectobacterium carotovorum subsp. brasiliensis PBR1692, PTS system, cellobiose-specific IIA component (NCBI: ZP_03825261.1); COG: Carbohydrate transport and metabolism; Subcellular localization as predicted by Psort 2.0:…
NC_013956	GenBank	CDS	67217	68599	+	-1	.	codon_start=1 db_xref=GI:291615615 db_xref=GeneID:8893871 gene=bglA locus_tag=PANA_0062 note='Beta-glucosidase A; Similar to Citrobacter sp. 30_2, conserved hypothetical protein (NCBI: ZP_04559465.1); COG: Carbohydrate transport and metabolism; Subcellular localization as predicted by Psort 2.0: Cytoplasmic' product=BglA protein_id=YP_003518357.1 transl_table=11
NC_013956	GenBank	CDS	68612	69949	+	-1	.	codon_start=1 db_xref=GI:291615616 db_xref=GeneID:8893872 gene=celB locus_tag=PANA_0063 note='Cellobiose permease IIC component; Similar to Serratia odorifera 4Rx13, hypothetical protein SOD_b00790 (NCBI: ZP_06190144.1); COG: Carbohydrate transport and metabolism; Subcellular localization as predicted by Psort 2.0: Inner Membrane' product=CelB protein_id=YP_003518358.1 transl_table=11
NC_013956	GenBank	CDS	69962	70276	+	-1	.	codon_start=1 db_xref=GI:291615617 db_xref=GeneID:8893873 gene=celA locus_tag=PANA_0064 note='Cellobiose-specific phosphotransferase enzyme IIB component; Similar to Enterobacter sakazakii ATCC BAA-894, hypothetical protein ESA_00288 (NCBI: YP_001436424.1); COG: Carbohydrate transport and metabolism; Subcellular localization as predicted by Psort 2.0: Cytoplasmic' product=CelA protein_id=YP_00351…
NC_013956	GenBank	CDS	70567	71523	+	1	.	codon_start=1 db_xref=GI:291615618 db_xref=GeneID:8893874 gene=ccpA locus_tag=PANA_0065 note='Probable catabolite control protein A; Similar to Citrobacter sp. 30_2, transcriptional regulator (NCBI: ZP_04559462.1); COG: Transcription; Subcellular localization as predicted by Psort 2.0: Cytoplasmic' product=CcpA protein_id=YP_003518360.1 transl_table=11
NC_013956	GenBank	CDS	71530	72663	+	-1	.	codon_start=1 db_xref=GI:291615619 db_xref=GeneID:8893875 gene=xylR locus_tag=PANA_0066 note='Xylose repressor; Similar to Pantoea sp. At-9b, ROK family protein (NCBI: ZP_05729667.1); COG: Transcription; Subcellular localization as predicted by Psort 2.0: Cytoplasmic' product=XylR protein_id=YP_003518361.1 transl_table=11
NC_013956	GenBank	CDS	72879	73619	+	-1	.	codon_start=1 db_xref=GI:291615620 db_xref=GeneID:8893876 gene=dnaC locus_tag=PANA_0067 note='DNA replication protein DnaC; Similar to Pantoea sp. At-9b, IstB domain protein ATP-binding protein (NCBI: ZP_05729666.1); COG: DNA replication, recombination and repair; Subcellular localization as predicted by Psort 2.0: Unknown' product=DnaC protein_id=YP_003518362.1 transl_table=11
NC_013956	GenBank	CDS	73619	74269	+	-1	.	codon_start=1 db_xref=GI:291615621 db_xref=GeneID:8893877 gene=dnaT locus_tag=PANA_0068 note='Primosomal protein I; Similar to Pantoea sp. At-9b, primosomal protein I (NCBI: ZP_05729665.1); COG: DNA replication, recombination and repair; Subcellular localization as predicted by Psort 2.0: Unknown' product=DnaT protein_id=YP_003518363.1 transl_table=11
NC_013956	GenBank	CDS	74328	74933	+	-1	.	codon_start=1 db_xref=GI:291615622 db_xref=GeneID:8893878 locus_tag=PANA_0069 note='Similar to Pantoea sp. At-9b, conserved hypothetical protein (NCBI: ZP_05729664.1); COG: Unknown Function; Subcellular localization as predicted by Psort 2.0: Inner Membrane' product='hypothetical Protein' protein_id=YP_003518364.1 transl_table=11
NC_013956	GenBank	CDS	75117	75704	+	1	.	codon_start=1 db_xref=GI:291615623 db_xref=GeneID:8893879 gene=tag locus_tag=PANA_0070 note='DNA-3-methyladenine glycosylase I; Similar to Pantoea sp. At-9b, DNA-3-methyladenine glycosylase I (NCBI: ZP_05729662.1); COG: DNA replication, recombination and repair; Subcellular localization as predicted by Psort 2.0: Unknown' product=Tag protein_id=YP_003518365.1 transl_table=11
NC_013956	GenBank	CDS	75769	76482	+	1	.	codon_start=1 db_xref=GI:291615624 db_xref=GeneID:8893880 gene=yiaD locus_tag=PANA_0071 note='Inner membrane lipoprotein YiaD precursor; Similar to Pantoea sp. At-9b, OmpA/MotB domain protein (NCBI: ZP_05729661.1); COG: Cell wall/membrane/envelope biogenesis; Subcellular localization as predicted by Psort 2.0: Outer Membrane' product='hypothetical protein' protein_id=YP_003518366.1 transl_table=11
NC_013956	GenBank	CDS	76643	77626	+	1	.	codon_start=1 db_xref=GI:291615625 db_xref=GeneID:8893881 gene=rafR locus_tag=PANA_0072 note='HTH-type transcriptional regulator RafR; Similar to Pantoea sp. At-9b, transcriptional regulator, LacI family (NCBI: ZP_05729660.1); COG: Transcription; Subcellular localization as predicted by Psort 2.0: Cytoplasmic' product=RafR protein_id=YP_003518367.1 transl_table=11
NC_013956	GenBank	CDS	77695	78720	+	1	.	codon_start=1 db_xref=GI:291615626 db_xref=GeneID:8893882 gene=kdgR locus_tag=PANA_0073 note='HTH-type transcriptional regulator KdgR; Similar to Pantoea sp. At-9b, transcriptional regulator, LacI family (NCBI: ZP_05729659.1); COG: Transcription; Subcellular localization as predicted by Psort 2.0: Cytoplasmic' product=KdgR protein_id=YP_003518368.1 transl_table=11
NC_013956	GenBank	CDS	78795	79607	+	1	.	codon_start=1 db_xref=GI:291615627 db_xref=GeneID:8893883 locus_tag=PANA_0074 note='Xylose Isomerase-Like TIM Barrel; Similar to Pantoea sp. At-9b, Xylose isomerase domain protein TIM barrel (NCBI: ZP_05729658.1); COG: Carbohydrate transport and metabolism; Subcellular localization as predicted by Psort 2.0: Unknown' product='hypothetical Protein' protein_id=YP_003518369.1 transl_table=11
NC_013956	GenBank	CDS	79617	80570	+	1	.	codon_start=1 db_xref=GI:291615628 db_xref=GeneID:8893884 gene=kdgK locus_tag=PANA_0075 note='2-dehydro-3-deoxygluconokinase; Similar to Pantoea sp. At-9b, PfkB domain protein (NCBI: ZP_05729657.1); COG: Carbohydrate transport and metabolism; Subcellular localization as predicted by Psort 2.0: Cytoplasmic' product=KdgK protein_id=YP_003518370.1 transl_table=11
NC_013956	GenBank	CDS	80604	81884	+	1	.	codon_start=1 db_xref=GI:291615629 db_xref=GeneID:8893885 gene=ttuB locus_tag=PANA_0076 note='Putative tartrate transporter; Similar to Pantoea sp. At-9b, major facilitator superfamily MFS_1 (NCBI: ZP_05729656.1); COG: Carbohydrate transport and metabolism; Subcellular localization as predicted by Psort 2.0: Inner Membrane' product=TtuB protein_id=YP_003518371.1 transl_table=11
NC_013956	GenBank	CDS	81956	82930	+	1	.	codon_start=1 db_xref=GI:291615630 db_xref=GeneID:8893886 gene=tkrA locus_tag=PANA_0077 note='2-ketogluconate reductase; Similar to Pantoea sp. At-9b, D-isomer specific 2-hydroxyacid dehydrogenase NAD-binding (NCBI: ZP_05729655.1); COG: Energy production and conversion; Subcellular localization as predicted by Psort 2.0: Cytoplasmic' product=TkrA protein_id=YP_003518372.1 transl_table=11
NC_013956	GenBank	CDS	83012	84262	+	1	.	codon_start=1 db_xref=GI:291615631 db_xref=GeneID:8893887 gene=avtA locus_tag=PANA_0078 note='Valine--pyruvate aminotransferase; Similar to Pantoea sp. At-9b, aminotransferase class I and II (NCBI: ZP_05729654.1); COG: Amino acid transport and metabolism; Subcellular localization as predicted by Psort 2.0: Unknown' product=AvtA protein_id=YP_003518373.1 transl_table=11
NC_013956	GenBank	CDS	84430	85341	+	1	.	codon_start=1 db_xref=GI:291615632 db_xref=GeneID:8893888 gene=eamA locus_tag=PANA_0079 note='Probable amino acid metabolite efflux pump; Similar to Pantoea sp. At-9b, protein of unknown function DUF6 transmembrane (NCBI: ZP_05729647.1); COG: Carbohydrate transport and metabolism; Subcellular localization as predicted by Psort 2.0: Inner Membrane' product=EamA protein_id=YP_003518374.1 transl_tab…
NC_013956	GenBank	CDS	85399	86337	+	-1	.	codon_start=1 db_xref=GI:291615633 db_xref=GeneID:8893889 locus_tag=PANA_0080 note='Hydrolase; Similar to Burkholderia multivorans CGD2M, amidohydrolase 2 (NCBI: ZP_03573566.1); COG: Carbohydrate transport and metabolism; Subcellular localization as predicted by Psort 2.0: Unknown' product='hypothetical Protein' protein_id=YP_003518375.1 transl_table=11
NC_013956	GenBank	CDS	86839	87783	+	1	.	codon_start=1 db_xref=GI:291615634 db_xref=GeneID:8893890 gene=yfcI locus_tag=PANA_0081 note='Transposase; Similar to Klebsiella pneumoniae, putative cytoplasmic protein (NCBI: NP_943500.1); COG: General function prediction only; Subcellular localization as predicted by Psort 2.0: Unknown' product='hypothetical protein' protein_id=YP_003518376.1 transl_table=11
NC_013956	GenBank	CDS	87971	88456	+	-1	.	codon_start=1 db_xref=GI:291615635 db_xref=GeneID:8893891 gene=ibpA locus_tag=PANA_0082 note='Small heat shock protein IbpA; Similar to Pantoea sp. At-9b, heat shock protein Hsp20 (NCBI: ZP_05729646.1); COG: Posttranslational modification, protein turnover, chaperones; Subcellular localization as predicted by Psort 2.0: Cytoplasmic' product=IbpA protein_id=YP_003518377.1 transl_table=11
NC_013956	GenBank	CDS	88670	89032	+	1	.	codon_start=1 db_xref=GI:291615636 db_xref=GeneID:8893892 gene=yidQ locus_tag=PANA_0083 note='Lipoprotein; Similar to Pantoea sp. At-9b, protein of unknown function DUF1375 (NCBI: ZP_05729645.1); COG: Unknown Function; Subcellular localization as predicted by Psort 2.0: Unknown' product='hypothetical protein' protein_id=YP_003518378.1 transl_table=11
NC_013956	GenBank	CDS	89013	90299	+	-1	.	codon_start=1 db_xref=GI:291615637 db_xref=GeneID:8893893 gene=yidR locus_tag=PANA_0084 note='Cytoplasmic Protein; Similar to Pantoea sp. At-9b, conserved hypothetical protein (NCBI: ZP_05729644.1); COG: Unknown Function; Subcellular localization as predicted by Psort 2.0: Unknown' product='hypothetical protein' protein_id=YP_003518379.1 transl_table=11
NC_013956	GenBank	CDS	90319	91065	+	1	.	codon_start=1 db_xref=GI:291615638 db_xref=GeneID:8893894 locus_tag=PANA_0085 note='No significant BLAST hits found; COG: Unknown Function; Subcellular localization as predicted by Psort 2.0: Unknown' product='hypothetical Protein' protein_id=YP_003518380.1 transl_table=11
NC_013956	GenBank	CDS	90376	91185	+	-1	.	codon_start=1 db_xref=GI:291615639 db_xref=GeneID:8893895 gene=yidA locus_tag=PANA_0086 note='Phosphatase YidA; Similar to Pantoea sp. At-9b, Cof-like hydrolase (NCBI: ZP_05729643.1); COG: General function prediction only; Subcellular localization as predicted by Psort 2.0: Unknown' product='hypothetical protein' protein_id=YP_003518381.1 transl_table=11
NC_013956	GenBank	CDS	91377	93788	+	-1	.	codon_start=1 db_xref=GI:291615640 db_xref=GeneID:8893896 gene=gyrB locus_tag=PANA_0087 note='DNA gyrase subunit B; Similar to Pantoea sp. At-9b, DNA gyrase, B subunit (NCBI: ZP_05729638.1); COG: DNA replication, recombination and repair; Subcellular localization as predicted by Psort 2.0: Cytoplasmic' product=GyrB protein_id=YP_003518382.1 transl_table=11
NC_013956	GenBank	CDS	93803	94888	+	-1	.	codon_start=1 db_xref=GI:291615641 db_xref=GeneID:8893897 gene=recF locus_tag=PANA_0088 note='DNA replication and repair protein RecF; Similar to Pantoea sp. At-9b, DNA replication and repair protein RecF (NCBI: ZP_05729637.1); COG: DNA replication, recombination and repair; Subcellular localization as predicted by Psort 2.0: Unknown' product=RecF protein_id=YP_003518383.1 transl_table=11
NC_013956	GenBank	CDS	95034	96257	+	-1	.	codon_start=1 db_xref=GI:291615642 db_xref=GeneID:8893898 gene=dnaN locus_tag=PANA_0089 note='DNA polymerase III beta subunit; Similar to Pantoea sp. At-9b, DNA polymerase III, beta subunit (NCBI: ZP_05729636.1); COG: DNA replication, recombination and repair; Subcellular localization as predicted by Psort 2.0: Cytoplasmic' product=DnaN protein_id=YP_003518384.1 transl_table=11
NC_013956	GenBank	CDS	96139	97557	+	-1	.	codon_start=1 db_xref=GI:291615643 db_xref=GeneID:8893899 gene=dnaA locus_tag=PANA_0090 note='Chromosomal replication initiator protein DnaA; Similar to Pantoea sp. At-9b, chromosomal replication initiator protein DnaA (NCBI: ZP_05729635.1); COG: DNA replication, recombination and repair; Subcellular localization as predicted by Psort 2.0: Cytoplasmic' product=DnaA protein_id=YP_003518385.1 trans…
NC_013956	GenBank	CDS	98142	98282	+	1	.	codon_start=1 db_xref=GI:291615644 db_xref=GeneID:8893900 gene=rpmH locus_tag=PANA_0091 note='50S ribosomal protein L34; Similar to Escherichia coli O157:H7 EDL933, 50S ribosomal protein L34 (NCBI: NP_290336.1); COG: Translation, ribosomal structure and biogenesis; Subcellular localization as predicted by Psort 2.0: Cytoplasmic' product=RpmH protein_id=YP_003518386.1 transl_table=11
NC_013956	GenBank	CDS	98297	98656	+	1	.	codon_start=1 db_xref=GI:291615645 db_xref=GeneID:8893901 gene=rnpA locus_tag=PANA_0092 note='Ribonuclease P protein component; Similar to Citrobacter sp. 30_2, ribonuclease P protein component (NCBI: ZP_04559507.1); COG: General function prediction only; Subcellular localization as predicted by Psort 2.0: Unknown' product=RnpA protein_id=YP_003518387.1 transl_table=11
NC_013956	GenBank	CDS	98880	100526	+	1	.	codon_start=1 db_xref=GI:291615646 db_xref=GeneID:8893902 gene=yidC locus_tag=PANA_0093 note='Preprotein Translocase Subunit YidC; Similar to Pantoea sp. At-9b, 60 kDa inner membrane insertion protein (NCBI: ZP_05729631.1); COG: Intracellular trafficking, secretion, and vesicular transport; Subcellular localization as predicted by Psort 2.0: Inner Membrane' product='hypothetical protein' protein_…
NC_013956	GenBank	CDS	100616	101980	+	1	.	codon_start=1 db_xref=GI:291615647 db_xref=GeneID:8893903 gene=trmE locus_tag=PANA_0094 note='tRNA modification GTPase TrmE; Similar to Enterobacter sp. 638, tRNA modification GTPase TrmE (NCBI: YP_001178852.1); COG: General function prediction only; Subcellular localization as predicted by Psort 2.0: Cytoplasmic' product=TrmE protein_id=YP_003518389.1 transl_table=11
NC_013956	GenBank	CDS	102199	102810	+	1	.	codon_start=1 db_xref=GI:291615648 db_xref=GeneID:8893904 gene=ycdI locus_tag=PANA_0095 note='Putative NADH dehydrogenase/NAD(P)H nitroreductase; Similar to Pantoea sp. At-9b, nitroreductase (NCBI: ZP_05729629.1); COG: Energy production and conversion; Subcellular localization as predicted by Psort 2.0: Unknown' product='hypothetical protein' protein_id=YP_003518390.1 transl_table=11
NC_013956	GenBank	CDS	102960	103727	+	1	.	codon_start=1 db_xref=GI:291615649 db_xref=GeneID:8893905 gene=yieE locus_tag=PANA_0096 note='Cytoplasmic Protein; Similar to Pantoea sp. At-9b, conserved hypothetical protein (NCBI: ZP_05729627.1); COG: Coenzyme transport and metabolism; Subcellular localization as predicted by Psort 2.0: Unknown' product='hypothetical protein' protein_id=YP_003518391.1 transl_table=11
NC_013956	GenBank	CDS	103767	105080	+	-1	.	codon_start=1 db_xref=GI:291615650 db_xref=GeneID:8893906 gene=yieG locus_tag=PANA_0097 note='Inner membrane protein YieG; Similar to Yersinia pestis CA88-4125, Xanthine/uracil permeases family protein (NCBI: ZP_01917687.1); COG: General function prediction only; Subcellular localization as predicted by Psort 2.0: Inner Membrane' product='hypothetical protein' protein_id=YP_003518392.1 transl_tab…
NC_013956	GenBank	CDS	105161	105892	+	1	.	codon_start=1 db_xref=GI:291615651 db_xref=GeneID:8893907 gene=yieH locus_tag=PANA_0098 note='Phosphatase YieH; Similar to Pantoea sp. At-9b, HAD-superfamily hydrolase, subfamily IA, variant 3 (NCBI: ZP_05729625.1); COG: General function prediction only; Subcellular localization as predicted by Psort 2.0: Unknown' product='hypothetical protein' protein_id=YP_003518393.1 transl_table=11
NC_013956	GenBank	CDS	105895	106890	+	-1	.	codon_start=1 db_xref=GI:291615652 db_xref=GeneID:8893908 gene=yiaH locus_tag=PANA_0099 note='Inner membrane protein YiaH; Similar to Pantoea sp. At-9b, putative inner membrane protein YiaH (NCBI: ZP_05729688.1); COG: Unknown Function; Subcellular localization as predicted by Psort 2.0: Inner Membrane' product='hypothetical protein' protein_id=YP_003518394.1 transl_table=11
NC_013956	GenBank	CDS	107172	108083	+	1	.	codon_start=1 db_xref=GI:291615653 db_xref=GeneID:8893909 gene=glyQ locus_tag=PANA_0100 note='Glycyl-tRNA synthetase alpha chain; Similar to Dickeya zeae Ech1591, glycyl-tRNA synthetase, alpha subunit (NCBI: YP_003002414.1); COG: Translation, ribosomal structure and biogenesis; Subcellular localization as predicted by Psort 2.0: Cytoplasmic' product=GlyQ protein_id=YP_003518395.1 transl_table=11
NC_013956	GenBank	CDS	108093	110162	+	1	.	codon_start=1 db_xref=GI:291615654 db_xref=GeneID:8893910 gene=glyS locus_tag=PANA_0101 note='Glycyl-tRNA synthetase beta chain; Similar to Pantoea sp. At-9b, glycyl-tRNA synthetase, beta subunit (NCBI: ZP_05729699.1); COG: Translation, ribosomal structure and biogenesis; Subcellular localization as predicted by Psort 2.0: Cytoplasmic' product=GlyS protein_id=YP_003518396.1 transl_table=11
NC_013956	GenBank	CDS	110392	111132	+	-1	.	codon_start=1 db_xref=GI:291615655 db_xref=GeneID:8893911 gene=mipA locus_tag=PANA_0102 note='MltA-interacting protein precursor; Similar to Enterobacter sp. 638, MltA-interacting MipA family protein (NCBI: YP_001175822.1); COG: Cell wall/membrane/envelope biogenesis; Subcellular localization as predicted by Psort 2.0: Outer Membrane' product=MipA protein_id=YP_003518397.1 transl_table=11
NC_013956	GenBank	CDS	111725	112285	+	1	.	codon_start=1 db_xref=GI:291615656 db_xref=GeneID:8893912 gene=pagC locus_tag=PANA_0103 note='Virulence membrane protein PagC precursor; Similar to Edwardsiella tarda EIB202, putative virulence-related membrane protein (NCBI: YP_003295691.1); COG: Cell wall/membrane/envelope biogenesis; Subcellular localization as predicted by Psort 2.0: Outer Membrane' product=PagC protein_id=YP_003518398.1 tran…
NC_013956	GenBank	CDS	112419	113063	+	-1	.	codon_start=1 db_xref=GI:291615657 db_xref=GeneID:8893913 gene=yibF locus_tag=PANA_0104 note='Glutathione S-Transferase; Similar to Pantoea sp. At-9b, Glutathione S-transferase domain protein (NCBI: ZP_05729703.1); COG: Posttranslational modification, protein turnover, chaperones; Subcellular localization as predicted by Psort 2.0: Unknown' product='hypothetical protein' protein_id=YP_003518399.1…
NC_013956	GenBank	CDS	113067	114308	+	-1	.	codon_start=1 db_xref=GI:291615658 db_xref=GeneID:8893914 gene=fdhE locus_tag=PANA_0105 note='Protein FdhE; Similar to Pantoea sp. At-9b, formate dehydrogenase accessory protein FdhE (NCBI: ZP_05729704.1); COG: Posttranslational modification, protein turnover, chaperones; Subcellular localization as predicted by Psort 2.0: Cytoplasmic' product=FdhE protein_id=YP_003518400.1 transl_table=11
NC_013956	GenBank	CDS	114330	115259	+	1	.	codon_start=1 db_xref=GI:291615659 db_xref=GeneID:8893915 gene=fdhD locus_tag=PANA_0106 note='Protein FdhD; Similar to Pantoea sp. At-9b, formate dehydrogenase family accessory protein FdhD (NCBI: ZP_05729709.1); COG: Energy production and conversion; Subcellular localization as predicted by Psort 2.0: Cytoplasmic' product=FdhD protein_id=YP_003518401.1 transl_table=11
NC_013956	GenBank	CDS	115507	116139	+	1	.	codon_start=1 db_xref=GI:291615660 db_xref=GeneID:8893916 gene=sodA locus_tag=PANA_0107 note='Superoxide dismutase [Mn]; Similar to Tatumella ptyseos, manganese superoxide dismutase (NCBI: AAQ14590.1); COG: Inorganic ion transport and metabolism; Subcellular localization as predicted by Psort 2.0: Periplasmic' product=SodA protein_id=YP_003518402.1 transl_table=11
NC_013956	GenBank	CDS	116430	117392	+	1	.	codon_start=1 db_xref=GI:291615661 db_xref=GeneID:8893917 gene=ybjX locus_tag=PANA_0108 note='VirK Protein; Similar to Pantoea sp. At-9b, protein of unknown function DUF535 (NCBI: ZP_05729714.1); COG: Transcription; Subcellular localization as predicted by Psort 2.0: Unknown' product='hypothetical protein' protein_id=YP_003518403.1 transl_table=11
NC_013956	GenBank	CDS	117400	117762	+	-1	.	codon_start=1 db_xref=GI:291615662 db_xref=GeneID:8893918 gene=yibL locus_tag=PANA_0109 note='Cytoplasmic Protein; Similar to Pantoea sp. At-9b, conserved hypothetical protein (NCBI: ZP_05729715.1); COG: Unknown Function; Subcellular localization as predicted by Psort 2.0: Unknown' product='hypothetical protein' protein_id=YP_003518404.1 transl_table=11
NC_013956	GenBank	CDS	117865	118497	+	-1	.	codon_start=1 db_xref=GI:291615663 db_xref=GeneID:8893919 gene=mtlR locus_tag=PANA_0110 note='hypothetical Protein MtlR; Similar to Enterobacter sp. 638, mannitol repressor protein (NCBI: YP_001174875.1); COG: Transcription; Subcellular localization as predicted by Psort 2.0: Unknown' product=MtlR protein_id=YP_003518405.1 transl_table=11
NC_013956	GenBank	CDS	118475	119641	+	-1	.	codon_start=1 db_xref=GI:291615664 db_xref=GeneID:8893920 gene=mtlD locus_tag=PANA_0111 note='Mannitol-1-phosphate 5-dehydrogenase; Similar to Pantoea sp. At-9b, Mannitol dehydrogenase domain protein (NCBI: ZP_05729717.1); COG: Carbohydrate transport and metabolism; Subcellular localization as predicted by Psort 2.0: Cytoplasmic' product=MtlD protein_id=YP_003518406.1 transl_table=11
NC_013956	GenBank	CDS	119717	121681	+	-1	.	codon_start=1 db_xref=GI:291615665 db_xref=GeneID:8893921 gene=mtlA locus_tag=PANA_0112 note='PTS system mannitol-specific EIICBA component; Similar to Pantoea sp. At-9b, PTS system, mannitol-specific IIC subunit (NCBI: ZP_05729718.1); COG: Carbohydrate transport and metabolism; Subcellular localization as predicted by Psort 2.0: Inner Membrane' product=MtlA protein_id=YP_003518407.1 transl_table…
NC_013956	GenBank	CDS	122088	122912	+	-1	.	codon_start=1 db_xref=GI:291615666 db_xref=GeneID:8893922 gene=yiaF locus_tag=PANA_0113 note='Lipoprotein; Similar to Pantoea sp. At-9b, conserved hypothetical protein (NCBI: ZP_05729719.1); COG: Unknown Function; Subcellular localization as predicted by Psort 2.0: Unknown' product='hypothetical protein' protein_id=YP_003518408.1 transl_table=11
NC_013956	GenBank	CDS	123801	124115	+	1	.	codon_start=1 db_xref=GI:291615667 db_xref=GeneID:8893923 gene=yiaG locus_tag=PANA_0114 note='Putative HTH-type transcriptional regulator YiaG; Similar to Pantoea sp. At-9b, putative HTH-type transcriptional regulator YiaG (NCBI: ZP_05732577.1); COG: Transcription; Subcellular localization as predicted by Psort 2.0: Unknown' product='hypothetical protein' protein_id=YP_003518409.1 transl_table=11
NC_013956	GenBank	CDS	124230	125477	+	-1	.	codon_start=1 db_xref=GI:291615668 db_xref=GeneID:8893924 gene=tnaB locus_tag=PANA_0115 note='Low affinity tryptophan permease; Similar to Escherichia fergusonii ATCC 35469, tryptophan permease TnaB (NCBI: YP_002385032.1); COG: Amino acid transport and metabolism; Subcellular localization as predicted by Psort 2.0: Inner Membrane' product=TnaB protein_id=YP_003518410.1 transl_table=11
NC_013956	GenBank	CDS	125590	127014	+	-1	.	codon_start=1 db_xref=GI:291615669 db_xref=GeneID:8893925 gene=tnaA locus_tag=PANA_0116 note='Tryptophanase; Similar to Escherichia coli O157:H7 EDL933, tryptophanase (NCBI: NP_290344.1); COG: Amino acid transport and metabolism; Subcellular localization as predicted by Psort 2.0: Unknown' product=TnaA protein_id=YP_003518411.1 transl_table=11
NC_013956	GenBank	CDS	127771	128364	+	-1	.	codon_start=1 db_xref=GI:291615670 db_xref=GeneID:8893926 gene=spoT locus_tag=PANA_0117 note='GTP Pyrophosphokinase; Similar to Pantoea sp. At-9b, metal dependent phosphohydrolase (NCBI: ZP_05732358.1); COG: Signal transduction mechanisms; Subcellular localization as predicted by Psort 2.0: Unknown' product=SpoT protein_id=YP_003518412.1 transl_table=11
NC_013956	GenBank	CDS	128424	128888	+	1	.	codon_start=1 db_xref=GI:291615671 db_xref=GeneID:8893927 gene=ohrR locus_tag=PANA_0118 note='Organic hydroperoxide resistance transcriptional regulator; Similar to Pantoea sp. At-9b, transcriptional regulator, MarR family (NCBI: ZP_05732359.1); COG: Transcription; Subcellular localization as predicted by Psort 2.0: Cytoplasmic' product=OhrR protein_id=YP_003518413.1 transl_table=11
NC_013956	GenBank	CDS	128982	129410	+	1	.	codon_start=1 db_xref=GI:291615672 db_xref=GeneID:8893928 locus_tag=PANA_0119 note='Organic Hydroperoxide Resistance Protein; Similar to Erwinia tasmaniensis Et1/99, Organic hydroperoxide resistance protein (NCBI: YP_001909307.1); COG: Posttranslational modification, protein turnover, chaperones; Subcellular localization as predicted by Psort 2.0: Unknown' product='hypothetical Protein' protein_i…
NC_013956	GenBank	CDS	129671	131362	+	1	.	codon_start=1 db_xref=GI:291615673 db_xref=GeneID:8893929 gene=yhjW locus_tag=PANA_0120 note='Inner membrane protein YhjW; Similar to Pantoea sp. At-9b, sulfatase (NCBI: ZP_05732361.1); COG: General function prediction only; Subcellular localization as predicted by Psort 2.0: Inner Membrane' product='hypothetical protein' protein_id=YP_003518415.1 transl_table=11
NC_013956	GenBank	tRNA	131486	131562	+	1	.	db_xref=GeneID:8893930 locus_tag=PANA_t0001 note='tRNA-Pro Anticodon: tgg' product=tRNA-Pro
NC_013956	GenBank	CDS	132471	134213	+	1	.	codon_start=1 db_xref=GI:291615674 db_xref=GeneID:8893931 gene=dppA locus_tag=PANA_0121 note='Periplasmic dipeptide transport protein precursor; Similar to Pantoea sp. At-9b, extracellular solute-binding protein family 5 (NCBI: ZP_05732362.1); COG: Amino acid transport and metabolism; Subcellular localization as predicted by Psort 2.0: Periplasmic' product=DppA protein_id=YP_003518416.1 transl_ta…
NC_013956	GenBank	CDS	134369	135436	+	1	.	codon_start=1 db_xref=GI:291615675 db_xref=GeneID:8893932 gene=dppB locus_tag=PANA_0122 note='Dipeptide transport system permease protein DppB; Similar to Pantoea sp. At-9b, Alkaline phosphatase (NCBI: ZP_05732363.1); COG: Amino acid transport and metabolism; Subcellular localization as predicted by Psort 2.0: Inner Membrane' product=DppB protein_id=YP_003518417.1 transl_table=11
NC_013956	GenBank	CDS	135446	136348	+	1	.	codon_start=1 db_xref=GI:291615676 db_xref=GeneID:8893933 gene=dppC locus_tag=PANA_0123 note='Dipeptide transport system permease protein DppC; Similar to Erwinia tasmaniensis Et1/99, dipeptide transporter (NCBI: YP_001909303.1); COG: Amino acid transport and metabolism; Subcellular localization as predicted by Psort 2.0: Inner Membrane' product=DppC protein_id=YP_003518418.1 transl_table=11
NC_013956	GenBank	CDS	136361	137347	+	1	.	codon_start=1 db_xref=GI:291615677 db_xref=GeneID:8893934 gene=dppD locus_tag=PANA_0124 note='Dipeptide transport ATP-binding protein DppD; Similar to Pantoea sp. At-9b, oligopeptide/dipeptide ABC transporter, ATPase subunit (NCBI: ZP_05732365.1); COG: Amino acid transport and metabolism; Subcellular localization as predicted by Psort 2.0: Inner Membrane' product=DppD protein_id=YP_003518419.1 tr…
NC_013956	GenBank	CDS	137319	138365	+	1	.	codon_start=1 db_xref=GI:291615678 db_xref=GeneID:8893935 gene=dppF locus_tag=PANA_0125 note='Dipeptide transport ATP-binding protein DppF; Similar to Pantoea sp. At-9b, oligopeptide/dipeptide ABC transporter, ATPase subunit (NCBI: ZP_05732366.1); COG: Amino acid transport and metabolism; Subcellular localization as predicted by Psort 2.0: Inner Membrane' product=DppF protein_id=YP_003518420.1 tr…
NC_013956	GenBank	CDS	139204	139791	+	1	.	codon_start=1 db_xref=GI:291615679 db_xref=GeneID:8893936 locus_tag=PANA_0126 note='Similar to Erwinia tasmaniensis Et1/99, hypothetical protein ETA_33940 (NCBI: YP_001909300.1); COG: Unknown Function; Subcellular localization as predicted by Psort 2.0: Unknown' product='hypothetical Protein' protein_id=YP_003518421.1 transl_table=11
NC_013956	GenBank	CDS	139782	140585	+	1	.	codon_start=1 db_xref=GI:291615680 db_xref=GeneID:8893937 gene=yhjQ locus_tag=PANA_0127 note='Cellulose Biosynthesis Protein; Similar to Pantoea sp. At-9b, cellulose synthase operon protein YhjQ (NCBI: ZP_05732368.1); COG: DNA replication, recombination and repair; Subcellular localization as predicted by Psort 2.0: Unknown' product='hypothetical protein' protein_id=YP_003518422.1 transl_table=11
NC_013956	GenBank	CDS	140640	142745	+	1	.	codon_start=1 db_xref=GI:291615681 db_xref=GeneID:8893938 gene=bcsA locus_tag=PANA_0128 note='Cellulose synthase catalytic subunit [UDP-forming]; Similar to Pantoea sp. At-9b, cellulose synthase catalytic subunit (UDP-forming) (NCBI: ZP_05732369.1); COG: Cell wall/membrane/envelope biogenesis; Subcellular localization as predicted by Psort 2.0: Inner Membrane' product=BcsA protein_id=YP_003518423…
NC_013956	GenBank	CDS	142742	145549	+	1	.	codon_start=1 db_xref=GI:291615682 db_xref=GeneID:8893939 gene=acsAB locus_tag=PANA_0129 note='Cellulose synthase 1 [Includes: Cellulose synthase catalytic domain [UDP-forming]; Similar to Pantoea sp. At-9b, cellulose synthase subunit B (NCBI: ZP_05732370.1); COG: Carbohydrate transport and metabolism; Subcellular localization as predicted by Psort 2.0: Inner Membrane' product=AcsAB protein_id=YP…
NC_013956	GenBank	CDS	145561	149367	+	1	.	codon_start=1 db_xref=GI:291615683 db_xref=GeneID:8893940 gene=bscS locus_tag=PANA_0130 note='Cellulose synthase operon protein C precursor; Similar to Pantoea sp. At-9b, cellulose synthase operon C domain protein (NCBI: ZP_05732371.1); COG: Carbohydrate transport and metabolism; Subcellular localization as predicted by Psort 2.0: Unknown' product=BscS protein_id=YP_003518425.1 transl_table=11
NC_013956	GenBank	CDS	149367	149813	+	1	.	codon_start=1 db_xref=GI:291615684 db_xref=GeneID:8893941 locus_tag=PANA_0131 note='Similar to Pantoea sp. At-9b, cellulose synthase operon protein D (NCBI: ZP_05732372.1); COG: Carbohydrate transport and metabolism; Subcellular localization as predicted by Psort 2.0: Unknown' product='hypothetical Protein' protein_id=YP_003518426.1 transl_table=11
NC_013956	GenBank	CDS	149823	150827	+	1	.	codon_start=1 db_xref=GI:291615685 db_xref=GeneID:8893942 gene=celY locus_tag=PANA_0132 note='Minor endoglucanase Y precursor; Similar to Pantoea sp. At-9b, Cellulase (NCBI: ZP_05732373.1); COG: Carbohydrate transport and metabolism; Subcellular localization as predicted by Psort 2.0: Unknown' product=CelY protein_id=YP_003518427.1 transl_table=11
NC_013956	GenBank	CDS	151033	153042	+	1	.	codon_start=1 db_xref=GI:291615686 db_xref=GeneID:8893943 gene=yhjK locus_tag=PANA_0133 note='Protein YhjK; Similar to Pantoea sp. At-9b, diguanylate cyclase/phosphodiesterase with extracellular sensor (NCBI: ZP_05730648.1); COG: Signal transduction mechanisms; Subcellular localization as predicted by Psort 2.0: Inner Membrane' product='hypothetical protein' protein_id=YP_003518428.1 transl_table…
NC_013956	GenBank	CDS	153138	154550	+	1	.	codon_start=1 db_xref=GI:291615687 db_xref=GeneID:8893944 gene=dctA locus_tag=PANA_0134 note='Aerobic C4-dicarboxylate transport protein; Similar to Pantoea sp. At-9b, sodium:dicarboxylate symporter (NCBI: ZP_05730649.1); COG: Energy production and conversion; Subcellular localization as predicted by Psort 2.0: Inner Membrane' product=DctA protein_id=YP_003518429.1 transl_table=11
NC_013956	GenBank	CDS	154796	156304	+	1	.	codon_start=1 db_xref=GI:291615688 db_xref=GeneID:8893945 gene=yhjJ locus_tag=PANA_0135 note='Protein YhjJ precursor; Similar to Pantoea sp. At-9b, peptidase M16 domain protein (NCBI: ZP_05730650.1); COG: General function prediction only; Subcellular localization as predicted by Psort 2.0: Unknown' product='hypothetical protein' protein_id=YP_003518430.1 transl_table=11
NC_013956	GenBank	CDS	156309	157241	+	-1	.	codon_start=1 db_xref=GI:291615689 db_xref=GeneID:8893946 gene=xynB locus_tag=PANA_0136 note='Endo-1,4-beta-xylanase B; Similar to Pantoea sp. At-9b, pectin acetylesterase (NCBI: ZP_05730651.1); COG: Lipid transport and metabolism; Subcellular localization as predicted by Psort 2.0: Periplasmic' product=XynB protein_id=YP_003518431.1 transl_table=11
NC_013956	GenBank	CDS	157603	158112	+	-1	.	codon_start=1 db_xref=GI:291615690 db_xref=GeneID:8893947 locus_tag=PANA_0137 note='Glyoxalase Family Protein; Similar to Elusimicrobium minutum Pei191, glyoxalase/bleomycin resistance protein/dioxygenase (NCBI: YP_001875952.1); COG: Amino acid transport and metabolism; Subcellular localization as predicted by Psort 2.0: Unknown' product='hypothetical Protein' protein_id=YP_003518432.1 transl_tab…
NC_013956	GenBank	CDS	158113	159045	+	-1	.	codon_start=1 db_xref=GI:291615691 db_xref=GeneID:8893948 gene=kdgK locus_tag=PANA_0138 note='2-dehydro-3-deoxygluconokinase; Similar to Pantoea sp. At-9b, PfkB domain protein (NCBI: ZP_05730652.1); COG: Carbohydrate transport and metabolism; Subcellular localization as predicted by Psort 2.0: Unknown' product=KdgK protein_id=YP_003518433.1 transl_table=11
NC_013956	GenBank	CDS	159281	160087	+	1	.	codon_start=1 db_xref=GI:291615692 db_xref=GeneID:8893949 gene=yhjH locus_tag=PANA_0139 note='Sensory Box/GGDEF Family Protein; Similar to Pantoea sp. At-9b, diguanylate phosphodiesterase (NCBI: ZP_05730653.1); COG: Cell wall/membrane/envelope biogenesis; Subcellular localization as predicted by Psort 2.0: Unknown' product='hypothetical protein' protein_id=YP_003518434.1 transl_table=11
NC_013956	GenBank	CDS	160127	162208	+	1	.	codon_start=1 db_xref=GI:291615693 db_xref=GeneID:8893950 gene=yhjG locus_tag=PANA_0140 note='AsmA Family Protein; Similar to Pantoea sp. At-9b, AsmA family protein (NCBI: ZP_05730654.1); COG: Cell wall/membrane/envelope biogenesis; Subcellular localization as predicted by Psort 2.0: Unknown' product='hypothetical protein' protein_id=YP_003518435.1 transl_table=11
NC_013956	GenBank	CDS	162209	162490	+	-1	.	codon_start=1 db_xref=GI:291615694 db_xref=GeneID:8893951 gene=ppiC locus_tag=PANA_0141 note='Peptidyl-prolyl cis-trans isomerase C; Similar to Pantoea sp. At-9b, PpiC-type peptidyl-prolyl cis-trans isomerase (NCBI: ZP_05730655.1); COG: Posttranslational modification, protein turnover, chaperones; Subcellular localization as predicted by Psort 2.0: Cytoplasmic' product=PpiC protein_id=YP_00351843…
NC_013956	GenBank	CDS	162551	164659	+	1	.	codon_start=1 db_xref=GI:291615695 db_xref=GeneID:8893952 gene=rep locus_tag=PANA_0142 note='ATP-dependent DNA helicase Rep; Similar to Erwinia tasmaniensis Et1/99, ATP-dependent DNA helicase Rep (NCBI: YP_001906146.1); COG: DNA replication, recombination and repair; Subcellular localization as predicted by Psort 2.0: Cytoplasmic' product=Rep protein_id=YP_003518437.1 transl_table=11
NC_013956	GenBank	CDS	164676	166166	+	-1	.	codon_start=1 db_xref=GI:291615696 db_xref=GeneID:8893953 gene=gppA locus_tag=PANA_0143 note='Guanosine-5'-triphosphate,3'-diphosphate pyrophosphatase; Similar to Pantoea sp. At-9b, Ppx/GppA phosphatase (NCBI: ZP_05730658.1); COG: Nucleotide transport and metabolism; Subcellular localization as predicted by Psort 2.0: Cytoplasmic' product=GppA protein_id=YP_003518438.1 transl_table=11
NC_013956	GenBank	CDS	166168	167460	+	-1	.	codon_start=1 db_xref=GI:291615697 db_xref=GeneID:8893954 gene=rhlB locus_tag=PANA_0144 note='ATP-dependent RNA helicase RhlB; Similar to Pantoea sp. At-9b, DEAD/DEAH box helicase domain protein (NCBI: ZP_05730659.1); COG: DNA replication, recombination and repair; Subcellular localization as predicted by Psort 2.0: Cytoplasmic' product=RhlB protein_id=YP_003518439.1 transl_table=11
NC_013956	GenBank	CDS	167578	167910	+	1	.	codon_start=1 db_xref=GI:291615698 db_xref=GeneID:8893955 gene=trxA locus_tag=PANA_0145 note='Thioredoxin 1; Similar to Pantoea sp. At-9b, thioredoxin (NCBI: ZP_05730660.1); COG: Posttranslational modification, protein turnover, chaperones; Subcellular localization as predicted by Psort 2.0: Cytoplasmic' product=TrxA protein_id=YP_003518440.1 transl_table=11
NC_013956	GenBank	CDS	168252	169511	+	1	.	codon_start=1 db_xref=GI:291615699 db_xref=GeneID:8893956 gene=rho locus_tag=PANA_0146 note='Transcription termination factor Rho; Similar to Enterobacter sp. 638, transcription termination factor Rho (NCBI: YP_001178709.1); COG: Transcription; Subcellular localization as predicted by Psort 2.0: Cytoplasmic' product=Rho protein_id=YP_003518441.1 transl_table=11
NC_013956	GenBank	CDS	169775	170878	+	1	.	codon_start=1 db_xref=GI:291615700 db_xref=GeneID:8893957 gene=wecA locus_tag=PANA_0147 note='Undecaprenyl-phosphate alpha-N-acetylglucosaminyl 1-phosphate transferase; Similar to Pantoea sp. At-9b, undecaprenyl-phosphate alpha-N-acetylglucosaminyl 1-phosphatetransferase (NCBI: ZP_05730662.1); COG: Cell wall/membrane/envelope biogenesis; Subcellular localization as predicted by Psort 2.0: Inner M…
NC_013956	GenBank	CDS	170902	171951	+	1	.	codon_start=1 db_xref=GI:291615701 db_xref=GeneID:8893958 gene=wzzE locus_tag=PANA_0148 note='Lipopolysaccharide biosynthesis protein WzzE; Similar to Pantoea sp. At-9b, lipopolysaccharide biosynthesis protein (NCBI: ZP_05730663.1); COG: Cell wall/membrane/envelope biogenesis; Subcellular localization as predicted by Psort 2.0: Inner Membrane' product=WzzE protein_id=YP_003518443.1 transl_table=11
NC_013956	GenBank	CDS	171962	173092	+	1	.	codon_start=1 db_xref=GI:291615702 db_xref=GeneID:8893959 gene=wecB locus_tag=PANA_0149 note='UDP-N-acetylglucosamine 2-epimerase; Similar to Pantoea sp. At-9b, UDP-N-acetylglucosamine 2-epimerase (NCBI: ZP_05730664.1); COG: Cell wall/membrane/envelope biogenesis; Subcellular localization as predicted by Psort 2.0: Cytoplasmic' product=WecB protein_id=YP_003518444.1 transl_table=11
NC_013956	GenBank	CDS	173089	174348	+	1	.	codon_start=1 db_xref=GI:291615703 db_xref=GeneID:8893960 gene=wecC locus_tag=PANA_0150 note='UDP-N-acetyl-D-mannosamine dehydrogenase; Similar to Pantoea sp. At-9b, nucleotide sugar dehydrogenase (NCBI: ZP_05730665.1); COG: Cell wall/membrane/envelope biogenesis; Subcellular localization as predicted by Psort 2.0: Cytoplasmic' product=WecC protein_id=YP_003518445.1 transl_table=11
NC_013956	GenBank	CDS	174429	175415	+	1	.	codon_start=1 db_xref=GI:291615704 db_xref=GeneID:8893961 gene=rffG locus_tag=PANA_0151 note='dTDP-glucose 4,6-dehydratase; Similar to Escherichia coli str. K-12 substr. MG1655, dTDP-glucose 4,6-dehydratase (NCBI: YP_026255.1); COG: Cell wall/membrane/envelope biogenesis; Subcellular localization as predicted by Psort 2.0: Unknown' product=RffG protein_id=YP_003518446.1 transl_table=11
NC_013956	GenBank	CDS	175434	176315	+	1	.	codon_start=1 db_xref=GI:291615705 db_xref=GeneID:8893962 gene=rmlA2 locus_tag=PANA_0152 note='Glucose-1-phosphate thymidylyltransferase 2; Similar to Erwinia pyrifoliae Ep1/96, Glucose-1-phosphate thymidylyltransferase (NCBI: YP_002647227.1); COG: Cell wall/membrane/envelope biogenesis; Subcellular localization as predicted by Psort 2.0: Unknown' product=RmlA2 protein_id=YP_003518447.1 transl_ta…
NC_013956	GenBank	CDS	176430	176999	+	1	.	codon_start=1 db_xref=GI:291615706 db_xref=GeneID:8893963 gene=rffC locus_tag=PANA_0153 note='Lipopolysaccharide biosynthesis protein RffC; Similar to Pantoea sp. At-9b, TDP-D-fucosamine acetyltransferase (NCBI: ZP_05730666.1); COG: Transcription; Subcellular localization as predicted by Psort 2.0: Unknown' product=RffC protein_id=YP_003518448.1 transl_table=11
NC_013956	GenBank	CDS	176950	178116	+	1	.	codon_start=1 db_xref=GI:291615707 db_xref=GeneID:8893964 gene=rffA locus_tag=PANA_0154 note='Lipopolysaccharide biosynthesis protein RffA; Similar to Pantoea sp. At-9b, TDP-4-keto-6-deoxy-D-glucose transaminase (NCBI: ZP_05730667.1); COG: Cell wall/membrane/envelope biogenesis; Subcellular localization as predicted by Psort 2.0: Cytoplasmic' product=RffA protein_id=YP_003518449.1 transl_table=11
NC_013956	GenBank	CDS	178116	179366	+	1	.	codon_start=1 db_xref=GI:291615708 db_xref=GeneID:8893965 gene=wzxE locus_tag=PANA_0155 note='Protein WzxE; Similar to Pantoea sp. At-9b, polysaccharide biosynthesis protein (NCBI: ZP_05730668.1); COG: Cell wall/membrane/envelope biogenesis; Subcellular localization as predicted by Psort 2.0: Inner Membrane' product=WzxE protein_id=YP_003518450.1 transl_table=11
NC_013956	GenBank	CDS	179363	180430	+	1	.	codon_start=1 db_xref=GI:291615709 db_xref=GeneID:8893966 gene=wecF locus_tag=PANA_0156 note='4-alpha-L-fucosyltransferase; Similar to Pantoea sp. At-9b, 4-alpha-L-fucosyltransferase (NCBI: ZP_05730669.1); COG: Cell wall/membrane/envelope biogenesis; Subcellular localization as predicted by Psort 2.0: Unknown' product=WecF protein_id=YP_003518451.1 transl_table=11
NC_013956	GenBank	CDS	180409	181770	+	1	.	codon_start=1 db_xref=GI:291615710 db_xref=GeneID:8893967 gene=wzyE locus_tag=PANA_0157 note='Putative ECA polymerase; Similar to Pantoea sp. At-9b, WzyE family protein (NCBI: ZP_05730670.1); COG: General function prediction only; Subcellular localization as predicted by Psort 2.0: Inner Membrane' product=WzyE protein_id=YP_003518452.1 transl_table=11
NC_013956	GenBank	CDS	181807	182547	+	1	.	codon_start=1 db_xref=GI:291615711 db_xref=GeneID:8893968 gene=wecG locus_tag=PANA_0158 note='Probable UDP-N-acetyl-D-mannosaminuronic acid transferase; Similar to Pantoea sp. At-9b, glycosyl transferase, WecB/TagA/CpsF family (NCBI: ZP_05730671.1); COG: Cell wall/membrane/envelope biogenesis; Subcellular localization as predicted by Psort 2.0: Unknown' product=WecG protein_id=YP_003518453.1 tran…
NC_013956	GenBank	tRNA	182706	182782	+	1	.	db_xref=GeneID:8893969 locus_tag=PANA_t0002 note='tRNA-Arg Anticodon: ccg' product=tRNA-Arg
NC_013956	GenBank	tRNA	182878	182953	+	1	.	db_xref=GeneID:8893970 locus_tag=PANA_t0003 note='tRNA-His Anticodon: gtg' product=tRNA-His
NC_013956	GenBank	tRNA	182970	183056	+	1	.	db_xref=GeneID:8893971 locus_tag=PANA_t0004 note='tRNA-Leu Anticodon: cag' product=tRNA-Leu
NC_013956	GenBank	tRNA	183077	183153	+	1	.	db_xref=GeneID:8893972 locus_tag=PANA_t0005 note='tRNA-Pro Anticodon: tgg' product=tRNA-Pro
NC_013956	GenBank	CDS	184152	185348	+	-1	.	codon_start=1 db_xref=GI:291615712 db_xref=GeneID:8893974 gene=hemY locus_tag=PANA_0159 note='Protein HemY; Similar to Pantoea sp. At-9b, HemY protein (NCBI: ZP_05730672.1); COG: Coenzyme transport and metabolism; Subcellular localization as predicted by Psort 2.0: Inner Membrane' product=HemY protein_id=YP_003518454.1 transl_table=11
NC_013956	GenBank	CDS	185351	186493	+	-1	.	codon_start=1 db_xref=GI:291615713 db_xref=GeneID:8893975 gene=hemX locus_tag=PANA_0160 note='Putative uroporphyrin-III C-methyltransferase; Similar to Pantoea sp. At-9b, protein of unknown function DUF513 hemX (NCBI: ZP_05730673.1); COG: Coenzyme transport and metabolism; Subcellular localization as predicted by Psort 2.0: Inner Membrane' product=HemX protein_id=YP_003518455.1 transl_table=11
NC_013956	GenBank	CDS	186509	187237	+	-1	.	codon_start=1 db_xref=GI:291615714 db_xref=GeneID:8893976 gene=hemD locus_tag=PANA_0161 note='Uroporphyrinogen-III synthase; Similar to Pantoea sp. At-9b, Uroporphyrinogen-III synthase (NCBI: ZP_05730674.1); COG: Coenzyme transport and metabolism; Subcellular localization as predicted by Psort 2.0: Unknown' product=HemD protein_id=YP_003518456.1 transl_table=11
NC_013956	GenBank	CDS	187234	187968	+	-1	.	codon_start=1 db_xref=GI:291615715 db_xref=GeneID:8893977 gene=hemC locus_tag=PANA_0162 note='Porphobilinogen deaminase; Similar to Geobacter uraniireducens Rf4, porphobilinogen deaminase (NCBI: YP_001229148.1); COG: Coenzyme transport and metabolism; Subcellular localization as predicted by Psort 2.0: Unknown' product=HemC protein_id=YP_003518457.1 transl_table=11
NC_013956	GenBank	CDS	188488	191046	+	1	.	codon_start=1 db_xref=GI:291615716 db_xref=GeneID:8893978 gene=cyaA locus_tag=PANA_0163 note='Adenylate cyclase; Similar to Pantoea sp. At-9b, putative adenylate cyclase (NCBI: ZP_05730676.1); COG: Nucleotide transport and metabolism; Subcellular localization as predicted by Psort 2.0: Cytoplasmic' product=CyaA protein_id=YP_003518458.1 transl_table=11
NC_013956	GenBank	CDS	191183	191398	+	1	.	codon_start=1 db_xref=GI:291615717 db_xref=GeneID:8893979 gene=yifL locus_tag=PANA_0164 note='hypothetical Protein YifL; Similar to Pantoea sp. At-9b, hypothetical protein Pat9bDRAFT_3993 (NCBI: ZP_05730677.1); COG: Intracellular trafficking, secretion, and vesicular transport; Subcellular localization as predicted by Psort 2.0: Unknown' product='hypothetical protein' protein_id=YP_003518459.1 tr…
NC_013956	GenBank	CDS	191404	192252	+	1	.	codon_start=1 db_xref=GI:291615718 db_xref=GeneID:8893980 gene=dapF locus_tag=PANA_0165 note='Diaminopimelate epimerase; Similar to Pantoea sp. At-9b, diaminopimelate epimerase (NCBI: ZP_05730678.1); COG: Amino acid transport and metabolism; Subcellular localization as predicted by Psort 2.0: Cytoplasmic' product=DapF protein_id=YP_003518460.1 transl_table=11
NC_013956	GenBank	CDS	192249	192953	+	1	.	codon_start=1 db_xref=GI:291615719 db_xref=GeneID:8893981 gene=yigA locus_tag=PANA_0166 note='Cytoplasmic Protein; Similar to Pantoea sp. At-9b, protein of unknown function DUF484 (NCBI: ZP_05730679.1); COG: Unknown Function; Subcellular localization as predicted by Psort 2.0: Unknown' product='hypothetical protein' protein_id=YP_003518461.1 transl_table=11
NC_013956	GenBank	CDS	192950	193855	+	1	.	codon_start=1 db_xref=GI:291615720 db_xref=GeneID:8893982 gene=xerC locus_tag=PANA_0167 note='Tyrosine recombinase XerC; Similar to Pantoea sp. At-9b, tyrosine recombinase XerC (NCBI: ZP_05730680.1); COG: DNA replication, recombination and repair; Subcellular localization as predicted by Psort 2.0: Cytoplasmic' product=XerC protein_id=YP_003518462.1 transl_table=11
NC_013956	GenBank	CDS	193852	194568	+	1	.	codon_start=1 db_xref=GI:291615721 db_xref=GeneID:8893983 gene=yigB locus_tag=PANA_0168 note='Hydrolase; Similar to Pantoea sp. At-9b, HAD-superfamily hydrolase, subfamily IA, variant 1 (NCBI: ZP_05730681.1); COG: General function prediction only; Subcellular localization as predicted by Psort 2.0: Unknown' product='hypothetical protein' protein_id=YP_003518463.1 transl_table=11
NC_013956	GenBank	CDS	194614	196785	+	1	.	codon_start=1 db_xref=GI:291615722 db_xref=GeneID:8893984 gene=uvrD locus_tag=PANA_0169 note='DNA helicase II; Similar to Pantoea sp. At-9b, DNA helicase II (NCBI: ZP_05730682.1); COG: DNA replication, recombination and repair; Subcellular localization as predicted by Psort 2.0: Cytoplasmic' product=UvrD protein_id=YP_003518464.1 transl_table=11
NC_013956	GenBank	CDS	197062	198030	+	1	.	codon_start=1 db_xref=GI:291615723 db_xref=GeneID:8893985 gene=corA locus_tag=PANA_0170 note='Magnesium and cobalt transport protein CorA; Similar to Pantoea sp. At-9b, magnesium and cobalt transport protein CorA (NCBI: ZP_05730683.1); COG: Inorganic ion transport and metabolism; Subcellular localization as predicted by Psort 2.0: Inner Membrane' product=CorA protein_id=YP_003518465.1 transl_tabl…
NC_013956	GenBank	CDS	198113	199180	+	1	.	codon_start=1 db_xref=GI:291615724 db_xref=GeneID:8893986 gene=abrB locus_tag=PANA_0171 note='Protein AbrB; Similar to Pantoea sp. At-9b, membrane protein AbrB duplication (NCBI: ZP_05730684.1); COG: General function prediction only; Subcellular localization as predicted by Psort 2.0: Inner Membrane' product=AbrB protein_id=YP_003518466.1 transl_table=11
NC_013956	GenBank	CDS	199151	200050	+	-1	.	codon_start=1 db_xref=GI:291615725 db_xref=GeneID:8893987 gene=rarD locus_tag=PANA_0172 note='Protein RarD; Similar to Pantoea sp. At-9b, RarD protein, DMT superfamily transporter (NCBI: ZP_05730685.1); COG: General function prediction only; Subcellular localization as predicted by Psort 2.0: Inner Membrane' product=RarD protein_id=YP_003518467.1 transl_table=11
NC_013956	GenBank	CDS	200171	200548	+	-1	.	codon_start=1 db_xref=GI:291615726 db_xref=GeneID:8893988 gene=ytfH locus_tag=PANA_0173 note='Putative HTH-type transcriptional regulator YtfH; Similar to Pectobacterium carotovorum subsp. carotovorum WPP14, putative transcriptional regulator (NCBI: ZP_03831365.1); COG: Transcription; Subcellular localization as predicted by Psort 2.0: Unknown' product='hypothetical protein' protein_id=YP_0035184…
NC_013956	GenBank	CDS	200606	201256	+	1	.	codon_start=1 db_xref=GI:291615727 db_xref=GeneID:8893989 locus_tag=PANA_0174 note='Similar to Rhizobium etli 8C-3, hypothetical protein Retl8_27388 (NCBI: ZP_03513863.1); COG: Unknown Function; Subcellular localization as predicted by Psort 2.0: Unknown' product='hypothetical Protein' protein_id=YP_003518469.1 transl_table=11
NC_013956	GenBank	CDS	201314	201784	+	-1	.	codon_start=1 db_xref=GI:291615728 db_xref=GeneID:8893990 gene=yigI locus_tag=PANA_0175 note='Protein Possibly Involved In Aromatic Compounds Catabolism; Similar to Pantoea sp. At-9b, thioesterase superfamily protein (NCBI: ZP_05730686.1); COG: Secondary metabolites biosynthesis, transport and catabolism; Subcellular localization as predicted by Psort 2.0: Unknown' product='hypothetical protein' …
NC_013956	GenBank	CDS	201903	202850	+	1	.	codon_start=1 db_xref=GI:291615729 db_xref=GeneID:8893991 gene=pldA locus_tag=PANA_0176 note='Phospholipase A1 precursor; Similar to Pantoea sp. At-9b, Phospholipase A(1) (NCBI: ZP_05730687.1); COG: Cell wall/membrane/envelope biogenesis; Subcellular localization as predicted by Psort 2.0: Outer Membrane' product=PldA protein_id=YP_003518471.1 transl_table=11
NC_013956	GenBank	CDS	202874	204700	+	1	.	codon_start=1 db_xref=GI:291615730 db_xref=GeneID:8893992 gene=recQ locus_tag=PANA_0177 note='ATP-dependent DNA helicase RecQ; Similar to Pantoea sp. At-9b, ATP-dependent DNA helicase RecQ (NCBI: ZP_05730688.1); COG: DNA replication, recombination and repair; Subcellular localization as predicted by Psort 2.0: Cytoplasmic' product=RecQ protein_id=YP_003518472.1 transl_table=11
NC_013956	GenBank	CDS	204713	205336	+	1	.	codon_start=1 db_xref=GI:291615731 db_xref=GeneID:8893993 gene=rhtC locus_tag=PANA_0178 note='Threonine efflux protein; Similar to Pantoea sp. At-9b, homoserine/threonine efflux pump (NCBI: ZP_05730689.1); COG: Amino acid transport and metabolism; Subcellular localization as predicted by Psort 2.0: Inner Membrane' product=RhtC protein_id=YP_003518473.1 transl_table=11
NC_013956	GenBank	CDS	205413	206036	+	-1	.	codon_start=1 db_xref=GI:291615732 db_xref=GeneID:8893994 gene=rhtB locus_tag=PANA_0179 note='Homoserine/homoserine lactone efflux protein; Similar to Erwinia tasmaniensis Et1/99, homoserine/homoserine lactone efflux protein (NCBI: YP_001906178.1); COG: Amino acid transport and metabolism; Subcellular localization as predicted by Psort 2.0: Inner Membrane' product=RhtB protein_id=YP_003518474.1 t…
NC_013956	GenBank	CDS	206040	207143	+	1	.	codon_start=1 db_xref=GI:291615733 db_xref=GeneID:8893995 gene=pldB locus_tag=PANA_0180 note='Lysophospholipase L2; Similar to Pantoea sp. At-9b, Lysophospholipase (NCBI: ZP_05730691.1); COG: Lipid transport and metabolism; Subcellular localization as predicted by Psort 2.0: Inner Membrane' product=PldB protein_id=YP_003518475.1 transl_table=11
NC_013956	GenBank	CDS	207198	207998	+	1	.	codon_start=1 db_xref=GI:291615734 db_xref=GeneID:8893996 gene=yigL locus_tag=PANA_0181 note='Hydrolase; Similar to Pantoea sp. At-9b, Cof-like hydrolase (NCBI: ZP_05730692.1); COG: General function prediction only; Subcellular localization as predicted by Psort 2.0: Unknown' product='hypothetical protein' protein_id=YP_003518476.1 transl_table=11
NC_013956	GenBank	CDS	208039	209379	+	-1	.	codon_start=1 db_xref=GI:291615735 db_xref=GeneID:8893997 gene=glpT locus_tag=PANA_0182 note='Glycerol-3-phosphate transporter; Similar to Erwinia tasmaniensis Et1/99, sn-glycerol-3-phosphate transporter (NCBI: YP_001906181.1); COG: Carbohydrate transport and metabolism; Subcellular localization as predicted by Psort 2.0: Inner Membrane' product=GlpT protein_id=YP_003518477.1 transl_table=11
NC_013956	GenBank	CDS	209732	210592	+	1	.	codon_start=1 db_xref=GI:291615736 db_xref=GeneID:8893998 gene=yigM locus_tag=PANA_0183 note='Carboxylate/Amino Acid/Amine Transporter; Similar to Pantoea sp. At-9b, carboxylate/amino acid/amine transporter (NCBI: ZP_05730693.1); COG: Carbohydrate transport and metabolism; Subcellular localization as predicted by Psort 2.0: Inner Membrane' product='hypothetical protein' protein_id=YP_003518478.1 …
NC_013956	GenBank	CDS	210737	211216	+	-1	.	codon_start=1 db_xref=GI:291615737 db_xref=GeneID:8893999 gene=yehS locus_tag=PANA_0184 note='Cytoplasmic Protein; Similar to Pantoea sp. At-9b, protein of unknown function DUF1456 (NCBI: ZP_05730695.1); COG: Unknown Function; Subcellular localization as predicted by Psort 2.0: Unknown' product='hypothetical protein' protein_id=YP_003518479.1 transl_table=11
NC_013956	GenBank	CDS	211289	212077	+	-1	.	codon_start=1 db_xref=GI:291615738 db_xref=GeneID:8894000 gene=metR locus_tag=PANA_0185 note='HTH-type transcriptional regulator MetR; Similar to Pantoea sp. At-9b, transcriptional regulator, LysR family (NCBI: ZP_05730696.1); COG: Transcription; Subcellular localization as predicted by Psort 2.0: Unknown' product=MetR protein_id=YP_003518480.1 transl_table=11
NC_013956	GenBank	CDS	212357	214627	+	1	.	codon_start=1 db_xref=GI:291615739 db_xref=GeneID:8894001 gene=metE locus_tag=PANA_0186 note='5-methyltetrahydropteroyltriglutamate--homocysteine methyltransferase; Similar to Pantoea sp. At-9b, 5-methyltetrahydropteroyltriglutamate/homocysteine S-methyltransferase (NCBI: ZP_05730697.1); COG: Amino acid transport and metabolism; Subcellular localization as predicted by Psort 2.0: Unknown' product…
NC_013956	GenBank	CDS	214691	215527	+	-1	.	codon_start=1 db_xref=GI:291615740 db_xref=GeneID:8894002 gene=ysgA locus_tag=PANA_0187 note='Putative carboxymethylenebutenolidase; Similar to Pantoea sp. At-9b, Carboxymethylenebutenolidase (NCBI: ZP_05730698.1); COG: Secondary metabolites biosynthesis, transport and catabolism; Subcellular localization as predicted by Psort 2.0: Unknown' product='hypothetical protein' protein_id=YP_003518482.1…
NC_013956	GenBank	CDS	215831	216592	+	1	.	codon_start=1 db_xref=GI:291615741 db_xref=GeneID:8894003 gene=udp locus_tag=PANA_0188 note='Uridine phosphorylase; Similar to Pantoea sp. At-9b, uridine phosphorylase (NCBI: ZP_05730699.1); COG: Nucleotide transport and metabolism; Subcellular localization as predicted by Psort 2.0: Cytoplasmic' product=Udp protein_id=YP_003518483.1 transl_table=11
NC_013956	GenBank	CDS	216658	218247	+	1	.	codon_start=1 db_xref=GI:291615742 db_xref=GeneID:8894004 gene=rmuC locus_tag=PANA_0189 note='DNA recombination protein RmuC homolog; Similar to Pantoea sp. At-9b, protein of unknown function DUF195 (NCBI: ZP_05730701.1); COG: DNA replication, recombination and repair; Subcellular localization as predicted by Psort 2.0: Unknown' product=RmuC protein_id=YP_003518484.1 transl_table=11
NC_013956	GenBank	CDS	218300	219082	+	1	.	codon_start=1 db_xref=GI:291615743 db_xref=GeneID:8894005 gene=ubiE locus_tag=PANA_0190 note='Ubiquinone/menaquinone biosynthesis methyltransferase UbiE; Similar to Pantoea sp. At-9b, ubiquinone/menaquinone biosynthesis methyltransferase (NCBI: ZP_05730702.1); COG: Coenzyme transport and metabolism; Subcellular localization as predicted by Psort 2.0: Unknown' product=UbiE protein_id=YP_003518485.…
NC_013956	GenBank	CDS	219088	219699	+	1	.	codon_start=1 db_xref=GI:291615744 db_xref=GeneID:8894006 gene=yigP locus_tag=PANA_0191 note='Inner Membrane Protein; Similar to Pantoea sp. At-9b, Sterol-binding domain protein (NCBI: ZP_05730703.1); COG: Lipid transport and metabolism; Subcellular localization as predicted by Psort 2.0: Unknown' product='hypothetical protein' protein_id=YP_003518486.1 transl_table=11
NC_013956	GenBank	CDS	219696	221333	+	1	.	codon_start=1 db_xref=GI:291615745 db_xref=GeneID:8894007 gene=ubiB locus_tag=PANA_0192 note='Probable ubiquinone biosynthesis protein UbiB; Similar to Pantoea sp. At-9b, 2-polyprenylphenol 6-hydroxylase (NCBI: ZP_05730704.1); COG: Coenzyme transport and metabolism; Subcellular localization as predicted by Psort 2.0: Inner Membrane' product=UbiB protein_id=YP_003518487.1 transl_table=11
NC_013956	GenBank	CDS	221443	221697	+	1	.	codon_start=1 db_xref=GI:291615746 db_xref=GeneID:8894008 gene=tatA locus_tag=PANA_0193 note='Sec-independent protein translocase protein TatA; Similar to Pantoea sp. At-9b, twin-arginine translocation protein, TatA/E family subunit (NCBI: ZP_05730705.1); COG: Intracellular trafficking, secretion, and vesicular transport; Subcellular localization as predicted by Psort 2.0: Inner Membrane' product…
NC_013956	GenBank	CDS	221701	222333	+	1	.	codon_start=1 db_xref=GI:291615747 db_xref=GeneID:8894009 gene=tatB locus_tag=PANA_0194 note='Sec-independent protein translocase protein TatB; Similar to Pantoea sp. At-9b, twin-arginine translocation protein, TatB subunit (NCBI: ZP_05730706.1); COG: Intracellular trafficking, secretion, and vesicular transport; Subcellular localization as predicted by Psort 2.0: Inner Membrane' product=TatB pro…
NC_013956	GenBank	CDS	222333	223091	+	1	.	codon_start=1 db_xref=GI:291615748 db_xref=GeneID:8894010 gene=tatC locus_tag=PANA_0195 note='Sec-independent protein translocase protein TatC; Similar to Pantoea sp. At-9b, Sec-independent protein translocase, TatC subunit (NCBI: ZP_05730707.1); COG: Intracellular trafficking, secretion, and vesicular transport; Subcellular localization as predicted by Psort 2.0: Inner Membrane' product=TatC pro…
NC_013956	GenBank	CDS	223155	223973	+	1	.	codon_start=1 db_xref=GI:291615749 db_xref=GeneID:8894011 gene=tatD locus_tag=PANA_0196 note='Deoxyribonuclease TatD; Similar to Pantoea sp. At-9b, TatD-related deoxyribonuclease (NCBI: ZP_05730708.1); COG: DNA replication, recombination and repair; Subcellular localization as predicted by Psort 2.0: Cytoplasmic' product=TatD protein_id=YP_003518491.1 transl_table=11
NC_013956	GenBank	CDS	223970	224518	+	-1	.	codon_start=1 db_xref=GI:291615750 db_xref=GeneID:8894012 gene=rfaH locus_tag=PANA_0197 note='Transcriptional activator RfaH; Similar to Pantoea sp. At-9b, transcriptional acivator RfaH (NCBI: ZP_05730709.1); COG: Transcription; Subcellular localization as predicted by Psort 2.0: Unknown' product=RfaH protein_id=YP_003518492.1 transl_table=11
NC_013956	GenBank	CDS	224760	226244	+	1	.	codon_start=1 db_xref=GI:291615751 db_xref=GeneID:8894013 gene=ubiD locus_tag=PANA_0198 note='3-octaprenyl-4-hydroxybenzoate carboxy-lyase; Similar to Pantoea sp. At-9b, UbiD family decarboxylase (NCBI: ZP_05730711.1); COG: Coenzyme transport and metabolism; Subcellular localization as predicted by Psort 2.0: Unknown' product=UbiD protein_id=YP_003518493.1 transl_table=11
NC_013956	GenBank	CDS	226287	226937	+	1	.	codon_start=1 db_xref=GI:291615752 db_xref=GeneID:8894014 gene=fre locus_tag=PANA_0199 note='NAD(P)H-flavin reductase; Similar to Pantoea sp. At-9b, oxidoreductase FAD/NAD(P)-binding domain protein (NCBI: ZP_05730712.1); COG: Coenzyme transport and metabolism; Subcellular localization as predicted by Psort 2.0: Unknown' product=Fre protein_id=YP_003518494.1 transl_table=11
NC_013956	GenBank	CDS	227056	228219	+	-1	.	codon_start=1 db_xref=GI:291615753 db_xref=GeneID:8894015 gene=fadA locus_tag=PANA_0200 note='3-ketoacyl-CoA thiolase; Similar to Pantoea sp. At-9b, acetyl-CoA C-acyltransferase FadA (NCBI: ZP_05730713.1); COG: Lipid transport and metabolism; Subcellular localization as predicted by Psort 2.0: Cytoplasmic' product=FadA protein_id=YP_003518495.1 transl_table=11
NC_013956	GenBank	CDS	228231	230414	+	-1	.	codon_start=1 db_xref=GI:291615754 db_xref=GeneID:8894016 gene=fadB locus_tag=PANA_0201 note='Fatty oxidation complex alpha subunit [Includes: Enoyl-CoA hydratase; Similar to Pantoea sp. At-9b, fatty oxidation complex, alpha subunit FadB (NCBI: ZP_05730714.1); COG: Lipid transport and metabolism; Subcellular localization as predicted by Psort 2.0: Unknown' product=FadB protein_id=YP_003518496.1 t…
NC_013956	GenBank	CDS	230600	231931	+	1	.	codon_start=1 db_xref=GI:291615755 db_xref=GeneID:8894017 gene=pepQ locus_tag=PANA_0202 note='Xaa-Pro dipeptidase; Similar to Pantoea sp. At-9b, peptidase M24 (NCBI: ZP_05730715.1); COG: Amino acid transport and metabolism; Subcellular localization as predicted by Psort 2.0: Cytoplasmic' product=PepQ protein_id=YP_003518497.1 transl_table=11
NC_013956	GenBank	CDS	231931	232548	+	1	.	codon_start=1 db_xref=GI:291615756 db_xref=GeneID:8894018 gene=yigZ locus_tag=PANA_0203 note='hypothetical UPF0029 protein YigZ; Similar to Pantoea sp. At-9b, protein of unknown function UPF0029 (NCBI: ZP_05730716.1); COG: Unknown Function; Subcellular localization as predicted by Psort 2.0: Unknown' product='hypothetical protein' protein_id=YP_003518498.1 transl_table=11
NC_013956	GenBank	CDS	232580	234031	+	1	.	codon_start=1 db_xref=GI:291615757 db_xref=GeneID:8894019 gene=trkH locus_tag=PANA_0204 note='Trk system potassium uptake protein TrkH; Similar to Pantoea sp. At-9b, potassium uptake protein, TrkH family (NCBI: ZP_05730717.1); COG: Inorganic ion transport and metabolism; Subcellular localization as predicted by Psort 2.0: Inner Membrane' product=TrkH protein_id=YP_003518499.1 transl_table=11
NC_013956	GenBank	CDS	234041	234586	+	1	.	codon_start=1 db_xref=GI:291615758 db_xref=GeneID:8894020 gene=hemG locus_tag=PANA_0205 note='Protoporphyrinogen oxidase; Similar to Pantoea sp. At-9b, Protoporphyrinogen oxidase (NCBI: ZP_05730718.1); COG: Energy production and conversion; Subcellular localization as predicted by Psort 2.0: Unknown' product=HemG protein_id=YP_003518500.1 transl_table=11
NC_013956	GenBank	rRNA	234996	236535	+	1	.	db_xref=GeneID:8894021 locus_tag=PANA_r0001 product='16S ribosomal RNA'
NC_013956	GenBank	tRNA	236627	236701	+	1	.	db_xref=GeneID:8894022 locus_tag=PANA_t0006 note='tRNA-Glu Anticodon: ttc' product=tRNA-Glu
NC_013956	GenBank	rRNA	236914	239818	+	1	.	db_xref=GeneID:8894023 locus_tag=PANA_r0002 product='23S ribosomal RNA'
NC_013956	GenBank	rRNA	240026	240141	+	1	.	db_xref=GeneID:8894024 locus_tag=PANA_r0003 product='5S ribosomal RNA'
NC_013956	GenBank	CDS	240502	241539	+	1	.	codon_start=1 db_xref=GI:291615759 db_xref=GeneID:8894025 gene=murB locus_tag=PANA_0206 note='UDP-N-acetylenolpyruvoylglucosamine reductase; Similar to Pantoea sp. At-9b, UDP-N-acetylenolpyruvoylglucosamine reductase (NCBI: ZP_05732622.1); COG: Cell wall/membrane/envelope biogenesis; Subcellular localization as predicted by Psort 2.0: Unknown' product=MurB protein_id=YP_003518501.1 transl_table=11
NC_013956	GenBank	CDS	241536	242495	+	1	.	codon_start=1 db_xref=GI:291615760 db_xref=GeneID:8894026 gene=birA locus_tag=PANA_0207 note='BirA bifunctional protein [Includes: Biotin operon repressor; Similar to Pantoea sp. At-9b, bifunctional BirA, biotin operon repressor/biotin--acetyl-CoA-carboxylase ligase (NCBI: ZP_05732623.1); COG: Coenzyme transport and metabolism; Subcellular localization as predicted by Psort 2.0: Cytoplasmic' prod…
NC_013956	GenBank	CDS	242541	243488	+	-1	.	codon_start=1 db_xref=GI:291615761 db_xref=GeneID:8894027 gene=coaA locus_tag=PANA_0208 note='Pantothenate kinase; Similar to Pantoea sp. At-9b, pantothenate kinase (NCBI: ZP_05732624.1); COG: Coenzyme transport and metabolism; Subcellular localization as predicted by Psort 2.0: Unknown' product=CoaA protein_id=YP_003518503.1 transl_table=11
NC_013956	GenBank	tRNA	244638	244713	+	1	.	db_xref=GeneID:8894028 locus_tag=PANA_t0007 note='tRNA-Thr Anticodon: tgt' product=tRNA-Thr
NC_013956	GenBank	tRNA	244721	244805	+	1	.	db_xref=GeneID:8894029 locus_tag=PANA_t0008 note='tRNA-Tyr Anticodon: gta' product=tRNA-Tyr
NC_013956	GenBank	tRNA	244999	245073	+	1	.	db_xref=GeneID:8894030 locus_tag=PANA_t0009 note='tRNA-Gly Anticodon: tcc' product=tRNA-Gly
NC_013956	GenBank	tRNA	245079	245154	+	1	.	db_xref=GeneID:8894031 locus_tag=PANA_t0010 note='tRNA-Thr Anticodon: ggt' product=tRNA-Thr
NC_013956	GenBank	CDS	246665	247063	+	1	.	codon_start=1 db_xref=GI:291615762 db_xref=GeneID:8894032 gene=secE locus_tag=PANA_0209 note='Preprotein translocase SecE subunit; Similar to Salmonella enterica subsp. enterica serovar Typhimurium str. D23580, preprotein translocase SecE subunit (NCBI: CBG27113.1); COG: Intracellular trafficking, secretion, and vesicular transport; Subcellular localization as predicted by Psort 2.0: Inner Membra…
NC_013956	GenBank	CDS	247065	247610	+	1	.	codon_start=1 db_xref=GI:291615763 db_xref=GeneID:8894033 gene=nusG locus_tag=PANA_0210 note='Transcription antitermination protein NusG; Similar to Erwinia tasmaniensis Et1/99, transcription antitermination protein NusG (NCBI: YP_001906106.1); COG: Transcription; Subcellular localization as predicted by Psort 2.0: Unknown' product=NusG protein_id=YP_003518505.1 transl_table=11
NC_013956	GenBank	CDS	247759	248187	+	1	.	codon_start=1 db_xref=GI:291615764 db_xref=GeneID:8894034 gene=rplK locus_tag=PANA_0211 note='Similar to Pantoea sp. At-9b, ribosomal protein L11 (NCBI: ZP_05732278.1); COG: Translation, ribosomal structure and biogenesis; Subcellular localization as predicted by Psort 2.0: Cytoplasmic' product='50S ribosomal protein L11' protein_id=YP_003518506.1 transl_table=11
NC_013956	GenBank	CDS	248191	248895	+	1	.	codon_start=1 db_xref=GI:291615765 db_xref=GeneID:8894035 gene=rplA locus_tag=PANA_0212 note='Similar to Enterobacter cancerogenus ATCC 35316, ribosomal protein L1 (NCBI: ZP_05968751.1); COG: Translation, ribosomal structure and biogenesis; Subcellular localization as predicted by Psort 2.0: Unknown' product='50S ribosomal protein L1' protein_id=YP_003518507.1 transl_table=11
NC_013956	GenBank	CDS	249319	249816	+	1	.	codon_start=1 db_xref=GI:291615766 db_xref=GeneID:8894036 gene=rplJ locus_tag=PANA_0213 note='50S ribosomal protein L10; Similar to Pantoea sp. At-9b, ribosomal protein L10 (NCBI: ZP_05732280.1); COG: Translation, ribosomal structure and biogenesis; Subcellular localization as predicted by Psort 2.0: Cytoplasmic' product=RplJ protein_id=YP_003518508.1 transl_table=11
NC_013956	GenBank	CDS	249880	250242	+	1	.	codon_start=1 db_xref=GI:291615767 db_xref=GeneID:8894037 gene=rplL locus_tag=PANA_0214 note='50S ribosomal protein L7/L12; Similar to Pantoea sp. At-9b, ribosomal protein L7/L12 (NCBI: ZP_05732281.1); COG: Translation, ribosomal structure and biogenesis; Subcellular localization as predicted by Psort 2.0: Unknown' product=RplL protein_id=YP_003518509.1 transl_table=11
NC_013956	GenBank	CDS	250573	254601	+	1	.	codon_start=1 db_xref=GI:291615768 db_xref=GeneID:8894039 gene=rpoB locus_tag=PANA_0215 note='DNA-directed RNA polymerase beta chain; Similar to Pantoea sp. At-9b, DNA-directed RNA polymerase, beta subunit (NCBI: ZP_05732282.1); COG: Transcription; Subcellular localization as predicted by Psort 2.0: Cytoplasmic' product=RpoB protein_id=YP_003518510.1 transl_table=11
NC_013956	GenBank	CDS	254651	258943	+	1	.	codon_start=1 db_xref=GI:291615769 db_xref=GeneID:8894040 gene=rpoC locus_tag=PANA_0216 note='DNA-directed RNA polymerase beta' chain; Similar to Erwinia tasmaniensis Et1/99, DNA-directed RNA polymerase subunit beta' (NCBI: YP_001906112.1); COG: Transcription; Subcellular localization as predicted by Psort 2.0: Cytoplasmic' product=RpoC protein_id=YP_003518511.1 transl_table=11
NC_013956	GenBank	CDS	259282	260880	+	1	.	codon_start=1 db_xref=GI:291615770 db_xref=GeneID:8894041 gene=yjiR locus_tag=PANA_0217 note='Transcriptional Regulator GntR Family; Similar to Pantoea sp. At-9b, transcriptional regulator, GntR family with aminotransferase domain (NCBI: ZP_05732285.1); COG: Transcription; Subcellular localization as predicted by Psort 2.0: Cytoplasmic' product='hypothetical protein' protein_id=YP_003518512.1 tra…
NC_013956	GenBank	CDS	260995	261627	+	-1	.	codon_start=1 db_xref=GI:291615771 db_xref=GeneID:8894042 gene=thiE locus_tag=PANA_0218 note='Thiamine-phosphate pyrophosphorylase; Similar to Pantoea sp. At-9b, thiamine-phosphate pyrophosphorylase (NCBI: ZP_05732286.1); COG: Coenzyme transport and metabolism; Subcellular localization as predicted by Psort 2.0: Unknown' product=ThiE protein_id=YP_003518513.1 transl_table=11
NC_013956	GenBank	CDS	261628	263550	+	-1	.	codon_start=1 db_xref=GI:291615772 db_xref=GeneID:8894043 gene=thiC locus_tag=PANA_0219 note='Thiamine biosynthesis protein ThiC; Similar to Pantoea sp. At-9b, thiamine biosynthesis protein ThiC (NCBI: ZP_05732287.1); COG: Coenzyme transport and metabolism; Subcellular localization as predicted by Psort 2.0: Unknown' product=ThiC protein_id=YP_003518514.1 transl_table=11
NC_013956	GenBank	CDS	263915	264418	+	-1	.	codon_start=1 db_xref=GI:291615773 db_xref=GeneID:8894044 gene=rsd locus_tag=PANA_0220 note='Regulator of sigma D; Similar to Pantoea sp. At-9b, regulator of RpoD, Rsd/AlgQ (NCBI: ZP_05732288.1); COG: Transcription; Subcellular localization as predicted by Psort 2.0: Unknown' product=Rsd protein_id=YP_003518515.1 transl_table=11
NC_013956	GenBank	CDS	264616	265386	+	1	.	codon_start=1 db_xref=GI:291615774 db_xref=GeneID:8894045 gene=nudC locus_tag=PANA_0221 note='NADH pyrophosphatase; Similar to Pantoea sp. At-9b, NAD(+) diphosphatase (NCBI: ZP_05732289.1); COG: DNA replication, recombination and repair; Subcellular localization as predicted by Psort 2.0: Unknown' product=NudC protein_id=YP_003518516.1 transl_table=11
NC_013956	GenBank	CDS	265427	266497	+	1	.	codon_start=1 db_xref=GI:291615775 db_xref=GeneID:8894046 gene=hemE locus_tag=PANA_0222 note='Uroporphyrinogen decarboxylase; Similar to Pantoea sp. At-9b, uroporphyrinogen decarboxylase (NCBI: ZP_05732290.1); COG: Coenzyme transport and metabolism; Subcellular localization as predicted by Psort 2.0: Unknown' product=HemE protein_id=YP_003518517.1 transl_table=11
NC_013956	GenBank	CDS	266497	267165	+	1	.	codon_start=1 db_xref=GI:291615776 db_xref=GeneID:8894047 gene=nfi locus_tag=PANA_0223 note='Endonuclease V; Similar to Pantoea sp. At-9b, Deoxyribonuclease V (NCBI: ZP_05732291.1); COG: DNA replication, recombination and repair; Subcellular localization as predicted by Psort 2.0: Cytoplasmic' product=Nfi protein_id=YP_003518518.1 transl_table=11
NC_013956	GenBank	CDS	267228	267818	+	1	.	codon_start=1 db_xref=GI:291615777 db_xref=GeneID:8894048 gene=yjaG locus_tag=PANA_0224 note='Cytoplasmic Protein; Similar to Pantoea sp. At-9b, protein of unknown function DUF416 (NCBI: ZP_05732292.1); COG: Unknown Function; Subcellular localization as predicted by Psort 2.0: Unknown' product='hypothetical protein' protein_id=YP_003518519.1 transl_table=11
NC_013956	GenBank	CDS	268007	268279	+	1	.	codon_start=1 db_xref=GI:291615778 db_xref=GeneID:8894049 gene=hupA locus_tag=PANA_0225 note='DNA-binding protein HU-alpha; Similar to Erwinia tasmaniensis Et1/99, transcriptional regulator HU subunit alpha (NCBI: YP_001906131.1); COG: DNA replication, recombination and repair; Subcellular localization as predicted by Psort 2.0: Cytoplasmic' product=HupA protein_id=YP_003518520.1 transl_table=11
NC_013956	GenBank	CDS	268348	269010	+	1	.	codon_start=1 db_xref=GI:291615779 db_xref=GeneID:8894050 gene=yjaH locus_tag=PANA_0226 note='Inner Membrane Protein; Similar to Pantoea sp. At-9b, protein of unknown function DUF1481 (NCBI: ZP_05732294.1); COG: Unknown Function; Subcellular localization as predicted by Psort 2.0: Unknown' product='hypothetical protein' protein_id=YP_003518521.1 transl_table=11
NC_013956	GenBank	CDS	269047	270339	+	-1	.	codon_start=1 db_xref=GI:291615780 db_xref=GeneID:8894051 gene=purD locus_tag=PANA_0227 note='Phosphoribosylamine-glycine ligase; Similar to Pantoea sp. At-9b, phosphoribosylamine/glycine ligase (NCBI: ZP_05732295.1); COG: Nucleotide transport and metabolism; Subcellular localization as predicted by Psort 2.0: Unknown' product=PurD protein_id=YP_003518522.1 transl_table=11
NC_013956	GenBank	CDS	270344	271933	+	-1	.	codon_start=1 db_xref=GI:291615781 db_xref=GeneID:8894052 gene=purH locus_tag=PANA_0228 note='Bifunctional purine biosynthesis protein PurH [Includes: Phosphoribosylaminoimidazolecarboxamide formyltransferase]; Similar to Pantoea sp. At-9b, phosphoribosylaminoimidazolecarboxamide formyltransferase/IMP cyclohydrolase (NCBI: ZP_05732296.1); COG: Nucleotide transport and metabolism; Subcellular loca…
NC_013956	GenBank	rRNA	272569	274108	+	1	.	db_xref=GeneID:8894053 locus_tag=PANA_r0004 product='16S ribosomal RNA'
NC_013956	GenBank	tRNA	274201	274276	+	1	.	db_xref=GeneID:8894054 locus_tag=PANA_t0011 note='tRNA-Glu Anticodon: ttc' product=tRNA-Glu
NC_013956	GenBank	rRNA	274507	277412	+	1	.	db_xref=GeneID:8894055 locus_tag=PANA_r0005 product='23S ribosomal RNA'
NC_013956	GenBank	rRNA	277640	277755	+	1	.	db_xref=GeneID:8894056 locus_tag=PANA_r0006 product='5S ribosomal RNA'
NC_013956	GenBank	CDS	278129	278278	+	-1	.	codon_start=1 db_xref=GI:291615782 db_xref=GeneID:8894057 locus_tag=PANA_0229 note='Similar to Erwinia pyrifoliae Ep1/96, hypothetical protein EpC_35810 (NCBI: YP_002650562.1); COG: Unknown Function; Subcellular localization as predicted by Psort 2.0: Unknown' product='hypothetical Protein' protein_id=YP_003518524.1 transl_table=11
NC_013956	GenBank	CDS	278944	280014	+	1	.	codon_start=1 db_xref=GI:291615783 db_xref=GeneID:8894058 gene=fecB locus_tag=PANA_0230 note='Protein HI1472 precursor; Similar to Pantoea sp. At-9b, periplasmic binding protein (NCBI: ZP_05729869.1); COG: Inorganic ion transport and metabolism; Subcellular localization as predicted by Psort 2.0: Unknown' product=FecB protein_id=YP_003518525.1 transl_table=11
NC_013956	GenBank	CDS	279983	280708	+	1	.	codon_start=1 db_xref=GI:291615784 db_xref=GeneID:8894059 gene=modA locus_tag=PANA_0231 note='hypothetical UPF0100 protein PM1146; Similar to Pantoea sp. At-9b, conserved hypothetical protein (NCBI: ZP_05729868.1); COG: Inorganic ion transport and metabolism; Subcellular localization as predicted by Psort 2.0: Unknown' product=ModA protein_id=YP_003518526.1 transl_table=11
NC_013956	GenBank	CDS	280889	281818	+	1	.	codon_start=1 db_xref=GI:291615785 db_xref=GeneID:8894060 gene=metA locus_tag=PANA_0232 note='Homoserine O-succinyltransferase; Similar to Pantoea sp. At-9b, homoserine O-succinyltransferase (NCBI: ZP_05731758.1); COG: Amino acid transport and metabolism; Subcellular localization as predicted by Psort 2.0: Cytoplasmic' product=MetA protein_id=YP_003518527.1 transl_table=11
NC_013956	GenBank	CDS	282081	283679	+	1	.	codon_start=1 db_xref=GI:291615786 db_xref=GeneID:8894061 gene=aceB locus_tag=PANA_0233 note='Malate synthase A; Similar to Pantoea sp. At-9b, malate synthase A (NCBI: ZP_05731759.1); COG: Energy production and conversion; Subcellular localization as predicted by Psort 2.0: Cytoplasmic' product=AceB protein_id=YP_003518528.1 transl_table=11
NC_013956	GenBank	CDS	283697	284998	+	1	.	codon_start=1 db_xref=GI:291615787 db_xref=GeneID:8894062 gene=aceA locus_tag=PANA_0234 note='Isocitrate lyase; Similar to Pantoea sp. At-9b, isocitrate lyase (NCBI: ZP_05731760.1); COG: Energy production and conversion; Subcellular localization as predicted by Psort 2.0: Cytoplasmic' product=AceA protein_id=YP_003518529.1 transl_table=11
NC_013956	GenBank	CDS	285057	286862	+	1	.	codon_start=1 db_xref=GI:291615788 db_xref=GeneID:8894063 gene=aceK locus_tag=PANA_0235 note='Isocitrate dehydrogenase kinase/phosphatase; Similar to Pantoea sp. At-9b, (Isocitrate dehydrogenase (NADP(+))) kinase (NCBI: ZP_05731761.1); COG: Carbohydrate transport and metabolism; Subcellular localization as predicted by Psort 2.0: Cytoplasmic' product=AceK protein_id=YP_003518530.1 transl_table=11
NC_013956	GenBank	CDS	286820	287665	+	-1	.	codon_start=1 db_xref=GI:291615789 db_xref=GeneID:8894064 gene=uxuR locus_tag=PANA_0236 note='Uxu operon transcriptional regulator; Similar to Salmonella enterica subsp. enterica serovar Kentucky str. CVM29188, Uxu operon transcriptional regulator (NCBI: ZP_03076898.1); COG: Transcription; Subcellular localization as predicted by Psort 2.0: Unknown' product=UxuR protein_id=YP_003518531.1 transl_t…
NC_013956	GenBank	CDS	287797	289059	+	-1	.	codon_start=1 db_xref=GI:291615790 db_xref=GeneID:8894065 gene=uidC locus_tag=PANA_0237 note='Membrane-associated protein UidC precursor; Similar to Escherichia coli SE15, conserved hypothetical protein (NCBI: BAI55016.1); COG: Carbohydrate transport and metabolism; Subcellular localization as predicted by Psort 2.0: Unknown' product=UidC protein_id=YP_003518532.1 transl_table=11
NC_013956	GenBank	CDS	289180	290709	+	-1	.	codon_start=1 db_xref=GI:291615791 db_xref=GeneID:8894066 gene=uidB locus_tag=PANA_0238 note='Oligogalacturonide Transporter; Similar to Enterobacter cancerogenus ATCC 35316, hypothetical protein EcanA3_20587 (NCBI: ZP_05970734.1); COG: Carbohydrate transport and metabolism; Subcellular localization as predicted by Psort 2.0: Inner Membrane' product=UidB protein_id=YP_003518533.1 transl_table=11
NC_013956	GenBank	CDS	291285	292481	+	1	.	codon_start=1 db_xref=GI:291615792 db_xref=GeneID:8894067 gene=yfeW locus_tag=PANA_0239 note='Beta-Lactamase; Similar to Caulobacter sp. K31, beta-lactamase (NCBI: YP_001683778.1); COG: Defense mechanisms; Subcellular localization as predicted by Psort 2.0: Inner Membrane' product='hypothetical protein' protein_id=YP_003518534.1 transl_table=11
NC_013956	GenBank	CDS	292618	293466	+	-1	.	codon_start=1 db_xref=GI:291615793 db_xref=GeneID:8894068 gene=iclR locus_tag=PANA_0240 note='Acetate operon repressor; Similar to Pantoea sp. At-9b, transcriptional regulator, IclR family (NCBI: ZP_05731762.1); COG: Transcription; Subcellular localization as predicted by Psort 2.0: Unknown' product=IclR protein_id=YP_003518535.1 transl_table=11
NC_013956	GenBank	CDS	293577	297323	+	1	.	codon_start=1 db_xref=GI:291615794 db_xref=GeneID:8894069 gene=metH locus_tag=PANA_0241 note='Methionine synthase; Similar to Pantoea sp. At-9b, methionine synthase (NCBI: ZP_05731763.1); COG: Amino acid transport and metabolism; Subcellular localization as predicted by Psort 2.0: Unknown' product=MetH protein_id=YP_003518536.1 transl_table=11
NC_013956	GenBank	CDS	297356	299446	+	-1	.	codon_start=1 db_xref=GI:291615795 db_xref=GeneID:8894070 gene=yjbH locus_tag=PANA_0242 note='hypothetical lipoprotein YjbH precursor; Similar to Pantoea sp. At-9b, protein of unknown function DUF940 membrane lipoprotein putative (NCBI: ZP_05731764.1); COG: Cell wall/membrane/envelope biogenesis; Subcellular localization as predicted by Psort 2.0: Unknown' product='hypothetical protein' protein_i…
NC_013956	GenBank	CDS	299446	300189	+	-1	.	codon_start=1 db_xref=GI:291615796 db_xref=GeneID:8894071 gene=ymcB locus_tag=PANA_0243 note='hypothetical protein YmcB precursor; Similar to Pantoea sp. At-9b, protein of unknown function DUF1017 (NCBI: ZP_05731765.1); COG: Cell wall/membrane/envelope biogenesis; Subcellular localization as predicted by Psort 2.0: Unknown' product='hypothetical protein' protein_id=YP_003518538.1 transl_table=11
NC_013956	GenBank	CDS	300186	300905	+	-1	.	codon_start=1 db_xref=GI:291615797 db_xref=GeneID:8894072 gene=ymcC locus_tag=PANA_0244 note='Regulator; Similar to Pantoea sp. At-9b, putative lipoprotein YmcC (NCBI: ZP_05731766.1); COG: Cell wall/membrane/envelope biogenesis; Subcellular localization as predicted by Psort 2.0: Unknown' product='hypothetical protein' protein_id=YP_003518539.1 transl_table=11
NC_013956	GenBank	CDS	301027	301368	+	-1	.	codon_start=1 db_xref=GI:291615798 db_xref=GeneID:8894073 gene=yjbE locus_tag=PANA_0245 note='hypothetical protein YjbE precursor; Similar to Erwinia pyrifoliae Ep1/96, hypothetical protein EpC_33310 (NCBI: YP_002650312.1); COG: Unknown Function; Subcellular localization as predicted by Psort 2.0: Inner Membrane' product='hypothetical protein' protein_id=YP_003518540.1 transl_table=11
NC_013956	GenBank	CDS	301840	303519	+	-1	.	codon_start=1 db_xref=GI:291615799 db_xref=GeneID:8894074 gene=pgi locus_tag=PANA_0246 note='Glucose-6-phosphate isomerase; Similar to Pantoea sp. At-9b, Glucose-6-phosphate isomerase (NCBI: ZP_05731768.1); COG: Carbohydrate transport and metabolism; Subcellular localization as predicted by Psort 2.0: Cytoplasmic' product=Pgi protein_id=YP_003518541.1 transl_table=11
NC_013956	GenBank	CDS	304190	305542	+	1	.	codon_start=1 db_xref=GI:291615800 db_xref=GeneID:8894075 gene=lysC locus_tag=PANA_0247 note='Lysine-sensitive aspartokinase III; Similar to Pantoea sp. At-9b, aspartate kinase (NCBI: ZP_05731769.1); COG: Amino acid transport and metabolism; Subcellular localization as predicted by Psort 2.0: Unknown' product=LysC protein_id=YP_003518542.1 transl_table=11
NC_013956	GenBank	CDS	305660	306580	+	1	.	codon_start=1 db_xref=GI:291615801 db_xref=GeneID:8894076 gene=slc10A2 locus_tag=PANA_0248 note='Ileal sodium/bile acid cotransporter; Similar to Pantoea sp. At-9b, Bile acid:sodium symporter (NCBI: ZP_05731771.1); COG: General function prediction only; Subcellular localization as predicted by Psort 2.0: Inner Membrane' product=Slc10A2 protein_id=YP_003518543.1 transl_table=11
NC_013956	GenBank	CDS	306629	308275	+	-1	.	codon_start=1 db_xref=GI:291615802 db_xref=GeneID:8894077 gene=yjbB locus_tag=PANA_0249 note='Na/Pi-Cotransporter Family Protein; Similar to Pantoea sp. At-9b, sodium-dependent inorganic phosphate (Pi) transporter (NCBI: ZP_05731709.1); COG: Inorganic ion transport and metabolism; Subcellular localization as predicted by Psort 2.0: Inner Membrane' product='hypothetical protein' protein_id=YP_0035…
NC_013956	GenBank	CDS	308652	309464	+	-1	.	codon_start=1 db_xref=GI:291615803 db_xref=GeneID:8894078 locus_tag=PANA_0250 note='Similar to Dickeya dadantii Ech703, hypothetical protein Dd703_0747 (NCBI: YP_002986380.1); COG: General function prediction only; Subcellular localization as predicted by Psort 2.0: Unknown' product='hypothetical Protein' protein_id=YP_003518545.1 transl_table=11
NC_013956	GenBank	CDS	310092	310502	+	1	.	codon_start=1 db_xref=GI:291615804 db_xref=GeneID:8894079 gene=psiE locus_tag=PANA_0251 note='Protein PsiE; Similar to Pantoea sp. At-9b, phosphate-starvation-inducible E (NCBI: ZP_05731716.1); COG: Transcription; Subcellular localization as predicted by Psort 2.0: Inner Membrane' product=PsiE protein_id=YP_003518546.1 transl_table=11
NC_013956	GenBank	CDS	310587	311099	+	1	.	codon_start=1 db_xref=GI:291615805 db_xref=GeneID:8894080 gene=ubiC locus_tag=PANA_0252 note='Chorismate--pyruvate lyase; Similar to Pantoea sp. At-9b, Chorismate lyase (NCBI: ZP_05731718.1); COG: Coenzyme transport and metabolism; Subcellular localization as predicted by Psort 2.0: Cytoplasmic' product=UbiC protein_id=YP_003518547.1 transl_table=11
NC_013956	GenBank	CDS	311111	311995	+	1	.	codon_start=1 db_xref=GI:291615806 db_xref=GeneID:8894081 gene=ubiA locus_tag=PANA_0253 note='4-hydroxybenzoate octaprenyltransferase; Similar to Erwinia tasmaniensis Et1/99, 4-hydroxybenzoate octaprenyltransferase (NCBI: YP_001909018.1); COG: Coenzyme transport and metabolism; Subcellular localization as predicted by Psort 2.0: Inner Membrane' product=UbiA protein_id=YP_003518548.1 transl_table=…
NC_013956	GenBank	CDS	312125	314578	+	-1	.	codon_start=1 db_xref=GI:291615807 db_xref=GeneID:8894082 gene=plsB locus_tag=PANA_0254 note='Glycerol-3-phosphate acyltransferase; Similar to Pantoea sp. At-9b, Glycerol-3-phosphate O-acyltransferase (NCBI: ZP_05731720.1); COG: Signal transduction mechanisms; Subcellular localization as predicted by Psort 2.0: Inner Membrane' product=PlsB protein_id=YP_003518549.1 transl_table=11
NC_013956	GenBank	CDS	314680	315048	+	1	.	codon_start=1 db_xref=GI:291615808 db_xref=GeneID:8894083 gene=dgkA locus_tag=PANA_0255 note='Diacylglycerol kinase; Similar to Salmonella enterica subsp. enterica serovar Choleraesuis str. SC-B67, diacylglycerol kinase (NCBI: YP_219102.1); COG: Cell wall/membrane/envelope biogenesis; Subcellular localization as predicted by Psort 2.0: Inner Membrane' product=DgkA protein_id=YP_003518550.1 transl…
NC_013956	GenBank	CDS	315011	315769	+	1	.	codon_start=1 db_xref=GI:291615809 db_xref=GeneID:8894084 gene=lexA locus_tag=PANA_0256 note='LexA repressor; Similar to Pantoea sp. At-9b, SOS-response transcriptional repressor, LexA (NCBI: ZP_05731722.1); COG: Transcription; Subcellular localization as predicted by Psort 2.0: Unknown' product=LexA protein_id=YP_003518551.1 transl_table=11
NC_013956	GenBank	CDS	315880	317202	+	1	.	codon_start=1 db_xref=GI:291615810 db_xref=GeneID:8894085 gene=dinF locus_tag=PANA_0257 note='DNA-damage-inducible protein F; Similar to Pantoea sp. At-9b, MATE efflux family protein (NCBI: ZP_05731723.1); COG: Defense mechanisms; Subcellular localization as predicted by Psort 2.0: Inner Membrane' product=DinF protein_id=YP_003518552.1 transl_table=11
NC_013956	GenBank	CDS	317317	317586	+	1	.	codon_start=1 db_xref=GI:291615811 db_xref=GeneID:8894086 gene=yjbJ locus_tag=PANA_0258 note='UPF0337 protein YjbJ; Similar to Pantoea sp. At-9b, CsbD family protein (NCBI: ZP_05731724.1); COG: Unknown Function; Subcellular localization as predicted by Psort 2.0: Unknown' product='hypothetical protein' protein_id=YP_003518553.1 transl_table=11
NC_013956	GenBank	CDS	317657	318178	+	-1	.	codon_start=1 db_xref=GI:291615812 db_xref=GeneID:8894087 gene=zur locus_tag=PANA_0259 note='Zinc uptake regulation protein; Similar to Pantoea sp. At-9b, transcriptional regulator, TrmB (NCBI: ZP_05731725.1); COG: Energy production and conversion; Subcellular localization as predicted by Psort 2.0: Unknown' product=Zur protein_id=YP_003518554.1 transl_table=11
NC_013956	GenBank	CDS	318605	319876	+	1	.	codon_start=1 db_xref=GI:291615813 db_xref=GeneID:8894088 locus_tag=PANA_0260 note='Similar to Pantoea sp. At-9b, putative plasmid transfer protein TraF (NCBI: ZP_05731726.1); COG: Unknown Function; Subcellular localization as predicted by Psort 2.0: Unknown' product='hypothetical Protein' protein_id=YP_003518555.1 transl_table=11
NC_013956	GenBank	CDS	319975	320970	+	1	.	codon_start=1 db_xref=GI:291615814 db_xref=GeneID:8894089 gene=dusA locus_tag=PANA_0261 note='tRNA-dihydrouridine synthase A; Similar to Pantoea sp. At-9b, TIM-barrel protein, yjbN family (NCBI: ZP_05731727.1); COG: Translation, ribosomal structure and biogenesis; Subcellular localization as predicted by Psort 2.0: Unknown' product=DusA protein_id=YP_003518556.1 transl_table=11
NC_013956	GenBank	CDS	321034	321399	+	1	.	codon_start=1 db_xref=GI:291615815 db_xref=GeneID:8894090 gene=yjbO locus_tag=PANA_0262 note='Phage Shock Protein G; Similar to Pantoea sp. At-9b, phage shock protein G (NCBI: ZP_05731728.1); COG: General function prediction only; Subcellular localization as predicted by Psort 2.0: Inner Membrane' product='hypothetical protein' protein_id=YP_003518557.1 transl_table=11
NC_013956	GenBank	CDS	321581	322738	+	-1	.	codon_start=1 db_xref=GI:291615816 db_xref=GeneID:8894091 gene=qor locus_tag=PANA_0263 note='Quinone oxidoreductase; Similar to Pantoea sp. At-9b, Alcohol dehydrogenase zinc-binding domain protein (NCBI: ZP_05731729.1); COG: Energy production and conversion; Subcellular localization as predicted by Psort 2.0: Cytoplasmic' product=Qor protein_id=YP_003518558.1 transl_table=11
NC_013956	GenBank	CDS	322661	324067	+	1	.	codon_start=1 db_xref=GI:291615817 db_xref=GeneID:8894092 gene=dnaB locus_tag=PANA_0264 note='Replicative DNA helicase; Similar to Erwinia pyrifoliae Ep1/96, Replicative DNA helicase (NCBI: YP_002650295.1); COG: DNA replication, recombination and repair; Subcellular localization as predicted by Psort 2.0: Unknown' product=DnaB protein_id=YP_003518559.1 transl_table=11
NC_013956	GenBank	CDS	324193	324684	+	1	.	codon_start=1 db_xref=GI:291615818 db_xref=GeneID:8894093 gene=lrp locus_tag=PANA_0265 note='Leucine-responsive regulatory protein; Similar to Pantoea sp. At-9b, transcriptional regulator, AsnC family (NCBI: ZP_05731731.1); COG: Transcription; Subcellular localization as predicted by Psort 2.0: Unknown' product=Lrp protein_id=YP_003518560.1 transl_table=11
NC_013956	GenBank	CDS	324880	325494	+	1	.	codon_start=1 db_xref=GI:291615819 db_xref=GeneID:8894094 locus_tag=PANA_0266 note='Similar to Pantoea sp. At-9b, protein of unknown function DUF161 (NCBI: ZP_05731732.1); COG: Unknown Function; Subcellular localization as predicted by Psort 2.0: Inner Membrane' product='hypothetical Protein' protein_id=YP_003518561.1 transl_table=11
NC_013956	GenBank	CDS	325494	326729	+	1	.	codon_start=1 db_xref=GI:291615820 db_xref=GeneID:8894095 gene=tyrB locus_tag=PANA_0267 note='Aromatic-amino-acid aminotransferase; Similar to Pantoea sp. At-9b, Aromatic-amino-acid transaminase (NCBI: ZP_05731733.1); COG: Amino acid transport and metabolism; Subcellular localization as predicted by Psort 2.0: Cytoplasmic' product=TyrB protein_id=YP_003518562.1 transl_table=11
NC_013956	GenBank	CDS	326762	327271	+	1	.	codon_start=1 db_xref=GI:291615821 db_xref=GeneID:8894096 gene=yjbQ locus_tag=PANA_0268 note='hypothetical UPF0047 protein YjbQ; Similar to Erwinia tasmaniensis Et1/99, Conserved hypothetical protein YjbQ (NCBI: YP_001909004.1); COG: Unknown Function; Subcellular localization as predicted by Psort 2.0: Unknown' product='hypothetical protein' protein_id=YP_003518563.1 transl_table=11
NC_013956	GenBank	CDS	327268	327597	+	1	.	codon_start=1 db_xref=GI:291615822 db_xref=GeneID:8894097 gene=yjbR locus_tag=PANA_0269 note='Protein YjbR; Similar to Pantoea sp. At-9b, protein of unknown function DUF419 (NCBI: ZP_05731735.1); COG: Unknown Function; Subcellular localization as predicted by Psort 2.0: Unknown' product='hypothetical protein' protein_id=YP_003518564.1 transl_table=11
NC_013956	GenBank	CDS	327636	328739	+	-1	.	codon_start=1 db_xref=GI:291615823 db_xref=GeneID:8894098 gene=yahK locus_tag=PANA_0270 note='Zinc-type alcohol dehydrogenase-like protein YahK; Similar to Pantoea sp. At-9b, Alcohol dehydrogenase zinc-binding domain protein (NCBI: ZP_05731736.1); COG: General function prediction only; Subcellular localization as predicted by Psort 2.0: Cytoplasmic' product=YahK protein_id=YP_003518565.1 transl_t…
NC_013956	GenBank	CDS	329512	329757	+	1	.	codon_start=1 db_xref=GI:291615824 db_xref=GeneID:8894099 locus_tag=PANA_0271 note='Similar to Anaerostipes caccae DSM 14662, hypothetical protein ANACAC_02697 (NCBI: ZP_02420092.1); COG: Unknown Function; Subcellular localization as predicted by Psort 2.0: Unknown' product='hypothetical Protein' protein_id=YP_003518566.1 transl_table=11
NC_013956	GenBank	CDS	329980	332808	+	-1	.	codon_start=1 db_xref=GI:291615825 db_xref=GeneID:8894100 gene=uvrA locus_tag=PANA_0272 note='UvrABC system protein A; Similar to Pantoea sp. At-9b, excinuclease ABC, A subunit (NCBI: ZP_05731737.1); COG: DNA replication, recombination and repair; Subcellular localization as predicted by Psort 2.0: Unknown' product=UvrA protein_id=YP_003518567.1 transl_table=11
NC_013956	GenBank	CDS	333031	333576	+	1	.	codon_start=1 db_xref=GI:291615826 db_xref=GeneID:8894101 gene=ssb locus_tag=PANA_0273 note='Single-strand binding protein; Similar to Escherichia coli, single-strand DNA-binding protein (ssb) (NCBI: AAA24649.1); COG: DNA replication, recombination and repair; Subcellular localization as predicted by Psort 2.0: Cytoplasmic' product=Ssb protein_id=YP_003518568.1 transl_table=11
NC_013956	GenBank	CDS	333672	334265	+	-1	.	codon_start=1 db_xref=GI:291615827 db_xref=GeneID:8894102 locus_tag=PANA_0274 note='hypothetical 22.0 kDa protein in HXT11-HXT8 intergenic region; Similar to Klebsiella pneumoniae 342, hypothetical protein KPK_0797 (NCBI: YP_002236669.1); COG: Unknown Function; Subcellular localization as predicted by Psort 2.0: Unknown' product='hypothetical Protein' protein_id=YP_003518569.1 transl_table=11
NC_013956	GenBank	CDS	334341	335030	+	-1	.	codon_start=1 db_xref=GI:291615828 db_xref=GeneID:8894103 locus_tag=PANA_0275 note='Isochorismatase Family Protein; Similar to Pantoea sp. At-9b, isochorismatase hydrolase (NCBI: ZP_05731741.1); COG: Secondary metabolites biosynthesis, transport and catabolism; Subcellular localization as predicted by Psort 2.0: Unknown' product='hypothetical Protein' protein_id=YP_003518570.1 transl_table=11
NC_013956	GenBank	CDS	334974	335816	+	1	.	codon_start=1 db_xref=GI:291615829 db_xref=GeneID:8894104 gene=ada locus_tag=PANA_0276 note='Transcriptional Regulator AraC Family; Similar to Pantoea sp. At-9b, transcriptional regulator, AraC family (NCBI: ZP_05731742.1); COG: Transcription; Subcellular localization as predicted by Psort 2.0: Unknown' product=Ada protein_id=YP_003518571.1 transl_table=11
NC_013956	GenBank	CDS	337294	337713	+	-1	.	codon_start=1 db_xref=GI:291615830 db_xref=GeneID:8894105 gene=lcrS locus_tag=PANA_0277 note='Low calcium response locus protein S; Similar to Pantoea sp. At-9b, transposase IS3/IS911 family protein (NCBI: ZP_05731744.1); COG: DNA replication, recombination and repair; Subcellular localization as predicted by Psort 2.0: Unknown' product=LcrS protein_id=YP_003518572.1 transl_table=11
NC_013956	GenBank	CDS	338211	339467	+	1	.	codon_start=1 db_xref=GI:291615831 db_xref=GeneID:8894106 locus_tag=PANA_0278 note='Polysaccharide Biosynthesis Protein; Similar to Pantoea sp. At-9b, polysaccharide biosynthesis protein (NCBI: ZP_05731745.1); COG: Cell wall/membrane/envelope biogenesis; Subcellular localization as predicted by Psort 2.0: Inner Membrane' product='hypothetical Protein' protein_id=YP_003518573.1 transl_table=11
NC_013956	GenBank	CDS	339464	340426	+	1	.	codon_start=1 db_xref=GI:291615832 db_xref=GeneID:8894107 locus_tag=PANA_0279 note='Glycosyltransferase; Similar to Pantoea sp. At-9b, conserved hypothetical protein (NCBI: ZP_05731746.1); COG: Cell wall/membrane/envelope biogenesis; Subcellular localization as predicted by Psort 2.0: Unknown' product='hypothetical Protein' protein_id=YP_003518574.1 transl_table=11
NC_013956	GenBank	CDS	340479	340703	+	-1	.	codon_start=1 db_xref=GI:291615833 db_xref=GeneID:8894108 gene=yjcB locus_tag=PANA_0280 note='hypothetical Protein YjcB; Similar to Pantoea sp. At-9b, putative inner membrane protein (NCBI: ZP_05731747.1); COG: Unknown Function; Subcellular localization as predicted by Psort 2.0: Unknown' product='hypothetical protein' protein_id=YP_003518575.1 transl_table=11
NC_013956	GenBank	CDS	341006	341431	+	-1	.	codon_start=1 db_xref=GI:291615834 db_xref=GeneID:8894109 gene=soxS locus_tag=PANA_0281 note='Regulatory protein SoxS; Similar to Pantoea sp. At-9b, transcriptional regulator, AraC family (NCBI: ZP_05731748.1); COG: Transcription; Subcellular localization as predicted by Psort 2.0: Cytoplasmic' product=SoxS protein_id=YP_003518576.1 transl_table=11
NC_013956	GenBank	CDS	341596	342081	+	1	.	codon_start=1 db_xref=GI:291615835 db_xref=GeneID:8894110 gene=soxR locus_tag=PANA_0282 note='Redox-sensitive transcriptional activator SoxR; Similar to Pantoea sp. At-9b, transcriptional regulator, MerR family (NCBI: ZP_05731749.1); COG: Transcription; Subcellular localization as predicted by Psort 2.0: Unknown' product=SoxR protein_id=YP_003518577.1 transl_table=11
NC_013956	GenBank	CDS	342091	342786	+	1	.	codon_start=1 db_xref=GI:291615836 db_xref=GeneID:8894111 gene=gst3 locus_tag=PANA_0283 note='Glutathione S-transferase III; Similar to Pantoea sp. At-9b, Glutathione S-transferase domain protein (NCBI: ZP_05731750.1); COG: Posttranslational modification, protein turnover, chaperones; Subcellular localization as predicted by Psort 2.0: Unknown' product=Gst3 protein_id=YP_003518578.1 transl_table=…
NC_013956	GenBank	CDS	343124	344473	+	1	.	codon_start=1 db_xref=GI:291615837 db_xref=GeneID:8894112 gene=yjcD locus_tag=PANA_0284 note='Inner membrane protein YjcD; Similar to Pantoea sp. At-9b, Xanthine/uracil/vitamin C permease (NCBI: ZP_05731751.1); COG: General function prediction only; Subcellular localization as predicted by Psort 2.0: Inner Membrane' product='hypothetical protein' protein_id=YP_003518579.1 transl_table=11
NC_013956	GenBank	CDS	344618	346270	+	1	.	codon_start=1 db_xref=GI:291615838 db_xref=GeneID:8894113 gene=yjcE locus_tag=PANA_0285 note='Putative Na(+)/H(+) exchanger YjcE; Similar to Pantoea sp. At-9b, Na+/H+ antiporter (NCBI: ZP_05731752.1); COG: Inorganic ion transport and metabolism; Subcellular localization as predicted by Psort 2.0: Inner Membrane' product='hypothetical protein' protein_id=YP_003518580.1 transl_table=11
NC_013956	GenBank	CDS	346335	347237	+	-1	.	codon_start=1 db_xref=GI:291615839 db_xref=GeneID:8894114 gene=ywbI locus_tag=PANA_0286 note='Putative HTH-type transcriptional regulator YwbI; Similar to Pantoea sp. At-9b, transcriptional regulator, LysR family (NCBI: ZP_05731753.1); COG: Transcription; Subcellular localization as predicted by Psort 2.0: Cytoplasmic' product='hypothetical protein' protein_id=YP_003518581.1 transl_table=11
NC_013956	GenBank	CDS	347335	347766	+	1	.	codon_start=1 db_xref=GI:291615840 db_xref=GeneID:8894115 gene=cidA locus_tag=PANA_0287 note='Holin-like protein CidA; Similar to Erwinia tasmaniensis Et1/99, hypothetical protein ETA_30730 (NCBI: YP_001908988.1); COG: General function prediction only; Subcellular localization as predicted by Psort 2.0: Inner Membrane' product=CidA protein_id=YP_003518582.1 transl_table=11
NC_013956	GenBank	CDS	347759	348454	+	1	.	codon_start=1 db_xref=GI:291615841 db_xref=GeneID:8894116 gene=ywbG locus_tag=PANA_0288 note='LrgB-Like Protein; Similar to Erwinia tasmaniensis Et1/99, Putative inner membrane protein (NCBI: YP_001908987.1); COG: Cell wall/membrane/envelope biogenesis; Subcellular localization as predicted by Psort 2.0: Inner Membrane' product='hypothetical protein' protein_id=YP_003518583.1 transl_table=11
NC_013956	GenBank	CDS	348626	349183	+	1	.	codon_start=1 db_xref=GI:291615842 db_xref=GeneID:8894117 gene=yfaZ locus_tag=PANA_0289 note='hypothetical protein YfaZ precursor; Similar to Pantoea sp. At-9b, YfaZ family protein (NCBI: ZP_05731756.1); COG: Unknown Function; Subcellular localization as predicted by Psort 2.0: Unknown' product='hypothetical protein' protein_id=YP_003518584.1 transl_table=11
NC_013956	GenBank	CDS	349251	350906	+	-1	.	codon_start=1 db_xref=GI:291615843 db_xref=GeneID:8894118 gene=actP locus_tag=PANA_0290 note='Cation/acetate symporter ActP; Similar to Pantoea sp. At-9b, cation/acetate symporter ActP (NCBI: ZP_05732043.1); COG: General function prediction only; Subcellular localization as predicted by Psort 2.0: Inner Membrane' product=ActP protein_id=YP_003518585.1 transl_table=11
NC_013956	GenBank	CDS	350903	351235	+	-1	.	codon_start=1 db_xref=GI:291615844 db_xref=GeneID:8894119 gene=yjcH locus_tag=PANA_0291 note='Inner membrane protein YjcH; Similar to Pantoea sp. At-9b, protein of unknown function DUF485 (NCBI: ZP_05732044.1); COG: Unknown Function; Subcellular localization as predicted by Psort 2.0: Inner Membrane' product='hypothetical protein' protein_id=YP_003518586.1 transl_table=11
NC_013956	GenBank	CDS	351362	353344	+	-1	.	codon_start=1 db_xref=GI:291615845 db_xref=GeneID:8894120 gene=acs locus_tag=PANA_0292 note='hypothetical Protein Acs; Similar to Pantoea sp. At-9b, acetate/CoA ligase (NCBI: ZP_05732045.1); COG: Lipid transport and metabolism; Subcellular localization as predicted by Psort 2.0: Cytoplasmic' product=Acs protein_id=YP_003518587.1 transl_table=11
NC_013956	GenBank	CDS	353902	355203	+	1	.	codon_start=1 db_xref=GI:291615846 db_xref=GeneID:8894121 gene=gltP locus_tag=PANA_0293 note='Proton glutamate symport protein; Similar to Pantoea sp. At-9b, sodium:dicarboxylate symporter (NCBI: ZP_05732046.1); COG: Energy production and conversion; Subcellular localization as predicted by Psort 2.0: Inner Membrane' product=GltP protein_id=YP_003518588.1 transl_table=11
NC_013956	GenBank	CDS	355233	356264	+	1	.	codon_start=1 db_xref=GI:291615847 db_xref=GeneID:8894122 gene=yfeU locus_tag=PANA_0294 note='hypothetical protein YfeU; Similar to Pantoea sp. At-9b, glucokinase regulatory-like protein (NCBI: ZP_05732047.1); COG: Carbohydrate transport and metabolism; Subcellular localization as predicted by Psort 2.0: Unknown' product='hypothetical protein' protein_id=YP_003518589.1 transl_table=11
NC_013956	GenBank	CDS	356264	357688	+	1	.	codon_start=1 db_xref=GI:291615848 db_xref=GeneID:8894123 gene=scrA locus_tag=PANA_0295 note='PTS system sucrose-specific EIIBC component; Similar to Yersinia frederiksenii ATCC 33641, N-acetylmuramic acid permease IIC component (NCBI: ZP_04632992.1); COG: Carbohydrate transport and metabolism; Subcellular localization as predicted by Psort 2.0: Inner Membrane' product=ScrA protein_id=YP_00351859…
NC_013956	GenBank	CDS	358010	359554	+	1	.	codon_start=1 db_xref=GI:291615849 db_xref=GeneID:8894124 gene=aer locus_tag=PANA_0296 note='Aerotaxis receptor; Similar to Pantoea sp. At-9b, methyl-accepting chemotaxis sensory transducer with Pas/Pac sensor (NCBI: ZP_05732058.1); COG: Cell motility and chemotaxis; Subcellular localization as predicted by Psort 2.0: Inner Membrane' product=Aer protein_id=YP_003518591.1 transl_table=11
NC_013956	GenBank	CDS	360621	361808	+	1	.	codon_start=1 db_xref=GI:291615850 db_xref=GeneID:8894125 gene=yicM locus_tag=PANA_0297 note='Inner membrane protein YicM; Similar to Pantoea sp. At-9b, major facilitator superfamily MFS_1 (NCBI: ZP_05732060.1); COG: Carbohydrate transport and metabolism; Subcellular localization as predicted by Psort 2.0: Inner Membrane' product='hypothetical protein' protein_id=YP_003518592.1 transl_table=11
NC_013956	GenBank	CDS	362005	362232	+	1	.	codon_start=1 db_xref=GI:291615851 db_xref=GeneID:8894126 gene=ybiJ locus_tag=PANA_0298 note='hypothetical Protein YbiJ; Similar to Pantoea sp. At-9b, conserved hypothetical protein (NCBI: ZP_05732061.1); COG: Unknown Function; Subcellular localization as predicted by Psort 2.0: Unknown' product='hypothetical protein' protein_id=YP_003518593.1 transl_table=11
NC_013956	GenBank	CDS	362774	364021	+	-1	.	codon_start=1 db_xref=GI:291615852 db_xref=GeneID:8894127 gene=sbmA locus_tag=PANA_0299 note='Protein SbmA; Similar to Pantoea sp. At-9b, SbmABacA family protein (NCBI: ZP_05732063.1); COG: Lipid transport and metabolism; Subcellular localization as predicted by Psort 2.0: Inner Membrane' product=SbmA protein_id=YP_003518594.1 transl_table=11
NC_013956	GenBank	CDS	364295	365020	+	1	.	codon_start=1 db_xref=GI:291615853 db_xref=GeneID:8894128 locus_tag=PANA_0300 note='Similar to Pantoea sp. At-9b, Gluconate 2-dehydrogenase (acceptor) (NCBI: ZP_05732064.1); COG: Carbohydrate transport and metabolism; Subcellular localization as predicted by Psort 2.0: Unknown' product='hypothetical Protein' protein_id=YP_003518595.1 transl_table=11
NC_013956	GenBank	CDS	365023	366807	+	1	.	codon_start=1 db_xref=GI:291615854 db_xref=GeneID:8894129 locus_tag=PANA_0301 note='Oxidoreductase; Similar to Pantoea sp. At-9b, Gluconate 2-dehydrogenase (acceptor) (NCBI: ZP_05732065.1); COG: Amino acid transport and metabolism; Subcellular localization as predicted by Psort 2.0: Unknown' product='hypothetical Protein' protein_id=YP_003518596.1 transl_table=11
NC_013956	GenBank	CDS	366813	368129	+	1	.	codon_start=1 db_xref=GI:291615855 db_xref=GeneID:8894130 gene=adhB locus_tag=PANA_0302 note='Alcohol dehydrogenase cytochrome c subunit precursor; Similar to Pantoea sp. At-9b, Gluconate 2-dehydrogenase (acceptor) (NCBI: ZP_05732066.1); COG: Energy production and conversion; Subcellular localization as predicted by Psort 2.0: Inner Membrane' product='hypothetical protein' protein_id=YP_003518597…
NC_013956	GenBank	CDS	368173	369582	+	-1	.	codon_start=1 db_xref=GI:291615856 db_xref=GeneID:8894131 gene=yyaJ locus_tag=PANA_0303 note='Facilitator Family Transporter; Similar to Pantoea sp. At-9b, major facilitator superfamily MFS_1 (NCBI: ZP_05732318.1); COG: Carbohydrate transport and metabolism; Subcellular localization as predicted by Psort 2.0: Inner Membrane' product='hypothetical protein' protein_id=YP_003518598.1 transl_table=11
NC_013956	GenBank	CDS	369867	371348	+	-1	.	codon_start=1 db_xref=GI:291615857 db_xref=GeneID:8894132 gene=tar locus_tag=PANA_0304 note='Methyl-accepting chemotaxis protein II; Similar to Oryza sativa Indica Group, hypothetical protein OsI_25978 (NCBI: EEC82019.1); COG: Cell motility and chemotaxis; Subcellular localization as predicted by Psort 2.0: Inner Membrane' product=Tar protein_id=YP_003518599.1 transl_table=11
NC_013956	GenBank	CDS	372055	372492	+	1	.	codon_start=1 db_xref=GI:291615858 db_xref=GeneID:8894133 gene=phnB locus_tag=PANA_0305 note='Protein PhnB; Similar to Oryza sativa Indica Group, hypothetical protein OsI_25977 (NCBI: EEC82018.1); COG: Defense mechanisms; Subcellular localization as predicted by Psort 2.0: Unknown' product=PhnB protein_id=YP_003518600.1 transl_table=11
NC_013956	GenBank	CDS	372579	373475	+	-1	.	codon_start=1 db_xref=GI:291615859 db_xref=GeneID:8894134 gene=tsx locus_tag=PANA_0306 note='Nucleoside-specific channel-forming protein tsx precursor; Similar to Pantoea sp. At-9b, nucleoside-specific channel-forming protein Tsx (NCBI: ZP_05732324.1); COG: Cell wall/membrane/envelope biogenesis; Subcellular localization as predicted by Psort 2.0: Outer Membrane' product=Tsx protein_id=YP_0035186…
NC_013956	GenBank	CDS	373720	375087	+	-1	.	codon_start=1 db_xref=GI:291615860 db_xref=GeneID:8894135 gene=qseC locus_tag=PANA_0307 note='Sensor protein QseC; Similar to Pantoea sp. At-9b, histidine kinase (NCBI: ZP_05732325.1); COG: Signal transduction mechanisms; Subcellular localization as predicted by Psort 2.0: Inner Membrane' product=QseC protein_id=YP_003518602.1 transl_table=11
NC_013956	GenBank	CDS	375066	375752	+	-1	.	codon_start=1 db_xref=GI:291615861 db_xref=GeneID:8894136 gene=qseB locus_tag=PANA_0308 note='Transcriptional regulatory protein QseB; Similar to Pantoea sp. At-9b, two component transcriptional regulator, winged helix family (NCBI: ZP_05732326.1); COG: Signal transduction mechanisms; Subcellular localization as predicted by Psort 2.0: Cytoplasmic' product=QseB protein_id=YP_003518603.1 transl_ta…
NC_013956	GenBank	CDS	375911	376318	+	1	.	codon_start=1 db_xref=GI:291615862 db_xref=GeneID:8894137 gene=marA locus_tag=PANA_0309 note='Multiple antibiotic resistance protein MarA; Similar to Pantoea sp. At-9b, transcriptional regulator, AraC family (NCBI: ZP_05732327.1); COG: Transcription; Subcellular localization as predicted by Psort 2.0: Cytoplasmic' product=MarA protein_id=YP_003518604.1 transl_table=11
NC_013956	GenBank	CDS	376531	377400	+	1	.	codon_start=1 db_xref=GI:291615863 db_xref=GeneID:8894138 gene=ptxR locus_tag=PANA_0310 note='HTH-type transcriptional regulator PtxR; Similar to Pantoea sp. At-9b, transcriptional regulator, LysR family (NCBI: ZP_05732328.1); COG: Transcription; Subcellular localization as predicted by Psort 2.0: Cytoplasmic' product=PtxR protein_id=YP_003518605.1 transl_table=11
NC_013956	GenBank	CDS	377510	378733	+	1	.	codon_start=1 db_xref=GI:291615864 db_xref=GeneID:8894139 gene=mdtG locus_tag=PANA_0311 note='Multidrug resistance protein MdtG; Similar to Pantoea sp. At-9b, major facilitator superfamily MFS_1 (NCBI: ZP_05732329.1); COG: Carbohydrate transport and metabolism; Subcellular localization as predicted by Psort 2.0: Inner Membrane' product=MdtG protein_id=YP_003518606.1 transl_table=11
NC_013956	GenBank	CDS	378782	381172	+	-1	.	codon_start=1 db_xref=GI:291615865 db_xref=GeneID:8894140 gene=gcd locus_tag=PANA_0312 note='Quinoprotein glucose dehydrogenase; Similar to Pantoea sp. At-9b, membrane-bound PQQ-dependent dehydrogenase, glucose/quinate/shikimate family (NCBI: ZP_05732330.1); COG: Carbohydrate transport and metabolism; Subcellular localization as predicted by Psort 2.0: Inner Membrane' product=Gcd protein_id=YP_00…
NC_013956	GenBank	CDS	381439	382044	+	-1	.	codon_start=1 db_xref=GI:291615866 db_xref=GeneID:8894141 locus_tag=PANA_0313 note='Similar to Pantoea sp. At-9b, hypothetical protein Pat9bDRAFT_5648 (NCBI: ZP_05732331.1); COG: Unknown Function; Subcellular localization as predicted by Psort 2.0: Unknown' product='hypothetical Protein' protein_id=YP_003518608.1 transl_table=11
NC_013956	GenBank	CDS	382604	383821	+	-1	.	codon_start=1 db_xref=GI:291615867 db_xref=GeneID:8894142 gene=yjhC locus_tag=PANA_0314 note='Oxidoreductase; Similar to Pantoea sp. At-9b, oxidoreductase domain protein (NCBI: ZP_05732333.1); COG: General function prediction only; Subcellular localization as predicted by Psort 2.0: Unknown' product='hypothetical protein' protein_id=YP_003518609.1 transl_table=11
NC_013956	GenBank	CDS	384039	384914	+	1	.	codon_start=1 db_xref=GI:291615868 db_xref=GeneID:8894143 locus_tag=PANA_0315 note='N-Acetylglucosamine Kinase; Similar to Pantoea sp. At-9b, ATPase BadF/BadG/BcrA/BcrD type (NCBI: ZP_05732334.1); COG: Carbohydrate transport and metabolism; Subcellular localization as predicted by Psort 2.0: Unknown' product='hypothetical Protein' protein_id=YP_003518610.1 transl_table=11
NC_013956	GenBank	CDS	384911	386029	+	1	.	codon_start=1 db_xref=GI:291615869 db_xref=GeneID:8894144 gene=xylR locus_tag=PANA_0316 note='Putative xylose repressor; Similar to Pantoea sp. At-9b, ROK family protein (NCBI: ZP_05732335.1); COG: Transcription; Subcellular localization as predicted by Psort 2.0: Cytoplasmic' product=XylR protein_id=YP_003518611.1 transl_table=11
NC_013956	GenBank	CDS	386052	387155	+	-1	.	codon_start=1 db_xref=GI:291615870 db_xref=GeneID:8894145 gene=lacK locus_tag=PANA_0317 note='Lactose transport ATP-binding protein LacK; Similar to Pantoea sp. At-9b, ABC transporter related protein (NCBI: ZP_05732297.1); COG: Carbohydrate transport and metabolism; Subcellular localization as predicted by Psort 2.0: Inner Membrane' product=LacK protein_id=YP_003518612.1 transl_table=11
NC_013956	GenBank	CDS	387156	387761	+	-1	.	codon_start=1 db_xref=GI:291615871 db_xref=GeneID:8894146 locus_tag=PANA_0318 note='Acetyltransferase; Similar to Pantoea sp. At-9b, GCN5-related N-acetyltransferase (NCBI: ZP_05732298.1); COG: Transcription; Subcellular localization as predicted by Psort 2.0: Unknown' product='hypothetical Protein' protein_id=YP_003518613.1 transl_table=11
NC_013956	GenBank	CDS	388265	389614	+	1	.	codon_start=1 db_xref=GI:291615872 db_xref=GeneID:8894147 gene=msmE locus_tag=PANA_0319 note='Multiple sugar-binding protein precursor; Similar to Pantoea sp. At-9b, extracellular solute-binding protein family 1 (NCBI: ZP_05732299.1); COG: Carbohydrate transport and metabolism; Subcellular localization as predicted by Psort 2.0: Periplasmic' product=MsmE protein_id=YP_003518614.1 transl_table=11
NC_013956	GenBank	CDS	389678	390550	+	1	.	codon_start=1 db_xref=GI:291615873 db_xref=GeneID:8894148 gene=yurN locus_tag=PANA_0320 note='Sugar ABC Transporter Permease Protein; Similar to Pantoea sp. At-9b, binding-protein-dependent transport systems inner membrane component (NCBI: ZP_05732300.1); COG: Carbohydrate transport and metabolism; Subcellular localization as predicted by Psort 2.0: Inner Membrane' product='hypothetical protein' …
NC_013956	GenBank	CDS	390550	391365	+	1	.	codon_start=1 db_xref=GI:291615874 db_xref=GeneID:8894149 gene=araQ locus_tag=PANA_0321 note='Sugar ABC Transporter Permease Protein; Similar to Pantoea sp. At-9b, binding-protein-dependent transport systems inner membrane component (NCBI: ZP_05732301.1); COG: Carbohydrate transport and metabolism; Subcellular localization as predicted by Psort 2.0: Inner Membrane' product=AraQ protein_id=YP_0035…
NC_013956	GenBank	CDS	390948	391379	+	-1	.	codon_start=1 db_xref=GI:291615875 db_xref=GeneID:8894150 locus_tag=PANA_0322 note='Similar to Streptomyces hygroscopicus ATCC 53653, fatty acid synthase (NCBI: ZP_05519813.1); COG: Unknown Function; Subcellular localization as predicted by Psort 2.0: Unknown' product='hypothetical Protein' protein_id=YP_003518617.1 transl_table=11
NC_013956	GenBank	CDS	391096	391386	+	-1	.	codon_start=1 db_xref=GI:291615876 db_xref=GeneID:8894151 locus_tag=PANA_0323 note='No significant BLAST hits found; COG: Unknown Function; Subcellular localization as predicted by Psort 2.0: Unknown' product='hypothetical Protein' protein_id=YP_003518618.1 transl_table=11
NC_013956	GenBank	CDS	391403	392734	+	1	.	codon_start=1 db_xref=GI:291615877 db_xref=GeneID:8894152 gene=pgl locus_tag=PANA_0324 note='Polygalacturonase; Similar to Pantoea sp. At-9b, glycoside hydrolase family 28 (NCBI: ZP_05732302.1); COG: Carbohydrate transport and metabolism; Subcellular localization as predicted by Psort 2.0: Extracellular' product=Pgl protein_id=YP_003518619.1 transl_table=11
NC_013956	GenBank	CDS	392736	393908	+	-1	.	codon_start=1 db_xref=GI:291615878 db_xref=GeneID:8894153 gene=yeaU locus_tag=PANA_0325 note='Probable tartrate dehydrogenase/decarboxylase; Similar to Pantoea sp. At-9b, tartrate dehydrogenase (NCBI: ZP_05732303.1); COG: Energy production and conversion; Subcellular localization as predicted by Psort 2.0: Cytoplasmic' product='hypothetical protein' protein_id=YP_003518620.1 transl_table=11
NC_013956	GenBank	CDS	393942	394874	+	1	.	codon_start=1 db_xref=GI:291615879 db_xref=GeneID:8894154 gene=yeaT locus_tag=PANA_0326 note='Putative HTH-type transcriptional regulator YeaT; Similar to Pantoea sp. At-9b, transcriptional regulator, LysR family (NCBI: ZP_05732304.1); COG: Transcription; Subcellular localization as predicted by Psort 2.0: Unknown' product='hypothetical protein' protein_id=YP_003518621.1 transl_table=11
NC_013956	GenBank	CDS	395029	396465	+	1	.	codon_start=1 db_xref=GI:291615880 db_xref=GeneID:8894155 gene=tar locus_tag=PANA_0327 note='Methyl-accepting chemotaxis protein II; Similar to Ralstonia eutropha JMP134, chemotaxis sensory transducer (NCBI: YP_297927.1); COG: Posttranslational modification, protein turnover, chaperones; Subcellular localization as predicted by Psort 2.0: Inner Membrane' product=Tar protein_id=YP_003518622.1 tran…
NC_013956	GenBank	CDS	396624	396914	+	-1	.	codon_start=1 db_xref=GI:291615881 db_xref=GeneID:8894156 locus_tag=PANA_0328 note='Similar to Pantoea sp. At-9b, protein of unknown function DUF1330 (NCBI: ZP_05732314.1); COG: Unknown Function; Subcellular localization as predicted by Psort 2.0: Unknown' product='hypothetical Protein' protein_id=YP_003518623.1 transl_table=11
NC_013956	GenBank	CDS	396926	397789	+	-1	.	codon_start=1 db_xref=GI:291615882 db_xref=GeneID:8894157 gene=yghU locus_tag=PANA_0329 note='Glutathione S-Transferase; Similar to Pantoea sp. At-9b, Glutathione S-transferase domain protein (NCBI: ZP_05732315.1); COG: Posttranslational modification, protein turnover, chaperones; Subcellular localization as predicted by Psort 2.0: Unknown' product='hypothetical protein' protein_id=YP_003518624.1…
NC_013956	GenBank	CDS	398018	398935	+	1	.	codon_start=1 db_xref=GI:291615883 db_xref=GeneID:8894158 gene=scrK locus_tag=PANA_0330 note='Fructokinase; Similar to Pantoea sp. At-9b, PfkB domain protein (NCBI: ZP_05731861.1); COG: Carbohydrate transport and metabolism; Subcellular localization as predicted by Psort 2.0: Cytoplasmic' product=ScrK protein_id=YP_003518625.1 transl_table=11
NC_013956	GenBank	CDS	399440	402526	+	1	.	codon_start=1 db_xref=GI:291615884 db_xref=GeneID:8894159 gene=lacZ locus_tag=PANA_0331 note='Beta-galactosidase; Similar to Citrobacter youngae ATCC 29220, hypothetical protein CIT292_01323 (NCBI: ZP_03835551.1); COG: Carbohydrate transport and metabolism; Subcellular localization as predicted by Psort 2.0: Unknown' product=LacZ protein_id=YP_003518626.1 transl_table=11
NC_013956	GenBank	CDS	402408	403820	+	1	.	codon_start=1 db_xref=GI:291615885 db_xref=GeneID:8894160 gene=lacY locus_tag=PANA_0332 note='Lactose permease; Similar to Escherichia coli CFT073, galactoside permease (NCBI: NP_752393.1); COG: Carbohydrate transport and metabolism; Subcellular localization as predicted by Psort 2.0: Inner Membrane' product=LacY protein_id=YP_003518627.1 transl_table=11
NC_013956	GenBank	CDS	404070	405587	+	1	.	codon_start=1 db_xref=GI:291615886 db_xref=GeneID:8894161 gene=scrY locus_tag=PANA_0333 note='Sucrose porin precursor; Similar to Enterobacter sakazakii ATCC BAA-894, hypothetical protein ESA_03526 (NCBI: YP_001439577.1); COG: Carbohydrate transport and metabolism; Subcellular localization as predicted by Psort 2.0: Outer Membrane' product=ScrY protein_id=YP_003518628.1 transl_table=11
NC_013956	GenBank	CDS	405654	407024	+	1	.	codon_start=1 db_xref=GI:291615887 db_xref=GeneID:8894162 gene=scrA locus_tag=PANA_0334 note='PTS system sucrose-specific EIIBC component; Similar to Pantoea sp. At-9b, PTS system, sucrose-specific IIBC subunit (NCBI: ZP_05731864.1); COG: Carbohydrate transport and metabolism; Subcellular localization as predicted by Psort 2.0: Inner Membrane' product=ScrA protein_id=YP_003518629.1 transl_table=11
NC_013956	GenBank	CDS	407024	408433	+	1	.	codon_start=1 db_xref=GI:291615888 db_xref=GeneID:8894163 gene=scrB locus_tag=PANA_0335 note='Sucrose-6-phosphate hydrolase; Similar to Pantoea sp. At-9b, sucrose-6-phosphate hydrolase (NCBI: ZP_05731865.1); COG: Carbohydrate transport and metabolism; Subcellular localization as predicted by Psort 2.0: Cytoplasmic' product=ScrB protein_id=YP_003518630.1 transl_table=11
NC_013956	GenBank	CDS	408463	409479	+	1	.	codon_start=1 db_xref=GI:291615889 db_xref=GeneID:8894164 gene=scrR locus_tag=PANA_0336 note='Sucrose operon repressor; Similar to Pantoea sp. At-9b, transcriptional regulator, LacI family (NCBI: ZP_05731866.1); COG: Transcription; Subcellular localization as predicted by Psort 2.0: Cytoplasmic' product=ScrR protein_id=YP_003518631.1 transl_table=11
NC_013956	GenBank	CDS	409486	410238	+	-1	.	codon_start=1 db_xref=GI:291615890 db_xref=GeneID:8894165 gene=dsbG locus_tag=PANA_0337 note='Thiol:disulfide interchange protein DsbG precursor; Similar to Serratia odorifera 4Rx13, hypothetical protein SOD_c00470 (NCBI: ZP_06190701.1); COG: Posttranslational modification, protein turnover, chaperones; Subcellular localization as predicted by Psort 2.0: Periplasmic' product=DsbG protein_id=YP_00…
NC_013956	GenBank	CDS	410252	410686	+	-1	.	codon_start=1 db_xref=GI:291615891 db_xref=GeneID:8894166 locus_tag=PANA_0338 note='Transporter Component; Similar to Citrobacter sp. 30_2, conserved hypothetical protein (NCBI: ZP_04559030.1); COG: General function prediction only; Subcellular localization as predicted by Psort 2.0: Inner Membrane' product='hypothetical Protein' protein_id=YP_003518633.1 transl_table=11
NC_013956	GenBank	CDS	410702	411127	+	-1	.	codon_start=1 db_xref=GI:291615892 db_xref=GeneID:8894167 locus_tag=PANA_0339 note='YeeE/YedE Family Protein; Similar to Janthinobacterium sp. Marseille, hypothetical protein mma_0458 (NCBI: YP_001352148.1); COG: Unknown Function; Subcellular localization as predicted by Psort 2.0: Inner Membrane' product='hypothetical Protein' protein_id=YP_003518634.1 transl_table=11
NC_013956	GenBank	CDS	411164	412447	+	-1	.	codon_start=1 db_xref=GI:291615893 db_xref=GeneID:8894168 gene=ethE1 locus_tag=PANA_0340 note='ETHE1 protein, mitochondrial precursor; Similar to Xylella fastidiosa 9a5c, hypothetical protein XF0768 (NCBI: NP_298058.1); COG: General function prediction only; Subcellular localization as predicted by Psort 2.0: Unknown' product=Ethe1 protein_id=YP_003518635.1 transl_table=11
NC_013956	GenBank	CDS	412465	413262	+	-1	.	codon_start=1 db_xref=GI:291615894 db_xref=GeneID:8894169 locus_tag=PANA_0341 note='Permease; Similar to Gluconobacter oxydans 621H, hypothetical protein GOX0571 (NCBI: YP_191005.1); COG: General function prediction only; Subcellular localization as predicted by Psort 2.0: Inner Membrane' product='hypothetical Protein' protein_id=YP_003518636.1 transl_table=11
NC_013956	GenBank	CDS	413442	414677	+	1	.	codon_start=1 db_xref=GI:291615895 db_xref=GeneID:8894170 gene=sqrdl locus_tag=PANA_0342 note='Sulfide:quinone oxidoreductase, mitochondrial precursor; Similar to Marinomonas sp. MWYL1, hypothetical protein Mmwyl1_0868 (NCBI: YP_001339735.1); COG: General function prediction only; Subcellular localization as predicted by Psort 2.0: Periplasmic' product=Sqrdl protein_id=YP_003518637.1 transl_table…
NC_013956	GenBank	CDS	414688	415008	+	-1	.	codon_start=1 db_xref=GI:291615896 db_xref=GeneID:8894171 locus_tag=PANA_0343 note='Similar to Ammonifex degensii KC4, Domain of unknown function DUF1791 (NCBI: YP_003239182.1); COG: Unknown Function; Subcellular localization as predicted by Psort 2.0: Unknown' product='hypothetical Protein' protein_id=YP_003518638.1 transl_table=11
NC_013956	GenBank	CDS	415215	415592	+	-1	.	codon_start=1 db_xref=GI:291615897 db_xref=GeneID:8894172 gene=padC locus_tag=PANA_0344 note='Probable phenolic acid decarboxylase; Similar to Citrobacter sp. 30_2, 4-hydroxycinnamate decarboxylase (NCBI: ZP_04559292.1); COG: Secondary metabolites biosynthesis, transport and catabolism; Subcellular localization as predicted by Psort 2.0: Unknown' product=PadC protein_id=YP_003518639.1 transl_tabl…
NC_013956	GenBank	CDS	415823	416692	+	1	.	codon_start=1 db_xref=GI:291615898 db_xref=GeneID:8894173 gene=yhaJ locus_tag=PANA_0345 note='Putative HTH-type transcriptional regulator YhaJ; Similar to Enterobacter cancerogenus ATCC 35316, transcriptional regulator, LysR family protein (NCBI: ZP_05969837.1); COG: Transcription; Subcellular localization as predicted by Psort 2.0: Unknown' product='hypothetical protein' protein_id=YP_003518640.…
NC_013956	GenBank	CDS	416728	417159	+	-1	.	codon_start=1 db_xref=GI:291615899 db_xref=GeneID:8894174 locus_tag=PANA_0346 note='Similar to Mariprofundus ferrooxydans PV-1, hypothetical protein SPV1_05148 (NCBI: ZP_01451256.1); COG: Unknown Function; Subcellular localization as predicted by Psort 2.0: Unknown' product='hypothetical Protein' protein_id=YP_003518641.1 transl_table=11
NC_013956	GenBank	CDS	417197	418087	+	-1	.	codon_start=1 db_xref=GI:291615900 db_xref=GeneID:8894175 gene=yqjH locus_tag=PANA_0347 note='Siderophore-Interacting Protein; Similar to Citrobacter koseri ATCC BAA-895, hypothetical protein CKO_00978 (NCBI: YP_001452561.1); COG: Inorganic ion transport and metabolism; Subcellular localization as predicted by Psort 2.0: Unknown' product='hypothetical protein' protein_id=YP_003518642.1 transl_tab…
NC_013956	GenBank	CDS	418103	419314	+	-1	.	codon_start=1 db_xref=GI:291615901 db_xref=GeneID:8894176 gene=mdtG locus_tag=PANA_0348 note='Multidrug resistance protein MdtG; Similar to Pectobacterium wasabiae WPP163, major facilitator superfamily MFS_1 (NCBI: YP_003258371.1); COG: Carbohydrate transport and metabolism; Subcellular localization as predicted by Psort 2.0: Inner Membrane' product=MdtG protein_id=YP_003518643.1 transl_table=11
NC_013956	GenBank	CDS	419378	421171	+	1	.	codon_start=1 db_xref=GI:291615902 db_xref=GeneID:8894177 gene=iucA locus_tag=PANA_0349 note='Aerobactin siderophore biosynthesis protein IucA; Similar to Klebsiella pneumoniae, hypothetical protein LV112 (NCBI: NP_943368.1); COG: Inorganic ion transport and metabolism; Subcellular localization as predicted by Psort 2.0: Unknown' product=IucA protein_id=YP_003518644.1 transl_table=11
NC_013956	GenBank	CDS	421172	422119	+	1	.	codon_start=1 db_xref=GI:291615903 db_xref=GeneID:8894178 gene=iucB locus_tag=PANA_0350 note='Aerobactin siderophore biosynthesis protein IucB; Similar to Pectobacterium wasabiae WPP163, Siderophore biosynthesis protein, conserved region (NCBI: YP_003258373.1); COG: Inorganic ion transport and metabolism; Subcellular localization as predicted by Psort 2.0: Unknown' product=IucB protein_id=YP_0035…
NC_013956	GenBank	CDS	421223	422134	+	-1	.	codon_start=1 db_xref=GI:291615904 db_xref=GeneID:8894179 locus_tag=PANA_0351 note='Similar to Mesorhizobium opportunistum WSM2075, inner-membrane translocator (NCBI: ZP_05808332.1); COG: Unknown Function; Subcellular localization as predicted by Psort 2.0: Unknown' product='hypothetical Protein' protein_id=YP_003518646.1 transl_table=11
NC_013956	GenBank	CDS	422116	423852	+	1	.	codon_start=1 db_xref=GI:291615905 db_xref=GeneID:8894180 gene=iucC locus_tag=PANA_0352 note='Aerobactin siderophore biosynthesis protein IucC; Similar to Citrobacter koseri ATCC BAA-895, hypothetical protein CKO_00971 (NCBI: YP_001452554.1); COG: Inorganic ion transport and metabolism; Subcellular localization as predicted by Psort 2.0: Inner Membrane' product=IucC protein_id=YP_003518647.1 tran…
NC_013956	GenBank	CDS	423856	425190	+	1	.	codon_start=1 db_xref=GI:291615906 db_xref=GeneID:8894181 gene=iucD locus_tag=PANA_0353 note='L-lysine 6-monooxygenase; Similar to Citrobacter koseri ATCC BAA-895, hypothetical protein CKO_00970 (NCBI: YP_001452553.1); COG: Secondary metabolites biosynthesis, transport and catabolism; Subcellular localization as predicted by Psort 2.0: Cytoplasmic' product=IucD protein_id=YP_003518648.1 transl_ta…
NC_013956	GenBank	CDS	425218	427413	+	1	.	codon_start=1 db_xref=GI:291615907 db_xref=GeneID:8894182 gene=iutA locus_tag=PANA_0354 note='Ferric aerobactin receptor precursor; Similar to Pectobacterium atrosepticum SCRI1043, TonB-dependent ferric aerobactin receptor (NCBI: YP_048985.1); COG: Inorganic ion transport and metabolism; Subcellular localization as predicted by Psort 2.0: Outer Membrane' product=IutA protein_id=YP_003518649.1 tra…
NC_013956	GenBank	CDS	427623	429284	+	1	.	codon_start=1 db_xref=GI:291615908 db_xref=GeneID:8894183 gene=tcp locus_tag=PANA_0355 note='Methyl-accepting chemotaxis citrate transducer; Similar to Cronobacter turicensis, hypothetical protein Ctu_1p00800 (NCBI: YP_003212656.1); COG: Cell motility and chemotaxis; Subcellular localization as predicted by Psort 2.0: Inner Membrane' product=Tcp protein_id=YP_003518650.1 transl_table=11
NC_013956	GenBank	CDS	429328	430401	+	-1	.	codon_start=1 db_xref=GI:291615909 db_xref=GeneID:8894184 gene=exoZ locus_tag=PANA_0356 note='Exopolysaccharide production protein ExoZ; Similar to Pseudomonas syringae pv. syringae B728a, acyltransferase 3 (NCBI: YP_233812.1); COG: Lipid transport and metabolism; Subcellular localization as predicted by Psort 2.0: Inner Membrane' product=ExoZ protein_id=YP_003518651.1 transl_table=11
NC_013956	GenBank	CDS	430665	431183	+	-1	.	codon_start=1 db_xref=GI:291615910 db_xref=GeneID:8894185 gene=yagU locus_tag=PANA_0357 note='Inner membrane protein YagU; Similar to Pseudomonas syringae pv. syringae B728a, hypothetical protein Psyr_0766 (NCBI: YP_233862.1); COG: Unknown Function; Subcellular localization as predicted by Psort 2.0: Inner Membrane' product=YagU protein_id=YP_003518652.1 transl_table=11
NC_013956	GenBank	CDS	431222	431920	+	-1	.	codon_start=1 db_xref=GI:291615911 db_xref=GeneID:8894186 gene=sgbE locus_tag=PANA_0358 note='Probable sugar isomerase SgbE; Similar to Pantoea sp. At-9b, L-ribulose-5-phosphate 4-epimerase (NCBI: ZP_05728084.1); COG: Carbohydrate transport and metabolism; Subcellular localization as predicted by Psort 2.0: Unknown' product=SgbE protein_id=YP_003518653.1 transl_table=11
NC_013956	GenBank	CDS	431917	432789	+	-1	.	codon_start=1 db_xref=GI:291615912 db_xref=GeneID:8894187 gene=sgbU locus_tag=PANA_0359 note='Putative hexulose-6-phosphate isomerase; Similar to Pantoea sp. At-9b, hexulose-6-phosphate isomerase (NCBI: ZP_05728083.1); COG: Carbohydrate transport and metabolism; Subcellular localization as predicted by Psort 2.0: Unknown' product=SgbU protein_id=YP_003518654.1 transl_table=11
NC_013956	GenBank	CDS	432774	433430	+	-1	.	codon_start=1 db_xref=GI:291615913 db_xref=GeneID:8894188 gene=sgbH locus_tag=PANA_0360 note='Probable hexulose-6-phosphate synthase; Similar to Pantoea sp. At-9b, 3-dehydro-L-gulonate-6-phosphate decarboxylase (NCBI: ZP_05728082.1); COG: Carbohydrate transport and metabolism; Subcellular localization as predicted by Psort 2.0: Unknown' product=SgbH protein_id=YP_003518655.1 transl_table=11
NC_013956	GenBank	CDS	433427	434908	+	-1	.	codon_start=1 db_xref=GI:291615914 db_xref=GeneID:8894189 gene=lyx locus_tag=PANA_0361 note='Cryptic L-xylulose kinase; Similar to Pantoea sp. At-9b, carbohydrate kinase FGGY (NCBI: ZP_05728081.1); COG: Carbohydrate transport and metabolism; Subcellular localization as predicted by Psort 2.0: Cytoplasmic' product=Lyx protein_id=YP_003518656.1 transl_table=11
NC_013956	GenBank	CDS	434905	436200	+	-1	.	codon_start=1 db_xref=GI:291615915 db_xref=GeneID:8894190 gene=ttuB locus_tag=PANA_0362 note='Putative tartrate transporter; Similar to Pantoea sp. At-9b, major facilitator superfamily MFS_1 (NCBI: ZP_05728080.1); COG: Carbohydrate transport and metabolism; Subcellular localization as predicted by Psort 2.0: Inner Membrane' product=TtuB protein_id=YP_003518657.1 transl_table=11
NC_013956	GenBank	CDS	436216	436728	+	-1	.	codon_start=1 db_xref=GI:291615916 db_xref=GeneID:8894191 gene=yiaL locus_tag=PANA_0363 note='Cytoplasmic Protein; Similar to Pantoea sp. At-9b, conserved hypothetical protein (NCBI: ZP_05728079.1); COG: Carbohydrate transport and metabolism; Subcellular localization as predicted by Psort 2.0: Unknown' product='hypothetical protein' protein_id=YP_003518658.1 transl_table=11
NC_013956	GenBank	CDS	436694	437692	+	-1	.	codon_start=1 db_xref=GI:291615917 db_xref=GeneID:8894192 gene=dlgD locus_tag=PANA_0364 note='3-dehydro-L-gulonate 2-dehydrogenase; Similar to Pantoea sp. At-9b, Malate/L-lactate dehydrogenase (NCBI: ZP_05728078.1); COG: Energy production and conversion; Subcellular localization as predicted by Psort 2.0: Unknown' product=DlgD protein_id=YP_003518659.1 transl_table=11
NC_013956	GenBank	CDS	437753	437935	+	1	.	codon_start=1 db_xref=GI:291615918 db_xref=GeneID:8894193 locus_tag=PANA_0365 note='No significant BLAST hits found; COG: Unknown Function; Subcellular localization as predicted by Psort 2.0: Unknown' product='hypothetical Protein' protein_id=YP_003518660.1 transl_table=11
NC_013956	GenBank	CDS	437945	438808	+	-1	.	codon_start=1 db_xref=GI:291615919 db_xref=GeneID:8894194 gene=gnl locus_tag=PANA_0366 note='Gluconolactonase precursor; Similar to Pantoea sp. At-9b, Gluconolactonase (NCBI: ZP_05728077.1); COG: Carbohydrate transport and metabolism; Subcellular localization as predicted by Psort 2.0: Unknown' product=Gnl protein_id=YP_003518661.1 transl_table=11
NC_013956	GenBank	CDS	438793	439893	+	-1	.	codon_start=1 db_xref=GI:291615920 db_xref=GeneID:8894195 locus_tag=PANA_0367 note='ABC-Type Sugar Transport System Periplasmic Component; Similar to Pantoea sp. At-9b, conserved hypothetical protein (NCBI: ZP_05728076.1); COG: Carbohydrate transport and metabolism; Subcellular localization as predicted by Psort 2.0: Unknown' product='hypothetical Protein' protein_id=YP_003518662.1 transl_table=11
NC_013956	GenBank	CDS	439890	440990	+	-1	.	codon_start=1 db_xref=GI:291615921 db_xref=GeneID:8894196 gene=rbsC locus_tag=PANA_0368 note='Ribose transport system permease protein RbsC; Similar to Pantoea sp. At-9b, Monosaccharide-transporting ATPase (NCBI: ZP_05728075.1); COG: Carbohydrate transport and metabolism; Subcellular localization as predicted by Psort 2.0: Inner Membrane' product=RbsC protein_id=YP_003518663.1 transl_table=11
NC_013956	GenBank	CDS	441013	442539	+	-1	.	codon_start=1 db_xref=GI:291615922 db_xref=GeneID:8894197 gene=rbsA locus_tag=PANA_0369 note='Ribose transport ATP-binding protein RbsA; Similar to Pantoea sp. At-9b, ABC transporter related protein (NCBI: ZP_05728074.1); COG: Carbohydrate transport and metabolism; Subcellular localization as predicted by Psort 2.0: Inner Membrane' product=RbsA protein_id=YP_003518664.1 transl_table=11
NC_013956	GenBank	CDS	442834	443670	+	1	.	codon_start=1 db_xref=GI:291615923 db_xref=GeneID:8894198 gene=yiaJ locus_tag=PANA_0370 note='Putative HTH-type transcriptional regulator YiaJ; Similar to Pantoea sp. At-9b, transcriptional regulator, IclR family (NCBI: ZP_05728073.1); COG: Transcription; Subcellular localization as predicted by Psort 2.0: Unknown' product='hypothetical protein' protein_id=YP_003518665.1 transl_table=11
NC_013956	GenBank	CDS	443710	444381	+	-1	.	codon_start=1 db_xref=GI:291615924 db_xref=GeneID:8894199 gene=pat locus_tag=PANA_0371 note='Phosphinothricin N-acetyltransferase; Similar to Pectobacterium atrosepticum SCRI1043, putative acetyltransferase (NCBI: YP_049065.1); COG: Cell wall/membrane/envelope biogenesis; Subcellular localization as predicted by Psort 2.0: Unknown' product=Pat protein_id=YP_003518666.1 transl_table=11
NC_013956	GenBank	CDS	444409	444948	+	-1	.	codon_start=1 db_xref=GI:291615925 db_xref=GeneID:8894200 locus_tag=PANA_0372 note='Pology Modulation Protein; Similar to Mesorhizobium opportunistum WSM2075, conserved hypothetical protein (NCBI: ZP_05810277.1); COG: Nucleotide transport and metabolism; Subcellular localization as predicted by Psort 2.0: Unknown' product='hypothetical Protein' protein_id=YP_003518667.1 transl_table=11
NC_013956	GenBank	CDS	445026	445448	+	-1	.	codon_start=1 db_xref=GI:291615926 db_xref=GeneID:8894201 locus_tag=PANA_0373 note='DSBH Domain Containing Protein; Similar to Eikenella corrodens ATCC 23834, hypothetical protein EIKCOROL_00977 (NCBI: ZP_03713301.1); COG: Carbohydrate transport and metabolism; Subcellular localization as predicted by Psort 2.0: Unknown' product='hypothetical Protein' protein_id=YP_003518668.1 transl_table=11
NC_013956	GenBank	CDS	445550	446890	+	-1	.	codon_start=1 db_xref=GI:291615927 db_xref=GeneID:8894202 gene=oprB locus_tag=PANA_0374 note='Porin B precursor; Similar to Pantoea sp. At-9b, Carbohydrate-selective porin OprB (NCBI: ZP_05729065.1); COG: Cell wall/membrane/envelope biogenesis; Subcellular localization as predicted by Psort 2.0: Outer Membrane' product=OprB protein_id=YP_003518669.1 transl_table=11
NC_013956	GenBank	CDS	447098	448060	+	-1	.	codon_start=1 db_xref=GI:291615928 db_xref=GeneID:8894203 gene=yajO locus_tag=PANA_0375 note='Oxidoreductase; Similar to Pantoea sp. At-9b, aldo/keto reductase (NCBI: ZP_05729066.1); COG: Energy production and conversion; Subcellular localization as predicted by Psort 2.0: Unknown' product=YajO protein_id=YP_003518670.1 transl_table=11
NC_013956	GenBank	CDS	448347	449582	+	1	.	codon_start=1 db_xref=GI:291615929 db_xref=GeneID:8894204 gene=cex locus_tag=PANA_0376 note='Exoglucanase/xylanase precursor; Similar to Pseudomonas syringae pv. tabaci ATCC 11528, glycosy hydrolase family protein (NCBI: ZP_05637275.1); COG: Carbohydrate transport and metabolism; Subcellular localization as predicted by Psort 2.0: Unknown' product=Cex protein_id=YP_003518671.1 transl_table=11
NC_013956	GenBank	CDS	449565	450569	+	-1	.	codon_start=1 db_xref=GI:291615930 db_xref=GeneID:8894205 gene=glxA locus_tag=PANA_0377 note='HTH-type transcriptional regulator GlxA; Similar to Pectobacterium carotovorum subsp. carotovorum PC1, transcriptional regulator, AraC family (NCBI: YP_003018554.1); COG: Transcription; Subcellular localization as predicted by Psort 2.0: Unknown' product=GlxA protein_id=YP_003518672.1 transl_table=11
NC_013956	GenBank	CDS	450677	451468	+	1	.	codon_start=1 db_xref=GI:291615931 db_xref=GeneID:8894206 locus_tag=PANA_0378 note='Similar to Dickeya dadantii Ech586, hypothetical protein Dd586_3218 (NCBI: YP_003334759.1); COG: General function prediction only; Subcellular localization as predicted by Psort 2.0: Unknown' product='hypothetical Protein' protein_id=YP_003518673.1 transl_table=11
NC_013956	GenBank	CDS	451493	452119	+	1	.	codon_start=1 db_xref=GI:291615932 db_xref=GeneID:8894207 gene=acpD locus_tag=PANA_0379 note='Putative acyl carrier protein phosphodiesterase 2; Similar to Dickeya dadantii Ech703, NAD(P)H dehydrogenase (quinone) (NCBI: YP_002988320.1); COG: Lipid transport and metabolism; Subcellular localization as predicted by Psort 2.0: Unknown' product='acyl carrier protein' protein_id=YP_003518674.1 transl_…
NC_013956	GenBank	CDS	452138	452461	+	1	.	codon_start=1 db_xref=GI:291615933 db_xref=GeneID:8894208 locus_tag=PANA_0380 note='Similar to Dickeya dadantii Ech586, YCII-related protein (NCBI: YP_003334757.1); COG: Unknown Function; Subcellular localization as predicted by Psort 2.0: Unknown' product='hypothetical Protein' protein_id=YP_003518675.1 transl_table=11
NC_013956	GenBank	CDS	452505	454166	+	-1	.	codon_start=1 db_xref=GI:291615934 db_xref=GeneID:8894209 gene=tcp locus_tag=PANA_0381 note='Methyl-accepting chemotaxis citrate transducer; Similar to Enterobacter sakazakii ATCC BAA-894, hypothetical protein ESA_00560 (NCBI: YP_001436686.1); COG: Posttranslational modification, protein turnover, chaperones; Subcellular localization as predicted by Psort 2.0: Inner Membrane' product=Tcp protein_…
NC_013956	GenBank	CDS	454729	454968	+	-1	.	codon_start=1 db_xref=GI:291615935 db_xref=GeneID:8894210 gene=cspB locus_tag=PANA_0382 note='Cold shock-like protein CspB; Similar to Serratia proteamaculans 568, cold-shock DNA-binding domain-containing protein (NCBI: YP_001480086.1); COG: Transcription; Subcellular localization as predicted by Psort 2.0: Cytoplasmic' product=CspB protein_id=YP_003518677.1 transl_table=11
NC_013956	GenBank	CDS	455375	455599	+	1	.	codon_start=1 db_xref=GI:291615936 db_xref=GeneID:8894211 gene=feoA locus_tag=PANA_0383 note='Ferrous iron transport protein A; Similar to Escherichia coli E110019, ferrous iron transport protein A (NCBI: ZP_03049762.1); COG: Inorganic ion transport and metabolism; Subcellular localization as predicted by Psort 2.0: Unknown' product=FeoA protein_id=YP_003518678.1 transl_table=11
NC_013956	GenBank	CDS	455599	457920	+	1	.	codon_start=1 db_xref=GI:291615937 db_xref=GeneID:8894212 gene=feoB locus_tag=PANA_0384 note='Ferrous iron transport protein B; Similar to Pantoea sp. At-9b, ferrous iron transport protein B (NCBI: ZP_05728182.1); COG: Inorganic ion transport and metabolism; Subcellular localization as predicted by Psort 2.0: Inner Membrane' product=FeoB protein_id=YP_003518679.1 transl_table=11
NC_013956	GenBank	CDS	458783	459781	+	1	.	codon_start=1 db_xref=GI:291615938 db_xref=GeneID:8894213 gene=fcbD locus_tag=PANA_0385 note='Chondroitin synthase; Similar to Pantoea sp. At-9b, glycosyl transferase family 2 (NCBI: ZP_05727386.1); COG: Cell wall/membrane/envelope biogenesis; Subcellular localization as predicted by Psort 2.0: Inner Membrane' product=FcbD protein_id=YP_003518680.1 transl_table=11
NC_013956	GenBank	CDS	459688	461082	+	1	.	codon_start=1 db_xref=GI:291615939 db_xref=GeneID:8894214 locus_tag=PANA_0386 note='Polysaccharide Biosynthesis Protein; Similar to Pantoea sp. At-9b, polysaccharide biosynthesis protein (NCBI: ZP_05727387.1); COG: Cell wall/membrane/envelope biogenesis; Subcellular localization as predicted by Psort 2.0: Inner Membrane' product='hypothetical Protein' protein_id=YP_003518681.1 transl_table=11
NC_013956	GenBank	CDS	461485	462480	+	1	.	codon_start=1 db_xref=GI:291615940 db_xref=GeneID:8894215 gene=yibD locus_tag=PANA_0387 note='Putative glycosyl transferase YibD; Similar to Pantoea sp. At-9b, glycosyl transferase family 2 (NCBI: ZP_05727388.1); COG: Cell wall/membrane/envelope biogenesis; Subcellular localization as predicted by Psort 2.0: Inner Membrane' product='hypothetical protein' protein_id=YP_003518682.1 transl_table=11
NC_013956	GenBank	CDS	462477	462761	+	-1	.	codon_start=1 db_xref=GI:291615941 db_xref=GeneID:8894216 locus_tag=PANA_0388 note='Similar to Dickeya dadantii Ech586, transposase IS3/IS911 family protein (NCBI: YP_003333843.1); COG: General function prediction only; Subcellular localization as predicted by Psort 2.0: Unknown' product='hypothetical Protein' protein_id=YP_003518683.1 transl_table=11
NC_013956	GenBank	CDS	462827	463006	+	-1	.	codon_start=1 db_xref=GI:291615942 db_xref=GeneID:8894217 locus_tag=PANA_0389 note='Similar to Vibrio mimicus VM603, HTH-type transcriptional regulator tcmR (NCBI: ZP_05721946.1); COG: Unknown Function; Subcellular localization as predicted by Psort 2.0: Unknown' product='hypothetical Protein' protein_id=YP_003518684.1 transl_table=11
NC_013956	GenBank	CDS	463070	463204	+	1	.	codon_start=1 db_xref=GI:291615943 db_xref=GeneID:8894218 locus_tag=PANA_0390 note='Similar to Salmonella enterica subsp. enterica serovar Hadar str. RI_05P066, ISEhe3 OrfA (NCBI: ZP_02684437.1); COG: General function prediction only; Subcellular localization as predicted by Psort 2.0: Unknown' product='hypothetical Protein' protein_id=YP_003518685.1 transl_table=11
NC_013956	GenBank	CDS	464014	464904	+	1	.	codon_start=1 db_xref=GI:291615944 db_xref=GeneID:8894219 locus_tag=PANA_0391 note='Similar to Bacillus pseudomycoides DSM 12442, D-alanyl-D-alanine carboxypeptidase (NCBI: ZP_04151407.1); COG: Unknown Function; Subcellular localization as predicted by Psort 2.0: Unknown' product='hypothetical Protein' protein_id=YP_003518686.1 transl_table=11
NC_013956	GenBank	CDS	464952	465383	+	1	.	codon_start=1 db_xref=GI:291615945 db_xref=GeneID:8894220 locus_tag=PANA_0392 note='Similar to Methylovorus sp. SIP3-4, hypothetical protein Msip34_2652 (NCBI: YP_003052416.1); COG: Unknown Function; Subcellular localization as predicted by Psort 2.0: Unknown' product='hypothetical Protein' protein_id=YP_003518687.1 transl_table=11
NC_013956	GenBank	CDS	466352	466480	+	-1	.	codon_start=1 db_xref=GI:291615946 db_xref=GeneID:8894221 locus_tag=PANA_0393 note='Similar to Yersinia pestis biovar Orientalis str. IP275, hypothetical protein YPIP275_3285 (NCBI: ZP_02225082.1); COG: Unknown Function; Subcellular localization as predicted by Psort 2.0: Unknown' product='hypothetical Protein' protein_id=YP_003518688.1 transl_table=11
NC_013956	GenBank	CDS	466493	467071	+	-1	.	codon_start=1 db_xref=GI:291615947 db_xref=GeneID:8894222 gene=yjdC locus_tag=PANA_0394 note='Putative HTH-type transcriptional regulator YjdC; Similar to Pantoea sp. At-9b, putative transcriptional regulator, TetR family (NCBI: ZP_05730834.1); COG: Transcription; Subcellular localization as predicted by Psort 2.0: Unknown' product='hypothetical protein' protein_id=YP_003518689.1 transl_table=11
NC_013956	GenBank	CDS	467136	468830	+	-1	.	codon_start=1 db_xref=GI:291615948 db_xref=GeneID:8894223 gene=dsbD locus_tag=PANA_0395 note='Thiol:disulfide interchange protein DsbD precursor; Similar to Pantoea sp. At-9b, Protein-disulfide reductase (NCBI: ZP_05730835.1); COG: Posttranslational modification, protein turnover, chaperones; Subcellular localization as predicted by Psort 2.0: Inner Membrane' product=DsbD protein_id=YP_003518690.…
NC_013956	GenBank	CDS	468806	469120	+	-1	.	codon_start=1 db_xref=GI:291615949 db_xref=GeneID:8894224 gene=cutA locus_tag=PANA_0396 note='Divalent-cation tolerance protein CutA; Similar to Pantoea sp. At-9b, CutA1 divalent ion tolerance protein (NCBI: ZP_05730836.1); COG: Inorganic ion transport and metabolism; Subcellular localization as predicted by Psort 2.0: Cytoplasmic' product=CutA protein_id=YP_003518691.1 transl_table=11
NC_013956	GenBank	CDS	469178	470479	+	-1	.	codon_start=1 db_xref=GI:291615950 db_xref=GeneID:8894225 gene=dcuA locus_tag=PANA_0397 note='Anaerobic C4-dicarboxylate transporter DcuA; Similar to Pantoea sp. At-9b, anaerobic c4-dicarboxylate antiporter, Dcu family (NCBI: ZP_05730837.1); COG: General function prediction only; Subcellular localization as predicted by Psort 2.0: Inner Membrane' product=DcuA protein_id=YP_003518692.1 transl_tabl…
NC_013956	GenBank	CDS	470594	472174	+	-1	.	codon_start=1 db_xref=GI:291615951 db_xref=GeneID:8894226 gene=aspA locus_tag=PANA_0398 note='Aspartate ammonia-lyase; Similar to Pantoea sp. At-9b, aspartate ammonia-lyase (NCBI: ZP_05730838.1); COG: Amino acid transport and metabolism; Subcellular localization as predicted by Psort 2.0: Cytoplasmic' product=AspA protein_id=YP_003518693.1 transl_table=11
NC_013956	GenBank	CDS	472352	472813	+	1	.	codon_start=1 db_xref=GI:291615952 db_xref=GeneID:8894227 gene=fxsA locus_tag=PANA_0399 note='Protein FxsA; Similar to Pantoea sp. At-9b, FxsA cytoplasmic membrane protein (NCBI: ZP_05730839.1); COG: General function prediction only; Subcellular localization as predicted by Psort 2.0: Inner Membrane' product=FxsA protein_id=YP_003518694.1 transl_table=11
NC_013956	GenBank	CDS	473019	473339	+	1	.	codon_start=1 db_xref=GI:291615953 db_xref=GeneID:8894228 gene=groS locus_tag=PANA_0400 note='10 kDa chaperonin; Similar to Erwinia pyrifoliae Ep1/96, 10 kDa chaperonin (Protein Cpn10) (NCBI: YP_002647514.1); COG: Posttranslational modification, protein turnover, chaperones; Subcellular localization as predicted by Psort 2.0: Cytoplasmic' product='molecular chaperone GroES' protein_id=YP_00351869…
NC_013956	GenBank	CDS	473388	475037	+	1	.	codon_start=1 db_xref=GI:291615954 db_xref=GeneID:8894229 gene=groL locus_tag=PANA_0401 note='60 kDa chaperonin; Similar to >sp|O66218.1|CH60_PANAN RecName: Full=60 kDa chaperonin; AltName: Full=Protein Cpn60; AltName: Full=groEL protei,CH60_PANAN RecName: Full=60 kDa chaperonin; AltName: Full=Protein Cpn60; AltName: Full=groEL protei(NCBI: O66218.1); COG: Posttranslational modification, protein …
NC_013956	GenBank	CDS	475218	475580	+	1	.	codon_start=1 db_xref=GI:291615955 db_xref=GeneID:8894230 gene=yjeI locus_tag=PANA_0402 note='Lipoprotein; Similar to Pantoea sp. At-9b, putative lipoprotein (NCBI: ZP_05730842.1); COG: Unknown Function; Subcellular localization as predicted by Psort 2.0: Unknown' product='hypothetical protein' protein_id=YP_003518697.1 transl_table=11
NC_013956	GenBank	CDS	475742	476770	+	-1	.	codon_start=1 db_xref=GI:291615956 db_xref=GeneID:8894231 gene=yjeK locus_tag=PANA_0403 note='Lysine 2 3-Aminomutase; Similar to Pantoea sp. At-9b, lysine 2,3-aminomutase YodO family protein (NCBI: ZP_05730843.1); COG: Amino acid transport and metabolism; Subcellular localization as predicted by Psort 2.0: Unknown' product='hypothetical protein' protein_id=YP_003518698.1 transl_table=11
NC_013956	GenBank	CDS	476811	477377	+	1	.	codon_start=1 db_xref=GI:291615957 db_xref=GeneID:8894232 gene=efp locus_tag=PANA_0404 note='Elongation factor P; Similar to Pantoea sp. At-9b, translation elongation factor P (NCBI: ZP_05730844.1); COG: Translation, ribosomal structure and biogenesis; Subcellular localization as predicted by Psort 2.0: Cytoplasmic' product=Efp protein_id=YP_003518699.1 transl_table=11
NC_013956	GenBank	CDS	477396	477557	+	1	.	codon_start=1 db_xref=GI:291615958 db_xref=GeneID:8894233 gene=ecnA locus_tag=PANA_0405 note='hypothetical Protein EcnA; Similar to Pantoea sp. At-9b, Entericidin EcnAB (NCBI: ZP_05730845.1); COG: Cell division and chromosome partitioning; Subcellular localization as predicted by Psort 2.0: Unknown' product=EcnA protein_id=YP_003518700.1 transl_table=11
NC_013956	GenBank	CDS	477656	477796	+	1	.	codon_start=1 db_xref=GI:291615959 db_xref=GeneID:8894234 gene=ecnB locus_tag=PANA_0406 note='hypothetical Protein EcnB; Similar to Erwinia pyrifoliae Ep1/96, Entericidin B (NCBI: YP_002647519.1); COG: Cell division and chromosome partitioning; Subcellular localization as predicted by Psort 2.0: Inner Membrane' product=EcnB protein_id=YP_003518701.1 transl_table=11
NC_013956	GenBank	CDS	477837	478361	+	-1	.	codon_start=1 db_xref=GI:291615960 db_xref=GeneID:8894235 gene=blc locus_tag=PANA_0407 note='Outer membrane lipoprotein Blc precursor; Similar to Erwinia tasmaniensis Et1/99, outer membrane lipoprotein Blc (NCBI: YP_001908893.1); COG: Cell wall/membrane/envelope biogenesis; Subcellular localization as predicted by Psort 2.0: Outer Membrane' product=Blc protein_id=YP_003518702.1 transl_table=11
NC_013956	GenBank	CDS	478424	479473	+	1	.	codon_start=1 db_xref=GI:291615961 db_xref=GeneID:8894236 gene=poxA locus_tag=PANA_0408 note='Putative lysyl-tRNA synthetase; Similar to Pantoea sp. At-9b, lysyl-tRNA synthetase-related protein GenX (NCBI: ZP_05730847.1); COG: Translation, ribosomal structure and biogenesis; Subcellular localization as predicted by Psort 2.0: Cytoplasmic' product=PoxA protein_id=YP_003518703.1 transl_table=11
NC_013956	GenBank	CDS	479558	480619	+	-1	.	codon_start=1 db_xref=GI:291615962 db_xref=GeneID:8894237 gene=degS locus_tag=PANA_0409 note='Protease DegS precursor; Similar to Pantoea sp. At-9b, periplasmic serine protease DegS (NCBI: ZP_05730848.1); COG: Signal transduction mechanisms; Subcellular localization as predicted by Psort 2.0: Unknown' product=DegS protein_id=YP_003518704.1 transl_table=11
NC_013956	GenBank	CDS	480709	482184	+	-1	.	codon_start=1 db_xref=GI:291615963 db_xref=GeneID:8894238 gene=degQ locus_tag=PANA_0410 note='Protease DegQ precursor; Similar to Pantoea sp. At-9b, protease Do (NCBI: ZP_05730849.1); COG: Posttranslational modification, protein turnover, chaperones; Subcellular localization as predicted by Psort 2.0: Periplasmic' product=DegQ protein_id=YP_003518705.1 transl_table=11
NC_013956	GenBank	CDS	482200	482703	+	-1	.	codon_start=1 db_xref=GI:291615964 db_xref=GeneID:8894239 gene=yhcB locus_tag=PANA_0411 note='Putative cytochrome d ubiquinol oxidase subunit III; Similar to Pantoea sp. At-9b, protein of unknown function DUF1043 (NCBI: ZP_05730850.1); COG: Translation, ribosomal structure and biogenesis; Subcellular localization as predicted by Psort 2.0: Inner Membrane' product='hypothetical protein' protein_id…
NC_013956	GenBank	CDS	482743	483906	+	1	.	codon_start=1 db_xref=GI:291615965 db_xref=GeneID:8894240 gene=yhcM locus_tag=PANA_0412 note='ATPase; Similar to Pantoea sp. At-9b, AFG1-family ATPase (NCBI: ZP_05730851.1); COG: General function prediction only; Subcellular localization as predicted by Psort 2.0: Unknown' product='hypothetical protein' protein_id=YP_003518707.1 transl_table=11
NC_013956	GenBank	CDS	484132	484560	+	1	.	codon_start=1 db_xref=GI:291615966 db_xref=GeneID:8894241 gene=rplM locus_tag=PANA_0413 note='Similar to Erwinia tasmaniensis Et1/99, 50S ribosomal protein L13 (NCBI: YP_001906257.1); COG: Translation, ribosomal structure and biogenesis; Subcellular localization as predicted by Psort 2.0: Cytoplasmic' product='50S ribosomal protein L13' protein_id=YP_003518708.1 transl_table=11
NC_013956	GenBank	CDS	484576	484968	+	1	.	codon_start=1 db_xref=GI:291615967 db_xref=GeneID:8894242 gene=rpsI locus_tag=PANA_0414 note='Similar to Pantoea sp. At-9b, ribosomal protein S9 (NCBI: ZP_05730853.1); COG: Translation, ribosomal structure and biogenesis; Subcellular localization as predicted by Psort 2.0: Cytoplasmic' product='30S ribosomal protein S9' protein_id=YP_003518709.1 transl_table=11
NC_013956	GenBank	CDS	485284	485925	+	1	.	codon_start=1 db_xref=GI:291615968 db_xref=GeneID:8894243 gene=sspA locus_tag=PANA_0415 note='Stringent starvation protein A; Similar to Erwinia tasmaniensis Et1/99, stringent starvation protein A (NCBI: YP_001906259.1); COG: Posttranslational modification, protein turnover, chaperones; Subcellular localization as predicted by Psort 2.0: Unknown' product=SspA protein_id=YP_003518710.1 transl_tabl…
NC_013956	GenBank	CDS	485929	486414	+	1	.	codon_start=1 db_xref=GI:291615969 db_xref=GeneID:8894244 gene=sspB locus_tag=PANA_0416 note='Stringent starvation protein B; Similar to Pantoea sp. At-9b, Stringent starvation protein B (NCBI: ZP_05730855.1); COG: General function prediction only; Subcellular localization as predicted by Psort 2.0: Unknown' product=SspB protein_id=YP_003518711.1 transl_table=11
NC_013956	GenBank	CDS	486528	488285	+	-1	.	codon_start=1 db_xref=GI:291615970 db_xref=GeneID:8894245 gene=cysJ locus_tag=PANA_0417 note='Sulfite reductase [NADPH] flavoprotein alpha-component; Similar to Pantoea sp. At-9b, flavodoxin/nitric oxide synthase (NCBI: ZP_05730856.1); COG: Inorganic ion transport and metabolism; Subcellular localization as predicted by Psort 2.0: Inner Membrane' product=CysJ protein_id=YP_003518712.1 transl_tabl…
NC_013956	GenBank	CDS	488463	494123	+	-1	.	codon_start=1 db_xref=GI:291615971 db_xref=GeneID:8894246 gene=gltA locus_tag=PANA_0418 note='Glutamate synthase [NADPH] large chain; Similar to Pantoea sp. At-9b, Glutamate synthase (ferredoxin) (NCBI: ZP_05730857.1); COG: Amino acid transport and metabolism; Subcellular localization as predicted by Psort 2.0: Unknown' product=GltA protein_id=YP_003518713.1 transl_table=11
NC_013956	GenBank	CDS	494858	497221	+	1	.	codon_start=1 db_xref=GI:291615972 db_xref=GeneID:8894247 gene=arcB locus_tag=PANA_0419 note='Aerobic respiration control sensor protein ArcB; Similar to Pantoea sp. At-9b, multi-sensor hybrid histidine kinase (NCBI: ZP_05730859.1); COG: Signal transduction mechanism; Subcellular localization as predicted by Psort 2.0: Inner Membrane' product=ArcB protein_id=YP_003518714.1 transl_table=11
NC_013956	GenBank	CDS	498101	498820	+	1	.	codon_start=1 db_xref=GI:291615973 db_xref=GeneID:8894249 gene=mtgA locus_tag=PANA_0420 note='Monofunctional biosynthetic peptidoglycan transglycosylase; Similar to Pantoea sp. At-9b, monofunctional biosynthetic peptidoglycan transglycosylase (NCBI: ZP_05730860.1); COG: Cell wall/membrane/envelope biogenesis; Subcellular localization as predicted by Psort 2.0: Inner Membrane' product=MtgA protein…
NC_013956	GenBank	CDS	498823	499095	+	-1	.	codon_start=1 db_xref=GI:291615974 db_xref=GeneID:8894250 gene=ptsO locus_tag=PANA_0421 note='Phosphocarrier protein; Similar to Pantoea sp. At-9b, phosphocarrier, HPr family (NCBI: ZP_05730861.1); COG: Carbohydrate transport and metabolism; Subcellular localization as predicted by Psort 2.0: Cytoplasmic' product=PtsO protein_id=YP_003518716.1 transl_table=11
NC_013956	GenBank	CDS	499092	499946	+	-1	.	codon_start=1 db_xref=GI:291615975 db_xref=GeneID:8894251 gene=yhbJ locus_tag=PANA_0422 note='hypothetical UPF0042 protein in ptsN-ptsO intergenic region; Similar to Pantoea sp. At-9b, conserved hypothetical protein (NCBI: ZP_05730862.1); COG: General function prediction only; Subcellular localization as predicted by Psort 2.0: Inner Membrane' product='hypothetical protein' protein_id=YP_00351871…
NC_013956	GenBank	CDS	499996	500475	+	-1	.	codon_start=1 db_xref=GI:291615976 db_xref=GeneID:8894252 gene=ptsN locus_tag=PANA_0423 note='Nitrogen regulatory protein; Similar to Pantoea sp. At-9b, PTS IIA-like nitrogen-regulatory protein PtsN (NCBI: ZP_05730863.1); COG: Carbohydrate transport and metabolism; Subcellular localization as predicted by Psort 2.0: Cytoplasmic' product=PtsN protein_id=YP_003518718.1 transl_table=11
NC_013956	GenBank	CDS	500628	500915	+	-1	.	codon_start=1 db_xref=GI:291615977 db_xref=GeneID:8894253 gene=yhbH locus_tag=PANA_0424 note='Probable sigma(54) modulation protein; Similar to Pantoea sp. At-9b, sigma 54 modulation protein/ribosomal protein S30EA (NCBI: ZP_05730864.1); COG: Translation, ribosomal structure and biogenesis; Subcellular localization as predicted by Psort 2.0: Cytoplasmic' product='hypothetical protein' protein_id=…
NC_013956	GenBank	CDS	500937	502373	+	-1	.	codon_start=1 db_xref=GI:291615978 db_xref=GeneID:8894254 gene=rpoN locus_tag=PANA_0425 note='RNA polymerase sigma-54 factor; Similar to Pantoea sp. At-9b, RNA polymerase, sigma 54 subunit, RpoN (NCBI: ZP_05730865.1); COG: Transcription; Subcellular localization as predicted by Psort 2.0: Unknown' product=RpoN protein_id=YP_003518720.1 transl_table=11
NC_013956	GenBank	CDS	502422	503147	+	-1	.	codon_start=1 db_xref=GI:291615979 db_xref=GeneID:8894255 gene=yhbG locus_tag=PANA_0426 note='Probable ABC transporter ATP-binding protein YhbG; Similar to Pantoea sp. At-9b, ABC transporter related protein (NCBI: ZP_05730866.1); COG: General function prediction only; Subcellular localization as predicted by Psort 2.0: Unknown' product='hypothetical protein' protein_id=YP_003518721.1 transl_table…
NC_013956	GenBank	CDS	503153	503707	+	-1	.	codon_start=1 db_xref=GI:291615980 db_xref=GeneID:8894256 gene=yhbN locus_tag=PANA_0427 note='Protein YhbN precursor; Similar to Pantoea sp. At-9b, lipopolysaccharide transport periplasmic protein LptA (NCBI: ZP_05730867.1); COG: Unknown Function; Subcellular localization as predicted by Psort 2.0: Unknown' product='hypothetical protein' protein_id=YP_003518722.1 transl_table=11
NC_013956	GenBank	CDS	503676	504257	+	-1	.	codon_start=1 db_xref=GI:291615981 db_xref=GeneID:8894257 gene=yrbK locus_tag=PANA_0428 note='Exported Protein; Similar to Pantoea sp. At-9b, protein of unknown function DUF1239 (NCBI: ZP_05730868.1); COG: Unknown Function; Subcellular localization as predicted by Psort 2.0: Unknown' product='hypothetical protein' protein_id=YP_003518723.1 transl_table=11
NC_013956	GenBank	CDS	504254	504820	+	-1	.	codon_start=1 db_xref=GI:291615982 db_xref=GeneID:8894258 gene=kdsC locus_tag=PANA_0429 note='3-deoxy-D-manno-octulosonate 8-phosphate phosphatase; Similar to Pantoea sp. At-9b, 3-deoxy-D-manno-octulosonate 8-phosphate phosphatase, YrbI family (NCBI: ZP_05730869.1); COG: Cell wall/membrane/envelope biogenesis; Subcellular localization as predicted by Psort 2.0: Unknown' product=KdsC protein_id=YP…
NC_013956	GenBank	CDS	504834	505820	+	-1	.	codon_start=1 db_xref=GI:291615983 db_xref=GeneID:8894259 gene=kdsD locus_tag=PANA_0430 note='Arabinose 5-phosphate isomerase; Similar to Pantoea sp. At-9b, KpsF/GutQ family protein (NCBI: ZP_05730870.1); COG: Cell wall/membrane/envelope biogenesis; Subcellular localization as predicted by Psort 2.0: Unknown' product=KdsD protein_id=YP_003518725.1 transl_table=11
NC_013956	GenBank	CDS	505837	506817	+	-1	.	codon_start=1 db_xref=GI:291615984 db_xref=GeneID:8894260 gene=yrbG locus_tag=PANA_0431 note='Inner membrane protein YrbG; Similar to Pantoea sp. At-9b, Na+/Ca+ antiporter, CaCA family (NCBI: ZP_05730871.1); COG: Inorganic ion transport and metabolism; Subcellular localization as predicted by Psort 2.0: Inner Membrane' product='hypothetical protein' protein_id=YP_003518726.1 transl_table=11
NC_013956	GenBank	CDS	507024	507845	+	1	.	codon_start=1 db_xref=GI:291615985 db_xref=GeneID:8894261 gene=yrbF locus_tag=PANA_0432 note='ABC Transporter; Similar to Erwinia pyrifoliae Ep1/96, ABC transporter, ATP-binding protein (NCBI: YP_002647374.1); COG: Secondary metabolites biosynthesis, transport and catabolism; Subcellular localization as predicted by Psort 2.0: Inner Membrane' product='hypothetical protein' protein_id=YP_003518727…
NC_013956	GenBank	CDS	507850	508632	+	1	.	codon_start=1 db_xref=GI:291615986 db_xref=GeneID:8894262 gene=yrbE locus_tag=PANA_0433 note='Inner membrane protein YrbE; Similar to Pantoea sp. At-9b, protein of unknown function DUF140 (NCBI: ZP_05730874.1); COG: Secondary metabolites biosynthesis, transport and catabolism; Subcellular localization as predicted by Psort 2.0: Inner Membrane' product='hypothetical protein' protein_id=YP_00351872…
NC_013956	GenBank	CDS	508622	509191	+	1	.	codon_start=1 db_xref=GI:291615987 db_xref=GeneID:8894263 gene=yrbD locus_tag=PANA_0434 note='Luene Tolerance Protein; Similar to Pantoea sp. At-9b, Mammalian cell entry related domain protein (NCBI: ZP_05730875.1); COG: Secondary metabolites biosynthesis, transport and catabolism; Subcellular localization as predicted by Psort 2.0: Unknown' product='hypothetical protein' protein_id=YP_003518729.…
NC_013956	GenBank	CDS	509205	509840	+	1	.	codon_start=1 db_xref=GI:291615988 db_xref=GeneID:8894264 gene=yrbC locus_tag=PANA_0435 note='Protein YrbC precursor; Similar to Pantoea sp. At-9b, toluene tolerance family protein (NCBI: ZP_05730876.1); COG: Secondary metabolites biosynthesis, transport and catabolism; Subcellular localization as predicted by Psort 2.0: Unknown' product='hypothetical protein' protein_id=YP_003518730.1 transl_tab…
NC_013956	GenBank	CDS	509840	510136	+	1	.	codon_start=1 db_xref=GI:291615989 db_xref=GeneID:8894265 gene=yrbB locus_tag=PANA_0436 note='Anti-Sigma Factor Antagonist; Similar to Pantoea sp. At-9b, anti-sigma B factor antagonist (NCBI: ZP_05730877.1); COG: General function prediction only; Subcellular localization as predicted by Psort 2.0: Unknown' product='hypothetical protein' protein_id=YP_003518731.1 transl_table=11
NC_013956	GenBank	CDS	510244	510516	+	1	.	codon_start=1 db_xref=GI:291615990 db_xref=GeneID:8894266 gene=yrbA locus_tag=PANA_0437 note='Protein YrbA; Similar to Erwinia tasmaniensis Et1/99, Putative transcriptional regulator (BolA family) (NCBI: YP_001906281.1); COG: Transcription; Subcellular localization as predicted by Psort 2.0: Unknown' product='hypothetical protein' protein_id=YP_003518732.1 transl_table=11
NC_013956	GenBank	CDS	510566	511840	+	1	.	codon_start=1 db_xref=GI:291615991 db_xref=GeneID:8894267 gene=murA locus_tag=PANA_0438 note='UDP-N-acetylglucosamine 1-carboxyvinyltransferase; Similar to Pantoea sp. At-9b, UDP-N-acetylglucosamine 1-carboxyvinyltransferase (NCBI: ZP_05730879.1); COG: Cell wall/membrane/envelope biogenesis; Subcellular localization as predicted by Psort 2.0: Unknown' product=MurA protein_id=YP_003518733.1 transl…
NC_013956	GenBank	CDS	511914	512195	+	-1	.	codon_start=1 db_xref=GI:291615992 db_xref=GeneID:8894268 gene=sfsB locus_tag=PANA_0439 note='Sugar fermentation stimulation protein B; Similar to Serratia proteamaculans 568, putative transcriptional regulator, Nlp (NCBI: YP_001476706.1); COG: Transcription; Subcellular localization as predicted by Psort 2.0: Unknown' product=SfsB protein_id=YP_003518734.1 transl_table=11
NC_013956	GenBank	CDS	512429	513400	+	-1	.	codon_start=1 db_xref=GI:291615993 db_xref=GeneID:8894269 gene=ispB locus_tag=PANA_0440 note='Octaprenyl-diphosphate synthase; Similar to Pantoea sp. At-9b, Polyprenyl synthetase (NCBI: ZP_05730881.1); COG: Coenzyme transport and metabolism; Subcellular localization as predicted by Psort 2.0: Cytoplasmic' product=IspB protein_id=YP_003518735.1 transl_table=11
NC_013956	GenBank	CDS	513656	513967	+	1	.	codon_start=1 db_xref=GI:291615994 db_xref=GeneID:8894270 gene=rplU locus_tag=PANA_0441 note='50S ribosomal protein L21; Similar to Pantoea sp. At-9b, ribosomal protein L21 (NCBI: ZP_05730882.1); COG: Translation, ribosomal structure and biogenesis; Subcellular localization as predicted by Psort 2.0: Unknown' product=RplU protein_id=YP_003518736.1 transl_table=11
NC_013956	GenBank	CDS	513818	513982	+	-1	.	codon_start=1 db_xref=GI:291615995 db_xref=GeneID:8894271 locus_tag=PANA_0442 note='Similar to Escherichia coli E24377A, hypothetical protein EcE24377A_3672 (NCBI: YP_001464661.1); COG: Unknown Function; Subcellular localization as predicted by Psort 2.0: Unknown' product='hypothetical Protein' protein_id=YP_003518737.1 transl_table=11
NC_013956	GenBank	CDS	513983	514240	+	1	.	codon_start=1 db_xref=GI:291615996 db_xref=GeneID:8894272 gene=rpmA locus_tag=PANA_0443 note='50S ribosomal protein L27; Similar to Pantoea sp. At-9b, ribosomal protein L27 (NCBI: ZP_05730883.1); COG: Translation, ribosomal structure and biogenesis; Subcellular localization as predicted by Psort 2.0: Cytoplasmic' product=RpmA protein_id=YP_003518738.1 transl_table=11
NC_013956	GenBank	CDS	514482	515654	+	1	.	codon_start=1 db_xref=GI:291615997 db_xref=GeneID:8894273 gene=yhbZ locus_tag=PANA_0444 note='GTPase; Similar to Erwinia tasmaniensis Et1/99, GTPase ObgE (NCBI: YP_001906288.1); COG: General function prediction only; Subcellular localization as predicted by Psort 2.0: Unknown' product='hypothetical protein' protein_id=YP_003518739.1 transl_table=11
NC_013956	GenBank	CDS	515702	516175	+	-1	.	codon_start=1 db_xref=GI:291615998 db_xref=GeneID:8894274 gene=ybdB locus_tag=PANA_0445 note='Esterase YbdB; Similar to Pantoea sp. At-9b, thioesterase superfamily protein (NCBI: ZP_05729976.1); COG: Secondary metabolites biosynthesis, transport and catabolism; Subcellular localization as predicted by Psort 2.0: Unknown' product='hypothetical protein' protein_id=YP_003518740.1 transl_table=11
NC_013956	GenBank	CDS	516370	516600	+	-1	.	codon_start=1 db_xref=GI:291615999 db_xref=GeneID:8894275 locus_tag=PANA_0446 note='No significant BLAST hits found; COG: Unknown Function; Subcellular localization as predicted by Psort 2.0: Unknown' product='hypothetical Protein' protein_id=YP_003518741.1 transl_table=11
NC_013956	GenBank	CDS	516604	518139	+	-1	.	codon_start=1 db_xref=GI:291616000 db_xref=GeneID:8894276 gene=dacB locus_tag=PANA_0447 note='Penicillin-binding protein 4 precursor; Similar to Pantoea sp. At-9b, D-alanyl-D-alanine carboxypeptidase/D-alanyl-D-alanine-endopeptidase (NCBI: ZP_05729992.1); COG: Cell wall/membrane/envelope biogenesis; Subcellular localization as predicted by Psort 2.0: Periplasmic' product=DacB protein_id=YP_003518…
NC_013956	GenBank	CDS	518284	518760	+	1	.	codon_start=1 db_xref=GI:291616001 db_xref=GeneID:8894277 gene=greA locus_tag=PANA_0448 note='Transcription elongation factor GreA; Similar to Pantoea sp. At-9b, transcription elongation factor GreA (NCBI: ZP_05729993.1); COG: Transcription; Subcellular localization as predicted by Psort 2.0: Cytoplasmic' product=GreA protein_id=YP_003518743.1 transl_table=11
NC_013956	GenBank	CDS	518867	519160	+	-1	.	codon_start=1 db_xref=GI:291616002 db_xref=GeneID:8894278 gene=yhbY locus_tag=PANA_0449 note='UPF0044 protein YhbY; Similar to Pantoea sp. At-9b, protein of unknown function UPF0044 (NCBI: ZP_05729994.1); COG: Translation, ribosomal structure and biogenesis; Subcellular localization as predicted by Psort 2.0: Unknown' product='hypothetical protein' protein_id=YP_003518744.1 transl_table=11
NC_013956	GenBank	CDS	519245	519916	+	1	.	codon_start=1 db_xref=GI:291616003 db_xref=GeneID:8894279 gene=rrmJ locus_tag=PANA_0450 note='Ribosomal RNA large subunit methyltransferase J; Similar to Erwinia tasmaniensis Et1/99, 23S rRNA methyltransferase J (NCBI: YP_001906294.1); COG: Translation, ribosomal structure and biogenesis; Subcellular localization as predicted by Psort 2.0: Unknown' product=RrmJ protein_id=YP_003518745.1 transl_ta…
NC_013956	GenBank	CDS	520021	521961	+	1	.	codon_start=1 db_xref=GI:291616004 db_xref=GeneID:8894280 gene=hflB locus_tag=PANA_0451 note='Cell division protease FtsH; Similar to Pantoea sp. At-9b, ATP-dependent metalloprotease FtsH (NCBI: ZP_05729996.1); COG: Posttranslational modification, protein turnover, chaperones; Subcellular localization as predicted by Psort 2.0: Inner Membrane' product=HflB protein_id=YP_003518746.1 transl_table=11
NC_013956	GenBank	CDS	522018	522875	+	1	.	codon_start=1 db_xref=GI:291616005 db_xref=GeneID:8894281 gene=folP locus_tag=PANA_0452 note='Dihydropteroate synthase; Similar to Pantoea sp. At-9b, dihydropteroate synthase (NCBI: ZP_05729997.1); COG: Coenzyme transport and metabolism; Subcellular localization as predicted by Psort 2.0: Unknown' product=FolP protein_id=YP_003518747.1 transl_table=11
NC_013956	GenBank	CDS	522882	524216	+	1	.	codon_start=1 db_xref=GI:291616006 db_xref=GeneID:8894282 gene=glmM locus_tag=PANA_0453 note='Phosphoglucosamine mutase; Similar to Pantoea sp. At-9b, phosphoglucosamine mutase (NCBI: ZP_05729998.1); COG: Carbohydrate transport and metabolism; Subcellular localization as predicted by Psort 2.0: Unknown' product=GlmM protein_id=YP_003518748.1 transl_table=11
NC_013956	GenBank	CDS	524429	524770	+	1	.	codon_start=1 db_xref=GI:291616007 db_xref=GeneID:8894283 gene=secG locus_tag=PANA_0454 note='Protein-export membrane protein SecG; Similar to Erwinia tasmaniensis Et1/99, preprotein translocase subunit SecG (NCBI: YP_001906298.1); COG: Intracellular trafficking, secretion, and vesicular transport; Subcellular localization as predicted by Psort 2.0: Inner Membrane' product=SecG protein_id=YP_0035…
NC_013956	GenBank	tRNA	524827	524913	+	1	.	db_xref=GeneID:8894284 locus_tag=PANA_t0012 note='tRNA-Leu Anticodon: gag' product=tRNA-Leu
NC_013956	GenBank	tRNA	524973	525049	+	1	.	db_xref=GeneID:8894285 locus_tag=PANA_t0013 note='tRNA-Met Anticodon: cat' product=tRNA-Met
NC_013956	GenBank	CDS	525248	525712	+	1	.	codon_start=1 db_xref=GI:291616008 db_xref=GeneID:8894286 gene=yhbC locus_tag=PANA_0455 note='hypothetical UPF0090 protein YhbC; Similar to Erwinia tasmaniensis Et1/99, YhbC-like protein (NCBI: YP_001906299.1); COG: Unknown Function; Subcellular localization as predicted by Psort 2.0: Unknown' product='hypothetical protein' protein_id=YP_003518750.1 transl_table=11
NC_013956	GenBank	CDS	525722	527224	+	1	.	codon_start=1 db_xref=GI:291616009 db_xref=GeneID:8894287 gene=nusA locus_tag=PANA_0456 note='Transcription elongation protein NusA; Similar to Pantoea sp. At-9b, NusA antitermination factor (NCBI: ZP_05730001.1); COG: Transcription; Subcellular localization as predicted by Psort 2.0: Unknown' product=NusA protein_id=YP_003518751.1 transl_table=11
NC_013956	GenBank	CDS	527242	529926	+	1	.	codon_start=1 db_xref=GI:291616010 db_xref=GeneID:8894288 gene=infB locus_tag=PANA_0457 note='Translation initiation factor IF-2; Similar to Pantoea sp. At-9b, translation initiation factor IF-2 (NCBI: ZP_05730002.1); COG: Translation, ribosomal structure and biogenesis; Subcellular localization as predicted by Psort 2.0: Cytoplasmic' product=InfB protein_id=YP_003518752.1 transl_table=11
NC_013956	GenBank	CDS	529977	530399	+	1	.	codon_start=1 db_xref=GI:291616011 db_xref=GeneID:8894289 gene=rbfA locus_tag=PANA_0458 note='Ribosome-binding factor A; Similar to Pantoea sp. At-9b, ribosome-binding factor A (NCBI: ZP_05730003.1); COG: Translation, ribosomal structure and biogenesis; Subcellular localization as predicted by Psort 2.0: Cytoplasmic' product=RbfA protein_id=YP_003518753.1 transl_table=11
NC_013956	GenBank	CDS	530399	531343	+	1	.	codon_start=1 db_xref=GI:291616012 db_xref=GeneID:8894290 gene=truB locus_tag=PANA_0459 note='tRNA pseudouridine synthase B; Similar to Erwinia tasmaniensis Et1/99, tRNA pseudouridine synthase B (NCBI: YP_001906303.1); COG: Translation, ribosomal structure and biogenesis; Subcellular localization as predicted by Psort 2.0: Cytoplasmic' product=TruB protein_id=YP_003518754.1 transl_table=11
NC_013956	GenBank	CDS	531467	531736	+	1	.	codon_start=1 db_xref=GI:291616013 db_xref=GeneID:8894291 gene=rpsO locus_tag=PANA_0460 note='Similar to Pantoea sp. At-9b, ribosomal protein S15 (NCBI: ZP_05730005.1); COG: Translation, ribosomal structure and biogenesis; Subcellular localization as predicted by Psort 2.0: Cytoplasmic' product='30S ribosomal protein S15' protein_id=YP_003518755.1 transl_table=11
NC_013956	GenBank	CDS	531899	534172	+	1	.	codon_start=1 db_xref=GI:291616014 db_xref=GeneID:8894292 gene=pnp locus_tag=PANA_0461 note='Polyribonucleotide nucleotidyltransferase; Similar to Pantoea sp. At-9b, Polyribonucleotide nucleotidyltransferase (NCBI: ZP_05730006.1); COG: Translation, ribosomal structure and biogenesis; Subcellular localization as predicted by Psort 2.0: Cytoplasmic' product=Pnp protein_id=YP_003518756.1 transl_tabl…
NC_013956	GenBank	CDS	534302	535186	+	1	.	codon_start=1 db_xref=GI:291616015 db_xref=GeneID:8894293 gene=nlpI locus_tag=PANA_0462 note='Lipoprotein NlpI precursor; Similar to Pantoea sp. At-9b, Tetratricopeptide TPR_2 repeat protein (NCBI: ZP_05730007.1); COG: General function prediction only; Subcellular localization as predicted by Psort 2.0: Inner Membrane' product=NlpI protein_id=YP_003518757.1 transl_table=11
NC_013956	GenBank	CDS	535355	537256	+	1	.	codon_start=1 db_xref=GI:291616016 db_xref=GeneID:8894294 gene=deaD locus_tag=PANA_0463 note='Cold-shock DEAD box protein A; Similar to Erwinia tasmaniensis Et1/99, ATP-dependent RNA helicase DeaD (NCBI: YP_001906307.1); COG: DNA replication, recombination and repair; Subcellular localization as predicted by Psort 2.0: Cytoplasmic' product=DeaD protein_id=YP_003518758.1 transl_table=11
NC_013956	GenBank	CDS	537348	538358	+	-1	.	codon_start=1 db_xref=GI:291616017 db_xref=GeneID:8894295 gene=yhbW locus_tag=PANA_0464 note='Bacterial Luciferase Family Protein; Similar to Pantoea sp. At-9b, Luciferase-like monooxygenase (NCBI: ZP_05730011.1); COG: Energy production and conversion; Subcellular localization as predicted by Psort 2.0: Unknown' product='hypothetical protein' protein_id=YP_003518759.1 transl_table=11
NC_013956	GenBank	CDS	538471	539355	+	-1	.	codon_start=1 db_xref=GI:291616018 db_xref=GeneID:8894296 gene=yhbV locus_tag=PANA_0465 note='Protease; Similar to Klebsiella pneumoniae 342, peptidase, U32 family (NCBI: YP_002236431.1); COG: Posttranslational modification, protein turnover, chaperones; Subcellular localization as predicted by Psort 2.0: Unknown' product='hypothetical protein' protein_id=YP_003518760.1 transl_table=11
NC_013956	GenBank	CDS	539365	540366	+	-1	.	codon_start=1 db_xref=GI:291616019 db_xref=GeneID:8894297 gene=yhbU locus_tag=PANA_0466 note='Putative protease YhbU precursor; Similar to Pantoea sp. At-9b, peptidase U32 (NCBI: ZP_05730013.1); COG: Posttranslational modification, protein turnover, chaperones; Subcellular localization as predicted by Psort 2.0: Unknown' product='hypothetical protein' protein_id=YP_003518761.1 transl_table=11
NC_013956	GenBank	CDS	540494	541090	+	1	.	codon_start=1 db_xref=GI:291616020 db_xref=GeneID:8894298 gene=yhbT locus_tag=PANA_0467 note='Lipid Carrier Protein; Similar to Pantoea sp. At-9b, Sterol-binding domain protein (NCBI: ZP_05730014.1); COG: Lipid transport and metabolism; Subcellular localization as predicted by Psort 2.0: Unknown' product='hypothetical protein' protein_id=YP_003518762.1 transl_table=11
NC_013956	GenBank	CDS	541084	541590	+	1	.	codon_start=1 db_xref=GI:291616021 db_xref=GeneID:8894299 gene=yhbS locus_tag=PANA_0468 note='Acetyltransferase; Similar to Pantoea sp. At-9b, GCN5-related N-acetyltransferase (NCBI: ZP_05730015.1); COG: General function prediction only; Subcellular localization as predicted by Psort 2.0: Unknown' product='hypothetical protein' protein_id=YP_003518763.1 transl_table=11
NC_013956	GenBank	CDS	541574	541861	+	-1	.	codon_start=1 db_xref=GI:291616022 db_xref=GeneID:8894300 gene=yhbQ locus_tag=PANA_0469 note='Endo/Excinuclease Domain Protein; Similar to Pantoea sp. At-9b, Excinuclease ABC C subunit domain protein (NCBI: ZP_05730016.1); COG: DNA replication, recombination and repair; Subcellular localization as predicted by Psort 2.0: Unknown' product='hypothetical protein' protein_id=YP_003518764.1 transl_tab…
NC_013956	GenBank	CDS	541905	542372	+	1	.	codon_start=1 db_xref=GI:291616023 db_xref=GeneID:8894301 gene=yhbP locus_tag=PANA_0470 note='hypothetical UPF0306 protein YhbP; Similar to Pantoea sp. At-9b, conserved hypothetical protein (NCBI: ZP_05730017.1); COG: DNA replication, recombination and repair; Subcellular localization as predicted by Psort 2.0: Unknown' product='hypothetical protein' protein_id=YP_003518765.1 transl_table=11
NC_013956	GenBank	CDS	542412	542933	+	-1	.	codon_start=1 db_xref=GI:291616024 db_xref=GeneID:8894302 gene=yhbO locus_tag=PANA_0471 note='Peptidase; Similar to Enterobacter sp. 638, PfpI family intracellular peptidase (NCBI: YP_001178299.1); COG: General function prediction only; Subcellular localization as predicted by Psort 2.0: Unknown' product='hypothetical protein' protein_id=YP_003518766.1 transl_table=11
NC_013956	GenBank	CDS	543044	543715	+	1	.	codon_start=1 db_xref=GI:291616025 db_xref=GeneID:8894303 gene=yraR locus_tag=PANA_0472 note='Nucleoside-Diphosphate-Sugar Epimerase; Similar to Enterobacter sakazakii ATCC BAA-894, hypothetical protein ESA_03542 (NCBI: YP_001439592.1); COG: Cell wall/membrane/envelope biogenesis; Subcellular localization as predicted by Psort 2.0: Unknown' product='hypothetical protein' protein_id=YP_003518767.1…
NC_013956	GenBank	CDS	543707	544174	+	-1	.	codon_start=1 db_xref=GI:291616026 db_xref=GeneID:8894304 gene=nrdG locus_tag=PANA_0473 note='Anaerobic ribonucleoside-triphosphate reductase-activating protein; Similar to Pantoea sp. At-9b, anaerobic ribonucleoside-triphosphate reductase activating protein (NCBI: ZP_05730019.1); COG: Posttranslational modification, protein turnover, chaperones; Subcellular localization as predicted by Psort 2.0…
NC_013956	GenBank	CDS	544171	546309	+	-1	.	codon_start=1 db_xref=GI:291616027 db_xref=GeneID:8894305 gene=nrdD locus_tag=PANA_0474 note='Anaerobic ribonucleoside-triphosphate reductase; Similar to Pantoea sp. At-9b, anaerobic ribonucleoside-triphosphate reductase (NCBI: ZP_05730020.1); COG: Nucleotide transport and metabolism; Subcellular localization as predicted by Psort 2.0: Unknown' product=NrdD protein_id=YP_003518769.1 transl_table=…
NC_013956	GenBank	CDS	546551	548932	+	1	.	codon_start=1 db_xref=GI:291616028 db_xref=GeneID:8894306 gene=nahA locus_tag=PANA_0475 note='Beta-hexosaminidase precursor; Similar to Pantoea sp. At-9b, Beta-N-acetylhexosaminidase (NCBI: ZP_05730021.1); COG: Carbohydrate transport and metabolism; Subcellular localization as predicted by Psort 2.0: Periplasmic' product=NahA protein_id=YP_003518770.1 transl_table=11
NC_013956	GenBank	CDS	549237	550247	+	-1	.	codon_start=1 db_xref=GI:291616029 db_xref=GeneID:8894307 gene=galR locus_tag=PANA_0476 note='HTH-type transcriptional regulator GalR; Similar to Pantoea sp. At-9b, transcriptional regulator, LacI family (NCBI: ZP_05731424.1); COG: Transcription; Subcellular localization as predicted by Psort 2.0: Cytoplasmic' product=GalR protein_id=YP_003518771.1 transl_table=11
NC_013956	GenBank	CDS	550183	552708	+	1	.	codon_start=1 db_xref=GI:291616030 db_xref=GeneID:8894308 gene=bisC locus_tag=PANA_0477 note='Biotin sulfoxide reductase; Similar to Pantoea sp. At-9b, molybdopterin oxidoreductase (NCBI: ZP_05731423.1); COG: Energy production and conversion; Subcellular localization as predicted by Psort 2.0: Periplasmic' product=BisC protein_id=YP_003518772.1 transl_table=11
NC_013956	GenBank	CDS	553081	554724	+	1	.	codon_start=1 db_xref=GI:291616031 db_xref=GeneID:8894310 gene=ftsI locus_tag=PANA_0478 note='Peptidoglycan synthetase FtsI precursor; Similar to Pantoea sp. At-9b, Peptidoglycan glycosyltransferase (NCBI: ZP_05731422.1); COG: Cell wall/membrane/envelope biogenesis; Subcellular localization as predicted by Psort 2.0: Inner Membrane' product=FtsI protein_id=YP_003518773.1 transl_table=11
NC_013956	GenBank	CDS	555079	556353	+	1	.	codon_start=1 db_xref=GI:291616032 db_xref=GeneID:8894312 gene=mdtA locus_tag=PANA_0479 note='Multidrug resistance protein MdtA precursor; Similar to Pantoea sp. At-9b, efflux transporter, RND family, MFP subunit (NCBI: ZP_05731417.1); COG: Cell wall/membrane/envelope biogenesis; Subcellular localization as predicted by Psort 2.0: Inner Membrane' product=MdtA protein_id=YP_003518774.1 transl_tabl…
NC_013956	GenBank	CDS	556350	559553	+	1	.	codon_start=1 db_xref=GI:291616033 db_xref=GeneID:8894313 gene=mdtB locus_tag=PANA_0480 note='Multidrug resistance protein MdtB; Similar to Pantoea sp. At-9b, acriflavin resistance protein (NCBI: ZP_05731416.1); COG: Defense mechanisms; Subcellular localization as predicted by Psort 2.0: Inner Membrane' product=MdtB protein_id=YP_003518775.1 transl_table=11
NC_013956	GenBank	CDS	559550	562651	+	1	.	codon_start=1 db_xref=GI:291616034 db_xref=GeneID:8894314 gene=mdtC locus_tag=PANA_0481 note='Multidrug resistance protein MdtC; Similar to Pantoea sp. At-9b, acriflavin resistance protein (NCBI: ZP_05731415.1); COG: Defense mechanisms; Subcellular localization as predicted by Psort 2.0: Inner Membrane' product=MdtC protein_id=YP_003518776.1 transl_table=11
NC_013956	GenBank	CDS	562655	564040	+	1	.	codon_start=1 db_xref=GI:291616035 db_xref=GeneID:8894315 gene=oprM locus_tag=PANA_0482 note='Outer membrane protein OprM precursor; Similar to Erwinia tasmaniensis Et1/99, RND efflux system, outer membrane lipoprotein (NCBI: YP_001908688.1); COG: Cell wall/membrane/envelope biogenesis; Subcellular localization as predicted by Psort 2.0: Outer Membrane' product=OprM protein_id=YP_003518777.1 tran…
NC_013956	GenBank	CDS	564137	566287	+	1	.	codon_start=1 db_xref=GI:291616036 db_xref=GeneID:8894316 gene=aas locus_tag=PANA_0483 note='Aas bifunctional protein [Includes: 2-acylglycerophosphoethanolamine acyltransferase]; Similar to Pantoea sp. At-9b, AMP-dependent synthetase and ligase (NCBI: ZP_05732198.1); COG: Lipid transport and metabolism; Subcellular localization as predicted by Psort 2.0: Inner Membrane' product=Aas protein_id=YP…
NC_013956	GenBank	CDS	566284	567477	+	1	.	codon_start=1 db_xref=GI:291616037 db_xref=GeneID:8894317 gene=ygeD locus_tag=PANA_0484 note='Inner membrane protein YgeD; Similar to Pantoea sp. At-9b, major facilitator superfamily MFS_1 (NCBI: ZP_05732197.1); COG: Carbohydrate transport and metabolism; Subcellular localization as predicted by Psort 2.0: Inner Membrane' product='hypothetical protein' protein_id=YP_003518779.1 transl_table=11
NC_013956	GenBank	CDS	567730	569442	+	1	.	codon_start=1 db_xref=GI:291616038 db_xref=GeneID:8894318 gene=tar locus_tag=PANA_0485 note='Methyl-accepting chemotaxis protein II; Similar to Pantoea sp. At-9b, methyl-accepting chemotaxis sensory transducer (NCBI: ZP_05727314.1); COG: Posttranslational modification, protein turnover, chaperones; Subcellular localization as predicted by Psort 2.0: Inner Membrane' product=Tar protein_id=YP_00351…
NC_013956	GenBank	CDS	569531	569920	+	-1	.	codon_start=1 db_xref=GI:291616039 db_xref=GeneID:8894319 gene=yjgF locus_tag=PANA_0486 note='UPF0076 protein YjgF; Similar to Pantoea sp. At-9b, endoribonuclease L-PSP (NCBI: ZP_05730022.1); COG: Translation, ribosomal structure and biogenesis; Subcellular localization as predicted by Psort 2.0: Cytoplasmic' product='hypothetical protein' protein_id=YP_003518781.1 transl_table=11
NC_013956	GenBank	CDS	570000	570464	+	-1	.	codon_start=1 db_xref=GI:291616040 db_xref=GeneID:8894320 gene=pyrI locus_tag=PANA_0487 note='Aspartate carbamoyltransferase regulatory chain; Similar to Pantoea agglomerans,AF190426_3 aspartate transcarbamylase regulatory subunit (NCBI: AAF01339.1); COG: Nucleotide transport and metabolism; Subcellular localization as predicted by Psort 2.0: Unknown' product=PyrI protein_id=YP_003518782.1 transl…
NC_013956	GenBank	CDS	570476	571411	+	-1	.	codon_start=1 db_xref=GI:291616041 db_xref=GeneID:8894321 gene=pyrB locus_tag=PANA_0488 note='Aspartate carbamoyltransferase catalytic chain; Similar to Pantoea agglomerans,AF190426_2 aspartate transcarbamylase catalytic subunit (NCBI: AAF01338.1); COG: Nucleotide transport and metabolism; Subcellular localization as predicted by Psort 2.0: Cytoplasmic' product=PyrB protein_id=YP_003518783.1 tran…
NC_013956	GenBank	CDS	571657	572664	+	-1	.	codon_start=1 db_xref=GI:291616042 db_xref=GeneID:8894322 gene=argI locus_tag=PANA_0489 note='Ornithine carbamoyltransferase; Similar to Pantoea sp. At-9b, ornithine carbamoyltransferase (NCBI: ZP_05730025.1); COG: Amino acid transport and metabolism; Subcellular localization as predicted by Psort 2.0: Cytoplasmic' product=ArgI protein_id=YP_003518784.1 transl_table=11
NC_013956	GenBank	CDS	572828	573250	+	1	.	codon_start=1 db_xref=GI:291616043 db_xref=GeneID:8894323 gene=yjgD locus_tag=PANA_0490 note='Cytoplasmic Protein; Similar to Erwinia pyrifoliae Ep1/96, hypothetical protein YjgD (NCBI: YP_002647417.1); COG: Unknown Function; Subcellular localization as predicted by Psort 2.0: Unknown' product='hypothetical protein' protein_id=YP_003518785.1 transl_table=11
NC_013956	GenBank	CDS	573307	574068	+	1	.	codon_start=1 db_xref=GI:291616044 db_xref=GeneID:8894324 gene=miaE locus_tag=PANA_0491 note='tRNA-(ms[2]io[6]A)-hydroxylase; Similar to Pantoea sp. At-9b, tRNA-hydroxylase (NCBI: ZP_05730027.1); COG: General function prediction only; Subcellular localization as predicted by Psort 2.0: Unknown' product=MiaE protein_id=YP_003518786.1 transl_table=11
NC_013956	GenBank	CDS	574074	574610	+	-1	.	codon_start=1 db_xref=GI:291616045 db_xref=GeneID:8894325 gene=yjgM locus_tag=PANA_0492 note='Acetyltransferase; Similar to Pantoea sp. At-9b, GCN5-related N-acetyltransferase (NCBI: ZP_05730028.1); COG: Transcription; Subcellular localization as predicted by Psort 2.0: Unknown' product='hypothetical protein' protein_id=YP_003518787.1 transl_table=11
NC_013956	GenBank	CDS	574661	575875	+	1	.	codon_start=1 db_xref=GI:291616046 db_xref=GeneID:8894326 locus_tag=PANA_0493 note='Similar to Enterobacter sakazakii ATCC BAA-894, hypothetical protein ESA_03403 (NCBI: YP_001439457.1); COG: Unknown Function; Subcellular localization as predicted by Psort 2.0: Inner Membrane' product='hypothetical Protein' protein_id=YP_003518788.1 transl_table=11
NC_013956	GenBank	CDS	575924	578779	+	-1	.	codon_start=1 db_xref=GI:291616047 db_xref=GeneID:8894327 gene=valS locus_tag=PANA_0494 note='Valyl-tRNA synthetase; Similar to Pantoea sp. At-9b, valyl-tRNA synthetase (NCBI: ZP_05730029.1); COG: RNA processing and modification; Subcellular localization as predicted by Psort 2.0: Cytoplasmic' product=ValS protein_id=YP_003518789.1 transl_table=11
NC_013956	GenBank	CDS	578767	579192	+	1	.	codon_start=1 db_xref=GI:291616048 db_xref=GeneID:8894328 locus_tag=PANA_0495 note='Similar to Yersinia pestis KIM, hypothetical protein y0744 (NCBI: NP_668081.1); COG: Unknown Function; Subcellular localization as predicted by Psort 2.0: Unknown' product='hypothetical Protein' protein_id=YP_003518790.1 transl_table=11
NC_013956	GenBank	CDS	578785	579243	+	-1	.	codon_start=1 db_xref=GI:291616049 db_xref=GeneID:8894329 gene=holC locus_tag=PANA_0496 note='DNA polymerase III chi subunit; Similar to Erwinia pyrifoliae Ep1/96, DNA polymerase III, chi subunit HolC (NCBI: YP_002647420.1); COG: DNA replication, recombination and repair; Subcellular localization as predicted by Psort 2.0: Cytoplasmic' product=HolC protein_id=YP_003518791.1 transl_table=11
NC_013956	GenBank	CDS	579313	580824	+	-1	.	codon_start=1 db_xref=GI:291616050 db_xref=GeneID:8894330 gene=pepA locus_tag=PANA_0497 note='Probable cytosol aminopeptidase; Similar to Pantoea sp. At-9b, Leucyl aminopeptidase (NCBI: ZP_05730031.1); COG: Amino acid transport and metabolism; Subcellular localization as predicted by Psort 2.0: Cytoplasmic' product=PepA protein_id=YP_003518792.1 transl_table=11
NC_013956	GenBank	CDS	581092	582192	+	1	.	codon_start=1 db_xref=GI:291616051 db_xref=GeneID:8894331 gene=yjgP locus_tag=PANA_0498 note='Inner membrane protein YjgP; Similar to Pantoea sp. At-9b, permease YjgP/YjgQ family protein (NCBI: ZP_05730032.1); COG: General function prediction only; Subcellular localization as predicted by Psort 2.0: Inner Membrane' product='hypothetical protein' protein_id=YP_003518793.1 transl_table=11
NC_013956	GenBank	CDS	582132	583268	+	1	.	codon_start=1 db_xref=GI:291616052 db_xref=GeneID:8894332 gene=yjgQ locus_tag=PANA_0499 note='Inner membrane protein YjgQ; Similar to Pantoea sp. At-9b, permease YjgP/YjgQ family protein (NCBI: ZP_05730033.1); COG: General function prediction only; Subcellular localization as predicted by Psort 2.0: Inner Membrane' product='hypothetical protein' protein_id=YP_003518794.1 transl_table=11
NC_013956	GenBank	CDS	583398	584057	+	-1	.	codon_start=1 db_xref=GI:291616053 db_xref=GeneID:8894333 locus_tag=PANA_0500 note='NADP Oxidoreductase; Similar to Cronobacter turicensis, hypothetical protein Ctu_35470 (NCBI: YP_003211910.1); COG: General function prediction only; Subcellular localization as predicted by Psort 2.0: Unknown' product='hypothetical Protein' protein_id=YP_003518795.1 transl_table=11
NC_013956	GenBank	CDS	584077	585039	+	1	.	codon_start=1 db_xref=GI:291616054 db_xref=GeneID:8894334 gene=yafC locus_tag=PANA_0501 note='Putative HTH-type transcriptional regulator HI1364; Similar to Cronobacter turicensis, hypothetical protein Ctu_35480 (NCBI: YP_003211911.1); COG: Transcription; Subcellular localization as predicted by Psort 2.0: Cytoplasmic' product=YafC protein_id=YP_003518796.1 transl_table=11
NC_013956	GenBank	CDS	585049	585684	+	-1	.	codon_start=1 db_xref=GI:291616055 db_xref=GeneID:8894335 gene=vat locus_tag=PANA_0502 note='Virginiamycin A acetyltransferase; Similar to Thioalkalivibrio sp. HL-EbGR7, streptogramin A acetyl transferase (NCBI: YP_002515225.1); COG: Defense mechanisms; Subcellular localization as predicted by Psort 2.0: Unknown' product=Vat protein_id=YP_003518797.1 transl_table=11
NC_013956	GenBank	CDS	585805	586920	+	-1	.	codon_start=1 db_xref=GI:291616056 db_xref=GeneID:8894336 gene=argE locus_tag=PANA_0503 note='Acetylornithine deacetylase; Similar to Klebsiella variicola At-22, acetylornithine deacetylase or succinyl-diaminopimelate desuccinylase (NCBI: ZP_06164337.1); COG: Amino acid transport and metabolism; Subcellular localization as predicted by Psort 2.0: Unknown' product=ArgE protein_id=YP_003518798.1 tr…
NC_013956	GenBank	CDS	586920	587675	+	-1	.	codon_start=1 db_xref=GI:291616057 db_xref=GeneID:8894337 locus_tag=PANA_0504 note='Cytoplasmic Protein; Similar to Klebsiella pneumoniae 342, hypothetical protein KPK_2646 (NCBI: YP_002238476.1); COG: Amino acid transport and metabolism; Subcellular localization as predicted by Psort 2.0: Unknown' product='hypothetical Protein' protein_id=YP_003518799.1 transl_table=11
NC_013956	GenBank	CDS	587688	588767	+	-1	.	codon_start=1 db_xref=GI:291616058 db_xref=GeneID:8894338 gene=pteR locus_tag=PANA_0505 note='Phosphotriesterase related protein; Similar to Klebsiella pneumoniae 342, phosphotriesterase family protein (NCBI: YP_002238477.1); COG: General function prediction only; Subcellular localization as predicted by Psort 2.0: Inner Membrane' product=Pter protein_id=YP_003518800.1 transl_table=11
NC_013956	GenBank	CDS	588771	589823	+	-1	.	codon_start=1 db_xref=GI:291616059 db_xref=GeneID:8894339 gene=rbsC locus_tag=PANA_0506 note='Ribose transport system permease protein RbsC; Similar to Pantoea sp. At-9b, Monosaccharide-transporting ATPase (NCBI: ZP_05729856.1); COG: Carbohydrate transport and metabolism; Subcellular localization as predicted by Psort 2.0: Inner Membrane' product=RbsC protein_id=YP_003518801.1 transl_table=11
NC_013956	GenBank	CDS	589795	590640	+	-1	.	codon_start=1 db_xref=GI:291616060 db_xref=GeneID:8894340 gene=rbsA locus_tag=PANA_0507 note='Ribose transport ATP-binding protein RbsA; Similar to Klebsiella pneumoniae subsp. pneumoniae MGH 78578, putative ABC transporter (NCBI: YP_001335393.1); COG: Carbohydrate transport and metabolism; Subcellular localization as predicted by Psort 2.0: Inner Membrane' product=RbsA protein_id=YP_003518802.1 …
NC_013956	GenBank	CDS	590917	591939	+	-1	.	codon_start=1 db_xref=GI:291616061 db_xref=GeneID:8894341 gene=cytR locus_tag=PANA_0508 note='HTH-type transcriptional repressor CytR; Similar to Klebsiella variicola At-22, transcriptional regulator, LacI family (NCBI: ZP_06164332.1); COG: Transcription; Subcellular localization as predicted by Psort 2.0: Cytoplasmic' product=CytR protein_id=YP_003518803.1 transl_table=11
NC_013956	GenBank	CDS	592217	593215	+	1	.	codon_start=1 db_xref=GI:291616062 db_xref=GeneID:8894342 gene=rbsB locus_tag=PANA_0509 note='D-ribose-binding periplasmic protein precursor; Similar to Klebsiella pneumoniae NTUH-K2044, putative ABC transport system nucleotide binding/ATPase component (NCBI: YP_002919499.1); COG: Carbohydrate transport and metabolism; Subcellular localization as predicted by Psort 2.0: Periplasmic' product=RbsB …
NC_013956	GenBank	CDS	593208	594089	+	-1	.	codon_start=1 db_xref=GI:291616063 db_xref=GeneID:8894343 gene=rbsK locus_tag=PANA_0510 note='Ribokinase; Similar to Klebsiella pneumoniae 342, putative ribokinase (NCBI: YP_002238482.1); COG: Carbohydrate transport and metabolism; Subcellular localization as predicted by Psort 2.0: Cytoplasmic' product=RbsK protein_id=YP_003518805.1 transl_table=11
NC_013956	GenBank	CDS	594119	594964	+	1	.	codon_start=1 db_xref=GI:291616064 db_xref=GeneID:8894344 gene=sgcQ locus_tag=PANA_0511 note='Photosystem I Assembly BtpA; Similar to Klebsiella pneumoniae 342, BtpA family protein (NCBI: YP_002238483.1); COG: General function prediction only; Subcellular localization as predicted by Psort 2.0: Unknown' product=SgcQ protein_id=YP_003518806.1 transl_table=11
NC_013956	GenBank	CDS	595320	596609	+	-1	.	codon_start=1 db_xref=GI:291616065 db_xref=GeneID:8894345 gene=yjiN locus_tag=PANA_0512 note='Possible Conserved Transmembrane Protein; Similar to Pantoea sp. At-9b, protein of unknown function DUF445 (NCBI: ZP_05730034.1); COG: Unknown Function; Subcellular localization as predicted by Psort 2.0: Unknown' product='hypothetical protein' protein_id=YP_003518807.1 transl_table=11
NC_013956	GenBank	CDS	596627	597352	+	1	.	codon_start=1 db_xref=GI:291616066 db_xref=GeneID:8894346 locus_tag=PANA_0513 note='Similar to Pseudomonas syringae pv. oryzae str. 1_6, hypothetical protein Psyrpo1_24450 (NCBI: ZP_04590460.1); COG: Unknown Function; Subcellular localization as predicted by Psort 2.0: Unknown' product='hypothetical Protein' protein_id=YP_003518808.1 transl_table=11
NC_013956	GenBank	CDS	597385	598887	+	-1	.	codon_start=1 db_xref=GI:291616067 db_xref=GeneID:8894347 gene=yjgR locus_tag=PANA_0514 note='ATPase; Similar to Pantoea sp. At-9b, protein of unknown function DUF853 NPT hydrolase putative (NCBI: ZP_05730035.1); COG: General function prediction only; Subcellular localization as predicted by Psort 2.0: Unknown' product='hypothetical protein' protein_id=YP_003518809.1 transl_table=11
NC_013956	GenBank	CDS	598979	600547	+	-1	.	codon_start=1 db_xref=GI:291616068 db_xref=GeneID:8894348 gene=yddS locus_tag=PANA_0515 note='Putative ABC transporter periplasmic-binding protein YddS precursor; Similar to Pantoea sp. At-9b, extracellular solute-binding protein family 5 (NCBI: ZP_05730036.1); COG: Amino acid transport and metabolism; Subcellular localization as predicted by Psort 2.0: Periplasmic' product='hypothetical protein'…
NC_013956	GenBank	CDS	600692	601360	+	-1	.	codon_start=1 db_xref=GI:291616069 db_xref=GeneID:8894349 gene=marC locus_tag=PANA_0516 note='Multiple antibiotic resistance protein MarC; Similar to Pantoea sp. At-9b, multiple antibiotic resistance (MarC)-related protein (NCBI: ZP_05730040.1); COG: Defense mechanisms; Subcellular localization as predicted by Psort 2.0: Inner Membrane' product=MarC protein_id=YP_003518811.1 transl_table=11
NC_013956	GenBank	CDS	601373	602032	+	-1	.	codon_start=1 db_xref=GI:291616070 db_xref=GeneID:8894350 locus_tag=PANA_0517 note='Similar to Pantoea sp. At-9b, hypothetical protein Pat9bDRAFT_3357 (NCBI: ZP_05730041.1); COG: Unknown Function; Subcellular localization as predicted by Psort 2.0: Unknown' product='hypothetical Protein' protein_id=YP_003518812.1 transl_table=11
NC_013956	GenBank	CDS	602191	602682	+	-1	.	codon_start=1 db_xref=GI:291616071 db_xref=GeneID:8894351 gene=yjjA locus_tag=PANA_0518 note='Glycoprotein/Receptor; Similar to Pantoea sp. At-9b, putative glycoprotein/receptor YjjA (NCBI: ZP_05730042.1); COG: Unknown Function; Subcellular localization as predicted by Psort 2.0: Extracellular' product='hypothetical protein' protein_id=YP_003518813.1 transl_table=11
NC_013956	GenBank	tRNA	602913	602997	+	1	.	db_xref=GeneID:8894352 locus_tag=PANA_t0014 note='tRNA-Leu Anticodon: caa' product=tRNA-Leu
NC_013956	GenBank	CDS	603256	604218	+	1	.	codon_start=1 db_xref=GI:291616072 db_xref=GeneID:8894353 locus_tag=PANA_0519 note='Similar to Yersinia bercovieri ATCC 43970, hypothetical protein yberc0001_9280 (NCBI: ZP_04629028.1); COG: Unknown Function; Subcellular localization as predicted by Psort 2.0: Unknown' product='hypothetical Protein' protein_id=YP_003518814.1 transl_table=11
NC_013956	GenBank	CDS	604712	607504	+	1	.	codon_start=1 db_xref=GI:291616073 db_xref=GeneID:8894354 locus_tag=PANA_0520 note='Similar to Pseudomonas syringae pv. tabaci ATCC 11528, putative ATP-binding protein (NCBI: ZP_05636332.1); COG: Energy production and conversion; Subcellular localization as predicted by Psort 2.0: Unknown' product='hypothetical Protein' protein_id=YP_003518815.1 transl_table=11
NC_013956	GenBank	CDS	607501	608343	+	1	.	codon_start=1 db_xref=GI:291616074 db_xref=GeneID:8894355 locus_tag=PANA_0521 note='Similar to Pectobacterium atrosepticum SCRI1043, putative phage-related protein (NCBI: YP_050967.1); COG: Amino acid transport and metabolism; Subcellular localization as predicted by Psort 2.0: Unknown' product='hypothetical Protein' protein_id=YP_003518816.1 transl_table=11
NC_013956	GenBank	CDS	608392	610335	+	-1	.	codon_start=1 db_xref=GI:291616075 db_xref=GeneID:8894356 locus_tag=PANA_0522 note='Similar to Pectobacterium carotovorum subsp. brasiliensis PBR1692, hypothetical protein PcarbP_04647 (NCBI: ZP_03825882.1); COG: Unknown Function; Subcellular localization as predicted by Psort 2.0: Unknown' product='hypothetical Protein' protein_id=YP_003518817.1 transl_table=11
NC_013956	GenBank	CDS	610332	612698	+	-1	.	codon_start=1 db_xref=GI:291616076 db_xref=GeneID:8894357 gene=rstB locus_tag=PANA_0523 note='Histidine Kinase; Similar to Pectobacterium carotovorum subsp. brasiliensis PBR1692, histidine kinase (NCBI: ZP_03825881.1); COG: Signal transduction mechanisms; Subcellular localization as predicted by Psort 2.0: Inner Membrane' product=RstB protein_id=YP_003518818.1 transl_table=11
NC_013956	GenBank	CDS	613533	613667	+	-1	.	codon_start=1 db_xref=GI:291616077 db_xref=GeneID:8894358 locus_tag=PANA_0524 note='Similar to Enterobacter sp. 638, putative transposase (NCBI: YP_001175477.1); COG: General function prediction only; Subcellular localization as predicted by Psort 2.0: Unknown' product='hypothetical Protein' protein_id=YP_003518819.1 transl_table=11
NC_013956	GenBank	CDS	613720	614565	+	-1	.	codon_start=1 db_xref=GI:291616078 db_xref=GeneID:8894359 locus_tag=PANA_0525 note='Choline Kinase Involved In LPS Biosynthesis; Similar to Enterobacter sakazakii ATCC BAA-894, hypothetical protein ESA_02199 (NCBI: YP_001438284.1); COG: Cell wall/membrane/envelope biogenesis; Subcellular localization as predicted by Psort 2.0: Unknown' product='hypothetical Protein' protein_id=YP_003518820.1 tran…
NC_013956	GenBank	CDS	614571	614951	+	-1	.	codon_start=1 db_xref=GI:291616079 db_xref=GeneID:8894360 gene=yjiW locus_tag=PANA_0526 note='hypothetical protein YjiW; Similar to Escherichia coli S88, endoribonuclease SymE (NCBI: YP_002394435.1); COG: Unknown Function; Subcellular localization as predicted by Psort 2.0: Unknown' product='hypothetical protein' protein_id=YP_003518821.1 transl_table=11
NC_013956	GenBank	CDS	615084	615377	+	1	.	codon_start=1 db_xref=GI:291616080 db_xref=GeneID:8894361 locus_tag=PANA_0527 note='No significant BLAST hits found; COG: Unknown Function; Subcellular localization as predicted by Psort 2.0: Inner Membrane' product='hypothetical Protein' protein_id=YP_003518822.1 transl_table=11
NC_013956	GenBank	CDS	615438	616373	+	1	.	codon_start=1 db_xref=GI:291616081 db_xref=GeneID:8894362 gene=yhgE locus_tag=PANA_0528 note='Transport; Similar to Escherichia coli UMN026, conserved hypothetical protein; putative inner membrane protein (NCBI: YP_002414511.1); COG: Unknown Function; Subcellular localization as predicted by Psort 2.0: Inner Membrane' product='hypothetical protein' protein_id=YP_003518823.1 transl_table=11
NC_013956	GenBank	CDS	616575	617450	+	1	.	codon_start=1 db_xref=GI:291616082 db_xref=GeneID:8894363 locus_tag=PANA_0529 note='Similar to Bacillus cereus E33L, hypothetical protein BCZK1714 (NCBI: YP_083309.1); COG: Unknown Function; Subcellular localization as predicted by Psort 2.0: Unknown' product='hypothetical Protein' protein_id=YP_003518824.1 transl_table=11
NC_013956	GenBank	CDS	617465	618205	+	1	.	codon_start=1 db_xref=GI:291616083 db_xref=GeneID:8894364 gene=yqeM locus_tag=PANA_0530 note='Methyltransferase; Similar to Rhodopseudomonas palustris BisB18, methyltransferase type 11 (NCBI: YP_530031.1); COG: Secondary metabolites biosynthesis, transport and catabolism; Subcellular localization as predicted by Psort 2.0: Unknown' product='hypothetical protein' protein_id=YP_003518825.1 transl_t…
NC_013956	GenBank	CDS	618208	619467	+	1	.	codon_start=1 db_xref=GI:291616084 db_xref=GeneID:8894365 gene=argH2 locus_tag=PANA_0531 note='Argininosuccinate lyase 2; Similar to Bradyrhizobium elkanii, putative biotin carboxylase (NCBI: BAB55903.2); COG: Lipid transport and metabolism; Subcellular localization as predicted by Psort 2.0: Unknown' product=ArgH2 protein_id=YP_003518826.1 transl_table=11
NC_013956	GenBank	CDS	619475	620440	+	1	.	codon_start=1 db_xref=GI:291616085 db_xref=GeneID:8894366 locus_tag=PANA_0532 note='Similar to Pseudomonas syringae pv. oryzae str. 1_6, hypothetical protein Psyrpo1_23858 (NCBI: ZP_04590346.1); COG: Carbohydrate transport and metabolism; Subcellular localization as predicted by Psort 2.0: Inner Membrane' product='hypothetical Protein' protein_id=YP_003518827.1 transl_table=11
NC_013956	GenBank	CDS	620403	621197	+	1	.	codon_start=1 db_xref=GI:291616086 db_xref=GeneID:8894367 gene=ada locus_tag=PANA_0533 note='Transcriptional Regulator AraC Family; Similar to Pseudomonas fluorescens SBW25, AraC-family transcriptional regulator (NCBI: YP_002872539.1); COG: Transcription; Subcellular localization as predicted by Psort 2.0: Unknown' product=Ada protein_id=YP_003518828.1 transl_table=11
NC_013956	GenBank	CDS	621712	621948	+	1	.	codon_start=1 db_xref=GI:291616087 db_xref=GeneID:8894368 locus_tag=PANA_0534 note='Acyl Carrier Protein; Similar to Yersinia enterocolitica subsp. enterocolitica 8081, putative phage-associated acyl carrier protein (NCBI: YP_001006517.1); COG: General function prediction only; Subcellular localization as predicted by Psort 2.0: Unknown' product='hypothetical Protein' protein_id=YP_003518829.1 tr…
NC_013956	GenBank	CDS	622200	622514	+	1	.	codon_start=1 db_xref=GI:291616088 db_xref=GeneID:8894369 locus_tag=PANA_0535 note='Similar to Pantoea sp. At-9b, hypothetical protein Pat9bDRAFT_4525 (NCBI: ZP_05731208.1); COG: Unknown Function; Subcellular localization as predicted by Psort 2.0: Unknown' product='hypothetical Protein' protein_id=YP_003518830.1 transl_table=11
NC_013956	GenBank	CDS	622926	623360	+	1	.	codon_start=1 db_xref=GI:291616089 db_xref=GeneID:8894370 locus_tag=PANA_0536 note='Similar to Erwinia tasmaniensis Et1/99, hypothetical protein ETA_30320 (NCBI: YP_001908947.1); COG: Unknown Function; Subcellular localization as predicted by Psort 2.0: Inner Membrane' product='hypothetical Protein' protein_id=YP_003518831.1 transl_table=11
NC_013956	GenBank	CDS	623583	624797	+	1	.	codon_start=1 db_xref=GI:291616090 db_xref=GeneID:8894371 locus_tag=PANA_0537 note='Facilitator Family Transporter; Similar to Dickeya dadantii Ech586, major facilitator superfamily MFS_1 (NCBI: YP_003331628.1); COG: Carbohydrate transport and metabolism; Subcellular localization as predicted by Psort 2.0: Inner Membrane' product='hypothetical Protein' protein_id=YP_003518832.1 transl_table=11
NC_013956	GenBank	CDS	625149	625763	+	1	.	codon_start=1 db_xref=GI:291616091 db_xref=GeneID:8894372 gene=gpmB locus_tag=PANA_0538 note='Probable phosphoglycerate mutase GpmB; Similar to Klebsiella pneumoniae subsp. pneumoniae MGH 78578, phosphoglycerate mutase (NCBI: YP_001335445.1); COG: Carbohydrate transport and metabolism; Subcellular localization as predicted by Psort 2.0: Unknown' product=GpmB protein_id=YP_003518833.1 transl_table…
NC_013956	GenBank	CDS	625835	626461	+	-1	.	codon_start=1 db_xref=GI:291616092 db_xref=GeneID:8894373 gene=yahN locus_tag=PANA_0539 note='Lysine Exporter Family Protein; Similar to Marinobacter sp. ELB17, putative amino acid efflux protein (NCBI: ZP_01735305.1); COG: Amino acid transport and metabolism; Subcellular localization as predicted by Psort 2.0: Inner Membrane' product=YahN protein_id=YP_003518834.1 transl_table=11
NC_013956	GenBank	CDS	626697	627983	+	-1	.	codon_start=1 db_xref=GI:291616093 db_xref=GeneID:8894374 gene=exuT locus_tag=PANA_0540 note='Hexuronate transporter; Similar to Yersinia rohdei ATCC 43380, Hexuronate transporter (NCBI: ZP_04611316.1); COG: Carbohydrate transport and metabolism; Subcellular localization as predicted by Psort 2.0: Inner Membrane' product=ExuT protein_id=YP_003518835.1 transl_table=11
NC_013956	GenBank	CDS	628632	629225	+	1	.	codon_start=1 db_xref=GI:291616094 db_xref=GeneID:8894375 locus_tag=PANA_0541 note='Similar to Photorhabdus luminescens subsp. laumondii TTO1, hypothetical protein plu1550 (NCBI: NP_928841.1); COG: Unknown Function; Subcellular localization as predicted by Psort 2.0: Unknown' product='hypothetical Protein' protein_id=YP_003518836.1 transl_table=11
NC_013956	GenBank	CDS	629210	629437	+	1	.	codon_start=1 db_xref=GI:291616095 db_xref=GeneID:8894376 locus_tag=PANA_0542 note='Similar to Burkholderia ambifaria MC40-6, hypothetical protein BamMC406_2490 (NCBI: YP_001809184.1); COG: Unknown Function; Subcellular localization as predicted by Psort 2.0: Unknown' product='hypothetical Protein' protein_id=YP_003518837.1 transl_table=11
NC_013956	GenBank	CDS	629737	630933	+	1	.	codon_start=1 db_xref=GI:291616096 db_xref=GeneID:8894377 gene=rbsK locus_tag=PANA_0543 note='Ribokinase; Similar to Pantoea sp. At-9b, PfkB domain protein (NCBI: ZP_05729639.1); COG: Carbohydrate transport and metabolism; Subcellular localization as predicted by Psort 2.0: Cytoplasmic' product=RbsK protein_id=YP_003518838.1 transl_table=11
NC_013956	GenBank	CDS	631010	631900	+	1	.	codon_start=1 db_xref=GI:291616097 db_xref=GeneID:8894378 gene=dapA locus_tag=PANA_0544 note='Dihydrodipicolinate synthase; Similar to Pantoea sp. At-9b, dihydrodipicolinate synthetase (NCBI: ZP_05729640.1); COG: Amino acid transport and metabolism; Subcellular localization as predicted by Psort 2.0: Cytoplasmic' product=DapA protein_id=YP_003518839.1 transl_table=11
NC_013956	GenBank	CDS	631839	632444	+	1	.	codon_start=1 db_xref=GI:291616098 db_xref=GeneID:8894379 gene=yiaL locus_tag=PANA_0545 note='Cytoplasmic Protein; Similar to Pantoea sp. At-9b, conserved hypothetical protein (NCBI: ZP_05729641.1); COG: Carbohydrate transport and metabolism; Subcellular localization as predicted by Psort 2.0: Unknown' product='hypothetical protein' protein_id=YP_003518840.1 transl_table=11
NC_013956	GenBank	CDS	632441	633730	+	1	.	codon_start=1 db_xref=GI:291616099 db_xref=GeneID:8894380 gene=yjjL locus_tag=PANA_0546 note='Inner membrane transport protein YjjL; Similar to Pantoea sp. At-9b, major facilitator superfamily MFS_1 (NCBI: ZP_05729642.1); COG: Carbohydrate transport and metabolism; Subcellular localization as predicted by Psort 2.0: Inner Membrane' product='hypothetical protein' protein_id=YP_003518841.1 transl_t…
NC_013956	GenBank	CDS	634224	634613	+	1	.	codon_start=1 db_xref=GI:291616100 db_xref=GeneID:8894381 locus_tag=PANA_0547 note='hypothetical Lipoprotein; Similar to Citrobacter koseri ATCC BAA-895, hypothetical protein CKO_04907 (NCBI: YP_001456387.1); COG: Intracellular trafficking, secretion, and vesicular transport; Subcellular localization as predicted by Psort 2.0: Unknown' product='hypothetical Protein' protein_id=YP_003518842.1 tran…
NC_013956	GenBank	CDS	634747	635184	+	1	.	codon_start=1 db_xref=GI:291616101 db_xref=GeneID:8894382 locus_tag=PANA_0548 note='O-Methyltransferase; Similar to Citrobacter koseri ATCC BAA-895, hypothetical protein CKO_04908 (NCBI: YP_001456388.1); COG: Secondary metabolites biosynthesis, transport and catabolism; Subcellular localization as predicted by Psort 2.0: Unknown' product='hypothetical Protein' protein_id=YP_003518843.1 transl_tab…
NC_013956	GenBank	CDS	635235	635960	+	1	.	codon_start=1 db_xref=GI:291616102 db_xref=GeneID:8894383 locus_tag=PANA_0549 note='Similar to Citrobacter sp. 30_2, conserved hypothetical protein (NCBI: ZP_04559275.1); COG: Unknown Function; Subcellular localization as predicted by Psort 2.0: Unknown' product='hypothetical Protein' protein_id=YP_003518844.1 transl_table=11
NC_013956	GenBank	CDS	635939	636772	+	1	.	codon_start=1 db_xref=GI:291616103 db_xref=GeneID:8894384 locus_tag=PANA_0550 note='Acyltransferase Family Protein; Similar to Citrobacter koseri ATCC BAA-895, hypothetical protein CKO_04910 (NCBI: YP_001456390.1); COG: Lipid transport and metabolism; Subcellular localization as predicted by Psort 2.0: Unknown' product='hypothetical Protein' protein_id=YP_003518845.1 transl_table=11
NC_013956	GenBank	CDS	636750	637010	+	1	.	codon_start=1 db_xref=GI:291616104 db_xref=GeneID:8894385 locus_tag=PANA_0551 note='Acyl Carrier Protein; Similar to Citrobacter koseri ATCC BAA-895, hypothetical protein CKO_04911 (NCBI: YP_001456391.1); COG: Lipid transport and metabolism; Subcellular localization as predicted by Psort 2.0: Inner Membrane' product='hypothetical Protein' protein_id=YP_003518846.1 transl_table=11
NC_013956	GenBank	CDS	637023	637274	+	1	.	codon_start=1 db_xref=GI:291616105 db_xref=GeneID:8894386 gene=acpP2 locus_tag=PANA_0552 note='Acyl carrier protein 2; Similar to Citrobacter koseri ATCC BAA-895, acyl carrier protein (NCBI: YP_001456392.1); COG: Lipid transport and metabolism; Subcellular localization as predicted by Psort 2.0: Unknown' product='acyl carrier protein' protein_id=YP_003518847.1 transl_table=11
NC_013956	GenBank	CDS	637281	637859	+	1	.	codon_start=1 db_xref=GI:291616106 db_xref=GeneID:8894387 locus_tag=PANA_0553 note='hypothetical Membrane Protein; Similar to Citrobacter koseri ATCC BAA-895, hypothetical protein CKO_04913 (NCBI: YP_001456393.1); COG: Unknown Function; Subcellular localization as predicted by Psort 2.0: Inner Membrane' product='hypothetical Protein' protein_id=YP_003518848.1 transl_table=11
NC_013956	GenBank	CDS	637820	639220	+	1	.	codon_start=1 db_xref=GI:291616107 db_xref=GeneID:8894388 locus_tag=PANA_0554 note='AMP-Dependent Synthetase And Ligase; Similar to Citrobacter sp. 30_2, conserved hypothetical protein (NCBI: ZP_04559280.1); COG: Lipid transport and metabolism; Subcellular localization as predicted by Psort 2.0: Unknown' product='hypothetical Protein' protein_id=YP_003518849.1 transl_table=11
NC_013956	GenBank	CDS	639183	639560	+	1	.	codon_start=1 db_xref=GI:291616108 db_xref=GeneID:8894389 locus_tag=PANA_0555 note='Dehydratase; Similar to Citrobacter sp. 30_2, AMP-dependent synthetase and ligase (NCBI: ZP_04559281.1); COG: Lipid transport and metabolism; Subcellular localization as predicted by Psort 2.0: Unknown' product='hypothetical Protein' protein_id=YP_003518850.1 transl_table=11
NC_013956	GenBank	CDS	639551	641242	+	1	.	codon_start=1 db_xref=GI:291616109 db_xref=GeneID:8894390 gene=ycdQ locus_tag=PANA_0556 note='Acyltransferase; Similar to Citrobacter koseri ATCC BAA-895, hypothetical protein CKO_04916 (NCBI: YP_001456396.1); COG: Cell wall/membrane/envelope biogenesis; Subcellular localization as predicted by Psort 2.0: Unknown' product='hypothetical protein' protein_id=YP_003518851.1 transl_table=11
NC_013956	GenBank	CDS	641246	641668	+	1	.	codon_start=1 db_xref=GI:291616110 db_xref=GeneID:8894391 locus_tag=PANA_0557 note='Thioesterase; Similar to Citrobacter koseri ATCC BAA-895, hypothetical protein CKO_04917 (NCBI: YP_001456397.1); COG: General function prediction only; Subcellular localization as predicted by Psort 2.0: Unknown' product='hypothetical Protein' protein_id=YP_003518852.1 transl_table=11
NC_013956	GenBank	CDS	641665	642270	+	1	.	codon_start=1 db_xref=GI:291616111 db_xref=GeneID:8894392 locus_tag=PANA_0558 note='Similar to Citrobacter koseri ATCC BAA-895, hypothetical protein CKO_04918 (NCBI: YP_001456398.1); COG: Cell wall/membrane/envelope biogenesis; Subcellular localization as predicted by Psort 2.0: Unknown' product='hypothetical Protein' protein_id=YP_003518853.1 transl_table=11
NC_013956	GenBank	CDS	642239	644557	+	1	.	codon_start=1 db_xref=GI:291616112 db_xref=GeneID:8894393 locus_tag=PANA_0559 note='hypothetical Membrane Protein; Similar to Citrobacter koseri ATCC BAA-895, hypothetical protein CKO_04919 (NCBI: YP_001456399.1); COG: General function prediction only; Subcellular localization as predicted by Psort 2.0: Inner Membrane' product='hypothetical Protein' protein_id=YP_003518854.1 transl_table=11
NC_013956	GenBank	CDS	644554	645210	+	1	.	codon_start=1 db_xref=GI:291616113 db_xref=GeneID:8894394 locus_tag=PANA_0560 note='Similar to Citrobacter koseri ATCC BAA-895, hypothetical protein CKO_04920 (NCBI: YP_001456400.1); COG: Unknown Function; Subcellular localization as predicted by Psort 2.0: Unknown' product='hypothetical Protein' protein_id=YP_003518855.1 transl_table=11
NC_013956	GenBank	CDS	645158	646381	+	1	.	codon_start=1 db_xref=GI:291616114 db_xref=GeneID:8894395 gene=fabF locus_tag=PANA_0561 note='3-oxoacyl-[acyl-carrier-protein] synthase II; Similar to Citrobacter sp. 30_2, 3-oxoacyl-(acyl carrier protein) synthase I (NCBI: ZP_04559287.1); COG: Lipid transport and metabolism; Subcellular localization as predicted by Psort 2.0: Inner Membrane' product=FabF protein_id=YP_003518856.1 transl_table=11
NC_013956	GenBank	CDS	646378	646854	+	1	.	codon_start=1 db_xref=GI:291616115 db_xref=GeneID:8894396 locus_tag=PANA_0562 note='Beta-Hydroxydecanoyl-ACP Dehydrase; Similar to Escherichia coli UMN026, putative 3-hydroxy-fatty acyl-(acyl carrier protein) dehydratase (NCBI: YP_002414604.1); COG: Unknown Function; Subcellular localization as predicted by Psort 2.0: Unknown' product='hypothetical Protein' protein_id=YP_003518857.1 transl_table=…
NC_013956	GenBank	CDS	646851	647582	+	1	.	codon_start=1 db_xref=GI:291616116 db_xref=GeneID:8894397 gene=fabG locus_tag=PANA_0563 note='3-oxoacyl-[acyl-carrier-protein] reductase; Similar to Escherichia coli CFT073, 3-ketoacyl-(acyl-carrier-protein) reductase (NCBI: NP_753106.1); COG: Lipid transport and metabolism; Subcellular localization as predicted by Psort 2.0: Cytoplasmic' product=FabG protein_id=YP_003518858.1 transl_table=11
NC_013956	GenBank	CDS	647579	648808	+	1	.	codon_start=1 db_xref=GI:291616117 db_xref=GeneID:8894398 gene=fabF locus_tag=PANA_0564 note='3-oxoacyl-[acyl-carrier-protein] synthase II; Similar to Citrobacter sp. 30_2, 3-oxoacyl-(acyl carrier protein) synthase II (NCBI: ZP_04559290.1); COG: Coenzyme transport and metabolism; Subcellular localization as predicted by Psort 2.0: Cytoplasmic' product=FabF protein_id=YP_003518859.1 transl_table=11
NC_013956	GenBank	CDS	648759	649388	+	1	.	codon_start=1 db_xref=GI:291616118 db_xref=GeneID:8894399 gene=acpT locus_tag=PANA_0565 note='4'-phosphopantetheinyl transferase AcpT; Similar to Escherichia coli O157:H7 str. EC4113, 4'-phosphopantetheinyl transferase acpT (NCBI: ZP_02997131.1); COG: Coenzyme transport and metabolism; Subcellular localization as predicted by Psort 2.0: Periplasmic' product='acyl carrier protein' protein_id=YP_00…
NC_013956	GenBank	CDS	649426	649641	+	-1	.	codon_start=1 db_xref=GI:291616119 db_xref=GeneID:8894400 locus_tag=PANA_0566 note='Similar to Beijerinckia indica subsp. indica ATCC 9039, hypothetical protein Bind_0967 (NCBI: YP_001832100.1); COG: Unknown Function; Subcellular localization as predicted by Psort 2.0: Unknown' product='hypothetical Protein' protein_id=YP_003518861.1 transl_table=11
NC_013956	GenBank	CDS	649889	651079	+	1	.	codon_start=1 db_xref=GI:291616120 db_xref=GeneID:8894401 gene=yieL locus_tag=PANA_0567 note='Protein YieL; Similar to Klebsiella pneumoniae subsp. pneumoniae MGH 78578, putative xylanase (NCBI: YP_001337777.1); COG: Inorganic ion transport and metabolism; Subcellular localization as predicted by Psort 2.0: Unknown' product='hypothetical protein' protein_id=YP_003518862.1 transl_table=11
NC_013956	GenBank	CDS	651196	651675	+	-1	.	codon_start=1 db_xref=GI:291616121 db_xref=GeneID:8894402 locus_tag=PANA_0568 note='Acetyltransferase GNAT Family; Similar to Erwinia pyrifoliae Ep1/96, GCN5-related N-acetyltransferase (NCBI: YP_002648206.1); COG: Amino acid transport and metabolism; Subcellular localization as predicted by Psort 2.0: Unknown' product='hypothetical Protein' protein_id=YP_003518863.1 transl_table=11
NC_013956	GenBank	CDS	652100	652780	+	1	.	codon_start=1 db_xref=GI:291616122 db_xref=GeneID:8894403 gene=ydiV locus_tag=PANA_0569 note='hypothetical protein YdiV; Similar to Pantoea sp. At-9b, diguanylate phosphodiesterase (NCBI: ZP_05731364.1); COG: Signal transduction mechanisms; Subcellular localization as predicted by Psort 2.0: Unknown' product='hypothetical protein' protein_id=YP_003518864.1 transl_table=11
NC_013956	GenBank	CDS	653243	654253	+	1	.	codon_start=1 db_xref=GI:291616123 db_xref=GeneID:8894404 gene=hprA locus_tag=PANA_0570 note='Glycerate dehydrogenase; Similar to Providencia rettgeri DSM 1131, 2-hydroxyacid dehydrogenase (NCBI: ZP_06125230.1); COG: Energy production and conversion; Subcellular localization as predicted by Psort 2.0: Cytoplasmic' product=HprA protein_id=YP_003518865.1 transl_table=11
NC_013956	GenBank	CDS	654351	655088	+	1	.	codon_start=1 db_xref=GI:291616124 db_xref=GeneID:8894405 gene=yneB locus_tag=PANA_0571 note='Putative aldolase; Similar to Providencia rettgeri DSM 1131, fructose-bisphosphate aldolase (NCBI: ZP_06125229.1); COG: Carbohydrate transport and metabolism; Subcellular localization as predicted by Psort 2.0: Unknown' product='hypothetical protein' protein_id=YP_003518866.1 transl_table=11
NC_013956	GenBank	CDS	655112	656158	+	1	.	codon_start=1 db_xref=GI:291616125 db_xref=GeneID:8894406 gene=tdh locus_tag=PANA_0572 note='L-threonine 3-dehydrogenase; Similar to Providencia rettgeri DSM 1131, alcohol dehydrogenase GroES-like protein (NCBI: ZP_06125228.1); COG: Amino acid transport and metabolism; Subcellular localization as predicted by Psort 2.0: Cytoplasmic' product=Tdh protein_id=YP_003518867.1 transl_table=11
NC_013956	GenBank	CDS	656168	657694	+	1	.	codon_start=1 db_xref=GI:291616126 db_xref=GeneID:8894407 gene=xylB locus_tag=PANA_0573 note='Xylulose kinase; Similar to Providencia rettgeri DSM 1131, xylulokinase (NCBI: ZP_06125227.1); COG: Carbohydrate transport and metabolism; Subcellular localization as predicted by Psort 2.0: Cytoplasmic' product=XylB protein_id=YP_003518868.1 transl_table=11
NC_013956	GenBank	CDS	657771	659099	+	1	.	codon_start=1 db_xref=GI:291616127 db_xref=GeneID:8894408 gene=dgoT locus_tag=PANA_0574 note='D-galactonate transporter; Similar to Providencia rettgeri DSM 1131, hypothetical protein PretD1_09266 (NCBI: ZP_06125226.1); COG: Carbohydrate transport and metabolism; Subcellular localization as predicted by Psort 2.0: Inner Membrane' product=DgoT protein_id=YP_003518869.1 transl_table=11
NC_013956	GenBank	CDS	659431	660612	+	-1	.	codon_start=1 db_xref=GI:291616128 db_xref=GeneID:8894409 gene=oruR locus_tag=PANA_0575 note='Ornithine utilization regulator; Similar to Pantoea sp. At-9b, transcriptional regulator, AraC family (NCBI: ZP_05727433.1); COG: Transcription; Subcellular localization as predicted by Psort 2.0: Cytoplasmic' product=OruR protein_id=YP_003518870.1 transl_table=11
NC_013956	GenBank	CDS	660625	661749	+	-1	.	codon_start=1 db_xref=GI:291616129 db_xref=GeneID:8894410 gene=yerI locus_tag=PANA_0576 note='hypothetical protein YerI; Similar to Pectobacterium carotovorum subsp. carotovorum PC1, aminoglycoside phosphotransferase (NCBI: YP_003015667.1); COG: General function prediction only; Subcellular localization as predicted by Psort 2.0: Unknown' product='hypothetical protein' protein_id=YP_003518871.1 t…
NC_013956	GenBank	CDS	661711	663237	+	1	.	codon_start=1 db_xref=GI:291616130 db_xref=GeneID:8894411 gene=mmuP locus_tag=PANA_0577 note='Amino Acid Permease; Similar to Pantoea sp. At-9b, ethanolamine transproter (NCBI: ZP_05727431.1); COG: Amino acid transport and metabolism; Subcellular localization as predicted by Psort 2.0: Inner Membrane' product=MmuP protein_id=YP_003518872.1 transl_table=11
NC_013956	GenBank	CDS	663295	664641	+	1	.	codon_start=1 db_xref=GI:291616131 db_xref=GeneID:8894412 gene=gabT locus_tag=PANA_0578 note='Probable aminotransferase; Similar to Erwinia pyrifoliae Ep1/96, Putative aminotransferase (NCBI: YP_002650625.1); COG: Amino acid transport and metabolism; Subcellular localization as predicted by Psort 2.0: Cytoplasmic' product=GabT protein_id=YP_003518873.1 transl_table=11
NC_013956	GenBank	CDS	664797	667286	+	-1	.	codon_start=1 db_xref=GI:291616132 db_xref=GeneID:8894413 locus_tag=PANA_0579 note='Similar to Dickeya dadantii Ech586, hypothetical protein Dd586_1838 (NCBI: YP_003333403.1); COG: Unknown Function; Subcellular localization as predicted by Psort 2.0: Unknown' product='hypothetical Protein' protein_id=YP_003518874.1 transl_table=11
NC_013956	GenBank	CDS	667316	668395	+	-1	.	codon_start=1 db_xref=GI:291616133 db_xref=GeneID:8894414 gene=yteR locus_tag=PANA_0580 note='Putative glycosyl hydrolase YteR; Similar to Dickeya dadantii Ech586, glycosyl hydrolase family 88 (NCBI: YP_003333404.1); COG: Carbohydrate transport and metabolism; Subcellular localization as predicted by Psort 2.0: Cytoplasmic' product='hypothetical protein' protein_id=YP_003518875.1 transl_table=11
NC_013956	GenBank	CDS	668821	669582	+	-1	.	codon_start=1 db_xref=GI:291616134 db_xref=GeneID:8894415 gene=kduD locus_tag=PANA_0581 note='2-deoxy-D-gluconate 3-dehydrogenase; Similar to Escherichia coli UTI89, 2-deoxy-D-gluconate 3-dehydrogenase (NCBI: YP_542225.1); COG: Lipid transport and metabolism; Subcellular localization as predicted by Psort 2.0: Cytoplasmic' product=KduD protein_id=YP_003518876.1 transl_table=11
NC_013956	GenBank	CDS	669638	670474	+	-1	.	codon_start=1 db_xref=GI:291616135 db_xref=GeneID:8894416 gene=kduI locus_tag=PANA_0582 note='4-deoxy-L-threo-5-hexosulose-uronate ketol-isomerase; Similar to Enterobacter sp. 638, 5-keto-4-deoxyuronate isomerase (NCBI: YP_001178011.1); COG: Carbohydrate transport and metabolism; Subcellular localization as predicted by Psort 2.0: Unknown' product=KduI protein_id=YP_003518877.1 transl_table=11
NC_013956	GenBank	CDS	670914	671513	+	-1	.	codon_start=1 db_xref=GI:291616136 db_xref=GeneID:8894417 locus_tag=PANA_0583 note='Similar to Enterobacter sakazakii ATCC BAA-894, hypothetical protein ESA_01128 (NCBI: YP_001437232.1); COG: Unknown Function; Subcellular localization as predicted by Psort 2.0: Inner Membrane' product='hypothetical Protein' protein_id=YP_003518878.1 transl_table=11
NC_013956	GenBank	CDS	671638	672291	+	-1	.	codon_start=1 db_xref=GI:291616137 db_xref=GeneID:8894418 locus_tag=PANA_0584 note='Similar to Enterobacter sakazakii ATCC BAA-894, hypothetical protein ESA_01128 (NCBI: YP_001437232.1); COG: Unknown Function; Subcellular localization as predicted by Psort 2.0: Inner Membrane' product='hypothetical Protein' protein_id=YP_003518879.1 transl_table=11
NC_013956	GenBank	CDS	672395	672736	+	-1	.	codon_start=1 db_xref=GI:291616138 db_xref=GeneID:8894419 locus_tag=PANA_0585 note='Similar to Enterobacter sakazakii ATCC BAA-894, hypothetical protein ESA_01128 (NCBI: YP_001437232.1); COG: Unknown Function; Subcellular localization as predicted by Psort 2.0: Inner Membrane' product='hypothetical Protein' protein_id=YP_003518880.1 transl_table=11
NC_013956	GenBank	CDS	672483	673001	+	-1	.	codon_start=1 db_xref=GI:291616139 db_xref=GeneID:8894420 locus_tag=PANA_0586 note='Similar to Enterobacter sakazakii ATCC BAA-894, hypothetical protein ESA_01128 (NCBI: YP_001437232.1); COG: Unknown Function; Subcellular localization as predicted by Psort 2.0: Inner Membrane' product='hypothetical Protein' protein_id=YP_003518881.1 transl_table=11
NC_013956	GenBank	CDS	672998	673966	+	-1	.	codon_start=1 db_xref=GI:291616140 db_xref=GeneID:8894421 locus_tag=PANA_0587 note='Similar to Enterobacter sakazakii ATCC BAA-894, hypothetical protein ESA_01127 (NCBI: YP_001437231.1); COG: Unknown Function; Subcellular localization as predicted by Psort 2.0: Unknown' product='hypothetical Protein' protein_id=YP_003518882.1 transl_table=11
NC_013956	GenBank	CDS	674072	674671	+	1	.	codon_start=1 db_xref=GI:291616141 db_xref=GeneID:8894422 locus_tag=PANA_0588 note='Similar to Serratia odorifera 4Rx13, hypothetical protein SOD_i01240 (NCBI: ZP_06192972.1); COG: Unknown Function; Subcellular localization as predicted by Psort 2.0: Unknown' product='hypothetical Protein' protein_id=YP_003518883.1 transl_table=11
NC_013956	GenBank	CDS	675392	677128	+	1	.	codon_start=1 db_xref=GI:291616142 db_xref=GeneID:8894423 gene=proW locus_tag=PANA_0589 note='Glycine betaine/L-proline transport system permease protein ProW; Similar to Burkholderia cenocepacia AU 1054, binding-protein-dependent transport systems inner membrane component (NCBI: YP_623476.1); COG: Amino acid transport and metabolism; Subcellular localization as predicted by Psort 2.0: Inner Memb…
NC_013956	GenBank	CDS	677055	678476	+	1	.	codon_start=1 db_xref=GI:291616143 db_xref=GeneID:8894424 gene=nrtD locus_tag=PANA_0590 note='Putative nitrate transport ATP-binding protein NrtD; Similar to Burkholderia glumae BGR1, Putative ABC transport system, ATP-binding protein (NCBI: YP_002912541.1); COG: Inorganic ion transport and metabolism; Subcellular localization as predicted by Psort 2.0: Inner Membrane' product=NrtD protein_id=YP_…
NC_013956	GenBank	CDS	678935	682018	+	1	.	codon_start=1 db_xref=GI:291616144 db_xref=GeneID:8894425 gene=inaA locus_tag=PANA_0591 note='Ice nucleation protein; Similar to >sp|Q47879.1|ICEN_PANAN RecName: Full=Ice nucleation protein ina,ICEN_PANAN RecName: Full=Ice nucleation protein ina(NCBI: Q47879.1); COG: Secondary metabolites biosynthesis, transport and catabolism; Subcellular localization as predicted by Psort 2.0: Outer Membrane' p…
NC_013956	GenBank	CDS	682242	683495	+	-1	.	codon_start=1 db_xref=GI:291616145 db_xref=GeneID:8894426 gene=rspA locus_tag=PANA_0592 note='Starvation-sensing protein RspA; Similar to Dickeya dadantii Ech703, Mandelate racemase/muconate lactonizing protein (NCBI: YP_002986576.1); COG: Cell wall/membrane/envelope biogenesis; Subcellular localization as predicted by Psort 2.0: Unknown' product=RspA protein_id=YP_003518887.1 transl_table=11
NC_013956	GenBank	CDS	683820	684587	+	1	.	codon_start=1 db_xref=GI:291616146 db_xref=GeneID:8894427 gene=gno locus_tag=PANA_0593 note='Gluconate 5-dehydrogenase; Similar to Dickeya dadantii Ech703, short-chain dehydrogenase/reductase SDR (NCBI: YP_002986575.1); COG: Lipid transport and metabolism; Subcellular localization as predicted by Psort 2.0: Cytoplasmic' product=Gno protein_id=YP_003518888.1 transl_table=11
NC_013956	GenBank	CDS	684617	685660	+	1	.	codon_start=1 db_xref=GI:291616147 db_xref=GeneID:8894428 gene=idnD locus_tag=PANA_0594 note='L-idonate 5-dehydrogenase; Similar to Pectobacterium carotovorum subsp. brasiliensis PBR1692, L-idonate 5-dehydrogenase (NCBI: ZP_03826410.1); COG: Amino acid transport and metabolism; Subcellular localization as predicted by Psort 2.0: Cytoplasmic' product=IdnD protein_id=YP_003518889.1 transl_table=11
NC_013956	GenBank	CDS	685704	687200	+	1	.	codon_start=1 db_xref=GI:291616148 db_xref=GeneID:8894429 gene=ydfJ locus_tag=PANA_0595 note='Inner membrane metabolite transport protein YdfJ; Similar to Pectobacterium carotovorum subsp. carotovorum WPP14, predicted transporter (NCBI: ZP_03830674.1); COG: General function prediction only; Subcellular localization as predicted by Psort 2.0: Inner Membrane' product='hypothetical protein' protein_…
NC_013956	GenBank	CDS	687300	688010	+	1	.	codon_start=1 db_xref=GI:291616149 db_xref=GeneID:8894430 gene=ycbG locus_tag=PANA_0596 note='Transcriptional Regulator GntR Family; Similar to Salmonella enterica subsp. enterica serovar Weltevreden str. HI_N05-537, putative GntR domain protein (NCBI: ZP_02831412.1); COG: Transcription; Subcellular localization as predicted by Psort 2.0: Unknown' product='hypothetical protein' protein_id=YP_0035…
NC_013956	GenBank	CDS	688286	688954	+	-1	.	codon_start=1 db_xref=GI:291616150 db_xref=GeneID:8894431 gene=yecA locus_tag=PANA_0597 note='Similar to Cronobacter turicensis, Uncharacterized protein yecA (NCBI: YP_003210796.1); COG: General function prediction only; Subcellular localization as predicted by Psort 2.0: Unknown' product='hypothetical protein' protein_id=YP_003518892.1 transl_table=11
NC_013956	GenBank	CDS	689344	690570	+	1	.	codon_start=1 db_xref=GI:291616151 db_xref=GeneID:8894432 gene=ampC locus_tag=PANA_0598 note='Beta-lactamase precursor; Similar to Citrobacter koseri ATCC BAA-895, hypothetical protein CKO_01567 (NCBI: YP_001453134.1); COG: Defense mechanisms; Subcellular localization as predicted by Psort 2.0: Inner Membrane' product=AmpC protein_id=YP_003518893.1 transl_table=11
NC_013956	GenBank	CDS	690690	691208	+	1	.	codon_start=1 db_xref=GI:291616152 db_xref=GeneID:8894433 gene=yohN locus_tag=PANA_0599 note='Periplasmic Protein; Similar to Pantoea sp. At-9b, conserved hypothetical protein (NCBI: ZP_05730052.1); COG: Unknown Function; Subcellular localization as predicted by Psort 2.0: Unknown' product='hypothetical protein' protein_id=YP_003518894.1 transl_table=11
NC_013956	GenBank	CDS	691304	692062	+	1	.	codon_start=1 db_xref=GI:291616153 db_xref=GeneID:8894434 locus_tag=PANA_0600 note='Acetyltransferase GNAT Family; Similar to Pantoea sp. At-9b, GCN5-related N-acetyltransferase (NCBI: ZP_05730054.1); COG: Translation, ribosomal structure and biogenesis; Subcellular localization as predicted by Psort 2.0: Unknown' product='hypothetical Protein' protein_id=YP_003518895.1 transl_table=11
NC_013956	GenBank	CDS	692085	692531	+	-1	.	codon_start=1 db_xref=GI:291616154 db_xref=GeneID:8894435 locus_tag=PANA_0601 note='Similar to Pantoea sp. At-9b, hypothetical protein Pat9bDRAFT_3371 (NCBI: ZP_05730055.1); COG: Unknown Function; Subcellular localization as predicted by Psort 2.0: Unknown' product='hypothetical Protein' protein_id=YP_003518896.1 transl_table=11
NC_013956	GenBank	CDS	692770	695067	+	-1	.	codon_start=1 db_xref=GI:291616155 db_xref=GeneID:8894436 gene=mdoB locus_tag=PANA_0602 note='Phosphoglycerol transferase I; Similar to Pantoea sp. At-9b, Phosphatidylglycerol--membrane-oligosaccharide glycerophosphotransferase (NCBI: ZP_05730057.1); COG: Cell wall/membrane/envelope biogenesis; Subcellular localization as predicted by Psort 2.0: Inner Membrane' product=MdoB protein_id=YP_00351889…
NC_013956	GenBank	CDS	695265	696278	+	-1	.	codon_start=1 db_xref=GI:291616156 db_xref=GeneID:8894437 locus_tag=PANA_0603 note='Similar to Pantoea sp. At-9b, hypothetical protein Pat9bDRAFT_3376 (NCBI: ZP_05730060.1); COG: Carbohydrate transport and metabolism; Subcellular localization as predicted by Psort 2.0: Unknown' product='hypothetical Protein' protein_id=YP_003518898.1 transl_table=11
NC_013956	GenBank	CDS	696785	697735	+	1	.	codon_start=1 db_xref=GI:291616157 db_xref=GeneID:8894438 locus_tag=PANA_0604 note='Similar to Pantoea sp. At-9b, conserved hypothetical protein (NCBI: ZP_05730061.1); COG: Unknown Function; Subcellular localization as predicted by Psort 2.0: Unknown' product='hypothetical Protein' protein_id=YP_003518899.1 transl_table=11
NC_013956	GenBank	CDS	697650	698285	+	-1	.	codon_start=1 db_xref=GI:291616158 db_xref=GeneID:8894439 locus_tag=PANA_0605 note='Similar to Pantoea sp. At-9b, Phosphoglycerate mutase (NCBI: ZP_05730062.1); COG: General function prediction only; Subcellular localization as predicted by Psort 2.0: Unknown' product='hypothetical Protein' protein_id=YP_003518900.1 transl_table=11
NC_013956	GenBank	CDS	698781	700265	+	1	.	codon_start=1 db_xref=GI:291616159 db_xref=GeneID:8894440 gene=ydfJ locus_tag=PANA_0606 note='Inner membrane metabolite transport protein YdfJ; Similar to Pantoea sp. At-9b, major facilitator superfamily MFS_1 (NCBI: ZP_05730063.1); COG: General function prediction only; Subcellular localization as predicted by Psort 2.0: Inner Membrane' product='hypothetical protein' protein_id=YP_003518901.1 tr…
NC_013956	GenBank	CDS	700210	701367	+	1	.	codon_start=1 db_xref=GI:291616160 db_xref=GeneID:8894441 gene=purR locus_tag=PANA_0607 note='Putative HTH-type transcriptional regulator; Similar to Pantoea sp. At-9b, transcriptional regulator, LacI family (NCBI: ZP_05730064.1); COG: Transcription; Subcellular localization as predicted by Psort 2.0: Cytoplasmic' product=PurR protein_id=YP_003518902.1 transl_table=11
NC_013956	GenBank	CDS	701348	702334	+	1	.	codon_start=1 db_xref=GI:291616161 db_xref=GeneID:8894442 gene=yeiK locus_tag=PANA_0608 note='Inosine-Uridine Preferring Nucleoside Hydrolase; Similar to Pantoea sp. At-9b, Inosine/uridine-preferring nucleoside hydrolase (NCBI: ZP_05730065.1); COG: Nucleotide transport and metabolism; Subcellular localization as predicted by Psort 2.0: Inner Membrane' product='hypothetical protein' protein_id=YP_…
NC_013956	GenBank	CDS	702492	703751	+	1	.	codon_start=1 db_xref=GI:291616162 db_xref=GeneID:8894443 gene=jen1 locus_tag=PANA_0609 note='Carboxylic acid transporter protein homolog; Similar to Pantoea sp. At-9b, major facilitator superfamily MFS_1 (NCBI: ZP_05730066.1); COG: Carbohydrate transport and metabolism; Subcellular localization as predicted by Psort 2.0: Inner Membrane' product=Jen1 protein_id=YP_003518904.1 transl_table=11
NC_013956	GenBank	CDS	703748	704251	+	-1	.	codon_start=1 db_xref=GI:291616163 db_xref=GeneID:8894444 gene=ybaK locus_tag=PANA_0610 note='EbsC Protein; Similar to Citrobacter youngae ATCC 29220, hypothetical protein CIT292_00852 (NCBI: ZP_03835122.2); COG: General function prediction only; Subcellular localization as predicted by Psort 2.0: Unknown' product=YbaK protein_id=YP_003518905.1 transl_table=11
NC_013956	GenBank	CDS	704426	705523	+	-1	.	codon_start=1 db_xref=GI:291616164 db_xref=GeneID:8894445 gene=yddV locus_tag=PANA_0611 note='Diguanylate Cyclase; Similar to Pantoea sp. At-9b, diguanylate cyclase (NCBI: ZP_05730069.1); COG: Signal transduction mechanisms; Subcellular localization as predicted by Psort 2.0: Inner Membrane' product='hypothetical protein' protein_id=YP_003518906.1 transl_table=11
NC_013956	GenBank	CDS	705758	706012	+	1	.	codon_start=1 db_xref=GI:291616165 db_xref=GeneID:8894446 gene=yjjZ locus_tag=PANA_0612 note='hypothetical Protein YjjZ; Similar to Pantoea sp. At-9b, protein of unknown function DUF1435 (NCBI: ZP_05730070.1); COG: Unknown Function; Subcellular localization as predicted by Psort 2.0: Inner Membrane' product='hypothetical protein' protein_id=YP_003518907.1 transl_table=11
NC_013956	GenBank	tRNA	706086	706172	+	-1	.	db_xref=GeneID:8894447 locus_tag=PANA_t0015 note='tRNA-Leu Anticodon: cag' product=tRNA-Leu
NC_013956	GenBank	tRNA	706201	706287	+	-1	.	db_xref=GeneID:8894448 locus_tag=PANA_t0016 note='tRNA-Leu Anticodon: cag' product=tRNA-Leu
NC_013956	GenBank	tRNA	706318	706404	+	-1	.	db_xref=GeneID:8894449 locus_tag=PANA_t0017 note='tRNA-Leu Anticodon: cag' product=tRNA-Leu
NC_013956	GenBank	CDS	706566	707690	+	-1	.	codon_start=1 db_xref=GI:291616166 db_xref=GeneID:8894450 gene=rsmC locus_tag=PANA_0613 note='Ribosomal RNA small subunit methyltransferase C; Similar to Pantoea sp. At-9b, rRNA (guanine-N(2)-)-methyltransferase (NCBI: ZP_05730071.1); COG: Translation, ribosomal structure and biogenesis; Subcellular localization as predicted by Psort 2.0: Unknown' product=RsmC protein_id=YP_003518908.1 transl_tab…
NC_013956	GenBank	CDS	707703	708113	+	1	.	codon_start=1 db_xref=GI:291616167 db_xref=GeneID:8894451 gene=holD locus_tag=PANA_0614 note='DNA polymerase III psi subunit; Similar to Pantoea sp. At-9b, DNA polymerase III psi subunit (NCBI: ZP_05730072.1); COG: DNA replication, recombination and repair; Subcellular localization as predicted by Psort 2.0: Unknown' product=HolD protein_id=YP_003518909.1 transl_table=11
NC_013956	GenBank	CDS	708079	708525	+	1	.	codon_start=1 db_xref=GI:291616168 db_xref=GeneID:8894452 gene=rimI locus_tag=PANA_0615 note='Ribosomal-protein-alanine acetyltransferase; Similar to Pantoea sp. At-9b, ribosomal-protein-alanine acetyltransferase (NCBI: ZP_05730073.1); COG: Translation, ribosomal structure and biogenesis; Subcellular localization as predicted by Psort 2.0: Cytoplasmic' product=RimI protein_id=YP_003518910.1 trans…
NC_013956	GenBank	CDS	708542	709225	+	1	.	codon_start=1 db_xref=GI:291616169 db_xref=GeneID:8894453 gene=yjjG locus_tag=PANA_0616 note='5'-nucleotidase YjjG; Similar to Pantoea sp. At-9b, HAD-superfamily hydrolase, subfamily IA, variant 1 (NCBI: ZP_05730074.1); COG: Nucleotide transport and metabolism; Subcellular localization as predicted by Psort 2.0: Unknown' product='hypothetical protein' protein_id=YP_003518911.1 transl_table=11
NC_013956	GenBank	CDS	709354	710022	+	-1	.	codon_start=1 db_xref=GI:291616170 db_xref=GeneID:8894454 gene=smp locus_tag=PANA_0617 note='Protein Smp precursor; Similar to Pantoea sp. At-9b, conserved hypothetical protein (NCBI: ZP_05730076.1); COG: General function prediction only; Subcellular localization as predicted by Psort 2.0: Inner Membrane' product=Smp protein_id=YP_003518912.1 transl_table=11
NC_013956	GenBank	CDS	710097	711107	+	1	.	codon_start=1 db_xref=GI:291616171 db_xref=GeneID:8894455 gene=serB locus_tag=PANA_0618 note='Phosphoserine phosphatase; Similar to Pantoea sp. At-9b, phosphoserine phosphatase SerB (NCBI: ZP_05730077.1); COG: Amino acid transport and metabolism; Subcellular localization as predicted by Psort 2.0: Unknown' product=SerB protein_id=YP_003518913.1 transl_table=11
NC_013956	GenBank	CDS	711121	712503	+	1	.	codon_start=1 db_xref=GI:291616172 db_xref=GeneID:8894456 gene=radA locus_tag=PANA_0619 note='DNA repair protein RadA; Similar to Pantoea sp. At-9b, DNA repair protein RadA (NCBI: ZP_05730078.1); COG: Posttranslational modification, protein turnover, chaperones; Subcellular localization as predicted by Psort 2.0: Unknown' product=RadA protein_id=YP_003518914.1 transl_table=11
NC_013956	GenBank	CDS	712569	713834	+	1	.	codon_start=1 db_xref=GI:291616173 db_xref=GeneID:8894457 gene=nadR locus_tag=PANA_0620 note='Transcriptional regulator NadR; Similar to Pantoea sp. At-9b, transcriptional regulator, XRE family (NCBI: ZP_05730079.1); COG: Coenzyme transport and metabolism; Subcellular localization as predicted by Psort 2.0: Unknown' product=NadR protein_id=YP_003518915.1 transl_table=11
NC_013956	GenBank	CDS	714163	715095	+	1	.	codon_start=1 db_xref=GI:291616174 db_xref=GeneID:8894458 gene=yqeI locus_tag=PANA_0621 note='Sensory Transducer; Similar to Erwinia tasmaniensis Et1/99, Putative transcriptional regulator (NCBI: YP_001906342.1); COG: Transcription; Subcellular localization as predicted by Psort 2.0: Unknown' product='hypothetical protein' protein_id=YP_003518916.1 transl_table=11
NC_013956	GenBank	CDS	715089	715541	+	1	.	codon_start=1 db_xref=GI:291616175 db_xref=GeneID:8894459 locus_tag=PANA_0622 note='Similar to Escherichia coli Vir68, hypothetical protein pVir_96 (NCBI: YP_003034071.1); COG: Unknown Function; Subcellular localization as predicted by Psort 2.0: Unknown' product='hypothetical Protein' protein_id=YP_003518917.1 transl_table=11
NC_013956	GenBank	CDS	715743	716336	+	1	.	codon_start=1 db_xref=GI:291616176 db_xref=GeneID:8894460 gene=f17a-A locus_tag=PANA_0623 note='F17 fimbrial protein precursor; Similar to Escherichia coli Vir68, hypothetical protein pVir_97 (NCBI: YP_003034072.1); COG: Cell motility and chemotaxis; Subcellular localization as predicted by Psort 2.0: Extracellular' product=F17a-A protein_id=YP_003518918.1 transl_table=11
NC_013956	GenBank	CDS	716376	717065	+	1	.	codon_start=1 db_xref=GI:291616177 db_xref=GeneID:8894461 gene=mrkB locus_tag=PANA_0624 note='Fimbrial Chaperone protein MrkB precursor; Similar to Escherichia coli Vir68, hypothetical protein pVir_98 (NCBI: YP_003034073.1); COG: Cell motility and chemotaxis; Subcellular localization as predicted by Psort 2.0: Periplasmic' product=MrkB protein_id=YP_003518919.1 transl_table=11
NC_013956	GenBank	CDS	717071	719593	+	1	.	codon_start=1 db_xref=GI:291616178 db_xref=GeneID:8894462 gene=htrE locus_tag=PANA_0625 note='Outer membrane usher protein HtrE precursor; Similar to Escherichia coli Vir68, hypothetical protein pVir_99 (NCBI: YP_003034074.1); COG: Cell motility and chemotaxis; Subcellular localization as predicted by Psort 2.0: Outer Membrane' product=HtrE protein_id=YP_003518920.1 transl_table=11
NC_013956	GenBank	CDS	719608	720891	+	1	.	codon_start=1 db_xref=GI:291616179 db_xref=GeneID:8894463 locus_tag=PANA_0626 note='Fimbrial Protein; Similar to Escherichia coli Vir68, hypothetical protein pVir_100 (NCBI: YP_003034075.1); COG: Cell motility and chemotaxis; Subcellular localization as predicted by Psort 2.0: Unknown' product='hypothetical Protein' protein_id=YP_003518921.1 transl_table=11
NC_013956	GenBank	CDS	720851	721648	+	1	.	codon_start=1 db_xref=GI:291616180 db_xref=GeneID:8894464 gene=ecpD locus_tag=PANA_0627 note='Fimbrial Chaperone protein ecpD precursor; Similar to Escherichia coli Vir68, hypothetical protein pVir_101 (NCBI: YP_003034076.1); COG: Cell motility and chemotaxis; Subcellular localization as predicted by Psort 2.0: Unknown' product=EcpD protein_id=YP_003518922.1 transl_table=11
NC_013956	GenBank	CDS	721694	722695	+	-1	.	codon_start=1 db_xref=GI:291616181 db_xref=GeneID:8894465 gene=qor locus_tag=PANA_0628 note='Zinc-type alcohol dehydrogenase-like protein; Similar to Erwinia tasmaniensis Et1/99, Zinc-containing alcohol dehydrogenase superfamily (NCBI: YP_001906621.1); COG: Energy production and conversion; Subcellular localization as predicted by Psort 2.0: Cytoplasmic' product=Qor protein_id=YP_003518923.1 tran…
NC_013956	GenBank	CDS	722791	723687	+	1	.	codon_start=1 db_xref=GI:291616182 db_xref=GeneID:8894466 gene=ptxR locus_tag=PANA_0629 note='HTH-type transcriptional regulator PtxR; Similar to Erwinia pyrifoliae Ep1/96, LysR-family transcriptional activator (NCBI: YP_002647705.1); COG: Transcription; Subcellular localization as predicted by Psort 2.0: Cytoplasmic' product=PtxR protein_id=YP_003518924.1 transl_table=11
NC_013956	GenBank	CDS	723724	725391	+	-1	.	codon_start=1 db_xref=GI:291616183 db_xref=GeneID:8894467 gene=yjjK locus_tag=PANA_0630 note='ABC transporter ATP-binding protein YjjK; Similar to Erwinia pyrifoliae Ep1/96, Putative ATP-binding component of a transport system (NCBI: YP_002647706.1); COG: General function prediction only; Subcellular localization as predicted by Psort 2.0: Cytoplasmic' product='hypothetical protein' protein_id=YP…
NC_013956	GenBank	CDS	725630	726433	+	-1	.	codon_start=1 db_xref=GI:291616184 db_xref=GeneID:8894468 gene=deoR locus_tag=PANA_0631 note='Deoxyribose operon repressor; Similar to Pantoea sp. At-9b, transcriptional regulator, DeoR family (NCBI: ZP_05730084.1); COG: Transcription; Subcellular localization as predicted by Psort 2.0: Unknown' product=DeoR protein_id=YP_003518926.1 transl_table=11
NC_013956	GenBank	CDS	726780	727697	+	1	.	codon_start=1 db_xref=GI:291616185 db_xref=GeneID:8894469 gene=rbkS locus_tag=PANA_0632 note='Ribokinase; Similar to Yersinia frederiksenii ATCC 33641, Deoxyribokinase (NCBI: ZP_04634138.1); COG: Carbohydrate transport and metabolism; Subcellular localization as predicted by Psort 2.0: Cytoplasmic' product=RbkS protein_id=YP_003518927.1 transl_table=11
NC_013956	GenBank	CDS	727707	729032	+	1	.	codon_start=1 db_xref=GI:291616186 db_xref=GeneID:8894470 gene=fucP locus_tag=PANA_0633 note='L-fucose-proton symporter; Similar to Yersinia frederiksenii ATCC 33641, L-fucose permease (NCBI: ZP_04634139.1); COG: Carbohydrate transport and metabolism; Subcellular localization as predicted by Psort 2.0: Inner Membrane' product=FucP protein_id=YP_003518928.1 transl_table=11
NC_013956	GenBank	CDS	729029	730042	+	1	.	codon_start=1 db_xref=GI:291616187 db_xref=GeneID:8894471 locus_tag=PANA_0634 note='Cytoplasmic Protein; Similar to Salmonella enterica subsp. enterica serovar Typhi str. Ty2, hypothetical protein t3727 (NCBI: NP_807360.1); COG: Unknown Function; Subcellular localization as predicted by Psort 2.0: Unknown' product='hypothetical Protein' protein_id=YP_003518929.1 transl_table=11
NC_013956	GenBank	CDS	730660	732252	+	1	.	codon_start=1 db_xref=GI:291616188 db_xref=GeneID:8894472 gene=ddc locus_tag=PANA_0635 note='L-2,4-diaminobutyrate decarboxylase; Similar to Erwinia tasmaniensis Et1/99, Putative decarboxylase (NCBI: YP_001908943.1); COG: Amino acid transport and metabolism; Subcellular localization as predicted by Psort 2.0: Unknown' product=Ddc protein_id=YP_003518930.1 transl_table=11
NC_013956	GenBank	CDS	732263	733555	+	1	.	codon_start=1 db_xref=GI:291616189 db_xref=GeneID:8894473 gene=alcA locus_tag=PANA_0636 note='Alcaligin biosynthesis enzyme; Similar to Erwinia tasmaniensis Et1/99, Probable siderophore biosynthetic enzyme (NCBI: YP_001908944.1); COG: Secondary metabolites biosynthesis, transport and catabolism; Subcellular localization as predicted by Psort 2.0: Cytoplasmic' product=AlcA protein_id=YP_003518931.…
NC_013956	GenBank	CDS	733440	735908	+	1	.	codon_start=1 db_xref=GI:291616190 db_xref=GeneID:8894474 gene=rhbF locus_tag=PANA_0637 note='Rhizobactin siderophore biosynthesis protein RhbF; Similar to Erwinia pyrifoliae Ep1/96, siderophore biosynthesis protein, probable alcaligin (NCBI: YP_002650224.1); COG: Translation, ribosomal structure and biogenesis; Subcellular localization as predicted by Psort 2.0: Unknown' product=RhbF protein_id=…
NC_013956	GenBank	CDS	736052	737221	+	1	.	codon_start=1 db_xref=GI:291616191 db_xref=GeneID:8894475 gene=cmr locus_tag=PANA_0638 note='Multidrug translocase Cmr; Similar to Erwinia pyrifoliae Ep1/96, Multidrug translocase MdfA (Chloramphenicol resistance pump Cmr) (NCBI: YP_002648582.1); COG: Carbohydrate transport and metabolism; Subcellular localization as predicted by Psort 2.0: Inner Membrane' product=Cmr protein_id=YP_003518933.1 tr…
NC_013956	GenBank	CDS	737259	739310	+	-1	.	codon_start=1 db_xref=GI:291616192 db_xref=GeneID:8894476 gene=foxA locus_tag=PANA_0639 note='Ferrioxamine receptor precursor; Similar to Erwinia amylovora, ferrioxamine receptor (NCBI: CAA11064.1); COG: Inorganic ion transport and metabolism; Subcellular localization as predicted by Psort 2.0: Outer Membrane' product=FoxA protein_id=YP_003518934.1 transl_table=11
NC_013956	GenBank	CDS	739685	740383	+	-1	.	codon_start=1 db_xref=GI:291616193 db_xref=GeneID:8894477 gene=braG locus_tag=PANA_0640 note='High-affinity branched-chain amino acid transport ATP-binding protein BraG; Similar to Pantoea sp. At-9b, urea ABC transporter, ATP-binding protein UrtE (NCBI: ZP_05730086.1); COG: Amino acid transport and metabolism; Subcellular localization as predicted by Psort 2.0: Unknown' product=BraG protein_id=YP…
NC_013956	GenBank	CDS	740384	741199	+	-1	.	codon_start=1 db_xref=GI:291616194 db_xref=GeneID:8894478 gene=braF locus_tag=PANA_0641 note='High-affinity branched-chain amino acid transport ATP-binding protein BraF; Similar to Pantoea sp. At-9b, urea ABC transporter, ATP-binding protein UrtD (NCBI: ZP_05730087.1); COG: Amino acid transport and metabolism; Subcellular localization as predicted by Psort 2.0: Inner Membrane' product=BraF protei…
NC_013956	GenBank	CDS	741168	742244	+	-1	.	codon_start=1 db_xref=GI:291616195 db_xref=GeneID:8894479 gene=livM locus_tag=PANA_0642 note='High-affinity branched-chain amino acid transport system permease protein LivM; Similar to Pantoea sp. At-9b, urea ABC transporter, permease protein UrtC (NCBI: ZP_05730088.1); COG: Amino acid transport and metabolism; Subcellular localization as predicted by Psort 2.0: Inner Membrane' product=LivM prote…
NC_013956	GenBank	CDS	742244	743809	+	-1	.	codon_start=1 db_xref=GI:291616196 db_xref=GeneID:8894480 gene=braD locus_tag=PANA_0643 note='High-affinity branched-chain amino acid transport system permease protein BraD; Similar to Pantoea sp. At-9b, urea ABC transporter, permease protein UrtB (NCBI: ZP_05730089.1); COG: Amino acid transport and metabolism; Subcellular localization as predicted by Psort 2.0: Inner Membrane' product=BraD prote…
NC_013956	GenBank	CDS	743887	745158	+	-1	.	codon_start=1 db_xref=GI:291616197 db_xref=GeneID:8894481 gene=amiC locus_tag=PANA_0644 note='Aliphatic amidase expression-regulating protein; Similar to Pantoea sp. At-9b, urea ABC transporter, urea binding protein (NCBI: ZP_05732502.1); COG: Cell wall/membrane/envelope biogenesis; Subcellular localization as predicted by Psort 2.0: Unknown' product=AmiC protein_id=YP_003518939.1 transl_table=11
NC_013956	GenBank	CDS	745186	745887	+	-1	.	codon_start=1 db_xref=GI:291616198 db_xref=GeneID:8894482 gene=ntaR locus_tag=PANA_0645 note='Nta operon transcriptional regulator; Similar to Pantoea sp. At-9b, transcriptional regulator, GntR family (NCBI: ZP_05732503.1); COG: Transcription; Subcellular localization as predicted by Psort 2.0: Unknown' product=NtaR protein_id=YP_003518940.1 transl_table=11
NC_013956	GenBank	CDS	745897	751314	+	-1	.	codon_start=1 db_xref=GI:291616199 db_xref=GeneID:8894483 locus_tag=PANA_0646 note='Urea amidolyase [Includes: Urea carboxylase]; Similar to Pantoea sp. At-9b, urea carboxylase (NCBI: ZP_05732504.1); COG: Lipid transport and metabolism; Subcellular localization as predicted by Psort 2.0: Cytoplasmic' product=DUR1,2 protein_id=YP_003518941.1 transl_table=11
NC_013956	GenBank	CDS	751585	753504	+	1	.	codon_start=1 db_xref=GI:291616200 db_xref=GeneID:8894484 gene=slt locus_tag=PANA_0647 note='Soluble lytic murein transglycosylase precursor; Similar to Pantoea sp. At-9b, Lytic transglycosylase catalytic (NCBI: ZP_05732506.1); COG: Cell wall/membrane/envelope biogenesis; Subcellular localization as predicted by Psort 2.0: Periplasmic' product=Slt protein_id=YP_003518942.1 transl_table=11
NC_013956	GenBank	CDS	753549	753869	+	1	.	codon_start=1 db_xref=GI:291616201 db_xref=GeneID:8894485 gene=trpR locus_tag=PANA_0648 note='Trp operon repressor; Similar to Pantoea sp. At-9b, Trp operon repressor (NCBI: ZP_05732507.1); COG: Transcription; Subcellular localization as predicted by Psort 2.0: Cytoplasmic' product=TrpR protein_id=YP_003518943.1 transl_table=11
NC_013956	GenBank	CDS	753870	754388	+	-1	.	codon_start=1 db_xref=GI:291616202 db_xref=GeneID:8894486 gene=yjjX locus_tag=PANA_0649 note='hypothetical UPF0244 protein YjjX; Similar to Pantoea sp. At-9b, protein of unknown function DUF84 (NCBI: ZP_05732508.1); COG: Unknown Function; Subcellular localization as predicted by Psort 2.0: Unknown' product='hypothetical protein' protein_id=YP_003518944.1 transl_table=11
NC_013956	GenBank	CDS	754449	755096	+	1	.	codon_start=1 db_xref=GI:291616203 db_xref=GeneID:8894487 gene=gpmB locus_tag=PANA_0650 note='Probable phosphoglycerate mutase GpmB; Similar to Pantoea sp. At-9b, Phosphoglycerate mutase (NCBI: ZP_05732509.1); COG: Carbohydrate transport and metabolism; Subcellular localization as predicted by Psort 2.0: Unknown' product=GpmB protein_id=YP_003518945.1 transl_table=11
NC_013956	GenBank	CDS	755135	756001	+	-1	.	codon_start=1 db_xref=GI:291616204 db_xref=GeneID:8894488 gene=rob locus_tag=PANA_0651 note='Right origin-binding protein; Similar to Pantoea sp. At-9b, transcriptional regulator, AraC family (NCBI: ZP_05732510.1); COG: Transcription; Subcellular localization as predicted by Psort 2.0: Cytoplasmic' product=Rob protein_id=YP_003518946.1 transl_table=11
NC_013956	GenBank	CDS	756077	756670	+	1	.	codon_start=1 db_xref=GI:291616205 db_xref=GeneID:8894489 gene=creA locus_tag=PANA_0652 note='Protein CreA; Similar to Pantoea sp. At-9b, CreA family protein (NCBI: ZP_05732511.1); COG: Unknown Function; Subcellular localization as predicted by Psort 2.0: Unknown' product=CreA protein_id=YP_003518947.1 transl_table=11
NC_013956	GenBank	CDS	756714	757430	+	-1	.	codon_start=1 db_xref=GI:291616206 db_xref=GeneID:8894490 gene=arcA locus_tag=PANA_0653 note='Aerobic respiration control protein ArcA; Similar to Pantoea sp. At-9b, two component transcriptional regulator, winged helix family (NCBI: ZP_05729727.1); COG: Signal transduction mechanism; Subcellular localization as predicted by Psort 2.0: Cytoplasmic' product=ArcA protein_id=YP_003518948.1 transl_ta…
NC_013956	GenBank	CDS	757990	758733	+	1	.	codon_start=1 db_xref=GI:291616207 db_xref=GeneID:8894491 gene=lasT locus_tag=PANA_0654 note='tRNA/rRNA Methyltransferase; Similar to Pantoea sp. At-9b, RNA methyltransferase, TrmH family, group 1 (NCBI: ZP_05729728.1); COG: Translation, ribosomal structure and biogenesis; Subcellular localization as predicted by Psort 2.0: Unknown' product=LasT protein_id=YP_003518949.1 transl_table=11
NC_013956	GenBank	CDS	759085	761547	+	1	.	codon_start=1 db_xref=GI:291616208 db_xref=GeneID:8894492 gene=thrA locus_tag=PANA_0655 note='Bifunctional aspartokinase/homoserine dehydrogenase I; Similar to Pantoea sp. At-9b, aspartate kinase (NCBI: ZP_05729729.1); COG: Amino acid transport and metabolism; Subcellular localization as predicted by Psort 2.0: Unknown' product=ThrA protein_id=YP_003518950.1 transl_table=11
NC_013956	GenBank	CDS	761529	762479	+	1	.	codon_start=1 db_xref=GI:291616209 db_xref=GeneID:8894493 gene=thrB locus_tag=PANA_0656 note='Homoserine kinase; Similar to Pantoea sp. At-9b, homoserine kinase (NCBI: ZP_05729730.1); COG: Amino acid transport and metabolism; Subcellular localization as predicted by Psort 2.0: Unknown' product=ThrB protein_id=YP_003518951.1 transl_table=11
NC_013956	GenBank	CDS	762483	763766	+	1	.	codon_start=1 db_xref=GI:291616210 db_xref=GeneID:8894494 gene=thrC locus_tag=PANA_0657 note='Threonine synthase; Similar to Erwinia tasmaniensis Et1/99, threonine synthase (NCBI: YP_001906644.1); COG: Amino acid transport and metabolism; Subcellular localization as predicted by Psort 2.0: Unknown' product=ThrC protein_id=YP_003518952.1 transl_table=11
NC_013956	GenBank	CDS	763838	764611	+	-1	.	codon_start=1 db_xref=GI:291616211 db_xref=GeneID:8894495 gene=yaaA locus_tag=PANA_0658 note='hypothetical UPF0246 protein YPO0462/y3714/YP3720; Similar to Pantoea sp. At-9b, protein of unknown function DUF328 (NCBI: ZP_05729732.1); COG: Unknown Function; Subcellular localization as predicted by Psort 2.0: Unknown' product=YaaA protein_id=YP_003518953.1 transl_table=11
NC_013956	GenBank	CDS	764819	765772	+	1	.	codon_start=1 db_xref=GI:291616212 db_xref=GeneID:8894496 gene=talB locus_tag=PANA_0659 note='Transaldolase B; Similar to Pantoea sp. At-9b, transaldolase (NCBI: ZP_05729733.1); COG: Carbohydrate transport and metabolism; Subcellular localization as predicted by Psort 2.0: Unknown' product=TalB protein_id=YP_003518954.1 transl_table=11
NC_013956	GenBank	CDS	765890	766477	+	1	.	codon_start=1 db_xref=GI:291616213 db_xref=GeneID:8894497 gene=mog locus_tag=PANA_0660 note='Molybdopterin biosynthesis Mog protein; Similar to Pantoea sp. At-9b, molybdenum cofactor synthesis domain protein (NCBI: ZP_05729734.1); COG: Coenzyme transport and metabolism; Subcellular localization as predicted by Psort 2.0: Unknown' product=Mog protein_id=YP_003518955.1 transl_table=11
NC_013956	GenBank	CDS	766582	767889	+	1	.	codon_start=1 db_xref=GI:291616214 db_xref=GeneID:8894498 gene=proP locus_tag=PANA_0661 note='Proline/betaine transporter; Similar to Citrobacter youngae ATCC 29220, hypothetical protein CIT292_00904 (NCBI: ZP_03835167.1); COG: Carbohydrate transport and metabolism; Subcellular localization as predicted by Psort 2.0: Inner Membrane' product=ProP protein_id=YP_003518956.1 transl_table=11
NC_013956	GenBank	CDS	767935	768495	+	-1	.	codon_start=1 db_xref=GI:291616215 db_xref=GeneID:8894499 gene=yaaH locus_tag=PANA_0662 note='Inner membrane protein YaaH; Similar to Klebsiella pneumoniae subsp. pneumoniae MGH 78578, hypothetical protein KPN_00011 (NCBI: YP_001333702.1); COG: Carbohydrate transport and metabolism; Subcellular localization as predicted by Psort 2.0: Inner Membrane' product=YaaH protein_id=YP_003518957.1 transl_t…
NC_013956	GenBank	CDS	768793	770703	+	1	.	codon_start=1 db_xref=GI:291616216 db_xref=GeneID:8894500 gene=dnaK locus_tag=PANA_0663 note='Chaperone protein DnaK; Similar to Pantoea sp. At-9b, chaperone protein DnaK (NCBI: ZP_05729737.1); COG: Posttranslational modification, protein turnover, chaperones; Subcellular localization as predicted by Psort 2.0: Cytoplasmic' product='molecular chaperone DnaK' protein_id=YP_003518958.1 transl_table…
NC_013956	GenBank	CDS	770806	771951	+	1	.	codon_start=1 db_xref=GI:291616217 db_xref=GeneID:8894501 gene=dnaJ locus_tag=PANA_0664 note='Chaperone protein DnaJ; Similar to Pantoea sp. At-9b, chaperone protein DnaJ (NCBI: ZP_05729738.1); COG: Posttranslational modification, protein turnover, chaperones; Subcellular localization as predicted by Psort 2.0: Cytoplasmic' product=DnaJ protein_id=YP_003518959.1 transl_table=11
NC_013956	GenBank	CDS	772213	773391	+	1	.	codon_start=1 db_xref=GI:291616218 db_xref=GeneID:8894502 gene=nhaA locus_tag=PANA_0665 note='Na(+)/H(+) antiporter 1; Similar to Erwinia tasmaniensis Et1/99, Na(+)/H(+) antiporter 1 (NCBI: YP_001906652.1); COG: Inorganic ion transport and metabolism; Subcellular localization as predicted by Psort 2.0: Inner Membrane' product=NhaA protein_id=YP_003518960.1 transl_table=11
NC_013956	GenBank	CDS	773865	774023	+	1	.	codon_start=1 db_xref=GI:291616219 db_xref=GeneID:8894503 locus_tag=PANA_0666 note='Similar to Erwinia pyrifoliae Ep1/96, hypothetical protein EpC_06980 (NCBI: YP_002647728.1); COG: Unknown Function; Subcellular localization as predicted by Psort 2.0: Unknown' product='hypothetical Protein' protein_id=YP_003518961.1 transl_table=11
NC_013956	GenBank	CDS	773880	774143	+	-1	.	codon_start=1 db_xref=GI:291616220 db_xref=GeneID:8894504 gene=rpsT locus_tag=PANA_0667 note='30S ribosomal subunit protein S20; Similar to Erwinia tasmaniensis Et1/99, 30S ribosomal protein S20 (NCBI: YP_001906654.1); COG: Coenzyme transport and metabolism; Subcellular localization as predicted by Psort 2.0: Cytoplasmic' product=RpsT protein_id=YP_003518962.1 transl_table=11
NC_013956	GenBank	CDS	774461	775387	+	1	.	codon_start=1 db_xref=GI:291616221 db_xref=GeneID:8894505 gene=ribF locus_tag=PANA_0668 note='Riboflavin biosynthesis protein ribF [Includes: Riboflavin kinase]; Similar to Pantoea sp. At-9b, riboflavin biosynthesis protein RibF (NCBI: ZP_05729742.1); COG: Translation, ribosomal structure and biogenesis; Subcellular localization as predicted by Psort 2.0: Unknown' product=RibF protein_id=YP_00351…
NC_013956	GenBank	CDS	775417	778236	+	1	.	codon_start=1 db_xref=GI:291616222 db_xref=GeneID:8894506 gene=ileS locus_tag=PANA_0669 note='Isoleucyl-tRNA synthetase; Similar to Erwinia tasmaniensis Et1/99, isoleucyl-tRNA synthetase (NCBI: YP_001906656.1); COG: Translation, ribosomal structure and biogenesis; Subcellular localization as predicted by Psort 2.0: Cytoplasmic' product=IleS protein_id=YP_003518964.1 transl_table=11
NC_013956	GenBank	CDS	778236	778739	+	1	.	codon_start=1 db_xref=GI:291616223 db_xref=GeneID:8894507 gene=lspA locus_tag=PANA_0670 note='Lipoprotein signal peptidase; Similar to Erwinia pyrifoliae Ep1/96, Lipoprotein signal peptidase (NCBI: YP_002647731.1); COG: Cell wall/membrane/envelope biogenesis; Subcellular localization as predicted by Psort 2.0: Inner Membrane' product=LspA protein_id=YP_003518965.1 transl_table=11
NC_013956	GenBank	CDS	778743	779213	+	1	.	codon_start=1 db_xref=GI:291616224 db_xref=GeneID:8894508 gene=fkpB locus_tag=PANA_0671 note='FKBP-type 16 kDa peptidyl-prolyl cis-trans isomerase; Similar to Pantoea sp. At-9b, peptidylprolyl isomerase FKBP-type (NCBI: ZP_05729746.1); COG: Posttranslational modification, protein turnover, chaperones; Subcellular localization as predicted by Psort 2.0: Cytoplasmic' product=FkpB protein_id=YP_0035…
NC_013956	GenBank	CDS	779194	780144	+	1	.	codon_start=1 db_xref=GI:291616225 db_xref=GeneID:8894509 gene=ispH locus_tag=PANA_0672 note='4-hydroxy-3-methylbut-2-enyl diphosphate reductase; Similar to Klebsiella pneumoniae subsp. pneumoniae MGH 78578, 4-hydroxy-3-methylbut-2-enyl diphosphate reductase (NCBI: YP_001333714.1); COG: Lipid transport and metabolism; Subcellular localization as predicted by Psort 2.0: Unknown' product=IspH prote…
NC_013956	GenBank	CDS	780355	781170	+	1	.	codon_start=1 db_xref=GI:291616226 db_xref=GeneID:8894510 gene=dapB locus_tag=PANA_0673 note='Dihydrodipicolinate reductase; Similar to Pantoea sp. At-9b, dihydrodipicolinate reductase (NCBI: ZP_05729748.1); COG: Amino acid transport and metabolism; Subcellular localization as predicted by Psort 2.0: Cytoplasmic' product=DapB protein_id=YP_003518968.1 transl_table=11
NC_013956	GenBank	CDS	781613	782788	+	1	.	codon_start=1 db_xref=GI:291616227 db_xref=GeneID:8894511 gene=carA locus_tag=PANA_0674 note='Carbamoyl-phosphate synthase small chain; Similar to Klebsiella pneumoniae subsp. pneumoniae MGH 78578, carbamoyl phosphate synthase small subunit (NCBI: YP_001333730.1); COG: Amino acid transport and metabolism; Subcellular localization as predicted by Psort 2.0: Unknown' product=CarA protein_id=YP_0035…
NC_013956	GenBank	CDS	782760	786032	+	1	.	codon_start=1 db_xref=GI:291616228 db_xref=GeneID:8894512 gene=carB locus_tag=PANA_0675 note='Carbamoyl-phosphate synthase large chain; Similar to Pantoea sp. At-9b, carbamoyl-phosphate synthase, large subunit (NCBI: ZP_05729750.1); COG: Amino acid transport and metabolism; Subcellular localization as predicted by Psort 2.0: Cytoplasmic' product=CarB protein_id=YP_003518970.1 transl_table=11
NC_013956	GenBank	CDS	787235	787609	+	1	.	codon_start=1 db_xref=GI:291616229 db_xref=GeneID:8894513 locus_tag=PANA_0676 note='Similar to Edwardsiella tarda EIB202, hypothetical protein ETAE_1962 (NCBI: YP_003296010.1); COG: Defense mechanisms; Subcellular localization as predicted by Psort 2.0: Unknown' product='hypothetical Protein' protein_id=YP_003518971.1 transl_table=11
NC_013956	GenBank	CDS	787791	788849	+	-1	.	codon_start=1 db_xref=GI:291616230 db_xref=GeneID:8894514 locus_tag=PANA_0677 note='Similar to Klebsiella pneumoniae 342, NAD-dependent epimerase/dehydratase family protein (NCBI: YP_002239082.1); COG: Cell wall/membrane/envelope biogenesis; Subcellular localization as predicted by Psort 2.0: Unknown' product='hypothetical Protein' protein_id=YP_003518972.1 transl_table=11
NC_013956	GenBank	CDS	788945	789832	+	1	.	codon_start=1 db_xref=GI:291616231 db_xref=GeneID:8894515 gene=yhjC locus_tag=PANA_0678 note='Putative HTH-type transcriptional regulator HI1364; Similar to Klebsiella pneumoniae 342, transcriptional regulator, LysR family (NCBI: YP_002239081.1); COG: Transcription; Subcellular localization as predicted by Psort 2.0: Cytoplasmic' product='hypothetical protein' protein_id=YP_003518973.1 transl_tab…
NC_013956	GenBank	CDS	790095	791234	+	1	.	codon_start=1 db_xref=GI:291616232 db_xref=GeneID:8894516 locus_tag=PANA_0679 note='Outer Membrane Protein; Similar to Serratia proteamaculans 568, putative outer membrane protein (NCBI: YP_001479624.1); COG: Cell wall/membrane/envelope biogenesis; Subcellular localization as predicted by Psort 2.0: Unknown' product='hypothetical Protein' protein_id=YP_003518974.1 transl_table=11
NC_013956	GenBank	CDS	791434	791949	+	1	.	codon_start=1 db_xref=GI:291616233 db_xref=GeneID:8894517 gene=folA locus_tag=PANA_0680 note='Dihydrofolate reductase; Similar to Pantoea sp. At-9b, Dihydrofolate reductase (NCBI: ZP_05729752.1); COG: Coenzyme transport and metabolism; Subcellular localization as predicted by Psort 2.0: Unknown' product=FolA protein_id=YP_003518975.1 transl_table=11
NC_013956	GenBank	CDS	792006	792863	+	-1	.	codon_start=1 db_xref=GI:291616234 db_xref=GeneID:8894518 gene=apaH locus_tag=PANA_0681 note='Bis(5'-nucleosyl)-tetraphosphatase, symmetrical; Similar to Pantoea sp. At-9b, bis(5'nucleosyl)-tetraphosphatase, ApaH (NCBI: ZP_05729753.1); COG: Signal transduction mechanism; Subcellular localization as predicted by Psort 2.0: Unknown' product=ApaH protein_id=YP_003518976.1 transl_table=11
NC_013956	GenBank	CDS	792918	793295	+	-1	.	codon_start=1 db_xref=GI:291616235 db_xref=GeneID:8894519 gene=apaG locus_tag=PANA_0682 note='Protein ApaG; Similar to Pantoea sp. At-9b, ApaG domain protein (NCBI: ZP_05729754.1); COG: Inorganic ion transport and metabolism; Subcellular localization as predicted by Psort 2.0: Unknown' product=ApaG protein_id=YP_003518977.1 transl_table=11
NC_013956	GenBank	CDS	793299	794120	+	-1	.	codon_start=1 db_xref=GI:291616236 db_xref=GeneID:8894520 gene=ksgA locus_tag=PANA_0683 note='Dimethyladenosine transferase; Similar to Pantoea sp. At-9b, dimethyladenosine transferase (NCBI: ZP_05729755.1); COG: Translation, ribosomal structure and biogenesis; Subcellular localization as predicted by Psort 2.0: Cytoplasmic' product=KsgA protein_id=YP_003518978.1 transl_table=11
NC_013956	GenBank	CDS	794113	795105	+	-1	.	codon_start=1 db_xref=GI:291616237 db_xref=GeneID:8894521 gene=pdxA locus_tag=PANA_0684 note='4-hydroxythreonine-4-phosphate dehydrogenase; Similar to Pantoea sp. At-9b, 4-hydroxythreonine-4-phosphate dehydrogenase (NCBI: ZP_05729756.1); COG: Coenzyme transport and metabolism; Subcellular localization as predicted by Psort 2.0: Unknown' product=PdxA protein_id=YP_003518979.1 transl_table=11
NC_013956	GenBank	CDS	795095	796390	+	-1	.	codon_start=1 db_xref=GI:291616238 db_xref=GeneID:8894522 gene=surA locus_tag=PANA_0685 note='Chaperone surA precursor; Similar to Pantoea sp. At-9b, SurA domain protein (NCBI: ZP_05729757.1); COG: Posttranslational modification, protein turnover, chaperones; Subcellular localization as predicted by Psort 2.0: Periplasmic' product=SurA protein_id=YP_003518980.1 transl_table=11
NC_013956	GenBank	CDS	796445	798853	+	-1	.	codon_start=1 db_xref=GI:291616239 db_xref=GeneID:8894523 gene=imp locus_tag=PANA_0686 note='Organic solvent tolerance protein precursor; Similar to Pantoea sp. At-9b, Organic solvent tolerance protein (NCBI: ZP_05729758.1); COG: Posttranslational modification, protein turnover, chaperones; Subcellular localization as predicted by Psort 2.0: Outer Membrane' product=Imp protein_id=YP_003518981.1 t…
NC_013956	GenBank	CDS	799000	799815	+	1	.	codon_start=1 db_xref=GI:291616240 db_xref=GeneID:8894524 gene=djlA locus_tag=PANA_0687 note='DnaJ-like protein djlA; Similar to Pantoea sp. At-9b, heat shock protein DnaJ domain protein (NCBI: ZP_05729759.1); COG: Posttranslational modification, protein turnover, chaperones; Subcellular localization as predicted by Psort 2.0: Unknown' product=DjlA protein_id=YP_003518982.1 transl_table=11
NC_013956	GenBank	CDS	799873	800526	+	-1	.	codon_start=1 db_xref=GI:291616241 db_xref=GeneID:8894525 gene=rluA locus_tag=PANA_0688 note='Ribosomal large subunit pseudouridine synthase A; Similar to Pantoea sp. At-9b, pseudouridine synthase (NCBI: ZP_05729760.1); COG: Translation, ribosomal structure and biogenesis; Subcellular localization as predicted by Psort 2.0: Cytoplasmic' product=RluA protein_id=YP_003518983.1 transl_table=11
NC_013956	GenBank	CDS	800564	803536	+	-1	.	codon_start=1 db_xref=GI:291616242 db_xref=GeneID:8894526 gene=rapA locus_tag=PANA_0689 note='RNA polymerase associated protein RapA; Similar to Pantoea sp. At-9b, SNF2-related protein (NCBI: ZP_05729761.1); COG: Transcription; Subcellular localization as predicted by Psort 2.0: Unknown' product=RapA protein_id=YP_003518984.1 transl_table=11
NC_013956	GenBank	CDS	803626	806037	+	-1	.	codon_start=1 db_xref=GI:291616243 db_xref=GeneID:8894527 gene=polB locus_tag=PANA_0690 note='DNA polymerase II; Similar to Pantoea sp. At-9b, DNA-directed DNA polymerase (NCBI: ZP_05729762.1); COG: DNA replication, recombination and repair; Subcellular localization as predicted by Psort 2.0: Unknown' product=PolB protein_id=YP_003518985.1 transl_table=11
NC_013956	GenBank	CDS	806154	806918	+	1	.	codon_start=1 db_xref=GI:291616244 db_xref=GeneID:8894528 gene=yabI locus_tag=PANA_0691 note='Inner membrane protein YabI; Similar to Pantoea sp. At-9b, hypothetical protein Pat9bDRAFT_3079 (NCBI: ZP_05729763.1); COG: Unknown Function; Subcellular localization as predicted by Psort 2.0: Inner Membrane' product=YabI protein_id=YP_003518986.1 transl_table=11
NC_013956	GenBank	CDS	806915	807616	+	-1	.	codon_start=1 db_xref=GI:291616245 db_xref=GeneID:8894529 gene=thiQ locus_tag=PANA_0692 note='Thiamine transport ATP-binding protein ThiQ; Similar to Pantoea sp. At-9b, ABC transporter, ATPase subunit, ThiQ subfamily (NCBI: ZP_05729764.1); COG: Coenzyme transport and metabolism; Subcellular localization as predicted by Psort 2.0: Inner Membrane' product=ThiQ protein_id=YP_003518987.1 transl_table…
NC_013956	GenBank	CDS	807600	809210	+	-1	.	codon_start=1 db_xref=GI:291616246 db_xref=GeneID:8894530 gene=thiP locus_tag=PANA_0693 note='Thiamine transport system permease protein ThiP; Similar to Pantoea sp. At-9b, thiamine ABC transporter, inner membrane subunit (NCBI: ZP_05729765.1); COG: Inorganic ion transport and metabolism; Subcellular localization as predicted by Psort 2.0: Inner Membrane' product=ThiP protein_id=YP_003518988.1 tr…
NC_013956	GenBank	CDS	809186	810172	+	-1	.	codon_start=1 db_xref=GI:291616247 db_xref=GeneID:8894531 gene=tbpA locus_tag=PANA_0694 note='Thiamine-binding periplasmic protein precursor; Similar to Pantoea sp. At-9b, thiamine ABC transporter, periplasmic binding protein (NCBI: ZP_05729766.1); COG: Coenzyme transport and metabolism; Subcellular localization as predicted by Psort 2.0: Periplasmic' product=TbpA protein_id=YP_003518989.1 transl…
NC_013956	GenBank	CDS	810356	812128	+	-1	.	codon_start=1 db_xref=GI:291616248 db_xref=GeneID:8894532 gene=yabN locus_tag=PANA_0695 note='ABC-Type Transport System Periplasmic Component; Similar to Pantoea sp. At-9b, extracellular solute-binding protein family 5 (NCBI: ZP_05729767.1); COG: Amino acid transport and metabolism; Subcellular localization as predicted by Psort 2.0: Unknown' product=YabN protein_id=YP_003518990.1 transl_table=11
NC_013956	GenBank	CDS	812271	813449	+	1	.	codon_start=1 db_xref=GI:291616249 db_xref=GeneID:8894533 gene=setA locus_tag=PANA_0696 note='Sugar efflux transporter A; Similar to Enterobacter sp. 638, sugar efflux transporter (NCBI: YP_001175356.1); COG: Carbohydrate transport and metabolism; Subcellular localization as predicted by Psort 2.0: Inner Membrane' product=SetA protein_id=YP_003518991.1 transl_table=11
NC_013956	GenBank	CDS	813493	814785	+	-1	.	codon_start=1 db_xref=GI:291616250 db_xref=GeneID:8894534 gene=dgoT locus_tag=PANA_0697 note='D-galactonate transporter; Similar to Klebsiella pneumoniae 342, transporter, anion:cation symporter (ACS) family (NCBI: YP_002240462.1); COG: Carbohydrate transport and metabolism; Subcellular localization as predicted by Psort 2.0: Inner Membrane' product=DgoT protein_id=YP_003518992.1 transl_table=11
NC_013956	GenBank	CDS	814996	815880	+	1	.	codon_start=1 db_xref=GI:291616251 db_xref=GeneID:8894535 gene=yybE locus_tag=PANA_0698 note='Putative HTH-type transcriptional regulator YybE; Similar to Klebsiella pneumoniae 342, transcriptional regulator, LysR family (NCBI: YP_002240461.1); COG: Transcription; Subcellular localization as predicted by Psort 2.0: Cytoplasmic' product='hypothetical protein' protein_id=YP_003518993.1 transl_table…
NC_013956	GenBank	CDS	815928	816689	+	-1	.	codon_start=1 db_xref=GI:291616252 db_xref=GeneID:8894536 gene=aroD locus_tag=PANA_0699 note='3-dehydroquinate dehydratase; Similar to Oryza sativa Indica Group, hypothetical protein OsI_06912 (NCBI: EEC72997.1); COG: Amino acid transport and metabolism; Subcellular localization as predicted by Psort 2.0: Unknown' product=AroD protein_id=YP_003518994.1 transl_table=11
NC_013956	GenBank	CDS	816705	817934	+	-1	.	codon_start=1 db_xref=GI:291616253 db_xref=GeneID:8894537 gene=ydiM locus_tag=PANA_0700 note='Inner membrane transport protein YdiM; Similar to Escherichia fergusonii ATCC 35469, putative transporter; MFS superfamily (NCBI: YP_002381317.1); COG: Carbohydrate transport and metabolism; Subcellular localization as predicted by Psort 2.0: Inner Membrane' product='hypothetical protein' protein_id=YP_0…
NC_013956	GenBank	CDS	817931	818794	+	-1	.	codon_start=1 db_xref=GI:291616254 db_xref=GeneID:8894538 gene=aroE locus_tag=PANA_0701 note='Shikimate dehydrogenase; Similar to Klebsiella pneumoniae subsp. pneumoniae MGH 78578, shikimate 5-dehydrogenase (NCBI: YP_001333765.1); COG: Amino acid transport and metabolism; Subcellular localization as predicted by Psort 2.0: Unknown' product=AroE protein_id=YP_003518996.1 transl_table=11
NC_013956	GenBank	CDS	818805	820853	+	-1	.	codon_start=1 db_xref=GI:291616255 db_xref=GeneID:8894539 gene=fadH locus_tag=PANA_0702 note='NADH oxidase; Similar to Klebsiella pneumoniae NTUH-K2044, NADH:flavin oxidoreductase (NCBI: YP_002917786.1); COG: General function prediction only; Subcellular localization as predicted by Psort 2.0: Unknown' product=FadH protein_id=YP_003518997.1 transl_table=11
NC_013956	GenBank	CDS	821233	821838	+	-1	.	codon_start=1 db_xref=GI:291616256 db_xref=GeneID:8894540 gene=leuD locus_tag=PANA_0703 note='3-isopropylmalate dehydratase small subunit; Similar to Citrobacter koseri ATCC BAA-895, isopropylmalate isomerase small subunit (NCBI: YP_001454827.1); COG: Amino acid transport and metabolism; Subcellular localization as predicted by Psort 2.0: Unknown' product=LeuD protein_id=YP_003518998.1 transl_tab…
NC_013956	GenBank	CDS	821849	823180	+	-1	.	codon_start=1 db_xref=GI:291616257 db_xref=GeneID:8894541 gene=leuC locus_tag=PANA_0704 note='3-isopropylmalate dehydratase large subunit; Similar to Pantoea sp. At-9b, 3-isopropylmalate dehydratase, large subunit (NCBI: ZP_05729770.1); COG: Amino acid transport and metabolism; Subcellular localization as predicted by Psort 2.0: Cytoplasmic' product=LeuC protein_id=YP_003518999.1 transl_table=11
NC_013956	GenBank	CDS	823251	824342	+	-1	.	codon_start=1 db_xref=GI:291616258 db_xref=GeneID:8894542 gene=leuB locus_tag=PANA_0705 note='3-isopropylmalate dehydrogenase; Similar to Pantoea sp. At-9b, 3-isopropylmalate dehydrogenase (NCBI: ZP_05729771.1); COG: Energy production and conversion; Subcellular localization as predicted by Psort 2.0: Cytoplasmic' product=LeuB protein_id=YP_003519000.1 transl_table=11
NC_013956	GenBank	CDS	824345	826018	+	-1	.	codon_start=1 db_xref=GI:291616259 db_xref=GeneID:8894543 gene=leuA locus_tag=PANA_0706 note='2-isopropylmalate synthase; Similar to Pantoea sp. At-9b, 2-isopropylmalate synthase (NCBI: ZP_05729772.1); COG: Amino acid transport and metabolism; Subcellular localization as predicted by Psort 2.0: Unknown' product=LeuA protein_id=YP_003519001.1 transl_table=11
NC_013956	GenBank	CDS	826730	828538	+	1	.	codon_start=1 db_xref=GI:291616260 db_xref=GeneID:8894544 gene=ilvI locus_tag=PANA_0707 note='Acetolactate synthase isozyme III large subunit; Similar to Pantoea sp. At-9b, acetolactate synthase, large subunit, biosynthetic type (NCBI: ZP_05729773.1); COG: Amino acid transport and metabolism; Subcellular localization as predicted by Psort 2.0: Cytoplasmic' product=IlvI protein_id=YP_003519002.1 t…
NC_013956	GenBank	CDS	828511	829032	+	1	.	codon_start=1 db_xref=GI:291616261 db_xref=GeneID:8894545 gene=ilvH locus_tag=PANA_0708 note='Acetolactate synthase isozyme III small subunit; Similar to Citrobacter koseri ATCC BAA-895, acetolactate synthase 3 regulatory subunit (NCBI: YP_001454820.1); COG: Amino acid transport and metabolism; Subcellular localization as predicted by Psort 2.0: Unknown' product=IlvH protein_id=YP_003519003.1 tra…
NC_013956	GenBank	CDS	829229	830239	+	1	.	codon_start=1 db_xref=GI:291616262 db_xref=GeneID:8894546 gene=fruR locus_tag=PANA_0709 note='Fructose repressor; Similar to Pantoea sp. At-9b, transcriptional regulator, LacI family (NCBI: ZP_05729775.1); COG: Transcription; Subcellular localization as predicted by Psort 2.0: Cytoplasmic' product=FruR protein_id=YP_003519004.1 transl_table=11
NC_013956	GenBank	CDS	830715	831191	+	1	.	codon_start=1 db_xref=GI:291616263 db_xref=GeneID:8894547 gene=mraZ locus_tag=PANA_0710 note='Protein MraZ; Similar to Pantoea sp. At-9b, MraZ protein (NCBI: ZP_05729776.1); COG: Cell division and chromosome partitioning; Subcellular localization as predicted by Psort 2.0: Unknown' product=MraZ protein_id=YP_003519005.1 transl_table=11
NC_013956	GenBank	CDS	831194	832135	+	1	.	codon_start=1 db_xref=GI:291616264 db_xref=GeneID:8894548 gene=mraW locus_tag=PANA_0711 note='S-adenosyl-methyltransferase MraW; Similar to Pantoea sp. At-9b, S-adenosyl-methyltransferase MraW (NCBI: ZP_05729777.1); COG: Cell wall/membrane/envelope biogenesis; Subcellular localization as predicted by Psort 2.0: Cytoplasmic' product=MraW protein_id=YP_003519006.1 transl_table=11
NC_013956	GenBank	CDS	832132	832452	+	1	.	codon_start=1 db_xref=GI:291616265 db_xref=GeneID:8894549 gene=ftsL locus_tag=PANA_0712 note='Cell division protein FtsL; Similar to Erwinia pyrifoliae Ep1/96, Cell division protein FtsL (NCBI: YP_002647766.1); COG: Cell division and chromosome partitioning; Subcellular localization as predicted by Psort 2.0: Unknown' product=FtsL protein_id=YP_003519007.1 transl_table=11
NC_013956	GenBank	CDS	832469	834235	+	1	.	codon_start=1 db_xref=GI:291616266 db_xref=GeneID:8894550 gene=ftsI locus_tag=PANA_0713 note='Peptidoglycan synthetase FtsI precursor; Similar to Pantoea sp. At-9b, Peptidoglycan glycosyltransferase (NCBI: ZP_05729779.1); COG: Cell wall/membrane/envelope biogenesis; Subcellular localization as predicted by Psort 2.0: Inner Membrane' product=FtsI protein_id=YP_003519008.1 transl_table=11
NC_013956	GenBank	CDS	834210	835709	+	1	.	codon_start=1 db_xref=GI:291616267 db_xref=GeneID:8894551 gene=murE locus_tag=PANA_0714 note='UDP-N-acetylmuramoylalanyl-D-glutamate--2, 6-diaminopimelate ligase; Similar to Pantoea sp. At-9b, UDP-N-acetylmuramyl-tripeptide synthetase (NCBI: ZP_05729780.1); COG: Cell wall/membrane/envelope biogenesis; Subcellular localization as predicted by Psort 2.0: Cytoplasmic' product=MurE protein_id=YP_0035…
NC_013956	GenBank	CDS	835706	837064	+	1	.	codon_start=1 db_xref=GI:291616268 db_xref=GeneID:8894552 gene=murF locus_tag=PANA_0715 note='UDP-N-acetylmuramoyl-tripeptide--D-alanyl-D-alanine ligase; Similar to Pantoea sp. At-9b, UDP-N-acetylmuramoylalanyl-D-glutamyl-2, 6-diaminopimelate/D-alanyl-D-alanyl ligase (NCBI: ZP_05729781.1); COG: Cell wall/membrane/envelope biogenesis; Subcellular localization as predicted by Psort 2.0: Periplasmic…
NC_013956	GenBank	CDS	837058	838140	+	1	.	codon_start=1 db_xref=GI:291616269 db_xref=GeneID:8894553 gene=mraY locus_tag=PANA_0716 note='Phospho-N-acetylmuramoyl-pentapeptide-transferase; Similar to Pantoea sp. At-9b, phospho-N-acetylmuramoyl-pentapeptide-transferase (NCBI: ZP_05729782.1); COG: Cell wall/membrane/envelope biogenesis; Subcellular localization as predicted by Psort 2.0: Inner Membrane' product=MraY protein_id=YP_003519011.1…
NC_013956	GenBank	CDS	838143	839459	+	1	.	codon_start=1 db_xref=GI:291616270 db_xref=GeneID:8894554 gene=murD locus_tag=PANA_0717 note='UDP-N-acetylmuramoylalanine--D-glutamate ligase; Similar to Pantoea sp. At-9b, UDP-N-acetylmuramoylalanine/D-glutamate ligase (NCBI: ZP_05729783.1); COG: Cell wall/membrane/envelope biogenesis; Subcellular localization as predicted by Psort 2.0: Unknown' product=MurD protein_id=YP_003519012.1 transl_tabl…
NC_013956	GenBank	CDS	839459	840673	+	1	.	codon_start=1 db_xref=GI:291616271 db_xref=GeneID:8894555 gene=ftsW locus_tag=PANA_0718 note='Cell division protein FtsW; Similar to Pantoea sp. At-9b, cell division protein FtsW (NCBI: ZP_05729784.1); COG: Cell division and chromosome partitioning; Subcellular localization as predicted by Psort 2.0: Inner Membrane' product=FtsW protein_id=YP_003519013.1 transl_table=11
NC_013956	GenBank	CDS	840670	841728	+	1	.	codon_start=1 db_xref=GI:291616272 db_xref=GeneID:8894556 gene=murG locus_tag=PANA_0719 note='UDP-N-acetylglucosamine--N-acetylmuramyl- (pentapeptide) pyrophosphoryl-undecaprenol N-acetylglucosamine transferase; Similar to Pantoea, UDP-N-acetylglucosamine--N-acetylmuramyl-(pentapeptide) pyrophosphoryl-undecaprenol N-acetylglucosamine transferase (NCBI: ZP_05729785.1); COG: Cell wall/membrane/enve…
NC_013956	GenBank	CDS	841803	843278	+	1	.	codon_start=1 db_xref=GI:291616273 db_xref=GeneID:8894557 gene=murC locus_tag=PANA_0720 note='UDP-N-acetylmuramate--L-alanine ligase; Similar to Pantoea sp. At-9b, UDP-N-acetylmuramate/alanine ligase (NCBI: ZP_05729786.1); COG: Cell wall/membrane/envelope biogenesis; Subcellular localization as predicted by Psort 2.0: Cytoplasmic' product=MurC protein_id=YP_003519015.1 transl_table=11
NC_013956	GenBank	CDS	843271	844188	+	1	.	codon_start=1 db_xref=GI:291616274 db_xref=GeneID:8894558 gene=ddlB locus_tag=PANA_0721 note='D-alanine--D-alanine ligase B; Similar to Pantoea sp. At-9b, D-alanine/D-alanine ligase (NCBI: ZP_05729787.1); COG: Cell wall/membrane/envelope biogenesis; Subcellular localization as predicted by Psort 2.0: Cytoplasmic' product=DdlB protein_id=YP_003519016.1 transl_table=11
NC_013956	GenBank	CDS	844190	845029	+	1	.	codon_start=1 db_xref=GI:291616275 db_xref=GeneID:8894559 gene=ftsQ locus_tag=PANA_0722 note='Cell division protein FtsQ; Similar to Pantoea sp. At-9b, cell division protein FtsQ (NCBI: ZP_05729788.1); COG: Cell wall/membrane/envelope biogenesis; Subcellular localization as predicted by Psort 2.0: Unknown' product=FtsQ protein_id=YP_003519017.1 transl_table=11
NC_013956	GenBank	CDS	845026	846315	+	1	.	codon_start=1 db_xref=GI:291616276 db_xref=GeneID:8894560 gene=ftsA locus_tag=PANA_0723 note='Cell division protein FtsA; Similar to Pantoea sp. At-9b, cell division protein FtsA (NCBI: ZP_05729789.1); COG: Cell division and chromosome partitioning; Subcellular localization as predicted by Psort 2.0: Unknown' product=FtsA protein_id=YP_003519018.1 transl_table=11
NC_013956	GenBank	CDS	846353	847507	+	1	.	codon_start=1 db_xref=GI:291616277 db_xref=GeneID:8894561 gene=ftsZ locus_tag=PANA_0724 note='Cell division protein FtsZ; Similar to Pantoea sp. At-9b, cell division protein FtsZ (NCBI: ZP_05729790.1); COG: Cell division and chromosome partitioning; Subcellular localization as predicted by Psort 2.0: Unknown' product=FtsZ protein_id=YP_003519019.1 transl_table=11
NC_013956	GenBank	CDS	847609	848526	+	1	.	codon_start=1 db_xref=GI:291616278 db_xref=GeneID:8894562 gene=lpxC locus_tag=PANA_0725 note='UDP-3-O-[3-hydroxymyristoyl] N-acetylglucosamine deacetylase; Similar to Pantoea sp. At-9b, UDP-3-0-acyl N-acetylglucosamine deacetylase (NCBI: ZP_05729791.1); COG: Cell wall/membrane/envelope biogenesis; Subcellular localization as predicted by Psort 2.0: Cytoplasmic' product=LpxC protein_id=YP_00351902…
NC_013956	GenBank	CDS	848799	849323	+	1	.	codon_start=1 db_xref=GI:291616279 db_xref=GeneID:8894563 gene=secM locus_tag=PANA_0726 note='Secretion monitor precursor; Similar to Pantoea sp. At-9b, secretion monitor family proten (NCBI: ZP_05729792.1); COG: Intracellular trafficking, secretion, and vesicular transport; Subcellular localization as predicted by Psort 2.0: Inner Membrane' product=SecM protein_id=YP_003519021.1 transl_table=11
NC_013956	GenBank	CDS	849395	852100	+	1	.	codon_start=1 db_xref=GI:291616280 db_xref=GeneID:8894564 gene=secA locus_tag=PANA_0727 note='Preprotein translocase SecA subunit; Similar to Pantoea sp. At-9b, preprotein translocase, SecA subunit (NCBI: ZP_05729793.1); COG: Intracellular trafficking, secretion, and vesicular transport; Subcellular localization as predicted by Psort 2.0: Unknown' product=SecA protein_id=YP_003519022.1 transl_tab…
NC_013956	GenBank	CDS	852238	852633	+	1	.	codon_start=1 db_xref=GI:291616281 db_xref=GeneID:8894565 gene=mutT locus_tag=PANA_0728 note='Mutator MutT protein; Similar to Pantoea sp. At-9b, mutator MutT protein (NCBI: ZP_05729794.1); COG: DNA replication, recombination and repair; Subcellular localization as predicted by Psort 2.0: Unknown' product=MutT protein_id=YP_003519023.1 transl_table=11
NC_013956	GenBank	CDS	852665	852877	+	-1	.	codon_start=1 db_xref=GI:291616282 db_xref=GeneID:8894566 gene=yacG locus_tag=PANA_0729 note='UPF0243 zinc-binding protein YacG; Similar to Pantoea sp. At-9b, protein of unknown function DUF329 (NCBI: ZP_05729795.1); COG: Unknown Function; Subcellular localization as predicted by Psort 2.0: Unknown' product=YacG protein_id=YP_003519024.1 transl_table=11
NC_013956	GenBank	CDS	852871	853614	+	-1	.	codon_start=1 db_xref=GI:291616283 db_xref=GeneID:8894567 gene=yacF locus_tag=PANA_0730 note='hypothetical UPF0289 protein YacF; Similar to Pantoea sp. At-9b, protein of unknown function DUF1342 (NCBI: ZP_05729796.1); COG: Unknown Function; Subcellular localization as predicted by Psort 2.0: Unknown' product=YacF protein_id=YP_003519025.1 transl_table=11
NC_013956	GenBank	CDS	853618	854214	+	-1	.	codon_start=1 db_xref=GI:291616284 db_xref=GeneID:8894568 gene=coaE locus_tag=PANA_0731 note='Dephospho-CoA kinase; Similar to Pantoea sp. At-9b, dephospho-CoA kinase (NCBI: ZP_05729797.1); COG: Coenzyme transport and metabolism; Subcellular localization as predicted by Psort 2.0: Unknown' product=CoaE protein_id=YP_003519026.1 transl_table=11
NC_013956	GenBank	CDS	854460	855500	+	1	.	codon_start=1 db_xref=GI:291616285 db_xref=GeneID:8894569 gene=guaC locus_tag=PANA_0732 note='GMP reductase; Similar to Pantoea sp. At-9b, guanosine monophosphate reductase (NCBI: ZP_05729798.1); COG: Nucleotide transport and metabolism; Subcellular localization as predicted by Psort 2.0: Unknown' product=GuaC protein_id=YP_003519027.1 transl_table=11
NC_013956	GenBank	CDS	855541	856755	+	-1	.	codon_start=1 db_xref=GI:291616286 db_xref=GeneID:8894570 gene=hofC locus_tag=PANA_0733 note='Protein transport protein HofC; Similar to Pantoea sp. At-9b, type II secretion system protein (NCBI: ZP_05729799.1); COG: Intracellular trafficking, secretion, and vesicular transport; Subcellular localization as predicted by Psort 2.0: Inner Membrane' product=HofC protein_id=YP_003519028.1 transl_table…
NC_013956	GenBank	CDS	856733	858139	+	-1	.	codon_start=1 db_xref=GI:291616287 db_xref=GeneID:8894571 gene=hofB locus_tag=PANA_0734 note='Protein transport protein HofB; Similar to Pantoea sp. At-9b, type II secretion system protein E (NCBI: ZP_05729800.1); COG: Intracellular trafficking, secretion, and vesicular transport; Subcellular localization as predicted by Psort 2.0: Cytoplasmic' product=HofB protein_id=YP_003519029.1 transl_table=…
NC_013956	GenBank	CDS	858105	858560	+	-1	.	codon_start=1 db_xref=GI:291616288 db_xref=GeneID:8894572 gene=ppdD locus_tag=PANA_0735 note='Prepilin peptidase dependent protein D precursor; Similar to Pantoea sp. At-9b, prelipin peptidase dependent protein (NCBI: ZP_05729801.1); COG: Intracellular trafficking, secretion, and vesicular transport; Subcellular localization as predicted by Psort 2.0: Extracellular' product=PpdD protein_id=YP_003…
NC_013956	GenBank	CDS	858738	859652	+	-1	.	codon_start=1 db_xref=GI:291616289 db_xref=GeneID:8894573 gene=nadC locus_tag=PANA_0736 note='Nicotinate-nucleotide pyrophosphorylase [carboxylating]; Similar to Pantoea sp. At-9b, nicotinate-nucleotide pyrophosphorylase (NCBI: ZP_05729802.1); COG: Coenzyme transport and metabolism; Subcellular localization as predicted by Psort 2.0: Unknown' product=NadC protein_id=YP_003519031.1 transl_table=11
NC_013956	GenBank	CDS	859832	860383	+	1	.	codon_start=1 db_xref=GI:291616290 db_xref=GeneID:8894574 gene=ampD locus_tag=PANA_0737 note='Protein AmpD; Similar to Pantoea sp. At-9b, N-acetylmuramyl-L-alanine amidase, negative regulator of AmpC, AmpD (NCBI: ZP_05729803.1); COG: Defense mechanisms; Subcellular localization as predicted by Psort 2.0: Cytoplasmic' product=AmpD protein_id=YP_003519032.1 transl_table=11
NC_013956	GenBank	CDS	860400	861254	+	1	.	codon_start=1 db_xref=GI:291616291 db_xref=GeneID:8894575 gene=ampE locus_tag=PANA_0738 note='Protein AmpE; Similar to Pantoea sp. At-9b, signaling modulator of AmpD, AmpE (NCBI: ZP_05729804.1); COG: Defense mechanisms; Subcellular localization as predicted by Psort 2.0: Inner Membrane' product=AmpE protein_id=YP_003519033.1 transl_table=11
NC_013956	GenBank	CDS	861236	862195	+	-1	.	codon_start=1 db_xref=GI:291616292 db_xref=GeneID:8894576 locus_tag=PANA_0739 note='Alpha-N-arabinofuranosidase II precursor; Similar to Pantoea sp. At-9b, Alpha-N-arabinofuranosidase (NCBI: ZP_05729805.1); COG: Carbohydrate transport and metabolism; Subcellular localization as predicted by Psort 2.0: Unknown' product='hypothetical Protein' protein_id=YP_003519034.1 transl_table=11
NC_013956	GenBank	CDS	862192	863595	+	-1	.	codon_start=1 db_xref=GI:291616293 db_xref=GeneID:8894577 gene=yicJ locus_tag=PANA_0740 note='Inner membrane symporter YicJ; Similar to Pantoea sp. At-9b, sugar (Glycoside-Pentoside-Hexuronide) transporter (NCBI: ZP_05729806.1); COG: Carbohydrate transport and metabolism; Subcellular localization as predicted by Psort 2.0: Inner Membrane' product='hypothetical protein' protein_id=YP_003519035.1 t…
NC_013956	GenBank	CDS	863772	864980	+	-1	.	codon_start=1 db_xref=GI:291616294 db_xref=GeneID:8894578 gene=aroP locus_tag=PANA_0741 note='Aromatic amino acid transport protein AroP; Similar to Pantoea sp. At-9b, amino acid permease-associated region (NCBI: ZP_05729807.1); COG: Amino acid transport and metabolism; Subcellular localization as predicted by Psort 2.0: Inner Membrane' product=AroP protein_id=YP_003519036.1 transl_table=11
NC_013956	GenBank	CDS	865641	866405	+	1	.	codon_start=1 db_xref=GI:291616295 db_xref=GeneID:8894579 gene=pdhR locus_tag=PANA_0742 note='Pyruvate dehydrogenase complex repressor; Similar to Erwinia tasmaniensis Et1/99, transcriptional regulator PdhR (NCBI: YP_001906757.1); COG: Transcription; Subcellular localization as predicted by Psort 2.0: Unknown' product=PdhR protein_id=YP_003519037.1 transl_table=11
NC_013956	GenBank	CDS	866508	869174	+	1	.	codon_start=1 db_xref=GI:291616296 db_xref=GeneID:8894580 gene=aceE locus_tag=PANA_0743 note='Pyruvate dehydrogenase E1 component; Similar to Pantoea sp. At-9b, 2-oxo-acid dehydrogenase E1 subunit, homodimeric type (NCBI: ZP_05729809.1); COG: Energy production and conversion; Subcellular localization as predicted by Psort 2.0: Unknown' product=AceE protein_id=YP_003519038.1 transl_table=11
NC_013956	GenBank	CDS	869189	871087	+	1	.	codon_start=1 db_xref=GI:291616297 db_xref=GeneID:8894581 gene=aceF locus_tag=PANA_0744 note='Dihydrolipoyllysine-residue acetyltransferase component of pyruvate dehydrogenase complex; Similar to Pantoea sp. At-9b, pyruvate dehydrogenase complex dihydrolipoamide acetyltransferase (NCBI: ZP_05729810.1); COG: Energy production and conversion; Subcellular localization as predicted by Psort 2.0: Cyto…
NC_013956	GenBank	CDS	871368	872795	+	1	.	codon_start=1 db_xref=GI:291616298 db_xref=GeneID:8894582 gene=lpdA locus_tag=PANA_0745 note='Dihydrolipoyl dehydrogenase; Similar to Pantoea sp. At-9b, dihydrolipoamide dehydrogenase (NCBI: ZP_05729811.1); COG: Energy production and conversion; Subcellular localization as predicted by Psort 2.0: Cytoplasmic' product=LpdA protein_id=YP_003519040.1 transl_table=11
NC_013956	GenBank	CDS	873408	874328	+	-1	.	codon_start=1 db_xref=GI:291616299 db_xref=GeneID:8894583 gene=ycaN locus_tag=PANA_0746 note='Putative HTH-type transcriptional regulator YcaN; Similar to Pantoea sp. At-9b, transcriptional regulator, LysR family (NCBI: ZP_05729812.1); COG: Transcription; Subcellular localization as predicted by Psort 2.0: Cytoplasmic' product='hypothetical protein' protein_id=YP_003519041.1 transl_table=11
NC_013956	GenBank	CDS	874426	875424	+	1	.	codon_start=1 db_xref=GI:291616300 db_xref=GeneID:8894584 gene=yajO locus_tag=PANA_0747 note='Auxin-induced protein; Similar to Pantoea sp. At-9b, aldo/keto reductase (NCBI: ZP_05729813.1); COG: Energy production and conversion; Subcellular localization as predicted by Psort 2.0: Unknown' product=YajO protein_id=YP_003519042.1 transl_table=11
NC_013956	GenBank	CDS	875571	878267	+	1	.	codon_start=1 db_xref=GI:291616301 db_xref=GeneID:8894585 gene=acnB locus_tag=PANA_0748 note='Aconitate hydratase 2; Similar to Klebsiella pneumoniae NTUH-K2044, aconitate hydratase (NCBI: YP_002917837.1); COG: Energy production and conversion; Subcellular localization as predicted by Psort 2.0: Unknown' product=AcnB protein_id=YP_003519043.1 transl_table=11
NC_013956	GenBank	CDS	878426	878788	+	1	.	codon_start=1 db_xref=GI:291616302 db_xref=GeneID:8894586 gene=yacL locus_tag=PANA_0749 note='hypothetical UPF0231 protein YacL; Similar to Escherichia coli O103:H2 str. 12009, hypothetical protein ECO103_0119 (NCBI: YP_003220131.1); COG: Unknown Function; Subcellular localization as predicted by Psort 2.0: Unknown' product=YacL protein_id=YP_003519044.1 transl_table=11
NC_013956	GenBank	CDS	878907	879896	+	1	.	codon_start=1 db_xref=GI:291616303 db_xref=GeneID:8894587 gene=kdgT1 locus_tag=PANA_0750 note='2-keto-3-deoxygluconate permease 1; Similar to Salmonella enterica subsp. enterica serovar Dublin str. CT_02021853, 2-keto-3-deoxygluconate permease (NCBI: YP_002214117.1); COG: Carbohydrate transport and metabolism; Subcellular localization as predicted by Psort 2.0: Inner Membrane' product=KdgT1 prote…
NC_013956	GenBank	CDS	879893	881164	+	1	.	codon_start=1 db_xref=GI:291616304 db_xref=GeneID:8894588 gene=ygbK locus_tag=PANA_0751 note='Type III Effector Hrp-Dependent Outers YgbK; Similar to Salmonella enterica subsp. enterica serovar Schwarzengrund str. SL480, putative inner membrane protein (NCBI: ZP_02659989.1); COG: Unknown Function; Subcellular localization as predicted by Psort 2.0: Unknown' product='hypothetical protein' protein_…
NC_013956	GenBank	CDS	881774	883321	+	1	.	codon_start=1 db_xref=GI:291616305 db_xref=GeneID:8894589 gene=tcp locus_tag=PANA_0752 note='Methyl-accepting chemotaxis citrate transducer; Similar to Cronobacter turicensis, Methyl-accepting chemotaxis protein II (NCBI: YP_003210818.1); COG: Posttranslational modification, protein turnover, chaperones; Subcellular localization as predicted by Psort 2.0: Inner Membrane' product=Tcp protein_id=YP…
NC_013956	GenBank	CDS	883374	884558	+	-1	.	codon_start=1 db_xref=GI:291616306 db_xref=GeneID:8894590 gene=rhlB locus_tag=PANA_0753 note='Rhamnosyltransferase I Subunit B; Similar to Dickeya dadantii Ech586, glycosyl transferase family 28 (NCBI: YP_003334236.1); COG: Carbohydrate transport and metabolism; Subcellular localization as predicted by Psort 2.0: Unknown' product=RhlB protein_id=YP_003519048.1 transl_table=11
NC_013956	GenBank	CDS	884548	885441	+	-1	.	codon_start=1 db_xref=GI:291616307 db_xref=GeneID:8894591 gene=rhlA locus_tag=PANA_0754 note='Rhamnosyltransferase I Subunit A; Similar to Dickeya dadantii Ech703, alpha/beta hydrolase fold protein (NCBI: YP_002987902.1); COG: General function prediction only; Subcellular localization as predicted by Psort 2.0: Unknown' product=RhlA protein_id=YP_003519049.1 transl_table=11
NC_013956	GenBank	CDS	886047	886856	+	-1	.	codon_start=1 db_xref=GI:291616308 db_xref=GeneID:8894592 gene=speD locus_tag=PANA_0755 note='S-adenosylmethionine decarboxylase proenzyme; Similar to Pantoea sp. At-9b, S-adenosylmethionine decarboxylase proenzyme (NCBI: ZP_05729834.1); COG: Amino acid transport and metabolism; Subcellular localization as predicted by Psort 2.0: Unknown' product=SpeD protein_id=YP_003519050.1 transl_table=11
NC_013956	GenBank	CDS	886885	887775	+	-1	.	codon_start=1 db_xref=GI:291616309 db_xref=GeneID:8894593 gene=speE locus_tag=PANA_0756 note='Spermidine synthase; Similar to Pantoea sp. At-9b, spermidine synthase (NCBI: ZP_05729835.1); COG: Amino acid transport and metabolism; Subcellular localization as predicted by Psort 2.0: Unknown' product=SpeE protein_id=YP_003519051.1 transl_table=11
NC_013956	GenBank	CDS	887857	888216	+	-1	.	codon_start=1 db_xref=GI:291616310 db_xref=GeneID:8894594 gene=yacC locus_tag=PANA_0757 note='Periplasmic Protein YacC; Similar to Pantoea sp. At-9b, conserved hypothetical protein (NCBI: ZP_05729836.1); COG: Unknown Function; Subcellular localization as predicted by Psort 2.0: Unknown' product=YacC protein_id=YP_003519052.1 transl_table=11
NC_013956	GenBank	CDS	888354	889964	+	1	.	codon_start=1 db_xref=GI:291616311 db_xref=GeneID:8894595 gene=cueO locus_tag=PANA_0758 note='Blue copper oxidase CueO precursor; Similar to Pantoea sp. At-9b, multicopper oxidase type 3 (NCBI: ZP_05729837.1); COG: Secondary metabolites biosynthesis, transport and catabolism; Subcellular localization as predicted by Psort 2.0: Periplasmic' product=CueO protein_id=YP_003519053.1 transl_table=11
NC_013956	GenBank	CDS	889965	891248	+	-1	.	codon_start=1 db_xref=GI:291616312 db_xref=GeneID:8894596 gene=mdeA locus_tag=PANA_0759 note='Methionine gamma-lyase; Similar to Pantoea sp. At-9b, Cystathionine gamma-lyase (NCBI: ZP_05729838.1); COG: Amino acid transport and metabolism; Subcellular localization as predicted by Psort 2.0: Cytoplasmic' product=MdeA protein_id=YP_003519054.1 transl_table=11
NC_013956	GenBank	CDS	891483	892019	+	1	.	codon_start=1 db_xref=GI:291616313 db_xref=GeneID:8894597 gene=hpt locus_tag=PANA_0760 note='Hypoxanthine phosphoribosyltransferase; Similar to Pantoea sp. At-9b, hypoxanthine phosphoribosyltransferase (NCBI: ZP_05729839.1); COG: Nucleotide transport and metabolism; Subcellular localization as predicted by Psort 2.0: Cytoplasmic' product=Hpt protein_id=YP_003519055.1 transl_table=11
NC_013956	GenBank	CDS	892089	892781	+	-1	.	codon_start=1 db_xref=GI:291616314 db_xref=GeneID:8894598 gene=can locus_tag=PANA_0761 note='Carbonic anhydrase 2; Similar to Erwinia tasmaniensis Et1/99, carbonic anhydrase (NCBI: YP_001906796.1); COG: Inorganic ion transport and metabolism; Subcellular localization as predicted by Psort 2.0: Cytoplasmic' product=Can protein_id=YP_003519056.1 transl_table=11
NC_013956	GenBank	CDS	892861	893787	+	1	.	codon_start=1 db_xref=GI:291616315 db_xref=GeneID:8894599 gene=yadG locus_tag=PANA_0762 note='ABC-Type Multidrug Transport System ATPase Component; Similar to Pantoea sp. At-9b, ABC transporter related protein (NCBI: ZP_05729840.1); COG: Defense mechanisms; Subcellular localization as predicted by Psort 2.0: Inner Membrane' product=YadG protein_id=YP_003519057.1 transl_table=11
NC_013956	GenBank	CDS	893784	894554	+	1	.	codon_start=1 db_xref=GI:291616316 db_xref=GeneID:8894600 gene=yadH locus_tag=PANA_0763 note='Inner membrane transport permease YadH; Similar to Pantoea sp. At-9b, ABC-2 type transporter (NCBI: ZP_05729841.1); COG: Defense mechanisms; Subcellular localization as predicted by Psort 2.0: Inner Membrane' product=YadH protein_id=YP_003519058.1 transl_table=11
NC_013956	GenBank	CDS	894611	894991	+	-1	.	codon_start=1 db_xref=GI:291616317 db_xref=GeneID:8894601 gene=panD locus_tag=PANA_0764 note='Aspartate 1-decarboxylase precursor; Similar to Pantoea sp. At-9b, aspartate 1-decarboxylase (NCBI: ZP_05729842.1); COG: Coenzyme transport and metabolism; Subcellular localization as predicted by Psort 2.0: Unknown' product=PanD protein_id=YP_003519059.1 transl_table=11
NC_013956	GenBank	CDS	895036	895890	+	-1	.	codon_start=1 db_xref=GI:291616318 db_xref=GeneID:8894602 gene=panC locus_tag=PANA_0765 note='Pantoate--beta-alanine ligase; Similar to Pantoea sp. At-9b, pantoate/beta-alanine ligase (NCBI: ZP_05729843.1); COG: Coenzyme transport and metabolism; Subcellular localization as predicted by Psort 2.0: Unknown' product=PanC protein_id=YP_003519060.1 transl_table=11
NC_013956	GenBank	CDS	895906	896700	+	-1	.	codon_start=1 db_xref=GI:291616319 db_xref=GeneID:8894603 gene=panB locus_tag=PANA_0766 note='3-methyl-2-oxobutanoate hydroxymethyltransferase; Similar to Pantoea sp. At-9b, 3-methyl-2-oxobutanoate hydroxymethyltransferase (NCBI: ZP_05729844.1); COG: Coenzyme transport and metabolism; Subcellular localization as predicted by Psort 2.0: Unknown' product=PanB protein_id=YP_003519061.1 transl_table=…
NC_013956	GenBank	CDS	896784	897269	+	-1	.	codon_start=1 db_xref=GI:291616320 db_xref=GeneID:8894604 gene=folK locus_tag=PANA_0767 note='2-amino-4-hydroxy-6-hydroxymethyldihydropteridine pyrophosphokinase; Similar to Erwinia pyrifoliae Ep1/96, 7,8-dihydro-6-hydroxymethylpterin-pyrophosphokinase (NCBI: YP_002647871.1); COG: Coenzyme transport and metabolism; Subcellular localization as predicted by Psort 2.0: Unknown' product=FolK protein_…
NC_013956	GenBank	CDS	897266	898705	+	-1	.	codon_start=1 db_xref=GI:291616321 db_xref=GeneID:8894605 gene=pcnB locus_tag=PANA_0768 note='Poly(A) polymerase; Similar to Pantoea sp. At-9b, poly(A) polymerase (NCBI: ZP_05729846.1); COG: Translation, ribosomal structure and biogenesis; Subcellular localization as predicted by Psort 2.0: Unknown' product=PcnB protein_id=YP_003519063.1 transl_table=11
NC_013956	GenBank	CDS	898771	899652	+	-1	.	codon_start=1 db_xref=GI:291616322 db_xref=GeneID:8894606 gene=gluQ locus_tag=PANA_0769 note='Glutamyl-Q tRNA(Asp) synthetase; Similar to Pantoea sp. At-9b, Glutamate--tRNA ligase (NCBI: ZP_05731538.1); COG: Translation, ribosomal structure and biogenesis; Subcellular localization as predicted by Psort 2.0: Cytoplasmic' product=GluQ protein_id=YP_003519064.1 transl_table=11
NC_013956	GenBank	CDS	899723	900274	+	-1	.	codon_start=1 db_xref=GI:291616323 db_xref=GeneID:8894607 gene=dksA locus_tag=PANA_0770 note='DnaK suppressor protein; Similar to Citrobacter sp. 30_2, dnaK suppressor protein (NCBI: ZP_04559930.1); COG: Signal transduction mechanisms; Subcellular localization as predicted by Psort 2.0: Unknown' product=DksA protein_id=YP_003519065.1 transl_table=11
NC_013956	GenBank	CDS	900428	901162	+	-1	.	codon_start=1 db_xref=GI:291616324 db_xref=GeneID:8894608 gene=sfsA locus_tag=PANA_0771 note='Sugar fermentation stimulation protein homolog; Similar to Pantoea sp. At-9b, sugar fermentation stimulation protein (NCBI: ZP_05731540.1); COG: Carbohydrate transport and metabolism; Subcellular localization as predicted by Psort 2.0: Unknown' product=SfsA protein_id=YP_003519066.1 transl_table=11
NC_013956	GenBank	CDS	901144	901686	+	-1	.	codon_start=1 db_xref=GI:291616325 db_xref=GeneID:8894609 gene=ligT locus_tag=PANA_0772 note='2'-5' RNA ligase; Similar to Pantoea sp. At-9b, 2'-5' RNA ligase (NCBI: ZP_05731541.1); COG: Translation, ribosomal structure and biogenesis; Subcellular localization as predicted by Psort 2.0: Unknown' product=LigT protein_id=YP_003519067.1 transl_table=11
NC_013956	GenBank	CDS	901696	904203	+	1	.	codon_start=1 db_xref=GI:291616326 db_xref=GeneID:8894610 gene=hrpB locus_tag=PANA_0773 note='ATP-dependent RNA helicase HrpB; Similar to Pantoea sp. At-9b, ATP-dependent helicase HrpB (NCBI: ZP_05731542.1); COG: DNA replication, recombination and repair; Subcellular localization as predicted by Psort 2.0: Unknown' product=HrpB protein_id=YP_003519068.1 transl_table=11
NC_013956	GenBank	CDS	904287	906815	+	1	.	codon_start=1 db_xref=GI:291616327 db_xref=GeneID:8894611 gene=mrcB locus_tag=PANA_0774 note='Penicillin-binding protein 1B; Similar to Pantoea sp. At-9b, penicillin-binding protein 1B (NCBI: ZP_05731543.1); COG: Cell wall/membrane/envelope biogenesis; Subcellular localization as predicted by Psort 2.0: Inner Membrane' product=MrcB protein_id=YP_003519069.1 transl_table=11
NC_013956	GenBank	CDS	906848	909220	+	1	.	codon_start=1 db_xref=GI:291616328 db_xref=GeneID:8894612 gene=fhuA locus_tag=PANA_0775 note='Ferrichrome-iron receptor precursor; Similar to Pantoea agglomerans, ferrichrome iron receptor (NCBI: CAA74355.1); COG: Inorganic ion transport and metabolism; Subcellular localization as predicted by Psort 2.0: Outer Membrane' product=FhuA protein_id=YP_003519070.1 transl_table=11
NC_013956	GenBank	CDS	909224	910054	+	1	.	codon_start=1 db_xref=GI:291616329 db_xref=GeneID:8894613 gene=fhuC locus_tag=PANA_0776 note='Ferrichrome transport ATP-binding protein FhuC; Similar to Pantoea sp. At-9b, ABC transporter related protein (NCBI: ZP_05731545.1); COG: Inorganic ion transport and metabolism; Subcellular localization as predicted by Psort 2.0: Inner Membrane' product=FhuC protein_id=YP_003519071.1 transl_table=11
NC_013956	GenBank	CDS	910044	910943	+	1	.	codon_start=1 db_xref=GI:291616330 db_xref=GeneID:8894614 gene=fhuD locus_tag=PANA_0777 note='Ferrichrome-binding periplasmic protein precursor; Similar to Pantoea sp. At-9b, periplasmic binding protein (NCBI: ZP_05731546.1); COG: Inorganic ion transport and metabolism; Subcellular localization as predicted by Psort 2.0: Periplasmic' product=FhuD protein_id=YP_003519072.1 transl_table=11
NC_013956	GenBank	CDS	910943	912922	+	1	.	codon_start=1 db_xref=GI:291616331 db_xref=GeneID:8894615 gene=fhuB locus_tag=PANA_0778 note='Ferrichrome transport system permease protein FhuB; Similar to Pantoea sp. At-9b, transport system permease protein (NCBI: ZP_05731547.1); COG: Inorganic ion transport and metabolism; Subcellular localization as predicted by Psort 2.0: Inner Membrane' product=FhuB protein_id=YP_003519073.1 transl_table=11
NC_013956	GenBank	CDS	912955	914235	+	-1	.	codon_start=1 db_xref=GI:291616332 db_xref=GeneID:8894616 gene=hemL locus_tag=PANA_0779 note='Glutamate-1-semialdehyde 2,1-aminomutase; Similar to Cronobacter turicensis, Glutamate-1-semialdehyde 2,1-aminomutase (NCBI: YP_003209148.1); COG: Coenzyme transport and metabolism; Subcellular localization as predicted by Psort 2.0: Cytoplasmic' product=HemL protein_id=YP_003519074.1 transl_table=11
NC_013956	GenBank	CDS	914425	914772	+	1	.	codon_start=1 db_xref=GI:291616333 db_xref=GeneID:8894617 gene=yadR locus_tag=PANA_0780 note='HesB/YadR/YfhF Family Protein; Similar to Pantoea sp. At-9b, iron-sulfur cluster assembly accessory protein (NCBI: ZP_05731549.1); COG: Unknown Function; Subcellular localization as predicted by Psort 2.0: Unknown' product=YadR protein_id=YP_003519075.1 transl_table=11
NC_013956	GenBank	CDS	914803	915102	+	-1	.	codon_start=1 db_xref=GI:291616334 db_xref=GeneID:8894618 locus_tag=PANA_0781 note='Similar to Pantoea sp. At-9b, putative lipoprotein (NCBI: ZP_05731550.1); COG: Unknown Function; Subcellular localization as predicted by Psort 2.0: Unknown' product='hypothetical Protein' protein_id=YP_003519076.1 transl_table=11
NC_013956	GenBank	CDS	915196	916017	+	-1	.	codon_start=1 db_xref=GI:291616335 db_xref=GeneID:8894619 gene=btuF locus_tag=PANA_0782 note='Vitamin B12 binding protein precursor; Similar to Pantoea sp. At-9b, periplasmic binding protein (NCBI: ZP_05731551.1); COG: Coenzyme transport and metabolism; Subcellular localization as predicted by Psort 2.0: Periplasmic' product=BtuF protein_id=YP_003519077.1 transl_table=11
NC_013956	GenBank	CDS	915983	916681	+	-1	.	codon_start=1 db_xref=GI:291616336 db_xref=GeneID:8894620 gene=mtnN locus_tag=PANA_0783 note='MTA/SAH nucleosidase; Similar to Pantoea sp. At-9b, Adenosylhomocysteine nucleosidase (NCBI: ZP_05731552.1); COG: Nucleotide transport and metabolism; Subcellular localization as predicted by Psort 2.0: Unknown' product=MtnN protein_id=YP_003519078.1 transl_table=11
NC_013956	GenBank	CDS	916774	918264	+	1	.	codon_start=1 db_xref=GI:291616337 db_xref=GeneID:8894621 locus_tag=PANA_0784 note='Deoxyguanosinetriphosphate triphosphohydrolase; Similar to Pantoea sp. At-9b, deoxyguanosinetriphosphate triphosphohydrolase (NCBI: ZP_05731553.1); COG: Nucleotide transport and metabolism; Subcellular localization as predicted by Psort 2.0: Unknown' product='hypothetical Protein' protein_id=YP_003519079.1 transl_…
NC_013956	GenBank	CDS	918398	919852	+	1	.	codon_start=1 db_xref=GI:291616338 db_xref=GeneID:8894622 gene=degP locus_tag=PANA_0785 note='Protease DegP precursor; Similar to Pantoea sp. At-9b, protease Do (NCBI: ZP_05731554.1); COG: Posttranslational modification, protein turnover, chaperones; Subcellular localization as predicted by Psort 2.0: Periplasmic' product=DegP protein_id=YP_003519080.1 transl_table=11
NC_013956	GenBank	CDS	920011	921186	+	1	.	codon_start=1 db_xref=GI:291616339 db_xref=GeneID:8894623 gene=cdaR locus_tag=PANA_0786 note='Carbohydrate diacid regulator; Similar to Pantoea sp. At-9b, transcriptional regulator, CdaR (NCBI: ZP_05731555.1); COG: Transcription; Subcellular localization as predicted by Psort 2.0: Unknown' product=CdaR protein_id=YP_003519081.1 transl_table=11
NC_013956	GenBank	CDS	921315	922430	+	1	.	codon_start=1 db_xref=GI:291616340 db_xref=GeneID:8894624 locus_tag=PANA_0787 note='Similar to Pantoea sp. At-9b, conserved hypothetical protein (NCBI: ZP_05731556.1); COG: Unknown Function; Subcellular localization as predicted by Psort 2.0: Unknown' product='hypothetical Protein' protein_id=YP_003519082.1 transl_table=11
NC_013956	GenBank	CDS	922514	922906	+	-1	.	codon_start=1 db_xref=GI:291616341 db_xref=GeneID:8894625 gene=yaeH locus_tag=PANA_0788 note='Chromosome Segregation ATPase; Similar to Serratia odorifera 4Rx13, hypothetical protein SOD_j00380 (NCBI: ZP_06193088.1); COG: Unknown Function; Subcellular localization as predicted by Psort 2.0: Unknown' product=YaeH protein_id=YP_003519083.1 transl_table=11
NC_013956	GenBank	CDS	923123	923947	+	-1	.	codon_start=1 db_xref=GI:291616342 db_xref=GeneID:8894626 gene=dapD locus_tag=PANA_0789 note='2,3,4,5-tetrahydropyridine-2,6-dicarboxylate N-succinyltransferase; Similar to Pantoea sp. At-9b, 2,3,4,5-tetrahydropyridine-2,6-dicarboxylate N-succinyltransferase (NCBI: ZP_05731558.1); COG: Amino acid transport and metabolism; Subcellular localization as predicted by Psort 2.0: Cytoplasmic' product=Da…
NC_013956	GenBank	CDS	924028	926676	+	-1	.	codon_start=1 db_xref=GI:291616343 db_xref=GeneID:8894627 gene=glnD locus_tag=PANA_0790 note='[Protein-PII] uridylyltransferase; Similar to Pantoea sp. At-9b, UTP-GlnB uridylyltransferase, GlnD (NCBI: ZP_05731559.1); COG: Posttranslational modification, protein turnover, chaperones; Subcellular localization as predicted by Psort 2.0: Unknown' product=GlnD protein_id=YP_003519085.1 transl_table=11
NC_013956	GenBank	CDS	926741	927535	+	-1	.	codon_start=1 db_xref=GI:291616344 db_xref=GeneID:8894628 gene=map locus_tag=PANA_0791 note='Methionine aminopeptidase; Similar to Pantoea sp. At-9b, methionine aminopeptidase, type I (NCBI: ZP_05731560.1); COG: Translation, ribosomal structure and biogenesis; Subcellular localization as predicted by Psort 2.0: Cytoplasmic' product=Map protein_id=YP_003519086.1 transl_table=11
NC_013956	GenBank	CDS	927803	928579	+	1	.	codon_start=1 db_xref=GI:291616345 db_xref=GeneID:8894630 gene=rpsB locus_tag=PANA_0792 note='Similar to Pantoea sp. At-9b, ribosomal protein S2 (NCBI: ZP_05731561.1); COG: Translation, ribosomal structure and biogenesis; Subcellular localization as predicted by Psort 2.0: Cytoplasmic' product='30S ribosomal protein S2' protein_id=YP_003519087.1 transl_table=11
NC_013956	GenBank	CDS	928763	929614	+	1	.	codon_start=1 db_xref=GI:291616346 db_xref=GeneID:8894631 gene=tsf locus_tag=PANA_0793 note='Elongation factor Tsf; Similar to Pantoea sp. At-9b, translation elongation factor Ts (NCBI: ZP_05731562.1); COG: Translation, ribosomal structure and biogenesis; Subcellular localization as predicted by Psort 2.0: Cytoplasmic' product=Tsf protein_id=YP_003519088.1 transl_table=11
NC_013956	GenBank	CDS	929763	930494	+	1	.	codon_start=1 db_xref=GI:291616347 db_xref=GeneID:8894632 gene=pyrH locus_tag=PANA_0794 note='Uridylate kinase; Similar to Pantoea sp. At-9b, uridylate kinase (NCBI: ZP_05731563.1); COG: Nucleotide transport and metabolism; Subcellular localization as predicted by Psort 2.0: Unknown' product=PyrH protein_id=YP_003519089.1 transl_table=11
NC_013956	GenBank	CDS	930638	931195	+	1	.	codon_start=1 db_xref=GI:291616348 db_xref=GeneID:8894633 gene=frr locus_tag=PANA_0795 note='Ribosome recycling factor; Similar to Pantoea sp. At-9b, ribosome recycling factor (NCBI: ZP_05731564.1); COG: Translation, ribosomal structure and biogenesis; Subcellular localization as predicted by Psort 2.0: Cytoplasmic' product=Frr protein_id=YP_003519090.1 transl_table=11
NC_013956	GenBank	CDS	931294	932502	+	1	.	codon_start=1 db_xref=GI:291616349 db_xref=GeneID:8894634 gene=dxr locus_tag=PANA_0796 note='1-deoxy-D-xylulose 5-phosphate reductoisomerase; Similar to Pantoea sp. At-9b, 1-deoxy-D-xylulose 5-phosphate reductoisomerase (NCBI: ZP_05731565.1); COG: Lipid transport and metabolism; Subcellular localization as predicted by Psort 2.0: Inner Membrane' product=Dxr protein_id=YP_003519091.1 transl_table=…
NC_013956	GenBank	CDS	932680	933432	+	1	.	codon_start=1 db_xref=GI:291616350 db_xref=GeneID:8894635 gene=uppS locus_tag=PANA_0797 note='Undecaprenyl pyrophosphate synthetase; Similar to Pantoea sp. At-9b, undecaprenyl diphosphate synthase (NCBI: ZP_05731566.1); COG: Lipid transport and metabolism; Subcellular localization as predicted by Psort 2.0: Cytoplasmic' product=UppS protein_id=YP_003519092.1 transl_table=11
NC_013956	GenBank	CDS	933451	934308	+	1	.	codon_start=1 db_xref=GI:291616351 db_xref=GeneID:8894636 gene=cdsA locus_tag=PANA_0798 note='Phosphatidate cytidylyltransferase; Similar to Pantoea sp. At-9b, Phosphatidate cytidylyltransferase (NCBI: ZP_05731567.1); COG: Lipid transport and metabolism; Subcellular localization as predicted by Psort 2.0: Inner Membrane' product=CdsA protein_id=YP_003519093.1 transl_table=11
NC_013956	GenBank	CDS	934321	935670	+	1	.	codon_start=1 db_xref=GI:291616352 db_xref=GeneID:8894637 gene=ecfE locus_tag=PANA_0799 note='Protease EcfE; Similar to Erwinia pyrifoliae Ep1/96, Protease EcfE (NCBI: YP_002647905.1); COG: Cell wall/membrane/envelope biogenesis; Subcellular localization as predicted by Psort 2.0: Inner Membrane' product=EcfE protein_id=YP_003519094.1 transl_table=11
NC_013956	GenBank	CDS	935698	938133	+	1	.	codon_start=1 db_xref=GI:291616353 db_xref=GeneID:8894638 gene=yaeT locus_tag=PANA_0800 note='Outer membrane protein assembly factor YaeT precursor; Similar to Pantoea sp. At-9b, outer membrane protein assembly complex, YaeT protein (NCBI: ZP_05731570.1); COG: Cell wall/membrane/envelope biogenesis; Subcellular localization as predicted by Psort 2.0: Outer Membrane' product=YaeT protein_id=YP_003…
NC_013956	GenBank	CDS	938164	938730	+	1	.	codon_start=1 db_xref=GI:291616354 db_xref=GeneID:8894639 gene=ompH locus_tag=PANA_0801 note='Cationic 19 kDa outer membrane protein precursor; Similar to Pantoea sp. At-9b, outer membrane chaperone Skp (OmpH) (NCBI: ZP_05731571.1); COG: Cell wall/membrane/envelope biogenesis; Subcellular localization as predicted by Psort 2.0: Periplasmic' product=OmpH protein_id=YP_003519096.1 transl_table=11
NC_013956	GenBank	CDS	938734	939759	+	1	.	codon_start=1 db_xref=GI:291616355 db_xref=GeneID:8894640 gene=lpxD locus_tag=PANA_0802 note='UDP-3-O-[3-hydroxymyristoyl] glucosamine N-acyltransferase; Similar to Pantoea sp. At-9b, UDP-3-O-(3-hydroxymyristoyl) glucosamine N-acyltransferase (NCBI: ZP_05731572.1); COG: Cell wall/membrane/envelope biogenesis; Subcellular localization as predicted by Psort 2.0: Cytoplasmic' product=LpxD protein_id…
NC_013956	GenBank	CDS	939912	940367	+	1	.	codon_start=1 db_xref=GI:291616356 db_xref=GeneID:8894641 gene=fabZ locus_tag=PANA_0803 note='(3R)-hydroxymyristoyl-[acyl carrier protein] dehydratase; Similar to Pantoea sp. At-9b, beta-hydroxyacyl-(acyl-carrier-protein) dehydratase FabZ (NCBI: ZP_05731573.1); COG: Lipid transport and metabolism; Subcellular localization as predicted by Psort 2.0: Cytoplasmic' product=FabZ protein_id=YP_00351909…
NC_013956	GenBank	CDS	939951	940397	+	-1	.	codon_start=1 db_xref=GI:291616357 db_xref=GeneID:8894642 locus_tag=PANA_0804 note='Similar to Stigmatella aurantiaca DW4/3-1, hypothetical protein STIAU_5450 (NCBI: ZP_01464321.1); COG: Unknown Function; Subcellular localization as predicted by Psort 2.0: Unknown' product='hypothetical Protein' protein_id=YP_003519099.1 transl_table=11
NC_013956	GenBank	CDS	940371	941159	+	1	.	codon_start=1 db_xref=GI:291616358 db_xref=GeneID:8894643 gene=lpxA locus_tag=PANA_0805 note='Acyl-[acyl-carrier-protein]--UDP-N- acetylglucosamine O-acyltransferase; Similar to Pantoea sp. At-9b, acyl-(acyl-carrier-protein)--UDP-N-acetylglucosamine O-acyltransferase (NCBI: ZP_05731574.1); COG: Cell wall/membrane/envelope biogenesis; Subcellular localization as predicted by Psort 2.0: Cytoplasmic…
NC_013956	GenBank	CDS	941163	942311	+	1	.	codon_start=1 db_xref=GI:291616359 db_xref=GeneID:8894644 gene=lpxB locus_tag=PANA_0806 note='Lipid-A-disaccharide synthase; Similar to Pantoea sp. At-9b, lipid-A-disaccharide synthase (NCBI: ZP_05731575.1); COG: Cell wall/membrane/envelope biogenesis; Subcellular localization as predicted by Psort 2.0: Cytoplasmic' product=LpxB protein_id=YP_003519101.1 transl_table=11
NC_013956	GenBank	CDS	942283	942930	+	1	.	codon_start=1 db_xref=GI:291616360 db_xref=GeneID:8894645 gene=rnhB locus_tag=PANA_0807 note='Ribonuclease HII; Similar to Pantoea sp. At-9b, Ribonuclease H (NCBI: ZP_05731576.1); COG: DNA replication, recombination and repair; Subcellular localization as predicted by Psort 2.0: Inner Membrane' product=RnhB protein_id=YP_003519102.1 transl_table=11
NC_013956	GenBank	CDS	942959	946441	+	1	.	codon_start=1 db_xref=GI:291616361 db_xref=GeneID:8894646 gene=dnaE locus_tag=PANA_0808 note='DNA polymerase III alpha subunit; Similar to Pantoea sp. At-9b, DNA polymerase III, alpha subunit (NCBI: ZP_05731577.1); COG: DNA replication, recombination and repair; Subcellular localization as predicted by Psort 2.0: Cytoplasmic' product=DnaE protein_id=YP_003519103.1 transl_table=11
NC_013956	GenBank	CDS	946454	947410	+	1	.	codon_start=1 db_xref=GI:291616362 db_xref=GeneID:8894647 gene=accA locus_tag=PANA_0809 note='Acetyl-coenzyme A carboxylase carboxyl transferase subunit alpha; Similar to Pantoea sp. At-9b, acetyl-CoA carboxylase, carboxyl transferase, alpha subunit (NCBI: ZP_05731578.1); COG: Lipid transport and metabolism; Subcellular localization as predicted by Psort 2.0: Cytoplasmic' product=AccA protein_id=…
NC_013956	GenBank	CDS	947475	949664	+	1	.	codon_start=1 db_xref=GI:291616363 db_xref=GeneID:8894648 gene=ldcC locus_tag=PANA_0810 note='Lysine decarboxylase, constitutive; Similar to Pantoea sp. At-9b, Lysine decarboxylase (NCBI: ZP_05731579.1); COG: Amino acid transport and metabolism; Subcellular localization as predicted by Psort 2.0: Cytoplasmic' product=LdcC protein_id=YP_003519105.1 transl_table=11
NC_013956	GenBank	CDS	949708	950097	+	1	.	codon_start=1 db_xref=GI:291616364 db_xref=GeneID:8894649 gene=yaeR locus_tag=PANA_0811 note='Lactoylglutathione Lyase; Similar to Pantoea sp. At-9b, Glyoxalase/bleomycin resistance protein/dioxygenase (NCBI: ZP_05731580.1); COG: Amino acid transport and metabolism; Subcellular localization as predicted by Psort 2.0: Unknown' product=YaeR protein_id=YP_003519106.1 transl_table=11
NC_013956	GenBank	CDS	950145	951452	+	1	.	codon_start=1 db_xref=GI:291616365 db_xref=GeneID:8894650 gene=tilS locus_tag=PANA_0812 note='tRNA(Ile)-lysidine synthase; Similar to Pantoea sp. At-9b, tRNA(Ile)-lysidine synthetase (NCBI: ZP_05731581.1); COG: Cell division and chromosome partitioning; Subcellular localization as predicted by Psort 2.0: Unknown' product=TilS protein_id=YP_003519107.1 transl_table=11
NC_013956	GenBank	CDS	951452	951760	+	1	.	codon_start=1 db_xref=GI:291616366 db_xref=GeneID:8894651 locus_tag=PANA_0813 note='Cytochrome c-552; Similar to Pantoea sp. At-9b, cytochrome c class I (NCBI: ZP_05731582.1); COG: Energy production and conversion; Subcellular localization as predicted by Psort 2.0: Periplasmic' product='hypothetical Protein' protein_id=YP_003519108.1 transl_table=11
NC_013956	GenBank	CDS	951798	952058	+	-1	.	codon_start=1 db_xref=GI:291616367 db_xref=GeneID:8894652 gene=rof locus_tag=PANA_0814 note='Protein rof; Similar to Pantoea sp. At-9b, transcriptional antiterminator, Rof (NCBI: ZP_05731583.1); COG: Transcription; Subcellular localization as predicted by Psort 2.0: Cytoplasmic' product=Rof protein_id=YP_003519109.1 transl_table=11
NC_013956	GenBank	CDS	952045	952251	+	-1	.	codon_start=1 db_xref=GI:291616368 db_xref=GeneID:8894653 gene=yaeP locus_tag=PANA_0815 note='Cytoplasmic Protein; Similar to Pantoea sp. At-9b, protein of unknown function UPF0253 (NCBI: ZP_05731584.1); COG: Unknown Function; Subcellular localization as predicted by Psort 2.0: Unknown' product=YaeP protein_id=YP_003519110.1 transl_table=11
NC_013956	GenBank	CDS	952463	952873	+	1	.	codon_start=1 db_xref=GI:291616369 db_xref=GeneID:8894654 gene=yaeJ locus_tag=PANA_0816 note='Class I Peptide Chain Release Factor; Similar to Pantoea sp. At-9b, Class I peptide chain release factor (NCBI: ZP_05731585.1); COG: Translation, ribosomal structure and biogenesis; Subcellular localization as predicted by Psort 2.0: Unknown' product=YaeJ protein_id=YP_003519111.1 transl_table=11
NC_013956	GenBank	CDS	952990	954708	+	-1	.	codon_start=1 db_xref=GI:291616370 db_xref=GeneID:8894655 gene=proS locus_tag=PANA_0817 note='Prolyl-tRNA synthetase; Similar to Pantoea sp. At-9b, prolyl-tRNA synthetase (NCBI: ZP_05731586.1); COG: Translation, ribosomal structure and biogenesis; Subcellular localization as predicted by Psort 2.0: Cytoplasmic' product=ProS protein_id=YP_003519112.1 transl_table=11
NC_013956	GenBank	CDS	954797	955501	+	-1	.	codon_start=1 db_xref=GI:291616371 db_xref=GeneID:8894656 gene=yaeB locus_tag=PANA_0818 note='hypothetical UPF0066 protein YaeB; Similar to Pantoea sp. At-9b, protein of unknown function UPF0066 (NCBI: ZP_05731587.1); COG: Unknown Function; Subcellular localization as predicted by Psort 2.0: Unknown' product=YaeB protein_id=YP_003519113.1 transl_table=11
NC_013956	GenBank	CDS	955498	955683	+	-1	.	codon_start=1 db_xref=GI:291616372 db_xref=GeneID:8894657 gene=rcsF locus_tag=PANA_0819 note='Protein rcsF; Similar to Pantoea sp. At-9b, regulator in colanic acid synthesis (NCBI: ZP_05731588.1); COG: Cell wall/membrane/envelope biogenesis; Subcellular localization as predicted by Psort 2.0: Outer Membrane' product=RcsF protein_id=YP_003519114.1 transl_table=11
NC_013956	GenBank	CDS	956022	956837	+	-1	.	codon_start=1 db_xref=GI:291616373 db_xref=GeneID:8894658 gene=metQ locus_tag=PANA_0820 note='D-methionine-binding lipoprotein MetQ precursor; Similar to Pantoea sp. At-9b, lipoprotein, YaeC family (NCBI: ZP_05731589.1); COG: Inorganic ion transport and metabolism; Subcellular localization as predicted by Psort 2.0: Inner Membrane' product=MetQ protein_id=YP_003519115.1 transl_table=11
NC_013956	GenBank	CDS	956867	957520	+	-1	.	codon_start=1 db_xref=GI:291616374 db_xref=GeneID:8894659 gene=metI locus_tag=PANA_0821 note='D-methionine transport system permease protein MetI; Similar to Pantoea sp. At-9b, binding-protein-dependent transport systems inner membrane component (NCBI: ZP_05731590.1); COG: Inorganic ion transport and metabolism; Subcellular localization as predicted by Psort 2.0: Inner Membrane' product=MetI prot…
NC_013956	GenBank	CDS	957513	958610	+	-1	.	codon_start=1 db_xref=GI:291616375 db_xref=GeneID:8894660 gene=metN locus_tag=PANA_0822 note='D-methionine transport ATP-binding protein MetN; Similar to Pantoea sp. At-9b, D-methionine ABC transporter, ATPase subunit (NCBI: ZP_05731591.1); COG: Inorganic ion transport and metabolism; Subcellular localization as predicted by Psort 2.0: Inner Membrane' product=MetN protein_id=YP_003519117.1 transl…
NC_013956	GenBank	CDS	958847	959293	+	1	.	codon_start=1 db_xref=GI:291616376 db_xref=GeneID:8894661 gene=gmhB locus_tag=PANA_0823 note='D,D-heptose 1,7-bisphosphate phosphatase; Similar to Pantoea sp. At-9b, D,D-heptose 1,7-bisphosphate phosphatase (NCBI: ZP_05731592.1); COG: Amino acid transport and metabolism; Subcellular localization as predicted by Psort 2.0: Cytoplasmic' product=GmhB protein_id=YP_003519118.1 transl_table=11
NC_013956	GenBank	rRNA	959704	961241	+	1	.	db_xref=GeneID:8894662 locus_tag=PANA_r0007 product='16S ribosomal RNA'
NC_013956	GenBank	tRNA	961316	961393	+	1	.	db_xref=GeneID:8894663 locus_tag=PANA_t0018 note='tRNA-Ile Anticodon: gata' product=tRNA-Ile
NC_013956	GenBank	tRNA	961542	961617	+	1	.	db_xref=GeneID:8894664 locus_tag=PANA_t0019 note='tRNA-Ala Anticodon: tgc' product=tRNA-Ala
NC_013956	GenBank	rRNA	961854	964759	+	1	.	db_xref=GeneID:8894665 locus_tag=PANA_r0008 product='23S ribosomal RNA'
NC_013956	GenBank	rRNA	964966	965081	+	1	.	db_xref=GeneID:8894666 locus_tag=PANA_r0009 product='5S ribosomal RNA'
NC_013956	GenBank	tRNA	965317	965393	+	1	.	db_xref=GeneID:8894667 locus_tag=PANA_t0020 note='tRNA-Asp Anticodon: gtc' product=tRNA-Asp
NC_013956	GenBank	CDS	965508	966446	+	-1	.	codon_start=1 db_xref=GI:291616377 db_xref=GeneID:8894668 gene=yafC locus_tag=PANA_0824 note='Putative HTH-type transcriptional regulator YafC; Similar to Pantoea sp. At-9b, transcriptional regulator, LysR family (NCBI: ZP_05732200.1); COG: Transcription; Subcellular localization as predicted by Psort 2.0: Cytoplasmic' product=YafC protein_id=YP_003519119.1 transl_table=11
NC_013956	GenBank	CDS	966803	967522	+	1	.	codon_start=1 db_xref=GI:291616378 db_xref=GeneID:8894669 gene=yafD locus_tag=PANA_0825 note='hypothetical UPF0294 protein YafD; Similar to Pantoea sp. At-9b, Endonuclease/exonuclease/phosphatase (NCBI: ZP_05732202.1); COG: Signal transduction mechanisms; Subcellular localization as predicted by Psort 2.0: Unknown' product=YafD protein_id=YP_003519120.1 transl_table=11
NC_013956	GenBank	CDS	967641	969017	+	-1	.	codon_start=1 db_xref=GI:291616379 db_xref=GeneID:8894670 gene=mltD locus_tag=PANA_0826 note='Membrane-bound lytic murein transglycosylase D precursor; Similar to Erwinia pyrifoliae Ep1/96, Membrane-bound lytic murein transglycosylase D (NCBI: YP_002649747.1); COG: Cell wall/membrane/envelope biogenesis; Subcellular localization as predicted by Psort 2.0: Unknown' product=MltD protein_id=YP_00351…
NC_013956	GenBank	CDS	969089	969910	+	-1	.	codon_start=1 db_xref=GI:291616380 db_xref=GeneID:8894671 gene=gloB locus_tag=PANA_0827 note='Probable hydroxyacylglutathione hydrolase; Similar to Pantoea sp. At-9b, hydroxyacylglutathione hydrolase (NCBI: ZP_05732205.1); COG: Amino acid transport and metabolism; Subcellular localization as predicted by Psort 2.0: Unknown' product=GloB protein_id=YP_003519122.1 transl_table=11
NC_013956	GenBank	CDS	969887	970621	+	1	.	codon_start=1 db_xref=GI:291616381 db_xref=GeneID:8894672 gene=yafS locus_tag=PANA_0828 note='hypothetical Protein YafS; Similar to Pantoea sp. At-9b, Methyltransferase type 11 (NCBI: ZP_05732206.1); COG: Secondary metabolites biosynthesis, transport and catabolism; Subcellular localization as predicted by Psort 2.0: Unknown' product=YafS protein_id=YP_003519123.1 transl_table=11
NC_013956	GenBank	CDS	970606	971097	+	-1	.	codon_start=1 db_xref=GI:291616382 db_xref=GeneID:8894673 gene=rnhA locus_tag=PANA_0829 note='Ribonuclease HI; Similar to Klebsiella pneumoniae NTUH-K2044, RNase HI (NCBI: YP_002917941.1); COG: DNA replication, recombination and repair; Subcellular localization as predicted by Psort 2.0: Unknown' product=RnhA protein_id=YP_003519124.1 transl_table=11
NC_013956	GenBank	CDS	971127	971858	+	1	.	codon_start=1 db_xref=GI:291616383 db_xref=GeneID:8894674 gene=dnaQ locus_tag=PANA_0830 note='DNA polymerase III epsilon subunit; Similar to Pantoea sp. At-9b, DNA polymerase III, epsilon subunit (NCBI: ZP_05732208.1); COG: DNA replication, recombination and repair; Subcellular localization as predicted by Psort 2.0: Cytoplasmic' product=DnaQ protein_id=YP_003519125.1 transl_table=11
NC_013956	GenBank	tRNA	971993	972069	+	1	.	db_xref=GeneID:8894675 locus_tag=PANA_t0021 note='tRNA-Asp Anticodon: gtc' product=tRNA-Asp
NC_013956	GenBank	CDS	972223	972891	+	-1	.	codon_start=1 db_xref=GI:291616384 db_xref=GeneID:8894676 gene=fsaB locus_tag=PANA_0831 note='Fructose-6-phosphate aldolase 2; Similar to Proteus mirabilis ATCC 29906, possible transaldolase (NCBI: ZP_03841916.1); COG: Carbohydrate transport and metabolism; Subcellular localization as predicted by Psort 2.0: Cytoplasmic' product=FsaB protein_id=YP_003519126.1 transl_table=11
NC_013956	GenBank	CDS	972938	973915	+	-1	.	codon_start=1 db_xref=GI:291616385 db_xref=GeneID:8894677 gene=gutQ locus_tag=PANA_0832 note='Protein GutQ; Similar to Serratia proteamaculans 568, D-arabinose 5-phosphate isomerase (NCBI: YP_001479799.1); COG: Cell wall/membrane/envelope biogenesis; Subcellular localization as predicted by Psort 2.0: Unknown' product=GutQ protein_id=YP_003519127.1 transl_table=11
NC_013956	GenBank	CDS	973887	974696	+	-1	.	codon_start=1 db_xref=GI:291616386 db_xref=GeneID:8894678 gene=srlR locus_tag=PANA_0833 note='Glucitol operon repressor; Similar to Serratia odorifera 4Rx13, transcriptional regulatory protein (NCBI: ZP_06192950.1); COG: Transcription; Subcellular localization as predicted by Psort 2.0: Unknown' product=SrlR protein_id=YP_003519128.1 transl_table=11
NC_013956	GenBank	CDS	974743	975108	+	-1	.	codon_start=1 db_xref=GI:291616387 db_xref=GeneID:8894679 gene=gutM locus_tag=PANA_0834 note='Glucitol operon activator protein; Similar to Klebsiella pneumoniae 342, glucitol operon activator protein (NCBI: YP_002236954.1); COG: Transcription; Subcellular localization as predicted by Psort 2.0: Unknown' product=GutM protein_id=YP_003519129.1 transl_table=11
NC_013956	GenBank	CDS	975162	975842	+	-1	.	codon_start=1 db_xref=GI:291616388 db_xref=GeneID:8894680 gene=srlD locus_tag=PANA_0835 note='Sorbitol-6-phosphate 2-dehydrogenase; Similar to Serratia odorifera 4Rx13, hypothetical protein SOD_i01000 (NCBI: ZP_06192948.1); COG: Lipid transport and metabolism; Subcellular localization as predicted by Psort 2.0: Cytoplasmic' product=SrlD protein_id=YP_003519130.1 transl_table=11
NC_013956	GenBank	CDS	975951	976367	+	-1	.	codon_start=1 db_xref=GI:291616389 db_xref=GeneID:8894681 gene=srlB locus_tag=PANA_0836 note='Glucitol/sorbitol-specific phosphotransferase enzyme IIA component; Similar to Klebsiella pneumoniae 342, glucitol/sorbitol-specific phosphotransferase enzyme IIA component (NCBI: YP_002236956.1); COG: Carbohydrate transport and metabolism; Subcellular localization as predicted by Psort 2.0: Unknown' pro…
NC_013956	GenBank	CDS	976333	977349	+	-1	.	codon_start=1 db_xref=GI:291616390 db_xref=GeneID:8894682 gene=srlE locus_tag=PANA_0837 note='Glucitol/sorbitol-specific phosphotransferase enzyme IIB component; Similar to Yersinia bercovieri ATCC 43970, PTS system, glucitol/sorbitol-specific IIBC component (NCBI: ZP_04627840.1); COG: Carbohydrate transport and metabolism; Subcellular localization as predicted by Psort 2.0: Inner Membrane' produ…
NC_013956	GenBank	CDS	977367	977915	+	-1	.	codon_start=1 db_xref=GI:291616391 db_xref=GeneID:8894683 gene=srlA locus_tag=PANA_0838 note='Glucitol/sorbitol permease IIC component; Similar to Serratia proteamaculans 568, PTS system, glucitol/sorbitol-specific, IIC subunit (NCBI: YP_001479793.1); COG: Carbohydrate transport and metabolism; Subcellular localization as predicted by Psort 2.0: Inner Membrane' product=SrlA protein_id=YP_00351913…
NC_013956	GenBank	CDS	978415	980001	+	-1	.	codon_start=1 db_xref=GI:291616392 db_xref=GeneID:8894684 gene=pucI locus_tag=PANA_0839 note='Probable allantoin permease; Similar to Pantoea sp. At-9b, permease for cytosine/purines uracil thiamine allantoin (NCBI: ZP_05732209.1); COG: Nucleotide transport and metabolism; Subcellular localization as predicted by Psort 2.0: Inner Membrane' product=PucI protein_id=YP_003519134.1 transl_table=11
NC_013956	GenBank	CDS	980027	980779	+	1	.	codon_start=1 db_xref=GI:291616393 db_xref=GeneID:8894685 gene=yncC locus_tag=PANA_0840 note='Transcriptional Regulator GntR Family; Similar to Pantoea sp. At-9b, transcriptional regulator, GntR family (NCBI: ZP_05732210.1); COG: Transcription; Subcellular localization as predicted by Psort 2.0: Unknown' product='hypothetical protein' protein_id=YP_003519135.1 transl_table=11
NC_013956	GenBank	CDS	980776	981507	+	1	.	codon_start=1 db_xref=GI:291616394 db_xref=GeneID:8894686 gene=hyuE locus_tag=PANA_0841 note='Hydantoin racemase; Similar to Pantoea sp. At-9b, Asp/Glu/hydantoin racemase (NCBI: ZP_05732211.1); COG: Amino acid transport and metabolism; Subcellular localization as predicted by Psort 2.0: Unknown' product=HyuE protein_id=YP_003519136.1 transl_table=11
NC_013956	GenBank	CDS	981512	982501	+	1	.	codon_start=1 db_xref=GI:291616395 db_xref=GeneID:8894687 locus_tag=PANA_0842 note='Polysaccharide Deacetylase Family Protein; Similar to Pantoea sp. At-9b, urate catabolism protein (NCBI: ZP_05732212.1); COG: Carbohydrate transport and metabolism; Subcellular localization as predicted by Psort 2.0: Unknown' product='hypothetical Protein' protein_id=YP_003519137.1 transl_table=11
NC_013956	GenBank	CDS	982596	983360	+	-1	.	codon_start=1 db_xref=GI:291616396 db_xref=GeneID:8894688 gene=fucA locus_tag=PANA_0843 note='hypothetical aldolase class II protein PA3430; Similar to Pseudomonas fluorescens SBW25, putative aldolase (NCBI: YP_002873812.1); COG: Carbohydrate transport and metabolism; Subcellular localization as predicted by Psort 2.0: Unknown' product=FucA protein_id=YP_003519138.1 transl_table=11
NC_013956	GenBank	CDS	983371	984186	+	-1	.	codon_start=1 db_xref=GI:291616397 db_xref=GeneID:8894689 gene=fliY locus_tag=PANA_0844 note='Cystine-binding periplasmic protein precursor; Similar to Escherichia fergusonii ATCC 35469, putative bacterial extracellular solute-binding protein, family 3 (NCBI: YP_002383912.1); COG: Amino acid transport and metabolism; Subcellular localization as predicted by Psort 2.0: Periplasmic' product=FliY pr…
NC_013956	GenBank	CDS	984210	985082	+	-1	.	codon_start=1 db_xref=GI:291616398 db_xref=GeneID:8894690 gene=htxA locus_tag=PANA_0845 note='Probable alpha-ketoglutarate-dependent hypophosphite dioxygenase; Similar to Escherichia fergusonii ATCC 35469, putative dioxygenase (NCBI: YP_002383913.1); COG: Unknown Function; Subcellular localization as predicted by Psort 2.0: Extracellular' product=HtxA protein_id=YP_003519140.1 transl_table=11
NC_013956	GenBank	CDS	985110	986669	+	-1	.	codon_start=1 db_xref=GI:291616399 db_xref=GeneID:8894691 gene=glnQ locus_tag=PANA_0846 note='Glutamine transport ATP-binding protein GlnQ; Similar to Klebsiella pneumoniae subsp. pneumoniae MGH 78578, putative ATP-binding component of a transport system (NCBI: YP_001335122.1); COG: Amino acid transport and metabolism; Subcellular localization as predicted by Psort 2.0: Inner Membrane' product=Gl…
NC_013956	GenBank	CDS	986792	987220	+	-1	.	codon_start=1 db_xref=GI:291616400 db_xref=GeneID:8894692 locus_tag=PANA_0847 note='No significant BLAST hits found; COG: Unknown Function; Subcellular localization as predicted by Psort 2.0: Unknown' product='hypothetical Protein' protein_id=YP_003519142.1 transl_table=11
NC_013956	GenBank	CDS	987059	987970	+	1	.	codon_start=1 db_xref=GI:291616401 db_xref=GeneID:8894693 gene=yvbU locus_tag=PANA_0848 note='Putative HTH-type transcriptional regulator YvbU; Similar to Klebsiella pneumoniae 342, transcriptional regulator, LysR family (NCBI: YP_002237647.1); COG: Transcription; Subcellular localization as predicted by Psort 2.0: Cytoplasmic' product='hypothetical protein' protein_id=YP_003519143.1 transl_table…
NC_013956	GenBank	CDS	988216	989481	+	1	.	codon_start=1 db_xref=GI:291616402 db_xref=GeneID:8894694 locus_tag=PANA_0849 note='Flavoprotein Involved In K+ Transport; Similar to Klebsiella pneumoniae 342, hypothetical protein KPK_1804 (NCBI: YP_002237651.1); COG: Inorganic ion transport and metabolism; Subcellular localization as predicted by Psort 2.0: Unknown' product='hypothetical Protein' protein_id=YP_003519144.1 transl_table=11
NC_013956	GenBank	CDS	989499	989933	+	1	.	codon_start=1 db_xref=GI:291616403 db_xref=GeneID:8894695 locus_tag=PANA_0850 note='Translation Initiation Inhibitor; Similar to synthetic construct, PA5392 (NCBI: AAT49611.1); COG: Translation, ribosomal structure and biogenesis; Subcellular localization as predicted by Psort 2.0: Unknown' product='hypothetical Protein' protein_id=YP_003519145.1 transl_table=11
NC_013956	GenBank	CDS	989930	990604	+	1	.	codon_start=1 db_xref=GI:291616404 db_xref=GeneID:8894696 locus_tag=PANA_0851 note='Translation Initiation Inhibitor; Similar to Pantoea sp. At-9b, protein of unknown function DUF1028 (NCBI: ZP_05729236.1); COG: Unknown Function; Subcellular localization as predicted by Psort 2.0: Unknown' product='hypothetical Protein' protein_id=YP_003519146.1 transl_table=11
NC_013956	GenBank	CDS	990543	991751	+	1	.	codon_start=1 db_xref=GI:291616405 db_xref=GeneID:8894697 gene=argE locus_tag=PANA_0852 note='Acetylornithine deacetylase; Similar to Pantoea sp. At-9b, acetylornithine deacetylase (ArgE) (NCBI: ZP_05729237.1); COG: Amino acid transport and metabolism; Subcellular localization as predicted by Psort 2.0: Unknown' product=ArgE protein_id=YP_003519147.1 transl_table=11
NC_013956	GenBank	CDS	991808	992581	+	-1	.	codon_start=1 db_xref=GI:291616406 db_xref=GeneID:8894698 locus_tag=PANA_0853 note='Similar to Pantoea sp. At-9b, 2OG-Fe(II) oxygenase (NCBI: ZP_05729210.1); COG: Unknown Function; Subcellular localization as predicted by Psort 2.0: Unknown' product='hypothetical Protein' protein_id=YP_003519148.1 transl_table=11
NC_013956	GenBank	CDS	992680	993627	+	1	.	codon_start=1 db_xref=GI:291616407 db_xref=GeneID:8894699 gene=dsdC locus_tag=PANA_0854 note='HTH-type transcriptional regulator DsdC; Similar to Pantoea sp. At-9b, transcriptional regulator, LysR family (NCBI: ZP_05729211.1); COG: Transcription; Subcellular localization as predicted by Psort 2.0: Unknown' product=DsdC protein_id=YP_003519149.1 transl_table=11
NC_013956	GenBank	CDS	993707	994090	+	-1	.	codon_start=1 db_xref=GI:291616408 db_xref=GeneID:8894700 locus_tag=PANA_0855 note='Similar to Pantoea sp. At-9b, conserved hypothetical protein (NCBI: ZP_05732213.1); COG: Unknown Function; Subcellular localization as predicted by Psort 2.0: Unknown' product='hypothetical Protein' protein_id=YP_003519150.1 transl_table=11
NC_013956	GenBank	CDS	994090	995487	+	-1	.	codon_start=1 db_xref=GI:291616409 db_xref=GeneID:8894701 gene=gatA locus_tag=PANA_0856 note='Glutamyl-tRNA(Gln) amidotransferase subunit A; Similar to Pantoea sp. At-9b, amidohydrolase, AtzE family (NCBI: ZP_05732214.1); COG: Translation, ribosomal structure and biogenesis; Subcellular localization as predicted by Psort 2.0: Inner Membrane' product=GatA protein_id=YP_003519151.1 transl_table=11
NC_013956	GenBank	CDS	995484	995666	+	-1	.	codon_start=1 db_xref=GI:291616410 db_xref=GeneID:8894702 locus_tag=PANA_0857 note='Similar to Erwinia pyrifoliae Ep1/96, hypothetical protein EpC_27500 (NCBI: YP_002649735.1); COG: Unknown Function; Subcellular localization as predicted by Psort 2.0: Unknown' product='hypothetical Protein' protein_id=YP_003519152.1 transl_table=11
NC_013956	GenBank	CDS	995679	997265	+	-1	.	codon_start=1 db_xref=GI:291616411 db_xref=GeneID:8894703 gene=ggt locus_tag=PANA_0858 note='Gamma-glutamyltranspeptidase precursor; Similar to Pantoea sp. At-9b, Gamma-glutamyltransferase (NCBI: ZP_05732216.1); COG: Amino acid transport and metabolism; Subcellular localization as predicted by Psort 2.0: Periplasmic' product=Ggt protein_id=YP_003519153.1 transl_table=11
NC_013956	GenBank	CDS	997422	998261	+	1	.	codon_start=1 db_xref=GI:291616412 db_xref=GeneID:8894704 gene=hexR locus_tag=PANA_0859 note='Transcriptional Regulator; Similar to Pantoea sp. At-9b, transcriptional regulator, RpiR family (NCBI: ZP_05732217.1); COG: Transcription; Subcellular localization as predicted by Psort 2.0: Unknown' product=HexR protein_id=YP_003519154.1 transl_table=11
NC_013956	GenBank	CDS	998397	999239	+	1	.	codon_start=1 db_xref=GI:291616413 db_xref=GeneID:8894705 gene=fliY locus_tag=PANA_0860 note='Cystine-binding periplasmic protein precursor; Similar to Pantoea sp. At-9b, extracellular solute-binding protein family 3 (NCBI: ZP_05732218.1); COG: Amino acid transport and metabolism; Subcellular localization as predicted by Psort 2.0: Periplasmic' product=FliY protein_id=YP_003519155.1 transl_table=…
NC_013956	GenBank	CDS	999250	999915	+	1	.	codon_start=1 db_xref=GI:291616414 db_xref=GeneID:8894706 gene=yckJ locus_tag=PANA_0861 note='Probable amino-acid ABC transporter permease protein YckJ; Similar to Erwinia pyrifoliae Ep1/96, Putative amino acid ABC transporter, permease protein (NCBI: YP_002649729.1); COG: Amino acid transport and metabolism; Subcellular localization as predicted by Psort 2.0: Inner Membrane' product='hypothetica…
NC_013956	GenBank	CDS	999894	1000571	+	1	.	codon_start=1 db_xref=GI:291616415 db_xref=GeneID:8894707 gene=yhdY locus_tag=PANA_0862 note='Amino Acid ABC Transporter Permease Protein; Similar to Pantoea sp. At-9b, polar amino acid ABC transporter, inner membrane subunit (NCBI: ZP_05732220.1); COG: Amino acid transport and metabolism; Subcellular localization as predicted by Psort 2.0: Inner Membrane' product='hypothetical protein' protein_i…
NC_013956	GenBank	CDS	1000552	1001283	+	1	.	codon_start=1 db_xref=GI:291616416 db_xref=GeneID:8894708 gene=glnQ locus_tag=PANA_0863 note='Glutamine transport ATP-binding protein GlnQ; Similar to Pantoea sp. At-9b, ABC transporter related protein (NCBI: ZP_05732221.1); COG: Amino acid transport and metabolism; Subcellular localization as predicted by Psort 2.0: Inner Membrane' product=GlnQ protein_id=YP_003519158.1 transl_table=11
NC_013956	GenBank	CDS	1001284	1002540	+	1	.	codon_start=1 db_xref=GI:291616417 db_xref=GeneID:8894709 gene=pucG locus_tag=PANA_0864 note='Purine catabolism protein PucG; Similar to Pantoea sp. At-9b, Serine--pyruvate transaminase (NCBI: ZP_05732222.1); COG: Amino acid transport and metabolism; Subcellular localization as predicted by Psort 2.0: Cytoplasmic' product=PucG protein_id=YP_003519159.1 transl_table=11
NC_013956	GenBank	CDS	1002513	1003790	+	1	.	codon_start=1 db_xref=GI:291616418 db_xref=GeneID:8894710 gene=amaB locus_tag=PANA_0865 note='N-carbamoyl-L-amino acid hydrolase; Similar to Pantoea sp. At-9b, amidase, hydantoinase/carbamoylase family (NCBI: ZP_05732223.1); COG: Amino acid transport and metabolism; Subcellular localization as predicted by Psort 2.0: Unknown' product=AmaB protein_id=YP_003519160.1 transl_table=11
NC_013956	GenBank	CDS	1003774	1004286	+	1	.	codon_start=1 db_xref=GI:291616419 db_xref=GeneID:8894711 locus_tag=PANA_0866 note='Similar to Pantoea sp. At-9b, OHCU decarboxylase (NCBI: ZP_05732224.1); COG: Nucleotide transport and metabolism; Subcellular localization as predicted by Psort 2.0: Unknown' product='hypothetical Protein' protein_id=YP_003519161.1 transl_table=11
NC_013956	GenBank	CDS	1004283	1004618	+	1	.	codon_start=1 db_xref=GI:291616420 db_xref=GeneID:8894712 gene=yedX locus_tag=PANA_0867 note='Transthyretin-like protein precursor; Similar to Pantoea sp. At-9b, hydroxyisourate hydrolase (NCBI: ZP_05732225.1); COG: General function prediction only; Subcellular localization as predicted by Psort 2.0: Unknown' product='hypothetical protein' protein_id=YP_003519162.1 transl_table=11
NC_013956	GenBank	CDS	1004734	1006953	+	1	.	codon_start=1 db_xref=GI:291616421 db_xref=GeneID:8894713 gene=katG locus_tag=PANA_0868 note='Peroxidase/catalase HPI; Similar to Erwinia tasmaniensis Et1/99, Peroxidase/catalase HPI (NCBI: YP_001907347.1); COG: Inorganic ion transport and metabolism; Subcellular localization as predicted by Psort 2.0: Cytoplasmic' product=KatG protein_id=YP_003519163.1 transl_table=11
NC_013956	GenBank	CDS	1006990	1007763	+	-1	.	codon_start=1 db_xref=GI:291616422 db_xref=GeneID:8894714 gene=yafV locus_tag=PANA_0869 note='Hydrolase Carbon-Nitrogen Family; Similar to Pantoea sp. At-9b, Nitrilase/cyanide hydratase and apolipoprotein N-acyltransferase (NCBI: ZP_05732226.1); COG: General function prediction only; Subcellular localization as predicted by Psort 2.0: Unknown' product=YafV protein_id=YP_003519164.1 transl_table=11
NC_013956	GenBank	CDS	1007751	1008911	+	-1	.	codon_start=1 db_xref=GI:291616423 db_xref=GeneID:8894715 gene=ybdL locus_tag=PANA_0870 note='Aspartate Aminotransferase; Similar to Pantoea sp. At-9b, aminotransferase class I and II (NCBI: ZP_05732227.1); COG: Amino acid transport and metabolism; Subcellular localization as predicted by Psort 2.0: Unknown' product='hypothetical protein' protein_id=YP_003519165.1 transl_table=11
NC_013956	GenBank	CDS	1008988	1009641	+	1	.	codon_start=1 db_xref=GI:291616424 db_xref=GeneID:8894716 locus_tag=PANA_0871 note='Sugar Aldolase; Similar to Pantoea sp. At-9b, methylthioribulose-1-phosphate dehydratase (NCBI: ZP_05732228.1); COG: Carbohydrate transport and metabolism; Subcellular localization as predicted by Psort 2.0: Unknown' product='hypothetical Protein' protein_id=YP_003519166.1 transl_table=11
NC_013956	GenBank	CDS	1009638	1010321	+	1	.	codon_start=1 db_xref=GI:291616425 db_xref=GeneID:8894717 locus_tag=PANA_0872 note='Protein UTR4; Similar to Erwinia tasmaniensis Et1/99, Enolase-phosphatase (NCBI: YP_001908530.1); COG: Energy production and conversion; Subcellular localization as predicted by Psort 2.0: Unknown' product='hypothetical Protein' protein_id=YP_003519167.1 transl_table=11
NC_013956	GenBank	CDS	1010260	1010865	+	1	.	codon_start=1 db_xref=GI:291616426 db_xref=GeneID:8894718 gene=mtnD locus_tag=PANA_0873 note='1,2-dihydroxy-3-keto-5-methylthiopentene dioxygenase; Similar to Pantoea sp. At-9b, Acireductone dioxygenase ARD (NCBI: ZP_05732230.1); COG: Amino acid transport and metabolism; Subcellular localization as predicted by Psort 2.0: Unknown' product=MtnD protein_id=YP_003519168.1 transl_table=11
NC_013956	GenBank	CDS	1010913	1011935	+	-1	.	codon_start=1 db_xref=GI:291616427 db_xref=GeneID:8894719 locus_tag=PANA_0874 note='Putative translation initiation factor eIF-2B; Similar to Pantoea sp. At-9b, translation initiation factor, aIF-2BI family (NCBI: ZP_05732593.1); COG: Translation, ribosomal structure and biogenesis; Subcellular localization as predicted by Psort 2.0: Cytoplasmic' product='hypothetical Protein' protein_id=YP_00351…
NC_013956	GenBank	CDS	1011992	1013272	+	1	.	codon_start=1 db_xref=GI:291616428 db_xref=GeneID:8894720 gene=mtnK locus_tag=PANA_0875 note='Methylthioribose kinase; Similar to Pantoea sp. At-9b, 5-methylthioribose kinase (NCBI: ZP_05732594.1); COG: Amino acid transport and metabolism; Subcellular localization as predicted by Psort 2.0: Unknown' product=MtnK protein_id=YP_003519170.1 transl_table=11
NC_013956	GenBank	CDS	1013304	1015751	+	-1	.	codon_start=1 db_xref=GI:291616429 db_xref=GeneID:8894721 gene=fadE locus_tag=PANA_0876 note='Acyl-coenzyme A dehydrogenase; Similar to Oryza sativa Indica Group, hypothetical protein OsI_05939 (NCBI: EAY84569.1); COG: Lipid transport and metabolism; Subcellular localization as predicted by Psort 2.0: Unknown' product=FadE protein_id=YP_003519171.1 transl_table=11
NC_013956	GenBank	CDS	1015945	1016586	+	1	.	codon_start=1 db_xref=GI:291616430 db_xref=GeneID:8894722 gene=gmhA locus_tag=PANA_0877 note='Phosphoheptose isomerase; Similar to Pantoea sp. At-9b, phosphoheptose isomerase (NCBI: ZP_05732596.1); COG: Carbohydrate transport and metabolism; Subcellular localization as predicted by Psort 2.0: Cytoplasmic' product=GmhA protein_id=YP_003519172.1 transl_table=11
NC_013956	GenBank	CDS	1016641	1017414	+	1	.	codon_start=1 db_xref=GI:291616431 db_xref=GeneID:8894723 gene=yafJ locus_tag=PANA_0878 note='Amidotransferase; Similar to Pantoea sp. At-9b, glutamine amidotransferase class-II (NCBI: ZP_05732597.1); COG: General function prediction only; Subcellular localization as predicted by Psort 2.0: Unknown' product=YafJ protein_id=YP_003519173.1 transl_table=11
NC_013956	GenBank	CDS	1017379	1018179	+	-1	.	codon_start=1 db_xref=GI:291616432 db_xref=GeneID:8894724 gene=yafK locus_tag=PANA_0879 note='Lipoprotein; Similar to Pantoea sp. At-9b, ErfK/YbiS/YcfS/YnhG family protein (NCBI: ZP_05732598.1); COG: Unknown Function; Subcellular localization as predicted by Psort 2.0: Unknown' product=YafK protein_id=YP_003519174.1 transl_table=11
NC_013956	GenBank	CDS	1018317	1019420	+	1	.	codon_start=1 db_xref=GI:291616433 db_xref=GeneID:8894725 gene=dinB locus_tag=PANA_0880 note='DNA polymerase IV; Similar to Citrobacter youngae ATCC 29220, hypothetical protein CIT292_01218 (NCBI: ZP_03835457.2); COG: DNA replication, recombination and repair; Subcellular localization as predicted by Psort 2.0: Unknown' product=DinB protein_id=YP_003519175.1 transl_table=11
NC_013956	GenBank	CDS	1021011	1022078	+	-1	.	codon_start=1 db_xref=GI:291616434 db_xref=GeneID:8894726 locus_tag=PANA_0881 note='Sugar ABC Transporter; Similar to Pantoea sp. At-9b, putative sugar ABC transporter (NCBI: ZP_05727360.1); COG: Carbohydrate transport and metabolism; Subcellular localization as predicted by Psort 2.0: Unknown' product='hypothetical Protein' protein_id=YP_003519176.1 transl_table=11
NC_013956	GenBank	CDS	1022109	1023110	+	-1	.	codon_start=1 db_xref=GI:291616435 db_xref=GeneID:8894727 gene=rbsC locus_tag=PANA_0882 note='Ribose transport system permease protein RbsC; Similar to Pantoea sp. At-9b, Monosaccharide-transporting ATPase (NCBI: ZP_05727361.1); COG: Carbohydrate transport and metabolism; Subcellular localization as predicted by Psort 2.0: Inner Membrane' product=RbsC protein_id=YP_003519177.1 transl_table=11
NC_013956	GenBank	CDS	1023107	1024687	+	-1	.	codon_start=1 db_xref=GI:291616436 db_xref=GeneID:8894728 gene=rbsA locus_tag=PANA_0883 note='Ribose transport ATP-binding protein RbsA; Similar to Pantoea sp. At-9b, ABC transporter related protein (NCBI: ZP_05727362.1); COG: Carbohydrate transport and metabolism; Subcellular localization as predicted by Psort 2.0: Inner Membrane' product=RbsA protein_id=YP_003519178.1 transl_table=11
NC_013956	GenBank	CDS	1024926	1025897	+	-1	.	codon_start=1 db_xref=GI:291616437 db_xref=GeneID:8894729 gene=tdcB locus_tag=PANA_0884 note='Threonine dehydratase catabolic; Similar to Rhizobium leguminosarum bv. trifolii WSM2304, Pyridoxal-5'-phosphate-dependent protein beta subunit (NCBI: YP_002278414.1); COG: Amino acid transport and metabolism; Subcellular localization as predicted by Psort 2.0: Unknown' product=TdcB protein_id=YP_0035191…
NC_013956	GenBank	CDS	1025853	1026494	+	1	.	codon_start=1 db_xref=GI:291616438 db_xref=GeneID:8894730 locus_tag=PANA_0885 note='Similar to Chlamydomonas reinhardtii, hypothetical protein CHLREDRAFT_168119 (NCBI: XP_001698544.1); COG: Unknown Function; Subcellular localization as predicted by Psort 2.0: Unknown' product='hypothetical Protein' protein_id=YP_003519180.1 transl_table=11
NC_013956	GenBank	CDS	1025925	1026929	+	-1	.	codon_start=1 db_xref=GI:291616439 db_xref=GeneID:8894731 gene=ocd2 locus_tag=PANA_0886 note='Ornithine cyclodeaminase 2; Similar to Sinorhizobium meliloti 1021, cyclodeaminase (NCBI: NP_436275.2); COG: Amino acid transport and metabolism; Subcellular localization as predicted by Psort 2.0: Unknown' product=Ocd2 protein_id=YP_003519181.1 transl_table=11
NC_013956	GenBank	CDS	1027191	1028648	+	-1	.	codon_start=1 db_xref=GI:291616440 db_xref=GeneID:8894732 gene=pepD locus_tag=PANA_0887 note='Aminoacyl-histidine dipeptidase; Similar to Pantoea sp. At-9b, aminoacyl-histidine dipeptidase (NCBI: ZP_05727363.1); COG: Amino acid transport and metabolism; Subcellular localization as predicted by Psort 2.0: Unknown' product=PepD protein_id=YP_003519182.1 transl_table=11
NC_013956	GenBank	CDS	1028631	1029359	+	1	.	codon_start=1 db_xref=GI:291616441 db_xref=GeneID:8894733 gene=gpt locus_tag=PANA_0888 note='Xanthine phosphoribosyltransferase; Similar to Pantoea sp. At-9b, Xanthine phosphoribosyltransferase (NCBI: ZP_05727364.1); COG: Carbohydrate transport and metabolism; Subcellular localization as predicted by Psort 2.0: Cytoplasmic' product=Gpt protein_id=YP_003519183.1 transl_table=11
NC_013956	GenBank	CDS	1029475	1030728	+	1	.	codon_start=1 db_xref=GI:291616442 db_xref=GeneID:8894734 gene=yafA locus_tag=PANA_0889 note='Esterase YafA; Similar to Pantoea sp. At-9b, protein of unknown function DUF1100 hydrolase family protein (NCBI: ZP_05727365.1); COG: General function prediction only; Subcellular localization as predicted by Psort 2.0: Unknown' product=YafA protein_id=YP_003519184.1 transl_table=11
NC_013956	GenBank	CDS	1030848	1031249	+	1	.	codon_start=1 db_xref=GI:291616443 db_xref=GeneID:8894735 gene=crl locus_tag=PANA_0890 note='Curlin genes transcriptional activatory protein; Similar to Pantoea sp. At-9b, transcriptional regulator Crl (NCBI: ZP_05727366.1); COG: Transcription; Subcellular localization as predicted by Psort 2.0: Cytoplasmic' product=Crl protein_id=YP_003519185.1 transl_table=11
NC_013956	GenBank	CDS	1031468	1032601	+	-1	.	codon_start=1 db_xref=GI:291616444 db_xref=GeneID:8894736 gene=phoE locus_tag=PANA_0891 note='Outer membrane pore protein E precursor; Similar to Pantoea sp. At-9b, porin Gram-negative type (NCBI: ZP_05727367.1); COG: Cell wall/membrane/envelope biogenesis; Subcellular localization as predicted by Psort 2.0: Outer Membrane' product=PhoE protein_id=YP_003519186.1 transl_table=11
NC_013956	GenBank	CDS	1032866	1034056	+	1	.	codon_start=1 db_xref=GI:291616445 db_xref=GeneID:8894737 gene=proB locus_tag=PANA_0892 note='Glutamate 5-kinase; Similar to Pantoea sp. At-9b, glutamate 5-kinase (NCBI: ZP_05727368.1); COG: Amino acid transport and metabolism; Subcellular localization as predicted by Psort 2.0: Cytoplasmic' product=ProB protein_id=YP_003519187.1 transl_table=11
NC_013956	GenBank	CDS	1034066	1035319	+	1	.	codon_start=1 db_xref=GI:291616446 db_xref=GeneID:8894738 gene=proA locus_tag=PANA_0893 note='Gamma-glutamyl phosphate reductase; Similar to Pantoea sp. At-9b, gamma-glutamyl phosphate reductase (NCBI: ZP_05727369.1); COG: Amino acid transport and metabolism; Subcellular localization as predicted by Psort 2.0: Cytoplasmic' product=ProA protein_id=YP_003519188.1 transl_table=11
NC_013956	GenBank	CDS	1035679	1036398	+	1	.	codon_start=1 db_xref=GI:291616447 db_xref=GeneID:8894739 gene=CI locus_tag=PANA_0894 note='26 kDa repressor protein; Similar to Enterobacter sp. 638, putative phage repressor (NCBI: YP_001175516.1); COG: General function prediction only; Subcellular localization as predicted by Psort 2.0: Unknown' product=CI protein_id=YP_003519189.1 transl_table=11
NC_013956	GenBank	CDS	1036820	1037098	+	1	.	codon_start=1 db_xref=GI:291616448 db_xref=GeneID:8894740 locus_tag=PANA_0895 note='Similar to Enterobacteria phage ST104, gp24 (NCBI: YP_006377.1); COG: General function prediction only; Subcellular localization as predicted by Psort 2.0: Unknown' product='hypothetical Protein' protein_id=YP_003519190.1 transl_table=11
NC_013956	GenBank	CDS	1037295	1037762	+	1	.	codon_start=1 db_xref=GI:291616449 db_xref=GeneID:8894741 locus_tag=PANA_0896 note='Phage Lysozyme; Similar to Salmonella enterica subsp. enterica serovar Tennessee str. CDC07-0191, hypothetical protein SentesTe_14381 (NCBI: ZP_04656141.1); COG: General function prediction only; Subcellular localization as predicted by Psort 2.0: Unknown' product='hypothetical Protein' protein_id=YP_003519191.1 t…
NC_013956	GenBank	CDS	1037759	1038106	+	1	.	codon_start=1 db_xref=GI:291616450 db_xref=GeneID:8894742 locus_tag=PANA_0897 note='Similar to Klebsiella pneumoniae subsp. rhinoscleromatis ATCC 13884, hypothetical protein HMPREF0484_3767 (NCBI: ZP_06016748.1); COG: General function prediction only; Subcellular localization as predicted by Psort 2.0: Inner Membrane' product='hypothetical Protein' protein_id=YP_003519192.1 transl_table=11
NC_013956	GenBank	CDS	1038103	1038393	+	1	.	codon_start=1 db_xref=GI:291616451 db_xref=GeneID:8894743 locus_tag=PANA_0898 note='Similar to Klebsiella pneumoniae subsp. rhinoscleromatis ATCC 13884, conserved hypothetical protein (NCBI: ZP_06016747.1); COG: Unknown Function; Subcellular localization as predicted by Psort 2.0: Unknown' product='hypothetical Protein' protein_id=YP_003519193.1 transl_table=11
NC_013956	GenBank	CDS	1038593	1040341	+	1	.	codon_start=1 db_xref=GI:291616452 db_xref=GeneID:8894744 gene=amsF locus_tag=PANA_0899 note='Amylovoran biosynthesis protein AmsF precursor; Similar to Erwinia tasmaniensis Et1/99, Probable virulence factor (NCBI: YP_001907910.1); COG: Cell wall/envelope/membrane biogenesis; Subcellular localization as predicted by Psort 2.0: Unknown' product=AmsF protein_id=YP_003519194.1 transl_table=11
NC_013956	GenBank	CDS	1040643	1041554	+	1	.	codon_start=1 db_xref=GI:291616453 db_xref=GeneID:8894745 gene=aspH locus_tag=PANA_0900 note='Aspartyl/asparaginyl beta- hydroxylase; Similar to Erwinia pyrifoliae Ep1/96, hypothetical protein EpC_26840 (NCBI: YP_002649673.1); COG: Posttranslational modification, protein turnover, chaperones; Subcellular localization as predicted by Psort 2.0: Unknown' product=AspH protein_id=YP_003519195.1 trans…
NC_013956	GenBank	CDS	1041622	1043544	+	-1	.	codon_start=1 db_xref=GI:291616454 db_xref=GeneID:8894746 gene=dhaR locus_tag=PANA_0901 note='Glycerol metabolism operon regulatory protein; Similar to Klebsiella pneumoniae 342, PTS-dependent dihydroxyacetone kinase operon regulatory protein (NCBI: YP_002236496.1); COG: Secondary metabolites biosynthesis, transport and catabolism; Subcellular localization as predicted by Psort 2.0: Cytoplasmic' …
NC_013956	GenBank	CDS	1043638	1044909	+	-1	.	codon_start=1 db_xref=GI:291616455 db_xref=GeneID:8894747 gene=dhaD locus_tag=PANA_0902 note='Glycerol dehydrogenase; Similar to Klebsiella pneumoniae subsp. rhinoscleromatis ATCC 13884, glycerol dehydrogenase (NCBI: ZP_06015802.1); COG: Energy production and conversion; Subcellular localization as predicted by Psort 2.0: Cytoplasmic' product=DhaD protein_id=YP_003519197.1 transl_table=11
NC_013956	GenBank	CDS	1045322	1046392	+	1	.	codon_start=1 db_xref=GI:291616456 db_xref=GeneID:8894748 gene=dhaK locus_tag=PANA_0903 note='PTS-dependent dihydroxyacetone kinase, dihydroxyacetone binding subunit DhaK; Similar to Escherichia coli E22, PTS-dependent dihydroxyacetone kinase, DhaK subunit (NCBI: ZP_03047581.1); COG: Carbohydrate transport and metabolism; Subcellular localization as predicted by Psort 2.0: Unknown' product=DhaK p…
NC_013956	GenBank	CDS	1046403	1047035	+	1	.	codon_start=1 db_xref=GI:291616457 db_xref=GeneID:8894749 gene=dhaL locus_tag=PANA_0904 note='PTS-dependent dihydroxyacetone kinase, ADP-binding subunit DhaL; Similar to Citrobacter youngae ATCC 29220, hypothetical protein CIT292_02998 (NCBI: ZP_03837072.2); COG: Carbohydrate transport and metabolism; Subcellular localization as predicted by Psort 2.0: Unknown' product=DhaL protein_id=YP_00351919…
NC_013956	GenBank	CDS	1047046	1048467	+	1	.	codon_start=1 db_xref=GI:291616458 db_xref=GeneID:8894750 gene=dhaM locus_tag=PANA_0905 note='PTS-dependent dihydroxyacetone kinase, phosphotransferase subunit DhaM [Includes: Phosphocarrier protein HPr]; Similar to Klebsiella pneumoniae 342, PTS-dependent dihydroxyacetone kinase, phosphotransferase subunit DhaM (NCBI: YP_002236491.1); COG: Carbohydrate transport and metabolism; Subcellular local…
NC_013956	GenBank	CDS	1048851	1050575	+	1	.	codon_start=1 db_xref=GI:291616459 db_xref=GeneID:8894751 gene=shlB locus_tag=PANA_0906 note='Hemolysin activator protein precursor; Similar to Klebsiella pneumoniae 342, haemolysin secretion/activation protein, ShlB/FhaC/HecB family (NCBI: YP_002239914.1); COG: Intracellular trafficking, secretion, and vesicular transport; Subcellular localization as predicted by Psort 2.0: Outer Membrane' produ…
NC_013956	GenBank	CDS	1050590	1061593	+	1	.	codon_start=1 db_xref=GI:291616460 db_xref=GeneID:8894752 gene=fhaB locus_tag=PANA_0907 note='Filamentous hemagglutinin; Similar to Enterobacter sp. 638, filamentous haemagglutinin outer membrane protein (NCBI: YP_001174794.1); COG: Intracellular trafficking, secretion, and vesicular transport; Subcellular localization as predicted by Psort 2.0: Extracellular' product=FhaB protein_id=YP_003519202…
NC_013956	GenBank	CDS	1061590	1061922	+	1	.	codon_start=1 db_xref=GI:291616461 db_xref=GeneID:8894753 locus_tag=PANA_0908 note='Similar to Photorhabdus asymbiotica, hypothetical protein PAU_03362 (NCBI: YP_003042192.1); COG: Unknown Function; Subcellular localization as predicted by Psort 2.0: Unknown' product='hypothetical Protein' protein_id=YP_003519203.1 transl_table=11
NC_013956	GenBank	CDS	1061973	1062365	+	-1	.	codon_start=1 db_xref=GI:291616462 db_xref=GeneID:8894754 gene=yjiW locus_tag=PANA_0909 note='hypothetical protein YjiW; Similar to Escherichia albertii TW07627, HSP20-like domain protein (NCBI: ZP_02903049.1); COG: General function prediction only; Subcellular localization as predicted by Psort 2.0: Unknown' product='hypothetical protein' protein_id=YP_003519204.1 transl_table=11
NC_013956	GenBank	CDS	1062437	1062805	+	-1	.	codon_start=1 db_xref=GI:291616463 db_xref=GeneID:8894755 gene=rstR1 locus_tag=PANA_0910 note='Cryptic phage CTXphi transcriptional repressor RstR; Similar to Photorhabdus luminescens subsp. laumondii TTO1, hypothetical protein plu1127 (NCBI: NP_928439.1); COG: Transcription; Subcellular localization as predicted by Psort 2.0: Unknown' product=RstR1 protein_id=YP_003519205.1 transl_table=11
NC_013956	GenBank	CDS	1063489	1063944	+	1	.	codon_start=1 db_xref=GI:291616464 db_xref=GeneID:8894756 locus_tag=PANA_0911 note='Similar to Photorhabdus asymbiotica, hypothetical protein PAU_00450 (NCBI: YP_003039288.1); COG: Unknown Function; Subcellular localization as predicted by Psort 2.0: Unknown' product='hypothetical Protein' protein_id=YP_003519206.1 transl_table=11
NC_013956	GenBank	CDS	1063976	1064146	+	-1	.	codon_start=1 db_xref=GI:291616465 db_xref=GeneID:8894757 locus_tag=PANA_0912 note='Similar to Erwinia pyrifoliae Ep1/96, endoribonuclease (NCBI: YP_002649875.1); COG: Unknown Function; Subcellular localization as predicted by Psort 2.0: Unknown' product='hypothetical Protein' protein_id=YP_003519207.1 transl_table=11
NC_013956	GenBank	CDS	1065615	1066562	+	-1	.	codon_start=1 db_xref=GI:291616466 db_xref=GeneID:8894758 gene=syrM1 locus_tag=PANA_0913 note='HTH-type transcriptional regulator SyrM 1; Similar to Burkholderia xenovorans LB400, LysR family transcriptional regulator (NCBI: YP_553225.1); COG: Transcription; Subcellular localization as predicted by Psort 2.0: Cytoplasmic' product=SyrM1 protein_id=YP_003519208.1 transl_table=11
NC_013956	GenBank	CDS	1066569	1067393	+	1	.	codon_start=1 db_xref=GI:291616467 db_xref=GeneID:8894759 gene=nqo2 locus_tag=PANA_0914 note='Ribosyldihydronicotinamide dehydrogenase [quinone]; Similar to Burkholderia cenocepacia PC184, hypothetical protein BCPG_03752 (NCBI: ZP_04942219.1); COG: General function prediction only; Subcellular localization as predicted by Psort 2.0: Unknown' product=Nqo2 protein_id=YP_003519209.1 transl_table=11
NC_013956	GenBank	CDS	1067659	1067871	+	1	.	codon_start=1 db_xref=GI:291616468 db_xref=GeneID:8894760 gene=cspB locus_tag=PANA_0915 note='Cold shock-like protein CspB; Similar to Pantoea sp. At-9b, cold-shock DNA-binding domain protein (NCBI: ZP_05726907.1); COG: Transcription; Subcellular localization as predicted by Psort 2.0: Cytoplasmic' product=CspB protein_id=YP_003519210.1 transl_table=11
NC_013956	GenBank	CDS	1068343	1069305	+	-1	.	codon_start=1 db_xref=GI:291616469 db_xref=GeneID:8894761 gene=cheV locus_tag=PANA_0916 note='Chemotaxis protein CheV; Similar to Pantoea sp. At-9b, response regulator receiver modulated CheW protein (NCBI: ZP_05727392.1); COG: Cell motility and chemotaxis; Subcellular localization as predicted by Psort 2.0: Unknown' product=CheV protein_id=YP_003519211.1 transl_table=11
NC_013956	GenBank	CDS	1069409	1069858	+	1	.	codon_start=1 db_xref=GI:291616470 db_xref=GeneID:8894762 gene=ydeI locus_tag=PANA_0917 note='Periplasmic Protein; Similar to Leptospirillum ferriphilum, NcrY (NCBI: ABF61437.1); COG: Inorganic ion transport and metabolism; Subcellular localization as predicted by Psort 2.0: Unknown' product='hypothetical protein' protein_id=YP_003519212.1 transl_table=11
NC_013956	GenBank	CDS	1069892	1071271	+	-1	.	codon_start=1 db_xref=GI:291616471 db_xref=GeneID:8894763 gene=dbpA locus_tag=PANA_0918 note='ATP-independent RNA helicase DbpA; Similar to Pantoea sp. At-9b, DEAD/DEAH box helicase domain protein (NCBI: ZP_05727393.1); COG: DNA replication, recombination and repair; Subcellular localization as predicted by Psort 2.0: Cytoplasmic' product=DbpA protein_id=YP_003519213.1 transl_table=11
NC_013956	GenBank	CDS	1071615	1071896	+	1	.	codon_start=1 db_xref=GI:291616472 db_xref=GeneID:8894764 locus_tag=PANA_0919 note='Similar to Pantoea sp. At-9b, hypothetical protein Pat9bDRAFT_0709 (NCBI: ZP_05727394.1); COG: Unknown Function; Subcellular localization as predicted by Psort 2.0: Unknown' product='hypothetical Protein' protein_id=YP_003519214.1 transl_table=11
NC_013956	GenBank	CDS	1071963	1073345	+	-1	.	codon_start=1 db_xref=GI:291616473 db_xref=GeneID:8894765 gene=yahJ locus_tag=PANA_0920 note='Cytosine Deaminase; Similar to Pantoea sp. At-9b, Amidohydrolase 3 (NCBI: ZP_05727395.1); COG: Nucleotide transport and metabolism; Subcellular localization as predicted by Psort 2.0: Unknown' product=YahJ protein_id=YP_003519215.1 transl_table=11
NC_013956	GenBank	CDS	1073437	1074315	+	-1	.	codon_start=1 db_xref=GI:291616474 db_xref=GeneID:8894766 gene=lrhA locus_tag=PANA_0921 note='Probable HTH-type transcriptional regulator LrhA; Similar to Pantoea sp. At-9b, transcriptional regulator, LysR family (NCBI: ZP_05727396.1); COG: Transcription; Subcellular localization as predicted by Psort 2.0: Cytoplasmic' product=LrhA protein_id=YP_003519216.1 transl_table=11
NC_013956	GenBank	CDS	1074402	1075547	+	1	.	codon_start=1 db_xref=GI:291616475 db_xref=GeneID:8894767 gene=cynX locus_tag=PANA_0922 note='Cyanate transport protein CynX; Similar to Pantoea sp. At-9b, major facilitator superfamily MFS_1 (NCBI: ZP_05727397.1); COG: Inorganic ion transport and metabolism; Subcellular localization as predicted by Psort 2.0: Inner Membrane' product=CynX protein_id=YP_003519217.1 transl_table=11
NC_013956	GenBank	CDS	1075764	1077419	+	1	.	codon_start=1 db_xref=GI:291616476 db_xref=GeneID:8894768 gene=lldP locus_tag=PANA_0923 note='L-lactate permease; Similar to Salmonella enterica subsp. enterica serovar Tennessee str. CDC07-0191, L-lactate permease (NCBI: ZP_04654110.1); COG: Energy production and conversion; Subcellular localization as predicted by Psort 2.0: Inner Membrane' product=LldP protein_id=YP_003519218.1 transl_table=11
NC_013956	GenBank	CDS	1077416	1078195	+	1	.	codon_start=1 db_xref=GI:291616477 db_xref=GeneID:8894769 gene=lldR locus_tag=PANA_0924 note='Putative L-lactate dehydrogenase operon regulatory protein; Similar to Pantoea sp. At-9b, GntR domain protein (NCBI: ZP_05727399.1); COG: Transcription; Subcellular localization as predicted by Psort 2.0: Unknown' product=LldR protein_id=YP_003519219.1 transl_table=11
NC_013956	GenBank	CDS	1078201	1079373	+	1	.	codon_start=1 db_xref=GI:291616478 db_xref=GeneID:8894770 gene=lldD locus_tag=PANA_0925 note='L-lactate dehydrogenase; Similar to Pantoea sp. At-9b, FMN-dependent alpha-hydroxy acid dehydrogenase (NCBI: ZP_05727400.1); COG: Energy production and conversion; Subcellular localization as predicted by Psort 2.0: Unknown' product=LldD protein_id=YP_003519220.1 transl_table=11
NC_013956	GenBank	CDS	1079398	1079865	+	1	.	codon_start=1 db_xref=GI:291616479 db_xref=GeneID:8894771 gene=osmC locus_tag=PANA_0926 note='Peroxiredoxin OsmC; Similar to Pantoea sp. At-9b, OsmC family protein (NCBI: ZP_05727401.1); COG: Posttranslational modification, protein turnover, chaperones; Subcellular localization as predicted by Psort 2.0: Cytoplasmic' product=OsmC protein_id=YP_003519221.1 transl_table=11
NC_013956	GenBank	CDS	1080196	1080435	+	-1	.	codon_start=1 db_xref=GI:291616480 db_xref=GeneID:8894772 locus_tag=PANA_0927 note='Similar to Pantoea sp. At-9b, hypothetical protein Pat9bDRAFT_0718 (NCBI: ZP_05727403.1); COG: Unknown Function; Subcellular localization as predicted by Psort 2.0: Unknown' product='hypothetical Protein' protein_id=YP_003519222.1 transl_table=11
NC_013956	GenBank	CDS	1080525	1080704	+	-1	.	codon_start=1 db_xref=GI:291616481 db_xref=GeneID:8894773 locus_tag=PANA_0928 note='Similar to Pantoea sp. At-9b, conserved hypothetical protein (NCBI: ZP_05727404.1); COG: Unknown Function; Subcellular localization as predicted by Psort 2.0: Unknown' product='hypothetical Protein' protein_id=YP_003519223.1 transl_table=11
NC_013956	GenBank	CDS	1081077	1081424	+	1	.	codon_start=1 db_xref=GI:291616482 db_xref=GeneID:8894774 gene=celA locus_tag=PANA_0929 note='Cellobiose-specific phosphotransferase enzyme IIB component; Similar to Erwinia pyrifoliae Ep1/96, PTS system, Lactose/Cellobiose-specific family, IIB subunit (NCBI: YP_002650097.1); COG: Carbohydrate transport and metabolism; Subcellular localization as predicted by Psort 2.0: Cytoplasmic' product=CelA …
NC_013956	GenBank	CDS	1081508	1082812	+	1	.	codon_start=1 db_xref=GI:291616483 db_xref=GeneID:8894775 gene=licC locus_tag=PANA_0930 note='Lichenan permease IIC component; Similar to Erwinia tasmaniensis Et1/99, BglF protein (involved in beta-glucoside utilization) (NCBI: YP_001906432.1); COG: Carbohydrate transport and metabolism; Subcellular localization as predicted by Psort 2.0: Inner Membrane' product=LicC protein_id=YP_003519225.1 tra…
NC_013956	GenBank	CDS	1082816	1083130	+	1	.	codon_start=1 db_xref=GI:291616484 db_xref=GeneID:8894776 gene=chbA locus_tag=PANA_0931 note='N,N'-diacetylchitobiose-specific phosphotransferase enzyme IIA component; Similar to Pectobacterium carotovorum subsp. brasiliensis PBR1692, pts system, cellobiose-specific IIA component (NCBI: ZP_03826762.1); COG: Carbohydrate transport and metabolism; Subcellular localization as predicted by Psort 2.0:…
NC_013956	GenBank	CDS	1083117	1084574	+	1	.	codon_start=1 db_xref=GI:291616485 db_xref=GeneID:8894777 gene=yckE locus_tag=PANA_0932 note='Probable beta-glucosidase; Similar to Geobacillus sp. Y412MC52, glycoside hydrolase family 1 (NCBI: ZP_04391552.1); COG: Carbohydrate transport and metabolism; Subcellular localization as predicted by Psort 2.0: Cytoplasmic' product='hypothetical protein' protein_id=YP_003519227.1 transl_table=11
NC_013956	GenBank	CDS	1084600	1085628	+	-1	.	codon_start=1 db_xref=GI:291616486 db_xref=GeneID:8894778 gene=ascG locus_tag=PANA_0933 note='HTH-type transcriptional regulator AscG; Similar to Erwinia pyrifoliae Ep1/96, transcriptional regulator (NCBI: YP_002650096.1); COG: Transcription; Subcellular localization as predicted by Psort 2.0: Cytoplasmic' product=AscG protein_id=YP_003519228.1 transl_table=11
NC_013956	GenBank	CDS	1085708	1086385	+	-1	.	codon_start=1 db_xref=GI:291616487 db_xref=GeneID:8894779 locus_tag=PANA_0934 note='Inner Membrane Protein; Similar to Pantoea sp. At-9b, Abortive infection protein (NCBI: ZP_05727406.1); COG: General function prediction only; Subcellular localization as predicted by Psort 2.0: Inner Membrane' product='hypothetical Protein' protein_id=YP_003519229.1 transl_table=11
NC_013956	GenBank	CDS	1086783	1087172	+	1	.	codon_start=1 db_xref=GI:291616488 db_xref=GeneID:8894780 locus_tag=PANA_0935 note='Similar to Pantoea sp. At-9b, conserved hypothetical protein (NCBI: ZP_05727408.1); COG: Unknown Function; Subcellular localization as predicted by Psort 2.0: Unknown' product='hypothetical Protein' protein_id=YP_003519230.1 transl_table=11
NC_013956	GenBank	CDS	1087312	1087701	+	1	.	codon_start=1 db_xref=GI:291616489 db_xref=GeneID:8894781 locus_tag=PANA_0936 note='hypothetical Protein PABA3583; Similar to Pseudomonas aeruginosa UCBPP-PA14, hypothetical protein PA14_28520 (NCBI: YP_790434.1); COG: Unknown Function; Subcellular localization as predicted by Psort 2.0: Unknown' product='hypothetical Protein' protein_id=YP_003519231.1 transl_table=11
NC_013956	GenBank	CDS	1087714	1087980	+	-1	.	codon_start=1 db_xref=GI:291616490 db_xref=GeneID:8894782 locus_tag=PANA_0937 note='Similar to Pantoea sp. At-9b, conserved hypothetical protein (NCBI: ZP_05727409.1); COG: Unknown Function; Subcellular localization as predicted by Psort 2.0: Unknown' product='hypothetical Protein' protein_id=YP_003519232.1 transl_table=11
NC_013956	GenBank	CDS	1088353	1088643	+	1	.	codon_start=1 db_xref=GI:291616491 db_xref=GeneID:8894783 locus_tag=PANA_0938 note='No significant BLAST hits found; COG: Unknown Function; Subcellular localization as predicted by Psort 2.0: Unknown' product='hypothetical Protein' protein_id=YP_003519233.1 transl_table=11
[truncated: 3,363 more rows]
