# Supplementary material for: JContextExplorer: a tree-based approach to facilitate cross-species genomic context comparison
Source: BMC Bioinformatics. 2013 Jan 16;14:18. doi: 10.1186/1471-2105-14-18 (PMC3560190; doi:10.1186/1471-2105-14-18)
Supplement: Additional file 3 — Alpha and Gamma proteobacteria biological information. Annotated genomes of 22 alpha and gamma proteobacterial species, whole-species phylogenetic tree for 22 alpha and gamma proteobacterial species, and MCL-tribe determined homology clusters for 22 alpha and gamma proteobacterial species. [file 1471-2105-14-18-S3.zip › AlphaAndGammaProteobacteria/Annotations/Pantoea_vagans_C9-1.gff]

NC_014562	GenBank	CDS	1994	2662	+	-1	.	codon_start=1 db_xref=GI:308185542 db_xref=GeneID:9792285 gene=yecA locus_tag=Pvag_0001 note='metal-binding protein related to the C-terminal domain of SecA' product='hypothetical protein' protein_id=YP_003929673.1 transl_table=11
NC_014562	GenBank	CDS	2806	2901	+	1	.	codon_start=1 db_xref=GI:308185543 db_xref=GeneID:9788523 locus_tag=Pvag_0002 product='hypothetical protein' protein_id=YP_003929674.1 transl_table=11
NC_014562	GenBank	CDS	2898	4145	+	1	.	codon_start=1 db_xref=GI:308185544 db_xref=GeneID:9788524 locus_tag=Pvag_0003 product='hypothetical protein' protein_id=YP_003929675.1 transl_table=11
NC_014562	GenBank	CDS	4271	4786	+	1	.	codon_start=1 db_xref=GI:308185545 db_xref=GeneID:9788525 gene=yohN locus_tag=Pvag_0004 note='integral membrane protein' product='hypothetical protein' protein_id=YP_003929676.1 transl_table=11
NC_014562	GenBank	CDS	4834	5946	+	-1	.	EC_number=1.5.3.- codon_start=1 db_xref=GI:308185546 db_xref=GeneID:9788526 gene=faoD locus_tag=Pvag_0005 note='glycine/D-amino acid oxidases (deaminating) [Amino acid transport and metabolism]' product='fructosyl-amino acid oxidase' protein_id=YP_003929677.1 transl_table=11
NC_014562	GenBank	CDS	5966	6718	+	-1	.	EC_number=3.6.3.- codon_start=1 db_xref=GI:308185547 db_xref=GeneID:9788527 locus_tag=Pvag_0006 note='ABC-type transport systems, ATPase components' product='ABC transporter ATP-binding protein' protein_id=YP_003929678.1 transl_table=11
NC_014562	GenBank	CDS	6711	7517	+	-1	.	EC_number=3.6.3.- codon_start=1 db_xref=GI:308185548 db_xref=GeneID:9788528 locus_tag=Pvag_0007 note='ABC-type transport systems, permease components' product='ABC transporter permease' protein_id=YP_003929679.1 transl_table=11
NC_014562	GenBank	CDS	7579	8391	+	-1	.	codon_start=1 db_xref=GI:308185549 db_xref=GeneID:9788529 locus_tag=Pvag_0008 note='ABC-type transport/signal transduction systems, periplasmic component/domain' product='ABC transporter substrate-binding protein' protein_id=YP_003929680.1 transl_table=11
NC_014562	GenBank	CDS	8585	9670	+	1	.	codon_start=1 db_xref=GI:308185550 db_xref=GeneID:9788530 gene=purR locus_tag=Pvag_0009 note='transcriptional regulators' product='purR-like HTH-type transcriptional repressor' protein_id=YP_003929681.1 transl_table=11
NC_014562	GenBank	CDS	9676	11124	+	-1	.	EC_number=2.6.1.39 codon_start=1 db_xref=GI:308185551 db_xref=GeneID:9788531 gene=mocr1 locus_tag=Pvag_0010 note='transcriptional regulators containing a DNA- binding HTH domain and an aminotransferase domain (MocR family) and their eukaryotic orthologs' product='GntR family transcriptional regulator' protein_id=YP_003929682.1 transl_table=11
NC_014562	GenBank	CDS	11225	11938	+	1	.	codon_start=1 db_xref=GI:308185552 db_xref=GeneID:9788532 locus_tag=Pvag_0011 note='Acetyltransferases, including N-acetylases of ribosomal proteins' product='hypothetical protein' protein_id=YP_003929683.1 transl_table=11
NC_014562	GenBank	CDS	11952	12125	+	-1	.	codon_start=1 db_xref=GI:308185553 db_xref=GeneID:9788533 locus_tag=Pvag_0012 product='hypothetical protein' protein_id=YP_003929684.1 transl_table=11
NC_014562	GenBank	CDS	12180	12707	+	1	.	codon_start=1 db_xref=GI:308185554 db_xref=GeneID:9788534 locus_tag=Pvag_0013 product='hypothetical protein' protein_id=YP_003929685.1 transl_table=11
NC_014562	GenBank	CDS	12885	15176	+	-1	.	EC_number=2.7.8.20 codon_start=1 db_xref=GI:308185555 db_xref=GeneID:9788535 gene=mdoB locus_tag=Pvag_0014 note='phosphoglycerol transferase and related proteins, alkaline phosphatase superfamily' product='phosphoglycerol transferase I' protein_id=YP_003929686.1 transl_table=11
NC_014562	GenBank	CDS	15387	15776	+	-1	.	EC_number=5.3.2.- codon_start=1 db_xref=GI:308185556 db_xref=GeneID:9788536 gene=yusQ locus_tag=Pvag_0015 product='tautomerase yrdN' protein_id=YP_003929687.1 transl_table=11
NC_014562	GenBank	CDS	15879	16796	+	1	.	codon_start=1 db_xref=GI:308185557 db_xref=GeneID:9788537 locus_tag=Pvag_0016 note='transcriptional regulator' product='RuBisCO transcriptional regulator' protein_id=YP_003929688.1 transl_table=11
NC_014562	GenBank	CDS	16773	17786	+	-1	.	codon_start=1 db_xref=GI:308185558 db_xref=GeneID:9788538 locus_tag=Pvag_0017 product='hypothetical protein' protein_id=YP_003929689.1 transl_table=11
NC_014562	GenBank	CDS	18291	19256	+	1	.	codon_start=1 db_xref=GI:308185559 db_xref=GeneID:9788539 locus_tag=Pvag_0018 note='Uncharacterized conserved protein' product='surface layer protein' protein_id=YP_003929690.1 transl_table=11
NC_014562	GenBank	CDS	19238	19873	+	-1	.	codon_start=1 db_xref=GI:308185560 db_xref=GeneID:9788540 locus_tag=Pvag_0019 product='hypothetical protein' protein_id=YP_003929691.1 transl_table=11
NC_014562	GenBank	CDS	19828	19923	+	1	.	codon_start=1 db_xref=GI:308185561 db_xref=GeneID:9788541 locus_tag=Pvag_0020 product='hypothetical protein' protein_id=YP_003929692.1 transl_table=11
NC_014562	GenBank	CDS	20373	21761	+	1	.	codon_start=1 db_xref=GI:308185562 db_xref=GeneID:9788542 gene=ydfJ locus_tag=Pvag_0021 note='Permeases of the major facilitator superfamily' product='MFS family transporter' protein_id=YP_003929693.1 transl_table=11
NC_014562	GenBank	CDS	21834	22871	+	1	.	codon_start=1 db_xref=GI:308185563 db_xref=GeneID:9788543 gene=ccpA locus_tag=Pvag_0022 note='transcriptional regulators' product='HTH-type transcriptional repressor purR' protein_id=YP_003929694.1 transl_table=11
NC_014562	GenBank	CDS	22883	23869	+	1	.	codon_start=1 db_xref=GI:308185564 db_xref=GeneID:9788544 gene=yeiK locus_tag=Pvag_0023 note='Inosine-uridine nucleoside N-ribohydrolase' product='hypothetical protein' protein_id=YP_003929695.1 transl_table=11
NC_014562	GenBank	CDS	24019	24483	+	-1	.	EC_number=6.1.1.15 codon_start=1 db_xref=GI:308185565 db_xref=GeneID:9788545 locus_tag=Pvag_0024 note='Uncharacterized conserved protein' product='prolyl-tRNA synthetase' protein_id=YP_003929696.1 transl_table=11
NC_014562	GenBank	CDS	24578	25513	+	-1	.	codon_start=1 db_xref=GI:308185566 db_xref=GeneID:9788546 gene=fhuF locus_tag=Pvag_0025 note='Uncharacterized Fe-S protein' product='Ferric iron reductase protein fhuF' protein_id=YP_003929697.1 transl_table=11
NC_014562	GenBank	CDS	25557	26654	+	-1	.	codon_start=1 db_xref=GI:308185567 db_xref=GeneID:9788547 gene=hmsT locus_tag=Pvag_0026 note='FOG: GGDEF domain' product='hypothetical protein' protein_id=YP_003929698.1 transl_table=11
NC_014562	GenBank	CDS	26886	27170	+	1	.	codon_start=1 db_xref=GI:308185568 db_xref=GeneID:9788548 locus_tag=Pvag_0027 product='hypothetical protein' protein_id=YP_003929699.1 transl_table=11
NC_014562	GenBank	tRNA	27303	27389	+	-1	.	anticodon=(pos:complement(27353..27355),aa:Leu) db_xref=GeneID:9788549 locus_tag=Pvag_0028 product=tRNA-Leu
NC_014562	GenBank	tRNA	27418	27504	+	-1	.	anticodon=(pos:complement(27468..27470),aa:Leu) db_xref=GeneID:9788550 locus_tag=Pvag_0029 product=tRNA-Leu
NC_014562	GenBank	tRNA	27535	27621	+	-1	.	anticodon=(pos:complement(27585..27587),aa:Leu) db_xref=GeneID:9788522 locus_tag=Pvag_0030 product=tRNA-Leu
NC_014562	GenBank	CDS	27773	28912	+	-1	.	codon_start=1 db_xref=GI:308185569 db_xref=GeneID:9788551 gene=yjjT locus_tag=Pvag_0031 note='SAM-dependent methyltransferases related to tRNA (uracil-5-)-methyltransferase' product='ribosomal RNA small subunit methyltransferase' protein_id=YP_003929700.1 transl_table=11
NC_014562	GenBank	CDS	28911	29321	+	1	.	EC_number=2.7.7.7 codon_start=1 db_xref=GI:308185570 db_xref=GeneID:9788552 gene=holD locus_tag=Pvag_0032 product='DNA polymerase III psi subunit' protein_id=YP_003929701.1 transl_table=11
NC_014562	GenBank	CDS	29293	29733	+	1	.	EC_number=2.3.1.128 codon_start=1 db_xref=GI:308185571 db_xref=GeneID:9788553 gene=rimI locus_tag=Pvag_0033 note=Acetyltransferases product='acyltransferase for 30S ribosomal subunit protein S18' protein_id=YP_003929702.1 transl_table=11
NC_014562	GenBank	CDS	29752	30432	+	1	.	codon_start=1 db_xref=GI:308185572 db_xref=GeneID:9788554 gene=yjjG locus_tag=Pvag_0034 note='hydrolase (HAD superfamily)' product='hypothetical protein' protein_id=YP_003929703.1 transl_table=11
NC_014562	GenBank	CDS	30760	31410	+	-1	.	codon_start=1 db_xref=GI:308185573 db_xref=GeneID:9788555 gene=smp locus_tag=Pvag_0035 note='Uncharacterized membrane protein affecting hemolysin expression' product='protein smp' protein_id=YP_003929704.1 transl_table=11
NC_014562	GenBank	CDS	31518	32495	+	1	.	EC_number=3.1.3.3 codon_start=1 db_xref=GI:308185574 db_xref=GeneID:9788556 gene=serB locus_tag=Pvag_0036 note='phosphoserine phosphatase' product='3-phosphoserine phosphatase' protein_id=YP_003929705.1 transl_table=11
NC_014562	GenBank	CDS	32509	33891	+	1	.	codon_start=1 db_xref=GI:308185575 db_xref=GeneID:9788557 gene=sms locus_tag=Pvag_0037 note='ATP-dependent serine protease' product='DNA repair protein radA' protein_id=YP_003929706.1 transl_table=11
NC_014562	GenBank	CDS	33952	35193	+	1	.	EC_number=2.7.7.1 codon_start=1 db_xref=GI:308185576 db_xref=GeneID:9788558 gene=nadR locus_tag=Pvag_0038 note='nicotinamide mononucleotide adenylyltransferase' product='nadAB transcriptional regulator' protein_id=YP_003929707.1 transl_table=11
NC_014562	GenBank	CDS	35239	36240	+	-1	.	codon_start=1 db_xref=GI:308185577 db_xref=GeneID:9788559 locus_tag=Pvag_0039 note='Zn-dependent alcohol dehydrogenases' product='alcohol dehydrogenase' protein_id=YP_003929708.1 transl_table=11
NC_014562	GenBank	CDS	36445	37341	+	1	.	codon_start=1 db_xref=GI:308185578 db_xref=GeneID:9788560 locus_tag=Pvag_0040 note='transcriptional regulator' product='RuBisCO transcriptional regulator' protein_id=YP_003929709.1 transl_table=11
NC_014562	GenBank	CDS	37387	39054	+	-1	.	EC_number=3.6.3.- codon_start=1 db_xref=GI:308185579 db_xref=GeneID:9788561 gene=yjjK locus_tag=Pvag_0041 note='ATPase components of ABC transporters with duplicated ATPase domains' product='ABC transporter ATP-binding protein' protein_id=YP_003929710.1 transl_table=11
NC_014562	GenBank	CDS	39235	40005	+	-1	.	codon_start=1 db_xref=GI:308185580 db_xref=GeneID:9788562 gene=deoR locus_tag=Pvag_0042 note='transcriptional regulators of sugar metabolism' product='glycerol-3-phosphate regulon repressor' protein_id=YP_003929711.1 transl_table=11
NC_014562	GenBank	CDS	40380	41297	+	1	.	EC_number=2.7.1.- codon_start=1 db_xref=GI:308185581 db_xref=GeneID:9788563 gene=rbsk1 locus_tag=Pvag_0043 note='sugar kinases, ribokinase family' product='carbohydrate kinase' protein_id=YP_003929712.1 transl_table=11
NC_014562	GenBank	CDS	41307	42632	+	1	.	codon_start=1 db_xref=GI:308185582 db_xref=GeneID:9788564 gene=fucP locus_tag=Pvag_0044 note='Fucose permease' product='MFS family transporter' protein_id=YP_003929713.1 transl_table=11
NC_014562	GenBank	CDS	42629	43642	+	1	.	codon_start=1 db_xref=GI:308185583 db_xref=GeneID:9788565 gene=vaaS locus_tag=Pvag_0045 product='hypothetical protein' protein_id=YP_003929714.1 transl_table=11
NC_014562	GenBank	CDS	43650	44384	+	-1	.	EC_number=3.6.3.- codon_start=1 db_xref=GI:308185584 db_xref=GeneID:9788566 locus_tag=Pvag_0046 note='ABC-type transport systems, ATPase components' product='ABC transporter ATP-binding protein' protein_id=YP_003929715.1 transl_table=11
NC_014562	GenBank	CDS	44350	45141	+	-1	.	EC_number=3.6.3.- codon_start=1 db_xref=GI:308185585 db_xref=GeneID:9788567 locus_tag=Pvag_0047 note='ABC-type transport system, ATPase component' product='ABC transporter ATP-binding protein' protein_id=YP_003929716.1 transl_table=11
NC_014562	GenBank	CDS	45138	46211	+	-1	.	codon_start=1 db_xref=GI:308185586 db_xref=GeneID:9788568 locus_tag=Pvag_0048 note='ABC-type branched-chain amino acid transport system, permease component' product='ABC transporter permease' protein_id=YP_003929717.1 transl_table=11
NC_014562	GenBank	CDS	46211	47776	+	-1	.	codon_start=1 db_xref=GI:308185587 db_xref=GeneID:9788569 locus_tag=Pvag_0049 note='Branched-chain amino acid ABC-type transport system, permease components' product='ABC transporter permease' protein_id=YP_003929718.1 transl_table=11
NC_014562	GenBank	CDS	47877	49148	+	-1	.	codon_start=1 db_xref=GI:308185588 db_xref=GeneID:9788570 locus_tag=Pvag_0050 note='ABC-type branched-chain amino acid transport systems, periplasmic component' product='ABC transporter substrate-binding protein' protein_id=YP_003929719.1 transl_table=11
NC_014562	GenBank	CDS	49173	49874	+	-1	.	codon_start=1 db_xref=GI:308185589 db_xref=GeneID:9788571 gene=gntr1 locus_tag=Pvag_0051 note='transcriptional regulators' product='hypothetical protein' protein_id=YP_003929720.1 transl_table=11
NC_014562	GenBank	CDS	49884	53501	+	-1	.	EC_number=3.5.1.54 codon_start=1 db_xref=GI:308185590 db_xref=GeneID:9788572 gene=uaha1 locus_tag=Pvag_0052 note='Biotin carboxylase' product='UreA amidolyase-related protein' protein_id=YP_003929721.1 transl_table=11
NC_014562	GenBank	CDS	53504	55300	+	-1	.	EC_number=6.3.5.- codon_start=1 db_xref=GI:308185591 db_xref=GeneID:9788573 gene=uaha3 locus_tag=Pvag_0053 note='Asp-tRNAAsn/glu-tRNAGln amidotransferase A subunit and related amidases' product=amidase protein_id=YP_003929722.1 transl_table=11
NC_014562	GenBank	CDS	55521	57491	+	1	.	EC_number=3.2.1.- codon_start=1 db_xref=GI:308185592 db_xref=GeneID:9788574 gene=slt locus_tag=Pvag_0054 note='Soluble lytic murein transglycosylase and related regulatory proteins (some contain LysM/invasin domains)' product='soluble lytic murein transglycosylase' protein_id=YP_003929723.1 transl_table=11
NC_014562	GenBank	CDS	57537	57857	+	1	.	codon_start=1 db_xref=GI:308185593 db_xref=GeneID:9788575 gene=trpR locus_tag=Pvag_0055 product='Trp operon repressor' protein_id=YP_003929724.1 transl_table=11
NC_014562	GenBank	CDS	57858	58376	+	-1	.	codon_start=1 db_xref=GI:308185594 db_xref=GeneID:9788576 gene=yjjX locus_tag=Pvag_0056 note='Uncharacterized conserved protein' product='hypothetical protein' protein_id=YP_003929725.1 transl_table=11
NC_014562	GenBank	CDS	58581	59228	+	1	.	EC_number=5.4.2.1 codon_start=1 db_xref=GI:308185595 db_xref=GeneID:9788577 gene=gpmB locus_tag=Pvag_0057 note='phosphoglycerate mutase 1' product=phosphoglyceromutase protein_id=YP_003929726.1 transl_table=11
NC_014562	GenBank	CDS	59268	60149	+	-1	.	codon_start=1 db_xref=GI:308185596 db_xref=GeneID:9788578 gene=rob1 locus_tag=Pvag_0058 note='AraC-type DNA-binding domain-containing proteins' product='Right origin-binding protein' protein_id=YP_003929727.1 transl_table=11
NC_014562	GenBank	CDS	60245	60817	+	1	.	codon_start=1 db_xref=GI:308185597 db_xref=GeneID:9788579 gene=creA locus_tag=Pvag_0059 note='Uncharacterized protein conserved in bacteria' product='protein creA' protein_id=YP_003929728.1 transl_table=11
NC_014562	GenBank	CDS	60889	61605	+	-1	.	codon_start=1 db_xref=GI:308185598 db_xref=GeneID:9788580 gene=arcA locus_tag=Pvag_0060 note='Response regulators consisting of a CheY-like receiver domain and a winged-helix DNA-binding domain' product='transcriptional regulatory protein yycF' protein_id=YP_003929729.1 transl_table=11
NC_014562	GenBank	CDS	62182	62919	+	1	.	EC_number=2.1.1.- codon_start=1 db_xref=GI:308185599 db_xref=GeneID:9788581 gene=lasT locus_tag=Pvag_0061 note='rRNA methylase' product='RNA methyltransferase' protein_id=YP_003929730.1 transl_table=11
NC_014562	GenBank	CDS	63260	65722	+	1	.	EC_number=2.7.2.4 codon_start=1 db_xref=GI:308185600 db_xref=GeneID:9788582 gene=thrA locus_tag=Pvag_0062 note=Aspartokinases product='bifunctional aspartokinase/homoserine dehydrogenase I' protein_id=YP_003929731.1 transl_table=11
NC_014562	GenBank	CDS	65725	66654	+	1	.	EC_number=2.7.1.39 codon_start=1 db_xref=GI:308185601 db_xref=GeneID:9788583 gene=thrB locus_tag=Pvag_0063 product='Homoserine kinase' protein_id=YP_003929732.1 transl_table=11
NC_014562	GenBank	CDS	66658	67941	+	1	.	EC_number=4.2.3.1 codon_start=1 db_xref=GI:308185602 db_xref=GeneID:9788584 gene=thrC locus_tag=Pvag_0064 product='threonine synthase' protein_id=YP_003929733.1 transl_table=11
NC_014562	GenBank	CDS	68007	68780	+	-1	.	codon_start=1 db_xref=GI:308185603 db_xref=GeneID:9788585 gene=yaaA locus_tag=Pvag_0065 note='Uncharacterized protein conserved in bacteria' product='hypothetical protein' protein_id=YP_003929734.1 transl_table=11
NC_014562	GenBank	CDS	68755	68913	+	1	.	codon_start=1 db_xref=GI:308185604 db_xref=GeneID:9788586 locus_tag=Pvag_0066 product='hypothetical protein' protein_id=YP_003929735.1 transl_table=11
NC_014562	GenBank	CDS	68990	69943	+	1	.	EC_number=2.2.1.2 codon_start=1 db_xref=GI:308185605 db_xref=GeneID:9788587 gene=talB locus_tag=Pvag_0067 note=transaldolase product='transaldolase B' protein_id=YP_003929736.1 transl_table=11
NC_014562	GenBank	CDS	70069	70656	+	1	.	codon_start=1 db_xref=GI:308185606 db_xref=GeneID:9788588 gene=mog locus_tag=Pvag_0068 note='molybdopterin biosynthesis enzymes' product='molybdopterin biosynthesis mog protein' protein_id=YP_003929737.1 transl_table=11
NC_014562	GenBank	CDS	70763	72070	+	1	.	codon_start=1 db_xref=GI:308185607 db_xref=GeneID:9788589 locus_tag=Pvag_0069 note='Permeases of the major facilitator superfamily' product='MFS family transporter' protein_id=YP_003929738.1 transl_table=11
NC_014562	GenBank	CDS	72121	72690	+	-1	.	codon_start=1 db_xref=GI:308185608 db_xref=GeneID:9788590 gene=yaaH locus_tag=Pvag_0070 note='membrane protein' product='hypothetical protein' protein_id=YP_003929739.1 transl_table=11
NC_014562	GenBank	CDS	72995	74905	+	1	.	codon_start=1 db_xref=GI:308185609 db_xref=GeneID:9788591 gene=dnaK locus_tag=Pvag_0071 note='Molecular chaperone' product='chaperone protein dnaK' protein_id=YP_003929740.1 transl_table=11
NC_014562	GenBank	CDS	75009	76154	+	1	.	codon_start=1 db_xref=GI:308185610 db_xref=GeneID:9788592 gene=dnaJ locus_tag=Pvag_0072 note='DnaJ-class molecular chaperone with C-terminal Zn finger domain' product='chaperone protein dnaJ' protein_id=YP_003929741.1 transl_table=11
NC_014562	GenBank	CDS	76318	77490	+	1	.	codon_start=1 db_xref=GI:308185611 db_xref=GeneID:9788593 gene=nhaA locus_tag=Pvag_0073 product='Na+/H+ antiporter nhaA' protein_id=YP_003929742.1 transl_table=11
NC_014562	GenBank	CDS	77499	78407	+	1	.	codon_start=1 db_xref=GI:308185612 db_xref=GeneID:9788594 gene=nhaR locus_tag=Pvag_0074 note='transcriptional regulator' product='transcriptional activator protein nhaR' protein_id=YP_003929743.1 transl_table=11
NC_014562	GenBank	CDS	78444	78707	+	-1	.	codon_start=1 db_xref=GI:308185613 db_xref=GeneID:9788595 gene=rpsT locus_tag=Pvag_0075 product='30S ribosomal protein S20' protein_id=YP_003929744.1 transl_table=11
NC_014562	GenBank	CDS	79014	79943	+	1	.	EC_number=2.7.7.2 codon_start=1 db_xref=GI:308185614 db_xref=GeneID:9788596 gene=ribF locus_tag=Pvag_0076 note='FAD synthase' product=regulator protein_id=YP_003929745.1 transl_table=11
NC_014562	GenBank	CDS	79973	82789	+	1	.	EC_number=6.1.1.5 codon_start=1 db_xref=GI:308185615 db_xref=GeneID:9788597 gene=ileS locus_tag=Pvag_0077 note='Valyl-tRNA synthetase' product='isoleucyl-tRNA synthetase' protein_id=YP_003929746.1 transl_table=11
NC_014562	GenBank	CDS	82789	83295	+	1	.	EC_number=3.4.23.36 codon_start=1 db_xref=GI:308185616 db_xref=GeneID:9788598 gene=lspA locus_tag=Pvag_0078 note='lipoprotein signal peptidase' product='prolipoprotein signal peptidase (SPase II)' protein_id=YP_003929747.1 transl_table=11
NC_014562	GenBank	CDS	83299	83769	+	1	.	EC_number=5.2.1.8 codon_start=1 db_xref=GI:308185617 db_xref=GeneID:9788599 gene=slpA locus_tag=Pvag_0079 note='FKBP-type peptidyl-prolyl cis-trans isomerases 2' product='FKBX-type 16KD peptidyl-prolyl cis- trans isomerase' protein_id=YP_003929748.1 transl_table=11
NC_014562	GenBank	CDS	83750	84703	+	1	.	EC_number=1.17.1.2 codon_start=1 db_xref=GI:308185618 db_xref=GeneID:9788600 gene=ispH locus_tag=Pvag_0080 note='Penicillin tolerance protein' product='4-hydroxy-3-methylbut-2-enyl diphosphate reductase' protein_id=YP_003929749.1 transl_table=11
NC_014562	GenBank	CDS	84800	84901	+	-1	.	codon_start=1 db_xref=GI:308185619 db_xref=GeneID:9788601 locus_tag=Pvag_0081 product='hypothetical protein' protein_id=YP_003929750.1 transl_table=11
NC_014562	GenBank	CDS	84927	85742	+	1	.	EC_number=1.3.1.26 codon_start=1 db_xref=GI:308185620 db_xref=GeneID:9788602 gene=dapB locus_tag=Pvag_0082 product='dihydrodipicolinate reductase' protein_id=YP_003929751.1 transl_table=11
NC_014562	GenBank	CDS	85929	86096	+	-1	.	codon_start=1 db_xref=GI:308185621 db_xref=GeneID:9788603 locus_tag=Pvag_0083 product='hypothetical protein' protein_id=YP_003929752.1 transl_table=11
NC_014562	GenBank	CDS	86212	87360	+	1	.	EC_number=6.3.5.5 codon_start=1 db_xref=GI:308185622 db_xref=GeneID:9788604 gene=carA locus_tag=Pvag_0084 note='Carbamoylphosphate synthase small subunit' product='carbamoyl-phosphate synthase small subunit' protein_id=YP_003929753.1 transl_table=11
NC_014562	GenBank	CDS	87375	90602	+	1	.	EC_number=6.3.5.5 codon_start=1 db_xref=GI:308185623 db_xref=GeneID:9788605 gene=carB locus_tag=Pvag_0085 note='Carbamoylphosphate synthase large subunit (split gene in MJ)' product='carbamoyl-phosphate synthase large subunit' protein_id=YP_003929754.1 transl_table=11
NC_014562	GenBank	CDS	90854	91993	+	1	.	codon_start=1 db_xref=GI:308185624 db_xref=GeneID:9788606 locus_tag=Pvag_0086 product='outer membrane protein' protein_id=YP_003929755.1 transl_table=11
NC_014562	GenBank	CDS	92229	92711	+	1	.	EC_number=1.5.1.3 codon_start=1 db_xref=GI:308185625 db_xref=GeneID:9788607 gene=folA locus_tag=Pvag_0087 note='dihydrofolate reductase' product='dihydrofolate reductase type I' protein_id=YP_003929756.1 transl_table=11
NC_014562	GenBank	CDS	92802	94685	+	1	.	codon_start=1 db_xref=GI:308185626 db_xref=GeneID:9788608 locus_tag=Pvag_0088 note=phosphatase product='hypothetical protein' protein_id=YP_003929757.1 transl_table=11
NC_014562	GenBank	CDS	94721	95578	+	-1	.	EC_number=3.6.1.41 codon_start=1 db_xref=GI:308185627 db_xref=GeneID:9788609 gene=apaH locus_tag=Pvag_0089 note='Diadenosine tetraphosphatase and related serine/threonine protein phosphatases' product='diadenosine tetraphosphatase' protein_id=YP_003929758.1 transl_table=11
NC_014562	GenBank	CDS	95632	96009	+	-1	.	codon_start=1 db_xref=GI:308185628 db_xref=GeneID:9788610 gene=apaG locus_tag=Pvag_0090 product='protein apaG' protein_id=YP_003929759.1 transl_table=11
NC_014562	GenBank	CDS	96013	96834	+	-1	.	EC_number=2.1.1.- codon_start=1 db_xref=GI:308185629 db_xref=GeneID:9788611 gene=ksgA locus_tag=Pvag_0091 note='Dimethyladenosine transferase (rRNA methylation)' product='S-adenosylmethionine-6-N',N'-adenosyl (rRNA) dimethyltransferase' protein_id=YP_003929760.1 transl_table=11
NC_014562	GenBank	CDS	96827	97825	+	-1	.	EC_number=1.1.1.262 codon_start=1 db_xref=GI:308185630 db_xref=GeneID:9788612 gene=pdxa1 locus_tag=Pvag_0092 note='Pyridoxal phosphate biosynthesis protein' product='4-hydroxythreonine-4-phosphate dehydrogenase' protein_id=YP_003929761.1 transl_table=11
NC_014562	GenBank	CDS	97809	99104	+	-1	.	EC_number=5.2.1.8 codon_start=1 db_xref=GI:308185631 db_xref=GeneID:9788613 gene=surA locus_tag=Pvag_0093 note='Parvulin-like peptidyl-prolyl isomerase' product='survival protein SurA' protein_id=YP_003929762.1 transl_table=11
NC_014562	GenBank	CDS	99159	101456	+	-1	.	codon_start=1 db_xref=GI:308185632 db_xref=GeneID:9788614 gene=imp locus_tag=Pvag_0094 note='Organic solvent tolerance protein OstA' product='LPS-assembly protein' protein_id=YP_003929763.1 transl_table=11
NC_014562	GenBank	CDS	101716	102525	+	1	.	codon_start=1 db_xref=GI:308185633 db_xref=GeneID:9788615 gene=djlA locus_tag=Pvag_0095 note='DnaJ-domain-containing proteins 1' product='DnaJ-like protein djlA' protein_id=YP_003929764.1 transl_table=11
NC_014562	GenBank	CDS	102585	103238	+	-1	.	EC_number=4.2.1.70 codon_start=1 db_xref=GI:308185634 db_xref=GeneID:9788616 gene=yabO locus_tag=Pvag_0096 note='Pseudouridylate synthases, 23S RNA-specific' product='ribosomal large subunit pseudouridine synthase A' protein_id=YP_003929765.1 transl_table=11
NC_014562	GenBank	CDS	103278	106184	+	-1	.	codon_start=1 db_xref=GI:308185635 db_xref=GeneID:9788617 gene=hepA locus_tag=Pvag_0097 note='Superfamily II DNA/RNA helicases, SNF2 family' product='ATP-dependent helicase HepA' protein_id=YP_003929766.1 transl_table=11
NC_014562	GenBank	CDS	106338	108692	+	-1	.	EC_number=2.7.7.7 codon_start=1 db_xref=GI:308185636 db_xref=GeneID:9788618 gene=polB locus_tag=Pvag_0098 note='DNA polymerase elongation subunit (family B)' product='DNA polymerase II' protein_id=YP_003929767.1 transl_table=11
NC_014562	GenBank	CDS	108867	109631	+	1	.	codon_start=1 db_xref=GI:308185637 db_xref=GeneID:9788619 gene=yabI locus_tag=Pvag_0099 note='Uncharacterized membrane-associated protein' product='hypothetical protein' protein_id=YP_003929768.1 transl_table=11
NC_014562	GenBank	CDS	109635	110336	+	-1	.	EC_number=3.6.3.- codon_start=1 db_xref=GI:308185638 db_xref=GeneID:9788620 gene=thiQ locus_tag=Pvag_0100 note='ABC-type transport systems, ATPase components' product='thiamine ABC transporter ATP-binding protein thiQ' protein_id=YP_003929769.1 transl_table=11
NC_014562	GenBank	CDS	110323	111906	+	-1	.	codon_start=1 db_xref=GI:308185639 db_xref=GeneID:9788621 gene=thiP locus_tag=Pvag_0101 note='ABC-type Fe3+ transport system, permease component' product='thiamine transport system permease thiP' protein_id=YP_003929770.1 transl_table=11
NC_014562	GenBank	CDS	111906	112892	+	-1	.	codon_start=1 db_xref=GI:308185640 db_xref=GeneID:9788622 gene=thiB locus_tag=Pvag_0102 note='ABC-type thiamine transport system, periplasmic component' product='thiamine-binding periplasmic protein' protein_id=YP_003929771.1 transl_table=11
NC_014562	GenBank	CDS	113077	114738	+	-1	.	codon_start=1 db_xref=GI:308185641 db_xref=GeneID:9788623 gene=yabN locus_tag=Pvag_0103 note='ABC-type uncharacterized transport system, periplasmic component' product='ABC transporter substrate-binding protein yabN' protein_id=YP_003929772.1 transl_table=11
NC_014562	GenBank	CDS	114992	116170	+	1	.	codon_start=1 db_xref=GI:308185642 db_xref=GeneID:9788624 gene=yabM locus_tag=Pvag_0104 note='Permeases of the major facilitator superfamily' product='sugar efflux transporter' protein_id=YP_003929773.1 transl_table=11
NC_014562	GenBank	CDS	116441	117046	+	-1	.	EC_number=4.2.1.33 codon_start=1 db_xref=GI:308185643 db_xref=GeneID:9788625 gene=leuD locus_tag=Pvag_0105 note='3-isopropylmalate dehydratase small subunit' product='3-isopropylmalate dehydratase' protein_id=YP_003929774.1 transl_table=11
NC_014562	GenBank	CDS	117050	118456	+	-1	.	EC_number=4.2.1.33 codon_start=1 db_xref=GI:308185644 db_xref=GeneID:9788626 gene=leuC locus_tag=Pvag_0106 note='Aconitase A' product='3-isopropylmalate dehydratase large subunit' protein_id=YP_003929775.1 transl_table=11
NC_014562	GenBank	CDS	118461	119552	+	-1	.	EC_number=1.1.1.85 codon_start=1 db_xref=GI:308185645 db_xref=GeneID:9788627 gene=leuB locus_tag=Pvag_0107 note='Isocitrate/isopropylmalate dehydrogenase' product='3-isopropylmalate dehydrogenase' protein_id=YP_003929776.1 transl_table=11
NC_014562	GenBank	CDS	119555	121159	+	-1	.	EC_number=2.3.3.13 codon_start=1 db_xref=GI:308185646 db_xref=GeneID:9788628 gene=leua1 locus_tag=Pvag_0108 note=Isopropylmalate/homocitrate/citramalatesynthases product='2-isopropylmalate synthase' protein_id=YP_003929777.1 transl_table=11
NC_014562	GenBank	CDS	122022	123746	+	1	.	EC_number=2.2.1.6 codon_start=1 db_xref=GI:308185647 db_xref=GeneID:9788629 gene=ilvI locus_tag=Pvag_0109 note='thiamine pyrophosphate-requiring enzymes [acetolactate synthase, pyruvate dehydrogenase (cytochrome), glyoxylate carboligase, phosphonopyruvate decarboxylase]' product='acetolactate synthase large subunit' protein_id=YP_003929778.1 transl_table=11
NC_014562	GenBank	CDS	123749	124240	+	1	.	EC_number=2.2.1.6 codon_start=1 db_xref=GI:308185648 db_xref=GeneID:9788630 gene=ilvH locus_tag=Pvag_0110 note='Acetolactate synthase, small (regulatory) subunit' product='acetolactate synthase small subunit' protein_id=YP_003929779.1 transl_table=11
NC_014562	GenBank	CDS	124437	125447	+	1	.	codon_start=1 db_xref=GI:308185649 db_xref=GeneID:9788631 gene=fruR locus_tag=Pvag_0111 note='transcriptional regulators' product='HTH-type transcriptional repressor purR' protein_id=YP_003929780.1 transl_table=11
NC_014562	GenBank	CDS	125942	126400	+	1	.	codon_start=1 db_xref=GI:308185650 db_xref=GeneID:9788632 gene=mraZ locus_tag=Pvag_0112 note='Uncharacterized protein conserved in bacteria' product='protein mraZ' protein_id=YP_003929781.1 transl_table=11
NC_014562	GenBank	CDS	126403	127344	+	1	.	EC_number=2.1.1.- codon_start=1 db_xref=GI:308185651 db_xref=GeneID:9788633 gene=mraW locus_tag=Pvag_0113 note='S-adenosylmethionine-dependent methyltransferase involved in cell envelope biogenesis' product='S-adenosyl-L-methionine-dependent methyltransferase mraW' protein_id=YP_003929782.1 transl_table=11
NC_014562	GenBank	CDS	127341	127661	+	1	.	codon_start=1 db_xref=GI:308185652 db_xref=GeneID:9788634 gene=ftsL locus_tag=Pvag_0114 note='cell division protein' product='cell division protein ftsL' protein_id=YP_003929783.1 transl_table=11
NC_014562	GenBank	CDS	127678	129447	+	1	.	EC_number=2.4.1.129 codon_start=1 db_xref=GI:308185653 db_xref=GeneID:9788635 gene=ftsi1 locus_tag=Pvag_0115 note='cell division protein FtsI/penicillin-binding protein 2' product='division specific transpeptidase, penicillin- binding protein 3 re' protein_id=YP_003929784.1 transl_table=11
NC_014562	GenBank	CDS	129434	130921	+	1	.	EC_number=6.3.2.13 codon_start=1 db_xref=GI:308185654 db_xref=GeneID:9788636 gene=murE locus_tag=Pvag_0116 note='UDP-N-acetylmuramyl tripeptide synthase' product='UDP-N-acetylmuramoylalanyl-D-glutamate--2, 6-diaminopimelate ligase' protein_id=YP_003929785.1 transl_table=11
NC_014562	GenBank	CDS	130918	132276	+	1	.	EC_number=6.3.2.10 codon_start=1 db_xref=GI:308185655 db_xref=GeneID:9788637 gene=murF locus_tag=Pvag_0117 note='UDP-N-acetylmuramyl tripeptide synthase' product='D-alanine:D-alanine-adding enzyme' protein_id=YP_003929786.1 transl_table=11
NC_014562	GenBank	CDS	132270	133352	+	1	.	EC_number=2.7.8.13 codon_start=1 db_xref=GI:308185656 db_xref=GeneID:9788638 gene=mraY locus_tag=Pvag_0118 note='UDP-N-acetylmuramyl pentapeptide phosphotransferase/UDP-N-acetylglucosamine-1-phosphate transferase' product='phospho-N-acetylmuramoyl- pentapeptidetransferase' protein_id=YP_003929787.1 transl_table=11
NC_014562	GenBank	CDS	133355	134671	+	1	.	EC_number=6.3.2.9 codon_start=1 db_xref=GI:308185657 db_xref=GeneID:9788639 gene=murD locus_tag=Pvag_0119 product='UDP-N-acetylmuramoylalanine--D-glutamate ligase' protein_id=YP_003929788.1 transl_table=11
NC_014562	GenBank	CDS	134671	135885	+	1	.	codon_start=1 db_xref=GI:308185658 db_xref=GeneID:9788640 gene=ftsW locus_tag=Pvag_0120 note='Bacterial cell division membrane protein' product='cell division protein ftsW' protein_id=YP_003929789.1 transl_table=11
NC_014562	GenBank	CDS	135882	136940	+	1	.	EC_number=2.4.1.227 codon_start=1 db_xref=GI:308185659 db_xref=GeneID:9788641 gene=murG locus_tag=Pvag_0121 note='UDP-N-acetylglucosamine:LPS N-acetylglucosamine transferase' product='UDP-N-acetylglucosamine:N-acetylmuramyl- (pentapeptide) pyrophosphoryl-undecaprenol N-acetylglucosamine transferase' protein_id=YP_003929790.1 transl_table=11
NC_014562	GenBank	CDS	137011	138489	+	1	.	EC_number=6.3.2.8 codon_start=1 db_xref=GI:308185660 db_xref=GeneID:9788642 gene=murC locus_tag=Pvag_0122 note='UDP-N-acetylmuramate-alanine ligase' product='L-alanine adding enzyme, UDP-N-acetyl- muramate:alanine ligase' protein_id=YP_003929791.1 transl_table=11
NC_014562	GenBank	CDS	138479	139399	+	1	.	EC_number=6.3.2.4 codon_start=1 db_xref=GI:308185661 db_xref=GeneID:9788643 gene=ddlB locus_tag=Pvag_0123 note='D-alanine-D-alanine ligase and related ATP- grasp enzymes' product='D-alanine--D-alanine ligase' protein_id=YP_003929792.1 transl_table=11
NC_014562	GenBank	CDS	139401	140240	+	1	.	codon_start=1 db_xref=GI:308185662 db_xref=GeneID:9788644 gene=ftsQ locus_tag=Pvag_0124 note='cell division septal protein' product='cell division protein ftsQ' protein_id=YP_003929793.1 transl_table=11
NC_014562	GenBank	CDS	140237	141493	+	1	.	codon_start=1 db_xref=GI:308185663 db_xref=GeneID:9788645 gene=ftsA locus_tag=Pvag_0125 note='Actin-like ATPase involved in cell division' product='cell division protein ftsA' protein_id=YP_003929794.1 transl_table=11
NC_014562	GenBank	CDS	141565	142719	+	1	.	codon_start=1 db_xref=GI:308185664 db_xref=GeneID:9788646 gene=ftsZ locus_tag=Pvag_0126 note='cell division GTPase' product='cell division protein ftsZ' protein_id=YP_003929795.1 transl_table=11
NC_014562	GenBank	CDS	142821	143738	+	1	.	EC_number=3.5.1.- codon_start=1 db_xref=GI:308185665 db_xref=GeneID:9788647 gene=lpxC locus_tag=Pvag_0127 note='UDP-3-O-acyl-N-acetylglucosamine deacetylase' product='UDP-3-O-acyl N-acetylglucosamine deacetylase' protein_id=YP_003929796.1 transl_table=11
NC_014562	GenBank	CDS	143751	143879	+	1	.	codon_start=1 db_xref=GI:308185666 db_xref=GeneID:9788648 locus_tag=Pvag_0128 product='hypothetical protein' protein_id=YP_003929797.1 transl_table=11
NC_014562	GenBank	CDS	144022	144546	+	1	.	codon_start=1 db_xref=GI:308185667 db_xref=GeneID:9788649 gene=secM locus_tag=Pvag_0129 product='Secretion monitor' protein_id=YP_003929798.1 transl_table=11
NC_014562	GenBank	CDS	144621	147326	+	1	.	codon_start=1 db_xref=GI:308185668 db_xref=GeneID:9788650 gene=secA locus_tag=Pvag_0130 note='preprotein translocase subunit SecA (ATPase, RNA helicase)' product='preprotein translocase subunit secA' protein_id=YP_003929799.1 transl_table=11
NC_014562	GenBank	CDS	147333	147440	+	1	.	codon_start=1 db_xref=GI:308185669 db_xref=GeneID:9788651 locus_tag=Pvag_0131 product='hypothetical protein' protein_id=YP_003929800.1 transl_table=11
NC_014562	GenBank	CDS	147480	147875	+	1	.	EC_number=3.6.1.- codon_start=1 db_xref=GI:308185670 db_xref=GeneID:9788652 gene=mutT locus_tag=Pvag_0132 note='NTP pyrophosphohydrolases including oxidative damage repair enzymes' product='(di)nucleoside polyphosphate hydrolase' protein_id=YP_003929801.1 transl_table=11
NC_014562	GenBank	CDS	147903	148103	+	-1	.	codon_start=1 db_xref=GI:308185671 db_xref=GeneID:9788653 gene=yacG locus_tag=Pvag_0133 note='Uncharacterized protein conserved in bacteria' product='hypothetical protein' protein_id=YP_003929802.1 transl_table=11
NC_014562	GenBank	CDS	148112	148855	+	-1	.	codon_start=1 db_xref=GI:308185672 db_xref=GeneID:9788654 gene=yacF locus_tag=Pvag_0134 note='Uncharacterized protein conserved in bacteria' product='hypothetical protein' protein_id=YP_003929803.1 transl_table=11
NC_014562	GenBank	CDS	148860	149468	+	-1	.	EC_number=2.7.1.24 codon_start=1 db_xref=GI:308185673 db_xref=GeneID:9788655 gene=coaE locus_tag=Pvag_0135 product='dephospho-CoA kinase' protein_id=YP_003929804.1 transl_table=11
NC_014562	GenBank	CDS	149703	150743	+	1	.	EC_number=1.7.1.7 codon_start=1 db_xref=GI:308185674 db_xref=GeneID:9788656 gene=guaC locus_tag=Pvag_0136 note='IMP dehydrogenase/GMP reductase' product='GMP reductase' protein_id=YP_003929805.1 transl_table=11
NC_014562	GenBank	CDS	150770	151969	+	-1	.	codon_start=1 db_xref=GI:308185675 db_xref=GeneID:9788657 gene=hofC locus_tag=Pvag_0137 note='Type II secretory pathway, component PulF' product='protein transport protein hofC' protein_id=YP_003929806.1 transl_table=11
NC_014562	GenBank	CDS	151962	153347	+	-1	.	codon_start=1 db_xref=GI:308185676 db_xref=GeneID:9788658 gene=hofB locus_tag=Pvag_0138 note='Type II secretory pathway, ATPase PulE/Tfp pilus assembly pathway, ATPase PilB' product='protein transport protein hofB' protein_id=YP_003929807.1 transl_table=11
NC_014562	GenBank	CDS	153334	153789	+	-1	.	codon_start=1 db_xref=GI:308185677 db_xref=GeneID:9788659 gene=ppdD locus_tag=Pvag_0139 product='prepilin peptidase-dependent protein D' protein_id=YP_003929808.1 transl_table=11
NC_014562	GenBank	CDS	153965	154867	+	-1	.	EC_number=2.4.2.19 codon_start=1 db_xref=GI:308185678 db_xref=GeneID:9788660 gene=nadC locus_tag=Pvag_0140 product='Nicotinate-nucleotide pyrophosphorylase' protein_id=YP_003929809.1 transl_table=11
NC_014562	GenBank	CDS	155059	155610	+	1	.	codon_start=1 db_xref=GI:308185679 db_xref=GeneID:9788661 gene=ampD locus_tag=Pvag_0141 note='Negative regulator of beta-lactamase expression' product='protein ampD' protein_id=YP_003929810.1 transl_table=11
NC_014562	GenBank	CDS	155627	156481	+	1	.	codon_start=1 db_xref=GI:308185680 db_xref=GeneID:9788662 gene=ampE locus_tag=Pvag_0142 product='protein ampE' protein_id=YP_003929811.1 transl_table=11
NC_014562	GenBank	CDS	156463	157422	+	-1	.	EC_number=3.2.1.55 codon_start=1 db_xref=GI:308185681 db_xref=GeneID:9788663 gene=abf2 locus_tag=Pvag_0143 note=beta-xylosidase product=alpha-N-arabinofuranosidase protein_id=YP_003929812.1 transl_table=11
NC_014562	GenBank	CDS	157419	158831	+	-1	.	codon_start=1 db_xref=GI:308185682 db_xref=GeneID:9788664 gene=yicJ locus_tag=Pvag_0144 note='Na+/melibiose symporter and related transporters' product='GPH family permease yicJ' protein_id=YP_003929813.1 transl_table=11
NC_014562	GenBank	CDS	159030	160385	+	-1	.	codon_start=1 db_xref=GI:308185683 db_xref=GeneID:9788665 gene=aroP locus_tag=Pvag_0145 note='Amino acid transporters' product='Aromatic amino acid permease' protein_id=YP_003929814.1 transl_table=11
NC_014562	GenBank	CDS	160899	161666	+	1	.	codon_start=1 db_xref=GI:308185684 db_xref=GeneID:9788666 gene=pdhR locus_tag=Pvag_0146 note='transcriptional regulators' product='Exu regulon transcriptional regulator' protein_id=YP_003929815.1 transl_table=11
NC_014562	GenBank	CDS	161768	164434	+	1	.	EC_number=1.2.4.1 codon_start=1 db_xref=GI:308185685 db_xref=GeneID:9788667 gene=aceE locus_tag=Pvag_0147 note=transketolase product='pyruvate dehydrogenase E1 component' protein_id=YP_003929816.1 transl_table=11
NC_014562	GenBank	CDS	164449	166353	+	1	.	EC_number=2.3.1.12 codon_start=1 db_xref=GI:308185686 db_xref=GeneID:9788668 gene=aceF locus_tag=Pvag_0148 note='Pyruvate/2-oxoglutarate dehydrogenase complex, dihydrolipoamide acyltransferase (E2) component, and related enzymes' product='pyruvate dehydrogenase (dihydrolipoyltransacetylase component)' protein_id=YP_003929817.1 transl_table=11
NC_014562	GenBank	CDS	166514	167938	+	1	.	EC_number=1.8.1.4 codon_start=1 db_xref=GI:308185687 db_xref=GeneID:9788669 gene=lpdA locus_tag=Pvag_0149 note='Pyruvate/2-oxoglutarate dehydrogenase complex, dihydrolipoamide dehydrogenase (E3) component, and related enzymes' product='dihydrolipoamide dehydrogenase' protein_id=YP_003929818.1 transl_table=11
NC_014562	GenBank	CDS	168202	168837	+	-1	.	codon_start=1 db_xref=GI:308185688 db_xref=GeneID:9788670 locus_tag=Pvag_0150 product='hypothetical protein' protein_id=YP_003929819.1 transl_table=11
NC_014562	GenBank	CDS	168980	169879	+	-1	.	codon_start=1 db_xref=GI:308185689 db_xref=GeneID:9788671 locus_tag=Pvag_0151 note='transcriptional regulator' product='RuBisCO transcriptional regulator' protein_id=YP_003929820.1 transl_table=11
NC_014562	GenBank	CDS	169985	170494	+	1	.	EC_number=4.1.1.- codon_start=1 db_xref=GI:308185690 db_xref=GeneID:9788672 gene=pdc locus_tag=Pvag_0152 product='phenolic acid decarboxylase' protein_id=YP_003929821.1 transl_table=11
NC_014562	GenBank	CDS	170581	171438	+	1	.	codon_start=1 db_xref=GI:308185691 db_xref=GeneID:9788673 locus_tag=Pvag_0153 note='Zn-dependent hydrolases, including glyoxylases' product='hypothetical protein' protein_id=YP_003929822.1 transl_table=11
NC_014562	GenBank	CDS	171801	174461	+	1	.	EC_number=4.2.1.3 codon_start=1 db_xref=GI:308185692 db_xref=GeneID:9788674 gene=acnB locus_tag=Pvag_0154 note='Aconitase B' product='aconitate hydratase' protein_id=YP_003929823.1 transl_table=11
NC_014562	GenBank	CDS	174651	175028	+	1	.	codon_start=1 db_xref=GI:308185693 db_xref=GeneID:9788675 gene=yacL locus_tag=Pvag_0155 note='Uncharacterized protein conserved in bacteria' product='hypothetical protein' protein_id=YP_003929824.1 transl_table=11
NC_014562	GenBank	CDS	175077	175748	+	-1	.	EC_number=1.1.1.100 codon_start=1 db_xref=GI:308185694 db_xref=GeneID:9788676 locus_tag=Pvag_0156 note='Dehydrogenases with different specificities (related to short-chain alcohol dehydrogenases)' product='3-oxoacyl-ACP reductase' protein_id=YP_003929825.1 transl_table=11
NC_014562	GenBank	CDS	175757	176953	+	-1	.	EC_number=3.2.1.18 codon_start=1 db_xref=GI:308185695 db_xref=GeneID:9788677 locus_tag=Pvag_0157 note='neuraminidase (sialidase)' product=sialidase protein_id=YP_003929826.1 transl_table=11
NC_014562	GenBank	CDS	176955	178370	+	-1	.	codon_start=1 db_xref=GI:308185696 db_xref=GeneID:9788678 locus_tag=Pvag_0158 note='Na+/solute symporter' product='solute/sodium symporter 1' protein_id=YP_003929827.1 transl_table=11
NC_014562	GenBank	CDS	178450	179334	+	-1	.	EC_number=4.2.1.52 codon_start=1 db_xref=GI:308185697 db_xref=GeneID:9788679 gene=dapa1 locus_tag=Pvag_0159 note='dihydrodipicolinate synthase/N- acetylneuraminate lyase' product='dihydrodipicolinate synthase' protein_id=YP_003929828.1 transl_table=11
NC_014562	GenBank	CDS	179346	180494	+	-1	.	EC_number=1.1.1.1 codon_start=1 db_xref=GI:308185698 db_xref=GeneID:9788680 gene=eutG locus_tag=Pvag_0160 note='Uncharacterized oxidoreductases, Fe-dependent alcohol dehydrogenase family' product='alcohol dehydrogenase' protein_id=YP_003929829.1 transl_table=11
NC_014562	GenBank	CDS	180682	181950	+	1	.	codon_start=1 db_xref=GI:308185699 db_xref=GeneID:9788681 gene=ygbk1 locus_tag=Pvag_0161 note='Uncharacterized protein conserved in bacteria' product='hypothetical protein' protein_id=YP_003929830.1 transl_table=11
NC_014562	GenBank	CDS	181943	182923	+	1	.	EC_number=1.1.1.262 codon_start=1 db_xref=GI:308185700 db_xref=GeneID:9788682 gene=pdxa3 locus_tag=Pvag_0162 note='Pyridoxal phosphate biosynthesis protein' product='PdxA-like protein' protein_id=YP_003929831.1 transl_table=11
NC_014562	GenBank	CDS	182930	183694	+	1	.	codon_start=1 db_xref=GI:308185701 db_xref=GeneID:9788683 gene=glpr1 locus_tag=Pvag_0163 note='transcriptional regulators of sugar metabolism' product='sgc region transcriptional regulator' protein_id=YP_003929832.1 transl_table=11
NC_014562	GenBank	CDS	183775	183963	+	-1	.	codon_start=1 db_xref=GI:308185702 db_xref=GeneID:9788684 locus_tag=Pvag_0164 product='hypothetical protein' protein_id=YP_003929833.1 transl_table=11
NC_014562	GenBank	CDS	183793	184047	+	1	.	codon_start=1 db_xref=GI:308185703 db_xref=GeneID:9788685 locus_tag=Pvag_0165 product='hypothetical protein' protein_id=YP_003929834.1 transl_table=11
NC_014562	GenBank	CDS	184009	185067	+	-1	.	EC_number=3.2.1.15 codon_start=1 db_xref=GI:308185704 db_xref=GeneID:9788686 gene=pehN locus_tag=Pvag_0166 note=Endopolygalacturonase product=polygalacturonase protein_id=YP_003929835.1 transl_table=11
NC_014562	GenBank	CDS	185242	186051	+	-1	.	EC_number=4.1.1.50 codon_start=1 db_xref=GI:308185705 db_xref=GeneID:9788687 gene=speD locus_tag=Pvag_0167 product='S-adenosylmethionine decarboxylase' protein_id=YP_003929836.1 transl_table=11
NC_014562	GenBank	CDS	186080	186943	+	-1	.	EC_number=2.5.1.16 codon_start=1 db_xref=GI:308185706 db_xref=GeneID:9788688 gene=speE locus_tag=Pvag_0168 product='spermidine synthase' protein_id=YP_003929837.1 transl_table=11
NC_014562	GenBank	CDS	187046	187393	+	-1	.	codon_start=1 db_xref=GI:308185707 db_xref=GeneID:9788689 gene=yacC locus_tag=Pvag_0169 product='hypothetical protein' protein_id=YP_003929838.1 transl_table=11
NC_014562	GenBank	CDS	187574	189169	+	1	.	codon_start=1 db_xref=GI:308185708 db_xref=GeneID:9788690 gene=yacK locus_tag=Pvag_0170 note='multicopper oxidases' product='Blue copper oxidase cueO' protein_id=YP_003929839.1 transl_table=11
NC_014562	GenBank	CDS	189170	190453	+	-1	.	EC_number=4.4.1.11 codon_start=1 db_xref=GI:308185709 db_xref=GeneID:9788691 gene=mdeA locus_tag=Pvag_0171 note='methionine gamma-lyases' product='methionine gamma-lyase' protein_id=YP_003929840.1 transl_table=11
NC_014562	GenBank	CDS	190689	191225	+	1	.	EC_number=2.4.2.8 codon_start=1 db_xref=GI:308185710 db_xref=GeneID:9788692 gene=hpt locus_tag=Pvag_0172 note='Hypoxanthine-guanine phosphoribosyltransferase' product='hypoxanthine phosphoribosyltransferase' protein_id=YP_003929841.1 transl_table=11
NC_014562	GenBank	CDS	191307	192038	+	-1	.	EC_number=4.2.1.1 codon_start=1 db_xref=GI:308185711 db_xref=GeneID:9788693 gene=yadF locus_tag=Pvag_0173 note='Carbonic anhydrase' product='carbonic anhydrase' protein_id=YP_003929842.1 transl_table=11
NC_014562	GenBank	CDS	192072	193001	+	1	.	EC_number=3.6.3.- codon_start=1 db_xref=GI:308185712 db_xref=GeneID:9788694 gene=yadG locus_tag=Pvag_0174 note='ABC-type transport systems, ATPase components' product='ABC tranport system, ATP-binding protein' protein_id=YP_003929843.1 transl_table=11
NC_014562	GenBank	CDS	192998	193768	+	1	.	codon_start=1 db_xref=GI:308185713 db_xref=GeneID:9788695 gene=yadH locus_tag=Pvag_0175 note='ABC-type multidrug transport system, permease component' product='ABC transporter permease' protein_id=YP_003929844.1 transl_table=11
NC_014562	GenBank	CDS	194193	195206	+	1	.	codon_start=1 db_xref=GI:308185714 db_xref=GeneID:9788696 locus_tag=Pvag_0176 note='membrane protein' product='hypothetical protein' protein_id=YP_003929845.1 transl_table=11
NC_014562	GenBank	CDS	195276	195656	+	-1	.	EC_number=4.1.1.11 codon_start=1 db_xref=GI:308185715 db_xref=GeneID:9788697 gene=panD locus_tag=Pvag_0177 product='aspartate 1-decarboxylase' protein_id=YP_003929846.1 transl_table=11
NC_014562	GenBank	CDS	195704	196558	+	-1	.	EC_number=6.3.2.1 codon_start=1 db_xref=GI:308185716 db_xref=GeneID:9788698 gene=panC locus_tag=Pvag_0178 note='Panthothenate synthetase' product='pantoate:beta-alanine ligase' protein_id=YP_003929847.1 transl_table=11
NC_014562	GenBank	CDS	196574	197368	+	-1	.	EC_number=2.1.2.11 codon_start=1 db_xref=GI:308185717 db_xref=GeneID:9788699 gene=panB locus_tag=Pvag_0179 note='Ketopantoate hydroxymethyltransferase' product='3-methyl-2-oxobutanoate hydroxymethyltransferase' protein_id=YP_003929848.1 transl_table=11
NC_014562	GenBank	CDS	197452	197937	+	-1	.	EC_number=2.7.6.3 codon_start=1 db_xref=GI:308185718 db_xref=GeneID:9788700 gene=folK locus_tag=Pvag_0180 note='7, 8-dihydro-6-hydroxymethylpterin-pyrophosphokinase' product='7, 8-dihydro-6-hydroxymethylpterin-pyrophosphokinase' protein_id=YP_003929849.1 transl_table=11
NC_014562	GenBank	CDS	197934	199373	+	-1	.	EC_number=2.7.7.19 codon_start=1 db_xref=GI:308185719 db_xref=GeneID:9788701 gene=pcnB locus_tag=Pvag_0181 note='tRNA nucleotidyltransferase/poly(A) polymerase' product='poly(A) polymerase' protein_id=YP_003929850.1 transl_table=11
NC_014562	GenBank	CDS	199439	200317	+	-1	.	EC_number=6.1.1.17 codon_start=1 db_xref=GI:308185720 db_xref=GeneID:9788702 gene=yadB locus_tag=Pvag_0182 note='glutamyl- and glutaminyl-tRNA synthetases' product='glutamyl-tRNA synthetase' protein_id=YP_003929851.1 transl_table=11
NC_014562	GenBank	CDS	200391	200846	+	-1	.	codon_start=1 db_xref=GI:308185721 db_xref=GeneID:9788703 gene=dksA locus_tag=Pvag_0183 product='DnaK suppressor protein' protein_id=YP_003929852.1 transl_table=11
NC_014562	GenBank	CDS	201094	201798	+	-1	.	codon_start=1 db_xref=GI:308185722 db_xref=GeneID:9788704 gene=sfsA locus_tag=Pvag_0184 note='DNA-binding protein, stimulates sugar fermentation' product='sugar fermentation stimulation protein A' protein_id=YP_003929853.1 transl_table=11
NC_014562	GenBank	CDS	201776	202333	+	-1	.	EC_number=6.5.1.- codon_start=1 db_xref=GI:308185723 db_xref=GeneID:9788705 gene=yadP locus_tag=Pvag_0185 product='2'-5' RNA ligase' protein_id=YP_003929854.1 transl_table=11
NC_014562	GenBank	CDS	202364	204847	+	1	.	EC_number=3.6.1.- codon_start=1 db_xref=GI:308185724 db_xref=GeneID:9788706 gene=hrpB locus_tag=Pvag_0186 note='HrpA-like helicases' product='ATP-dependent RNA helicase hrpB' protein_id=YP_003929855.1 transl_table=11
NC_014562	GenBank	CDS	204946	207474	+	1	.	EC_number=2.4.1.129 codon_start=1 db_xref=GI:308185725 db_xref=GeneID:9788707 gene=mrcB locus_tag=Pvag_0187 note='Membrane carboxypeptidase (penicillin-binding protein)' product='penicillin-binding protein 1b' protein_id=YP_003929856.1 transl_table=11
NC_014562	GenBank	CDS	207675	209888	+	1	.	codon_start=1 db_xref=GI:308185726 db_xref=GeneID:9788708 gene=fhuA locus_tag=Pvag_0188 note='outer membrane receptor proteins, mostly Fe transport' product='ferrichrome-iron receptor' protein_id=YP_003929857.1 transl_table=11
NC_014562	GenBank	CDS	209928	210722	+	1	.	EC_number=3.6.3.34 codon_start=1 db_xref=GI:308185727 db_xref=GeneID:9788709 gene=fhuC locus_tag=Pvag_0189 note='ABC-type cobalamin/Fe3+-siderophores transport systems, ATPase components' product='ferrichrome transport ATP-binding protein fhuC' protein_id=YP_003929858.1 transl_table=11
NC_014562	GenBank	CDS	211611	213590	+	1	.	codon_start=1 db_xref=GI:308185728 db_xref=GeneID:9788710 gene=fhuB locus_tag=Pvag_0190 note='ABC-type Fe3+-siderophore transport system, permease component' product='ferrichrome transport system permease fhuB' protein_id=YP_003929859.1 transl_table=11
NC_014562	GenBank	CDS	213867	215222	+	-1	.	EC_number=5.4.3.8 codon_start=1 db_xref=GI:308185729 db_xref=GeneID:9788711 gene=hemL locus_tag=Pvag_0191 note='glutamate-1-semialdehyde aminotransferase' product='glutamate-1-semialdehyde 2,1-aminomutase' protein_id=YP_003929860.1 transl_table=11
NC_014562	GenBank	CDS	215352	215699	+	1	.	codon_start=1 db_xref=GI:308185730 db_xref=GeneID:9788712 gene=yadR locus_tag=Pvag_0192 note='Uncharacterized conserved protein' product='hypothetical protein' protein_id=YP_003929861.1 transl_table=11
NC_014562	GenBank	CDS	216105	216899	+	-1	.	codon_start=1 db_xref=GI:308185731 db_xref=GeneID:9788713 gene=yadT locus_tag=Pvag_0193 note='ABC-type Fe3+-hydroxamate transport system, periplasmic component' product='ABC transporter substrate-binding protein' protein_id=YP_003929862.1 transl_table=11
NC_014562	GenBank	CDS	216892	217590	+	-1	.	EC_number=3.2.2.9 codon_start=1 db_xref=GI:308185732 db_xref=GeneID:9788714 gene=pfs locus_tag=Pvag_0194 note='nucleoside phosphorylase' product='5'-methylthioadenosine nucleosidase' protein_id=YP_003929863.1 transl_table=11
NC_014562	GenBank	CDS	217683	219173	+	1	.	EC_number=3.1.5.1 codon_start=1 db_xref=GI:308185733 db_xref=GeneID:9788715 gene=dgt locus_tag=Pvag_0195 note='dGTP triphosphohydrolase' product='deoxyguanosine triphosphate triphosphohydrolase' protein_id=YP_003929864.1 transl_table=11
NC_014562	GenBank	CDS	219308	220753	+	1	.	EC_number=3.4.21.- codon_start=1 db_xref=GI:308185734 db_xref=GeneID:9788716 gene=htrA locus_tag=Pvag_0196 note='Trypsin-like serine proteases, typically periplasmic, contain C-terminal PDZ domain' product='protease DO' protein_id=YP_003929865.1 transl_table=11
NC_014562	GenBank	CDS	220937	222094	+	1	.	codon_start=1 db_xref=GI:308185735 db_xref=GeneID:9788717 gene=yaeG locus_tag=Pvag_0197 note='sugar diacid utilization regulator' product='Carbohydrate diacid regulator' protein_id=YP_003929866.1 transl_table=11
NC_014562	GenBank	CDS	222162	222620	+	-1	.	codon_start=1 db_xref=GI:308185736 db_xref=GeneID:9788718 gene=yaeH locus_tag=Pvag_0198 product='hypothetical protein' protein_id=YP_003929867.1 transl_table=11
NC_014562	GenBank	CDS	222779	223603	+	-1	.	EC_number=2.3.1.117 codon_start=1 db_xref=GI:308185737 db_xref=GeneID:9788719 gene=dapD locus_tag=Pvag_0199 note='Tetrahydrodipicolinate N-succinyltransferase' product='2,3,4,5-tetrahydropyridine-2,6-carboxylate N-succinyltransferase' protein_id=YP_003929868.1 transl_table=11
NC_014562	GenBank	CDS	223687	226341	+	-1	.	EC_number=2.7.7.59 codon_start=1 db_xref=GI:308185738 db_xref=GeneID:9788720 gene=glnD locus_tag=Pvag_0200 note='UTP:GlnB (protein PII) uridylyltransferase' product='protein PII uridylyltransferase' protein_id=YP_003929869.1 transl_table=11
NC_014562	GenBank	CDS	226408	227217	+	-1	.	EC_number=3.4.11.18 codon_start=1 db_xref=GI:308185739 db_xref=GeneID:9788721 gene=ampM locus_tag=Pvag_0201 product='methionine aminopeptidase' protein_id=YP_003929870.1 transl_table=11
NC_014562	GenBank	CDS	227473	228246	+	1	.	codon_start=1 db_xref=GI:308185740 db_xref=GeneID:9788722 gene=rpsB locus_tag=Pvag_0202 note='ribosomal protein S2' product='30S ribosomal protein S2' protein_id=YP_003929871.1 transl_table=11
NC_014562	GenBank	CDS	228428	229279	+	1	.	codon_start=1 db_xref=GI:308185741 db_xref=GeneID:9788723 gene=tsf locus_tag=Pvag_0203 note='translation elongation factor Ts' product='elongation factor Ts (EF-Ts)' protein_id=YP_003929872.1 transl_table=11
NC_014562	GenBank	CDS	229437	230162	+	1	.	EC_number=2.7.4.- codon_start=1 db_xref=GI:308185742 db_xref=GeneID:9788724 gene=pyrH locus_tag=Pvag_0204 product='uridylate kinase' protein_id=YP_003929873.1 transl_table=11
NC_014562	GenBank	CDS	230204	230863	+	1	.	codon_start=1 db_xref=GI:308185743 db_xref=GeneID:9788725 gene=frr locus_tag=Pvag_0205 product='ribosome recycling factor' protein_id=YP_003929874.1 transl_table=11
NC_014562	GenBank	CDS	230975	232171	+	1	.	EC_number=1.1.1.267 codon_start=1 db_xref=GI:308185744 db_xref=GeneID:9788726 gene=dxr locus_tag=Pvag_0206 product='1-deoxy-D-xylulose 5-phosphate reductoisomerase' protein_id=YP_003929875.1 transl_table=11
NC_014562	GenBank	CDS	232353	233105	+	1	.	EC_number=2.5.1.31 codon_start=1 db_xref=GI:308185745 db_xref=GeneID:9788727 gene=yaeS locus_tag=Pvag_0207 note='Undecaprenyl pyrophosphate synthase' product='undecaprenyl pyrophosphate synthetase' protein_id=YP_003929876.1 transl_table=11
NC_014562	GenBank	CDS	233124	233981	+	1	.	EC_number=2.7.7.41 codon_start=1 db_xref=GI:308185746 db_xref=GeneID:9788728 gene=cdsA locus_tag=Pvag_0208 note='CDP-diglyceride synthetase' product='phosphatidate cytidylyltransferase' protein_id=YP_003929877.1 transl_table=11
NC_014562	GenBank	CDS	233994	235340	+	1	.	codon_start=1 db_xref=GI:308185747 db_xref=GeneID:9788729 gene=yaeL locus_tag=Pvag_0209 note='membrane-associated Zn-dependent proteases 1' product='hypothetical protein' protein_id=YP_003929878.1 transl_table=11
NC_014562	GenBank	CDS	235392	237803	+	1	.	codon_start=1 db_xref=GI:308185748 db_xref=GeneID:9788730 gene=yaeT locus_tag=Pvag_0210 note='outer membrane protein/protective antigen OMA87' product='outer membrane protein assembly factor yaeT precursor' protein_id=YP_003929879.1 transl_table=11
NC_014562	GenBank	CDS	237914	238411	+	1	.	codon_start=1 db_xref=GI:308185749 db_xref=GeneID:9788731 gene=ompH locus_tag=Pvag_0211 product='outer membrane protein' protein_id=YP_003929880.1 transl_table=11
NC_014562	GenBank	CDS	238415	239440	+	1	.	EC_number=2.3.1.- codon_start=1 db_xref=GI:308185750 db_xref=GeneID:9788732 gene=lpxD locus_tag=Pvag_0212 note='UDP-3-O-[3-hydroxymyristoyl] glucosamine N- acyltransferase' product='UDP-3-O-(3-hydroxymyristoyl)-glucosamine N- acyltransferase' protein_id=YP_003929881.1 transl_table=11
NC_014562	GenBank	CDS	239593	240048	+	1	.	EC_number=4.2.1.- codon_start=1 db_xref=GI:308185751 db_xref=GeneID:9788733 gene=fabZ locus_tag=Pvag_0213 note='3-hydroxymyristoyl/3-hydroxydecanoyl-(acyl carrier protein) dehydratases' product='(3R)-hydroxymyristoyl-ACP dehydratase' protein_id=YP_003929882.1 transl_table=11
NC_014562	GenBank	CDS	240052	240840	+	1	.	EC_number=2.3.1.129 codon_start=1 db_xref=GI:308185752 db_xref=GeneID:9788734 gene=lpxA locus_tag=Pvag_0214 note='UDP-3-O-[3-hydroxymyristoyl] glucosamine N- acyltransferase' product='UDP-N-acetylglucosamine acetyltransferase' protein_id=YP_003929883.1 transl_table=11
NC_014562	GenBank	CDS	240844	241992	+	1	.	EC_number=2.4.1.182 codon_start=1 db_xref=GI:308185753 db_xref=GeneID:9788735 gene=lpxB locus_tag=Pvag_0215 note='Lipid A disaccharide synthetase' product='Lipid-A-disaccharide synthetase' protein_id=YP_003929884.1 transl_table=11
NC_014562	GenBank	CDS	241985	242611	+	1	.	EC_number=3.1.26.4 codon_start=1 db_xref=GI:308185754 db_xref=GeneID:9788736 gene=rnhB locus_tag=Pvag_0216 product='ribonuclease HII' protein_id=YP_003929885.1 transl_table=11
NC_014562	GenBank	CDS	242643	246125	+	1	.	EC_number=2.7.7.7 codon_start=1 db_xref=GI:308185755 db_xref=GeneID:9788737 gene=dnaE locus_tag=Pvag_0217 product='DNA polymerase III subunit alpha' protein_id=YP_003929886.1 transl_table=11
NC_014562	GenBank	CDS	246138	247094	+	1	.	EC_number=6.4.1.2 codon_start=1 db_xref=GI:308185756 db_xref=GeneID:9788738 gene=accA locus_tag=Pvag_0218 note='Acetyl-CoA carboxylase subunit alpha' product='acetylCoA carboxylase, carboxytransferase component, subunit alpha' protein_id=YP_003929887.1 transl_table=11
NC_014562	GenBank	CDS	247264	249414	+	1	.	EC_number=4.1.1.18 codon_start=1 db_xref=GI:308185757 db_xref=GeneID:9788739 gene=ldcC locus_tag=Pvag_0219 note='arginine/lysine/ornithine decarboxylases' product='lysine decarboxylase' protein_id=YP_003929888.1 transl_table=11
NC_014562	GenBank	CDS	249479	249868	+	1	.	codon_start=1 db_xref=GI:308185758 db_xref=GeneID:9788740 gene=yaeR locus_tag=Pvag_0220 note='Lactoylglutathione lyase and related lyases' product='hypothetical protein' protein_id=YP_003929889.1 transl_table=11
NC_014562	GenBank	CDS	249837	251237	+	1	.	EC_number=6.3.4.- codon_start=1 db_xref=GI:308185759 db_xref=GeneID:9788741 gene=mesJ locus_tag=Pvag_0221 note='ATPase of the PP-loop superfamily implicated in cell cycle control' product='cell cycle protein' protein_id=YP_003929890.1 transl_table=11
NC_014562	GenBank	CDS	251240	251548	+	1	.	codon_start=1 db_xref=GI:308185760 db_xref=GeneID:9788742 gene=cc4 locus_tag=Pvag_0222 note='cytochrome c553' product='cytochrome c4' protein_id=YP_003929891.1 transl_table=11
NC_014562	GenBank	CDS	251589	251849	+	-1	.	codon_start=1 db_xref=GI:308185761 db_xref=GeneID:9788743 gene=yaeO locus_tag=Pvag_0223 note='transcriptional antiterminator' product='protein rof' protein_id=YP_003929892.1 transl_table=11
NC_014562	GenBank	CDS	252254	252664	+	1	.	codon_start=1 db_xref=GI:308185762 db_xref=GeneID:9788744 gene=yaeJ locus_tag=Pvag_0224 note='protein chain release factor B' product='hypothetical protein' protein_id=YP_003929893.1 transl_table=11
NC_014562	GenBank	CDS	252783	254501	+	-1	.	EC_number=6.1.1.15 codon_start=1 db_xref=GI:308185763 db_xref=GeneID:9788745 gene=proS locus_tag=Pvag_0225 product='prolyl-tRNA synthetase' protein_id=YP_003929894.1 transl_table=11
NC_014562	GenBank	CDS	254591	255295	+	-1	.	codon_start=1 db_xref=GI:308185764 db_xref=GeneID:9788746 gene=yaeB locus_tag=Pvag_0226 note='Uncharacterized conserved protein' product='hypothetical protein' protein_id=YP_003929895.1 transl_table=11
NC_014562	GenBank	CDS	255292	255690	+	-1	.	codon_start=1 db_xref=GI:308185765 db_xref=GeneID:9788747 gene=rcsF locus_tag=Pvag_0227 product='protein rcsF' protein_id=YP_003929896.1 transl_table=11
NC_014562	GenBank	CDS	255819	256634	+	-1	.	codon_start=1 db_xref=GI:308185766 db_xref=GeneID:9788748 gene=metQ locus_tag=Pvag_0228 note='ABC-type transport system, periplasmic component/surface antigen' product='D-methionine-binding lipoprotein MetQ' protein_id=YP_003929897.1 transl_table=11
NC_014562	GenBank	CDS	256669	257322	+	-1	.	codon_start=1 db_xref=GI:308185767 db_xref=GeneID:9788749 gene=metI locus_tag=Pvag_0229 note='ABC-type metal ion transport system, permease component' product='D-methionine transport system permease MetI' protein_id=YP_003929898.1 transl_table=11
NC_014562	GenBank	CDS	257315	258346	+	-1	.	EC_number=3.6.3.- codon_start=1 db_xref=GI:308185768 db_xref=GeneID:9788750 gene=metN locus_tag=Pvag_0230 note='ABC-type metal ion transport system, ATPase component' product='D-methionine transport ATP-binding protein MetN' protein_id=YP_003929899.1 transl_table=11
NC_014562	GenBank	CDS	258536	259096	+	1	.	EC_number=3.1.1.- codon_start=1 db_xref=GI:308185769 db_xref=GeneID:9788751 gene=yaeD locus_tag=Pvag_0231 note='histidinol phosphatase and related phosphatases' product=phosphatase protein_id=YP_003929900.1 transl_table=11
NC_014562	GenBank	rRNA	259509	261036	+	1	.	db_xref=GeneID:9788752 locus_tag=Pvag_0232 product='16S ribosomal RNA'
NC_014562	GenBank	tRNA	261131	261205	+	1	.	anticodon=(pos:261164..261166,aa:Glu) db_xref=GeneID:9788753 locus_tag=Pvag_0233 product=tRNA-Glu
NC_014562	GenBank	rRNA	261438	264344	+	1	.	db_xref=GeneID:9788754 locus_tag=Pvag_0234 product='23S ribosomal RNA'
NC_014562	GenBank	rRNA	264559	264673	+	1	.	db_xref=GeneID:9788755 locus_tag=Pvag_0235 product='5S ribosomal RNA'
NC_014562	GenBank	tRNA	264760	264836	+	1	.	anticodon=(pos:264794..264796,aa:Asp) db_xref=GeneID:9788756 locus_tag=Pvag_0236 product=tRNA-Asp
NC_014562	GenBank	CDS	264908	265810	+	-1	.	codon_start=1 db_xref=GI:308185770 db_xref=GeneID:9788757 gene=yafC locus_tag=Pvag_0237 note='transcriptional regulator' product='RuBisCO transcriptional regulator' protein_id=YP_003929901.1 transl_table=11
NC_014562	GenBank	CDS	266049	266864	+	1	.	codon_start=1 db_xref=GI:308185771 db_xref=GeneID:9788758 gene=yafD locus_tag=Pvag_0238 note='Uncharacterized protein conserved in bacteria' product='hypothetical protein' protein_id=YP_003929902.1 transl_table=11
NC_014562	GenBank	CDS	266961	268337	+	-1	.	EC_number=3.2.1.- codon_start=1 db_xref=GI:308185772 db_xref=GeneID:9788759 gene=dniR gene_synonym=mltD locus_tag=Pvag_0239 note='Soluble lytic murein transglycosylase and related regulatory proteins (some contain LysM/invasin domains)' product='membrane-bound lytic murein transglycosylase D' protein_id=YP_003929903.1 transl_table=11
NC_014562	GenBank	CDS	268409	269167	+	-1	.	EC_number=3.1.2.6 codon_start=1 db_xref=GI:308185773 db_xref=GeneID:9788760 gene=gloB locus_tag=Pvag_0240 note='Zn-dependent hydrolases, including glyoxylases' product='hydroxyacylglutathione hydrolase' protein_id=YP_003929904.1 transl_table=11
NC_014562	GenBank	CDS	269207	269944	+	1	.	codon_start=1 db_xref=GI:308185774 db_xref=GeneID:9788761 gene=yafS locus_tag=Pvag_0241 note='SAM-dependent methyltransferases' product='hypothetical protein' protein_id=YP_003929905.1 transl_table=11
NC_014562	GenBank	CDS	269926	270393	+	-1	.	EC_number=3.1.26.4 codon_start=1 db_xref=GI:308185775 db_xref=GeneID:9788762 gene=rnhA locus_tag=Pvag_0242 product='ribonuclease HI' protein_id=YP_003929906.1 transl_table=11
NC_014562	GenBank	CDS	270445	271176	+	1	.	EC_number=2.7.7.7 codon_start=1 db_xref=GI:308185776 db_xref=GeneID:9788763 gene=dnaQ locus_tag=Pvag_0243 note='DNA polymerase III epsilon subunit and related 3'-5' exonucleases' product='DNA polymerase III subunit epsilon' protein_id=YP_003929907.1 transl_table=11
NC_014562	GenBank	tRNA	271311	271387	+	1	.	anticodon=(pos:271345..271347,aa:Asp) db_xref=GeneID:9788764 locus_tag=Pvag_0244 product=tRNA-Asp
NC_014562	GenBank	CDS	271437	272945	+	-1	.	codon_start=1 db_xref=GI:308185777 db_xref=GeneID:9788765 locus_tag=Pvag_0245 note='cytosine/uracil/thiamine/allantoin permeases' product='NCS1 family permease' protein_id=YP_003929908.1 transl_table=11
NC_014562	GenBank	CDS	273090	273812	+	1	.	codon_start=1 db_xref=GI:308185778 db_xref=GeneID:9788766 gene=gntr3 locus_tag=Pvag_0246 note='transcriptional regulators' product='hypothetical protein' protein_id=YP_003929909.1 transl_table=11
NC_014562	GenBank	CDS	273809	274540	+	1	.	EC_number=5.1.99.- codon_start=1 db_xref=GI:308185779 db_xref=GeneID:9788767 gene=hyuE locus_tag=Pvag_0247 product='hydantoin racemase' protein_id=YP_003929910.1 transl_table=11
NC_014562	GenBank	CDS	274575	275528	+	1	.	codon_start=1 db_xref=GI:308185780 db_xref=GeneID:9788768 locus_tag=Pvag_0248 note='xylanase/chitin deacetylase' product='hypothetical protein' protein_id=YP_003929911.1 transl_table=11
NC_014562	GenBank	CDS	275579	275959	+	-1	.	codon_start=1 db_xref=GI:308185781 db_xref=GeneID:9788769 locus_tag=Pvag_0249 product='hypothetical protein' protein_id=YP_003929912.1 transl_table=11
NC_014562	GenBank	CDS	275959	277356	+	-1	.	codon_start=1 db_xref=GI:308185782 db_xref=GeneID:9788770 gene=gata1 locus_tag=Pvag_0250 note='Asp-tRNAAsn/glu-tRNAGln amidotransferase A subunit and related amidases' product=amidase protein_id=YP_003929913.1 transl_table=11
NC_014562	GenBank	CDS	277353	277535	+	-1	.	codon_start=1 db_xref=GI:308185783 db_xref=GeneID:9788771 locus_tag=Pvag_0251 product='hypothetical protein' protein_id=YP_003929914.1 transl_table=11
NC_014562	GenBank	CDS	277548	279134	+	-1	.	EC_number=2.3.2.2 codon_start=1 db_xref=GI:308185784 db_xref=GeneID:9788772 gene=ggt1 locus_tag=Pvag_0252 note=gamma-glutamyltransferase product=gamma-glutamyltranspeptidase protein_id=YP_003929915.1 transl_table=11
NC_014562	GenBank	CDS	279273	280112	+	1	.	codon_start=1 db_xref=GI:308185785 db_xref=GeneID:9788773 locus_tag=Pvag_0253 note='transcriptional regulators' product='hypothetical protein' protein_id=YP_003929916.1 transl_table=11
NC_014562	GenBank	CDS	280304	281089	+	1	.	codon_start=1 db_xref=GI:308185786 db_xref=GeneID:9788774 locus_tag=Pvag_0254 note='ABC-type amino acid transport/signal transduction systems, periplasmic component/domain' product='ABC transporter substrate-binding protein' protein_id=YP_003929917.1 transl_table=11
NC_014562	GenBank	CDS	281100	281768	+	1	.	codon_start=1 db_xref=GI:308185787 db_xref=GeneID:9788775 locus_tag=Pvag_0255 note='ABC-type amino acid transport system, permease component' product='ABC transporter permease' protein_id=YP_003929918.1 transl_table=11
NC_014562	GenBank	CDS	281765	282424	+	1	.	codon_start=1 db_xref=GI:308185788 db_xref=GeneID:9788776 locus_tag=Pvag_0256 note='ABC-type amino acid transport system, permease component' product='ABC transporter permease' protein_id=YP_003929919.1 transl_table=11
NC_014562	GenBank	CDS	282405	283136	+	1	.	EC_number=3.6.3.- codon_start=1 db_xref=GI:308185789 db_xref=GeneID:9788777 locus_tag=Pvag_0257 note='ABC-type transport systems, ATPase components' product='ABC transporter ATP-binding protein' protein_id=YP_003929920.1 transl_table=11
NC_014562	GenBank	CDS	283155	284393	+	1	.	EC_number=2.6.1.- codon_start=1 db_xref=GI:308185790 db_xref=GeneID:9788778 gene=pucG locus_tag=Pvag_0258 note='Serine-pyruvate aminotransferase/archaeal aspartate aminotransferase' product=aminotransferase protein_id=YP_003929921.1 transl_table=11
NC_014562	GenBank	CDS	284390	285643	+	1	.	EC_number=3.5.1.87 codon_start=1 db_xref=GI:308185791 db_xref=GeneID:9788779 gene=amaB locus_tag=Pvag_0259 note='Acetylornithine deacetylase/succinyl- diaminopimelate desuccinylase and related deacylases' product='N-carbamyl-L-amino acid amidohydrolase' protein_id=YP_003929922.1 transl_table=11
NC_014562	GenBank	CDS	285646	286140	+	1	.	EC_number=1.7.3.3 codon_start=1 db_xref=GI:308185792 db_xref=GeneID:9788780 gene=uao locus_tag=Pvag_0260 note='Uncharacterized protein conserved in bacteria' product=uricase protein_id=YP_003929923.1 transl_table=11
NC_014562	GenBank	CDS	286137	286472	+	1	.	codon_start=1 db_xref=GI:308185793 db_xref=GeneID:9788781 gene=yedx1 locus_tag=Pvag_0261 product='transthyretin-like protein' protein_id=YP_003929924.1 transl_table=11
NC_014562	GenBank	CDS	286484	287251	+	-1	.	EC_number=3.5.1.53 codon_start=1 db_xref=GI:308185794 db_xref=GeneID:9788782 gene=cpa locus_tag=Pvag_0262 note=amidohydrolase product='N-carbamoylputrescine amidase' protein_id=YP_003929925.1 transl_table=11
NC_014562	GenBank	CDS	287239	288399	+	-1	.	EC_number=2.6.1.1 codon_start=1 db_xref=GI:308185795 db_xref=GeneID:9788783 gene=ybdL locus_tag=Pvag_0263 note='Aspartate/tyrosine/aromatic aminotransferase' product=aminotransferase protein_id=YP_003929926.1 transl_table=11
NC_014562	GenBank	CDS	288705	289319	+	1	.	codon_start=1 db_xref=GI:308185796 db_xref=GeneID:9788784 gene=apip locus_tag=Pvag_0264 note='Ribulose-5-phosphate 4-epimerase and related epimerases and aldolases' product='hypothetical protein' protein_id=YP_003929927.1 transl_table=11
NC_014562	GenBank	CDS	289316	289999	+	1	.	EC_number=3.1.3.77 codon_start=1 db_xref=GI:308185797 db_xref=GeneID:9788785 gene=masA locus_tag=Pvag_0265 product=enolase-phosphatase protein_id=YP_003929928.1 transl_table=11
NC_014562	GenBank	CDS	290001	290543	+	1	.	EC_number=1.13.11.54 codon_start=1 db_xref=GI:308185798 db_xref=GeneID:9788786 locus_tag=Pvag_0266 note='Uncharacterized conserved protein, contains double-stranded beta-helix domain' product='acireductone dioxygenase' protein_id=YP_003929929.1 transl_table=11
NC_014562	GenBank	CDS	290599	291621	+	-1	.	codon_start=1 db_xref=GI:308185799 db_xref=GeneID:9788787 gene=eif locus_tag=Pvag_0267 note='translation initiation factor 2B subunit, eIF-2B alpha/beta/delta family' product='translation initiation factor eIF-2B subunit alpha' protein_id=YP_003929930.1 transl_table=11
NC_014562	GenBank	CDS	291743	292942	+	1	.	EC_number=2.7.1.100 codon_start=1 db_xref=GI:308185800 db_xref=GeneID:9788788 gene=ykrT locus_tag=Pvag_0268 product='5-methylthioribose kinase' protein_id=YP_003929931.1 transl_table=11
NC_014562	GenBank	CDS	293306	295756	+	-1	.	EC_number=1.3.99.- codon_start=1 db_xref=GI:308185801 db_xref=GeneID:9788789 gene=yafH locus_tag=Pvag_0269 note='Acyl-CoA dehydrogenases' product='acyl-CoA dehydrogenase' protein_id=YP_003929932.1 transl_table=11
NC_014562	GenBank	CDS	296010	296588	+	1	.	EC_number=5.-.-.- codon_start=1 db_xref=GI:308185802 db_xref=GeneID:9788790 gene=gmhA locus_tag=Pvag_0270 note='sugar phosphate isomerase' product='phosphoheptose isomerase' protein_id=YP_003929933.1 transl_table=11
NC_014562	GenBank	CDS	296640	297407	+	1	.	EC_number=2.4.2.- codon_start=1 db_xref=GI:308185803 db_xref=GeneID:9788791 gene=yafJ locus_tag=Pvag_0271 product='glutamine amidotransferase' protein_id=YP_003929934.1 transl_table=11
NC_014562	GenBank	CDS	297378	298121	+	-1	.	codon_start=1 db_xref=GI:308185804 db_xref=GeneID:9788792 gene=yafK locus_tag=Pvag_0272 note='Uncharacterized protein conserved in bacteria' product='hypothetical protein' protein_id=YP_003929935.1 transl_table=11
NC_014562	GenBank	CDS	298366	299421	+	1	.	EC_number=2.7.7.7 codon_start=1 db_xref=GI:308185805 db_xref=GeneID:9788793 gene=dinP locus_tag=Pvag_0273 note='Nucleotidyltransferase/DNA polymerase involved in DNA repair' product='DNA polymerase IV' protein_id=YP_003929936.1 transl_table=11
NC_014562	GenBank	CDS	299467	300525	+	-1	.	codon_start=1 db_xref=GI:308185806 db_xref=GeneID:9788794 locus_tag=Pvag_0274 product='ABC transporter substrate-binding protein' protein_id=YP_003929937.1 transl_table=11
NC_014562	GenBank	CDS	300551	301660	+	-1	.	codon_start=1 db_xref=GI:308185807 db_xref=GeneID:9788795 locus_tag=Pvag_0275 product='ABC transporter permease' protein_id=YP_003929938.1 transl_table=11
NC_014562	GenBank	CDS	301549	303054	+	-1	.	EC_number=3.6.3.- codon_start=1 db_xref=GI:308185808 db_xref=GeneID:9788796 locus_tag=Pvag_0276 note='ATPase components of various ABC-type transport systems, contain duplicated ATPase' product='ABC transporter ATP-binding protein' protein_id=YP_003929939.1 transl_table=11
NC_014562	GenBank	CDS	303315	304772	+	-1	.	codon_start=1 db_xref=GI:308185809 db_xref=GeneID:9788797 gene=pepD locus_tag=Pvag_0277 note='Di- and tripeptidases' product='aminoacyl-histidine dipeptidase' protein_id=YP_003929940.1 transl_table=11
NC_014562	GenBank	CDS	304943	305485	+	1	.	EC_number=2.4.2.22 codon_start=1 db_xref=GI:308185810 db_xref=GeneID:9788798 gene=gpt1 locus_tag=Pvag_0278 note='orotate phosphoribosyltransferase' product='guanine-hypoxanthine phosphoribosyltransferase' protein_id=YP_003929941.1 transl_table=11
NC_014562	GenBank	CDS	305601	306848	+	1	.	EC_number=3.1.-.- codon_start=1 db_xref=GI:308185811 db_xref=GeneID:9788799 gene=yafA locus_tag=Pvag_0279 note='Hydrolases of the alpha/beta superfamily' product='Esterase yafA' protein_id=YP_003929942.1 transl_table=11
NC_014562	GenBank	CDS	306980	307381	+	1	.	codon_start=1 db_xref=GI:308185812 db_xref=GeneID:9788800 gene=crl locus_tag=Pvag_0280 product='sigma factor-binding protein crl' protein_id=YP_003929943.1 transl_table=11
NC_014562	GenBank	CDS	307720	308832	+	-1	.	codon_start=1 db_xref=GI:308185813 db_xref=GeneID:9788801 gene=phoE locus_tag=Pvag_0281 note='outer membrane protein (porin)' product='outer membrane pore protein E' protein_id=YP_003929944.1 transl_table=11
NC_014562	GenBank	CDS	309072	310175	+	1	.	EC_number=2.7.2.11 codon_start=1 db_xref=GI:308185814 db_xref=GeneID:9788802 gene=proB locus_tag=Pvag_0282 product='glutamate 5-kinase' protein_id=YP_003929945.1 transl_table=11
NC_014562	GenBank	CDS	310186	311439	+	1	.	EC_number=1.2.1.41 codon_start=1 db_xref=GI:308185815 db_xref=GeneID:9788803 gene=proA locus_tag=Pvag_0283 note='NAD-dependent aldehyde dehydrogenases' product='gamma-glutamylphosphate reductase' protein_id=YP_003929946.1 transl_table=11
NC_014562	GenBank	CDS	311800	312531	+	1	.	codon_start=1 db_xref=GI:308185816 db_xref=GeneID:9788804 gene=CI locus_tag=Pvag_0284 note='transcriptional regulator' product='Repressor protein CI' protein_id=YP_003929947.1 transl_table=11
NC_014562	GenBank	CDS	313437	313904	+	1	.	EC_number=3.2.1.17 codon_start=1 db_xref=GI:308185817 db_xref=GeneID:9788805 locus_tag=Pvag_0285 product='phage-like lysozyme' protein_id=YP_003929948.1 transl_table=11
NC_014562	GenBank	CDS	313901	314248	+	1	.	codon_start=1 db_xref=GI:308185818 db_xref=GeneID:9788806 locus_tag=Pvag_0286 product='hypothetical protein' protein_id=YP_003929949.1 transl_table=11
NC_014562	GenBank	CDS	314245	314538	+	1	.	codon_start=1 db_xref=GI:308185819 db_xref=GeneID:9788807 locus_tag=Pvag_0287 product='hypothetical protein' protein_id=YP_003929950.1 transl_table=11
NC_014562	GenBank	CDS	314743	316497	+	1	.	codon_start=1 db_xref=GI:308185820 db_xref=GeneID:9788808 locus_tag=Pvag_0288 product='phage-like EPS depolymerase' protein_id=YP_003929951.1 transl_table=11
NC_014562	GenBank	tRNA	316665	316740	+	1	.	anticodon=(pos:316698..316700,aa:Thr) db_xref=GeneID:9788809 locus_tag=Pvag_0289 product=tRNA-Thr
NC_014562	GenBank	CDS	317179	317391	+	1	.	codon_start=1 db_xref=GI:308185821 db_xref=GeneID:9788810 gene=cspI locus_tag=Pvag_0290 note='cold shock proteins' product='cold shock-like protein cspG (CPS-G)' protein_id=YP_003929952.1 transl_table=11
NC_014562	GenBank	CDS	317796	319373	+	-1	.	codon_start=1 db_xref=GI:308185822 db_xref=GeneID:9788811 gene=tse1 locus_tag=Pvag_0291 note='methyl-accepting chemotaxis protein' product='methyl-accepting chemotaxis serine transducer' protein_id=YP_003929953.1 transl_table=11
NC_014562	GenBank	CDS	319905	320867	+	-1	.	EC_number=2.7.3.- codon_start=1 db_xref=GI:308185823 db_xref=GeneID:9788812 gene=cheV locus_tag=Pvag_0292 note='Chemotaxis signal transduction protein' product='chemotaxis signal transduction protein' protein_id=YP_003929954.1 transl_table=11
NC_014562	GenBank	CDS	321005	321427	+	1	.	codon_start=1 db_xref=GI:308185824 db_xref=GeneID:9788813 gene=ydeI locus_tag=Pvag_0293 note='Uncharacterized conserved protein' product='hypothetical protein' protein_id=YP_003929955.1 transl_table=11
NC_014562	GenBank	CDS	321464	322846	+	-1	.	EC_number=3.6.1.- codon_start=1 db_xref=GI:308185825 db_xref=GeneID:9788814 gene=dbpA locus_tag=Pvag_0294 note='Superfamily II DNA and RNA helicases' product='ATP-dependent RNA helicase dbpA' protein_id=YP_003929956.1 transl_table=11
NC_014562	GenBank	CDS	323261	323479	+	1	.	codon_start=1 db_xref=GI:308185826 db_xref=GeneID:9788815 locus_tag=Pvag_0295 product='hypothetical protein' protein_id=YP_003929957.1 transl_table=11
NC_014562	GenBank	CDS	323782	325170	+	-1	.	EC_number=3.5.1.81 codon_start=1 db_xref=GI:308185827 db_xref=GeneID:9788816 gene=yahJ locus_tag=Pvag_0296 note='cytosine deaminase and related metal-dependent hydrolases' product=deaminase protein_id=YP_003929958.1 transl_table=11
NC_014562	GenBank	CDS	325261	326121	+	-1	.	codon_start=1 db_xref=GI:308185828 db_xref=GeneID:9788817 gene=dgdR locus_tag=Pvag_0297 note='transcriptional regulator' product='HTH-type transcriptional regulator dgdR' protein_id=YP_003929959.1 transl_table=11
NC_014562	GenBank	CDS	326209	327381	+	1	.	codon_start=1 db_xref=GI:308185829 db_xref=GeneID:9788818 gene=cynX locus_tag=Pvag_0298 note='Cyanate permease' product='MFS family transporter cynX' protein_id=YP_003929960.1 transl_table=11
NC_014562	GenBank	CDS	327532	329235	+	1	.	codon_start=1 db_xref=GI:308185830 db_xref=GeneID:9788819 gene=lldP locus_tag=Pvag_0299 product='L-lactate permease' protein_id=YP_003929961.1 transl_table=11
NC_014562	GenBank	CDS	329240	330013	+	1	.	codon_start=1 db_xref=GI:308185831 db_xref=GeneID:9788820 gene=lldR locus_tag=Pvag_0300 note='transcriptional regulators' product='L-lactate dehydrogenase operon regulatory protein' protein_id=YP_003929962.1 transl_table=11
NC_014562	GenBank	CDS	330013	331200	+	1	.	EC_number=1.1.2.3 codon_start=1 db_xref=GI:308185832 db_xref=GeneID:9788821 gene=lldD locus_tag=Pvag_0301 note='L-lactate dehydrogenase (FMN-dependent) and related alpha-hydroxy acid dehydrogenases' product='L-lactate dehydrogenase' protein_id=YP_003929963.1 transl_table=11
NC_014562	GenBank	CDS	331258	331686	+	1	.	codon_start=1 db_xref=GI:308185833 db_xref=GeneID:9788822 gene=osmC locus_tag=Pvag_0302 note='redox protein, regulator of disulfide bond formation' product='Osmotically inducible protein' protein_id=YP_003929964.1 transl_table=11
NC_014562	GenBank	CDS	331919	332023	+	1	.	codon_start=1 db_xref=GI:308185834 db_xref=GeneID:9788823 locus_tag=Pvag_0303 product='hypothetical protein' protein_id=YP_003929965.1 transl_table=11
NC_014562	GenBank	CDS	332704	333384	+	-1	.	codon_start=1 db_xref=GI:308185835 db_xref=GeneID:9788824 gene=yprA locus_tag=Pvag_0304 note='metal-dependent membrane protease' product='hypothetical protein' protein_id=YP_003929966.1 transl_table=11
NC_014562	GenBank	CDS	333568	336171	+	1	.	codon_start=1 db_xref=GI:308185836 db_xref=GeneID:9788825 gene=rtn5 locus_tag=Pvag_0305 note='signal transduction protein containing a membrane domain, an EAL and a GGDEF domain' product='hypothetical protein' protein_id=YP_003929967.1 transl_table=11
NC_014562	GenBank	CDS	336447	336743	+	1	.	codon_start=1 db_xref=GI:308185837 db_xref=GeneID:9788826 locus_tag=Pvag_0306 product='hypothetical protein' protein_id=YP_003929968.1 transl_table=11
NC_014562	GenBank	CDS	336899	337219	+	1	.	codon_start=1 db_xref=GI:308185838 db_xref=GeneID:9788827 locus_tag=Pvag_0307 product='hypothetical protein' protein_id=YP_003929969.1 transl_table=11
NC_014562	GenBank	CDS	337229	337480	+	-1	.	codon_start=1 db_xref=GI:308185839 db_xref=GeneID:9788828 locus_tag=Pvag_0308 product='hypothetical protein' protein_id=YP_003929970.1 transl_table=11
NC_014562	GenBank	CDS	337915	339189	+	1	.	codon_start=1 db_xref=GI:308185840 db_xref=GeneID:9788829 gene=yceE locus_tag=Pvag_0309 note='Arabinose efflux permease' product='MFS family transporter yceE' protein_id=YP_003929971.1 transl_table=11
NC_014562	GenBank	CDS	339071	342208	+	-1	.	EC_number=3.2.1.23 codon_start=1 db_xref=GI:308185841 db_xref=GeneID:9788830 gene=lacZ locus_tag=Pvag_0310 note=Beta-galactosidase/beta-glucuronidase product=beta-galactosidase protein_id=YP_003929972.1 transl_table=11
NC_014562	GenBank	CDS	342628	342732	+	1	.	codon_start=1 db_xref=GI:308185842 db_xref=GeneID:9788831 locus_tag=Pvag_0311 product='hypothetical protein' protein_id=YP_003929973.1 transl_table=11
NC_014562	GenBank	CDS	342707	342808	+	1	.	codon_start=1 db_xref=GI:308185843 db_xref=GeneID:9788832 locus_tag=Pvag_0312 product='hypothetical protein' protein_id=YP_003929974.1 transl_table=11
NC_014562	GenBank	CDS	342818	343069	+	1	.	codon_start=1 db_xref=GI:308185844 db_xref=GeneID:9788833 gene=yaiB locus_tag=Pvag_0313 product='hypothetical protein' protein_id=YP_003929975.1 transl_table=11
NC_014562	GenBank	CDS	343185	343487	+	1	.	codon_start=1 db_xref=GI:308185845 db_xref=GeneID:9788834 gene=psiF locus_tag=Pvag_0314 product='phosphate starvation-inducible protein psiF' protein_id=YP_003929976.1 transl_table=11
NC_014562	GenBank	CDS	343714	345240	+	1	.	EC_number=1.18.1.3 codon_start=1 db_xref=GI:308185846 db_xref=GeneID:9788835 locus_tag=Pvag_0315 note='Uncharacterized NAD(FAD)-dependent dehydrogenases' product='FAD-dependent pyridine nucleotide-disulfide oxidoreductase' protein_id=YP_003929977.1 transl_table=11
NC_014562	GenBank	CDS	345294	346106	+	-1	.	EC_number=1.5.1.2 codon_start=1 db_xref=GI:308185847 db_xref=GeneID:9788836 gene=proC locus_tag=Pvag_0316 product='pyrroline-5-carboxylate reductase' protein_id=YP_003929978.1 transl_table=11
NC_014562	GenBank	CDS	346275	346730	+	1	.	codon_start=1 db_xref=GI:308185848 db_xref=GeneID:9788837 gene=yaiI locus_tag=Pvag_0317 note='Uncharacterized protein conserved in bacteria' product='hypothetical protein' protein_id=YP_003929979.1 transl_table=11
NC_014562	GenBank	CDS	346727	347458	+	-1	.	codon_start=1 db_xref=GI:308185849 db_xref=GeneID:9788838 gene=yba2 locus_tag=Pvag_0318 note='Uncharacterized protein conserved in bacteria' product='hypothetical protein' protein_id=YP_003929980.1 transl_table=11
NC_014562	GenBank	CDS	347774	348298	+	1	.	EC_number=2.7.1.71 codon_start=1 db_xref=GI:308185850 db_xref=GeneID:9788839 gene=aroL locus_tag=Pvag_0319 note='Shikimate kinase' product='shikimate kinase' protein_id=YP_003929981.1 transl_table=11
NC_014562	GenBank	CDS	348941	349693	+	1	.	codon_start=1 db_xref=GI:308185851 db_xref=GeneID:9788840 gene=yagI locus_tag=Pvag_0320 note='transcriptional regulator' product='Acetate operon repressor' protein_id=YP_003929982.1 transl_table=11
NC_014562	GenBank	CDS	349981	351540	+	1	.	codon_start=1 db_xref=GI:308185852 db_xref=GeneID:9788841 locus_tag=Pvag_0321 note='membrane protein' product='hypothetical protein' protein_id=YP_003929983.1 transl_table=11
NC_014562	GenBank	CDS	351551	352483	+	1	.	codon_start=1 db_xref=GI:308185853 db_xref=GeneID:9788842 locus_tag=Pvag_0322 product='hypothetical protein' protein_id=YP_003929984.1 transl_table=11
NC_014562	GenBank	CDS	352446	353162	+	1	.	codon_start=1 db_xref=GI:308185854 db_xref=GeneID:9788843 gene=aroM locus_tag=Pvag_0323 product='protein aroM' protein_id=YP_003929985.1 transl_table=11
NC_014562	GenBank	CDS	353258	353554	+	1	.	codon_start=1 db_xref=GI:308185855 db_xref=GeneID:9788844 gene=yaiE locus_tag=Pvag_0324 note='Uncharacterized protein conserved in bacteria' product='hypothetical protein' protein_id=YP_003929986.1 transl_table=11
NC_014562	GenBank	CDS	353846	354757	+	-1	.	codon_start=1 db_xref=GI:308185856 db_xref=GeneID:9788845 gene=rdgC locus_tag=Pvag_0325 note='DNA recombination-dependent growth factor C' product='Recombination-associated protein rdgC' protein_id=YP_003929987.1 transl_table=11
NC_014562	GenBank	CDS	354904	355815	+	1	.	EC_number=2.7.1.- codon_start=1 db_xref=GI:308185857 db_xref=GeneID:9788846 gene=yajF locus_tag=Pvag_0326 note='transcriptional regulator/sugar kinase' product=manno(fructo)kinase protein_id=YP_003929988.1 transl_table=11
NC_014562	GenBank	CDS	355898	357262	+	-1	.	codon_start=1 db_xref=GI:308185858 db_xref=GeneID:9788847 locus_tag=Pvag_0327 note='gamma-aminobutyrate permease and related permeases' product='APC family permease' protein_id=YP_003929989.1 transl_table=11
NC_014562	GenBank	CDS	357509	358516	+	1	.	codon_start=1 db_xref=GI:308185859 db_xref=GeneID:9788848 locus_tag=Pvag_0328 note='homoserine kinase type II (protein kinase fold)' product='hypothetical protein' protein_id=YP_003929990.1 transl_table=11
NC_014562	GenBank	CDS	358671	359738	+	1	.	codon_start=1 db_xref=GI:308185860 db_xref=GeneID:9788849 locus_tag=Pvag_0329 note='AraC-type DNA-binding domain-containing proteins' product='Ornithine utilization regulator' protein_id=YP_003929991.1 transl_table=11
NC_014562	GenBank	CDS	359735	360028	+	-1	.	codon_start=1 db_xref=GI:308185861 db_xref=GeneID:9788850 locus_tag=Pvag_0330 note='Membrane protein involved in colicin uptake' product='hypothetical protein' protein_id=YP_003929992.1 transl_table=11
NC_014562	GenBank	CDS	360282	360959	+	1	.	codon_start=1 db_xref=GI:308185862 db_xref=GeneID:9788851 gene=csgG locus_tag=Pvag_0331 note='Uncharacterized protein involved in formation of curli polymers' product='Curli production assembly/transport component csgG precursor' protein_id=YP_003929993.1 transl_table=11
NC_014562	GenBank	CDS	360971	361330	+	1	.	EC_number=2.7.1.- codon_start=1 db_xref=GI:308185863 db_xref=GeneID:9788852 locus_tag=Pvag_0332 note='Uncharacterized protein conserved in bacteria' product=lipoprotein protein_id=YP_003929994.1 transl_table=11
NC_014562	GenBank	CDS	361327	361983	+	1	.	codon_start=1 db_xref=GI:308185864 db_xref=GeneID:9788853 locus_tag=Pvag_0333 note='Uncharacterized protein conserved in bacteria' product='hypothetical protein' protein_id=YP_003929995.1 transl_table=11
NC_014562	GenBank	CDS	362013	365687	+	-1	.	EC_number=3.1.15.- codon_start=1 db_xref=GI:308185865 db_xref=GeneID:9788854 gene=sbcC locus_tag=Pvag_0334 note='ATPase involved in DNA repair' product='ATP-dependent dsDNA exonuclease' protein_id=YP_003929996.1 transl_table=11
NC_014562	GenBank	CDS	365684	366883	+	-1	.	EC_number=3.1.-.- codon_start=1 db_xref=GI:308185866 db_xref=GeneID:9788855 gene=sbcD locus_tag=Pvag_0335 note='DNA repair exonuclease' product='exonuclease SbcD' protein_id=YP_003929997.1 transl_table=11
NC_014562	GenBank	CDS	367081	367770	+	1	.	codon_start=1 db_xref=GI:308185867 db_xref=GeneID:9788856 gene=phoB locus_tag=Pvag_0336 note='Response regulators consisting of a CheY-like receiver domain and a winged-helix DNA-binding domain' product='phosphate regulon transcriptional regulatory protein PhoB' protein_id=YP_003929998.1 transl_table=11
NC_014562	GenBank	CDS	367785	369098	+	1	.	EC_number=2.7.3.- codon_start=1 db_xref=GI:308185868 db_xref=GeneID:9788857 gene=phoR locus_tag=Pvag_0337 note='Signal transduction histidine kinase' product='phosphate regulon sensor protein PhoR' protein_id=YP_003929999.1 transl_table=11
NC_014562	GenBank	CDS	369085	370038	+	1	.	codon_start=1 db_xref=GI:308185869 db_xref=GeneID:9788858 gene=psts1 locus_tag=Pvag_0338 note='ABC-type phosphate transport system, periplasmic component' product='phosphate-binding protein pstS (PBP)' protein_id=YP_003930000.1 transl_table=11
NC_014562	GenBank	CDS	370203	371309	+	1	.	EC_number=2.1.1.14 codon_start=1 db_xref=GI:308185870 db_xref=GeneID:9788859 gene=yxjG locus_tag=Pvag_0339 note='methionine synthase II (cobalamin-independent)' product='5- methyltetrahydropteroyltriglutamate/homocysteine S-methyltransferase' protein_id=YP_003930001.1 transl_table=11
NC_014562	GenBank	CDS	371701	373020	+	1	.	codon_start=1 db_xref=GI:308185871 db_xref=GeneID:9788860 gene=brnQ locus_tag=Pvag_0340 product='Branched-chain amino acid transport system II carrier protein' protein_id=YP_003930002.1 transl_table=11
NC_014562	GenBank	CDS	373091	374443	+	1	.	codon_start=1 db_xref=GI:308185872 db_xref=GeneID:9788861 gene=proY locus_tag=Pvag_0341 note='gamma-aminobutyrate permease and related permeases' product='proline-specific permease' protein_id=YP_003930003.1 transl_table=11
NC_014562	GenBank	CDS	374966	376222	+	-1	.	EC_number=3.1.3.8 codon_start=1 db_xref=GI:308185873 db_xref=GeneID:9788862 gene=phyK locus_tag=Pvag_0342 product=3-phytase protein_id=YP_003930004.1 transl_table=11
NC_014562	GenBank	CDS	376223	377035	+	-1	.	EC_number=3.1.3.25 codon_start=1 db_xref=GI:308185874 db_xref=GeneID:9788863 locus_tag=Pvag_0343 note='Archaeal fructose-1,6-bisphosphatase and related enzymes of inositol monophosphatase family' product='inositol monophosphatase' protein_id=YP_003930005.1 transl_table=11
NC_014562	GenBank	CDS	377045	377212	+	-1	.	codon_start=1 db_xref=GI:308185875 db_xref=GeneID:9788864 locus_tag=Pvag_0344 product='hypothetical protein' protein_id=YP_003930006.1 transl_table=11
NC_014562	GenBank	CDS	377701	378999	+	1	.	EC_number=5.-.-.- codon_start=1 db_xref=GI:308185876 db_xref=GeneID:9788865 gene=queA locus_tag=Pvag_0345 note='S-adenosylmethionine:tRNA-ribosyltransferase- isomerase (queuine synthetase)' product='S-adenosylmethionine--tRNA ribosyltransferase-isomerase' protein_id=YP_003930007.1 transl_table=11
NC_014562	GenBank	CDS	379078	380226	+	1	.	EC_number=2.4.2.29 codon_start=1 db_xref=GI:308185877 db_xref=GeneID:9788866 gene=tgt locus_tag=Pvag_0346 note='Queuine/archaeosine tRNA-ribosyltransferase' product='queuine tRNA-ribosyltransferase' protein_id=YP_003930008.1 transl_table=11
NC_014562	GenBank	CDS	380226	380558	+	1	.	codon_start=1 db_xref=GI:308185878 db_xref=GeneID:9788867 gene=yajC locus_tag=Pvag_0347 product='hypothetical protein' protein_id=YP_003930009.1 transl_table=11
NC_014562	GenBank	CDS	380584	382431	+	1	.	codon_start=1 db_xref=GI:308185879 db_xref=GeneID:9788868 gene=secD locus_tag=Pvag_0348 note='preprotein translocase subunit SecD' product='protein-export membrane protein secD' protein_id=YP_003930010.1 transl_table=11
NC_014562	GenBank	CDS	382442	383410	+	1	.	codon_start=1 db_xref=GI:308185880 db_xref=GeneID:9788869 gene=secF locus_tag=Pvag_0349 note='preprotein translocase subunit SecF' product='protein-export membrane protein secF' protein_id=YP_003930011.1 transl_table=11
NC_014562	GenBank	CDS	383470	384048	+	-1	.	codon_start=1 db_xref=GI:308185881 db_xref=GeneID:9788870 gene=yajI locus_tag=Pvag_0350 note='Hemolysin activation/secretion protein' product='hypothetical protein' protein_id=YP_003930012.1 transl_table=11
NC_014562	GenBank	CDS	384065	384502	+	-1	.	codon_start=1 db_xref=GI:308185882 db_xref=GeneID:9788871 gene=ygau1 locus_tag=Pvag_0351 note='Uncharacterized protein containing LysM domain' product='hypothetical protein' protein_id=YP_003930013.1 transl_table=11
NC_014562	GenBank	CDS	384689	385138	+	1	.	codon_start=1 db_xref=GI:308185883 db_xref=GeneID:9788872 gene=ybaD locus_tag=Pvag_0352 note='transcriptional regulator, consists of a Zn-ribbon and ATP-cone domains' product='transcriptional repressor nrdR' protein_id=YP_003930014.1 transl_table=11
NC_014562	GenBank	CDS	385142	386242	+	1	.	EC_number=1.1.1.193 codon_start=1 db_xref=GI:308185884 db_xref=GeneID:9788873 gene=ribD locus_tag=Pvag_0353 note='Pyrimidine deaminase' product='bifunctional pyrimidine deaminase/reductase in pathway of riboflavin synthesis' protein_id=YP_003930015.1 transl_table=11
NC_014562	GenBank	CDS	386332	386802	+	1	.	EC_number=2.5.1.9 codon_start=1 db_xref=GI:308185885 db_xref=GeneID:9788874 gene=ribH locus_tag=Pvag_0354 note='riboflavin synthase beta-chain' product='riboflavin synthase, beta chain' protein_id=YP_003930016.1 transl_table=11
NC_014562	GenBank	CDS	386822	387241	+	1	.	codon_start=1 db_xref=GI:308185886 db_xref=GeneID:9788875 gene=nusB locus_tag=Pvag_0355 note='transcription termination factor' product='N utilization substance protein B' protein_id=YP_003930017.1 transl_table=11
NC_014562	GenBank	CDS	387297	388274	+	1	.	EC_number=2.7.4.16 codon_start=1 db_xref=GI:308185887 db_xref=GeneID:9788876 gene=thiL locus_tag=Pvag_0356 note='phosphoribosylaminoimidazole (AIR) synthetase' product='thiamin-monophosphate kinase' protein_id=YP_003930018.1 transl_table=11
NC_014562	GenBank	CDS	388219	388758	+	1	.	EC_number=3.1.3.27 codon_start=1 db_xref=GI:308185888 db_xref=GeneID:9788877 gene=pgpA locus_tag=Pvag_0357 product=phosphatidylglycerophosphatase protein_id=YP_003930019.1 transl_table=11
NC_014562	GenBank	CDS	388818	389792	+	-1	.	EC_number=1.-.-.- codon_start=1 db_xref=GI:308185889 db_xref=GeneID:9788878 gene=yajO locus_tag=Pvag_0358 note='oxidoreductases (related to aryl- alcohol dehydrogenases)' product='NAD(P)H-dependent xylose reductase' protein_id=YP_003930020.1 transl_table=11
NC_014562	GenBank	CDS	389874	391739	+	-1	.	EC_number=2.2.1.7 codon_start=1 db_xref=GI:308185890 db_xref=GeneID:9788879 gene=dxs locus_tag=Pvag_0359 note='deoxyxylulose-5-phosphate synthase' product='1-deoxy-D-xylulose-5-phosphate synthase' protein_id=YP_003930021.1 transl_table=11
NC_014562	GenBank	CDS	391759	392553	+	-1	.	EC_number=2.5.1.10 codon_start=1 db_xref=GI:308185891 db_xref=GeneID:9788880 gene=ispA locus_tag=Pvag_0360 note='Geranylgeranyl pyrophosphate synthase' product=geranyltranstransferase protein_id=YP_003930022.1 transl_table=11
NC_014562	GenBank	CDS	392658	392900	+	-1	.	EC_number=3.1.11.6 codon_start=1 db_xref=GI:308185892 db_xref=GeneID:9788881 gene=xseB locus_tag=Pvag_0361 product='exonuclease VII, small subunit' protein_id=YP_003930023.1 transl_table=11
NC_014562	GenBank	CDS	393133	394581	+	1	.	codon_start=1 db_xref=GI:308185893 db_xref=GeneID:9788882 gene=thiI locus_tag=Pvag_0362 note='thiamine biosynthesis ATP pyrophosphatase' product='thiamine biosynthesis protein thiI' protein_id=YP_003930024.1 transl_table=11
NC_014562	GenBank	CDS	394648	395244	+	-1	.	codon_start=1 db_xref=GI:308185894 db_xref=GeneID:9788883 gene=thiJ locus_tag=Pvag_0363 note='thiamine biosynthesis' product='protein ThiJ' protein_id=YP_003930025.1 transl_table=11
NC_014562	GenBank	CDS	395198	396118	+	-1	.	EC_number=1.1.1.169 codon_start=1 db_xref=GI:308185895 db_xref=GeneID:9788884 gene=apba1 locus_tag=Pvag_0364 note='Ketopantoate reductase' product='2-dehydropantoate 2-reductase' protein_id=YP_003930026.1 transl_table=11
NC_014562	GenBank	CDS	396254	396745	+	1	.	codon_start=1 db_xref=GI:308185896 db_xref=GeneID:9788885 gene=yajQ locus_tag=Pvag_0365 note='Uncharacterized protein conserved in bacteria' product='hypothetical protein' protein_id=YP_003930027.1 transl_table=11
NC_014562	GenBank	CDS	397272	398636	+	-1	.	codon_start=1 db_xref=GI:308185897 db_xref=GeneID:9788886 gene=yajR locus_tag=Pvag_0366 note='Permeases of the major facilitator superfamily' product='MFS family transporter' protein_id=YP_003930028.1 transl_table=11
NC_014562	GenBank	CDS	398769	399656	+	-1	.	EC_number=2.5.1.- codon_start=1 db_xref=GI:308185898 db_xref=GeneID:9788887 gene=cyoE locus_tag=Pvag_0367 note='4-hydroxybenzoate polyprenyltransferase and related prenyltransferases' product='protoheme IX farnesyltransferase' protein_id=YP_003930029.1 transl_table=11
NC_014562	GenBank	CDS	399670	399999	+	-1	.	codon_start=1 db_xref=GI:308185899 db_xref=GeneID:9788888 gene=cyoD locus_tag=Pvag_0368 product='cytochrome o ubiquinol oxidase protein cyoD' protein_id=YP_003930030.1 transl_table=11
NC_014562	GenBank	CDS	399999	400616	+	-1	.	EC_number=1.10.3.- codon_start=1 db_xref=GI:308185900 db_xref=GeneID:9788889 gene=cyoC locus_tag=Pvag_0369 note='heme/copper-type cytochrome/quinol oxidase, subunit 3' product='cytochrome o ubiquinol oxidase subunit III' protein_id=YP_003930031.1 transl_table=11
NC_014562	GenBank	CDS	400616	402598	+	-1	.	EC_number=1.10.3.- codon_start=1 db_xref=GI:308185901 db_xref=GeneID:9788890 gene=cyoB locus_tag=Pvag_0370 note='heme/copper-type cytochrome/quinol oxidases, subunit 1' product='ubiquinol oxidase subunit I' protein_id=YP_003930032.1 transl_table=11
NC_014562	GenBank	CDS	402603	403529	+	-1	.	EC_number=1.10.3.- codon_start=1 db_xref=GI:308185902 db_xref=GeneID:9788891 gene=cyoA locus_tag=Pvag_0371 note='heme/copper-type cytochrome/quinol oxidases, subunit 2' product='cytochrome o ubiquinol oxidase subunit II' protein_id=YP_003930033.1 transl_table=11
NC_014562	GenBank	CDS	403973	405463	+	-1	.	codon_start=1 db_xref=GI:308185903 db_xref=GeneID:9788892 gene=ampG locus_tag=Pvag_0372 note='Permeases of the major facilitator superfamily' product='MFS family transporter ampG' protein_id=YP_003930034.1 transl_table=11
NC_014562	GenBank	CDS	405521	406099	+	-1	.	codon_start=1 db_xref=GI:308185904 db_xref=GeneID:9788893 gene=yajG locus_tag=Pvag_0373 note='Uncharacterized lipoprotein' product='hypothetical protein' protein_id=YP_003930035.1 transl_table=11
NC_014562	GenBank	CDS	406386	406700	+	1	.	codon_start=1 db_xref=GI:308185905 db_xref=GeneID:9788894 gene=bolA locus_tag=Pvag_0374 product='Possible regulator of murein genes bolA' protein_id=YP_003930036.1 transl_table=11
NC_014562	GenBank	CDS	406678	406791	+	1	.	codon_start=1 db_xref=GI:308185906 db_xref=GeneID:9788895 locus_tag=Pvag_0375 product='hypothetical protein' protein_id=YP_003930037.1 transl_table=11
NC_014562	GenBank	CDS	406994	408298	+	1	.	codon_start=1 db_xref=GI:308185907 db_xref=GeneID:9788896 gene=tig locus_tag=Pvag_0376 note='FKBP-type peptidyl-prolyl cis-trans isomerase (trigger factor)' product='Trigger factor (TF)' protein_id=YP_003930038.1 transl_table=11
NC_014562	GenBank	CDS	408634	409257	+	1	.	EC_number=3.4.21.92 codon_start=1 db_xref=GI:308185908 db_xref=GeneID:9788897 gene=clpP locus_tag=Pvag_0377 note='Protease subunit of ATP-dependent Clp proteases' product='ATP-dependent proteolytic subunit of clpA-clpP serine protease, heat shock protein F21.5' protein_id=YP_003930039.1 transl_table=11
NC_014562	GenBank	CDS	409393	410664	+	1	.	codon_start=1 db_xref=GI:308185909 db_xref=GeneID:9788898 gene=clpX locus_tag=Pvag_0378 note='ATP-dependent protease Clp, ATPase subunit' product='ATP-dependent Clp protease ATP-binding subunit clpX' protein_id=YP_003930040.1 transl_table=11
NC_014562	GenBank	CDS	410851	413205	+	1	.	EC_number=3.4.21.53 codon_start=1 db_xref=GI:308185910 db_xref=GeneID:9788899 gene=lonA locus_tag=Pvag_0379 note='ATP-dependent Lon protease, bacterial type' product='ATP-dependent protease La' protein_id=YP_003930041.1 transl_table=11
NC_014562	GenBank	CDS	413412	413693	+	1	.	codon_start=1 db_xref=GI:308185911 db_xref=GeneID:9788900 gene=hupB locus_tag=Pvag_0380 note='Bacterial nucleoid DNA-binding protein' product='Integration host factor subunit alpha (IHF- alpha)' protein_id=YP_003930042.1 transl_table=11
NC_014562	GenBank	CDS	413941	415809	+	1	.	EC_number=5.2.1.8 codon_start=1 db_xref=GI:308185912 db_xref=GeneID:9788901 gene=ybaU locus_tag=Pvag_0381 note='Parvulin-like peptidyl-prolyl isomerase' product='peptidyl-prolyl cis-trans isomerase D' protein_id=YP_003930043.1 transl_table=11
NC_014562	GenBank	CDS	415950	416315	+	1	.	codon_start=1 db_xref=GI:308185913 db_xref=GeneID:9788902 gene=ybaV locus_tag=Pvag_0382 note='transcriptional accessory protein' product='protein yhgF' protein_id=YP_003930044.1 transl_table=11
NC_014562	GenBank	CDS	416416	416814	+	1	.	EC_number=3.1.2.- codon_start=1 db_xref=GI:308185914 db_xref=GeneID:9788903 gene=ybaW locus_tag=Pvag_0383 note=thioesterase product='acyl-CoA thioester hydrolase ybaW' protein_id=YP_003930045.1 transl_table=11
NC_014562	GenBank	CDS	416865	417560	+	-1	.	EC_number=3.5.-.- codon_start=1 db_xref=GI:308185915 db_xref=GeneID:9788904 gene=ybaX locus_tag=Pvag_0384 note='PP-loop superfamily ATPase' product='Queuosine biosynthesis protein queC 2' protein_id=YP_003930046.1 transl_table=11
NC_014562	GenBank	CDS	417691	419319	+	-1	.	codon_start=1 db_xref=GI:308185916 db_xref=GeneID:9788905 gene=ybaE locus_tag=Pvag_0385 note='ABC-type uncharacterized transport system, periplasmic component' product='hypothetical protein' protein_id=YP_003930047.1 transl_table=11
NC_014562	GenBank	CDS	419415	420233	+	1	.	codon_start=1 db_xref=GI:308185917 db_xref=GeneID:9788906 gene=cof locus_tag=Pvag_0386 note='hydrolases of the HAD superfamily' product='hypothetical protein' protein_id=YP_003930048.1 transl_table=11
NC_014562	GenBank	CDS	420268	421311	+	-1	.	EC_number=2.5.1.47 codon_start=1 db_xref=GI:308185918 db_xref=GeneID:9788907 gene=cbs locus_tag=Pvag_0387 note='cysteine synthase' product=lyase protein_id=YP_003930049.1 transl_table=11
NC_014562	GenBank	CDS	421339	421881	+	1	.	codon_start=1 db_xref=GI:308185919 db_xref=GeneID:9788908 gene=lrp1 locus_tag=Pvag_0388 note='transcriptional regulators' product='Leucine-responsive regulatory protein' protein_id=YP_003930050.1 transl_table=11
NC_014562	GenBank	CDS	421906	423675	+	1	.	EC_number=3.6.3.- codon_start=1 db_xref=GI:308185920 db_xref=GeneID:9788909 gene=mdlA locus_tag=Pvag_0389 note='ABC-type multidrug transport system, ATPase and 1permease components' product='ABC transporter ATP-binding/permease mdlA' protein_id=YP_003930051.1 transl_table=11
NC_014562	GenBank	CDS	423668	425443	+	1	.	EC_number=3.6.3.- codon_start=1 db_xref=GI:308185921 db_xref=GeneID:9788910 gene=mdlB locus_tag=Pvag_0390 note='ABC-type multidrug transport system, ATPase and permease components' product='ABC transporter ATP-binding/permease mdlB' protein_id=YP_003930052.1 transl_table=11
NC_014562	GenBank	CDS	425701	426039	+	1	.	codon_start=1 db_xref=GI:308185922 db_xref=GeneID:9788911 gene=glnK locus_tag=Pvag_0391 note='nitrogen regulatory protein PII' product='nitrogen regulatory protein P-II' protein_id=YP_003930053.1 transl_table=11
NC_014562	GenBank	CDS	426074	427360	+	1	.	codon_start=1 db_xref=GI:308185923 db_xref=GeneID:9788912 gene=amtB locus_tag=Pvag_0392 note='Ammonia permease' product='ammonia channel' protein_id=YP_003930054.1 transl_table=11
NC_014562	GenBank	CDS	427419	428282	+	-1	.	EC_number=3.1.2.- codon_start=1 db_xref=GI:308185924 db_xref=GeneID:9788913 gene=tesB locus_tag=Pvag_0393 product='acyl-CoA thioesterase II' protein_id=YP_003930055.1 transl_table=11
NC_014562	GenBank	CDS	428473	429030	+	1	.	codon_start=1 db_xref=GI:308185925 db_xref=GeneID:9788914 gene=ybaY locus_tag=Pvag_0394 note='Uncharacterized protein conserved in bacteria' product='hypothetical protein' protein_id=YP_003930056.1 transl_table=11
NC_014562	GenBank	CDS	429032	429376	+	-1	.	EC_number=2.1.1.63 codon_start=1 db_xref=GI:308185926 db_xref=GeneID:9788915 gene=mgmT locus_tag=Pvag_0395 note='methylated DNA-protein cysteine methyltransferase' product='methylated-DNA--protein-cysteine methyltransferase' protein_id=YP_003930057.1 transl_table=11
NC_014562	GenBank	CDS	429799	430014	+	-1	.	codon_start=1 db_xref=GI:308185927 db_xref=GeneID:9788916 gene=hha locus_tag=Pvag_0396 product='Hemolysin expression-modulating protein' protein_id=YP_003930058.1 transl_table=11
NC_014562	GenBank	CDS	430039	430416	+	-1	.	codon_start=1 db_xref=GI:308185928 db_xref=GeneID:9788917 gene=ybaJ locus_tag=Pvag_0397 product='hypothetical protein' protein_id=YP_003930059.1 transl_table=11
NC_014562	GenBank	CDS	431247	431915	+	1	.	EC_number=3.6.3.- codon_start=1 db_xref=GI:308185929 db_xref=GeneID:9788918 locus_tag=Pvag_0398 note='ABC-type transport systems, ATPase components' product='metal ABC transporter ATP-binding protein' protein_id=YP_003930060.1 transl_table=11
NC_014562	GenBank	CDS	431921	432751	+	1	.	codon_start=1 db_xref=GI:308185930 db_xref=GeneID:9788919 locus_tag=Pvag_0399 note='ABC-type Mn2+/Zn2+ transport systems, permease components' product='metal ABC transporter permease' protein_id=YP_003930061.1 transl_table=11
NC_014562	GenBank	CDS	432771	433649	+	1	.	codon_start=1 db_xref=GI:308185931 db_xref=GeneID:9788920 locus_tag=Pvag_0400 note='ABC-type metal ion transport system, periplasmic component/surface adhesin' product='metal ABC transporter substrate-binding protein' protein_id=YP_003930062.1 transl_table=11
NC_014562	GenBank	CDS	433695	433835	+	-1	.	codon_start=1 db_xref=GI:308185932 db_xref=GeneID:9788921 gene=rpmj1 locus_tag=Pvag_0401 product='50S ribosomal protein L36' protein_id=YP_003930063.1 transl_table=11
NC_014562	GenBank	CDS	433847	434101	+	-1	.	codon_start=1 db_xref=GI:308185933 db_xref=GeneID:9788922 gene=ykgM locus_tag=Pvag_0402 note='ribosomal protein L31' product='ribosomal protein' protein_id=YP_003930064.1 transl_table=11
NC_014562	GenBank	CDS	434263	437418	+	-1	.	codon_start=1 db_xref=GI:308185934 db_xref=GeneID:9788923 gene=acrb1 locus_tag=Pvag_0403 note='Cation/multidrug efflux pump' product='acriflavine resistance protein B' protein_id=YP_003930065.1 transl_table=11
NC_014562	GenBank	CDS	437435	438628	+	-1	.	codon_start=1 db_xref=GI:308185935 db_xref=GeneID:9788924 gene=acrA locus_tag=Pvag_0404 note='Membrane-fusion protein' product='Acriflavine resistance protein A' protein_id=YP_003930066.1 transl_table=11
NC_014562	GenBank	CDS	438771	439409	+	1	.	codon_start=1 db_xref=GI:308185936 db_xref=GeneID:9788925 gene=acrR locus_tag=Pvag_0405 note='transcriptional regulator' product='acrAB operon repressor' protein_id=YP_003930067.1 transl_table=11
NC_014562	GenBank	CDS	439406	439558	+	-1	.	codon_start=1 db_xref=GI:308185937 db_xref=GeneID:9788926 gene=ybaM locus_tag=Pvag_0406 product='hypothetical protein' protein_id=YP_003930068.1 transl_table=11
NC_014562	GenBank	CDS	439567	439812	+	-1	.	codon_start=1 db_xref=GI:308185938 db_xref=GeneID:9788927 locus_tag=Pvag_0407 product='hypothetical protein' protein_id=YP_003930069.1 transl_table=11
NC_014562	GenBank	CDS	439870	440400	+	-1	.	codon_start=1 db_xref=GI:308185939 db_xref=GeneID:9788928 gene=priC locus_tag=Pvag_0408 product='primosomal replication protein N''' protein_id=YP_003930070.1 transl_table=11
NC_014562	GenBank	CDS	440458	440847	+	1	.	codon_start=1 db_xref=GI:308185940 db_xref=GeneID:9788929 gene=ybaN locus_tag=Pvag_0409 note='Uncharacterized protein conserved in bacteria' product='hypothetical protein' protein_id=YP_003930071.1 transl_table=11
NC_014562	GenBank	CDS	440992	441543	+	1	.	EC_number=2.4.2.7 codon_start=1 db_xref=GI:308185941 db_xref=GeneID:9788930 gene=apt locus_tag=Pvag_0410 note='Adenine/guanine phosphoribosyltransferases and related PRPP-binding proteins' product='adenine phosphoribosyltransferase' protein_id=YP_003930072.1 transl_table=11
NC_014562	GenBank	CDS	441702	443771	+	1	.	EC_number=2.7.7.7 codon_start=1 db_xref=GI:308185942 db_xref=GeneID:9788931 gene=dnaX locus_tag=Pvag_0411 note='DNA polymerase III gamma/tau subunits' product='DNA polymerase III tau and gamma subunits' protein_id=YP_003930073.1 transl_table=11
NC_014562	GenBank	CDS	443827	444159	+	1	.	codon_start=1 db_xref=GI:308185943 db_xref=GeneID:9788932 gene=ybaB locus_tag=Pvag_0412 note='Uncharacterized protein conserved in bacteria' product='hypothetical protein' protein_id=YP_003930074.1 transl_table=11
NC_014562	GenBank	CDS	444159	444764	+	1	.	codon_start=1 db_xref=GI:308185944 db_xref=GeneID:9788933 gene=recR locus_tag=Pvag_0413 note='Recombinational DNA repair protein (RecF pathway)' product='Recombination protein recR' protein_id=YP_003930075.1 transl_table=11
NC_014562	GenBank	CDS	444862	446736	+	1	.	codon_start=1 db_xref=GI:308185945 db_xref=GeneID:9788934 gene=htpG locus_tag=Pvag_0414 note='Molecular chaperone, HSP90 family' product='chaperone protein htpG' protein_id=YP_003930076.1 transl_table=11
NC_014562	GenBank	CDS	446867	447121	+	1	.	codon_start=1 db_xref=GI:308185946 db_xref=GeneID:9788935 locus_tag=Pvag_0415 product='hypothetical protein' protein_id=YP_003930077.1 transl_table=11
NC_014562	GenBank	CDS	447193	447837	+	1	.	EC_number=2.7.4.3 codon_start=1 db_xref=GI:308185947 db_xref=GeneID:9788936 gene=adk locus_tag=Pvag_0416 note='Adenylate kinase and related kinases' product='adenylate kinase' protein_id=YP_003930078.1 transl_table=11
NC_014562	GenBank	CDS	447951	448910	+	1	.	EC_number=4.99.1.1 codon_start=1 db_xref=GI:308185948 db_xref=GeneID:9788937 gene=hemH locus_tag=Pvag_0417 note='Protoheme ferro-lyase (ferrochelatase)' product=ferrochelatase protein_id=YP_003930079.1 transl_table=11
NC_014562	GenBank	CDS	448968	450269	+	1	.	EC_number=2.7.1.73 codon_start=1 db_xref=GI:308185949 db_xref=GeneID:9788938 gene=gsk locus_tag=Pvag_0418 note='sugar kinases, ribokinase family' product='inosine-guanosine kinase' protein_id=YP_003930080.1 transl_table=11
NC_014562	GenBank	CDS	450551	452245	+	-1	.	codon_start=1 db_xref=GI:308185950 db_xref=GeneID:9788939 gene=ybaL locus_tag=Pvag_0419 note='Kef-type K+ transport system, NAD- binding component' product='cation/proton antiporter' protein_id=YP_003930081.1 transl_table=11
NC_014562	GenBank	CDS	452727	454556	+	1	.	EC_number=3.6.1.45 codon_start=1 db_xref=GI:308185951 db_xref=GeneID:9788940 gene=ushA locus_tag=Pvag_0420 note='5'-nucleotidase/2',3'-cyclic phosphodiesterase and related esterases' product='UDP-sugar hydrolase (5'-nucleotidase)' protein_id=YP_003930082.1 transl_table=11
NC_014562	GenBank	CDS	454591	455022	+	-1	.	codon_start=1 db_xref=GI:308185952 db_xref=GeneID:9788941 locus_tag=Pvag_0421 note='membrane protein' product='hypothetical protein' protein_id=YP_003930083.1 transl_table=11
NC_014562	GenBank	CDS	455103	455981	+	1	.	codon_start=1 db_xref=GI:308185953 db_xref=GeneID:9788942 locus_tag=Pvag_0422 note='transcriptional regulator' product='RuBisCO transcriptional regulator' protein_id=YP_003930084.1 transl_table=11
NC_014562	GenBank	CDS	455978	456310	+	-1	.	codon_start=1 db_xref=GI:308185954 db_xref=GeneID:9788943 gene=ybaK locus_tag=Pvag_0423 note='Uncharacterized conserved protein' product='hypothetical protein' protein_id=YP_003930085.1 transl_table=11
NC_014562	GenBank	CDS	456632	457435	+	-1	.	codon_start=1 db_xref=GI:308185955 db_xref=GeneID:9788944 gene=ybaP locus_tag=Pvag_0424 note='Uncharacterized protein conserved in bacteria' product='hypothetical protein' protein_id=YP_003930086.1 transl_table=11
NC_014562	GenBank	CDS	457507	460020	+	-1	.	EC_number=3.6.3.4 codon_start=1 db_xref=GI:308185956 db_xref=GeneID:9788945 gene=ybar1 locus_tag=Pvag_0425 note='Cation transport ATPase' product='copper-transporting ATPase' protein_id=YP_003930087.1 transl_table=11
NC_014562	GenBank	CDS	460118	460522	+	1	.	codon_start=1 db_xref=GI:308185957 db_xref=GeneID:9788946 gene=cueR locus_tag=Pvag_0426 note='transcriptional regulators' product='HTH-type transcriptional regulator cueR' protein_id=YP_003930088.1 transl_table=11
NC_014562	GenBank	CDS	460510	460956	+	-1	.	codon_start=1 db_xref=GI:308185958 db_xref=GeneID:9788947 gene=ybbJ locus_tag=Pvag_0427 note='Membrane protein implicated in regulation of membrane protease activity' product='hypothetical protein' protein_id=YP_003930089.1 transl_table=11
NC_014562	GenBank	CDS	460956	461870	+	-1	.	codon_start=1 db_xref=GI:308185959 db_xref=GeneID:9788948 gene=ybbK locus_tag=Pvag_0428 note='Membrane protease subunits, stomatin/prohibitin homologs' product='hypothetical protein' protein_id=YP_003930090.1 transl_table=11
NC_014562	GenBank	CDS	461929	462786	+	-1	.	codon_start=1 db_xref=GI:308185960 db_xref=GeneID:9788949 gene=ybbN locus_tag=Pvag_0429 note='Thioredoxin domain-containing protein' product='hypothetical protein' protein_id=YP_003930091.1 transl_table=11
NC_014562	GenBank	CDS	462866	463639	+	-1	.	EC_number=1.-.-.- codon_start=1 db_xref=GI:308185961 db_xref=GeneID:9788950 gene=ybbO locus_tag=Pvag_0430 note='Dehydrogenases with different specificities (related to short-chain alcohol dehydrogenases)' product='short-chain dehydrogenase' protein_id=YP_003930092.1 transl_table=11
NC_014562	GenBank	CDS	463670	464182	+	-1	.	EC_number=3.1.2.- codon_start=1 db_xref=GI:308185962 db_xref=GeneID:9788951 gene=tesA locus_tag=Pvag_0431 note='Lysophospholipase L1 and related esterases' product='acyl-CoA thioesterase I' protein_id=YP_003930093.1 transl_table=11
NC_014562	GenBank	CDS	464265	464951	+	1	.	EC_number=3.6.3.- codon_start=1 db_xref=GI:308185963 db_xref=GeneID:9788952 gene=ybbA locus_tag=Pvag_0432 note='ABC-type transport systems, ATPase components' product='ABC transporter ATP-binding protein' protein_id=YP_003930094.1 transl_table=11
NC_014562	GenBank	CDS	464948	467365	+	1	.	codon_start=1 db_xref=GI:308185964 db_xref=GeneID:9788953 gene=ybbP locus_tag=Pvag_0433 note='ABC-type transport system, permease component' product='ABC transporter permease ybbP' protein_id=YP_003930095.1 transl_table=11
NC_014562	GenBank	CDS	467456	468520	+	-1	.	EC_number=4.1.1.21 codon_start=1 db_xref=GI:308185965 db_xref=GeneID:9788954 gene=purK locus_tag=Pvag_0434 note='phosphoribosylaminoimidazole carboxylase (NCAIR synthetase)' product='phosphoribosylaminoimidazole carboxylase ATPase subunit' protein_id=YP_003930096.1 transl_table=11
NC_014562	GenBank	CDS	468517	469023	+	-1	.	EC_number=4.1.1.21 codon_start=1 db_xref=GI:308185966 db_xref=GeneID:9788955 gene=purE locus_tag=Pvag_0435 note='phosphoribosylcarboxyaminoimidazole (NCAIR) mutase' product='phosphoribosylaminoimidazole carboxylase catalytic subunit' protein_id=YP_003930097.1 transl_table=11
NC_014562	GenBank	CDS	469154	469870	+	-1	.	EC_number=3.6.1.- codon_start=1 db_xref=GI:308185967 db_xref=GeneID:9788956 gene=ybbF locus_tag=Pvag_0436 note='Uncharacterized protein conserved in bacteria' product='UDP-2,3-diacylglucosamine hydrolase' protein_id=YP_003930098.1 transl_table=11
NC_014562	GenBank	CDS	469870	470364	+	-1	.	EC_number=5.2.1.8 codon_start=1 db_xref=GI:308185968 db_xref=GeneID:9788957 gene=ppiB locus_tag=Pvag_0437 note='peptidyl-prolyl cis-trans isomerase (rotamase) - cyclophilin family' product='peptidyl-prolyl cis-trans isomerase B' protein_id=YP_003930099.1 transl_table=11
NC_014562	GenBank	CDS	470460	471962	+	1	.	EC_number=6.1.1.16 codon_start=1 db_xref=GI:308185969 db_xref=GeneID:9788958 gene=cysS locus_tag=Pvag_0438 product='cysteinyl-tRNA synthetase' protein_id=YP_003930100.1 transl_table=11
NC_014562	GenBank	CDS	471996	473102	+	1	.	codon_start=1 db_xref=GI:308185970 db_xref=GeneID:9788959 gene=recf1 locus_tag=Pvag_0439 note='ABC-type sugar transport systems, ATPase components' product='DNA replication and repair protein RecF' protein_id=YP_003930101.1 transl_table=11
NC_014562	GenBank	CDS	473130	473342	+	-1	.	codon_start=1 db_xref=GI:308185971 db_xref=GeneID:9788960 gene=ybcJ locus_tag=Pvag_0440 note='Uncharacterized conserved protein' product='hypothetical protein' protein_id=YP_003930102.1 transl_table=11
NC_014562	GenBank	CDS	473343	474209	+	-1	.	EC_number=3.5.4.9 codon_start=1 db_xref=GI:308185972 db_xref=GeneID:9788961 gene=folD locus_tag=Pvag_0441 note='5,10-methylene-tetrahydrofolate dehydrogenase/methenyl tetrahydrofolate cyclohydrolase' product='5,10-methylene-tetrahydrofolate dehydrogenase' protein_id=YP_003930103.1 transl_table=11
NC_014562	GenBank	CDS	474383	474886	+	1	.	codon_start=1 db_xref=GI:308185973 db_xref=GeneID:9788962 gene=yicN locus_tag=Pvag_0442 product='hypothetical protein' protein_id=YP_003930104.1 transl_table=11
NC_014562	GenBank	tRNA	474981	475057	+	1	.	anticodon=(pos:475015..475017,aa:Arg) db_xref=GeneID:9788963 locus_tag=Pvag_0443 product=tRNA-Arg
NC_014562	GenBank	CDS	475073	475705	+	-1	.	codon_start=1 db_xref=GI:308185974 db_xref=GeneID:9788964 gene=int1 locus_tag=Pvag_0444 note=Integrase product='tyrosine recombinase XerD' protein_id=YP_003930105.1 transl_table=11
NC_014562	GenBank	CDS	476184	477230	+	1	.	codon_start=1 db_xref=GI:308185975 db_xref=GeneID:9788965 locus_tag=Pvag_0445 product='hypothetical protein' protein_id=YP_003930106.1 transl_table=11
NC_014562	GenBank	CDS	479351	479677	+	-1	.	codon_start=1 db_xref=GI:308185976 db_xref=GeneID:9788966 gene=yjiw1 locus_tag=Pvag_0446 product='hypothetical protein' protein_id=YP_003930107.1 transl_table=11
NC_014562	GenBank	CDS	480193	480774	+	1	.	EC_number=3.4.13.- codon_start=1 db_xref=GI:308185977 db_xref=GeneID:9788967 gene=vanX locus_tag=Pvag_0447 product='D-alanyl-D-alanine dipeptidase' protein_id=YP_003930108.1 transl_table=11
NC_014562	GenBank	CDS	480955	481191	+	-1	.	codon_start=1 db_xref=GI:308185978 db_xref=GeneID:9788968 locus_tag=Pvag_0448 note='Uncharacterized protein conserved in bacteria' product='hypothetical protein' protein_id=YP_003930109.1 transl_table=11
NC_014562	GenBank	CDS	481534	482130	+	1	.	codon_start=1 db_xref=GI:308185979 db_xref=GeneID:9788969 locus_tag=Pvag_0449 note='Uncharacterized conserved protein' product='hypothetical protein' protein_id=YP_003930110.1 transl_table=11
NC_014562	GenBank	CDS	482227	482757	+	1	.	codon_start=1 db_xref=GI:308185980 db_xref=GeneID:9788970 locus_tag=Pvag_0450 product='hypothetical protein' protein_id=YP_003930111.1 transl_table=11
NC_014562	GenBank	CDS	482723	483232	+	1	.	codon_start=1 db_xref=GI:308185981 db_xref=GeneID:9788971 locus_tag=Pvag_0451 product='hypothetical protein' protein_id=YP_003930112.1 transl_table=11
NC_014562	GenBank	CDS	483334	484299	+	1	.	codon_start=1 db_xref=GI:308185982 db_xref=GeneID:9788972 locus_tag=Pvag_0452 note='Mg2+ and Co2+ transporters' product='CorA-like transporter protein' protein_id=YP_003930113.1 transl_table=11
NC_014562	GenBank	CDS	484408	484539	+	1	.	codon_start=1 db_xref=GI:308185983 db_xref=GeneID:9788973 locus_tag=Pvag_0453 product='hypothetical protein' protein_id=YP_003930114.1 transl_table=11
NC_014562	GenBank	CDS	484744	485040	+	1	.	codon_start=1 db_xref=GI:308185984 db_xref=GeneID:9788974 locus_tag=Pvag_0454 product='hypothetical protein' protein_id=YP_003930115.1 transl_table=11
NC_014562	GenBank	CDS	485048	485944	+	-1	.	EC_number=2.7.1.- codon_start=1 db_xref=GI:308185985 db_xref=GeneID:9788975 locus_tag=Pvag_0455 note='Sphingosine kinase and enzymes related to eukaryotic diacylglycerol kinase' product='lipid kinase yegS-like protein' protein_id=YP_003930116.1 transl_table=11
NC_014562	GenBank	CDS	486113	486385	+	1	.	codon_start=1 db_xref=GI:308185986 db_xref=GeneID:9788976 locus_tag=Pvag_0456 product='hypothetical protein' protein_id=YP_003930117.1 transl_table=11
NC_014562	GenBank	CDS	486398	486823	+	1	.	codon_start=1 db_xref=GI:308185987 db_xref=GeneID:9788977 gene=yneG locus_tag=Pvag_0457 product='hypothetical protein' protein_id=YP_003930118.1 transl_table=11
NC_014562	GenBank	CDS	486962	487279	+	1	.	codon_start=1 db_xref=GI:308185988 db_xref=GeneID:9788978 locus_tag=Pvag_0458 product='hypothetical protein' protein_id=YP_003930119.1 transl_table=11
NC_014562	GenBank	CDS	487344	488582	+	-1	.	codon_start=1 db_xref=GI:308185989 db_xref=GeneID:9788979 locus_tag=Pvag_0459 note=permease product='hypothetical protein' protein_id=YP_003930120.1 transl_table=11
NC_014562	GenBank	CDS	488548	488727	+	1	.	codon_start=1 db_xref=GI:308185990 db_xref=GeneID:9788980 locus_tag=Pvag_0460 product='hypothetical protein' protein_id=YP_003930121.1 transl_table=11
NC_014562	GenBank	CDS	488935	489264	+	1	.	codon_start=1 db_xref=GI:308185991 db_xref=GeneID:9788981 locus_tag=Pvag_0461 product=lipoprotein protein_id=YP_003930122.1 transl_table=11
NC_014562	GenBank	CDS	489279	493040	+	-1	.	EC_number=2.4.1.- codon_start=1 db_xref=GI:308185992 db_xref=GeneID:9788982 locus_tag=Pvag_0462 note='Protoporphyrinogen oxidase' product='teichuronic acid biosynthesis glycosyltransferase tuaH' protein_id=YP_003930123.1 transl_table=11
NC_014562	GenBank	CDS	493619	494311	+	1	.	codon_start=1 db_xref=GI:308185993 db_xref=GeneID:9788983 gene=ycaP locus_tag=Pvag_0463 note='membrane protein' product='hypothetical protein' protein_id=YP_003930124.1 transl_table=11
NC_014562	GenBank	CDS	494326	495060	+	-1	.	codon_start=1 db_xref=GI:308185994 db_xref=GeneID:9788984 gene=rimL locus_tag=Pvag_0464 note='Acetyltransferases, including N-acetylases of ribosomal proteins' product='hypothetical protein' protein_id=YP_003930125.1 transl_table=11
NC_014562	GenBank	CDS	495248	495454	+	1	.	codon_start=1 db_xref=GI:308185995 db_xref=GeneID:9788985 locus_tag=Pvag_0465 product='hypothetical protein' protein_id=YP_003930126.1 transl_table=11
NC_014562	GenBank	CDS	495510	496703	+	-1	.	codon_start=1 db_xref=GI:308185996 db_xref=GeneID:9788986 gene=ybdR locus_tag=Pvag_0466 note='Zn-dependent dehydrogenases' product='zinc-dependent oxidoreductase' protein_id=YP_003930127.1 transl_table=11
NC_014562	GenBank	CDS	496854	497444	+	-1	.	codon_start=1 db_xref=GI:308185997 db_xref=GeneID:9788987 locus_tag=Pvag_0467 product='hypothetical protein' protein_id=YP_003930128.1 transl_table=11
NC_014562	GenBank	CDS	497694	499097	+	1	.	codon_start=1 db_xref=GI:308185998 db_xref=GeneID:9788988 gene=sdaC locus_tag=Pvag_0468 note='Amino acid permeases' product='Serine transporter' protein_id=YP_003930129.1 transl_table=11
NC_014562	GenBank	CDS	499328	500425	+	1	.	codon_start=1 db_xref=GI:308185999 db_xref=GeneID:9788989 gene=yiuA locus_tag=Pvag_0469 product='ABC transporter substrate-binding protein' protein_id=YP_003930130.1 transl_table=11
NC_014562	GenBank	CDS	500597	500746	+	-1	.	codon_start=1 db_xref=GI:308186000 db_xref=GeneID:9788990 locus_tag=Pvag_0470 product='hypothetical protein' protein_id=YP_003930131.1 transl_table=11
NC_014562	GenBank	CDS	500697	501179	+	1	.	codon_start=1 db_xref=GI:308186001 db_xref=GeneID:9788991 locus_tag=Pvag_0471 note='integral membrane protein' product='hypothetical protein' protein_id=YP_003930132.1 transl_table=11
NC_014562	GenBank	CDS	501297	502133	+	1	.	EC_number=3.-.-.- codon_start=1 db_xref=GI:308186002 db_xref=GeneID:9788992 gene=ybjI locus_tag=Pvag_0472 note='hydrolases of the HAD superfamily' product=hydrolase protein_id=YP_003930133.1 transl_table=11
NC_014562	GenBank	CDS	502214	503464	+	-1	.	EC_number=1.1.1.- codon_start=1 db_xref=GI:308186003 db_xref=GeneID:9788993 locus_tag=Pvag_0473 note='Alcohol dehydrogenase, class IV' product='iron-containing alcohol dehydrogenase' protein_id=YP_003930134.1 transl_table=11
NC_014562	GenBank	CDS	503654	504970	+	1	.	codon_start=1 db_xref=GI:308186004 db_xref=GeneID:9788994 gene=gntT locus_tag=Pvag_0474 note='H+/gluconate symporter and related permeases' product='High-affinity gluconate transporter' protein_id=YP_003930135.1 transl_table=11
NC_014562	GenBank	CDS	505144	505389	+	-1	.	codon_start=1 db_xref=GI:308186005 db_xref=GeneID:9788995 locus_tag=Pvag_0475 product='hypothetical protein' protein_id=YP_003930136.1 transl_table=11
NC_014562	GenBank	CDS	506695	506904	+	1	.	codon_start=1 db_xref=GI:308186006 db_xref=GeneID:9788996 gene=cspE locus_tag=Pvag_0476 note='cold shock proteins' product='cold shock-like protein cspE (CSP-E)' protein_id=YP_003930137.1 transl_table=11
NC_014562	GenBank	CDS	507133	507564	+	1	.	codon_start=1 db_xref=GI:308186007 db_xref=GeneID:9788997 locus_tag=Pvag_0477 note='histone acetyltransferase HPA2 and related acetyltransferases' product='hypothetical protein' protein_id=YP_003930138.1 transl_table=11
NC_014562	GenBank	CDS	507542	508897	+	-1	.	codon_start=1 db_xref=GI:308186008 db_xref=GeneID:9788998 gene=ptsJ locus_tag=Pvag_0478 note='transcriptional regulators containing a DNA- binding HTH domain and an aminotransferase domain (MocR family) and their eukaryotic orthologs' product='transcriptional regulatory protein ptsJ' protein_id=YP_003930139.1 transl_table=11
NC_014562	GenBank	CDS	509018	509986	+	1	.	EC_number=4.1.1.55 codon_start=1 db_xref=GI:308186009 db_xref=GeneID:9788999 gene=phtD locus_tag=Pvag_0479 product='4,5-dihydroxyphthalate decarboxylase' protein_id=YP_003930140.1 transl_table=11
NC_014562	GenBank	CDS	510024	510773	+	1	.	codon_start=1 db_xref=GI:308186010 db_xref=GeneID:9789000 gene=ybeM locus_tag=Pvag_0480 note=amidohydrolase product='hypothetical protein' protein_id=YP_003930141.1 transl_table=11
NC_014562	GenBank	CDS	511680	512627	+	1	.	codon_start=1 db_xref=GI:308186011 db_xref=GeneID:9789001 locus_tag=Pvag_0481 note='ABC-type amino acid transport system, permease component' product='ABC transporter permease' protein_id=YP_003930142.1 transl_table=11
NC_014562	GenBank	CDS	512624	513394	+	1	.	EC_number=3.6.3.21 codon_start=1 db_xref=GI:308186012 db_xref=GeneID:9789002 locus_tag=Pvag_0482 note='ABC-type polar amino acid transport system, ATPase component' product='ABC transporter ATP-binding protein' protein_id=YP_003930143.1 transl_table=11
NC_014562	GenBank	CDS	513487	513690	+	1	.	codon_start=1 db_xref=GI:308186013 db_xref=GeneID:9789003 gene=ybeC locus_tag=Pvag_0483 product='Sec-independent protein translocase protein tatA/E' protein_id=YP_003930144.1 transl_table=11
NC_014562	GenBank	CDS	513812	514777	+	-1	.	EC_number=2.8.1.- codon_start=1 db_xref=GI:308186014 db_xref=GeneID:9789004 gene=lipA locus_tag=Pvag_0484 note='lipoate synthase' product='lipoic acid synthetase' protein_id=YP_003930145.1 transl_table=11
NC_014562	GenBank	CDS	514947	515540	+	-1	.	EC_number=2.3.1.- codon_start=1 db_xref=GI:308186015 db_xref=GeneID:9789005 gene=lipB locus_tag=Pvag_0485 product='lipoate-protein ligase B' protein_id=YP_003930146.1 transl_table=11
NC_014562	GenBank	CDS	515687	515950	+	-1	.	codon_start=1 db_xref=GI:308186016 db_xref=GeneID:9789006 gene=ybeD locus_tag=Pvag_0486 note='Uncharacterized conserved protein' product='hypothetical protein' protein_id=YP_003930147.1 transl_table=11
NC_014562	GenBank	CDS	516051	517313	+	-1	.	EC_number=3.4.16.4 codon_start=1 db_xref=GI:308186017 db_xref=GeneID:9789007 gene=dacA locus_tag=Pvag_0487 note='D-alanyl-D-alanine carboxypeptidase' product='D-alanine carboxypeptidase' protein_id=YP_003930148.1 transl_table=11
NC_014562	GenBank	CDS	517394	518491	+	-1	.	codon_start=1 db_xref=GI:308186018 db_xref=GeneID:9789008 gene=rlpA locus_tag=Pvag_0488 note=lipoproteins product='Rare lipoprotein A' protein_id=YP_003930149.1 transl_table=11
NC_014562	GenBank	CDS	518502	519620	+	-1	.	codon_start=1 db_xref=GI:308186019 db_xref=GeneID:9789009 gene=mrdB locus_tag=Pvag_0489 note='Bacterial cell division membrane protein' product='Rod shape-determining protein mrdB' protein_id=YP_003930150.1 transl_table=11
NC_014562	GenBank	CDS	519623	521527	+	-1	.	codon_start=1 db_xref=GI:308186020 db_xref=GeneID:9789010 gene=mrda1 locus_tag=Pvag_0490 note='cell division protein FtsI/penicillin-binding protein 2' product='Penicillin-binding protein 2 (PBP-2)' protein_id=YP_003930151.1 transl_table=11
NC_014562	GenBank	CDS	521562	522032	+	-1	.	codon_start=1 db_xref=GI:308186021 db_xref=GeneID:9789011 gene=ybeA locus_tag=Pvag_0491 note='Uncharacterized conserved protein' product='hypothetical protein' protein_id=YP_003930152.1 transl_table=11
NC_014562	GenBank	CDS	522036	522353	+	-1	.	codon_start=1 db_xref=GI:308186022 db_xref=GeneID:9789012 gene=ybeB locus_tag=Pvag_0492 note='Uncharacterized homolog of plant Iojap protein' product='hypothetical protein' protein_id=YP_003930153.1 transl_table=11
NC_014562	GenBank	CDS	522445	523089	+	-1	.	EC_number=2.7.7.18 codon_start=1 db_xref=GI:308186023 db_xref=GeneID:9789013 gene=nadD locus_tag=Pvag_0493 note='Nicotinic acid mononucleotide adenylyltransferase' product='nicotinate-nucleotide adenylyltransferase' protein_id=YP_003930154.1 transl_table=11
NC_014562	GenBank	CDS	523082	524113	+	-1	.	EC_number=2.7.7.7 codon_start=1 db_xref=GI:308186024 db_xref=GeneID:9789014 gene=holA locus_tag=Pvag_0494 product='DNA polymerase III subunit delta' protein_id=YP_003930155.1 transl_table=11
NC_014562	GenBank	CDS	524110	524709	+	-1	.	codon_start=1 db_xref=GI:308186025 db_xref=GeneID:9789015 gene=rlpB locus_tag=Pvag_0495 note='Rare lipoprotein B' product='LPS-assembly lipoprotein rlpB' protein_id=YP_003930156.1 transl_table=11
NC_014562	GenBank	CDS	524724	527306	+	-1	.	EC_number=6.1.1.4 codon_start=1 db_xref=GI:308186026 db_xref=GeneID:9789016 gene=leuS locus_tag=Pvag_0496 product='leucyl-tRNA synthetase' protein_id=YP_003930157.1 transl_table=11
NC_014562	GenBank	CDS	527529	528011	+	1	.	codon_start=1 db_xref=GI:308186027 db_xref=GeneID:9789017 gene=ybeL locus_tag=Pvag_0497 note='Adenylate kinase and related kinases' product='hypothetical protein' protein_id=YP_003930158.1 transl_table=11
NC_014562	GenBank	CDS	528056	528781	+	-1	.	EC_number=3.6.3.- codon_start=1 db_xref=GI:308186028 db_xref=GeneID:9789018 gene=gltL locus_tag=Pvag_0498 note='ABC-type polar amino acid transport system, ATPase component' product='glutamate/aspartate ABC transporter ATP-binding protein' protein_id=YP_003930159.1 transl_table=11
NC_014562	GenBank	CDS	528782	529459	+	-1	.	codon_start=1 db_xref=GI:308186029 db_xref=GeneID:9789019 gene=gltK locus_tag=Pvag_0499 note='ABC-type amino acid transport system, permease component' product='glutamate/aspartate transport system permease gltK' protein_id=YP_003930160.1 transl_table=11
NC_014562	GenBank	CDS	529459	530199	+	-1	.	codon_start=1 db_xref=GI:308186030 db_xref=GeneID:9789020 gene=gltJ locus_tag=Pvag_0500 note='ABC-type amino acid transport system, permease component' product='glutamate/aspartate transport system permease gltJ' protein_id=YP_003930161.1 transl_table=11
NC_014562	GenBank	CDS	530480	531376	+	-1	.	codon_start=1 db_xref=GI:308186031 db_xref=GeneID:9789021 gene=ybeJ locus_tag=Pvag_0501 note='ABC-type amino acid transport/signal transduction systems, periplasmic component/domain' product='glutamate/aspartate transport system, periplasmic-binding protein' protein_id=YP_003930162.1 transl_table=11
NC_014562	GenBank	CDS	531589	531684	+	-1	.	codon_start=1 db_xref=GI:308186032 db_xref=GeneID:9789022 locus_tag=Pvag_0502 product='hypothetical protein' protein_id=YP_003930163.1 transl_table=11
NC_014562	GenBank	CDS	531813	533336	+	-1	.	EC_number=2.3.1.- codon_start=1 db_xref=GI:308186033 db_xref=GeneID:9789023 gene=lnt locus_tag=Pvag_0503 product='apolipoprotein N-acyltransferase' protein_id=YP_003930164.1 transl_table=11
NC_014562	GenBank	CDS	533341	534222	+	-1	.	codon_start=1 db_xref=GI:308186034 db_xref=GeneID:9789024 gene=corC locus_tag=Pvag_0504 note='Mg2+ and Co2+ transporter CorC' product='Magnesium and cobalt efflux protein corC' protein_id=YP_003930165.1 transl_table=11
NC_014562	GenBank	CDS	534305	534778	+	-1	.	EC_number=3.4.24.- codon_start=1 db_xref=GI:308186035 db_xref=GeneID:9789025 gene=ybeY locus_tag=Pvag_0505 note='metal-dependent hydrolase' product=metalloprotease protein_id=YP_003930166.1 transl_table=11
NC_014562	GenBank	CDS	534775	535836	+	-1	.	codon_start=1 db_xref=GI:308186036 db_xref=GeneID:9789026 gene=ybeZ locus_tag=Pvag_0506 note='phosphate starvation-inducible protein PhoH, ATPase' product='PhoH-like protein' protein_id=YP_003930167.1 transl_table=11
NC_014562	GenBank	CDS	536046	537566	+	-1	.	codon_start=1 db_xref=GI:308186037 db_xref=GeneID:9789027 gene=miaB locus_tag=Pvag_0507 note='2-methylthioadenine synthetase' product='hypothetical protein' protein_id=YP_003930168.1 transl_table=11
NC_014562	GenBank	CDS	537643	538815	+	1	.	EC_number=1.14.13.- codon_start=1 db_xref=GI:308186038 db_xref=GeneID:9789028 gene=yleB locus_tag=Pvag_0508 note='2-polyprenyl-6-methoxyphenol hydroxylase and related FAD-dependent oxidoreductases' product='2-octaprenyl-3-methyl-6-methoxy-1,4-benzoquinol hydroxylase' protein_id=YP_003930169.1 transl_table=11
NC_014562	GenBank	tRNA	538919	538993	+	-1	.	anticodon=(pos:complement(538959..538961),aa:Gln) db_xref=GeneID:9789029 locus_tag=Pvag_0509 product=tRNA-Gln
NC_014562	GenBank	tRNA	539021	539095	+	-1	.	anticodon=(pos:complement(539061..539063),aa:Gln) db_xref=GeneID:9789030 locus_tag=Pvag_0510 product=tRNA-Gln
NC_014562	GenBank	tRNA	539102	539178	+	-1	.	anticodon=(pos:complement(539142..539144),aa:Met) db_xref=GeneID:9789031 locus_tag=Pvag_0511 product=tRNA-Met
NC_014562	GenBank	tRNA	539201	539275	+	-1	.	anticodon=(pos:complement(539241..539243),aa:Gln) db_xref=GeneID:9789032 locus_tag=Pvag_0512 product=tRNA-Gln
NC_014562	GenBank	tRNA	539311	539385	+	-1	.	anticodon=(pos:complement(539351..539353),aa:Gln) db_xref=GeneID:9789033 locus_tag=Pvag_0513 product=tRNA-Gln
NC_014562	GenBank	tRNA	539408	539492	+	-1	.	anticodon=(pos:complement(539456..539458),aa:Leu) db_xref=GeneID:9789034 locus_tag=Pvag_0514 product=tRNA-Leu
NC_014562	GenBank	tRNA	539502	539578	+	-1	.	anticodon=(pos:complement(539542..539544),aa:Met) db_xref=GeneID:9789035 locus_tag=Pvag_0515 product=tRNA-Met
NC_014562	GenBank	CDS	539797	541464	+	-1	.	EC_number=6.3.5.4 codon_start=1 db_xref=GI:308186039 db_xref=GeneID:9789036 gene=asnB locus_tag=Pvag_0516 note='Asparagine synthase (glutamine-hydrolyzing)' product='asparagine synthetase B' protein_id=YP_003930170.1 transl_table=11
NC_014562	GenBank	CDS	541773	542525	+	-1	.	codon_start=1 db_xref=GI:308186040 db_xref=GeneID:9789037 gene=nagD locus_tag=Pvag_0517 note='sugar phosphatases of the HAD superfamily' product='N-acetylglucosamine metabolism phosphatase NagD' protein_id=YP_003930171.1 transl_table=11
NC_014562	GenBank	CDS	542565	543785	+	-1	.	codon_start=1 db_xref=GI:308186041 db_xref=GeneID:9789038 gene=nagC locus_tag=Pvag_0518 note='transcriptional regulator/sugar kinase' product='N-acetylglucosamine repressor' protein_id=YP_003930172.1 transl_table=11
NC_014562	GenBank	CDS	543793	544941	+	-1	.	EC_number=3.5.1.25 codon_start=1 db_xref=GI:308186042 db_xref=GeneID:9789039 gene=nagA locus_tag=Pvag_0519 product='N-acetylglucosamine-6-phosphate deacetylase' protein_id=YP_003930173.1 transl_table=11
NC_014562	GenBank	CDS	545004	545804	+	-1	.	EC_number=3.5.99.6 codon_start=1 db_xref=GI:308186043 db_xref=GeneID:9789040 gene=nagB locus_tag=Pvag_0520 note='6-phosphogluconolactonase/glucosamine-6- phosphate isomerase/deaminase' product='glucosamine-6-phosphate isomerase' protein_id=YP_003930174.1 transl_table=11
NC_014562	GenBank	CDS	546213	548159	+	1	.	EC_number=2.7.1.69 codon_start=1 db_xref=GI:308186044 db_xref=GeneID:9789041 gene=nagE locus_tag=Pvag_0521 note='phosphotransferase system IIC components, glucose/maltose/N-acetylglucosamine-specific' product='PTS system N-acetylglucosamine-specific IIABC component' protein_id=YP_003930175.1 transl_table=11
NC_014562	GenBank	CDS	548312	549979	+	1	.	EC_number=6.1.1.18 codon_start=1 db_xref=GI:308186045 db_xref=GeneID:9789042 gene=glnS locus_tag=Pvag_0522 note='glutamyl- and glutaminyl-tRNA synthetases' product='glutaminyl-tRNA synthetase' protein_id=YP_003930176.1 transl_table=11
NC_014562	GenBank	CDS	550216	550611	+	1	.	codon_start=1 db_xref=GI:308186046 db_xref=GeneID:9789043 locus_tag=Pvag_0523 note='Uncharacterized protein conserved in bacteria' product='hypothetical protein' protein_id=YP_003930177.1 transl_table=11
NC_014562	GenBank	CDS	550677	551120	+	-1	.	codon_start=1 db_xref=GI:308186047 db_xref=GeneID:9789044 gene=fur locus_tag=Pvag_0524 note='Fe2+/Zn2+ uptake regulation proteins' product='Ferric uptake regulation protein' protein_id=YP_003930178.1 transl_table=11
NC_014562	GenBank	CDS	551467	551997	+	-1	.	codon_start=1 db_xref=GI:308186048 db_xref=GeneID:9789045 gene=fldA locus_tag=Pvag_0525 note=Flavodoxins product=Flavodoxin protein_id=YP_003930179.1 transl_table=11
NC_014562	GenBank	CDS	552130	552405	+	-1	.	codon_start=1 db_xref=GI:308186049 db_xref=GeneID:9789046 gene=ybfE locus_tag=Pvag_0526 product='hypothetical protein' protein_id=YP_003930180.1 transl_table=11
NC_014562	GenBank	CDS	552574	553338	+	-1	.	codon_start=1 db_xref=GI:308186050 db_xref=GeneID:9789047 gene=ybfF locus_tag=Pvag_0527 note='hydrolases or acyltransferases (alpha/beta hydrolase superfamily)' product='hypothetical protein' protein_id=YP_003930181.1 transl_table=11
NC_014562	GenBank	CDS	553589	554137	+	1	.	codon_start=1 db_xref=GI:308186051 db_xref=GeneID:9789048 gene=seqA locus_tag=Pvag_0528 product='Negative modulator of initiation of replication seqA' protein_id=YP_003930182.1 transl_table=11
NC_014562	GenBank	CDS	554164	555804	+	1	.	EC_number=5.4.2.2 codon_start=1 db_xref=GI:308186052 db_xref=GeneID:9789049 gene=pgm locus_tag=Pvag_0529 product=phosphoglucomutase protein_id=YP_003930183.1 transl_table=11
NC_014562	GenBank	CDS	556075	556749	+	-1	.	codon_start=1 db_xref=GI:308186053 db_xref=GeneID:9789050 gene=kdpE locus_tag=Pvag_0530 note='Response regulators consisting of a CheY-like receiver domain and a winged-helix DNA-binding domain' product='alkaline phosphatase synthesis transcriptional regulatory protein sphR' protein_id=YP_003930184.1 transl_table=11
NC_014562	GenBank	CDS	556766	556870	+	1	.	codon_start=1 db_xref=GI:308186054 db_xref=GeneID:9789051 locus_tag=Pvag_0531 product='hypothetical protein' protein_id=YP_003930185.1 transl_table=11
NC_014562	GenBank	CDS	557007	557207	+	1	.	codon_start=1 db_xref=GI:308186055 db_xref=GeneID:9789052 gene=ybfA locus_tag=Pvag_0532 product='hypothetical protein' protein_id=YP_003930186.1 transl_table=11
NC_014562	GenBank	CDS	557362	558318	+	1	.	codon_start=1 db_xref=GI:308186056 db_xref=GeneID:9789053 gene=ybgA locus_tag=Pvag_0533 note='Uncharacterized conserved protein' product='hypothetical protein' protein_id=YP_003930187.1 transl_table=11
NC_014562	GenBank	CDS	558331	559755	+	1	.	EC_number=4.1.99.3 codon_start=1 db_xref=GI:308186057 db_xref=GeneID:9789054 gene=phrB locus_tag=Pvag_0534 product='deoxyribodipyrimidine photolyase' protein_id=YP_003930188.1 transl_table=11
NC_014562	GenBank	CDS	559774	560517	+	1	.	codon_start=1 db_xref=GI:308186058 db_xref=GeneID:9789055 gene=ybgI locus_tag=Pvag_0535 note='Uncharacterized conserved protein' product='hypothetical protein' protein_id=YP_003930189.1 transl_table=11
NC_014562	GenBank	CDS	560676	561332	+	1	.	codon_start=1 db_xref=GI:308186059 db_xref=GeneID:9789056 gene=ybgJ locus_tag=Pvag_0536 note='Allophanate hydrolase subunit 1' product='hypothetical protein' protein_id=YP_003930190.1 transl_table=11
NC_014562	GenBank	CDS	561326	562255	+	1	.	codon_start=1 db_xref=GI:308186060 db_xref=GeneID:9789057 gene=ybgK locus_tag=Pvag_0537 note='Allophanate hydrolase subunit 2' product='hypothetical protein' protein_id=YP_003930191.1 transl_table=11
NC_014562	GenBank	CDS	562245	562982	+	1	.	codon_start=1 db_xref=GI:308186061 db_xref=GeneID:9789058 gene=ybgL locus_tag=Pvag_0538 note='Uncharacterized proteins, homologs of lactam utilization protein B' product='hypothetical protein' protein_id=YP_003930192.1 transl_table=11
NC_014562	GenBank	CDS	563035	563763	+	1	.	codon_start=1 db_xref=GI:308186062 db_xref=GeneID:9789059 locus_tag=Pvag_0539 note='membrane protein' product='hypothetical protein' protein_id=YP_003930193.1 transl_table=11
NC_014562	GenBank	CDS	563763	564779	+	1	.	codon_start=1 db_xref=GI:308186063 db_xref=GeneID:9789060 locus_tag=Pvag_0540 note='membrane protein' product='hypothetical protein' protein_id=YP_003930194.1 transl_table=11
NC_014562	GenBank	CDS	564786	565433	+	1	.	EC_number=3.4.19.3 codon_start=1 db_xref=GI:308186064 db_xref=GeneID:9789061 gene=pcp locus_tag=Pvag_0541 note='pyrrolidone-carboxylate peptidase (N-terminal pyroglutamyl peptidase)' product='pyrrolidone-carboxylate peptidase' protein_id=YP_003930195.1 transl_table=11
NC_014562	GenBank	CDS	565445	566233	+	1	.	EC_number=3.2.-.- codon_start=1 db_xref=GI:308186065 db_xref=GeneID:9789062 gene=nei locus_tag=Pvag_0542 note='Formamidopyrimidine-DNA glycosylase' product='endonuclease VIII and DNA N-glycosylase with an AP lyase activity' protein_id=YP_003930196.1 transl_table=11
NC_014562	GenBank	CDS	566571	567854	+	-1	.	EC_number=2.3.3.1 codon_start=1 db_xref=GI:308186066 db_xref=GeneID:9789063 gene=gltA locus_tag=Pvag_0543 product='Citrate synthase' protein_id=YP_003930197.1 transl_table=11
NC_014562	GenBank	CDS	568437	568877	+	1	.	EC_number=1.3.99.1 codon_start=1 db_xref=GI:308186067 db_xref=GeneID:9789064 gene=sdhC locus_tag=Pvag_0544 product='succinate dehydrogenase cytochrome b-556 subunit' protein_id=YP_003930198.1 transl_table=11
NC_014562	GenBank	CDS	568871	569218	+	1	.	EC_number=1.3.99.1 codon_start=1 db_xref=GI:308186068 db_xref=GeneID:9789065 gene=sdhD locus_tag=Pvag_0545 product='succinate dehydrogenase, hydrophobic subunit' protein_id=YP_003930199.1 transl_table=11
NC_014562	GenBank	CDS	569219	570985	+	1	.	EC_number=1.3.99.1 codon_start=1 db_xref=GI:308186069 db_xref=GeneID:9789066 gene=sdhA locus_tag=Pvag_0546 note='Aspartate oxidase' product='succinate dehydrogenase, flavoprotein subunit' protein_id=YP_003930200.1 transl_table=11
NC_014562	GenBank	CDS	571000	571716	+	1	.	EC_number=1.3.99.1 codon_start=1 db_xref=GI:308186070 db_xref=GeneID:9789067 gene=sdhB locus_tag=Pvag_0547 note='succinate dehydrogenase/fumarate reductase, Fe- S protein subunit' product='succinate dehydrogenase, iron sulfur protein' protein_id=YP_003930201.1 transl_table=11
NC_014562	GenBank	CDS	571918	574725	+	1	.	EC_number=1.2.4.2 codon_start=1 db_xref=GI:308186071 db_xref=GeneID:9789068 gene=sucA locus_tag=Pvag_0548 note='2-oxoglutarate dehydrogenase complex, dehydrogenase (E1) component, and related enzymes' product='2-oxoglutarate dehydrogenase E1 component' protein_id=YP_003930202.1 transl_table=11
NC_014562	GenBank	CDS	574741	575964	+	1	.	EC_number=2.3.1.61 codon_start=1 db_xref=GI:308186072 db_xref=GeneID:9789069 gene=sucB locus_tag=Pvag_0549 note='Pyruvate/2-oxoglutarate dehydrogenase complex, dihydrolipoamide acyltransferase (E2) component, and related enzymes' product='2-oxoglutarate dehydrogenase (dihydrolipoyltranssuccinase E2 component)' protein_id=YP_003930203.1 transl_table=11
NC_014562	GenBank	CDS	576032	577198	+	1	.	EC_number=6.2.1.5 codon_start=1 db_xref=GI:308186073 db_xref=GeneID:9789070 gene=succ locus_tag=Pvag_0550 product='succinyl-CoA synthetase subunit beta' protein_id=YP_003930204.1 transl_table=11
NC_014562	GenBank	CDS	577198	578073	+	1	.	EC_number=6.2.1.5 codon_start=1 db_xref=GI:308186074 db_xref=GeneID:9789071 gene=sucD locus_tag=Pvag_0551 product='succinyl-CoA synthetase subunit alpha' protein_id=YP_003930205.1 transl_table=11
NC_014562	GenBank	CDS	578649	580220	+	1	.	EC_number=1.10.3.- codon_start=1 db_xref=GI:308186075 db_xref=GeneID:9789072 gene=cydA locus_tag=Pvag_0552 note='cytochrome bd-type quinol oxidase, subunit 1' product='cytochrome d ubiquinol oxidase subunit I' protein_id=YP_003930206.1 transl_table=11
NC_014562	GenBank	CDS	580232	581371	+	1	.	EC_number=1.10.3.- codon_start=1 db_xref=GI:308186076 db_xref=GeneID:9789073 gene=cydb1 locus_tag=Pvag_0553 note='cytochrome bd-type quinol oxidase, subunit 2' product='cytochrome d ubiquinol oxidase subunit II' protein_id=YP_003930207.1 transl_table=11
NC_014562	GenBank	CDS	581387	581491	+	1	.	codon_start=1 db_xref=GI:308186077 db_xref=GeneID:9789074 locus_tag=Pvag_0554 product='hypothetical protein' protein_id=YP_003930208.1 transl_table=11
NC_014562	GenBank	CDS	581491	581784	+	1	.	codon_start=1 db_xref=GI:308186078 db_xref=GeneID:9789075 gene=ybgE locus_tag=Pvag_0555 note='membrane protein' product='hypothetical protein' protein_id=YP_003930209.1 transl_table=11
NC_014562	GenBank	CDS	581963	582367	+	1	.	EC_number=3.1.2.- codon_start=1 db_xref=GI:308186079 db_xref=GeneID:9789076 gene=ybgC locus_tag=Pvag_0556 note=thioesterase product='Acyl-CoA thioester hydrolase ybgC' protein_id=YP_003930210.1 transl_table=11
NC_014562	GenBank	CDS	582373	583050	+	1	.	codon_start=1 db_xref=GI:308186080 db_xref=GeneID:9789077 gene=tolQ locus_tag=Pvag_0557 note='Biopolymer transport proteins' product='protein tolQ' protein_id=YP_003930211.1 transl_table=11
NC_014562	GenBank	CDS	583064	583492	+	1	.	codon_start=1 db_xref=GI:308186081 db_xref=GeneID:9789078 gene=tolR locus_tag=Pvag_0558 note='Biopolymer transport protein' product='protein tolR' protein_id=YP_003930212.1 transl_table=11
NC_014562	GenBank	CDS	583520	584845	+	1	.	codon_start=1 db_xref=GI:308186082 db_xref=GeneID:9789079 gene=tolA locus_tag=Pvag_0559 product='TolA protein' protein_id=YP_003930213.1 transl_table=11
NC_014562	GenBank	CDS	584961	586256	+	1	.	codon_start=1 db_xref=GI:308186083 db_xref=GeneID:9789080 gene=tolB locus_tag=Pvag_0560 note='Periplasmic component of the Tol biopolymer transport system' product='protein tolB' protein_id=YP_003930214.1 transl_table=11
NC_014562	GenBank	CDS	586308	586835	+	1	.	codon_start=1 db_xref=GI:308186084 db_xref=GeneID:9789081 gene=pal locus_tag=Pvag_0561 note='outer membrane protein and related peptidoglycan-associated (lipo)proteins' product='peptidoglycan-associated lipoprotein' protein_id=YP_003930215.1 transl_table=11
NC_014562	GenBank	CDS	586845	587639	+	1	.	codon_start=1 db_xref=GI:308186085 db_xref=GeneID:9789082 gene=ybgF locus_tag=Pvag_0562 note='Uncharacterized protein conserved in bacteria' product='hypothetical protein' protein_id=YP_003930216.1 transl_table=11
NC_014562	GenBank	tRNA	587804	587879	+	1	.	anticodon=(pos:587837..587839,aa:Lys) db_xref=GeneID:9789083 locus_tag=Pvag_0563 product=tRNA-Lys
NC_014562	GenBank	tRNA	587949	588024	+	1	.	anticodon=(pos:587982..587984,aa:Lys) db_xref=GeneID:9789084 locus_tag=Pvag_0564 product=tRNA-Lys
NC_014562	GenBank	tRNA	588071	588146	+	1	.	anticodon=(pos:588104..588106,aa:Lys) db_xref=GeneID:9789085 locus_tag=Pvag_0565 product=tRNA-Lys
NC_014562	GenBank	CDS	588723	590198	+	-1	.	EC_number=2.1.1.63 codon_start=1 db_xref=GI:308186086 db_xref=GeneID:9789086 gene=ada locus_tag=Pvag_0566 note='3-methyladenine DNA glycosylase/8-oxoguanine DNA glycosylase' product='DNA methylation and regulatory protein' protein_id=YP_003930217.1 transl_table=11
NC_014562	GenBank	CDS	590197	590343	+	1	.	codon_start=1 db_xref=GI:308186087 db_xref=GeneID:9789087 locus_tag=Pvag_0567 product='hypothetical protein' protein_id=YP_003930218.1 transl_table=11
NC_014562	GenBank	CDS	590357	590890	+	1	.	EC_number=2.1.1.63 codon_start=1 db_xref=GI:308186088 db_xref=GeneID:9789088 gene=ogt locus_tag=Pvag_0568 note='methylated DNA-protein cysteine methyltransferase' product='methylated-DNA--protein-cysteine methyltransferase' protein_id=YP_003930219.1 transl_table=11
NC_014562	GenBank	CDS	591017	592078	+	1	.	codon_start=1 db_xref=GI:308186089 db_xref=GeneID:9789089 gene=nadA locus_tag=Pvag_0569 note='Quinolinate synthase' product='Quinolinate synthetase A' protein_id=YP_003930220.1 transl_table=11
NC_014562	GenBank	CDS	592102	592824	+	1	.	codon_start=1 db_xref=GI:308186090 db_xref=GeneID:9789090 gene=pnuC locus_tag=Pvag_0570 note='nicotinamide mononucleotide transporter' product='nicotinamide mononucleotide transporter protein pnuC' protein_id=YP_003930221.1 transl_table=11
NC_014562	GenBank	CDS	592818	593807	+	-1	.	codon_start=1 db_xref=GI:308186091 db_xref=GeneID:9789091 gene=ybgR locus_tag=Pvag_0571 note='Co/Zn/Cd efflux system component' product='zinc transporter ybgR' protein_id=YP_003930222.1 transl_table=11
NC_014562	GenBank	CDS	593785	596826	+	-1	.	EC_number=2.7.3.- codon_start=1 db_xref=GI:308186092 db_xref=GeneID:9789092 locus_tag=Pvag_0572 note='ABC-type amino acid transport/signal transduction systems, periplasmic component/domain' product='sensory box histidine kinase/response regulator' protein_id=YP_003930223.1 transl_table=11
NC_014562	GenBank	CDS	596841	597422	+	-1	.	codon_start=1 db_xref=GI:308186093 db_xref=GeneID:9789093 gene=fimZ locus_tag=Pvag_0573 note='Response regulator containing a CheY-like receiver domain and an HTH DNA-binding domain' product='Fimbriae Z protein' protein_id=YP_003930224.1 transl_table=11
NC_014562	GenBank	CDS	597521	597889	+	-1	.	codon_start=1 db_xref=GI:308186094 db_xref=GeneID:9789094 gene=ybgS locus_tag=Pvag_0574 product='hypothetical protein' protein_id=YP_003930225.1 transl_table=11
NC_014562	GenBank	CDS	598177	599229	+	1	.	EC_number=2.5.1.54 codon_start=1 db_xref=GI:308186095 db_xref=GeneID:9789095 gene=aroG locus_tag=Pvag_0575 note='3-deoxy-D-arabino-heptulosonate 7-phosphate (DAHP) synthase' product='phospho-2-dehydro-3-deoxyheptonate aldolase' protein_id=YP_003930226.1 transl_table=11
NC_014562	GenBank	CDS	599572	600324	+	-1	.	EC_number=5.4.2.1 codon_start=1 db_xref=GI:308186096 db_xref=GeneID:9789096 gene=gpma1 locus_tag=Pvag_0576 product='phosphoglycerate mutase' protein_id=YP_003930227.1 transl_table=11
NC_014562	GenBank	CDS	600477	601511	+	-1	.	EC_number=5.1.3.3 codon_start=1 db_xref=GI:308186097 db_xref=GeneID:9789097 gene=galM locus_tag=Pvag_0577 note='galactose mutarotase and related enzymes' product=galactose-1-epimerase protein_id=YP_003930228.1 transl_table=11
NC_014562	GenBank	CDS	601505	602653	+	-1	.	EC_number=2.7.1.6 codon_start=1 db_xref=GI:308186098 db_xref=GeneID:9789098 gene=galK locus_tag=Pvag_0578 product=galactokinase protein_id=YP_003930229.1 transl_table=11
NC_014562	GenBank	CDS	602650	603696	+	-1	.	EC_number=2.7.7.10 codon_start=1 db_xref=GI:308186099 db_xref=GeneID:9789099 gene=galT locus_tag=Pvag_0579 product='galactose-1-phosphate uridylyltransferase' protein_id=YP_003930230.1 transl_table=11
NC_014562	GenBank	CDS	604303	605796	+	-1	.	EC_number=3.6.3.- codon_start=1 db_xref=GI:308186100 db_xref=GeneID:9789100 gene=modF locus_tag=Pvag_0580 note='ABC-type uncharacterized transport system, duplicated ATPase component' product='molybdate ABC transporter ATP-binding protein modF' protein_id=YP_003930231.1 transl_table=11
NC_014562	GenBank	CDS	605845	606627	+	-1	.	codon_start=1 db_xref=GI:308186101 db_xref=GeneID:9789101 gene=modE locus_tag=Pvag_0581 note='molybdenum-binding protein' product='transcriptional regulator modE' protein_id=YP_003930232.1 transl_table=11
NC_014562	GenBank	CDS	606843	607838	+	1	.	codon_start=1 db_xref=GI:308186102 db_xref=GeneID:9789102 gene=modA locus_tag=Pvag_0582 note='ABC-type molybdate transport system, periplasmic component' product='molybdate-binding periplasmic protein precursor modA' protein_id=YP_003930233.1 transl_table=11
NC_014562	GenBank	CDS	607835	608524	+	1	.	codon_start=1 db_xref=GI:308186103 db_xref=GeneID:9789103 gene=modB locus_tag=Pvag_0583 note='ABC-type molybdate transport system, permease component' product='molybdate ABC transporter permease modB' protein_id=YP_003930234.1 transl_table=11
NC_014562	GenBank	CDS	608524	609582	+	1	.	EC_number=3.6.3.29 codon_start=1 db_xref=GI:308186104 db_xref=GeneID:9789104 gene=modC locus_tag=Pvag_0584 note='ABC-type oligopeptide transport system, ATPase component' product='molybdenum transport ATP-binding protein modC' protein_id=YP_003930235.1 transl_table=11
NC_014562	GenBank	CDS	609583	610401	+	-1	.	EC_number=3.1.3.- codon_start=1 db_xref=GI:308186105 db_xref=GeneID:9789105 gene=ybhA locus_tag=Pvag_0585 note='hydrolases of the HAD superfamily' product='phosphatase ybhA' protein_id=YP_003930236.1 transl_table=11
NC_014562	GenBank	CDS	610557	611558	+	1	.	EC_number=3.1.1.31 codon_start=1 db_xref=GI:308186106 db_xref=GeneID:9789106 gene=ybhE locus_tag=Pvag_0586 product=isomerase protein_id=YP_003930237.1 transl_table=11
NC_014562	GenBank	CDS	611915	612391	+	-1	.	codon_start=1 db_xref=GI:308186107 db_xref=GeneID:9789107 gene=ybhB locus_tag=Pvag_0587 note='phospholipid-binding protein' product='hypothetical protein' protein_id=YP_003930238.1 transl_table=11
NC_014562	GenBank	CDS	612467	613771	+	-1	.	EC_number=2.6.1.62 codon_start=1 db_xref=GI:308186108 db_xref=GeneID:9789108 gene=bioA locus_tag=Pvag_0588 note='Adenosylmethionine-8-amino-7- oxononanoateaminotransferase' product='7,8-diaminopelargonic acid synthetase' protein_id=YP_003930239.1 transl_table=11
NC_014562	GenBank	CDS	613858	614889	+	1	.	EC_number=2.8.1.6 codon_start=1 db_xref=GI:308186109 db_xref=GeneID:9789109 gene=bioB locus_tag=Pvag_0589 note='Biotin synthase and related enzymes' product='biotin synthase' protein_id=YP_003930240.1 transl_table=11
NC_014562	GenBank	CDS	614889	616040	+	1	.	EC_number=2.3.1.47 codon_start=1 db_xref=GI:308186110 db_xref=GeneID:9789110 gene=bioF locus_tag=Pvag_0590 note='7-keto-8-aminopelargonate synthetase and related enzymes' product='8-amino-7-oxononanoate synthase' protein_id=YP_003930241.1 transl_table=11
NC_014562	GenBank	CDS	616024	616779	+	1	.	codon_start=1 db_xref=GI:308186111 db_xref=GeneID:9789111 gene=bioC locus_tag=Pvag_0591 note='SAM-dependent methyltransferases' product='Biotin synthesis protein bioC' protein_id=YP_003930242.1 transl_table=11
NC_014562	GenBank	CDS	616776	617447	+	1	.	EC_number=6.3.3.3 codon_start=1 db_xref=GI:308186112 db_xref=GeneID:9789112 gene=bioD locus_tag=Pvag_0592 product='dethiobiotin synthetase' protein_id=YP_003930243.1 transl_table=11
NC_014562	GenBank	CDS	617569	618291	+	-1	.	EC_number=3.6.3.- codon_start=1 db_xref=GI:308186113 db_xref=GeneID:9789113 locus_tag=Pvag_0593 note='ABC-type transport system, ATPase component' product='ABC transporter ATPase-binding component' protein_id=YP_003930244.1 transl_table=11
NC_014562	GenBank	CDS	618627	618752	+	1	.	codon_start=1 db_xref=GI:308186114 db_xref=GeneID:9789114 locus_tag=Pvag_0594 product='hypothetical protein' protein_id=YP_003930245.1 transl_table=11
NC_014562	GenBank	CDS	619364	621205	+	1	.	codon_start=1 db_xref=GI:308186115 db_xref=GeneID:9789115 gene=uvrB locus_tag=Pvag_0595 note='Helicase subunit of the DNA excision repair complex' product='UvrABC system protein B' protein_id=YP_003930246.1 transl_table=11
NC_014562	GenBank	CDS	621189	622112	+	-1	.	codon_start=1 db_xref=GI:308186116 db_xref=GeneID:9789116 gene=ybhK locus_tag=Pvag_0596 note='Uncharacterized conserved protein' product='hypothetical protein' protein_id=YP_003930247.1 transl_table=11
NC_014562	GenBank	CDS	622440	623426	+	1	.	codon_start=1 db_xref=GI:308186117 db_xref=GeneID:9789117 gene=moaA locus_tag=Pvag_0597 note='molybdenum cofactor biosynthesis enzyme' product='molybdenum cofactor biosynthesis protein A' protein_id=YP_003930248.1 transl_table=11
NC_014562	GenBank	CDS	623441	623956	+	1	.	codon_start=1 db_xref=GI:308186118 db_xref=GeneID:9789118 gene=moaB locus_tag=Pvag_0598 note='molybdopterin biosynthesis enzymes' product='molybdenum cofactor biosynthesis protein B' protein_id=YP_003930249.1 transl_table=11
NC_014562	GenBank	CDS	623959	624444	+	1	.	codon_start=1 db_xref=GI:308186119 db_xref=GeneID:9789119 gene=moaC locus_tag=Pvag_0599 note='molybdenum cofactor biosynthesis enzyme' product='molybdenum cofactor biosynthesis protein C' protein_id=YP_003930250.1 transl_table=11
NC_014562	GenBank	CDS	624437	624682	+	1	.	codon_start=1 db_xref=GI:308186120 db_xref=GeneID:9789120 gene=moaD locus_tag=Pvag_0600 product='molybdopterin-converting factor subunit 1' protein_id=YP_003930251.1 transl_table=11
NC_014562	GenBank	CDS	624684	625136	+	1	.	codon_start=1 db_xref=GI:308186121 db_xref=GeneID:9789121 gene=moaE locus_tag=Pvag_0601 note='molybdopterin converting factor, large subunit' product='molybdopterin-converting factor subunit 2' protein_id=YP_003930252.1 transl_table=11
NC_014562	GenBank	CDS	625232	626125	+	-1	.	codon_start=1 db_xref=GI:308186122 db_xref=GeneID:9789122 locus_tag=Pvag_0602 product='secreted protein' protein_id=YP_003930253.1 transl_table=11
NC_014562	GenBank	CDS	626124	627218	+	1	.	codon_start=1 db_xref=GI:308186123 db_xref=GeneID:9789123 gene=yaiW locus_tag=Pvag_0603 product='hypothetical protein' protein_id=YP_003930254.1 transl_table=11
NC_014562	GenBank	CDS	627317	628024	+	1	.	codon_start=1 db_xref=GI:308186124 db_xref=GeneID:9789124 gene=ybhL locus_tag=Pvag_0604 note='Integral membrane protein, interacts with FtsH' product='hypothetical protein' protein_id=YP_003930255.1 transl_table=11
NC_014562	GenBank	CDS	628074	629039	+	-1	.	codon_start=1 db_xref=GI:308186125 db_xref=GeneID:9789125 gene=ybhN locus_tag=Pvag_0605 note='integral membrane protein' product='lysylphosphatidylglycerol synthetase' protein_id=YP_003930256.1 transl_table=11
NC_014562	GenBank	CDS	629039	630283	+	-1	.	EC_number=2.7.8.- codon_start=1 db_xref=GI:308186126 db_xref=GeneID:9789126 gene=ybhO locus_tag=Pvag_0606 note='phosphatidylserine/phosphatidylglycerophosphate/ cardiolipin synthases and related enzymes' product=phospholipase protein_id=YP_003930257.1 transl_table=11
NC_014562	GenBank	CDS	630280	631041	+	-1	.	codon_start=1 db_xref=GI:308186127 db_xref=GeneID:9789127 gene=ybhP locus_tag=Pvag_0607 note='metal-dependent hydrolase' product='hypothetical protein' protein_id=YP_003930258.1 transl_table=11
NC_014562	GenBank	CDS	631221	631613	+	1	.	codon_start=1 db_xref=GI:308186128 db_xref=GeneID:9789128 gene=ybhQ locus_tag=Pvag_0608 product='hypothetical protein' protein_id=YP_003930259.1 transl_table=11
NC_014562	GenBank	CDS	631831	633201	+	1	.	EC_number=3.6.1.- codon_start=1 db_xref=GI:308186129 db_xref=GeneID:9789129 gene=rhlE locus_tag=Pvag_0609 note='Superfamily II DNA and RNA helicases' product='ATP-dependent RNA helicase rhlE' protein_id=YP_003930260.1 transl_table=11
NC_014562	GenBank	CDS	633204	634154	+	1	.	EC_number=1.-.-.- codon_start=1 db_xref=GI:308186130 db_xref=GeneID:9789130 gene=yohI locus_tag=Pvag_0610 product='tRNA-dihydrouridine synthase' protein_id=YP_003930261.1 transl_table=11
NC_014562	GenBank	CDS	634225	635412	+	1	.	codon_start=1 db_xref=GI:308186131 db_xref=GeneID:9789131 gene=yhhs1 locus_tag=Pvag_0611 note='Permeases of the major facilitator superfamily' product='MFS family transporter' protein_id=YP_003930262.1 transl_table=11
NC_014562	GenBank	CDS	635433	637034	+	-1	.	codon_start=1 db_xref=GI:308186132 db_xref=GeneID:9789132 locus_tag=Pvag_0612 note='phosphate/sulphate permeases' product='low-affinity inorganic phosphate transporter' protein_id=YP_003930263.1 transl_table=11
NC_014562	GenBank	CDS	637222	638334	+	-1	.	codon_start=1 db_xref=GI:308186133 db_xref=GeneID:9789133 gene=ybiS locus_tag=Pvag_0613 note='Uncharacterized protein conserved in bacteria' product='protein erfK/srfK' protein_id=YP_003930264.1 transl_table=11
NC_014562	GenBank	CDS	638549	640363	+	-1	.	codon_start=1 db_xref=GI:308186134 db_xref=GeneID:9789134 locus_tag=Pvag_0614 note='glucoamylase and related glycosyl hydrolases' product='hypothetical protein' protein_id=YP_003930265.1 transl_table=11
NC_014562	GenBank	CDS	640569	641147	+	-1	.	codon_start=1 db_xref=GI:308186135 db_xref=GeneID:9789135 gene=yohD locus_tag=Pvag_0615 note='Uncharacterized membrane-associated protein' product='hypothetical protein' protein_id=YP_003930266.1 transl_table=11
NC_014562	GenBank	CDS	641353	641940	+	1	.	codon_start=1 db_xref=GI:308186136 db_xref=GeneID:9789136 gene=yohC locus_tag=Pvag_0616 product='hypothetical protein' protein_id=YP_003930267.1 transl_table=11
NC_014562	GenBank	CDS	642120	643067	+	1	.	EC_number=3.4.99.- codon_start=1 db_xref=GI:308186137 db_xref=GeneID:9789137 gene=pbpG locus_tag=Pvag_0617 note='D-alanyl-D-alanine carboxypeptidase' product='penicillin-binding protein 7' protein_id=YP_003930268.1 transl_table=11
NC_014562	GenBank	CDS	643295	645736	+	1	.	codon_start=1 db_xref=GI:308186138 db_xref=GeneID:9789138 gene=mscS locus_tag=Pvag_0618 note='Small-conductance mechanosensitive channel' product='hypothetical protein' protein_id=YP_003930269.1 transl_table=11
NC_014562	GenBank	CDS	645817	648468	+	-1	.	EC_number=3.2.1.52 codon_start=1 db_xref=GI:308186139 db_xref=GeneID:9789139 gene=bcc1 locus_tag=Pvag_0619 note=N-acetyl-beta-hexosaminidase product=beta-N-acetylhexosaminidase protein_id=YP_003930270.1 transl_table=11
NC_014562	GenBank	CDS	648519	649916	+	-1	.	codon_start=1 db_xref=GI:308186140 db_xref=GeneID:9789140 gene=ybfM locus_tag=Pvag_0620 product='hypothetical protein' protein_id=YP_003930271.1 transl_table=11
NC_014562	GenBank	CDS	650199	651902	+	-1	.	EC_number=1.1.1.28 codon_start=1 db_xref=GI:308186141 db_xref=GeneID:9789141 gene=dld locus_tag=Pvag_0621 note='FAD/FMN-containing dehydrogenases' product='D-lactate dehydrogenase' protein_id=YP_003930272.1 transl_table=11
NC_014562	GenBank	CDS	652142	654355	+	1	.	EC_number=3.2.1.21 codon_start=1 db_xref=GI:308186142 db_xref=GeneID:9789142 gene=bglX locus_tag=Pvag_0622 note='Beta-glucosidase-related glycosidases' product='beta-D-glucoside glucohydrolase, periplasmic' protein_id=YP_003930273.1 transl_table=11
NC_014562	GenBank	CDS	654452	655324	+	1	.	codon_start=1 db_xref=GI:308186143 db_xref=GeneID:9789143 locus_tag=Pvag_0623 note='Uncharacterized protein conserved in bacteria' product='hypothetical protein' protein_id=YP_003930274.1 transl_table=11
NC_014562	GenBank	CDS	655636	656658	+	1	.	EC_number=3.1.1.- codon_start=1 db_xref=GI:308186144 db_xref=GeneID:9789144 gene=lipP locus_tag=Pvag_0624 note=Esterase/lipase product=lipase protein_id=YP_003930275.1 transl_table=11
NC_014562	GenBank	CDS	656673	656768	+	-1	.	codon_start=1 db_xref=GI:308186145 db_xref=GeneID:9789145 locus_tag=Pvag_0625 product='hypothetical protein' protein_id=YP_003930276.1 transl_table=11
NC_014562	GenBank	CDS	657023	657313	+	-1	.	codon_start=1 db_xref=GI:308186146 db_xref=GeneID:9789146 gene=iss locus_tag=Pvag_0626 product='protein iss' protein_id=YP_003930277.1 transl_table=11
NC_014562	GenBank	CDS	658602	659186	+	1	.	codon_start=1 db_xref=GI:308186147 db_xref=GeneID:9789147 locus_tag=Pvag_0627 note='transcriptional regulator' product='TetR family transcriptional regulator' protein_id=YP_003930278.1 transl_table=11
NC_014562	GenBank	CDS	659220	659999	+	-1	.	codon_start=1 db_xref=GI:308186148 db_xref=GeneID:9789148 locus_tag=Pvag_0628 note='Uncharacterized conserved protein' product='hypothetical protein' protein_id=YP_003930279.1 transl_table=11
NC_014562	GenBank	CDS	660674	661783	+	1	.	codon_start=1 db_xref=GI:308186149 db_xref=GeneID:9789149 locus_tag=Pvag_0629 product='hypothetical protein' protein_id=YP_003930280.1 transl_table=11
NC_014562	GenBank	CDS	661975	663870	+	1	.	codon_start=1 db_xref=GI:308186150 db_xref=GeneID:9789150 gene=tar1 locus_tag=Pvag_0630 note='methyl-accepting chemotaxis protein' product='methyl-accepting chemotaxis protein I' protein_id=YP_003930281.1 transl_table=11
NC_014562	GenBank	CDS	664017	664559	+	1	.	EC_number=5.3.3.2 codon_start=1 db_xref=GI:308186151 db_xref=GeneID:9789151 gene=mvaD locus_tag=Pvag_0631 product='isopentenyl-diphosphate delta-isomerase' protein_id=YP_003930282.1 transl_table=11
NC_014562	GenBank	CDS	664615	666090	+	-1	.	codon_start=1 db_xref=GI:308186152 db_xref=GeneID:9789152 locus_tag=Pvag_0632 note='Permeases of the major facilitator superfamily' product='MFS family transporter' protein_id=YP_003930283.1 transl_table=11
NC_014562	GenBank	CDS	666396	667307	+	1	.	codon_start=1 db_xref=GI:308186153 db_xref=GeneID:9789153 gene=yehZ locus_tag=Pvag_0633 note='Periplasmic glycine betaine/choline-binding (lipo)protein of an ABC-type transport system (osmoprotectant binding protein)' product='ABC transporter substrate-binding protein' protein_id=YP_003930284.1 transl_table=11
NC_014562	GenBank	CDS	667311	668486	+	1	.	codon_start=1 db_xref=GI:308186154 db_xref=GeneID:9789154 gene=yehY locus_tag=Pvag_0634 note='ABC-type proline/glycine betaine transport systems, permease component' product='ABC transporter permease' protein_id=YP_003930285.1 transl_table=11
NC_014562	GenBank	CDS	668479	669426	+	1	.	EC_number=3.6.3.31 codon_start=1 db_xref=GI:308186155 db_xref=GeneID:9789155 gene=yehX locus_tag=Pvag_0635 note='ABC-type transport systems, ATPase components' product='ABC transporter ATP-binding protein' protein_id=YP_003930286.1 transl_table=11
NC_014562	GenBank	CDS	669414	670145	+	1	.	codon_start=1 db_xref=GI:308186156 db_xref=GeneID:9789156 gene=yehW locus_tag=Pvag_0636 note='ABC-type proline/glycine betaine transport systems, permease component' product='ABC transporter permease' protein_id=YP_003930287.1 transl_table=11
NC_014562	GenBank	CDS	670126	670233	+	-1	.	codon_start=1 db_xref=GI:308186157 db_xref=GeneID:9789157 locus_tag=Pvag_0637 product='hypothetical protein' protein_id=YP_003930288.1 transl_table=11
NC_014562	GenBank	CDS	670321	671055	+	-1	.	codon_start=1 db_xref=GI:308186158 db_xref=GeneID:9789158 gene=yehV locus_tag=Pvag_0638 note='transcriptional regulators' product='hypothetical protein' protein_id=YP_003930289.1 transl_table=11
NC_014562	GenBank	CDS	671205	671768	+	1	.	codon_start=1 db_xref=GI:308186159 db_xref=GeneID:9789159 locus_tag=Pvag_0639 note='transcriptional regulators' product='hypothetical protein' protein_id=YP_003930290.1 transl_table=11
NC_014562	GenBank	CDS	671765	672283	+	1	.	EC_number=2.3.1.- codon_start=1 db_xref=GI:308186160 db_xref=GeneID:9789160 gene=ttr locus_tag=Pvag_0640 note='histone acetyltransferase HPA2 and related acetyltransferases' product='GNAT family acetyltransferase' protein_id=YP_003930291.1 transl_table=11
NC_014562	GenBank	CDS	672407	674575	+	1	.	EC_number=3.6.1.- codon_start=1 db_xref=GI:308186161 db_xref=GeneID:9789161 gene=dinG locus_tag=Pvag_0641 note='Rad3-related DNA helicases' product='ATP-dependent helicase dinG' protein_id=YP_003930292.1 transl_table=11
NC_014562	GenBank	CDS	674602	675567	+	1	.	codon_start=1 db_xref=GI:308186162 db_xref=GeneID:9789162 gene=ybiB locus_tag=Pvag_0642 note='Anthranilate phosphoribosyltransferase' product='hypothetical protein' protein_id=YP_003930293.1 transl_table=11
NC_014562	GenBank	CDS	675569	676726	+	-1	.	EC_number=3.5.1.32 codon_start=1 db_xref=GI:308186163 db_xref=GeneID:9789163 gene=hipo1 locus_tag=Pvag_0643 note='metal- dependentamidase/aminoacylase/carboxypeptidase' product='peptidase M20D, amidohydrolase' protein_id=YP_003930294.1 transl_table=11
NC_014562	GenBank	CDS	676927	678612	+	-1	.	EC_number=4.2.1.49 codon_start=1 db_xref=GI:308186164 db_xref=GeneID:9789164 gene=hutU locus_tag=Pvag_0644 product='urocanate hydratase' protein_id=YP_003930295.1 transl_table=11
NC_014562	GenBank	CDS	678628	680178	+	-1	.	EC_number=4.3.1.3 codon_start=1 db_xref=GI:308186165 db_xref=GeneID:9789165 gene=huth1 locus_tag=Pvag_0645 product='histidine ammonia-lyase' protein_id=YP_003930296.1 transl_table=11
NC_014562	GenBank	CDS	680505	681260	+	1	.	codon_start=1 db_xref=GI:308186166 db_xref=GeneID:9789166 gene=hutC locus_tag=Pvag_0646 note='transcriptional regulators' product='histidine utilization repressor' protein_id=YP_003930297.1 transl_table=11
NC_014562	GenBank	CDS	681244	681786	+	-1	.	codon_start=1 db_xref=GI:308186167 db_xref=GeneID:9789167 gene=ydjR locus_tag=Pvag_0647 note='Uncharacterized protein conserved in bacteria' product='hypothetical protein' protein_id=YP_003930298.1 transl_table=11
NC_014562	GenBank	CDS	681783	683138	+	-1	.	EC_number=3.5.3.13 codon_start=1 db_xref=GI:308186168 db_xref=GeneID:9789168 gene=hutF locus_tag=Pvag_0648 note='cytosine deaminase and related metal-dependent hydrolases' product='formiminoglutamate deiminase' protein_id=YP_003930299.1 transl_table=11
NC_014562	GenBank	CDS	683220	684500	+	1	.	EC_number=3.5.2.7 codon_start=1 db_xref=GI:308186169 db_xref=GeneID:9789169 gene=hutI locus_tag=Pvag_0649 note='Imidazolonepropionase and related amidohydrolases' product=imidazolonepropionase protein_id=YP_003930300.1 transl_table=11
NC_014562	GenBank	CDS	684433	685224	+	1	.	EC_number=3.5.3.8 codon_start=1 db_xref=GI:308186170 db_xref=GeneID:9789170 gene=hutG locus_tag=Pvag_0650 product='N-formylglutamate amidohydrolase' protein_id=YP_003930301.1 transl_table=11
NC_014562	GenBank	CDS	685481	686380	+	1	.	codon_start=1 db_xref=GI:308186171 db_xref=GeneID:9789171 locus_tag=Pvag_0651 note='ABC-type amino acid transport/signal transduction systems, periplasmic component/domain' product='ABC transporter substrate-binding protein' protein_id=YP_003930302.1 transl_table=11
NC_014562	GenBank	CDS	686393	687112	+	1	.	codon_start=1 db_xref=GI:308186172 db_xref=GeneID:9789172 locus_tag=Pvag_0652 note='ABC-type arginine transport system, permease component' product='ABC transporter permease' protein_id=YP_003930303.1 transl_table=11
NC_014562	GenBank	CDS	687121	687861	+	1	.	codon_start=1 db_xref=GI:308186173 db_xref=GeneID:9789173 locus_tag=Pvag_0653 note='ABC-type amino acid transport system, permease component' product='ABC transporter permease' protein_id=YP_003930304.1 transl_table=11
NC_014562	GenBank	CDS	687854	688648	+	1	.	EC_number=3.6.3.- codon_start=1 db_xref=GI:308186174 db_xref=GeneID:9789174 locus_tag=Pvag_0654 note='ABC-type polar amino acid transport system, ATPase component' product='ABC transporter ATPase' protein_id=YP_003930305.1 transl_table=11
NC_014562	GenBank	CDS	688645	690162	+	1	.	EC_number=4.3.1.3 codon_start=1 db_xref=GI:308186175 db_xref=GeneID:9789175 gene=huth3 locus_tag=Pvag_0655 product='histidine ammonia-lyase' protein_id=YP_003930306.1 transl_table=11
NC_014562	GenBank	CDS	690166	690798	+	-1	.	codon_start=1 db_xref=GI:308186176 db_xref=GeneID:9789176 locus_tag=Pvag_0656 note='Conserved protein/domain typically associated with flavoprotein oxygenases, DIM6/NTAB family' product='hypothetical protein' protein_id=YP_003930307.1 transl_table=11
NC_014562	GenBank	CDS	690940	691872	+	1	.	EC_number=2.1.1.33 codon_start=1 db_xref=GI:308186177 db_xref=GeneID:9789177 gene=ybiN locus_tag=Pvag_0657 note='SAM-dependent methyltransferase' product='Bifunctional methyltransferase' protein_id=YP_003930308.1 transl_table=11
NC_014562	GenBank	CDS	692180	692902	+	-1	.	EC_number=3.6.3.- codon_start=1 db_xref=GI:308186178 db_xref=GeneID:9789178 gene=glnq1 locus_tag=Pvag_0658 note='ABC-type sugar transport systems, ATPase components' product='glutamine transport ATP-binding protein glnQ' protein_id=YP_003930309.1 transl_table=11
NC_014562	GenBank	CDS	692899	693558	+	-1	.	codon_start=1 db_xref=GI:308186179 db_xref=GeneID:9789179 gene=glnp1 locus_tag=Pvag_0659 note='ABC-type amino acid transport system, permease component' product='glutamine transport system permease glnP' protein_id=YP_003930310.1 transl_table=11
NC_014562	GenBank	CDS	693637	694383	+	-1	.	codon_start=1 db_xref=GI:308186180 db_xref=GeneID:9789180 gene=glnh1 locus_tag=Pvag_0660 note='ABC-type amino acid transport/signal transduction systems, periplasmic component/domain' product='glutamine-binding periplasmic protein glnH' protein_id=YP_003930311.1 transl_table=11
NC_014562	GenBank	CDS	694703	695206	+	-1	.	EC_number=1.16.-.- codon_start=1 db_xref=GI:308186181 db_xref=GeneID:9789181 gene=dps locus_tag=Pvag_0661 note='DNA-binding ferritin-like protein (oxidative damage protectant)' product='DNA protection during starvation protein' protein_id=YP_003930312.1 transl_table=11
NC_014562	GenBank	CDS	695532	696446	+	-1	.	codon_start=1 db_xref=GI:308186182 db_xref=GeneID:9789182 gene=ybiF locus_tag=Pvag_0662 note='permease, DMT superfamily' product='DME family transporter' protein_id=YP_003930313.1 transl_table=11
NC_014562	GenBank	CDS	696815	697327	+	1	.	codon_start=1 db_xref=GI:308186183 db_xref=GeneID:9789183 gene=ompX locus_tag=Pvag_0663 note='Opacity protein and related surface antigens' product='outer membrane protein X' protein_id=YP_003930314.1 transl_table=11
NC_014562	GenBank	CDS	697569	697775	+	-1	.	codon_start=1 db_xref=GI:308186184 db_xref=GeneID:9789184 locus_tag=Pvag_0664 product='hypothetical protein' protein_id=YP_003930315.1 transl_table=11
NC_014562	GenBank	CDS	698014	698472	+	1	.	codon_start=1 db_xref=GI:308186185 db_xref=GeneID:9789185 gene=mntR locus_tag=Pvag_0665 note='Mn-dependent transcriptional regulator' product='transcriptional regulator MntR' protein_id=YP_003930316.1 transl_table=11
NC_014562	GenBank	CDS	698493	699602	+	1	.	codon_start=1 db_xref=GI:308186186 db_xref=GeneID:9789186 gene=ybiR locus_tag=Pvag_0666 note='Di- and tricarboxylate transporters' product='hypothetical protein' protein_id=YP_003930317.1 transl_table=11
NC_014562	GenBank	CDS	699743	700897	+	1	.	codon_start=1 db_xref=GI:308186187 db_xref=GeneID:9789187 gene=emra1 locus_tag=Pvag_0667 note='multidrug resistance efflux pump' product='multidrug resistance protein A' protein_id=YP_003930318.1 transl_table=11
NC_014562	GenBank	CDS	700894	702462	+	1	.	codon_start=1 db_xref=GI:308186188 db_xref=GeneID:9789188 gene=emrb1 locus_tag=Pvag_0668 note='Permeases of the major facilitator superfamily' product='multidrug resistance protein B' protein_id=YP_003930319.1 transl_table=11
NC_014562	GenBank	CDS	702464	703993	+	1	.	codon_start=1 db_xref=GI:308186189 db_xref=GeneID:9789189 locus_tag=Pvag_0669 note='outer membrane protein' product='RND efflux system, outer membrane protein' protein_id=YP_003930320.1 transl_table=11
NC_014562	GenBank	CDS	704862	705263	+	1	.	codon_start=1 db_xref=GI:308186190 db_xref=GeneID:9789190 gene=stpA locus_tag=Pvag_0670 product='DNA-binding protein stpA (H-NS stpA)' protein_id=YP_003930321.1 transl_table=11
NC_014562	GenBank	CDS	705335	705466	+	-1	.	codon_start=1 db_xref=GI:308186191 db_xref=GeneID:9789191 locus_tag=Pvag_0671 product='hypothetical protein' protein_id=YP_003930322.1 transl_table=11
NC_014562	GenBank	CDS	705716	707032	+	1	.	codon_start=1 db_xref=GI:308186192 db_xref=GeneID:9789192 gene=ybiT locus_tag=Pvag_0672 note='ATPase components of ABC transporters with duplicated ATPase domains' product='ABC transporter ATP-binding protein ybiT' protein_id=YP_003930323.1 transl_table=11
NC_014562	GenBank	CDS	707336	708112	+	-1	.	codon_start=1 db_xref=GI:308186193 db_xref=GeneID:9789193 gene=moeB locus_tag=Pvag_0673 note='Dinucleotide-utilizing enzymes involved in molybdopterin and thiamine biosynthesis family 2' product='molybdopterin biosynthesis protein moeB' protein_id=YP_003930324.1 transl_table=11
NC_014562	GenBank	CDS	708113	709348	+	-1	.	codon_start=1 db_xref=GI:308186194 db_xref=GeneID:9789194 gene=moeA locus_tag=Pvag_0674 note='molybdopterin biosynthesis enzyme' product='molybdopterin biosynthesis protein moeA' protein_id=YP_003930325.1 transl_table=11
NC_014562	GenBank	CDS	709605	710564	+	1	.	EC_number=3.5.1.1 codon_start=1 db_xref=GI:308186195 db_xref=GeneID:9789195 gene=ybiK locus_tag=Pvag_0675 product=asparaginase protein_id=YP_003930326.1 transl_table=11
NC_014562	GenBank	CDS	710575	712431	+	1	.	EC_number=3.6.3.27 codon_start=1 db_xref=GI:308186196 db_xref=GeneID:9789196 gene=ylia1 locus_tag=Pvag_0676 note='ABC-type uncharacterized transport system, duplicated ATPase component' product='ABC transporter ATP-binding protein yliA' protein_id=YP_003930327.1 transl_table=11
NC_014562	GenBank	CDS	712441	714021	+	1	.	codon_start=1 db_xref=GI:308186197 db_xref=GeneID:9789197 gene=ylib1 locus_tag=Pvag_0677 note='ABC-type dipeptide transport system, periplasmic component' product='ABC transporter substrate-binding component yliB' protein_id=YP_003930328.1 transl_table=11
NC_014562	GenBank	CDS	714068	714997	+	1	.	codon_start=1 db_xref=GI:308186198 db_xref=GeneID:9789198 gene=ylic1 locus_tag=Pvag_0678 note='ABC-type dipeptide/oligopeptide/nickel transport systems, permease components' product='ABC transporter permease yliC' protein_id=YP_003930329.1 transl_table=11
NC_014562	GenBank	CDS	714994	715899	+	1	.	codon_start=1 db_xref=GI:308186199 db_xref=GeneID:9789199 gene=ylid1 locus_tag=Pvag_0679 note='ABC-type dipeptide/oligopeptide/nickel transport systems, permease components' product='ABC transporter permease' protein_id=YP_003930330.1 transl_table=11
NC_014562	GenBank	CDS	715896	716345	+	1	.	codon_start=1 db_xref=GI:308186200 db_xref=GeneID:9789200 locus_tag=Pvag_0680 product='hypothetical protein' protein_id=YP_003930331.1 transl_table=11
NC_014562	GenBank	CDS	716782	717417	+	1	.	EC_number=4.2.1.1 codon_start=1 db_xref=GI:308186201 db_xref=GeneID:9789201 gene=cynT locus_tag=Pvag_0681 product='carbonic anhydrase' protein_id=YP_003930332.1 transl_table=11
NC_014562	GenBank	CDS	717559	718218	+	1	.	codon_start=1 db_xref=GI:308186202 db_xref=GeneID:9789202 gene=ydcL locus_tag=Pvag_0682 product='hypothetical protein' protein_id=YP_003930333.1 transl_table=11
NC_014562	GenBank	CDS	718331	719467	+	1	.	EC_number=1.1.5.- codon_start=1 db_xref=GI:308186203 db_xref=GeneID:9789203 gene=yliI locus_tag=Pvag_0683 note='glucose/sorbosone dehydrogenases' product='aldose sugar dehydrogenase' protein_id=YP_003930334.1 transl_table=11
NC_014562	GenBank	CDS	719615	720271	+	-1	.	codon_start=1 db_xref=GI:308186204 db_xref=GeneID:9789204 locus_tag=Pvag_0684 note='phosphoserine phosphatase' product='hypothetical protein' protein_id=YP_003930335.1 transl_table=11
NC_014562	GenBank	CDS	720544	721746	+	1	.	EC_number=3.4.16.4 codon_start=1 db_xref=GI:308186205 db_xref=GeneID:9789205 gene=dacC locus_tag=Pvag_0685 product='D-alanyl-D-alanine carboxypeptidase' protein_id=YP_003930336.1 transl_table=11
NC_014562	GenBank	CDS	721986	722591	+	-1	.	codon_start=1 db_xref=GI:308186206 db_xref=GeneID:9789206 gene=bcrC locus_tag=Pvag_0686 note='Membrane-associated phospholipid phosphatase' product='Bacitracin transport permease BCRC' protein_id=YP_003930337.1 transl_table=11
NC_014562	GenBank	CDS	722607	722714	+	-1	.	codon_start=1 db_xref=GI:308186207 db_xref=GeneID:9789207 locus_tag=Pvag_0687 product='hypothetical protein' protein_id=YP_003930338.1 transl_table=11
NC_014562	GenBank	CDS	722837	722944	+	-1	.	codon_start=1 db_xref=GI:308186208 db_xref=GeneID:9789208 locus_tag=Pvag_0688 product='hypothetical protein' protein_id=YP_003930339.1 transl_table=11
NC_014562	GenBank	CDS	722996	724684	+	-1	.	codon_start=1 db_xref=GI:308186209 db_xref=GeneID:9789209 gene=ybjL locus_tag=Pvag_0689 note=permease product='AAE family transporter ybjL' protein_id=YP_003930340.1 transl_table=11
NC_014562	GenBank	CDS	724781	725308	+	1	.	codon_start=1 db_xref=GI:308186210 db_xref=GeneID:9789210 locus_tag=Pvag_0690 product='hypothetical protein' protein_id=YP_003930341.1 transl_table=11
NC_014562	GenBank	CDS	725398	725661	+	-1	.	codon_start=1 db_xref=GI:308186211 db_xref=GeneID:9789211 gene=grxA locus_tag=Pvag_0691 note='glutaredoxin and related proteins' product=glutaredoxin protein_id=YP_003930342.1 transl_table=11
NC_014562	GenBank	CDS	725916	726167	+	1	.	codon_start=1 db_xref=GI:308186212 db_xref=GeneID:9789212 locus_tag=Pvag_0692 product='hypothetical protein' protein_id=YP_003930343.1 transl_table=11
NC_014562	GenBank	CDS	726184	726906	+	1	.	EC_number=1.-.-.- codon_start=1 db_xref=GI:308186213 db_xref=GeneID:9789213 gene=mdaA locus_tag=Pvag_0693 note=nitroreductase product='modulator of drug activity A' protein_id=YP_003930344.1 transl_table=11
NC_014562	GenBank	CDS	726927	727829	+	1	.	codon_start=1 db_xref=GI:308186214 db_xref=GeneID:9789214 gene=rimK locus_tag=Pvag_0694 note='glutathione synthase/ribosomal protein S6 modification enzyme (glutaminyl transferase)' product='ribosomal protein S6 modification protein' protein_id=YP_003930345.1 transl_table=11
NC_014562	GenBank	CDS	727917	728396	+	1	.	codon_start=1 db_xref=GI:308186215 db_xref=GeneID:9789215 gene=ybjN locus_tag=Pvag_0695 product='hypothetical protein' protein_id=YP_003930346.1 transl_table=11
NC_014562	GenBank	CDS	728780	729889	+	1	.	codon_start=1 db_xref=GI:308186216 db_xref=GeneID:9789216 gene=potF locus_tag=Pvag_0696 note='spermidine/putrescine-binding periplasmic protein' product='spermidine/putrescine-binding periplasmic protein 2' protein_id=YP_003930347.1 transl_table=11
NC_014562	GenBank	CDS	730013	731146	+	1	.	EC_number=3.6.3.31 codon_start=1 db_xref=GI:308186217 db_xref=GeneID:9789217 gene=potG locus_tag=Pvag_0697 note='ABC-type spermidine/putrescine transport systems, ATPase components' product='putrescine ABC transporter ATP-binding protein' protein_id=YP_003930348.1 transl_table=11
NC_014562	GenBank	CDS	731156	732118	+	1	.	codon_start=1 db_xref=GI:308186218 db_xref=GeneID:9789218 gene=potH locus_tag=Pvag_0698 note='ABC-type spermidine/putrescine transport system, permease component I' product='putrescine transport system permease potH' protein_id=YP_003930349.1 transl_table=11
NC_014562	GenBank	CDS	732115	732960	+	1	.	codon_start=1 db_xref=GI:308186219 db_xref=GeneID:9789219 gene=potI locus_tag=Pvag_0699 note='ABC-type sulfate transport system, permease component' product='Putrescine transport system permease potI' protein_id=YP_003930350.1 transl_table=11
NC_014562	GenBank	CDS	733036	733503	+	1	.	codon_start=1 db_xref=GI:308186220 db_xref=GeneID:9789220 gene=ybjO locus_tag=Pvag_0700 product='hypothetical protein' protein_id=YP_003930351.1 transl_table=11
NC_014562	GenBank	CDS	733545	734675	+	1	.	codon_start=1 db_xref=GI:308186221 db_xref=GeneID:9789221 gene=ybjF locus_tag=Pvag_0701 note='SAM-dependent methyltransferases related to tRNA (uracil-5-)-methyltransferase' product='RNA methyltransferase' protein_id=YP_003930352.1 transl_table=11
NC_014562	GenBank	CDS	734694	735425	+	-1	.	codon_start=1 db_xref=GI:308186222 db_xref=GeneID:9789222 gene=artJ locus_tag=Pvag_0702 note='ABC-type amino acid transport/signal transduction systems, periplasmic component/domain' product='arginine/ornithine ABC transporter substrate-binding protein' protein_id=YP_003930353.1 transl_table=11
NC_014562	GenBank	CDS	735541	736209	+	-1	.	codon_start=1 db_xref=GI:308186223 db_xref=GeneID:9789223 gene=artM locus_tag=Pvag_0703 note='ABC-type amino acid transport system, permease component' product='arginine transport system permease artM' protein_id=YP_003930354.1 transl_table=11
NC_014562	GenBank	CDS	736209	736925	+	-1	.	codon_start=1 db_xref=GI:308186224 db_xref=GeneID:9789224 gene=artQ locus_tag=Pvag_0704 note='ABC-type amino acid transport system, permease component' product='arginine transport system permease artQ' protein_id=YP_003930355.1 transl_table=11
NC_014562	GenBank	CDS	736932	737663	+	-1	.	codon_start=1 db_xref=GI:308186225 db_xref=GeneID:9789225 gene=artI locus_tag=Pvag_0705 note='ABC-type amino acid transport/signal transduction systems, periplasmic component/domain' product='arginine-binding periplasmic protein' protein_id=YP_003930356.1 transl_table=11
NC_014562	GenBank	CDS	737679	738407	+	-1	.	EC_number=3.6.3.- codon_start=1 db_xref=GI:308186226 db_xref=GeneID:9789226 gene=artP locus_tag=Pvag_0706 note='ABC-type polar amino acid transport system, ATPase component' product='arginine ABC transporter ATP-binding protein' protein_id=YP_003930357.1 transl_table=11
NC_014562	GenBank	CDS	738528	738623	+	1	.	codon_start=1 db_xref=GI:308186227 db_xref=GeneID:9789227 locus_tag=Pvag_0707 product='hypothetical protein' protein_id=YP_003930358.1 transl_table=11
NC_014562	GenBank	CDS	738631	739170	+	-1	.	codon_start=1 db_xref=GI:308186228 db_xref=GeneID:9789228 gene=ybjP locus_tag=Pvag_0708 product='hypothetical protein' protein_id=YP_003930359.1 transl_table=11
NC_014562	GenBank	CDS	739277	739597	+	1	.	codon_start=1 db_xref=GI:308186229 db_xref=GeneID:9789229 gene=orfB locus_tag=Pvag_0709 note='Uncharacterized conserved protein' product='hypothetical protein' protein_id=YP_003930360.1 transl_table=11
NC_014562	GenBank	CDS	739594	740418	+	1	.	EC_number=3.5.1.28 codon_start=1 db_xref=GI:308186230 db_xref=GeneID:9789230 gene=ybjR locus_tag=Pvag_0710 note='Negative regulator of beta-lactamase expression' product='N-acetylmuramoyl-L-alanine amidase' protein_id=YP_003930361.1 transl_table=11
NC_014562	GenBank	CDS	740423	741424	+	-1	.	EC_number=4.1.2.5 codon_start=1 db_xref=GI:308186231 db_xref=GeneID:9789231 gene=ltaA locus_tag=Pvag_0711 note='threonine aldolase' product='L-allo-threonine aldolase' protein_id=YP_003930362.1 transl_table=11
NC_014562	GenBank	CDS	741496	743217	+	-1	.	codon_start=1 db_xref=GI:308186232 db_xref=GeneID:9789232 gene=poxb1 locus_tag=Pvag_0712 note='thiamine pyrophosphate-requiring enzymes [acetolactate synthase, pyruvate dehydrogenase (cytochrome), glyoxylate carboligase, phosphonopyruvate decarboxylase]' product='pyruvate dehydrogenase' protein_id=YP_003930363.1 transl_table=11
NC_014562	GenBank	CDS	743348	744262	+	-1	.	codon_start=1 db_xref=GI:308186233 db_xref=GeneID:9789233 gene=ybjE locus_tag=Pvag_0713 note='membrane protein' product='hypothetical protein' protein_id=YP_003930364.1 transl_table=11
NC_014562	GenBank	CDS	744373	746010	+	1	.	codon_start=1 db_xref=GI:308186234 db_xref=GeneID:9789234 gene=ybjD locus_tag=Pvag_0714 note='ATP-dependent endonuclease of the OLD family' product='hypothetical protein' protein_id=YP_003930365.1 transl_table=11
NC_014562	GenBank	CDS	746085	746306	+	-1	.	codon_start=1 db_xref=GI:308186235 db_xref=GeneID:9789235 gene=cspD locus_tag=Pvag_0715 note='cold shock proteins' product='cold shock-like protein cspD' protein_id=YP_003930366.1 transl_table=11
NC_014562	GenBank	CDS	746563	746943	+	1	.	codon_start=1 db_xref=GI:308186236 db_xref=GeneID:9789236 gene=clpS locus_tag=Pvag_0716 note='Uncharacterized conserved protein' product='ATP-dependent Clp protease adaptor protein' protein_id=YP_003930367.1 transl_table=11
NC_014562	GenBank	CDS	746996	749272	+	1	.	codon_start=1 db_xref=GI:308186237 db_xref=GeneID:9789237 gene=clpA locus_tag=Pvag_0717 note='ATPases with chaperone activity, ATP-binding subunit' product='ATP-dependent Clp protease ATP-binding subunit clpA' protein_id=YP_003930368.1 transl_table=11
NC_014562	GenBank	CDS	749360	749578	+	-1	.	codon_start=1 db_xref=GI:308186238 db_xref=GeneID:9789238 gene=infA locus_tag=Pvag_0718 note='translation initiation factor 1 (IF-1)' product='translation initiation factor IF-1' protein_id=YP_003930369.1 transl_table=11
NC_014562	GenBank	CDS	749923	750615	+	-1	.	EC_number=2.3.2.6 codon_start=1 db_xref=GI:308186239 db_xref=GeneID:9789239 gene=aat locus_tag=Pvag_0719 product='leucyl/phenylalanyl-tRNA-protein transferase' protein_id=YP_003930370.1 transl_table=11
NC_014562	GenBank	CDS	750649	752379	+	-1	.	EC_number=3.6.3.- codon_start=1 db_xref=GI:308186240 db_xref=GeneID:9789240 gene=cydC locus_tag=Pvag_0720 note='ABC-type multidrug transport system, ATPase and permease components' product='ATP-binding protein' protein_id=YP_003930371.1 transl_table=11
NC_014562	GenBank	CDS	752379	754148	+	-1	.	EC_number=3.6.3.- codon_start=1 db_xref=GI:308186241 db_xref=GeneID:9789241 gene=cydD locus_tag=Pvag_0721 note='ABC-type multidrug transport system, ATPase and permease components' product='ABC transporter ATP-binding protein' protein_id=YP_003930372.1 transl_table=11
NC_014562	GenBank	CDS	754292	755260	+	-1	.	EC_number=1.8.1.9 codon_start=1 db_xref=GI:308186242 db_xref=GeneID:9789242 gene=trxB locus_tag=Pvag_0722 product='thioredoxin reductase' protein_id=YP_003930373.1 transl_table=11
NC_014562	GenBank	CDS	755392	755562	+	-1	.	codon_start=1 db_xref=GI:308186243 db_xref=GeneID:9789243 locus_tag=Pvag_0723 product='hypothetical protein' protein_id=YP_003930374.1 transl_table=11
NC_014562	GenBank	CDS	755781	756275	+	1	.	codon_start=1 db_xref=GI:308186244 db_xref=GeneID:9789244 gene=lrp3 locus_tag=Pvag_0724 note='transcriptional regulators' product='Leucine-responsive regulatory protein' protein_id=YP_003930375.1 transl_table=11
NC_014562	GenBank	CDS	756394	760032	+	1	.	codon_start=1 db_xref=GI:308186245 db_xref=GeneID:9789245 gene=ftsK locus_tag=Pvag_0725 note='DNA segregation ATPase FtsK/SpoIIIE and related proteins' product='DNA translocase ftsK' protein_id=YP_003930376.1 transl_table=11
NC_014562	GenBank	CDS	760210	760821	+	1	.	codon_start=1 db_xref=GI:308186246 db_xref=GeneID:9789246 gene=lola1 locus_tag=Pvag_0726 note='outer membrane lipoprotein-sorting protein' product='outer-membrane lipoprotein carrier protein' protein_id=YP_003930377.1 transl_table=11
NC_014562	GenBank	CDS	760829	762172	+	1	.	codon_start=1 db_xref=GI:308186247 db_xref=GeneID:9789247 gene=ycaJ locus_tag=Pvag_0727 note='ATPase related to the helicase subunit of the Holliday junction resolvase' product='hypothetical protein' protein_id=YP_003930378.1 transl_table=11
NC_014562	GenBank	CDS	762265	763557	+	1	.	EC_number=6.1.1.11 codon_start=1 db_xref=GI:308186248 db_xref=GeneID:9789248 gene=serS locus_tag=Pvag_0728 product='seryl-tRNA synthetase' protein_id=YP_003930379.1 transl_table=11
NC_014562	GenBank	CDS	763784	765028	+	1	.	codon_start=1 db_xref=GI:308186249 db_xref=GeneID:9789249 gene=ycaD locus_tag=Pvag_0729 note='Permeases of the major facilitator superfamily' product='MFS family transporter' protein_id=YP_003930380.1 transl_table=11
NC_014562	GenBank	CDS	765080	765820	+	-1	.	EC_number=1.97.1.4 codon_start=1 db_xref=GI:308186250 db_xref=GeneID:9789250 gene=pflA locus_tag=Pvag_0730 note='Pyruvate-formate lyase-activating enzyme' product='pyruvate formate lyase activating enzyme 1' protein_id=YP_003930381.1 transl_table=11
NC_014562	GenBank	CDS	765983	768265	+	-1	.	EC_number=2.3.1.54 codon_start=1 db_xref=GI:308186251 db_xref=GeneID:9789251 gene=pflB locus_tag=Pvag_0731 note='Pyruvate-formate lyase' product='formate acetyltransferase' protein_id=YP_003930382.1 transl_table=11
NC_014562	GenBank	CDS	768337	769197	+	-1	.	codon_start=1 db_xref=GI:308186252 db_xref=GeneID:9789252 gene=focA locus_tag=Pvag_0732 note='Formate/nitrite family of transporters' product='formate transporter 1' protein_id=YP_003930383.1 transl_table=11
NC_014562	GenBank	CDS	769571	771334	+	-1	.	codon_start=1 db_xref=GI:308186253 db_xref=GeneID:9789253 gene=ycaO locus_tag=Pvag_0733 note='Uncharacterized conserved protein' product='hypothetical protein' protein_id=YP_003930384.1 transl_table=11
NC_014562	GenBank	CDS	771661	772746	+	1	.	EC_number=2.6.1.52 codon_start=1 db_xref=GI:308186254 db_xref=GeneID:9789254 gene=serC locus_tag=Pvag_0734 note='cysteine sulfinate desulfinase/cysteine desulfurase and related enzymes' product='phosphoserine aminotransferase' protein_id=YP_003930385.1 transl_table=11
NC_014562	GenBank	CDS	772828	774114	+	1	.	EC_number=2.5.1.19 codon_start=1 db_xref=GI:308186255 db_xref=GeneID:9789255 gene=aroA locus_tag=Pvag_0735 note='UDP-N-acetylglucosamine enolpyruvyl transferase' product='5-enolpyruvylshikimate-3-phosphate synthetase' protein_id=YP_003930386.1 transl_table=11
NC_014562	GenBank	CDS	774314	775000	+	1	.	EC_number=2.7.4.14 codon_start=1 db_xref=GI:308186256 db_xref=GeneID:9789256 gene=cmk locus_tag=Pvag_0736 product='cytidylate kinase' protein_id=YP_003930387.1 transl_table=11
NC_014562	GenBank	CDS	775109	776782	+	1	.	codon_start=1 db_xref=GI:308186257 db_xref=GeneID:9789257 gene=rpsA locus_tag=Pvag_0737 note='ribosomal protein S1' product='30S ribosomal protein S1' protein_id=YP_003930388.1 transl_table=11
NC_014562	GenBank	CDS	776865	777149	+	1	.	codon_start=1 db_xref=GI:308186258 db_xref=GeneID:9789258 gene=himD locus_tag=Pvag_0738 note='Bacterial nucleoid DNA-binding protein' product='Integration host factor subunit alpha (IHF- alpha)' protein_id=YP_003930389.1 transl_table=11
NC_014562	GenBank	CDS	777341	779608	+	1	.	codon_start=1 db_xref=GI:308186259 db_xref=GeneID:9789259 gene=ycaI locus_tag=Pvag_0739 note='membrane metal-binding protein' product='hypothetical protein' protein_id=YP_003930390.1 transl_table=11
NC_014562	GenBank	CDS	779643	781391	+	1	.	EC_number=3.6.3.- codon_start=1 db_xref=GI:308186260 db_xref=GeneID:9789260 gene=msba1 locus_tag=Pvag_0740 note='ABC-type multidrug transport system, ATPase and permease components' product='Lipid A export ATP-binding/permease msbA' protein_id=YP_003930391.1 transl_table=11
NC_014562	GenBank	CDS	781388	782374	+	1	.	EC_number=2.7.1.130 codon_start=1 db_xref=GI:308186261 db_xref=GeneID:9789261 gene=lpxK locus_tag=Pvag_0741 note='tetraacyldisaccharide-1-P 4'-kinase' product='tetraacyldisaccharide 4'-kinase' protein_id=YP_003930392.1 transl_table=11
NC_014562	GenBank	CDS	782414	783628	+	1	.	codon_start=1 db_xref=GI:308186262 db_xref=GeneID:9789262 gene=ycaQ locus_tag=Pvag_0742 note='Uncharacterized protein conserved in bacteria' product='hypothetical protein' protein_id=YP_003930393.1 transl_table=11
NC_014562	GenBank	CDS	783734	783916	+	1	.	EC_number=2.7.1.130 codon_start=1 db_xref=GI:308186263 db_xref=GeneID:9789263 gene=ycaR locus_tag=Pvag_0743 product='tetraacyldisaccharide 4'-kinase' protein_id=YP_003930394.1 transl_table=11
NC_014562	GenBank	CDS	783913	784662	+	1	.	EC_number=2.7.7.38 codon_start=1 db_xref=GI:308186264 db_xref=GeneID:9789264 gene=kdsB locus_tag=Pvag_0744 note='CMP-2-keto-3-deoxyoctulosonic acid synthetase' product='3-deoxy-manno-octulosonate cytidylyltransferase' protein_id=YP_003930395.1 transl_table=11
NC_014562	GenBank	CDS	784774	785667	+	1	.	codon_start=1 db_xref=GI:308186265 db_xref=GeneID:9789265 gene=ycbJ locus_tag=Pvag_0745 note=fructosamine-3-kinase product='hypothetical protein' protein_id=YP_003930396.1 transl_table=11
NC_014562	GenBank	CDS	785647	786432	+	-1	.	codon_start=1 db_xref=GI:308186266 db_xref=GeneID:9789266 gene=ycbC locus_tag=Pvag_0746 note='Uncharacterized conserved protein' product='hypothetical protein' protein_id=YP_003930397.1 transl_table=11
NC_014562	GenBank	CDS	786558	787343	+	1	.	codon_start=1 db_xref=GI:308186267 db_xref=GeneID:9789267 gene=smtA locus_tag=Pvag_0747 note='methylase involved in ubiquinone/menaquinone biosynthesis' product='S-adenosylmethionine-dependent methyltransferase' protein_id=YP_003930398.1 transl_table=11
NC_014562	GenBank	CDS	787340	788662	+	1	.	codon_start=1 db_xref=GI:308186268 db_xref=GeneID:9789268 gene=mukF locus_tag=Pvag_0748 product='chromosome partition protein MukF' protein_id=YP_003930399.1 transl_table=11
NC_014562	GenBank	CDS	788643	789368	+	1	.	codon_start=1 db_xref=GI:308186269 db_xref=GeneID:9789269 gene=mukE locus_tag=Pvag_0749 product='chromosome partition protein MukE' protein_id=YP_003930400.1 transl_table=11
NC_014562	GenBank	CDS	789365	793852	+	1	.	codon_start=1 db_xref=GI:308186270 db_xref=GeneID:9789270 gene=mukB locus_tag=Pvag_0750 note='Small-conductance mechanosensitive channel' product='chromosome partition protein MukB' protein_id=YP_003930401.1 transl_table=11
NC_014562	GenBank	CDS	794000	795811	+	1	.	codon_start=1 db_xref=GI:308186271 db_xref=GeneID:9789271 gene=ycbB locus_tag=Pvag_0751 note='Uncharacterized protein conserved in bacteria' product='hypothetical protein' protein_id=YP_003930402.1 transl_table=11
NC_014562	GenBank	CDS	795997	796545	+	1	.	codon_start=1 db_xref=GI:308186272 db_xref=GeneID:9789272 gene=ycbK locus_tag=Pvag_0752 note='Uncharacterized protein conserved in bacteria' product='hypothetical protein' protein_id=YP_003930403.1 transl_table=11
NC_014562	GenBank	CDS	796585	797214	+	1	.	codon_start=1 db_xref=GI:308186273 db_xref=GeneID:9789273 gene=ycbL locus_tag=Pvag_0753 note='Zn-dependent hydrolases, including glyoxylases' product='Zn-dependent hydrolase' protein_id=YP_003930404.1 transl_table=11
NC_014562	GenBank	CDS	797281	798471	+	-1	.	EC_number=2.6.1.1 codon_start=1 db_xref=GI:308186274 db_xref=GeneID:9789274 gene=aspC locus_tag=Pvag_0754 note='Aspartate/tyrosine/aromatic aminotransferase' product='aspartate aminotransferase' protein_id=YP_003930405.1 transl_table=11
NC_014562	GenBank	CDS	798704	799813	+	-1	.	codon_start=1 db_xref=GI:308186275 db_xref=GeneID:9789275 gene=ompf1 locus_tag=Pvag_0755 note='outer membrane protein (porin)' product='outer membrane pore protein F' protein_id=YP_003930406.1 transl_table=11
NC_014562	GenBank	CDS	800114	801514	+	-1	.	EC_number=6.1.1.22 codon_start=1 db_xref=GI:308186276 db_xref=GeneID:9789276 gene=asnS locus_tag=Pvag_0756 note='Aspartyl/asparaginyl-tRNA synthetases' product='asparaginyl-tRNA synthetase' protein_id=YP_003930407.1 transl_table=11
NC_014562	GenBank	CDS	801671	802891	+	-1	.	EC_number=2.4.2.11 codon_start=1 db_xref=GI:308186277 db_xref=GeneID:9789277 gene=pncB locus_tag=Pvag_0757 note='Nicotinic acid phosphoribosyltransferase' product='nicotinate phosphoribosyltransferase' protein_id=YP_003930408.1 transl_table=11
NC_014562	GenBank	CDS	803120	805735	+	1	.	EC_number=3.4.11.2 codon_start=1 db_xref=GI:308186278 db_xref=GeneID:9789278 gene=pepN locus_tag=Pvag_0758 product='Aminopeptidase N' protein_id=YP_003930409.1 transl_table=11
NC_014562	GenBank	CDS	805771	806559	+	-1	.	EC_number=3.6.3.31 codon_start=1 db_xref=GI:308186279 db_xref=GeneID:9789279 gene=ssuB locus_tag=Pvag_0759 note='ABC-type sugar transport systems, ATPase component' product='Sulfonate import ATP-binding protein ssuB' protein_id=YP_003930410.1 transl_table=11
NC_014562	GenBank	CDS	806556	807347	+	-1	.	codon_start=1 db_xref=GI:308186280 db_xref=GeneID:9789280 gene=ssuC locus_tag=Pvag_0760 note='ABC-type sulfonate transport system, permease component' product='sulfonate ABC transporter permease' protein_id=YP_003930411.1 transl_table=11
NC_014562	GenBank	CDS	807358	808506	+	-1	.	EC_number=1.14.14.5 codon_start=1 db_xref=GI:308186281 db_xref=GeneID:9789281 gene=ssuD locus_tag=Pvag_0761 note='coenzyme F420-dependent N5,N10-methylene tetrahydromethanopterin reductase and related flavin- dependent oxidoreductases' product='alkanesulfonate monooxygenase' protein_id=YP_003930412.1 transl_table=11
NC_014562	GenBank	CDS	808516	809469	+	-1	.	codon_start=1 db_xref=GI:308186282 db_xref=GeneID:9789282 gene=ssuA locus_tag=Pvag_0762 note='ABC-type taurine transport system, periplasmic component' product='aliphatic sulfonates-binding protein' protein_id=YP_003930413.1 transl_table=11
NC_014562	GenBank	CDS	809481	810032	+	-1	.	codon_start=1 db_xref=GI:308186283 db_xref=GeneID:9789283 gene=ssuE locus_tag=Pvag_0763 note=flavoprotein product='NAD(P)H-dependent FMN reductase' protein_id=YP_003930414.1 transl_table=11
NC_014562	GenBank	CDS	810782	811762	+	1	.	EC_number=2.4.1.41 codon_start=1 db_xref=GI:308186284 db_xref=GeneID:9789284 gene=wcaa1 locus_tag=Pvag_0764 note='glycosyltransferases involved in cell wall biogenesis' product='polypeptide N-acetylgalactosaminyltransferase 9' protein_id=YP_003930415.1 transl_table=11
NC_014562	GenBank	CDS	811864	813165	+	1	.	codon_start=1 db_xref=GI:308186285 db_xref=GeneID:9789285 gene=rfbx1 locus_tag=Pvag_0765 note='Membrane protein involved in the export of O- antigen and teichoic acid' product='PST family transporter' protein_id=YP_003930416.1 transl_table=11
NC_014562	GenBank	CDS	813168	813272	+	-1	.	codon_start=1 db_xref=GI:308186286 db_xref=GeneID:9789286 locus_tag=Pvag_0766 product='hypothetical protein' protein_id=YP_003930417.1 transl_table=11
NC_014562	GenBank	CDS	813300	814310	+	1	.	EC_number=1.3.98.1 codon_start=1 db_xref=GI:308186287 db_xref=GeneID:9789287 gene=pyrD locus_tag=Pvag_0767 product='dihydroorotate dehydrogenase' protein_id=YP_003930418.1 transl_table=11
NC_014562	GenBank	CDS	814464	815003	+	1	.	codon_start=1 db_xref=GI:308186288 db_xref=GeneID:9789288 gene=ycbW locus_tag=Pvag_0768 product='hypothetical protein' protein_id=YP_003930419.1 transl_table=11
NC_014562	GenBank	CDS	815004	816113	+	-1	.	codon_start=1 db_xref=GI:308186289 db_xref=GeneID:9789289 gene=ycbX locus_tag=Pvag_0769 note='Uncharacterized Fe-S protein' product='hypothetical protein' protein_id=YP_003930420.1 transl_table=11
NC_014562	GenBank	CDS	816224	818338	+	1	.	codon_start=1 db_xref=GI:308186290 db_xref=GeneID:9789290 gene=ycbY locus_tag=Pvag_0770 note='N6-adenine-specific DNA methylase' product='hypothetical protein' protein_id=YP_003930421.1 transl_table=11
NC_014562	GenBank	CDS	818345	820261	+	1	.	codon_start=1 db_xref=GI:308186291 db_xref=GeneID:9789291 locus_tag=Pvag_0771 note='ATPase components of ABC transporters with duplicated ATPase domains' product='ABC transporter ATP-binding protein' protein_id=YP_003930422.1 transl_table=11
NC_014562	GenBank	CDS	820276	821544	+	1	.	codon_start=1 db_xref=GI:308186292 db_xref=GeneID:9789292 gene=pqiA locus_tag=Pvag_0772 note='Uncharacterized paraquat-inducible protein A' product='Paraquat-inducible protein A' protein_id=YP_003930423.1 transl_table=11
NC_014562	GenBank	CDS	821531	823174	+	1	.	codon_start=1 db_xref=GI:308186293 db_xref=GeneID:9789293 gene=pqib1 locus_tag=Pvag_0773 product='Paraquat-inducible protein B' protein_id=YP_003930424.1 transl_table=11
NC_014562	GenBank	CDS	823171	823740	+	1	.	codon_start=1 db_xref=GI:308186294 db_xref=GeneID:9789294 gene=ymbA locus_tag=Pvag_0774 note='Uncharacterized protein conserved in bacteria' product='hypothetical protein' protein_id=YP_003930425.1 transl_table=11
NC_014562	GenBank	CDS	824020	824187	+	1	.	codon_start=1 db_xref=GI:308186295 db_xref=GeneID:9789295 gene=rmf locus_tag=Pvag_0775 product='ribosome modulation factor (protein E)' protein_id=YP_003930426.1 transl_table=11
NC_014562	GenBank	CDS	824256	824774	+	-1	.	EC_number=4.2.1.60 codon_start=1 db_xref=GI:308186296 db_xref=GeneID:9789296 gene=fabA locus_tag=Pvag_0776 note='3-hydroxymyristoyl/3-hydroxydecanoyl-(acyl carrier protein) dehydratases' product='3-hydroxydecanoyl-ACP dehydratase' protein_id=YP_003930427.1 transl_table=11
NC_014562	GenBank	CDS	824843	826711	+	-1	.	EC_number=3.4.21.- codon_start=1 db_xref=GI:308186297 db_xref=GeneID:9789297 gene=ycbZ locus_tag=Pvag_0777 product='ATP-dependent protease' protein_id=YP_003930428.1 transl_table=11
NC_014562	GenBank	CDS	826693	827232	+	1	.	codon_start=1 db_xref=GI:308186298 db_xref=GeneID:9789298 gene=ycbG locus_tag=Pvag_0778 note='Uncharacterized protein conserved in bacteria' product='hypothetical protein' protein_id=YP_003930429.1 transl_table=11
NC_014562	GenBank	CDS	827325	828395	+	-1	.	codon_start=1 db_xref=GI:308186299 db_xref=GeneID:9789299 gene=ompA locus_tag=Pvag_0779 note='outer membrane protein and related peptidoglycan-associated (lipo)proteins' product='outer membrane protein A' protein_id=YP_003930430.1 transl_table=11
NC_014562	GenBank	CDS	828746	829237	+	-1	.	codon_start=1 db_xref=GI:308186300 db_xref=GeneID:9789300 gene=sulA locus_tag=Pvag_0780 product='cell division inhibitor' protein_id=YP_003930431.1 transl_table=11
NC_014562	GenBank	CDS	829555	830076	+	1	.	codon_start=1 db_xref=GI:308186301 db_xref=GeneID:9789301 gene=yccR locus_tag=Pvag_0781 note='Regulator of competence-specific genes' product='hypothetical protein' protein_id=YP_003930432.1 transl_table=11
NC_014562	GenBank	CDS	830073	832232	+	-1	.	codon_start=1 db_xref=GI:308186302 db_xref=GeneID:9789302 gene=yccS locus_tag=Pvag_0782 note='membrane protein' product='ArAE family transport protein yccS' protein_id=YP_003930433.1 transl_table=11
NC_014562	GenBank	CDS	832216	832656	+	-1	.	codon_start=1 db_xref=GI:308186303 db_xref=GeneID:9789303 gene=yccF locus_tag=Pvag_0783 note='membrane protein' product='hypothetical protein' protein_id=YP_003930434.1 transl_table=11
NC_014562	GenBank	CDS	832780	834834	+	1	.	EC_number=3.6.1.- codon_start=1 db_xref=GI:308186304 db_xref=GeneID:9789304 gene=helD locus_tag=Pvag_0784 note='Superfamily I DNA and RNA helicases' product='DNA helicase IV' protein_id=YP_003930435.1 transl_table=11
NC_014562	GenBank	CDS	834836	835336	+	-1	.	EC_number=4.2.3.3 codon_start=1 db_xref=GI:308186305 db_xref=GeneID:9789305 gene=mgsA locus_tag=Pvag_0785 product='methylglyoxal synthase' protein_id=YP_003930436.1 transl_table=11
NC_014562	GenBank	CDS	835364	836005	+	-1	.	codon_start=1 db_xref=GI:308186306 db_xref=GeneID:9789306 gene=yccT locus_tag=Pvag_0786 note='Uncharacterized protein conserved in bacteria' product='hypothetical protein' protein_id=YP_003930437.1 transl_table=11
NC_014562	GenBank	CDS	836182	836595	+	1	.	codon_start=1 db_xref=GI:308186307 db_xref=GeneID:9789307 gene=yccU locus_tag=Pvag_0787 note='CoA-binding protein' product='hypothetical protein' protein_id=YP_003930438.1 transl_table=11
NC_014562	GenBank	CDS	836630	836947	+	-1	.	codon_start=1 db_xref=GI:308186308 db_xref=GeneID:9789308 locus_tag=Pvag_0788 note='Uncharacterized conserved protein' product='hypothetical protein' protein_id=YP_003930439.1 transl_table=11
NC_014562	GenBank	CDS	837006	838196	+	-1	.	codon_start=1 db_xref=GI:308186309 db_xref=GeneID:9789309 gene=yccW locus_tag=Pvag_0789 note='SAM-dependent methyltransferases' product='hypothetical protein' protein_id=YP_003930440.1 transl_table=11
NC_014562	GenBank	CDS	838282	838560	+	1	.	EC_number=3.6.1.7 codon_start=1 db_xref=GI:308186310 db_xref=GeneID:9789310 gene=yccX locus_tag=Pvag_0790 note=Acylphosphatases product=acylphosphatase protein_id=YP_003930441.1 transl_table=11
NC_014562	GenBank	CDS	838561	838887	+	-1	.	EC_number=1.8.99.3 codon_start=1 db_xref=GI:308186311 db_xref=GeneID:9789311 gene=yccK locus_tag=Pvag_0791 note='Dissimilatory sulfite reductase (desulfoviridin), gamma subunit' product='sulfite reductase' protein_id=YP_003930442.1 transl_table=11
NC_014562	GenBank	CDS	838994	839647	+	-1	.	codon_start=1 db_xref=GI:308186312 db_xref=GeneID:9789312 gene=yccA locus_tag=Pvag_0792 note='Integral membrane protein, interacts with FtsH' product='hypothetical protein' protein_id=YP_003930443.1 transl_table=11
NC_014562	GenBank	tRNA	839883	839970	+	1	.	anticodon=(pos:839917..839919,aa:Ser) db_xref=GeneID:9789313 locus_tag=Pvag_0793 product=tRNA-Ser
NC_014562	GenBank	tRNA	840038	840125	+	1	.	anticodon=(pos:840072..840074,aa:Ser) db_xref=GeneID:9789314 locus_tag=Pvag_0794 product=tRNA-Ser
NC_014562	GenBank	CDS	840379	842115	+	1	.	EC_number=3.1.3.10 codon_start=1 db_xref=GI:308186313 db_xref=GeneID:9789315 gene=agp locus_tag=Pvag_0795 note='translation initiation factor 2 (IF-2; GTPase)' product=glucose-1-phosphatase protein_id=YP_003930444.1 transl_table=11
NC_014562	GenBank	CDS	842180	843553	+	-1	.	EC_number=1.2.1.- codon_start=1 db_xref=GI:308186314 db_xref=GeneID:9789316 locus_tag=Pvag_0796 note='NAD-dependent aldehyde dehydrogenases' product='NAD-dependent aldehyde dehydrogenase' protein_id=YP_003930445.1 transl_table=11
NC_014562	GenBank	CDS	843606	843836	+	-1	.	codon_start=1 db_xref=GI:308186315 db_xref=GeneID:9789317 gene=yccJ locus_tag=Pvag_0797 product='hypothetical protein' protein_id=YP_003930446.1 transl_table=11
NC_014562	GenBank	CDS	843857	844456	+	-1	.	codon_start=1 db_xref=GI:308186316 db_xref=GeneID:9789318 gene=wrbA locus_tag=Pvag_0798 note='multimeric flavodoxin WrbA' product='flavoprotein WrbA' protein_id=YP_003930447.1 transl_table=11
NC_014562	GenBank	CDS	844758	844931	+	1	.	codon_start=1 db_xref=GI:308186317 db_xref=GeneID:9789319 locus_tag=Pvag_0799 product='hypothetical protein' protein_id=YP_003930448.1 transl_table=11
NC_014562	GenBank	CDS	845028	845942	+	1	.	codon_start=1 db_xref=GI:308186318 db_xref=GeneID:9789320 locus_tag=Pvag_0800 note='Permeases of the drug/metabolite transporter (DMT) superfamily' product='DME family transporter' protein_id=YP_003930449.1 transl_table=11
NC_014562	GenBank	CDS	845943	847268	+	-1	.	codon_start=1 db_xref=GI:308186319 db_xref=GeneID:9789321 gene=ycdG locus_tag=Pvag_0801 note='Xanthine/uracil permeases' product='pyrimidine permease' protein_id=YP_003930450.1 transl_table=11
NC_014562	GenBank	CDS	847318	847917	+	-1	.	EC_number=1.14.13.3 codon_start=1 db_xref=GI:308186320 db_xref=GeneID:9789322 gene=ycdH locus_tag=Pvag_0802 note='Conserved protein/domain typically associated with flavoprotein oxygenases, DIM6/NTAB family' product=4-hydroxyphenylacetate-3-hydroxylase protein_id=YP_003930451.1 transl_table=11
NC_014562	GenBank	CDS	848659	849054	+	-1	.	codon_start=1 db_xref=GI:308186321 db_xref=GeneID:9789323 gene=ycdK locus_tag=Pvag_0803 note='translation initiation inhibitor, yjgF family' product='hypothetical protein' protein_id=YP_003930452.1 transl_table=11
NC_014562	GenBank	CDS	849075	849788	+	-1	.	codon_start=1 db_xref=GI:308186322 db_xref=GeneID:9789324 gene=ycdl1 locus_tag=Pvag_0804 note='Amidases related to nicotinamidase' product='hypothetical protein' protein_id=YP_003930453.1 transl_table=11
NC_014562	GenBank	CDS	849788	850879	+	-1	.	codon_start=1 db_xref=GI:308186323 db_xref=GeneID:9789325 gene=ycdM locus_tag=Pvag_0805 note='coenzyme F420-dependent N5,N10-methylene tetrahydromethanopterin reductase and related flavin- dependent oxidoreductases' product=monooxygenase protein_id=YP_003930454.1 transl_table=11
NC_014562	GenBank	CDS	851186	851821	+	1	.	codon_start=1 db_xref=GI:308186324 db_xref=GeneID:9789326 gene=ycdC locus_tag=Pvag_0806 note='transcriptional regulator' product='HTH-type transcriptional regulator rutR' protein_id=YP_003930455.1 transl_table=11
NC_014562	GenBank	CDS	851860	852834	+	1	.	codon_start=1 db_xref=GI:308186325 db_xref=GeneID:9789327 locus_tag=Pvag_0807 note='membrane-bound metal-dependent hydrolases' product='hypothetical protein' protein_id=YP_003930456.1 transl_table=11
NC_014562	GenBank	CDS	852880	854274	+	-1	.	codon_start=1 db_xref=GI:308186326 db_xref=GeneID:9789328 gene=cycA locus_tag=Pvag_0808 note='gamma-aminobutyrate permease and related permeases' product='D-serine/D-alanine/glycine transporter' protein_id=YP_003930457.1 transl_table=11
NC_014562	GenBank	CDS	854561	855256	+	1	.	codon_start=1 db_xref=GI:308186327 db_xref=GeneID:9789329 locus_tag=Pvag_0809 note='Uncharacterized protein conserved in bacteria' product='hypothetical protein' protein_id=YP_003930458.1 transl_table=11
NC_014562	GenBank	CDS	856442	857164	+	1	.	codon_start=1 db_xref=GI:308186328 db_xref=GeneID:9789330 gene=phzR locus_tag=Pvag_0810 note='DNA-binding HTH domain-containing proteins' product='transcriptional activator protein phzR' protein_id=YP_003930459.1 transl_table=11
NC_014562	GenBank	CDS	857284	857898	+	1	.	codon_start=1 db_xref=GI:308186329 db_xref=GeneID:9789331 gene=phzI locus_tag=Pvag_0811 note='N-acyl-L-homoserine lactone synthetase' product='Autoinducer synthesis protein phzI' protein_id=YP_003930460.1 transl_table=11
NC_014562	GenBank	CDS	857932	858156	+	-1	.	codon_start=1 db_xref=GI:308186330 db_xref=GeneID:9789332 gene=yecF locus_tag=Pvag_0812 product='hypothetical protein' protein_id=YP_003930461.1 transl_table=11
NC_014562	GenBank	CDS	858588	859247	+	1	.	codon_start=1 db_xref=GI:308186331 db_xref=GeneID:9789333 gene=uvrY locus_tag=Pvag_0813 note='Response regulator containing a CheY-like receiver domain and an HTH DNA-binding domain' product='2-component transcriptional regulator' protein_id=YP_003930462.1 transl_table=11
NC_014562	GenBank	CDS	859240	861072	+	1	.	codon_start=1 db_xref=GI:308186332 db_xref=GeneID:9789334 gene=uvrC locus_tag=Pvag_0814 note='Nuclease subunit of the excinuclease complex' product='UvrABC system protein C' protein_id=YP_003930463.1 transl_table=11
NC_014562	GenBank	CDS	861142	861690	+	1	.	EC_number=2.7.8.5 codon_start=1 db_xref=GI:308186333 db_xref=GeneID:9789335 gene=pgsA locus_tag=Pvag_0815 note='phosphatidylglycerophosphate synthase' product='CDP-diacylglycerol--glycerol-3-phosphate 3-phosphatidyltransferase' protein_id=YP_003930464.1 transl_table=11
NC_014562	GenBank	tRNA	861843	861918	+	1	.	anticodon=(pos:861876..861878,aa:Gly) db_xref=GeneID:9789336 locus_tag=Pvag_0816 product=tRNA-Gly
NC_014562	GenBank	tRNA	861959	862032	+	1	.	anticodon=(pos:861991..861993,aa:Cys) db_xref=GeneID:9789337 locus_tag=Pvag_0817 product=tRNA-Cys
NC_014562	GenBank	tRNA	862043	862129	+	1	.	anticodon=(pos:862077..862079,aa:Leu) db_xref=GeneID:9789338 locus_tag=Pvag_0818 product=tRNA-Leu
NC_014562	GenBank	CDS	862261	862518	+	-1	.	codon_start=1 db_xref=GI:308186334 db_xref=GeneID:9789339 locus_tag=Pvag_0819 product='hypothetical protein' protein_id=YP_003930465.1 transl_table=11
NC_014562	GenBank	CDS	862973	863818	+	1	.	codon_start=1 db_xref=GI:308186335 db_xref=GeneID:9789340 locus_tag=Pvag_0820 note='transcriptional regulators' product='HTH-type transcriptional repressor purR' protein_id=YP_003930466.1 transl_table=11
NC_014562	GenBank	CDS	863851	864018	+	-1	.	codon_start=1 db_xref=GI:308186336 db_xref=GeneID:9789341 locus_tag=Pvag_0821 product='hypothetical protein' protein_id=YP_003930467.1 transl_table=11
NC_014562	GenBank	CDS	864212	864412	+	1	.	codon_start=1 db_xref=GI:308186337 db_xref=GeneID:9789342 locus_tag=Pvag_0822 product='hypothetical protein' protein_id=YP_003930468.1 transl_table=11
NC_014562	GenBank	CDS	864448	865953	+	-1	.	codon_start=1 db_xref=GI:308186338 db_xref=GeneID:9789343 gene=ybar3 locus_tag=Pvag_0823 note='sulfate permease and related transporters (MFS superfamily)' product='sulfate transporter 1' protein_id=YP_003930469.1 transl_table=11
NC_014562	GenBank	CDS	866092	866352	+	-1	.	codon_start=1 db_xref=GI:308186339 db_xref=GeneID:9789344 locus_tag=Pvag_0824 product='hypothetical protein' protein_id=YP_003930470.1 transl_table=11
NC_014562	GenBank	CDS	866746	867153	+	-1	.	codon_start=1 db_xref=GI:308186340 db_xref=GeneID:9789345 locus_tag=Pvag_0825 product='hypothetical protein' protein_id=YP_003930471.1 transl_table=11
NC_014562	GenBank	CDS	867195	868043	+	-1	.	codon_start=1 db_xref=GI:308186341 db_xref=GeneID:9789346 locus_tag=Pvag_0826 note='AraC-type DNA-binding domain-containing proteins' product='Arabinose operon regulatory protein' protein_id=YP_003930472.1 transl_table=11
NC_014562	GenBank	CDS	868189	868620	+	1	.	codon_start=1 db_xref=GI:308186342 db_xref=GeneID:9789347 gene=marr1 locus_tag=Pvag_0827 note='transcriptional regulators' product='transcriptional regulator slyA' protein_id=YP_003930473.1 transl_table=11
NC_014562	GenBank	CDS	868623	870308	+	1	.	codon_start=1 db_xref=GI:308186343 db_xref=GeneID:9789348 gene=rmrB locus_tag=Pvag_0828 note='Permeases of the major facilitator superfamily' product='multidrug resistance protein B' protein_id=YP_003930474.1 transl_table=11
NC_014562	GenBank	CDS	870305	871399	+	1	.	codon_start=1 db_xref=GI:308186344 db_xref=GeneID:9789349 gene=hlyD locus_tag=Pvag_0829 note='multidrug resistance efflux pump' product='multidrug resistance protein K' protein_id=YP_003930475.1 transl_table=11
NC_014562	GenBank	CDS	871396	872778	+	1	.	codon_start=1 db_xref=GI:308186345 db_xref=GeneID:9789350 gene=oprM locus_tag=Pvag_0830 note='outer membrane protein' product='RND efflux system, outer membrane protein' protein_id=YP_003930476.1 transl_table=11
NC_014562	GenBank	CDS	873048	873434	+	1	.	codon_start=1 db_xref=GI:308186346 db_xref=GeneID:9789351 locus_tag=Pvag_0831 product='hypothetical protein' protein_id=YP_003930477.1 transl_table=11
NC_014562	GenBank	CDS	873664	874395	+	1	.	codon_start=1 db_xref=GI:308186347 db_xref=GeneID:9789352 locus_tag=Pvag_0832 product='hypothetical protein' protein_id=YP_003930478.1 transl_table=11
NC_014562	GenBank	CDS	874388	875188	+	1	.	EC_number=2.3.1.51 codon_start=1 db_xref=GI:308186348 db_xref=GeneID:9789353 locus_tag=Pvag_0833 note='1-acyl-sn-glycerol-3-phosphate acyltransferase' product='phospholipid biosynthesis acyltransferase' protein_id=YP_003930479.1 transl_table=11
NC_014562	GenBank	CDS	875202	875459	+	1	.	codon_start=1 db_xref=GI:308186349 db_xref=GeneID:9789354 locus_tag=Pvag_0834 note='Acyl carrier protein' product='acyl carrier protein' protein_id=YP_003930480.1 transl_table=11
NC_014562	GenBank	CDS	875476	875730	+	1	.	codon_start=1 db_xref=GI:308186350 db_xref=GeneID:9789355 locus_tag=Pvag_0835 note='Acyl carrier protein' product='Acyl carrier protein (ACP)' protein_id=YP_003930481.1 transl_table=11
NC_014562	GenBank	CDS	875737	876300	+	1	.	codon_start=1 db_xref=GI:308186351 db_xref=GeneID:9789356 locus_tag=Pvag_0836 note='membrane protein' product='hypothetical protein' protein_id=YP_003930482.1 transl_table=11
NC_014562	GenBank	CDS	876264	877589	+	1	.	EC_number=6.2.1.1 codon_start=1 db_xref=GI:308186352 db_xref=GeneID:9789357 locus_tag=Pvag_0837 note='Acyl-coenzyme A synthetases/AMP-(fatty) acid ligases' product='acetyl-CoA synthetase' protein_id=YP_003930483.1 transl_table=11
NC_014562	GenBank	CDS	877602	877949	+	1	.	EC_number=4.2.1.- codon_start=1 db_xref=GI:308186353 db_xref=GeneID:9789358 locus_tag=Pvag_0838 note='3-hydroxymyristoyl/3-hydroxydecanoyl-(acyl carrier protein) dehydratases' product='(3R)-hydroxymyristoyl-ACP dehydratase' protein_id=YP_003930484.1 transl_table=11
NC_014562	GenBank	CDS	877943	879652	+	1	.	codon_start=1 db_xref=GI:308186354 db_xref=GeneID:9789359 locus_tag=Pvag_0839 note=acyltransferase product='hypothetical protein' protein_id=YP_003930485.1 transl_table=11
NC_014562	GenBank	CDS	879645	880058	+	1	.	codon_start=1 db_xref=GI:308186355 db_xref=GeneID:9789360 locus_tag=Pvag_0840 note=thioesterase product='hypothetical protein' protein_id=YP_003930486.1 transl_table=11
NC_014562	GenBank	CDS	880052	880660	+	1	.	codon_start=1 db_xref=GI:308186356 db_xref=GeneID:9789361 gene=lola3 locus_tag=Pvag_0841 note='outer membrane lipoprotein-sorting protein' product='hypothetical protein' protein_id=YP_003930487.1 transl_table=11
NC_014562	GenBank	CDS	880647	882953	+	1	.	codon_start=1 db_xref=GI:308186357 db_xref=GeneID:9789362 locus_tag=Pvag_0842 note=exporter product='hypothetical protein' protein_id=YP_003930488.1 transl_table=11
NC_014562	GenBank	CDS	882950	883522	+	1	.	codon_start=1 db_xref=GI:308186358 db_xref=GeneID:9789363 locus_tag=Pvag_0843 product='hypothetical protein' protein_id=YP_003930489.1 transl_table=11
NC_014562	GenBank	CDS	883519	884679	+	1	.	EC_number=2.3.1.41 codon_start=1 db_xref=GI:308186359 db_xref=GeneID:9789364 gene=fabF2 locus_tag=Pvag_0844 note='3-oxoacyl-(acyl-carrier-protein) synthase' product='3-oxoacyl-(acyl carrier protein) synthase' protein_id=YP_003930490.1 transl_table=11
NC_014562	GenBank	CDS	884672	885145	+	1	.	codon_start=1 db_xref=GI:308186360 db_xref=GeneID:9789365 locus_tag=Pvag_0845 note='3-hydroxymyristoyl/3-hydroxydecanoyl-(acyl carrier protein) dehydratases' product='(3R)-hydroxymyristoyl-ACP dehydratase' protein_id=YP_003930491.1 transl_table=11
NC_014562	GenBank	CDS	885142	885873	+	1	.	EC_number=1.1.1.100 codon_start=1 db_xref=GI:308186361 db_xref=GeneID:9789366 gene=fabG2 locus_tag=Pvag_0846 note='Dehydrogenases with different specificities (related to short-chain alcohol dehydrogenases)' product='beta-ketoacyl-ACP reductase' protein_id=YP_003930492.1 transl_table=11
NC_014562	GenBank	CDS	885870	887105	+	1	.	EC_number=2.3.1.41 codon_start=1 db_xref=GI:308186362 db_xref=GeneID:9789367 gene=fabF3 locus_tag=Pvag_0847 note='3-oxoacyl-(acyl-carrier-protein) synthase' product='beta-ketoacyl-ACP synthase' protein_id=YP_003930493.1 transl_table=11
NC_014562	GenBank	CDS	887238	887381	+	1	.	codon_start=1 db_xref=GI:308186363 db_xref=GeneID:9789368 locus_tag=Pvag_0848 product='hypothetical protein' protein_id=YP_003930494.1 transl_table=11
NC_014562	GenBank	CDS	887422	887595	+	1	.	codon_start=1 db_xref=GI:308186364 db_xref=GeneID:9789369 locus_tag=Pvag_0849 product='hypothetical protein' protein_id=YP_003930495.1 transl_table=11
NC_014562	GenBank	CDS	887583	888746	+	-1	.	codon_start=1 db_xref=GI:308186365 db_xref=GeneID:9789370 locus_tag=Pvag_0850 note='Beta-glucosidase/6-phospho-beta-glucosidase/beta- galactosidase' product='hypothetical protein' protein_id=YP_003930496.1 transl_table=11
NC_014562	GenBank	CDS	888842	890362	+	1	.	EC_number=2.7.8.- codon_start=1 db_xref=GI:308186366 db_xref=GeneID:9789371 gene=ymdC locus_tag=Pvag_0851 note='phosphatidylserine/phosphatidylglycerophosphate/ cardiolipin synthases and related enzymes' product='Cardiolipin synthetase' protein_id=YP_003930497.1 transl_table=11
NC_014562	GenBank	CDS	890531	891673	+	-1	.	EC_number=2.1.-.- codon_start=1 db_xref=GI:308186367 db_xref=GeneID:9789372 gene=ymdD locus_tag=Pvag_0852 note=acyltransferases product='glucans biosynthesis protein C' protein_id=YP_003930498.1 transl_table=11
NC_014562	GenBank	CDS	891912	893477	+	1	.	codon_start=1 db_xref=GI:308186368 db_xref=GeneID:9789373 gene=mdoG locus_tag=Pvag_0853 product='glucans biosynthesis protein G' protein_id=YP_003930499.1 transl_table=11
NC_014562	GenBank	CDS	893665	896022	+	1	.	EC_number=2.4.1.- codon_start=1 db_xref=GI:308186369 db_xref=GeneID:9789374 gene=mdoH locus_tag=Pvag_0854 note='glycosyltransferases, probably involved in cell wall biogenesis' product='glucans biosynthesis glucosyltransferase H' protein_id=YP_003930500.1 transl_table=11
NC_014562	GenBank	CDS	896150	896392	+	1	.	codon_start=1 db_xref=GI:308186370 db_xref=GeneID:9789375 gene=yceK locus_tag=Pvag_0855 note='periplasmic lipoprotein' product='hypothetical protein' protein_id=YP_003930501.1 transl_table=11
NC_014562	GenBank	CDS	896383	896784	+	-1	.	codon_start=1 db_xref=GI:308186371 db_xref=GeneID:9789376 gene=msyB locus_tag=Pvag_0856 product='Acidic protein msyB' protein_id=YP_003930502.1 transl_table=11
NC_014562	GenBank	CDS	897721	898644	+	-1	.	EC_number=2.3.1.- codon_start=1 db_xref=GI:308186372 db_xref=GeneID:9789377 gene=htrB locus_tag=Pvag_0857 note='Lauroyl/myristoyl acyltransferase' product='lipid A biosynthesis lauroyl acyltransferase' protein_id=YP_003930503.1 transl_table=11
NC_014562	GenBank	CDS	898898	899947	+	1	.	codon_start=1 db_xref=GI:308186373 db_xref=GeneID:9789378 gene=yceA locus_tag=Pvag_0858 note=sulfurtransferase product='hypothetical protein' protein_id=YP_003930504.1 transl_table=11
NC_014562	GenBank	CDS	899987	900562	+	-1	.	codon_start=1 db_xref=GI:308186374 db_xref=GeneID:9789379 gene=yceI locus_tag=Pvag_0859 note='Uncharacterized conserved protein' product='protein yceI' protein_id=YP_003930505.1 transl_table=11
NC_014562	GenBank	CDS	900564	901139	+	-1	.	codon_start=1 db_xref=GI:308186375 db_xref=GeneID:9789380 gene=yceJ locus_tag=Pvag_0860 note='cytochrome B561' product='cytochrome 2' protein_id=YP_003930506.1 transl_table=11
NC_014562	GenBank	CDS	901425	902537	+	-1	.	EC_number=1.5.3.1 codon_start=1 db_xref=GI:308186376 db_xref=GeneID:9789381 gene=solA locus_tag=Pvag_0861 note='glycine/D-amino acid oxidases (deaminating)' product='sarcosine oxidase-like protein' protein_id=YP_003930507.1 transl_table=11
NC_014562	GenBank	CDS	902632	902886	+	-1	.	codon_start=1 db_xref=GI:308186377 db_xref=GeneID:9789382 gene=yceP locus_tag=Pvag_0862 product='Biofilm regulator bssS' protein_id=YP_003930508.1 transl_table=11
NC_014562	GenBank	CDS	903133	903405	+	-1	.	codon_start=1 db_xref=GI:308186378 db_xref=GeneID:9789383 locus_tag=Pvag_0863 product='hypothetical protein' protein_id=YP_003930509.1 transl_table=11
NC_014562	GenBank	CDS	903551	903796	+	-1	.	codon_start=1 db_xref=GI:308186379 db_xref=GeneID:9789384 gene=dinI locus_tag=Pvag_0864 product='DNA-damage-inducible protein I' protein_id=YP_003930510.1 transl_table=11
NC_014562	GenBank	CDS	903859	904902	+	-1	.	EC_number=3.5.2.3 codon_start=1 db_xref=GI:308186380 db_xref=GeneID:9789385 gene=pyrC locus_tag=Pvag_0865 note=dihydroorotase product=dihydro-orotase protein_id=YP_003930511.1 transl_table=11
NC_014562	GenBank	CDS	905037	905600	+	-1	.	codon_start=1 db_xref=GI:308186381 db_xref=GeneID:9789386 gene=yceB locus_tag=Pvag_0866 product='hypothetical protein' protein_id=YP_003930512.1 transl_table=11
NC_014562	GenBank	CDS	905716	906363	+	-1	.	codon_start=1 db_xref=GI:308186382 db_xref=GeneID:9789387 gene=grxB locus_tag=Pvag_0867 product='glutaredoxin-2 (Grx2)' protein_id=YP_003930513.1 transl_table=11
NC_014562	GenBank	CDS	906652	907245	+	1	.	EC_number=2.3.1.128 codon_start=1 db_xref=GI:308186383 db_xref=GeneID:9789388 gene=rimJ locus_tag=Pvag_0868 note='Acetyltransferases, including N-acetylases of ribosomal proteins' product='ribosomal-protein-alanine acetyltransferase' protein_id=YP_003930514.1 transl_table=11
NC_014562	GenBank	CDS	907259	907897	+	1	.	codon_start=1 db_xref=GI:308186384 db_xref=GeneID:9789389 gene=yceH locus_tag=Pvag_0869 note='Uncharacterized protein conserved in bacteria' product='hypothetical protein' protein_id=YP_003930515.1 transl_table=11
NC_014562	GenBank	CDS	907899	908819	+	1	.	codon_start=1 db_xref=GI:308186385 db_xref=GeneID:9789390 gene=mviM locus_tag=Pvag_0870 note='dehydrogenases and related proteins' product='virulence factor mviM' protein_id=YP_003930516.1 transl_table=11
NC_014562	GenBank	CDS	908940	910478	+	1	.	codon_start=1 db_xref=GI:308186386 db_xref=GeneID:9789391 gene=mviN locus_tag=Pvag_0871 note='Uncharacterized membrane protein, virulence factor' product='virulence factor mviN' protein_id=YP_003930517.1 transl_table=11
NC_014562	GenBank	CDS	910783	911214	+	-1	.	codon_start=1 db_xref=GI:308186387 db_xref=GeneID:9789392 gene=flgN locus_tag=Pvag_0872 product='flagella synthesis protein flgN' protein_id=YP_003930518.1 transl_table=11
NC_014562	GenBank	CDS	911220	911525	+	-1	.	codon_start=1 db_xref=GI:308186388 db_xref=GeneID:9789393 gene=flgM locus_tag=Pvag_0873 product='Negative regulator of flagellin synthesis' protein_id=YP_003930519.1 transl_table=11
NC_014562	GenBank	CDS	911630	912289	+	-1	.	codon_start=1 db_xref=GI:308186389 db_xref=GeneID:9789394 gene=flgA locus_tag=Pvag_0874 product='flagella basal body P-ring formation protein flgA precursor' protein_id=YP_003930520.1 transl_table=11
NC_014562	GenBank	CDS	912444	912857	+	1	.	codon_start=1 db_xref=GI:308186390 db_xref=GeneID:9789395 gene=flgB locus_tag=Pvag_0875 note='flagellar basal body protein' product='flagellar basal-body rod protein flgB' protein_id=YP_003930521.1 transl_table=11
NC_014562	GenBank	CDS	912860	913264	+	1	.	codon_start=1 db_xref=GI:308186391 db_xref=GeneID:9789396 gene=flgC locus_tag=Pvag_0876 product='flagellar basal-body rod protein flgC' protein_id=YP_003930522.1 transl_table=11
NC_014562	GenBank	CDS	913277	913951	+	1	.	codon_start=1 db_xref=GI:308186392 db_xref=GeneID:9789397 gene=flgD locus_tag=Pvag_0877 product='Basal-body rod modification protein flgD' protein_id=YP_003930523.1 transl_table=11
NC_014562	GenBank	CDS	913978	915234	+	1	.	codon_start=1 db_xref=GI:308186393 db_xref=GeneID:9789398 gene=flgE locus_tag=Pvag_0878 product='flagellar hook protein FlgE' protein_id=YP_003930524.1 transl_table=11
NC_014562	GenBank	CDS	915255	916010	+	1	.	codon_start=1 db_xref=GI:308186394 db_xref=GeneID:9789399 gene=flgF locus_tag=Pvag_0879 note='flagellar basal body rod protein' product='flagellar basal-body rod protein flgF' protein_id=YP_003930525.1 transl_table=11
NC_014562	GenBank	CDS	916028	916810	+	1	.	codon_start=1 db_xref=GI:308186395 db_xref=GeneID:9789400 gene=flgG locus_tag=Pvag_0880 note='flagellar basal body rod protein' product='flagellar basal-body rod protein flgG' protein_id=YP_003930526.1 transl_table=11
NC_014562	GenBank	CDS	916994	917581	+	1	.	codon_start=1 db_xref=GI:308186396 db_xref=GeneID:9789401 gene=flgH locus_tag=Pvag_0881 product='flagellar L-ring protein' protein_id=YP_003930527.1 transl_table=11
NC_014562	GenBank	CDS	917591	918700	+	1	.	codon_start=1 db_xref=GI:308186397 db_xref=GeneID:9789402 gene=flgI locus_tag=Pvag_0882 product='flagellar P-ring protein' protein_id=YP_003930528.1 transl_table=11
NC_014562	GenBank	CDS	918700	919662	+	1	.	EC_number=3.2.1.- codon_start=1 db_xref=GI:308186398 db_xref=GeneID:9789403 gene=flgJ locus_tag=Pvag_0883 note='Rod binding protein' product='flagellar biosynthesis' protein_id=YP_003930529.1 transl_table=11
NC_014562	GenBank	CDS	919786	921438	+	1	.	codon_start=1 db_xref=GI:308186399 db_xref=GeneID:9789404 gene=flgK locus_tag=Pvag_0884 note='flagellar hook-associated protein' product='flagellar hook-associated protein 1 (HAP1)' protein_id=YP_003930530.1 transl_table=11
NC_014562	GenBank	CDS	921453	922418	+	1	.	codon_start=1 db_xref=GI:308186400 db_xref=GeneID:9789405 gene=flgL locus_tag=Pvag_0885 note='flagellin and related hook-associated proteins' product='flagellar hook-associated protein 3 (HAP3)' protein_id=YP_003930531.1 transl_table=11
NC_014562	GenBank	CDS	922768	926178	+	-1	.	EC_number=3.1.4.- codon_start=1 db_xref=GI:308186401 db_xref=GeneID:9789406 gene=rne locus_tag=Pvag_0886 note='ribonucleases G and E' product='ribonuclease E' protein_id=YP_003930532.1 transl_table=11
NC_014562	GenBank	CDS	926752	927708	+	1	.	EC_number=4.2.1.70 codon_start=1 db_xref=GI:308186402 db_xref=GeneID:9789407 gene=yceC locus_tag=Pvag_0887 note='Pseudouridylate synthases, 23S RNA-specific' product='pseudouridylate synthase' protein_id=YP_003930533.1 transl_table=11
NC_014562	GenBank	CDS	927722	928309	+	-1	.	codon_start=1 db_xref=GI:308186403 db_xref=GeneID:9789408 gene=yceF locus_tag=Pvag_0888 note='Nucleotide-binding protein implicated in inhibition of septum formation' product='Maf-like protein yceF' protein_id=YP_003930534.1 transl_table=11
NC_014562	GenBank	CDS	928450	928971	+	1	.	codon_start=1 db_xref=GI:308186404 db_xref=GeneID:9789409 gene=yceD locus_tag=Pvag_0889 note='metal-binding, possibly nucleic acid- binding protein' product='hypothetical protein' protein_id=YP_003930535.1 transl_table=11
NC_014562	GenBank	CDS	928986	929156	+	1	.	codon_start=1 db_xref=GI:308186405 db_xref=GeneID:9789410 gene=rpmF locus_tag=Pvag_0890 product='50S ribosomal protein L32' protein_id=YP_003930536.1 transl_table=11
NC_014562	GenBank	CDS	929182	930222	+	1	.	codon_start=1 db_xref=GI:308186406 db_xref=GeneID:9789411 gene=plsX locus_tag=Pvag_0891 note='Fatty acid/phospholipid biosynthesis enzyme' product='Fatty acid/phospholipid synthesis protein plsX' protein_id=YP_003930537.1 transl_table=11
NC_014562	GenBank	CDS	930223	931176	+	1	.	EC_number=2.3.1.41 codon_start=1 db_xref=GI:308186407 db_xref=GeneID:9789412 gene=fabH locus_tag=Pvag_0892 product='3-oxoacyl-ACP synthase' protein_id=YP_003930538.1 transl_table=11
NC_014562	GenBank	CDS	931193	932125	+	1	.	EC_number=2.3.1.39 codon_start=1 db_xref=GI:308186408 db_xref=GeneID:9789413 gene=fabD locus_tag=Pvag_0893 note='Membrane protease subunits, stomatin/prohibitin homologs' product='malonyl-CoA-[acyl-carrier-protein] transacylase' protein_id=YP_003930539.1 transl_table=11
NC_014562	GenBank	CDS	932136	932870	+	1	.	EC_number=1.1.1.100 codon_start=1 db_xref=GI:308186409 db_xref=GeneID:9789414 gene=fabg1 locus_tag=Pvag_0894 note='Dehydrogenases with different specificities (related to short-chain alcohol dehydrogenases)' product='3-oxoacyl-ACP reductase' protein_id=YP_003930540.1 transl_table=11
NC_014562	GenBank	CDS	933025	933261	+	1	.	codon_start=1 db_xref=GI:308186410 db_xref=GeneID:9789415 gene=acpP locus_tag=Pvag_0895 product='Acyl carrier protein (ACP)' protein_id=YP_003930541.1 transl_table=11
NC_014562	GenBank	CDS	933347	934588	+	1	.	EC_number=2.3.1.41 codon_start=1 db_xref=GI:308186411 db_xref=GeneID:9789416 gene=fabF locus_tag=Pvag_0896 note='3-oxoacyl-(acyl-carrier-protein) synthase' product='3-oxoacyl-ACP reductase' protein_id=YP_003930542.1 transl_table=11
NC_014562	GenBank	CDS	934744	935496	+	1	.	EC_number=4.1.3.38 codon_start=1 db_xref=GI:308186412 db_xref=GeneID:9789417 gene=pabC locus_tag=Pvag_0897 note='Branched-chain amino acid aminotransferase/4- amino-4-deoxychorismate lyase' product='4-amino-4-deoxychorismate lyase' protein_id=YP_003930543.1 transl_table=11
NC_014562	GenBank	CDS	935493	936512	+	1	.	EC_number=2.7.4.9 codon_start=1 db_xref=GI:308186413 db_xref=GeneID:9789418 gene=yceG locus_tag=Pvag_0898 note='periplasmic solute-binding protein' product='thymidylate kinase' protein_id=YP_003930544.1 transl_table=11
NC_014562	GenBank	CDS	936502	937134	+	1	.	EC_number=2.7.4.9 codon_start=1 db_xref=GI:308186414 db_xref=GeneID:9789419 gene=tmk locus_tag=Pvag_0899 product='thymidylate kinase' protein_id=YP_003930545.1 transl_table=11
NC_014562	GenBank	CDS	937134	938123	+	1	.	EC_number=2.7.7.7 codon_start=1 db_xref=GI:308186415 db_xref=GeneID:9789420 gene=holB locus_tag=Pvag_0900 note='DNA polymerase III gamma/tau subunits' product='DNA polymerase III subunit delta'' protein_id=YP_003930546.1 transl_table=11
NC_014562	GenBank	CDS	938142	938933	+	1	.	EC_number=3.1.21.- codon_start=1 db_xref=GI:308186416 db_xref=GeneID:9789421 gene=ycfH locus_tag=Pvag_0901 note='Mg-dependent DNase' product=deoxyribonuclease protein_id=YP_003930547.1 transl_table=11
NC_014562	GenBank	CDS	939223	940659	+	1	.	EC_number=2.7.1.69 codon_start=1 db_xref=GI:308186417 db_xref=GeneID:9789422 gene=ptsG locus_tag=Pvag_0902 note='phosphotransferase system IIBC components, glucose/maltose/N-acetylglucosamine-specific' product='PTS system glucose-specific IIBC component' protein_id=YP_003930548.1 transl_table=11
NC_014562	GenBank	CDS	940715	941854	+	-1	.	EC_number=3.2.1.- codon_start=1 db_xref=GI:308186418 db_xref=GeneID:9789423 gene=rhiN locus_tag=Pvag_0903 product='glycosyl hydrolase rhiN' protein_id=YP_003930549.1 transl_table=11
NC_014562	GenBank	CDS	941858	943456	+	-1	.	codon_start=1 db_xref=GI:308186419 db_xref=GeneID:9789424 gene=uxuT locus_tag=Pvag_0904 note='Na+/melibiose symporter and related transporters' product='oligogalacturonide transporter' protein_id=YP_003930550.1 transl_table=11
NC_014562	GenBank	CDS	943817	944167	+	1	.	codon_start=1 db_xref=GI:308186420 db_xref=GeneID:9789425 gene=ycfF locus_tag=Pvag_0905 note='Diadenosine tetraphosphate (Ap4A) hydrolase and other HIT family hydrolases' product='hypothetical protein' protein_id=YP_003930551.1 transl_table=11
NC_014562	GenBank	CDS	944254	944556	+	1	.	codon_start=1 db_xref=GI:308186421 db_xref=GeneID:9789426 gene=ycfL locus_tag=Pvag_0906 note='periplasmic lipoprotein' product='hypothetical protein' protein_id=YP_003930552.1 transl_table=11
NC_014562	GenBank	CDS	944568	945167	+	1	.	codon_start=1 db_xref=GI:308186422 db_xref=GeneID:9789427 gene=ycfM locus_tag=Pvag_0907 note='Collagen-binding surface adhesin SpaP (antigen I/II family)' product='hypothetical protein' protein_id=YP_003930553.1 transl_table=11
NC_014562	GenBank	CDS	945127	945966	+	1	.	EC_number=2.7.1.89 codon_start=1 db_xref=GI:308186423 db_xref=GeneID:9789428 gene=ycfN locus_tag=Pvag_0908 note='aminoglycoside phosphotransferase' product='thiamine kinase' protein_id=YP_003930554.1 transl_table=11
NC_014562	GenBank	CDS	946006	947046	+	1	.	EC_number=3.2.1.52 codon_start=1 db_xref=GI:308186424 db_xref=GeneID:9789429 gene=ycfO locus_tag=Pvag_0909 note='Beta-glucosidase-related glycosidases' product=beta-N-acetylhexosaminidase protein_id=YP_003930555.1 transl_table=11
NC_014562	GenBank	CDS	947087	947629	+	1	.	codon_start=1 db_xref=GI:308186425 db_xref=GeneID:9789430 gene=ycfP locus_tag=Pvag_0910 note=esterase product='hypothetical protein' protein_id=YP_003930556.1 transl_table=11
NC_014562	GenBank	CDS	947842	949146	+	1	.	EC_number=1.6.99.3 codon_start=1 db_xref=GI:308186426 db_xref=GeneID:9789431 gene=ndh locus_tag=Pvag_0911 note='NADH dehydrogenase, FAD-containing subunit' product='respiratory NADH dehydrogenase' protein_id=YP_003930557.1 transl_table=11
NC_014562	GenBank	CDS	949695	951413	+	1	.	codon_start=1 db_xref=GI:308186427 db_xref=GeneID:9789432 locus_tag=Pvag_0912 note='Hemolysin activation/secretion protein' product='hemolysin activation/secretion protein' protein_id=YP_003930558.1 transl_table=11
NC_014562	GenBank	CDS	951444	961886	+	1	.	codon_start=1 db_xref=GI:308186428 db_xref=GeneID:9789433 locus_tag=Pvag_0913 product='filamentous hemagglutinin family outer membrane protein' protein_id=YP_003930559.1 transl_table=11
NC_014562	GenBank	CDS	962484	962711	+	-1	.	codon_start=1 db_xref=GI:308186429 db_xref=GeneID:9789434 locus_tag=Pvag_0917 product='hypothetical protein' protein_id=YP_003930560.1 transl_table=11
NC_014562	GenBank	CDS	963827	964390	+	1	.	codon_start=1 db_xref=GI:308186430 db_xref=GeneID:9789435 gene=pagC locus_tag=Pvag_0918 note='Opacity protein and related surface antigens' product='virulence membrane protein pagC' protein_id=YP_003930561.1 transl_table=11
NC_014562	GenBank	CDS	964676	965215	+	1	.	codon_start=1 db_xref=GI:308186431 db_xref=GeneID:9789436 locus_tag=Pvag_0919 product='hypothetical protein' protein_id=YP_003930562.1 transl_table=11
NC_014562	GenBank	CDS	965488	966165	+	1	.	codon_start=1 db_xref=GI:308186432 db_xref=GeneID:9789437 gene=ycfJ locus_tag=Pvag_0920 note='outer membrane lipoprotein' product='hypothetical protein' protein_id=YP_003930563.1 transl_table=11
NC_014562	GenBank	CDS	966298	969762	+	-1	.	EC_number=3.6.1.- codon_start=1 db_xref=GI:308186433 db_xref=GeneID:9789438 gene=mfd locus_tag=Pvag_0921 note='transcription-repair coupling factor (superfamily II helicase)' product='transcription-repair-coupling factor' protein_id=YP_003930564.1 transl_table=11
NC_014562	GenBank	CDS	969969	970178	+	-1	.	codon_start=1 db_xref=GI:308186434 db_xref=GeneID:9789439 locus_tag=Pvag_0922 product='hypothetical protein' protein_id=YP_003930565.1 transl_table=11
NC_014562	GenBank	CDS	970426	971625	+	1	.	EC_number=3.6.3.- codon_start=1 db_xref=GI:308186435 db_xref=GeneID:9789440 gene=ycfU locus_tag=Pvag_0923 note='ABC-type transport system, involved in lipoprotein release, permease component' product='lipoprotein releasing system, transmembrane protein' protein_id=YP_003930566.1 transl_table=11
NC_014562	GenBank	CDS	971618	972322	+	1	.	EC_number=3.6.3.- codon_start=1 db_xref=GI:308186436 db_xref=GeneID:9789441 gene=ycfV locus_tag=Pvag_0924 note='ABC-type transport systems, ATPase components' product='lipoprotein releasing system ATP-binding protein' protein_id=YP_003930567.1 transl_table=11
NC_014562	GenBank	CDS	972322	973566	+	1	.	codon_start=1 db_xref=GI:308186437 db_xref=GeneID:9789442 gene=ycfW locus_tag=Pvag_0925 note='ABC-type transport system, involved in lipoprotein release, permease component' product='lipoprotein releasing system transmembrane protein' protein_id=YP_003930568.1 transl_table=11
NC_014562	GenBank	CDS	973713	974546	+	1	.	EC_number=3.5.1.- codon_start=1 db_xref=GI:308186438 db_xref=GeneID:9789443 gene=cobB locus_tag=Pvag_0926 note='NAD-dependent protein deacetylases, SIR2 family' product='nicotinic acid mononucleotide:5,6- dimethylbenzimidazole (DMB) phosphoribosyltransferase' protein_id=YP_003930569.1 transl_table=11
NC_014562	GenBank	CDS	974580	975623	+	-1	.	codon_start=1 db_xref=GI:308186439 db_xref=GeneID:9789444 gene=potD locus_tag=Pvag_0927 note='spermidine/putrescine-binding periplasmic protein' product='spermidine/putrescine-binding periplasmic protein potD' protein_id=YP_003930570.1 transl_table=11
NC_014562	GenBank	CDS	975635	976408	+	-1	.	codon_start=1 db_xref=GI:308186440 db_xref=GeneID:9789445 gene=potC locus_tag=Pvag_0928 note='ABC-type spermidine/putrescine transport system, permease component II' product='spermidine/putrescine transport system permease potC' protein_id=YP_003930571.1 transl_table=11
NC_014562	GenBank	CDS	976405	977265	+	-1	.	codon_start=1 db_xref=GI:308186441 db_xref=GeneID:9789446 gene=potB locus_tag=Pvag_0929 note='ABC-type sulfate transport system, permease component' product='spermidine/putrescine transport system permease potB' protein_id=YP_003930572.1 transl_table=11
NC_014562	GenBank	CDS	977249	978469	+	-1	.	EC_number=3.6.3.31 codon_start=1 db_xref=GI:308186442 db_xref=GeneID:9789447 gene=potA locus_tag=Pvag_0930 note='ABC-type spermidine/putrescine transport systems, ATPase components' product='spermidine/putrescine ABC transporter ATP-binding protein' protein_id=YP_003930573.1 transl_table=11
NC_014562	GenBank	CDS	978678	979838	+	1	.	EC_number=3.4.11.4 codon_start=1 db_xref=GI:308186443 db_xref=GeneID:9789448 gene=pept1 locus_tag=Pvag_0931 note='Di- and tripeptidases' product='peptidase T' protein_id=YP_003930574.1 transl_table=11
NC_014562	GenBank	CDS	979980	981104	+	-1	.	codon_start=1 db_xref=GI:308186444 db_xref=GeneID:9789449 gene=ycfD locus_tag=Pvag_0932 note='Uncharacterized conserved protein' product='hypothetical protein' protein_id=YP_003930575.1 transl_table=11
NC_014562	GenBank	CDS	981162	982622	+	-1	.	EC_number=2.7.3.- codon_start=1 db_xref=GI:308186445 db_xref=GeneID:9789450 gene=phoQ locus_tag=Pvag_0933 note='Signal transduction histidine kinase' product='sensor protein kinase' protein_id=YP_003930576.1 transl_table=11
NC_014562	GenBank	CDS	982625	983293	+	-1	.	codon_start=1 db_xref=GI:308186446 db_xref=GeneID:9789451 gene=phoP locus_tag=Pvag_0934 note='Response regulators consisting of a CheY-like receiver domain and a winged-helix DNA-binding domain' product='Response regulator' protein_id=YP_003930577.1 transl_table=11
NC_014562	GenBank	CDS	983398	984768	+	-1	.	EC_number=4.3.2.2 codon_start=1 db_xref=GI:308186447 db_xref=GeneID:9789452 gene=purB locus_tag=Pvag_0935 product='Adenylosuccinate lyase' protein_id=YP_003930578.1 transl_table=11
NC_014562	GenBank	CDS	984813	985454	+	-1	.	codon_start=1 db_xref=GI:308186448 db_xref=GeneID:9789453 gene=ycfC locus_tag=Pvag_0936 note='Uncharacterized protein involved in purine metabolism' product='hypothetical protein' protein_id=YP_003930579.1 transl_table=11
NC_014562	GenBank	CDS	985497	986609	+	-1	.	EC_number=2.1.1.61 codon_start=1 db_xref=GI:308186449 db_xref=GeneID:9789454 gene=trmU locus_tag=Pvag_0937 note='tRNA(5-methylaminomethyl-2- thiouridylate) methyltransferase, contains the PP-loop ATPase domain' product='tRNA (5-methyl aminomethyl-2-thiouridylate)-methyltransferase' protein_id=YP_003930580.1 transl_table=11
NC_014562	GenBank	CDS	986652	987125	+	-1	.	EC_number=3.6.-.- codon_start=1 db_xref=GI:308186450 db_xref=GeneID:9789455 gene=ymfB locus_tag=Pvag_0938 note='NTP pyrophosphohydrolases including oxidative damage repair enzymes' product=phosphohydrolase protein_id=YP_003930581.1 transl_table=11
NC_014562	GenBank	CDS	987170	987841	+	-1	.	EC_number=4.2.1.70 codon_start=1 db_xref=GI:308186451 db_xref=GeneID:9789456 gene=ymfC locus_tag=Pvag_0939 note='Pseudouridylate synthases, 23S RNA-specific' product='ribosomal large subunit pseudouridine synthase' protein_id=YP_003930582.1 transl_table=11
NC_014562	GenBank	CDS	987937	989187	+	1	.	EC_number=1.1.1.42 codon_start=1 db_xref=GI:308186452 db_xref=GeneID:9789457 gene=icdA locus_tag=Pvag_0940 note='Isocitrate/isopropylmalate dehydrogenase' product='isocitrate dehydrogenase' protein_id=YP_003930583.1 transl_table=11
NC_014562	GenBank	CDS	989971	991116	+	-1	.	codon_start=1 db_xref=GI:308186453 db_xref=GeneID:9789458 gene=int3 locus_tag=Pvag_0941 product=integrase protein_id=YP_003930584.1 transl_table=11
NC_014562	GenBank	CDS	991368	992093	+	-1	.	codon_start=1 db_xref=GI:308186454 db_xref=GeneID:9789459 locus_tag=Pvag_0943 product='hypothetical protein' protein_id=YP_003930585.1 transl_table=11
NC_014562	GenBank	CDS	993974	994462	+	1	.	codon_start=1 db_xref=GI:308186455 db_xref=GeneID:9789460 gene=ymfL locus_tag=Pvag_0944 product='hypothetical protein' protein_id=YP_003930586.1 transl_table=11
NC_014562	GenBank	CDS	994899	995846	+	1	.	codon_start=1 db_xref=GI:308186456 db_xref=GeneID:9789461 locus_tag=Pvag_0945 product='Replication protein 15' protein_id=YP_003930587.1 transl_table=11
NC_014562	GenBank	CDS	995859	997199	+	1	.	codon_start=1 db_xref=GI:308186457 db_xref=GeneID:9789462 locus_tag=Pvag_0946 note='transcriptional regulators' product='chromosome-partitioning protein parB' protein_id=YP_003930588.1 transl_table=11
NC_014562	GenBank	CDS	997923	998909	+	1	.	codon_start=1 db_xref=GI:308186458 db_xref=GeneID:9789463 locus_tag=Pvag_0947 note='Retron-type reverse transcriptase' product='hypothetical protein' protein_id=YP_003930589.1 transl_table=11
NC_014562	GenBank	CDS	998917	1000251	+	1	.	EC_number=3.6.3.31 codon_start=1 db_xref=GI:308186459 db_xref=GeneID:9789464 locus_tag=Pvag_0948 note='ABC-type uncharacterized transport system, duplicated ATPase component' product='spermidine/putrescine import ATP-binding protein potA' protein_id=YP_003930590.1 transl_table=11
NC_014562	GenBank	CDS	1001266	1002306	+	1	.	codon_start=1 db_xref=GI:308186460 db_xref=GeneID:9789465 locus_tag=Pvag_0949 note='DNA modification methylase' product='hypothetical protein' protein_id=YP_003930591.1 transl_table=11
NC_014562	GenBank	CDS	1002341	1002727	+	1	.	codon_start=1 db_xref=GI:308186461 db_xref=GeneID:9789466 locus_tag=Pvag_0950 product='hypothetical protein' protein_id=YP_003930592.1 transl_table=11
NC_014562	GenBank	CDS	1002706	1003020	+	1	.	codon_start=1 db_xref=GI:308186462 db_xref=GeneID:9789467 locus_tag=Pvag_0951 product='prophage membrane protein' protein_id=YP_003930593.1 transl_table=11
NC_014562	GenBank	CDS	1003013	1003480	+	1	.	EC_number=3.2.1.17 codon_start=1 db_xref=GI:308186463 db_xref=GeneID:9789468 gene=E locus_tag=Pvag_0952 product=lysozyme protein_id=YP_003930594.1 transl_table=11
NC_014562	GenBank	CDS	1003480	1003734	+	1	.	codon_start=1 db_xref=GI:308186464 db_xref=GeneID:9789469 locus_tag=Pvag_0953 product='hypothetical protein' protein_id=YP_003930595.1 transl_table=11
NC_014562	GenBank	CDS	1005357	1005800	+	1	.	codon_start=1 db_xref=GI:308186465 db_xref=GeneID:9789470 locus_tag=Pvag_0954 product='hypothetical protein' protein_id=YP_003930596.1 transl_table=11
NC_014562	GenBank	CDS	1006061	1006690	+	1	.	codon_start=1 db_xref=GI:308186466 db_xref=GeneID:9789471 locus_tag=Pvag_0955 product='hypothetical protein' protein_id=YP_003930597.1 transl_table=11
NC_014562	GenBank	CDS	1006722	1007180	+	1	.	codon_start=1 db_xref=GI:308186467 db_xref=GeneID:9789472 locus_tag=Pvag_0956 note='Uncharacterized conserved protein' product='hypothetical protein' protein_id=YP_003930598.1 transl_table=11
NC_014562	GenBank	CDS	1007322	1008125	+	1	.	codon_start=1 db_xref=GI:308186468 db_xref=GeneID:9789473 locus_tag=Pvag_0957 note='phage terminase large subunit' product='PBSX phage terminase large subunit' protein_id=YP_003930599.1 transl_table=11
NC_014562	GenBank	CDS	1008206	1009153	+	1	.	codon_start=1 db_xref=GI:308186469 db_xref=GeneID:9789474 locus_tag=Pvag_0958 product='hypothetical protein' protein_id=YP_003930600.1 transl_table=11
NC_014562	GenBank	CDS	1009071	1010096	+	1	.	codon_start=1 db_xref=GI:308186470 db_xref=GeneID:9789475 locus_tag=Pvag_0959 note='Uncharacterized protein, homolog of phage Mu protein gp30' product='hypothetical protein' protein_id=YP_003930601.1 transl_table=11
NC_014562	GenBank	CDS	1010223	1010621	+	1	.	codon_start=1 db_xref=GI:308186471 db_xref=GeneID:9789476 locus_tag=Pvag_0960 product='hypothetical protein' protein_id=YP_003930602.1 transl_table=11
NC_014562	GenBank	CDS	1010618	1011001	+	1	.	codon_start=1 db_xref=GI:308186472 db_xref=GeneID:9789477 locus_tag=Pvag_0961 product='hypothetical protein' protein_id=YP_003930603.1 transl_table=11
NC_014562	GenBank	CDS	1011062	1012342	+	1	.	codon_start=1 db_xref=GI:308186473 db_xref=GeneID:9789478 locus_tag=Pvag_0962 note='Bacterial surface proteins containing Ig-like domains' product='hypothetical protein' protein_id=YP_003930604.1 transl_table=11
NC_014562	GenBank	CDS	1012398	1014830	+	1	.	codon_start=1 db_xref=GI:308186474 db_xref=GeneID:9789479 gene=amsF locus_tag=Pvag_0963 product='EPS depolymerase' protein_id=YP_003930605.1 transl_table=11
NC_014562	GenBank	CDS	1015574	1015762	+	1	.	codon_start=1 db_xref=GI:308186475 db_xref=GeneID:9789480 locus_tag=Pvag_0964 product='hypothetical protein' protein_id=YP_003930606.1 transl_table=11
NC_014562	GenBank	CDS	1017289	1018305	+	1	.	codon_start=1 db_xref=GI:308186476 db_xref=GeneID:9789481 locus_tag=Pvag_0965 product='hypothetical protein' protein_id=YP_003930607.1 transl_table=11
NC_014562	GenBank	CDS	1018571	1019596	+	-1	.	codon_start=1 db_xref=GI:308186477 db_xref=GeneID:9789482 locus_tag=Pvag_0966 product='hypothetical protein' protein_id=YP_003930608.1 transl_table=11
NC_014562	GenBank	CDS	1020485	1021354	+	-1	.	codon_start=1 db_xref=GI:308186478 db_xref=GeneID:9789483 locus_tag=Pvag_0967 product='hypothetical protein' protein_id=YP_003930609.1 transl_table=11
NC_014562	GenBank	CDS	1022548	1023531	+	1	.	codon_start=1 db_xref=GI:308186479 db_xref=GeneID:9789484 gene=xerd1 locus_tag=Pvag_0968 note='Site-specific recombinase XerD' product='tyrosine recombinase XerC' protein_id=YP_003930610.1 transl_table=11
NC_014562	GenBank	CDS	1023533	1025650	+	1	.	codon_start=1 db_xref=GI:308186480 db_xref=GeneID:9789485 locus_tag=Pvag_0969 product='phage integrase family site-specific recombinase' protein_id=YP_003930611.1 transl_table=11
NC_014562	GenBank	CDS	1025776	1026177	+	1	.	codon_start=1 db_xref=GI:308186481 db_xref=GeneID:9789486 locus_tag=Pvag_0970 note='Lactoylglutathione lyase and related lyases' product='hypothetical protein' protein_id=YP_003930612.1 transl_table=11
NC_014562	GenBank	CDS	1026311	1026685	+	-1	.	codon_start=1 db_xref=GI:308186482 db_xref=GeneID:9789487 gene=crcb1 locus_tag=Pvag_0971 note='Integral membrane protein possibly involved in chromosome condensation' product='protein crcB' protein_id=YP_003930613.1 transl_table=11
NC_014562	GenBank	CDS	1026932	1027462	+	-1	.	EC_number=5.4.2.1 codon_start=1 db_xref=GI:308186483 db_xref=GeneID:9789488 gene=gpma3 locus_tag=Pvag_0972 product='phosphoglycerate mutase' protein_id=YP_003930614.1 transl_table=11
NC_014562	GenBank	CDS	1027440	1028729	+	-1	.	EC_number=4.2.1.11 codon_start=1 db_xref=GI:308186484 db_xref=GeneID:9789489 gene=eno1 locus_tag=Pvag_0973 product=enolase protein_id=YP_003930615.1 transl_table=11
NC_014562	GenBank	CDS	1028745	1029170	+	-1	.	codon_start=1 db_xref=GI:308186485 db_xref=GeneID:9789490 gene=uspa1 locus_tag=Pvag_0974 note='universal stress protein UspA and related nucleotide-binding proteins' product='universal stress protein A' protein_id=YP_003930616.1 transl_table=11
NC_014562	GenBank	CDS	1029167	1030075	+	-1	.	EC_number=3.6.1.1 codon_start=1 db_xref=GI:308186486 db_xref=GeneID:9789491 gene=ppaC locus_tag=Pvag_0975 note='Inorganic pyrophosphatase/exopolyphosphatase' product='inorganic pyrophosphatase' protein_id=YP_003930617.1 transl_table=11
NC_014562	GenBank	CDS	1030273	1030851	+	-1	.	codon_start=1 db_xref=GI:308186487 db_xref=GeneID:9789492 locus_tag=Pvag_0976 note='uracil-DNA glycosylase' product='hypothetical protein' protein_id=YP_003930618.1 transl_table=11
NC_014562	GenBank	CDS	1030869	1032029	+	-1	.	codon_start=1 db_xref=GI:308186488 db_xref=GeneID:9789493 gene=mae1 locus_tag=Pvag_0977 note='Tellurite resistance protein and related permeases' product='malic acid transport protein' protein_id=YP_003930619.1 transl_table=11
NC_014562	GenBank	CDS	1032180	1033244	+	-1	.	codon_start=1 db_xref=GI:308186489 db_xref=GeneID:9789494 locus_tag=Pvag_0978 note='FOG: WD40 repeat' product='Vegetative incompatibility protein HET-E-1' protein_id=YP_003930620.1 transl_table=11
NC_014562	GenBank	CDS	1033428	1034453	+	1	.	EC_number=3.4.21.- codon_start=1 db_xref=GI:308186490 db_xref=GeneID:9789495 gene=umuc1 locus_tag=Pvag_0979 note='Nucleotidyltransferase/DNA polymerase involved in DNA repair' product='UmuC protein' protein_id=YP_003930621.1 transl_table=11
NC_014562	GenBank	CDS	1034712	1034828	+	1	.	codon_start=1 db_xref=GI:308186491 db_xref=GeneID:9789496 locus_tag=Pvag_0980 product='hypothetical protein' protein_id=YP_003930622.1 transl_table=11
NC_014562	GenBank	CDS	1035170	1035367	+	1	.	codon_start=1 db_xref=GI:308186492 db_xref=GeneID:9789497 locus_tag=Pvag_0981 product='hypothetical protein' protein_id=YP_003930623.1 transl_table=11
NC_014562	GenBank	CDS	1035531	1035731	+	1	.	codon_start=1 db_xref=GI:308186493 db_xref=GeneID:9789498 locus_tag=Pvag_0982 product='hypothetical protein' protein_id=YP_003930624.1 transl_table=11
NC_014562	GenBank	CDS	1036029	1037039	+	1	.	EC_number=2.4.-.- codon_start=1 db_xref=GI:308186494 db_xref=GeneID:9789499 gene=rfaf1 locus_tag=Pvag_0983 note='ADP-heptose:LPS heptosyltransferase' product='glycosyl transferase family protein' protein_id=YP_003930625.1 transl_table=11
NC_014562	GenBank	CDS	1037033	1037362	+	-1	.	codon_start=1 db_xref=GI:308186495 db_xref=GeneID:9789500 locus_tag=Pvag_0984 product='hypothetical protein' protein_id=YP_003930626.1 transl_table=11
NC_014562	GenBank	CDS	1037362	1038279	+	-1	.	EC_number=2.-.-.- codon_start=1 db_xref=GI:308186496 db_xref=GeneID:9789501 gene=waaQ locus_tag=Pvag_0985 note='ADP-heptose:LPS heptosyltransferase' product='lipopolysaccharide core biosynthesis glycosyltransferase rfaQ' protein_id=YP_003930627.1 transl_table=11
NC_014562	GenBank	CDS	1038355	1038501	+	1	.	codon_start=1 db_xref=GI:308186497 db_xref=GeneID:9789502 locus_tag=Pvag_0986 product='hypothetical protein' protein_id=YP_003930628.1 transl_table=11
NC_014562	GenBank	CDS	1038781	1038951	+	-1	.	codon_start=1 db_xref=GI:308186498 db_xref=GeneID:9789503 locus_tag=Pvag_0987 product='hypothetical protein' protein_id=YP_003930629.1 transl_table=11
NC_014562	GenBank	CDS	1039115	1039363	+	-1	.	codon_start=1 db_xref=GI:308186499 db_xref=GeneID:9789504 locus_tag=Pvag_0988 product='hypothetical protein' protein_id=YP_003930630.1 transl_table=11
NC_014562	GenBank	CDS	1039544	1039756	+	1	.	codon_start=1 db_xref=GI:308186500 db_xref=GeneID:9789505 locus_tag=Pvag_0989 product='hypothetical protein' protein_id=YP_003930631.1 transl_table=11
NC_014562	GenBank	CDS	1039776	1040786	+	-1	.	codon_start=1 db_xref=GI:308186501 db_xref=GeneID:9789506 gene=ppx1 locus_tag=Pvag_0990 note=Exopolyphosphatase product=exopolyphosphatase protein_id=YP_003930632.1 transl_table=11
NC_014562	GenBank	CDS	1040810	1041367	+	-1	.	codon_start=1 db_xref=GI:308186502 db_xref=GeneID:9789507 locus_tag=Pvag_0991 product='hypothetical protein' protein_id=YP_003930633.1 transl_table=11
NC_014562	GenBank	CDS	1041429	1041758	+	-1	.	codon_start=1 db_xref=GI:308186503 db_xref=GeneID:9789508 locus_tag=Pvag_0992 product='hypothetical protein' protein_id=YP_003930634.1 transl_table=11
NC_014562	GenBank	CDS	1041973	1042152	+	1	.	codon_start=1 db_xref=GI:308186504 db_xref=GeneID:9789509 locus_tag=Pvag_0993 product='hypothetical protein' protein_id=YP_003930635.1 transl_table=11
NC_014562	GenBank	CDS	1042339	1042722	+	1	.	codon_start=1 db_xref=GI:308186505 db_xref=GeneID:9789510 locus_tag=Pvag_0994 product='hypothetical protein' protein_id=YP_003930636.1 transl_table=11
NC_014562	GenBank	CDS	1042737	1043150	+	1	.	EC_number=2.3.1.- codon_start=1 db_xref=GI:308186506 db_xref=GeneID:9789511 gene=bls1 locus_tag=Pvag_0995 note='histone acetyltransferase HPA2 and related acetyltransferases' product='Blasticidin S-acetyltransferase' protein_id=YP_003930637.1 transl_table=11
NC_014562	GenBank	CDS	1043151	1043813	+	-1	.	codon_start=1 db_xref=GI:308186507 db_xref=GeneID:9789512 locus_tag=Pvag_0996 note='Zn-dependent hydrolases, including glyoxylases' product='hypothetical protein' protein_id=YP_003930638.1 transl_table=11
NC_014562	GenBank	CDS	1043836	1044762	+	-1	.	EC_number=3.4.17.13 codon_start=1 db_xref=GI:308186508 db_xref=GeneID:9789513 gene=ycgQ locus_tag=Pvag_0997 note='Uncharacterized proteins, homologs of microcin C7 resistance protein MccF' product='muramoyltetrapeptide carboxypeptidase' protein_id=YP_003930639.1 transl_table=11
NC_014562	GenBank	CDS	1045064	1045555	+	1	.	EC_number=3.2.1.- codon_start=1 db_xref=GI:308186509 db_xref=GeneID:9789514 gene=mltE locus_tag=Pvag_0998 note='Soluble lytic murein transglycosylase and related regulatory proteins (some contain LysM/invasin domains)' product='membrane-bound lytic murein transglycosylase E' protein_id=YP_003930640.1 transl_table=11
NC_014562	GenBank	CDS	1045566	1046522	+	-1	.	codon_start=1 db_xref=GI:308186510 db_xref=GeneID:9789515 locus_tag=Pvag_0999 note='transcriptional regulator, contains sigma factor-related N-terminal domain' product='deoxyribonucleoside regulator' protein_id=YP_003930641.1 transl_table=11
NC_014562	GenBank	CDS	1046707	1047648	+	1	.	codon_start=1 db_xref=GI:308186511 db_xref=GeneID:9789516 locus_tag=Pvag_1000 note='transcriptional regulators' product='HTH-type transcriptional repressor purR' protein_id=YP_003930642.1 transl_table=11
NC_014562	GenBank	CDS	1047651	1048250	+	1	.	codon_start=1 db_xref=GI:308186512 db_xref=GeneID:9789517 locus_tag=Pvag_1001 note='periplasmic lipoprotein' product=lipoprotein protein_id=YP_003930643.1 transl_table=11
NC_014562	GenBank	CDS	1048250	1049764	+	1	.	EC_number=3.6.3.- codon_start=1 db_xref=GI:308186513 db_xref=GeneID:9789518 locus_tag=Pvag_1002 note='ATPase components of various ABC-type transport systems, contain duplicated ATPase' product='ABC transporter ATP-binding protein' protein_id=YP_003930644.1 transl_table=11
NC_014562	GenBank	CDS	1049767	1050873	+	1	.	codon_start=1 db_xref=GI:308186514 db_xref=GeneID:9789519 locus_tag=Pvag_1003 note='ribose/xylose/arabinose/galactoside ABC-type transport systems, permease components' product='ABC transporter permease' protein_id=YP_003930645.1 transl_table=11
NC_014562	GenBank	CDS	1051057	1051887	+	1	.	codon_start=1 db_xref=GI:308186515 db_xref=GeneID:9789520 gene=tktB locus_tag=Pvag_1004 note=transketolase product='hypothetical protein' protein_id=YP_003930646.1 transl_table=11
NC_014562	GenBank	CDS	1051880	1052824	+	1	.	codon_start=1 db_xref=GI:308186516 db_xref=GeneID:9789521 gene=tkt1 locus_tag=Pvag_1005 note='deoxyxylulose-5-phosphate synthase' product='hypothetical protein' protein_id=YP_003930647.1 transl_table=11
NC_014562	GenBank	CDS	1052827	1054314	+	1	.	EC_number=2.7.1.30 codon_start=1 db_xref=GI:308186517 db_xref=GeneID:9789522 gene=glpk1 locus_tag=Pvag_1006 product='glycerol kinase' protein_id=YP_003930648.1 transl_table=11
NC_014562	GenBank	CDS	1054335	1055753	+	1	.	codon_start=1 db_xref=GI:308186518 db_xref=GeneID:9789523 locus_tag=Pvag_1007 note='L-fucose isomerase and related proteins' product='hypothetical protein' protein_id=YP_003930649.1 transl_table=11
NC_014562	GenBank	CDS	1055874	1057004	+	-1	.	codon_start=1 db_xref=GI:308186519 db_xref=GeneID:9789524 locus_tag=Pvag_1008 note='Small-conductance mechanosensitive channel' product='MscS family protein' protein_id=YP_003930650.1 transl_table=11
NC_014562	GenBank	CDS	1057101	1057835	+	-1	.	codon_start=1 db_xref=GI:308186520 db_xref=GeneID:9789525 gene=ycgR locus_tag=Pvag_1009 note=glycosyltransferase product='hypothetical protein' protein_id=YP_003930651.1 transl_table=11
NC_014562	GenBank	CDS	1058045	1058293	+	1	.	codon_start=1 db_xref=GI:308186521 db_xref=GeneID:9789526 gene=yeaq1 locus_tag=Pvag_1010 product='hypothetical protein' protein_id=YP_003930652.1 transl_table=11
NC_014562	GenBank	CDS	1059668	1061767	+	-1	.	codon_start=1 db_xref=GI:308186522 db_xref=GeneID:9789527 gene=foxA locus_tag=Pvag_1011 note='outer membrane receptor for ferric coprogen and ferric-rhodotorulic acid' product='TonB-dependent siderophore receptor precursor' protein_id=YP_003930653.1 transl_table=11
NC_014562	GenBank	CDS	1061959	1063644	+	-1	.	EC_number=3.2.1.28 codon_start=1 db_xref=GI:308186523 db_xref=GeneID:9789528 gene=treA locus_tag=Pvag_1012 note='Neutral trehalase' product='trehalase, periplasmic' protein_id=YP_003930654.1 transl_table=11
NC_014562	GenBank	CDS	1063855	1064796	+	1	.	EC_number=1.1.1.79 codon_start=1 db_xref=GI:308186524 db_xref=GeneID:9789529 gene=ycdW locus_tag=Pvag_1013 note='phosphoglycerate dehydrogenase and related dehydrogenases' product='2-hydroxyacid dehydrogenase' protein_id=YP_003930655.1 transl_table=11
NC_014562	GenBank	CDS	1064836	1065573	+	1	.	EC_number=3.1.-.- codon_start=1 db_xref=GI:308186525 db_xref=GeneID:9789530 gene=ycdX locus_tag=Pvag_1014 note='histidinol phosphatase and related hydrolases of the PHP family' product=hydrolase protein_id=YP_003930656.1 transl_table=11
NC_014562	GenBank	CDS	1065602	1066168	+	1	.	codon_start=1 db_xref=GI:308186526 db_xref=GeneID:9789531 gene=ycdY locus_tag=Pvag_1015 note='Uncharacterized component of anaerobic dehydrogenases' product='hypothetical protein' protein_id=YP_003930657.1 transl_table=11
NC_014562	GenBank	CDS	1066170	1067558	+	-1	.	codon_start=1 db_xref=GI:308186527 db_xref=GeneID:9789532 gene=caiB locus_tag=Pvag_1016 note='acyl-CoA transferases/carnitine dehydratase' product='hypothetical protein' protein_id=YP_003930658.1 transl_table=11
NC_014562	GenBank	CDS	1067596	1068480	+	-1	.	codon_start=1 db_xref=GI:308186528 db_xref=GeneID:9789533 locus_tag=Pvag_1017 note='Permeases of the drug/metabolite transporter (DMT) superfamily' product='DMT superfamily transporter' protein_id=YP_003930659.1 transl_table=11
NC_014562	GenBank	CDS	1068653	1069378	+	1	.	EC_number=6.3.-.- codon_start=1 db_xref=GI:308186529 db_xref=GeneID:9789534 gene=guaa1 locus_tag=Pvag_1018 note='GMP synthase - glutamine amidotransferase domain' product='GMP synthase' protein_id=YP_003930660.1 transl_table=11
NC_014562	GenBank	CDS	1069366	1069929	+	-1	.	EC_number=2.1.1.144 codon_start=1 db_xref=GI:308186530 db_xref=GeneID:9789535 locus_tag=Pvag_1019 note='phospholipid N-methyltransferase' product='trans-aconitate 2-methyltransferase' protein_id=YP_003930661.1 transl_table=11
NC_014562	GenBank	CDS	1070163	1071683	+	1	.	EC_number=1.2.1.3 codon_start=1 db_xref=GI:308186531 db_xref=GeneID:9789536 gene=aldB locus_tag=Pvag_1020 note='NAD-dependent aldehyde dehydrogenases' product='aldehyde dehydrogenase' protein_id=YP_003930662.1 transl_table=11
NC_014562	GenBank	CDS	1072750	1073346	+	1	.	codon_start=1 db_xref=GI:308186532 db_xref=GeneID:9789537 locus_tag=Pvag_1021 product='type VI secretion system-associated hypothetical protein' protein_id=YP_003930663.1 transl_table=11
NC_014562	GenBank	CDS	1073370	1073867	+	1	.	codon_start=1 db_xref=GI:308186533 db_xref=GeneID:9789538 locus_tag=Pvag_1022 product='type VI secretion system, core protein' protein_id=YP_003930664.1 transl_table=11
NC_014562	GenBank	CDS	1073873	1075213	+	1	.	codon_start=1 db_xref=GI:308186534 db_xref=GeneID:9789539 locus_tag=Pvag_1023 note='Uncharacterized protein conserved in bacteria' product='type VI secretion system, core protein' protein_id=YP_003930665.1 transl_table=11
NC_014562	GenBank	CDS	1075231	1076469	+	1	.	codon_start=1 db_xref=GI:308186535 db_xref=GeneID:9789540 locus_tag=Pvag_1024 note='Uncharacterized protein conserved in bacteria' product='type VI secretion system, core protein' protein_id=YP_003930666.1 transl_table=11
NC_014562	GenBank	CDS	1076473	1080102	+	1	.	codon_start=1 db_xref=GI:308186536 db_xref=GeneID:9789541 locus_tag=Pvag_1025 product='type VI secretion system, core protein' protein_id=YP_003930667.1 transl_table=11
NC_014562	GenBank	CDS	1080117	1080833	+	1	.	codon_start=1 db_xref=GI:308186537 db_xref=GeneID:9789542 locus_tag=Pvag_1026 product='type VI secretion system-associated hypothetical protein' protein_id=YP_003930668.1 transl_table=11
NC_014562	GenBank	CDS	1080844	1081866	+	1	.	codon_start=1 db_xref=GI:308186538 db_xref=GeneID:9789543 locus_tag=Pvag_1027 note='Uncharacterized protein conserved in bacteria' product='type VI secretion system, core protein' protein_id=YP_003930669.1 transl_table=11
NC_014562	GenBank	CDS	1081946	1082479	+	1	.	codon_start=1 db_xref=GI:308186539 db_xref=GeneID:9789544 locus_tag=Pvag_1028 product='type VI secretion system, core protein' protein_id=YP_003930670.1 transl_table=11
NC_014562	GenBank	CDS	1082476	1083975	+	1	.	codon_start=1 db_xref=GI:308186540 db_xref=GeneID:9789545 locus_tag=Pvag_1029 product='type VI secretion system, core protein' protein_id=YP_003930671.1 transl_table=11
NC_014562	GenBank	CDS	1084021	1084281	+	1	.	codon_start=1 db_xref=GI:308186541 db_xref=GeneID:9789546 locus_tag=Pvag_1030 product='hypothetical protein' protein_id=YP_003930672.1 transl_table=11
NC_014562	GenBank	CDS	1084523	1085005	+	1	.	codon_start=1 db_xref=GI:308186542 db_xref=GeneID:9789547 gene=hcp locus_tag=Pvag_1031 note='Hemolysin-coregulated protein (uncharacterized)' product='type VI secretion system, effector protein hcp' protein_id=YP_003930673.1 transl_table=11
NC_014562	GenBank	CDS	1085110	1086102	+	1	.	codon_start=1 db_xref=GI:308186543 db_xref=GeneID:9789548 locus_tag=Pvag_1032 product='type VI secretion system-associated hypothetical protein' protein_id=YP_003930674.1 transl_table=11
NC_014562	GenBank	CDS	1086655	1087038	+	1	.	codon_start=1 db_xref=GI:308186544 db_xref=GeneID:9789549 locus_tag=Pvag_1033 product='type VI secretion system-associated hypothetical protein' protein_id=YP_003930675.1 transl_table=11
NC_014562	GenBank	CDS	1086992	1087450	+	1	.	codon_start=1 db_xref=GI:308186545 db_xref=GeneID:9789550 locus_tag=Pvag_1034 note='Uncharacterized protein conserved in bacteria' product='type VI secretion system-associated hypothetical protein' protein_id=YP_003930676.1 transl_table=11
NC_014562	GenBank	CDS	1087748	1089607	+	1	.	codon_start=1 db_xref=GI:308186546 db_xref=GeneID:9789551 locus_tag=Pvag_1035 product='type VI secretion system, core protein' protein_id=YP_003930677.1 transl_table=11
NC_014562	GenBank	CDS	1089604	1090395	+	1	.	codon_start=1 db_xref=GI:308186547 db_xref=GeneID:9789552 locus_tag=Pvag_1036 note='Serine/threonine protein phosphatase' product='type VI secretion system, Serine/threonine protein phosphatase' protein_id=YP_003930678.1 transl_table=11
NC_014562	GenBank	CDS	1090322	1091383	+	1	.	codon_start=1 db_xref=GI:308186548 db_xref=GeneID:9789553 locus_tag=Pvag_1037 product='type VI secretion system-associated hypothetical protein' protein_id=YP_003930679.1 transl_table=11
NC_014562	GenBank	CDS	1091400	1092227	+	1	.	codon_start=1 db_xref=GI:308186549 db_xref=GeneID:9789554 locus_tag=Pvag_1038 product='type VI secretion system-associated hypothetical protein' protein_id=YP_003930680.1 transl_table=11
NC_014562	GenBank	CDS	1092217	1092792	+	1	.	codon_start=1 db_xref=GI:308186550 db_xref=GeneID:9789555 locus_tag=Pvag_1039 note='Uncharacterized protein conserved in bacteria' product='type VI secretion system, core protein' protein_id=YP_003930681.1 transl_table=11
NC_014562	GenBank	CDS	1092795	1094666	+	1	.	codon_start=1 db_xref=GI:308186551 db_xref=GeneID:9789556 locus_tag=Pvag_1040 note='Uncharacterized protein conserved in bacteria' product='type VI secretion system, core protein' protein_id=YP_003930682.1 transl_table=11
NC_014562	GenBank	CDS	1094525	1095709	+	1	.	codon_start=1 db_xref=GI:308186552 db_xref=GeneID:9789557 locus_tag=Pvag_1041 product='type VI secretion system, core protein' protein_id=YP_003930683.1 transl_table=11
NC_014562	GenBank	CDS	1095764	1098373	+	1	.	codon_start=1 db_xref=GI:308186553 db_xref=GeneID:9789558 gene=clpV locus_tag=Pvag_1042 note='ATPases with chaperone activity, ATP-binding subunit' product='type VI secretion system, core protein ATPase' protein_id=YP_003930684.1 transl_table=11
NC_014562	GenBank	CDS	1098401	1099903	+	1	.	EC_number=2.7.1.- codon_start=1 db_xref=GI:308186554 db_xref=GeneID:9789559 locus_tag=Pvag_1043 note='Serine/threonine protein kinase' product='type VI secretion system, serine- threonine protein kinase' protein_id=YP_003930685.1 transl_table=11
NC_014562	GenBank	CDS	1099920	1102136	+	1	.	codon_start=1 db_xref=GI:308186555 db_xref=GeneID:9789560 gene=vgrS locus_tag=Pvag_1044 note='Uncharacterized protein conserved in bacteria' product='type VI secretion system, effector protein vgrS' protein_id=YP_003930686.1 transl_table=11
NC_014562	GenBank	CDS	1102497	1103285	+	1	.	codon_start=1 db_xref=GI:308186556 db_xref=GeneID:9789561 locus_tag=Pvag_1045 product='hypothetical protein' protein_id=YP_003930687.1 transl_table=11
NC_014562	GenBank	CDS	1104441	1105286	+	1	.	codon_start=1 db_xref=GI:308186557 db_xref=GeneID:9789562 locus_tag=Pvag_1046 product='hypothetical protein' protein_id=YP_003930688.1 transl_table=11
NC_014562	GenBank	CDS	1105367	1105744	+	1	.	codon_start=1 db_xref=GI:308186558 db_xref=GeneID:9789563 locus_tag=Pvag_1047 note='Uncharacterized conserved protein' product='hypothetical protein' protein_id=YP_003930689.1 transl_table=11
NC_014562	GenBank	CDS	1105748	1110229	+	1	.	codon_start=1 db_xref=GI:308186559 db_xref=GeneID:9789564 gene=rhs locus_tag=Pvag_1048 note='Rhs family protein' product='Rhs-family protein' protein_id=YP_003930690.1 transl_table=11
NC_014562	GenBank	CDS	1110772	1111734	+	1	.	codon_start=1 db_xref=GI:308186560 db_xref=GeneID:9789565 locus_tag=Pvag_1049 product='hypothetical protein' protein_id=YP_003930691.1 transl_table=11
NC_014562	GenBank	CDS	1111734	1112315	+	1	.	codon_start=1 db_xref=GI:308186561 db_xref=GeneID:9789566 locus_tag=Pvag_1050 product='hypothetical protein' protein_id=YP_003930692.1 transl_table=11
NC_014562	GenBank	CDS	1112226	1112408	+	-1	.	codon_start=1 db_xref=GI:308186562 db_xref=GeneID:9789567 locus_tag=Pvag_1051 product='hypothetical protein' protein_id=YP_003930693.1 transl_table=11
NC_014562	GenBank	CDS	1112584	1113591	+	1	.	codon_start=1 db_xref=GI:308186563 db_xref=GeneID:9789568 locus_tag=Pvag_1052 note='Uncharacterized conserved protein' product='hypothetical protein' protein_id=YP_003930694.1 transl_table=11
NC_014562	GenBank	CDS	1113593	1114558	+	1	.	EC_number=5.5.-.- codon_start=1 db_xref=GI:308186564 db_xref=GeneID:9789569 gene=ycjg1 locus_tag=Pvag_1053 note='L-alanine-DL-glutamate epimerase and related enzymes of enolase superfamily' product='muconate cycloisomerase I' protein_id=YP_003930695.1 transl_table=11
NC_014562	GenBank	CDS	1114574	1116436	+	1	.	EC_number=3.6.3.- codon_start=1 db_xref=GI:308186565 db_xref=GeneID:9789570 gene=ylia3 locus_tag=Pvag_1054 note='ABC-type uncharacterized transport system, duplicated ATPase component' product='ABC transporter ATP-binding protein yliA' protein_id=YP_003930696.1 transl_table=11
NC_014562	GenBank	CDS	1116462	1118003	+	1	.	codon_start=1 db_xref=GI:308186566 db_xref=GeneID:9789571 gene=ylib3 locus_tag=Pvag_1055 note='ABC-type dipeptide transport system, periplasmic component' product='ABC transporter substrate-binding protein yliB' protein_id=YP_003930697.1 transl_table=11
NC_014562	GenBank	CDS	1118083	1119015	+	1	.	codon_start=1 db_xref=GI:308186567 db_xref=GeneID:9789572 gene=ylic3 locus_tag=Pvag_1056 note='ABC-type dipeptide/oligopeptide/nickel transport systems, permease components' product='ABC transporter permease yliC' protein_id=YP_003930698.1 transl_table=11
NC_014562	GenBank	CDS	1119012	1119896	+	1	.	codon_start=1 db_xref=GI:308186568 db_xref=GeneID:9789573 gene=ylid3 locus_tag=Pvag_1057 note='ABC-type dipeptide/oligopeptide/nickel transport systems, permease components' product='ABC transporter permease' protein_id=YP_003930699.1 transl_table=11
NC_014562	GenBank	CDS	1119899	1120942	+	1	.	EC_number=3.4.11.19 codon_start=1 db_xref=GI:308186569 db_xref=GeneID:9789574 gene=dmpA locus_tag=Pvag_1058 note=L-aminopeptidase/D-esterase product=D-aminopeptidase protein_id=YP_003930700.1 transl_table=11
NC_014562	GenBank	CDS	1120939	1121760	+	1	.	EC_number=3.4.11.- codon_start=1 db_xref=GI:308186570 db_xref=GeneID:9789575 locus_tag=Pvag_1059 product=D-aminopeptidase protein_id=YP_003930701.1 transl_table=11
NC_014562	GenBank	CDS	1122120	1123028	+	1	.	codon_start=1 db_xref=GI:308186571 db_xref=GeneID:9789576 locus_tag=Pvag_1060 note='transcriptional regulator' product='RuBisCO transcriptional regulator' protein_id=YP_003930702.1 transl_table=11
NC_014562	GenBank	CDS	1123103	1123261	+	1	.	codon_start=1 db_xref=GI:308186572 db_xref=GeneID:9789577 locus_tag=Pvag_1061 product='hypothetical protein' protein_id=YP_003930703.1 transl_table=11
NC_014562	GenBank	CDS	1123366	1124859	+	1	.	codon_start=1 db_xref=GI:308186573 db_xref=GeneID:9789578 locus_tag=Pvag_1062 note='Purine-cytosine permease and related proteins' product='NCS1 family transporter' protein_id=YP_003930704.1 transl_table=11
NC_014562	GenBank	CDS	1124859	1126565	+	1	.	EC_number=3.5.1.4 codon_start=1 db_xref=GI:308186574 db_xref=GeneID:9789579 locus_tag=Pvag_1063 note=amidohydrolase product='aliphatic amidase' protein_id=YP_003930705.1 transl_table=11
NC_014562	GenBank	CDS	1126612	1127769	+	1	.	codon_start=1 db_xref=GI:308186575 db_xref=GeneID:9789580 gene=amic1 locus_tag=Pvag_1064 note='ABC-type transport systems, periplasmic component' product='ABC transporter substrate-binding protein' protein_id=YP_003930706.1 transl_table=11
NC_014562	GenBank	CDS	1127766	1128374	+	1	.	codon_start=1 db_xref=GI:308186576 db_xref=GeneID:9789581 locus_tag=Pvag_1065 note='Response regulator with antiterminator output domain' product='hypothetical protein' protein_id=YP_003930707.1 transl_table=11
NC_014562	GenBank	CDS	1128546	1129637	+	-1	.	codon_start=1 db_xref=GI:308186577 db_xref=GeneID:9789582 gene=ychF locus_tag=Pvag_1066 note='GTPase, translation factor' product='GTP-binding protein 9' protein_id=YP_003930708.1 transl_table=11
NC_014562	GenBank	CDS	1129746	1130333	+	-1	.	EC_number=3.1.1.29 codon_start=1 db_xref=GI:308186578 db_xref=GeneID:9789583 gene=pth locus_tag=Pvag_1067 product='peptidyl-tRNA hydrolase' protein_id=YP_003930709.1 transl_table=11
NC_014562	GenBank	CDS	1130589	1130864	+	1	.	codon_start=1 db_xref=GI:308186579 db_xref=GeneID:9789584 gene=ychH locus_tag=Pvag_1068 product='hypothetical protein' protein_id=YP_003930710.1 transl_table=11
NC_014562	GenBank	CDS	1130861	1132012	+	-1	.	codon_start=1 db_xref=GI:308186580 db_xref=GeneID:9789585 gene=yedQ locus_tag=Pvag_1069 note='FOG: GGDEF domain' product='cellulose synthesis regulatory protein' protein_id=YP_003930711.1 transl_table=11
NC_014562	GenBank	CDS	1132224	1133237	+	-1	.	EC_number=2.7.6.1 codon_start=1 db_xref=GI:308186581 db_xref=GeneID:9789586 gene=prsA locus_tag=Pvag_1070 product='phosphoribosylpyrophosphate synthetase' protein_id=YP_003930712.1 transl_table=11
NC_014562	GenBank	CDS	1133308	1134165	+	-1	.	EC_number=2.7.1.148 codon_start=1 db_xref=GI:308186582 db_xref=GeneID:9789587 gene=ispE locus_tag=Pvag_1071 note='4-diphosphocytidyl-2C-methyl-D-erythritol 2- phosphate synthase' product='isopentenyl monophosphate kinase' protein_id=YP_003930713.1 transl_table=11
NC_014562	GenBank	CDS	1134162	1134785	+	-1	.	codon_start=1 db_xref=GI:308186583 db_xref=GeneID:9789588 gene=hemM locus_tag=Pvag_1072 product='outer-membrane lipoprotein hemM' protein_id=YP_003930714.1 transl_table=11
NC_014562	GenBank	CDS	1135002	1136258	+	1	.	EC_number=1.2.1.70 codon_start=1 db_xref=GI:308186584 db_xref=GeneID:9789589 gene=hemA locus_tag=Pvag_1073 product='glutamyl-tRNA reductase' protein_id=YP_003930715.1 transl_table=11
NC_014562	GenBank	CDS	1136302	1137384	+	1	.	codon_start=1 db_xref=GI:308186585 db_xref=GeneID:9789590 gene=prfA locus_tag=Pvag_1074 note='protein chain release factor A' product='peptide chain release factor 1 (RF-1)' protein_id=YP_003930716.1 transl_table=11
NC_014562	GenBank	CDS	1137384	1138217	+	1	.	EC_number=2.1.1.- codon_start=1 db_xref=GI:308186586 db_xref=GeneID:9789591 gene=hemK locus_tag=Pvag_1075 note='methylase of polypeptide chain release factors' product='protoporphyrinogen oxidase' protein_id=YP_003930717.1 transl_table=11
NC_014562	GenBank	CDS	1138241	1138633	+	1	.	codon_start=1 db_xref=GI:308186587 db_xref=GeneID:9789592 gene=sirC locus_tag=Pvag_1076 note='Uncharacterized protein conserved in bacteria' product='protein sirB2' protein_id=YP_003930718.1 transl_table=11
NC_014562	GenBank	CDS	1138635	1139444	+	1	.	codon_start=1 db_xref=GI:308186588 db_xref=GeneID:9789593 gene=ychA locus_tag=Pvag_1077 note='Uncharacterized conserved protein' product='hypothetical protein' protein_id=YP_003930719.1 transl_table=11
NC_014562	GenBank	CDS	1139470	1140324	+	1	.	EC_number=2.5.1.55 codon_start=1 db_xref=GI:308186589 db_xref=GeneID:9789594 gene=kdsA locus_tag=Pvag_1078 note='3-deoxy-D-manno-octulosonic acid (KDO) 8- phosphate synthase' product='2-dehydro-3-deoxyphosphooctonate aldolase' protein_id=YP_003930720.1 transl_table=11
NC_014562	GenBank	CDS	1140384	1141475	+	-1	.	codon_start=1 db_xref=GI:308186590 db_xref=GeneID:9789595 gene=chaA locus_tag=Pvag_1079 note='Ca2+/H+ antiporter' product='Cation/proton exchanger 2' protein_id=YP_003930721.1 transl_table=11
NC_014562	GenBank	CDS	1141684	1141779	+	1	.	codon_start=1 db_xref=GI:308186591 db_xref=GeneID:9789596 locus_tag=Pvag_1080 product='hypothetical protein' protein_id=YP_003930722.1 transl_table=11
NC_014562	GenBank	CDS	1141849	1142079	+	1	.	codon_start=1 db_xref=GI:308186592 db_xref=GeneID:9789597 gene=chaB locus_tag=Pvag_1081 product='Cation transport regulator chaB' protein_id=YP_003930723.1 transl_table=11
NC_014562	GenBank	CDS	1142238	1142978	+	1	.	codon_start=1 db_xref=GI:308186593 db_xref=GeneID:9789598 gene=chaC locus_tag=Pvag_1082 product='Cation transport protein chaC' protein_id=YP_003930724.1 transl_table=11
NC_014562	GenBank	CDS	1143042	1144469	+	-1	.	EC_number=2.7.1.- codon_start=1 db_xref=GI:308186594 db_xref=GeneID:9789599 locus_tag=Pvag_1083 note='Serine/threonine protein kinase' product='type VI secretion system, serine- threonine protein kinase' protein_id=YP_003930725.1 transl_table=11
NC_014562	GenBank	CDS	1144514	1145467	+	-1	.	codon_start=1 db_xref=GI:308186595 db_xref=GeneID:9789600 locus_tag=Pvag_1084 product='type VI secretion system-associated hypothetical protein' protein_id=YP_003930726.1 transl_table=11
NC_014562	GenBank	CDS	1145482	1146258	+	-1	.	codon_start=1 db_xref=GI:308186596 db_xref=GeneID:9789601 locus_tag=Pvag_1085 note='Serine/threonine protein phosphatase' product='type VI secretion system, Serine/threonine protein phosphatase' protein_id=YP_003930727.1 transl_table=11
NC_014562	GenBank	CDS	1146255	1147391	+	-1	.	codon_start=1 db_xref=GI:308186597 db_xref=GeneID:9789602 locus_tag=Pvag_1086 note='Uncharacterized conserved protein, contains FHA domain' product='type VI secretion system, core protein' protein_id=YP_003930728.1 transl_table=11
NC_014562	GenBank	CDS	1147428	1148126	+	-1	.	codon_start=1 db_xref=GI:308186598 db_xref=GeneID:9789603 locus_tag=Pvag_1087 product='type VI secretion system-associated hypothetical protein' protein_id=YP_003930729.1 transl_table=11
NC_014562	GenBank	CDS	1148140	1150254	+	-1	.	codon_start=1 db_xref=GI:308186599 db_xref=GeneID:9789604 locus_tag=Pvag_1088 product='type VI secretion system, core protein' protein_id=YP_003930730.1 transl_table=11
NC_014562	GenBank	CDS	1150254	1151471	+	-1	.	codon_start=1 db_xref=GI:308186600 db_xref=GeneID:9789605 locus_tag=Pvag_1089 note='Uncharacterized protein conserved in bacteria' product='type VI secretion system, core protein' protein_id=YP_003930731.1 transl_table=11
NC_014562	GenBank	CDS	1151557	1152048	+	-1	.	codon_start=1 db_xref=GI:308186601 db_xref=GeneID:9789606 locus_tag=Pvag_1090 product='type VI secretion system-associated hypothetical protein' protein_id=YP_003930732.1 transl_table=11
NC_014562	GenBank	CDS	1152536	1153747	+	1	.	codon_start=1 db_xref=GI:308186602 db_xref=GeneID:9789607 gene=nasR locus_tag=Pvag_1091 note='Response regulator containing a CheY-like receiver domain and a GGDEF domain' product='nitrate regulatory protein' protein_id=YP_003930733.1 transl_table=11
NC_014562	GenBank	CDS	1154007	1155260	+	1	.	codon_start=1 db_xref=GI:308186603 db_xref=GeneID:9789608 gene=nasF locus_tag=Pvag_1092 note='ABC-type nitrate/sulfonate/bicarbonate transport systems, periplasmic components' product='nitrate transport protein nrtA' protein_id=YP_003930734.1 transl_table=11
NC_014562	GenBank	CDS	1155272	1156144	+	1	.	codon_start=1 db_xref=GI:308186604 db_xref=GeneID:9789609 gene=nasE locus_tag=Pvag_1093 note='ABC-type nitrate/sulfonate/bicarbonate transport system, permease component' product='nitrate transport permease nrtB' protein_id=YP_003930735.1 transl_table=11
NC_014562	GenBank	CDS	1156155	1156943	+	1	.	EC_number=3.6.3.31 codon_start=1 db_xref=GI:308186605 db_xref=GeneID:9789610 gene=nasD locus_tag=Pvag_1094 note='ABC-type ATPase component' product='nitrate ABC transporter ATP-binding protein' protein_id=YP_003930736.1 transl_table=11
NC_014562	GenBank	CDS	1156954	1161018	+	1	.	EC_number=1.7.1.4 codon_start=1 db_xref=GI:308186606 db_xref=GeneID:9789611 gene=nirb1 locus_tag=Pvag_1095 note='NAD(P)H-nitrite reductase' product='nitrite reductase' protein_id=YP_003930737.1 transl_table=11
NC_014562	GenBank	CDS	1161015	1163633	+	1	.	EC_number=1.7.99.4 codon_start=1 db_xref=GI:308186607 db_xref=GeneID:9789612 gene=nasA locus_tag=Pvag_1096 note='Anaerobic dehydrogenases, typically selenocysteine-containing' product='nitrate reductase' protein_id=YP_003930738.1 transl_table=11
NC_014562	GenBank	CDS	1163633	1164472	+	1	.	EC_number=2.1.1.107 codon_start=1 db_xref=GI:308186608 db_xref=GeneID:9789613 gene=nirE locus_tag=Pvag_1097 note='Uroporphyrinogen-III methylase' product='uroporphyrin-III C-methyltransferase' protein_id=YP_003930739.1 transl_table=11
NC_014562	GenBank	CDS	1164666	1165448	+	-1	.	codon_start=1 db_xref=GI:308186609 db_xref=GeneID:9789614 gene=agaR locus_tag=Pvag_1098 note='transcriptional regulators of sugar metabolism' product='glycerol-3-phosphate regulon repressor' protein_id=YP_003930740.1 transl_table=11
NC_014562	GenBank	CDS	1165643	1165735	+	1	.	codon_start=1 db_xref=GI:308186610 db_xref=GeneID:9789615 locus_tag=Pvag_1099 product='hypothetical protein' protein_id=YP_003930741.1 transl_table=11
NC_014562	GenBank	CDS	1165831	1166628	+	1	.	EC_number=1.1.1.100 codon_start=1 db_xref=GI:308186611 db_xref=GeneID:9789616 locus_tag=Pvag_1100 note='Dehydrogenases with different specificities (related to short-chain alcohol dehydrogenases)' product='3-oxoacyl-ACP reductase' protein_id=YP_003930742.1 transl_table=11
NC_014562	GenBank	CDS	1166606	1167619	+	1	.	codon_start=1 db_xref=GI:308186612 db_xref=GeneID:9789617 locus_tag=Pvag_1101 note='transcriptional regulators' product='HTH-type transcriptional repressor purR' protein_id=YP_003930743.1 transl_table=11
NC_014562	GenBank	CDS	1167665	1168276	+	1	.	codon_start=1 db_xref=GI:308186613 db_xref=GeneID:9789618 locus_tag=Pvag_1102 note='periplasmic lipoprotein' product='hypothetical protein' protein_id=YP_003930744.1 transl_table=11
NC_014562	GenBank	CDS	1168287	1169819	+	1	.	EC_number=3.6.3.- codon_start=1 db_xref=GI:308186614 db_xref=GeneID:9789619 locus_tag=Pvag_1103 note='ABC-type sugar transport system, ATPase component' product='ABC transporter ATP-binding protein' protein_id=YP_003930745.1 transl_table=11
NC_014562	GenBank	CDS	1169858	1170925	+	1	.	codon_start=1 db_xref=GI:308186615 db_xref=GeneID:9789620 locus_tag=Pvag_1104 note='ribose/xylose/arabinose/galactoside ABC-type transport systems, permease components' product='ABC transporter permease' protein_id=YP_003930746.1 transl_table=11
NC_014562	GenBank	CDS	1170937	1171734	+	1	.	EC_number=1.1.1.140 codon_start=1 db_xref=GI:308186616 db_xref=GeneID:9789621 gene=fabg3 locus_tag=Pvag_1105 note='Dehydrogenases with different specificities (related to short-chain alcohol dehydrogenases)' product='beta-ketoacyl-acyl carrier protein reductase' protein_id=YP_003930747.1 transl_table=11
NC_014562	GenBank	CDS	1171910	1173343	+	1	.	codon_start=1 db_xref=GI:308186617 db_xref=GeneID:9789622 gene=ychP locus_tag=Pvag_1106 product=Intimin protein_id=YP_003930748.1 transl_table=11
NC_014562	GenBank	CDS	1173664	1174893	+	1	.	codon_start=1 db_xref=GI:308186618 db_xref=GeneID:9789623 locus_tag=Pvag_1107 note='FOG: PAS/PAC domain' product='Biofilm dispersion protein bdlA' protein_id=YP_003930749.1 transl_table=11
NC_014562	GenBank	CDS	1175048	1175296	+	-1	.	codon_start=1 db_xref=GI:308186619 db_xref=GeneID:9789624 locus_tag=Pvag_1108 product='hypothetical protein' protein_id=YP_003930750.1 transl_table=11
NC_014562	GenBank	CDS	1175342	1175836	+	-1	.	codon_start=1 db_xref=GI:308186620 db_xref=GeneID:9789625 gene=marr3 locus_tag=Pvag_1109 note='transcriptional regulators' product='Organic hydroperoxide resistance transcriptional regulator' protein_id=YP_003930751.1 transl_table=11
NC_014562	GenBank	CDS	1176172	1176483	+	-1	.	codon_start=1 db_xref=GI:308186621 db_xref=GeneID:9789626 locus_tag=Pvag_1110 product='hypothetical protein' protein_id=YP_003930752.1 transl_table=11
NC_014562	GenBank	CDS	1176480	1178045	+	-1	.	codon_start=1 db_xref=GI:308186622 db_xref=GeneID:9789627 gene=tse3 locus_tag=Pvag_1111 note='methyl-accepting chemotaxis protein' product='methyl-accepting chemotaxis serine transducer' protein_id=YP_003930753.1 transl_table=11
NC_014562	GenBank	CDS	1178630	1180186	+	1	.	codon_start=1 db_xref=GI:308186623 db_xref=GeneID:9789628 locus_tag=Pvag_1112 note='signal transduction protein containing a membrane domain, an EAL and a GGDEF domain' product='hypothetical protein' protein_id=YP_003930754.1 transl_table=11
NC_014562	GenBank	CDS	1180263	1181336	+	-1	.	codon_start=1 db_xref=GI:308186624 db_xref=GeneID:9789629 gene=ompf3 locus_tag=Pvag_1113 note='outer membrane protein (porin)' product='outer membrane porin protein' protein_id=YP_003930755.1 transl_table=11
NC_014562	GenBank	CDS	1182264	1183484	+	1	.	EC_number=2.6.1.- codon_start=1 db_xref=GI:308186625 db_xref=GeneID:9789630 gene=astC locus_tag=Pvag_1114 note='Ornithine/acetylornithine aminotransferase' product='succinylornithine aminotransferase' protein_id=YP_003930756.1 transl_table=11
NC_014562	GenBank	CDS	1183481	1184512	+	1	.	EC_number=2.3.1.109 codon_start=1 db_xref=GI:308186626 db_xref=GeneID:9789631 gene=astA locus_tag=Pvag_1115 note='arginine/ornithine N-succinyltransferase subunit beta' product='arginine N-succinyltransferase' protein_id=YP_003930757.1 transl_table=11
NC_014562	GenBank	CDS	1184509	1185978	+	1	.	EC_number=1.2.1.- codon_start=1 db_xref=GI:308186627 db_xref=GeneID:9789632 gene=astD locus_tag=Pvag_1116 note='NAD-dependent aldehyde dehydrogenases' product='succinylglutamic semialdehyde dehydrogenase' protein_id=YP_003930758.1 transl_table=11
NC_014562	GenBank	CDS	1185975	1187303	+	1	.	EC_number=3.-.-.- codon_start=1 db_xref=GI:308186628 db_xref=GeneID:9789633 gene=astB locus_tag=Pvag_1117 product='succinylarginine dihydrolase' protein_id=YP_003930759.1 transl_table=11
NC_014562	GenBank	CDS	1187354	1188349	+	1	.	EC_number=3.5.1.- codon_start=1 db_xref=GI:308186629 db_xref=GeneID:9789634 gene=astE locus_tag=Pvag_1118 product='succinylglutamate desuccinylase' protein_id=YP_003930760.1 transl_table=11
NC_014562	GenBank	CDS	1188657	1189151	+	1	.	codon_start=1 db_xref=GI:308186630 db_xref=GeneID:9789635 gene=spy locus_tag=Pvag_1119 note='P pilus assembly/Cpx signaling pathway, periplasmic inhibitor/zinc-resistance associated protein' product='Spheroplast protein Y precursor' protein_id=YP_003930761.1 transl_table=11
NC_014562	GenBank	CDS	1189224	1190084	+	-1	.	codon_start=1 db_xref=GI:308186631 db_xref=GeneID:9789636 gene=ydjQ locus_tag=Pvag_1120 note='Nuclease subunit of the excinuclease complex' product='UvrABC system protein C' protein_id=YP_003930762.1 transl_table=11
NC_014562	GenBank	CDS	1190152	1191042	+	-1	.	codon_start=1 db_xref=GI:308186632 db_xref=GeneID:9789637 gene=yddG locus_tag=Pvag_1121 note='Permeases of the drug/metabolite transporter (DMT) superfamily' product='DMT superfamily transporter' protein_id=YP_003930763.1 transl_table=11
NC_014562	GenBank	CDS	1191103	1191927	+	-1	.	EC_number=6.3.5.1 codon_start=1 db_xref=GI:308186633 db_xref=GeneID:9789638 gene=nadE locus_tag=Pvag_1122 note='NAD synthase' product='NAD synthetase, prefers NH3 over glutamine' protein_id=YP_003930764.1 transl_table=11
NC_014562	GenBank	CDS	1192046	1193248	+	-1	.	codon_start=1 db_xref=GI:308186634 db_xref=GeneID:9789639 gene=tcaB locus_tag=Pvag_1123 note='Permeases of the major facilitator superfamily' product='MFS family protein' protein_id=YP_003930765.1 transl_table=11
NC_014562	GenBank	CDS	1193552	1193887	+	1	.	codon_start=1 db_xref=GI:308186635 db_xref=GeneID:9789640 gene=osmE locus_tag=Pvag_1124 note='Small protein A (tmRNA-binding)' product='Osmotically-inducible lipoprotein E' protein_id=YP_003930766.1 transl_table=11
NC_014562	GenBank	CDS	1193954	1194343	+	-1	.	codon_start=1 db_xref=GI:308186636 db_xref=GeneID:9789641 locus_tag=Pvag_1125 product='hypothetical protein' protein_id=YP_003930767.1 transl_table=11
NC_014562	GenBank	CDS	1194532	1195923	+	-1	.	codon_start=1 db_xref=GI:308186637 db_xref=GeneID:9789642 gene=ydjN locus_tag=Pvag_1126 note='Na+/dicarboxylate symporter' product=symporter protein_id=YP_003930768.1 transl_table=11
NC_014562	GenBank	CDS	1196075	1196665	+	-1	.	codon_start=1 db_xref=GI:308186638 db_xref=GeneID:9789643 gene=ydjM locus_tag=Pvag_1127 note='membrane-bound metal-dependent hydrolases' product='hypothetical protein' protein_id=YP_003930769.1 transl_table=11
NC_014562	GenBank	CDS	1196815	1197576	+	-1	.	EC_number=1.1.1.125 codon_start=1 db_xref=GI:308186639 db_xref=GeneID:9789644 gene=kduD locus_tag=Pvag_1128 note='Dehydrogenases with different specificities (related to short-chain alcohol dehydrogenases)' product='2-deoxy-D-gluconate 3-dehydrogenase' protein_id=YP_003930770.1 transl_table=11
NC_014562	GenBank	CDS	1197594	1198430	+	-1	.	EC_number=5.3.1.17 codon_start=1 db_xref=GI:308186640 db_xref=GeneID:9789645 gene=kduI locus_tag=Pvag_1129 product='4-deoxy-L-threo-5-hexosulose-uronate ketol-isomerase' protein_id=YP_003930771.1 transl_table=11
NC_014562	GenBank	CDS	1198609	1199277	+	-1	.	EC_number=3.1.3.18 codon_start=1 db_xref=GI:308186641 db_xref=GeneID:9789646 gene=yniC locus_tag=Pvag_1130 note=phosphatase/phosphohexomutase product='phosphoglycolate phosphatase' protein_id=YP_003930772.1 transl_table=11
NC_014562	GenBank	CDS	1199427	1199963	+	1	.	codon_start=1 db_xref=GI:308186642 db_xref=GeneID:9789647 gene=yniB locus_tag=Pvag_1131 product='hypothetical protein' protein_id=YP_003930773.1 transl_table=11
NC_014562	GenBank	CDS	1199976	1200869	+	-1	.	EC_number=2.7.1.- codon_start=1 db_xref=GI:308186643 db_xref=GeneID:9789648 gene=yniA locus_tag=Pvag_1132 note=fructosamine-3-kinase product=Ketosamine-3-kinase protein_id=YP_003930774.1 transl_table=11
NC_014562	GenBank	CDS	1200949	1201269	+	-1	.	codon_start=1 db_xref=GI:308186644 db_xref=GeneID:9789649 gene=ydiZ locus_tag=Pvag_1133 product='hypothetical protein' protein_id=YP_003930775.1 transl_table=11
NC_014562	GenBank	CDS	1201620	1202381	+	1	.	codon_start=1 db_xref=GI:308186645 db_xref=GeneID:9789650 gene=ydiY locus_tag=Pvag_1134 note='salt-induced outer membrane protein' product='hypothetical protein' protein_id=YP_003930776.1 transl_table=11
NC_014562	GenBank	CDS	1202631	1204559	+	1	.	EC_number=6.1.1.3 codon_start=1 db_xref=GI:308186646 db_xref=GeneID:9789651 gene=thrS locus_tag=Pvag_1135 product='Threonyl-tRNA synthetase' protein_id=YP_003930777.1 transl_table=11
NC_014562	GenBank	CDS	1204632	1205114	+	1	.	codon_start=1 db_xref=GI:308186647 db_xref=GeneID:9789652 gene=infC locus_tag=Pvag_1136 note='translation initiation factor 3 (IF-3)' product='translation initiation factor IF-3' protein_id=YP_003930778.1 transl_table=11
NC_014562	GenBank	CDS	1205214	1205411	+	1	.	codon_start=1 db_xref=GI:308186648 db_xref=GeneID:9789653 gene=rpmI locus_tag=Pvag_1137 product='50S ribosomal protein L35' protein_id=YP_003930779.1 transl_table=11
NC_014562	GenBank	CDS	1205456	1205812	+	1	.	codon_start=1 db_xref=GI:308186649 db_xref=GeneID:9789654 gene=rplT locus_tag=Pvag_1138 note='ribosomal protein L20' product='50S ribosomal protein L20' protein_id=YP_003930780.1 transl_table=11
NC_014562	GenBank	CDS	1206127	1207110	+	1	.	EC_number=6.1.1.20 codon_start=1 db_xref=GI:308186650 db_xref=GeneID:9789655 gene=pheS locus_tag=Pvag_1139 note='Phenylalanyl-tRNA synthetase subunit alpha' product='phenylalanyl-tRNA synthetase subunit alpha' protein_id=YP_003930781.1 transl_table=11
NC_014562	GenBank	CDS	1207125	1209512	+	1	.	EC_number=6.1.1.20 codon_start=1 db_xref=GI:308186651 db_xref=GeneID:9789656 gene=pheT locus_tag=Pvag_1140 note='Phenylalanyl-tRNA synthetase subunit beta' product='phenylalanyl-tRNA synthetase subunit beta' protein_id=YP_003930782.1 transl_table=11
NC_014562	GenBank	CDS	1209517	1209819	+	1	.	codon_start=1 db_xref=GI:308186652 db_xref=GeneID:9789657 gene=himA locus_tag=Pvag_1141 note='Bacterial nucleoid DNA-binding protein' product='Integration host factor subunit alpha (IHF- alpha)' protein_id=YP_003930783.1 transl_table=11
NC_014562	GenBank	CDS	1209999	1210982	+	1	.	codon_start=1 db_xref=GI:308186653 db_xref=GeneID:9789658 gene=btuC locus_tag=Pvag_1142 note='ABC-type cobalamin transport system, permease component' product='Vitamin B12 import system permease btuC' protein_id=YP_003930784.1 transl_table=11
NC_014562	GenBank	CDS	1211033	1211578	+	1	.	codon_start=1 db_xref=GI:308186654 db_xref=GeneID:9789659 gene=btuE locus_tag=Pvag_1143 product='vitamin B12 ABC transporter' protein_id=YP_003930785.1 transl_table=11
NC_014562	GenBank	CDS	1211579	1212328	+	1	.	EC_number=3.6.3.33 codon_start=1 db_xref=GI:308186655 db_xref=GeneID:9789660 gene=btuD locus_tag=Pvag_1144 note='ABC-type sulfate/molybdate transport systems, ATPase component' product='vitamin B12 ABC transporter ATP-binding protein' protein_id=YP_003930786.1 transl_table=11
NC_014562	GenBank	CDS	1212397	1212855	+	1	.	codon_start=1 db_xref=GI:308186656 db_xref=GeneID:9789661 gene=nlpC locus_tag=Pvag_1145 note='cell wall-associated hydrolases (invasion- associated proteins)' product=lipoprotein protein_id=YP_003930787.1 transl_table=11
NC_014562	GenBank	CDS	1213150	1213896	+	1	.	codon_start=1 db_xref=GI:308186657 db_xref=GeneID:9789662 gene=ydiV locus_tag=Pvag_1146 note='FOG: EAL domain' product='hypothetical protein' protein_id=YP_003930788.1 transl_table=11
NC_014562	GenBank	CDS	1213976	1215427	+	1	.	codon_start=1 db_xref=GI:308186658 db_xref=GeneID:9789663 gene=ydiU locus_tag=Pvag_1147 note='Uncharacterized conserved protein' product='hypothetical protein' protein_id=YP_003930789.1 transl_table=11
NC_014562	GenBank	CDS	1215435	1216481	+	-1	.	EC_number=2.5.1.54 codon_start=1 db_xref=GI:308186659 db_xref=GeneID:9789664 gene=aroH locus_tag=Pvag_1148 note='3-deoxy-D-arabino-heptulosonate 7-phosphate (DAHP) synthase' product='phospho-2-dehydro-3-deoxyheptonate aldolase' protein_id=YP_003930790.1 transl_table=11
NC_014562	GenBank	CDS	1216633	1217460	+	-1	.	codon_start=1 db_xref=GI:308186660 db_xref=GeneID:9789665 gene=ydiA locus_tag=Pvag_1149 product='hypothetical protein' protein_id=YP_003930791.1 transl_table=11
NC_014562	GenBank	CDS	1217898	1220279	+	1	.	EC_number=2.7.9.2 codon_start=1 db_xref=GI:308186661 db_xref=GeneID:9789666 gene=ppsA locus_tag=Pvag_1150 note='phosphoenolpyruvate synthase/pyruvate phosphate dikinase' product='phosphoenolpyruvate synthase' protein_id=YP_003930792.1 transl_table=11
NC_014562	GenBank	CDS	1220751	1221869	+	-1	.	codon_start=1 db_xref=GI:308186662 db_xref=GeneID:9789667 gene=ydiK locus_tag=Pvag_1151 note=permease product='hypothetical protein' protein_id=YP_003930793.1 transl_table=11
NC_014562	GenBank	CDS	1221913	1225128	+	1	.	codon_start=1 db_xref=GI:308186663 db_xref=GeneID:9789668 gene=ydiJ locus_tag=Pvag_1152 note='FAD/FMN-containing dehydrogenases' product='hypothetical protein' protein_id=YP_003930794.1 transl_table=11
NC_014562	GenBank	CDS	1225163	1225567	+	-1	.	codon_start=1 db_xref=GI:308186664 db_xref=GeneID:9789669 locus_tag=Pvag_1153 product='hypothetical protein' protein_id=YP_003930795.1 transl_table=11
NC_014562	GenBank	CDS	1225956	1226330	+	1	.	codon_start=1 db_xref=GI:308186665 db_xref=GeneID:9789670 gene=sufA locus_tag=Pvag_1154 note='Uncharacterized conserved protein' product='iron-sulfur cluster biosynthesis protein sufA' protein_id=YP_003930796.1 transl_table=11
NC_014562	GenBank	CDS	1226338	1227831	+	1	.	codon_start=1 db_xref=GI:308186666 db_xref=GeneID:9789671 gene=sufB locus_tag=Pvag_1155 note='ABC-type transport system involved in Fe-S cluster assembly, permease component' product='iron-sulfur cluster biosynthesis protein sufB' protein_id=YP_003930797.1 transl_table=11
NC_014562	GenBank	CDS	1227874	1228620	+	1	.	EC_number=3.6.3.27 codon_start=1 db_xref=GI:308186667 db_xref=GeneID:9789672 gene=sufC locus_tag=Pvag_1156 note='ABC-type sugar transport systems, ATPase components' product='iron-sulfur cluster biosynthesis protein sufC' protein_id=YP_003930798.1 transl_table=11
NC_014562	GenBank	CDS	1228595	1229875	+	1	.	codon_start=1 db_xref=GI:308186668 db_xref=GeneID:9789673 gene=sufD locus_tag=Pvag_1157 note='ABC-type transport system involved in Fe-S cluster assembly, permease component' product='iron-sulfur cluster biosynthesis protein sufD' protein_id=YP_003930799.1 transl_table=11
NC_014562	GenBank	CDS	1229872	1231098	+	1	.	EC_number=4.4.1.16 codon_start=1 db_xref=GI:308186669 db_xref=GeneID:9789674 gene=sufS locus_tag=Pvag_1158 note='Selenocysteine lyase' product='iron-sulfur cluster biosynthesis protein sufS' protein_id=YP_003930800.1 transl_table=11
NC_014562	GenBank	CDS	1231120	1231536	+	1	.	codon_start=1 db_xref=GI:308186670 db_xref=GeneID:9789675 gene=sufE locus_tag=Pvag_1159 product='cysteine desulfuration protein sufE' protein_id=YP_003930801.1 transl_table=11
NC_014562	GenBank	CDS	1231593	1232618	+	1	.	codon_start=1 db_xref=GI:308186671 db_xref=GeneID:9789676 gene=ycfS locus_tag=Pvag_1160 note='Uncharacterized protein conserved in bacteria' product='protein erfK/srfK' protein_id=YP_003930802.1 transl_table=11
NC_014562	GenBank	CDS	1232699	1232935	+	-1	.	codon_start=1 db_xref=GI:308186672 db_xref=GeneID:9789677 gene=lpp locus_tag=Pvag_1161 product='major outer membrane lipoprotein' protein_id=YP_003930803.1 transl_table=11
NC_014562	GenBank	CDS	1233239	1234651	+	-1	.	EC_number=2.7.1.40 codon_start=1 db_xref=GI:308186673 db_xref=GeneID:9789678 gene=pykF locus_tag=Pvag_1162 product='Pyruvate kinase' protein_id=YP_003930804.1 transl_table=11
NC_014562	GenBank	tRNA	1234996	1235072	+	-1	.	anticodon=(pos:complement(1235036..1235038),aa:Val) db_xref=GeneID:9789679 locus_tag=Pvag_1163 product=tRNA-Val
NC_014562	GenBank	tRNA	1235084	1235160	+	-1	.	anticodon=(pos:complement(1235124..1235126),aa:Val) db_xref=GeneID:9789680 locus_tag=Pvag_1164 product=tRNA-Val
NC_014562	GenBank	tRNA	1235164	1235240	+	-1	.	anticodon=(pos:complement(1235204..1235206),aa:Val) db_xref=GeneID:9789681 locus_tag=Pvag_1165 product=tRNA-Val
NC_014562	GenBank	CDS	1235393	1236766	+	-1	.	codon_start=1 db_xref=GI:308186674 db_xref=GeneID:9789682 gene=ydhE locus_tag=Pvag_1166 note='Na+-driven multidrug efflux pump' product='multidrug resistance protein ydhE' protein_id=YP_003930805.1 transl_table=11
NC_014562	GenBank	CDS	1236967	1237626	+	1	.	EC_number=2.5.1.9 codon_start=1 db_xref=GI:308186675 db_xref=GeneID:9789683 gene=ribE locus_tag=Pvag_1167 note='riboflavin synthase alpha chain' product='riboflavin synthase, alpha chain' protein_id=YP_003930806.1 transl_table=11
NC_014562	GenBank	CDS	1237953	1239101	+	-1	.	EC_number=2.1.1.79 codon_start=1 db_xref=GI:308186676 db_xref=GeneID:9789684 gene=cfa locus_tag=Pvag_1168 note='Cyclopropane fatty acid synthase and related methyltransferases' product='cyclopropane-fatty-acyl-phospholipid synthase' protein_id=YP_003930807.1 transl_table=11
NC_014562	GenBank	CDS	1239412	1240614	+	-1	.	codon_start=1 db_xref=GI:308186677 db_xref=GeneID:9789685 gene=ydhC locus_tag=Pvag_1169 note='Permeases of the major facilitator superfamily' product='MFS family protein' protein_id=YP_003930808.1 transl_table=11
NC_014562	GenBank	CDS	1240722	1241627	+	1	.	codon_start=1 db_xref=GI:308186678 db_xref=GeneID:9789686 gene=ydhB locus_tag=Pvag_1170 note='transcriptional regulator' product='RuBisCO transcriptional regulator' protein_id=YP_003930809.1 transl_table=11
NC_014562	GenBank	CDS	1241624	1242649	+	-1	.	codon_start=1 db_xref=GI:308186679 db_xref=GeneID:9789687 gene=purr1 locus_tag=Pvag_1171 note='transcriptional regulators' product='HTH-type transcriptional repressor purR' protein_id=YP_003930810.1 transl_table=11
NC_014562	GenBank	CDS	1242883	1243020	+	1	.	codon_start=1 db_xref=GI:308186680 db_xref=GeneID:9789688 locus_tag=Pvag_1172 product='hypothetical protein' protein_id=YP_003930811.1 transl_table=11
NC_014562	GenBank	CDS	1243068	1243877	+	-1	.	codon_start=1 db_xref=GI:308186681 db_xref=GeneID:9789689 gene=ydhO locus_tag=Pvag_1173 note='cell wall-associated hydrolases (invasion- associated proteins)' product='hypothetical protein' protein_id=YP_003930812.1 transl_table=11
NC_014562	GenBank	CDS	1244245	1244577	+	1	.	codon_start=1 db_xref=GI:308186682 db_xref=GeneID:9789690 gene=ydhD locus_tag=Pvag_1174 note='glutaredoxin-related protein' product=glutaredoxin-4 protein_id=YP_003930813.1 transl_table=11
NC_014562	GenBank	CDS	1244621	1245289	+	-1	.	EC_number=3.1.13.- codon_start=1 db_xref=GI:308186683 db_xref=GeneID:9789691 gene=rnt locus_tag=Pvag_1175 note='DNA polymerase III epsilon subunit and related 3'-5' exonucleases' product='ribonuclease T' protein_id=YP_003930814.1 transl_table=11
NC_014562	GenBank	CDS	1245410	1245844	+	-1	.	EC_number=4.4.1.5 codon_start=1 db_xref=GI:308186684 db_xref=GeneID:9789692 gene=gloA locus_tag=Pvag_1176 note='Lactoylglutathione lyase and related lyases' product='lactoylglutathione lyase' protein_id=YP_003930815.1 transl_table=11
NC_014562	GenBank	CDS	1245934	1247031	+	-1	.	EC_number=1.-.-.- codon_start=1 db_xref=GI:308186685 db_xref=GeneID:9789693 gene=nemA locus_tag=Pvag_1177 note='NADH:flavin oxidoreductases, Old Yellow Enzyme family' product='N-ethylmaleimide reductase' protein_id=YP_003930816.1 transl_table=11
NC_014562	GenBank	CDS	1247082	1247678	+	-1	.	codon_start=1 db_xref=GI:308186686 db_xref=GeneID:9789694 gene=ydhM locus_tag=Pvag_1178 note='transcriptional regulator' product='hypothetical protein' protein_id=YP_003930817.1 transl_table=11
NC_014562	GenBank	CDS	1247850	1248092	+	1	.	codon_start=1 db_xref=GI:308186687 db_xref=GeneID:9789695 gene=ydhL locus_tag=Pvag_1179 note='Fe-S protein' product='hypothetical protein' protein_id=YP_003930818.1 transl_table=11
NC_014562	GenBank	CDS	1248161	1249057	+	1	.	EC_number=1.1.1.149 codon_start=1 db_xref=GI:308186688 db_xref=GeneID:9789696 gene=ydhF locus_tag=Pvag_1180 note=oxidoreductase product='Aldo-keto reductase family 1 member C1' protein_id=YP_003930819.1 transl_table=11
NC_014562	GenBank	CDS	1249142	1249660	+	1	.	EC_number=1.15.1.1 codon_start=1 db_xref=GI:308186689 db_xref=GeneID:9789697 gene=sodC locus_tag=Pvag_1181 product='copper-zinc superoxide dismutase' protein_id=YP_003930820.1 transl_table=11
NC_014562	GenBank	CDS	1249789	1250256	+	1	.	codon_start=1 db_xref=GI:308186690 db_xref=GeneID:9789698 locus_tag=Pvag_1182 product='hypothetical protein' protein_id=YP_003930821.1 transl_table=11
NC_014562	GenBank	CDS	1250257	1252257	+	-1	.	codon_start=1 db_xref=GI:308186691 db_xref=GeneID:9789699 gene=ydhK locus_tag=Pvag_1183 note='membrane protein' product='hypothetical protein' protein_id=YP_003930822.1 transl_table=11
NC_014562	GenBank	CDS	1252254	1253111	+	-1	.	codon_start=1 db_xref=GI:308186692 db_xref=GeneID:9789700 gene=ydhJ locus_tag=Pvag_1184 note='multidrug resistance efflux pump' product='hypothetical protein' protein_id=YP_003930823.1 transl_table=11
NC_014562	GenBank	CDS	1253117	1253353	+	-1	.	codon_start=1 db_xref=GI:308186693 db_xref=GeneID:9789701 gene=ydhI locus_tag=Pvag_1185 product='hypothetical protein' protein_id=YP_003930824.1 transl_table=11
NC_014562	GenBank	CDS	1253504	1253941	+	1	.	codon_start=1 db_xref=GI:308186694 db_xref=GeneID:9789702 gene=slyA locus_tag=Pvag_1186 note='transcriptional regulators' product='transcriptional regulator slyA' protein_id=YP_003930825.1 transl_table=11
NC_014562	GenBank	CDS	1253981	1254448	+	-1	.	codon_start=1 db_xref=GI:308186695 db_xref=GeneID:9789703 gene=slyB locus_tag=Pvag_1187 note='outer membrane lipoprotein' product='outer membrane lipoprotein slyB precursor' protein_id=YP_003930826.1 transl_table=11
NC_014562	GenBank	CDS	1254731	1255852	+	1	.	EC_number=2.7.1.- codon_start=1 db_xref=GI:308186696 db_xref=GeneID:9789704 gene=ydhH locus_tag=Pvag_1188 note='molecular chaperone distantly related to HSP70-fold metalloproteases' product='anhydro-N-acetylmuramic acid kinase' protein_id=YP_003930827.1 transl_table=11
NC_014562	GenBank	CDS	1255901	1256134	+	-1	.	codon_start=1 db_xref=GI:308186697 db_xref=GeneID:9789705 locus_tag=Pvag_1189 product='hypothetical protein' protein_id=YP_003930828.1 transl_table=11
NC_014562	GenBank	CDS	1256362	1257573	+	-1	.	codon_start=1 db_xref=GI:308186698 db_xref=GeneID:9789706 gene=ycgF locus_tag=Pvag_1190 note='FOG: EAL domain' product='hypothetical protein' protein_id=YP_003930829.1 transl_table=11
NC_014562	GenBank	CDS	1257677	1258345	+	-1	.	EC_number=2.3.1.- codon_start=1 db_xref=GI:308186699 db_xref=GeneID:9789707 gene=bar locus_tag=Pvag_1191 note='Sortase and related acyltransferases' product=acetyltransferase protein_id=YP_003930830.1 transl_table=11
NC_014562	GenBank	CDS	1258482	1258718	+	1	.	codon_start=1 db_xref=GI:308186700 db_xref=GeneID:9789708 locus_tag=Pvag_1192 product='hypothetical protein' protein_id=YP_003930831.1 transl_table=11
NC_014562	GenBank	CDS	1258867	1260015	+	-1	.	codon_start=1 db_xref=GI:308186701 db_xref=GeneID:9789709 locus_tag=Pvag_1193 note='Permeases of the major facilitator superfamily' product='MFS family transporter' protein_id=YP_003930832.1 transl_table=11
NC_014562	GenBank	CDS	1260012	1260551	+	-1	.	codon_start=1 db_xref=GI:308186702 db_xref=GeneID:9789710 locus_tag=Pvag_1194 note='transcriptional regulator' product='hypothetical protein' protein_id=YP_003930833.1 transl_table=11
NC_014562	GenBank	CDS	1261086	1261370	+	1	.	codon_start=1 db_xref=GI:308186703 db_xref=GeneID:9789711 locus_tag=Pvag_1195 product='hypothetical protein' protein_id=YP_003930834.1 transl_table=11
NC_014562	GenBank	CDS	1261470	1262234	+	-1	.	EC_number=1.1.1.100 codon_start=1 db_xref=GI:308186704 db_xref=GeneID:9789712 locus_tag=Pvag_1196 note='Dehydrogenases with different specificities (related to short-chain alcohol dehydrogenases)' product='short chain dehydrogenase/reductase family oxidoreductase' protein_id=YP_003930835.1 transl_table=11
NC_014562	GenBank	CDS	1262361	1264436	+	-1	.	EC_number=3.2.1.- codon_start=1 db_xref=GI:308186705 db_xref=GeneID:9789713 gene=glgx1 locus_tag=Pvag_1197 note='Type II secretory pathway, pullulanase PulA and related glycosidases' product='hypothetical protein' protein_id=YP_003930836.1 transl_table=11
NC_014562	GenBank	CDS	1264496	1267024	+	-1	.	EC_number=5.4.99.15 codon_start=1 db_xref=GI:308186706 db_xref=GeneID:9789714 gene=treY locus_tag=Pvag_1198 note='Maltooligosyl trehalose synthase' product='maltooligosyl trehalose synthase' protein_id=YP_003930837.1 transl_table=11
NC_014562	GenBank	CDS	1267021	1268805	+	-1	.	EC_number=3.2.1.141 codon_start=1 db_xref=GI:308186707 db_xref=GeneID:9789715 gene=treZ locus_tag=Pvag_1199 note='1,4-alpha-glucan branching enzyme' product='Malto-oligosyltrehalose trehalohydrolase' protein_id=YP_003930838.1 transl_table=11
NC_014562	GenBank	CDS	1269117	1269530	+	1	.	codon_start=1 db_xref=GI:308186708 db_xref=GeneID:9789716 locus_tag=Pvag_1200 product='hypothetical protein' protein_id=YP_003930839.1 transl_table=11
NC_014562	GenBank	CDS	1269579	1270835	+	-1	.	codon_start=1 db_xref=GI:308186709 db_xref=GeneID:9789717 locus_tag=Pvag_1201 note='Small-conductance mechanosensitive channel' product='MscS family transporter' protein_id=YP_003930840.1 transl_table=11
NC_014562	GenBank	CDS	1270904	1271080	+	1	.	codon_start=1 db_xref=GI:308186710 db_xref=GeneID:9789718 locus_tag=Pvag_1202 product='hypothetical protein' protein_id=YP_003930841.1 transl_table=11
NC_014562	GenBank	CDS	1271059	1272717	+	1	.	codon_start=1 db_xref=GI:308186711 db_xref=GeneID:9789719 gene=tsr1 locus_tag=Pvag_1203 note='methyl-accepting chemotaxis protein' product='methyl-accepting chemotaxis protein IV' protein_id=YP_003930842.1 transl_table=11
NC_014562	GenBank	CDS	1272816	1275080	+	-1	.	EC_number=1.11.1.6 codon_start=1 db_xref=GI:308186712 db_xref=GeneID:9789720 gene=katE locus_tag=Pvag_1204 product=catalase protein_id=YP_003930843.1 transl_table=11
NC_014562	GenBank	CDS	1275492	1276118	+	1	.	codon_start=1 db_xref=GI:308186713 db_xref=GeneID:9789721 gene=yodA locus_tag=Pvag_1205 note='periplasmic or secreted protein' product='metal-binding protein yodA' protein_id=YP_003930844.1 transl_table=11
NC_014562	GenBank	CDS	1276183	1276548	+	-1	.	codon_start=1 db_xref=GI:308186714 db_xref=GeneID:9789722 gene=ybdF locus_tag=Pvag_1206 note='Uncharacterized protein conserved in bacteria' product='hypothetical protein' protein_id=YP_003930845.1 transl_table=11
NC_014562	GenBank	CDS	1276650	1277660	+	1	.	EC_number=3.-.-.- codon_start=1 db_xref=GI:308186715 db_xref=GeneID:9789723 gene=uvsE locus_tag=Pvag_1207 note='UV damage repair endonuclease' product='UV DNA damage endonuclease' protein_id=YP_003930846.1 transl_table=11
NC_014562	GenBank	CDS	1277653	1278516	+	-1	.	EC_number=1.-.-.- codon_start=1 db_xref=GI:308186716 db_xref=GeneID:9789724 locus_tag=Pvag_1208 note='Dehydrogenases with different specificities (related to short-chain alcohol dehydrogenases)' product='short-chain dehydrogenase/reductase SDR' protein_id=YP_003930847.1 transl_table=11
NC_014562	GenBank	CDS	1278582	1279430	+	-1	.	codon_start=1 db_xref=GI:308186717 db_xref=GeneID:9789725 gene=ydbD locus_tag=Pvag_1209 note='Mn-containing catalase' product='hypothetical protein' protein_id=YP_003930848.1 transl_table=11
NC_014562	GenBank	CDS	1279721	1279978	+	-1	.	codon_start=1 db_xref=GI:308186718 db_xref=GeneID:9789726 locus_tag=Pvag_1210 product='hypothetical protein' protein_id=YP_003930849.1 transl_table=11
NC_014562	GenBank	CDS	1280525	1280755	+	1	.	codon_start=1 db_xref=GI:308186719 db_xref=GeneID:9789727 locus_tag=Pvag_1211 product='hypothetical protein' protein_id=YP_003930850.1 transl_table=11
NC_014562	GenBank	CDS	1280841	1281092	+	-1	.	EC_number=3.3.1.1 codon_start=1 db_xref=GI:308186720 db_xref=GeneID:9789728 locus_tag=Pvag_1212 product=adenosylhomocysteinase protein_id=YP_003930851.1 transl_table=11
NC_014562	GenBank	CDS	1281430	1281849	+	1	.	EC_number=3.4.21.- codon_start=1 db_xref=GI:308186721 db_xref=GeneID:9789729 gene=umuD locus_tag=Pvag_1213 note='SOS-response transcriptional repressors (RecA- mediated autopeptidases)' product='UmuD protein' protein_id=YP_003930852.1 transl_table=11
NC_014562	GenBank	CDS	1281852	1283120	+	1	.	EC_number=3.4.21.- codon_start=1 db_xref=GI:308186722 db_xref=GeneID:9789730 gene=umuc3 locus_tag=Pvag_1214 note='Nucleotidyltransferase/DNA polymerase involved in DNA repair' product='UmuC protein' protein_id=YP_003930853.1 transl_table=11
NC_014562	GenBank	CDS	1283272	1283547	+	1	.	codon_start=1 db_xref=GI:308186723 db_xref=GeneID:9789731 locus_tag=Pvag_1215 product='hypothetical protein' protein_id=YP_003930854.1 transl_table=11
NC_014562	GenBank	CDS	1283745	1284359	+	1	.	codon_start=1 db_xref=GI:308186724 db_xref=GeneID:9789732 locus_tag=Pvag_1216 note='transcriptional regulator' product='hypothetical protein' protein_id=YP_003930855.1 transl_table=11
NC_014562	GenBank	CDS	1284679	1284918	+	-1	.	codon_start=1 db_xref=GI:308186725 db_xref=GeneID:9789733 gene=ycgz1 locus_tag=Pvag_1217 product='hypothetical protein' protein_id=YP_003930856.1 transl_table=11
NC_014562	GenBank	CDS	1284917	1285036	+	1	.	codon_start=1 db_xref=GI:308186726 db_xref=GeneID:9789734 locus_tag=Pvag_1218 product='hypothetical protein' protein_id=YP_003930857.1 transl_table=11
NC_014562	GenBank	CDS	1284994	1285116	+	-1	.	codon_start=1 db_xref=GI:308186727 db_xref=GeneID:9789735 locus_tag=Pvag_1219 product='hypothetical protein' protein_id=YP_003930858.1 transl_table=11
NC_014562	GenBank	CDS	1285147	1285419	+	-1	.	codon_start=1 db_xref=GI:308186728 db_xref=GeneID:9789736 locus_tag=Pvag_1220 product='hypothetical protein' protein_id=YP_003930859.1 transl_table=11
NC_014562	GenBank	CDS	1285839	1286069	+	-1	.	codon_start=1 db_xref=GI:308186729 db_xref=GeneID:9789737 gene=ygdi1 locus_tag=Pvag_1221 product='hypothetical protein' protein_id=YP_003930860.1 transl_table=11
NC_014562	GenBank	CDS	1286085	1286468	+	-1	.	codon_start=1 db_xref=GI:308186730 db_xref=GeneID:9789738 gene=ygdi3 locus_tag=Pvag_1222 product='hypothetical protein' protein_id=YP_003930861.1 transl_table=11
NC_014562	GenBank	CDS	1286689	1286892	+	-1	.	codon_start=1 db_xref=GI:308186731 db_xref=GeneID:9789739 locus_tag=Pvag_1223 product='hypothetical protein' protein_id=YP_003930862.1 transl_table=11
NC_014562	GenBank	CDS	1287082	1287396	+	1	.	codon_start=1 db_xref=GI:308186732 db_xref=GeneID:9789740 gene=ydhA locus_tag=Pvag_1224 note='periplasmic protein' product='hypothetical protein' protein_id=YP_003930863.1 transl_table=11
NC_014562	GenBank	CDS	1287422	1288078	+	1	.	EC_number=1.4.3.5 codon_start=1 db_xref=GI:308186733 db_xref=GeneID:9789741 gene=pdxH locus_tag=Pvag_1225 note='Pyridoxamine-phosphate oxidase' product='pyridoxinephosphate oxidase' protein_id=YP_003930864.1 transl_table=11
NC_014562	GenBank	CDS	1288219	1289493	+	1	.	EC_number=6.1.1.1 codon_start=1 db_xref=GI:308186734 db_xref=GeneID:9789742 gene=tyrS locus_tag=Pvag_1226 product='tyrosyl-tRNA synthetase' protein_id=YP_003930865.1 transl_table=11
NC_014562	GenBank	CDS	1289550	1290410	+	1	.	EC_number=2.7.1.35 codon_start=1 db_xref=GI:308186735 db_xref=GeneID:9789743 gene=pdxY locus_tag=Pvag_1227 note='Pyridoxal/pyridoxine/pyridoxamine kinase' product='pyridoxal kinase 2 / pyridoxine kinase' protein_id=YP_003930866.1 transl_table=11
NC_014562	GenBank	CDS	1290443	1291048	+	-1	.	EC_number=2.5.1.18 codon_start=1 db_xref=GI:308186736 db_xref=GeneID:9789744 gene=gst locus_tag=Pvag_1228 product='glutathione S-transferase' protein_id=YP_003930867.1 transl_table=11
NC_014562	GenBank	CDS	1291211	1292692	+	-1	.	codon_start=1 db_xref=GI:308186737 db_xref=GeneID:9789745 gene=ydgR locus_tag=Pvag_1229 note='Dipeptide/tripeptide permease' product='proton-dependent di-/tripeptide transporter' protein_id=YP_003930868.1 transl_table=11
NC_014562	GenBank	CDS	1293373	1294068	+	1	.	EC_number=6.3.4.2 codon_start=1 db_xref=GI:308186738 db_xref=GeneID:9789746 gene=pyrg1 locus_tag=Pvag_1230 note='CTP synthase (UTP-ammonia lyase)' product='CTP synthase domain protein' protein_id=YP_003930869.1 transl_table=11
NC_014562	GenBank	CDS	1294109	1295452	+	-1	.	EC_number=4.2.1.40 codon_start=1 db_xref=GI:308186739 db_xref=GeneID:9789747 gene=ygcy1 locus_tag=Pvag_1231 note='L-alanine-DL-glutamate epimerase and related enzymes of enolase superfamily' product='glucarate dehydratase' protein_id=YP_003930870.1 transl_table=11
NC_014562	GenBank	CDS	1295430	1296773	+	-1	.	codon_start=1 db_xref=GI:308186740 db_xref=GeneID:9789748 locus_tag=Pvag_1232 note='Permeases of the major facilitator superfamily' product='MFS family transporter' protein_id=YP_003930871.1 transl_table=11
NC_014562	GenBank	CDS	1297014	1297850	+	-1	.	codon_start=1 db_xref=GI:308186741 db_xref=GeneID:9789749 locus_tag=Pvag_1233 note='CBS-domain-containing membrane protein' product='hypothetical protein' protein_id=YP_003930872.1 transl_table=11
NC_014562	GenBank	CDS	1297941	1298573	+	-1	.	EC_number=4.2.99.18 codon_start=1 db_xref=GI:308186742 db_xref=GeneID:9789750 gene=nth locus_tag=Pvag_1234 note='EndoIII-related endonuclease' product='endonuclease III' protein_id=YP_003930873.1 transl_table=11
NC_014562	GenBank	CDS	1298570	1299274	+	-1	.	codon_start=1 db_xref=GI:308186743 db_xref=GeneID:9789751 gene=rnfE locus_tag=Pvag_1235 note='NADH:ubiquinone oxidoreductase, subunit RnfE' product='electron transport complex protein rnfE' protein_id=YP_003930874.1 transl_table=11
NC_014562	GenBank	CDS	1299267	1299899	+	-1	.	codon_start=1 db_xref=GI:308186744 db_xref=GeneID:9789752 gene=rfnG locus_tag=Pvag_1236 note='NADH:ubiquinone oxidoreductase, subunit RnfG' product='electron transport complex protein rnfG' protein_id=YP_003930875.1 transl_table=11
NC_014562	GenBank	CDS	1299903	1300961	+	-1	.	codon_start=1 db_xref=GI:308186745 db_xref=GeneID:9789753 gene=rnfD locus_tag=Pvag_1237 product='electron transport complex protein rnfD' protein_id=YP_003930876.1 transl_table=11
NC_014562	GenBank	CDS	1300962	1303571	+	-1	.	codon_start=1 db_xref=GI:308186746 db_xref=GeneID:9789754 gene=rnfC locus_tag=Pvag_1238 note='NADH:ubiquinone oxidoreductase, subunit RnfC' product='electron transport complex protein rnfC' protein_id=YP_003930877.1 transl_table=11
NC_014562	GenBank	CDS	1303564	1304142	+	-1	.	codon_start=1 db_xref=GI:308186747 db_xref=GeneID:9789755 gene=rnfB locus_tag=Pvag_1239 product='electron transport complex protein rnfB' protein_id=YP_003930878.1 transl_table=11
NC_014562	GenBank	CDS	1304142	1304723	+	-1	.	codon_start=1 db_xref=GI:308186748 db_xref=GeneID:9789756 gene=rnfA locus_tag=Pvag_1240 note='NADH:ubiquinone oxidoreductase, subunit RnfA' product='electron transport complex protein rnfA' protein_id=YP_003930879.1 transl_table=11
NC_014562	GenBank	CDS	1304720	1304842	+	-1	.	codon_start=1 db_xref=GI:308186749 db_xref=GeneID:9789757 locus_tag=Pvag_1241 product='hypothetical protein' protein_id=YP_003930880.1 transl_table=11
NC_014562	GenBank	CDS	1304847	1305290	+	-1	.	codon_start=1 db_xref=GI:308186750 db_xref=GeneID:9789758 gene=ydgK locus_tag=Pvag_1242 product='hypothetical protein' protein_id=YP_003930881.1 transl_table=11
NC_014562	GenBank	CDS	1305401	1305625	+	-1	.	codon_start=1 db_xref=GI:308186751 db_xref=GeneID:9789759 gene=ydgT locus_tag=Pvag_1243 product='H-NS/stpA-binding protein 2' protein_id=YP_003930882.1 transl_table=11
NC_014562	GenBank	CDS	1306301	1307257	+	1	.	codon_start=1 db_xref=GI:308186752 db_xref=GeneID:9789760 gene=ytfQ locus_tag=Pvag_1244 note='ABC-type transport system, periplasmic component' product='ABC transporter substrate-binding protein' protein_id=YP_003930883.1 transl_table=11
NC_014562	GenBank	CDS	1307334	1308854	+	1	.	EC_number=3.6.3.17 codon_start=1 db_xref=GI:308186753 db_xref=GeneID:9789761 gene=ytfR locus_tag=Pvag_1245 note='ABC-type transport system, ATPase component' product='ABC transporter ATP-binding protein' protein_id=YP_003930884.1 transl_table=11
NC_014562	GenBank	CDS	1308847	1309863	+	1	.	EC_number=3.6.3.17 codon_start=1 db_xref=GI:308186754 db_xref=GeneID:9789762 gene=ytfT locus_tag=Pvag_1246 note='ABC-type sugar transport system, permease component' product='ABC transporter permease' protein_id=YP_003930885.1 transl_table=11
NC_014562	GenBank	CDS	1309860	1310846	+	1	.	codon_start=1 db_xref=GI:308186755 db_xref=GeneID:9789763 gene=yjfF locus_tag=Pvag_1247 note='ribose/xylose/arabinose/galactoside ABC-type transport systems, permease components' product='ABC transporter permease' protein_id=YP_003930886.1 transl_table=11
NC_014562	GenBank	CDS	1310883	1311350	+	-1	.	EC_number=2.3.1.- codon_start=1 db_xref=GI:308186756 db_xref=GeneID:9789764 locus_tag=Pvag_1248 note='histone acetyltransferase HPA2 and related acetyltransferases' product='N-acetyltransferase 8B' protein_id=YP_003930887.1 transl_table=11
NC_014562	GenBank	CDS	1311923	1313422	+	-1	.	EC_number=5.3.1.4 codon_start=1 db_xref=GI:308186757 db_xref=GeneID:9789765 gene=araA locus_tag=Pvag_1249 product='L-arabinose isomerase' protein_id=YP_003930888.1 transl_table=11
NC_014562	GenBank	CDS	1313625	1315328	+	-1	.	EC_number=2.7.1.16 codon_start=1 db_xref=GI:308186758 db_xref=GeneID:9789766 gene=araB locus_tag=Pvag_1250 note='glycerol kinase' product=L-ribulokinase protein_id=YP_003930889.1 transl_table=11
NC_014562	GenBank	CDS	1315694	1316677	+	1	.	codon_start=1 db_xref=GI:308186759 db_xref=GeneID:9789767 gene=araF locus_tag=Pvag_1251 note='ABC-type sugar transport system, periplasmic component' product='L-arabinose-binding periplasmic protein' protein_id=YP_003930890.1 transl_table=11
NC_014562	GenBank	CDS	1316777	1318297	+	1	.	EC_number=3.6.3.17 codon_start=1 db_xref=GI:308186760 db_xref=GeneID:9789768 gene=araG locus_tag=Pvag_1252 note='ATPase components of various ABC-type transport systems, contain duplicated ATPase' product='L-arabinose transport ATP-binding protein' protein_id=YP_003930891.1 transl_table=11
NC_014562	GenBank	CDS	1318310	1319293	+	1	.	codon_start=1 db_xref=GI:308186761 db_xref=GeneID:9789769 gene=araH locus_tag=Pvag_1253 note='ribose/xylose/arabinose/galactoside ABC-type transport systems, permease components' product='High-affinity L-arabinose transporter permease AraH' protein_id=YP_003930892.1 transl_table=11
NC_014562	GenBank	CDS	1319370	1320287	+	1	.	codon_start=1 db_xref=GI:308186762 db_xref=GeneID:9789770 gene=araC locus_tag=Pvag_1254 note='AraC-type DNA-binding domain-containing proteins' product='Arabinose operon regulatory protein' protein_id=YP_003930893.1 transl_table=11
NC_014562	GenBank	CDS	1320389	1321435	+	1	.	codon_start=1 db_xref=GI:308186763 db_xref=GeneID:9789771 gene=ydgJ locus_tag=Pvag_1255 note='dehydrogenases and related proteins' product='hypothetical protein' protein_id=YP_003930894.1 transl_table=11
NC_014562	GenBank	CDS	1321732	1322727	+	-1	.	EC_number=3.5.4.4 codon_start=1 db_xref=GI:308186764 db_xref=GeneID:9789772 gene=add locus_tag=Pvag_1256 product='Adenosine deaminase' protein_id=YP_003930895.1 transl_table=11
NC_014562	GenBank	CDS	1322908	1324407	+	-1	.	codon_start=1 db_xref=GI:308186765 db_xref=GeneID:9789773 gene=ydgA locus_tag=Pvag_1257 note='Uncharacterized protein conserved in bacteria' product='protein ydgA' protein_id=YP_003930896.1 transl_table=11
NC_014562	GenBank	CDS	1324540	1325715	+	-1	.	EC_number=5.3.1.8 codon_start=1 db_xref=GI:308186766 db_xref=GeneID:9789774 gene=manA locus_tag=Pvag_1258 note='phosphomannose isomerase' product='mannose-6-phosphate isomerase' protein_id=YP_003930897.1 transl_table=11
NC_014562	GenBank	CDS	1325911	1327308	+	1	.	EC_number=4.2.1.2 codon_start=1 db_xref=GI:308186767 db_xref=GeneID:9789775 gene=fumC locus_tag=Pvag_1259 note=Fumarase product='fumarate hydratase class II' protein_id=YP_003930898.1 transl_table=11
NC_014562	GenBank	CDS	1327350	1328279	+	-1	.	codon_start=1 db_xref=GI:308186768 db_xref=GeneID:9789776 gene=tus locus_tag=Pvag_1260 product='DNA replication terminus site-binding protein' protein_id=YP_003930899.1 transl_table=11
NC_014562	GenBank	CDS	1328465	1329664	+	1	.	codon_start=1 db_xref=GI:308186769 db_xref=GeneID:9789777 locus_tag=Pvag_1261 note='Permeases of the major facilitator superfamily' product='hypothetical protein' protein_id=YP_003930900.1 transl_table=11
NC_014562	GenBank	CDS	1329872	1330366	+	1	.	codon_start=1 db_xref=GI:308186770 db_xref=GeneID:9789778 locus_tag=Pvag_1262 note='transcriptional regulator' product='HTH-type transcriptional regulator iscR' protein_id=YP_003930901.1 transl_table=11
NC_014562	GenBank	CDS	1332139	1332363	+	1	.	codon_start=1 db_xref=GI:308186771 db_xref=GeneID:9789779 gene=hicB locus_tag=Pvag_1263 note='Uncharacterized protein encoded in hypervariable junctions of pilus gene clusters' product='hypothetical protein' protein_id=YP_003930902.1 transl_table=11
NC_014562	GenBank	CDS	1332432	1335584	+	-1	.	codon_start=1 db_xref=GI:308186772 db_xref=GeneID:9789780 locus_tag=Pvag_1264 note='Cation/multidrug efflux pump' product='RND efflux system, transporter protein' protein_id=YP_003930903.1 transl_table=11
NC_014562	GenBank	CDS	1335597	1336751	+	-1	.	codon_start=1 db_xref=GI:308186773 db_xref=GeneID:9789781 locus_tag=Pvag_1265 note='Membrane-fusion protein' product='RND efflux system, membrane-fusion protein' protein_id=YP_003930904.1 transl_table=11
NC_014562	GenBank	CDS	1337053	1337394	+	1	.	codon_start=1 db_xref=GI:308186774 db_xref=GeneID:9789782 gene=marA locus_tag=Pvag_1266 note='Response regulator containing CheY-like receiver domain and AraC-type DNA-binding domain' product='HTH-type transcriptional activator rhaR' protein_id=YP_003930905.1 transl_table=11
NC_014562	GenBank	CDS	1337358	1337915	+	1	.	EC_number=3.1.27.- codon_start=1 db_xref=GI:308186775 db_xref=GeneID:9789783 locus_tag=Pvag_1267 note='Guanyl-specific ribonuclease Sa' product=ribonuclease protein_id=YP_003930906.1 transl_table=11
NC_014562	GenBank	CDS	1337918	1338181	+	1	.	codon_start=1 db_xref=GI:308186776 db_xref=GeneID:9789784 locus_tag=Pvag_1268 note='Barstar, RNAse (barnase) inhibitor' product='hypothetical protein' protein_id=YP_003930907.1 transl_table=11
NC_014562	GenBank	CDS	1338178	1340544	+	-1	.	codon_start=1 db_xref=GI:308186777 db_xref=GeneID:9789785 gene=srfC locus_tag=Pvag_1269 note='Uncharacterized protein conserved in bacteria, virulence factor' product='virulence factor' protein_id=YP_003930908.1 transl_table=11
NC_014562	GenBank	CDS	1340541	1343504	+	-1	.	codon_start=1 db_xref=GI:308186778 db_xref=GeneID:9789786 gene=srfB locus_tag=Pvag_1270 note='Uncharacterized protein conserved in bacteria, virulence factor' product='virulence effector protein' protein_id=YP_003930909.1 transl_table=11
NC_014562	GenBank	CDS	1343507	1344913	+	-1	.	codon_start=1 db_xref=GI:308186779 db_xref=GeneID:9789787 gene=srfA locus_tag=Pvag_1271 note='DNA segregation ATPase FtsK/SpoIIIE and related proteins' product='hypothetical protein' protein_id=YP_003930910.1 transl_table=11
NC_014562	GenBank	CDS	1345085	1346296	+	-1	.	codon_start=1 db_xref=GI:308186780 db_xref=GeneID:9789788 gene=ydcO locus_tag=Pvag_1272 note='Xanthine/uracil permeases' product='benzoate membrane transport protein' protein_id=YP_003930911.1 transl_table=11
NC_014562	GenBank	CDS	1346381	1346938	+	1	.	codon_start=1 db_xref=GI:308186781 db_xref=GeneID:9789789 gene=ydcN locus_tag=Pvag_1273 note='transcriptional regulators' product='hypothetical protein' protein_id=YP_003930912.1 transl_table=11
NC_014562	GenBank	CDS	1347005	1347430	+	1	.	codon_start=1 db_xref=GI:308186782 db_xref=GeneID:9789790 locus_tag=Pvag_1274 note='transcriptional regulators' product='hypothetical protein' protein_id=YP_003930913.1 transl_table=11
NC_014562	GenBank	CDS	1347446	1348006	+	1	.	EC_number=3.3.2.1 codon_start=1 db_xref=GI:308186783 db_xref=GeneID:9789791 gene=yecD locus_tag=Pvag_1275 note='Amidases related to nicotinamidase' product=hydrolase protein_id=YP_003930914.1 transl_table=11
NC_014562	GenBank	CDS	1348048	1350168	+	-1	.	codon_start=1 db_xref=GI:308186784 db_xref=GeneID:9789792 gene=yncD locus_tag=Pvag_1276 note='outer membrane receptor proteins, mostly Fe transport' product='tonB-dependent receptor yncD precursor' protein_id=YP_003930915.1 transl_table=11
NC_014562	GenBank	CDS	1350363	1351220	+	1	.	EC_number=1.1.1.31 codon_start=1 db_xref=GI:308186785 db_xref=GeneID:9789793 locus_tag=Pvag_1277 note='3-hydroxyisobutyrate dehydrogenase and related beta-hydroxyacid dehydrogenases' product=dehydrogenase protein_id=YP_003930916.1 transl_table=11
NC_014562	GenBank	CDS	1351220	1351999	+	1	.	codon_start=1 db_xref=GI:308186786 db_xref=GeneID:9789794 locus_tag=Pvag_1278 note='AraC-type DNA-binding domain-containing proteins' product='HTH-type transcriptional regulator gadX' protein_id=YP_003930917.1 transl_table=11
NC_014562	GenBank	CDS	1351920	1353635	+	-1	.	EC_number=2.3.3.13 codon_start=1 db_xref=GI:308186787 db_xref=GeneID:9789795 gene=leua3 locus_tag=Pvag_1279 note=Isopropylmalate/homocitrate/citramalatesynthases product='2-isopropylmalate synthase' protein_id=YP_003930918.1 transl_table=11
NC_014562	GenBank	CDS	1353802	1354818	+	1	.	EC_number=3.4.13.19 codon_start=1 db_xref=GI:308186788 db_xref=GeneID:9789796 gene=acdP locus_tag=Pvag_1280 note='Zn-dependent dipeptidase, microsomal dipeptidase homolog' product=dipeptidase protein_id=YP_003930919.1 transl_table=11
NC_014562	GenBank	CDS	1354843	1354944	+	1	.	codon_start=1 db_xref=GI:308186789 db_xref=GeneID:9789797 locus_tag=Pvag_1281 product='hypothetical protein' protein_id=YP_003930920.1 transl_table=11
NC_014562	GenBank	CDS	1354962	1355033	+	1	.	codon_start=1 db_xref=GI:308186790 db_xref=GeneID:9789798 locus_tag=Pvag_1282 product='hypothetical protein' protein_id=YP_003930921.1 transl_table=11
NC_014562	GenBank	CDS	1355088	1356005	+	1	.	codon_start=1 db_xref=GI:308186791 db_xref=GeneID:9789799 gene=pqqB locus_tag=Pvag_1283 note='metal-dependent hydrolases of the beta- lactamase superfamily I' product='coenzyme PQQ synthesis protein B' protein_id=YP_003930922.1 transl_table=11
NC_014562	GenBank	CDS	1356009	1356764	+	1	.	EC_number=1.3.3.11 codon_start=1 db_xref=GI:308186792 db_xref=GeneID:9789800 gene=pqqC locus_tag=Pvag_1284 note='Asp-tRNAAsn/glu-tRNAGln amidotransferase A subunit and related amidases' product='pyrroloquinoline-quinone synthase' protein_id=YP_003930923.1 transl_table=11
NC_014562	GenBank	CDS	1356768	1357046	+	1	.	codon_start=1 db_xref=GI:308186793 db_xref=GeneID:9789801 gene=pqqD locus_tag=Pvag_1285 product='coenzyme PQQ synthesis protein D' protein_id=YP_003930924.1 transl_table=11
NC_014562	GenBank	CDS	1357009	1358175	+	1	.	codon_start=1 db_xref=GI:308186794 db_xref=GeneID:9789802 gene=pqqE locus_tag=Pvag_1286 note='Fe-S oxidoreductases' product='coenzyme PQQ synthesis protein E' protein_id=YP_003930925.1 transl_table=11
NC_014562	GenBank	CDS	1358181	1360445	+	1	.	EC_number=3.4.24.- codon_start=1 db_xref=GI:308186795 db_xref=GeneID:9789803 gene=pqqF locus_tag=Pvag_1287 note='Zn-dependent peptidases' product='coenzyme PQQ synthesis protein F' protein_id=YP_003930926.1 transl_table=11
NC_014562	GenBank	CDS	1360562	1361146	+	1	.	codon_start=1 db_xref=GI:308186796 db_xref=GeneID:9789804 locus_tag=Pvag_1288 note='Uncharacterized conserved protein' product='protein yceI' protein_id=YP_003930927.1 transl_table=11
NC_014562	GenBank	CDS	1361203	1362105	+	-1	.	codon_start=1 db_xref=GI:308186797 db_xref=GeneID:9789805 gene=sdsL locus_tag=Pvag_1289 note='threonine synthase' product='Pyridoxal-phosphate dependent enzyme' protein_id=YP_003930928.1 transl_table=11
NC_014562	GenBank	CDS	1362694	1363674	+	1	.	EC_number=2.7.1.11 codon_start=1 db_xref=GI:308186798 db_xref=GeneID:9789806 gene=pfka1 locus_tag=Pvag_1290 product=6-phosphofructokinase protein_id=YP_003930929.1 transl_table=11
NC_014562	GenBank	CDS	1363685	1363999	+	1	.	EC_number=2.7.1.69 codon_start=1 db_xref=GI:308186799 db_xref=GeneID:9789807 gene=ptxB locus_tag=Pvag_1291 note='phosphotransferase system, galactitol-specific IIB component' product='sugar phosphotransferase component IIB' protein_id=YP_003930930.1 transl_table=11
NC_014562	GenBank	CDS	1364068	1365360	+	1	.	codon_start=1 db_xref=GI:308186800 db_xref=GeneID:9789808 gene=ptxc1 locus_tag=Pvag_1292 note='Uncharacterized protein conserved in bacteria' product='PTS permease IIC component' protein_id=YP_003930931.1 transl_table=11
NC_014562	GenBank	CDS	1365347	1366189	+	1	.	EC_number=4.1.2.13 codon_start=1 db_xref=GI:308186801 db_xref=GeneID:9789809 gene=fbaA locus_tag=Pvag_1293 note='fructose/tagatose bisphosphate aldolase' product='fructose-bisphosphate aldolase' protein_id=YP_003930932.1 transl_table=11
NC_014562	GenBank	CDS	1366284	1366550	+	1	.	codon_start=1 db_xref=GI:308186802 db_xref=GeneID:9789810 locus_tag=Pvag_1294 product='hypothetical protein' protein_id=YP_003930933.1 transl_table=11
NC_014562	GenBank	CDS	1366560	1366997	+	1	.	EC_number=2.7.1.69 codon_start=1 db_xref=GI:308186803 db_xref=GeneID:9789811 gene=ptxa1 locus_tag=Pvag_1295 note='mannitol/fructose-specific phosphotransferase system, IIA domain' product='PTS system transporter subunit IIA' protein_id=YP_003930934.1 transl_table=11
NC_014562	GenBank	CDS	1366933	1367616	+	1	.	EC_number=2.7.1.2 codon_start=1 db_xref=GI:308186804 db_xref=GeneID:9789812 gene=rfc4 locus_tag=Pvag_1296 note='transcriptional regulator/sugar kinase' product=kinase protein_id=YP_003930935.1 transl_table=11
NC_014562	GenBank	CDS	1367585	1368037	+	1	.	codon_start=1 db_xref=GI:308186805 db_xref=GeneID:9789813 locus_tag=Pvag_1297 note='Uncharacterized protein conserved in bacteria' product='hypothetical protein' protein_id=YP_003930936.1 transl_table=11
NC_014562	GenBank	CDS	1368021	1368962	+	-1	.	EC_number=1.6.5.5 codon_start=1 db_xref=GI:308186806 db_xref=GeneID:9789814 gene=cryZ locus_tag=Pvag_1298 note='NADPH:quinone reductase and related Zn- dependent oxidoreductases' product='oxidoreductase, zinc-binding dehydrogenase family' protein_id=YP_003930937.1 transl_table=11
NC_014562	GenBank	CDS	1368991	1369530	+	1	.	codon_start=1 db_xref=GI:308186807 db_xref=GeneID:9789815 locus_tag=Pvag_1299 note='transcriptional regulators' product='transcriptional repressor mprA (protein emrR)' protein_id=YP_003930938.1 transl_table=11
NC_014562	GenBank	CDS	1369545	1370444	+	1	.	codon_start=1 db_xref=GI:308186808 db_xref=GeneID:9789816 gene=ybhD locus_tag=Pvag_1300 note='transcriptional regulator' product='RuBisCO transcriptional regulator' protein_id=YP_003930939.1 transl_table=11
NC_014562	GenBank	CDS	1370419	1371228	+	-1	.	codon_start=1 db_xref=GI:308186809 db_xref=GeneID:9789817 locus_tag=Pvag_1301 note='ABC-type transport system, periplasmic component' product='ABC transporter substrate-binding protein' protein_id=YP_003930940.1 transl_table=11
NC_014562	GenBank	CDS	1371239	1372543	+	-1	.	codon_start=1 db_xref=GI:308186810 db_xref=GeneID:9789818 gene=cita1 locus_tag=Pvag_1302 note='Permeases of the major facilitator superfamily' product='MFS citrate-proton symporter' protein_id=YP_003930941.1 transl_table=11
NC_014562	GenBank	CDS	1372543	1372674	+	-1	.	codon_start=1 db_xref=GI:308186811 db_xref=GeneID:9789819 locus_tag=Pvag_1303 product='hypothetical protein' protein_id=YP_003930942.1 transl_table=11
NC_014562	GenBank	CDS	1372868	1373476	+	-1	.	codon_start=1 db_xref=GI:308186812 db_xref=GeneID:9789820 locus_tag=Pvag_1304 note='transcriptional regulators' product='ArsR family transcriptional regulator' protein_id=YP_003930943.1 transl_table=11
NC_014562	GenBank	CDS	1373583	1373966	+	-1	.	codon_start=1 db_xref=GI:308186813 db_xref=GeneID:9789821 locus_tag=Pvag_1305 note=Aspartokinases product='hypothetical protein' protein_id=YP_003930944.1 transl_table=11
NC_014562	GenBank	CDS	1373968	1374282	+	-1	.	codon_start=1 db_xref=GI:308186814 db_xref=GeneID:9789822 locus_tag=Pvag_1306 note='Uncharacterized enzyme involved in biosynthesis of extracellular polysaccharides' product='hypothetical protein' protein_id=YP_003930945.1 transl_table=11
NC_014562	GenBank	CDS	1374427	1375320	+	1	.	EC_number=4.2.1.52 codon_start=1 db_xref=GI:308186815 db_xref=GeneID:9789823 gene=dapa3 locus_tag=Pvag_1307 note='dihydrodipicolinate synthase/N- acetylneuraminate lyase' product='dihydrodipicolinate synthase' protein_id=YP_003930946.1 transl_table=11
NC_014562	GenBank	CDS	1375333	1375821	+	-1	.	codon_start=1 db_xref=GI:308186816 db_xref=GeneID:9789824 locus_tag=Pvag_1308 note=kinase product='hypothetical protein' protein_id=YP_003930947.1 transl_table=11
NC_014562	GenBank	CDS	1376138	1376377	+	-1	.	codon_start=1 db_xref=GI:308186817 db_xref=GeneID:9789825 locus_tag=Pvag_1309 product='hypothetical protein' protein_id=YP_003930948.1 transl_table=11
NC_014562	GenBank	CDS	1376643	1376972	+	-1	.	codon_start=1 db_xref=GI:308186818 db_xref=GeneID:9789826 gene=kdgF locus_tag=Pvag_1310 note='Uncharacterized conserved protein, contains double-stranded beta-helix domain' product='Pectin degradation protein kdgF' protein_id=YP_003930949.1 transl_table=11
NC_014562	GenBank	CDS	1377112	1377750	+	1	.	codon_start=1 db_xref=GI:308186819 db_xref=GeneID:9789827 gene=rpi locus_tag=Pvag_1311 note='ribose 5-phosphate isomerase RpiB' product='sugar-phosphate isomerase' protein_id=YP_003930950.1 transl_table=11
NC_014562	GenBank	CDS	1377819	1378571	+	-1	.	EC_number=3.6.3.- codon_start=1 db_xref=GI:308186820 db_xref=GeneID:9789828 gene=oppf1 locus_tag=Pvag_1312 note='ABC-type oligopeptide transport system, ATPase component' product='ABC transporter ATP-binding protein' protein_id=YP_003930951.1 transl_table=11
NC_014562	GenBank	CDS	1378582	1379448	+	-1	.	EC_number=3.6.3.- codon_start=1 db_xref=GI:308186821 db_xref=GeneID:9789829 gene=oppd1 locus_tag=Pvag_1313 note='ABC-type dipeptide/oligopeptide/nickel transport system, ATPase component' product='ABC transporter ATP-binding protein' protein_id=YP_003930952.1 transl_table=11
NC_014562	GenBank	CDS	1379420	1380325	+	-1	.	codon_start=1 db_xref=GI:308186822 db_xref=GeneID:9789830 gene=oppc1 locus_tag=Pvag_1314 note='ABC-type dipeptide/oligopeptide/nickel transport systems, permease components' product='ABC transporter permease' protein_id=YP_003930953.1 transl_table=11
NC_014562	GenBank	CDS	1380322	1381353	+	-1	.	codon_start=1 db_xref=GI:308186823 db_xref=GeneID:9789831 gene=oppb1 locus_tag=Pvag_1315 note='ABC-type dipeptide/oligopeptide/nickel transport systems, permease components' product='ABC transporter permease' protein_id=YP_003930954.1 transl_table=11
NC_014562	GenBank	CDS	1381350	1382978	+	-1	.	codon_start=1 db_xref=GI:308186824 db_xref=GeneID:9789832 gene=oppa3 locus_tag=Pvag_1316 note='ABC-type dipeptide transport system, periplasmic component' product='ABC transporter substrate-binding protein' protein_id=YP_003930955.1 transl_table=11
NC_014562	GenBank	CDS	1383069	1384223	+	-1	.	codon_start=1 db_xref=GI:308186825 db_xref=GeneID:9789833 locus_tag=Pvag_1317 note=enolase product='mandelate racemase/muconate lactonizing protein' protein_id=YP_003930956.1 transl_table=11
NC_014562	GenBank	CDS	1384571	1385686	+	1	.	codon_start=1 db_xref=GI:308186826 db_xref=GeneID:9789834 locus_tag=Pvag_1318 note='ABC-type transport system, periplasmic component' product='ABC transporter substrate-binding protein' protein_id=YP_003930957.1 transl_table=11
NC_014562	GenBank	CDS	1385852	1386259	+	1	.	codon_start=1 db_xref=GI:308186827 db_xref=GeneID:9789835 locus_tag=Pvag_1319 note='membrane protein' product='hypothetical protein' protein_id=YP_003930958.1 transl_table=11
NC_014562	GenBank	CDS	1386272	1387573	+	1	.	EC_number=1.1.1.- codon_start=1 db_xref=GI:308186828 db_xref=GeneID:9789836 gene=sndH locus_tag=Pvag_1320 note='glucose/sorbosone dehydrogenases' product='L-sorbosone dehydrogenase' protein_id=YP_003930959.1 transl_table=11
NC_014562	GenBank	CDS	1388206	1388838	+	1	.	EC_number=2.3.1.- codon_start=1 db_xref=GI:308186829 db_xref=GeneID:9789837 locus_tag=Pvag_1321 note='Acetyltransferase (isoleucine patch superfamily)' product=acetyltransferase protein_id=YP_003930960.1 transl_table=11
NC_014562	GenBank	CDS	1388850	1389734	+	-1	.	codon_start=1 db_xref=GI:308186830 db_xref=GeneID:9789838 gene=yded1 locus_tag=Pvag_1322 note='Permeases of the drug/metabolite transporter (DMT) superfamily' product='DME family transporter' protein_id=YP_003930961.1 transl_table=11
NC_014562	GenBank	CDS	1389731	1390942	+	-1	.	codon_start=1 db_xref=GI:308186831 db_xref=GeneID:9789839 locus_tag=Pvag_1323 note='Permeases of the major facilitator superfamily' product='MFS family transporter' protein_id=YP_003930962.1 transl_table=11
NC_014562	GenBank	CDS	1391069	1391524	+	1	.	codon_start=1 db_xref=GI:308186832 db_xref=GeneID:9789840 locus_tag=Pvag_1324 note='transcriptional regulators' product='hypothetical protein' protein_id=YP_003930963.1 transl_table=11
NC_014562	GenBank	CDS	1391761	1393191	+	1	.	codon_start=1 db_xref=GI:308186833 db_xref=GeneID:9789841 locus_tag=Pvag_1325 note='Purine-cytosine permease and related proteins' product='purine-cytosine permease' protein_id=YP_003930964.1 transl_table=11
NC_014562	GenBank	CDS	1393303	1394625	+	-1	.	codon_start=1 db_xref=GI:308186834 db_xref=GeneID:9789842 locus_tag=Pvag_1326 note='Permeases of the major facilitator superfamily' product='MFS family transporter' protein_id=YP_003930965.1 transl_table=11
NC_014562	GenBank	CDS	1394816	1395820	+	-1	.	codon_start=1 db_xref=GI:308186835 db_xref=GeneID:9789843 locus_tag=Pvag_1327 note='lipopolysaccharide biosynthesis proteins, LPS:glycosyltransferases' product='hypothetical protein' protein_id=YP_003930966.1 transl_table=11
NC_014562	GenBank	CDS	1396486	1398843	+	1	.	EC_number=1.1.5.2 codon_start=1 db_xref=GI:308186836 db_xref=GeneID:9789844 gene=gcd1 locus_tag=Pvag_1328 product='glucose dehydrogenase' protein_id=YP_003930967.1 transl_table=11
NC_014562	GenBank	CDS	1399099	1400130	+	-1	.	EC_number=1.-.-.- codon_start=1 db_xref=GI:308186837 db_xref=GeneID:9789845 gene=yncB locus_tag=Pvag_1329 note='NADP-dependent oxidoreductases' product=oxidoreductase protein_id=YP_003930968.1 transl_table=11
NC_014562	GenBank	CDS	1400362	1400760	+	1	.	codon_start=1 db_xref=GI:308186838 db_xref=GeneID:9789846 gene=yycE locus_tag=Pvag_1330 note='Lactoylglutathione lyase and related lyases' product='hypothetical protein' protein_id=YP_003930969.1 transl_table=11
NC_014562	GenBank	CDS	1400742	1401410	+	1	.	codon_start=1 db_xref=GI:308186839 db_xref=GeneID:9789847 locus_tag=Pvag_1331 product='hypothetical protein' protein_id=YP_003930970.1 transl_table=11
NC_014562	GenBank	CDS	1401403	1402152	+	-1	.	codon_start=1 db_xref=GI:308186840 db_xref=GeneID:9789848 locus_tag=Pvag_1332 note='transcriptional regulators of sugar metabolism' product='hypothetical protein' protein_id=YP_003930971.1 transl_table=11
NC_014562	GenBank	CDS	1402236	1402820	+	1	.	codon_start=1 db_xref=GI:308186841 db_xref=GeneID:9789849 gene=nudf1 locus_tag=Pvag_1333 note='NTP pyrophosphohydrolases including oxidative damage repair enzymes' product='hypothetical protein' protein_id=YP_003930972.1 transl_table=11
NC_014562	GenBank	CDS	1402863	1403963	+	-1	.	EC_number=1.3.1.34 codon_start=1 db_xref=GI:308186842 db_xref=GeneID:9789850 gene=frp locus_tag=Pvag_1334 note='NADH:flavin oxidoreductases, Old Yellow Enzyme family' product='NADH-dependent flavin oxidoreductase' protein_id=YP_003930973.1 transl_table=11
NC_014562	GenBank	CDS	1404144	1404893	+	-1	.	EC_number=1.1.1.100 codon_start=1 db_xref=GI:308186843 db_xref=GeneID:9789851 gene=ykvO locus_tag=Pvag_1335 note='Dehydrogenases with different specificities (related to short-chain alcohol dehydrogenases)' product='3-oxoacyl-ACP reductase' protein_id=YP_003930974.1 transl_table=11
NC_014562	GenBank	CDS	1405046	1405969	+	1	.	codon_start=1 db_xref=GI:308186844 db_xref=GeneID:9789852 locus_tag=Pvag_1336 note='transcriptional regulator' product='hypothetical protein' protein_id=YP_003930975.1 transl_table=11
NC_014562	GenBank	CDS	1405984	1406406	+	-1	.	codon_start=1 db_xref=GI:308186845 db_xref=GeneID:9789853 gene=yedx3 locus_tag=Pvag_1337 product='transthyretin-like protein' protein_id=YP_003930976.1 transl_table=11
NC_014562	GenBank	CDS	1406776	1407447	+	1	.	codon_start=1 db_xref=GI:308186846 db_xref=GeneID:9789854 locus_tag=Pvag_1338 note='DNA segregation ATPase FtsK/SpoIIIE and related proteins' product='DNA mismatch repair protein mutL' protein_id=YP_003930977.1 transl_table=11
NC_014562	GenBank	CDS	1407510	1407938	+	1	.	codon_start=1 db_xref=GI:308186847 db_xref=GeneID:9789855 gene=bcfH locus_tag=Pvag_1339 note='protein-disulfide isomerase' product='hypothetical protein' protein_id=YP_003930978.1 transl_table=11
NC_014562	GenBank	CDS	1408241	1408756	+	1	.	codon_start=1 db_xref=GI:308186848 db_xref=GeneID:9789856 locus_tag=Pvag_1340 note='phosphatase homologous to the C- terminal domain of histone macroH2A1' product='hypothetical protein' protein_id=YP_003930979.1 transl_table=11
NC_014562	GenBank	CDS	1410255	1410869	+	1	.	codon_start=1 db_xref=GI:308186849 db_xref=GeneID:9789857 gene=rmbA locus_tag=Pvag_1341 note='DNA-binding HTH domain-containing proteins' product='hypothetical protein' protein_id=YP_003930980.1 transl_table=11
NC_014562	GenBank	CDS	1410890	1411435	+	1	.	codon_start=1 db_xref=GI:308186850 db_xref=GeneID:9789858 gene=hifD locus_tag=Pvag_1342 note='P pilus assembly protein, pilin FimA' product='Minor fimbrial subunit hifD' protein_id=YP_003930981.1 transl_table=11
NC_014562	GenBank	CDS	1411493	1412239	+	1	.	codon_start=1 db_xref=GI:308186851 db_xref=GeneID:9789859 gene=stbB locus_tag=Pvag_1343 note='P pilus assembly protein, chaperone PapD' product='chaperone protein fimC precursor' protein_id=YP_003930982.1 transl_table=11
NC_014562	GenBank	CDS	1412211	1414772	+	1	.	codon_start=1 db_xref=GI:308186852 db_xref=GeneID:9789860 gene=stbC locus_tag=Pvag_1344 note='P pilus assembly protein, porin PapC' product='outer membrane usher protein fimD precursor' protein_id=YP_003930983.1 transl_table=11
NC_014562	GenBank	CDS	1414773	1416101	+	1	.	codon_start=1 db_xref=GI:308186853 db_xref=GeneID:9789861 gene=stbD locus_tag=Pvag_1345 product='hypothetical protein' protein_id=YP_003930984.1 transl_table=11
NC_014562	GenBank	CDS	1416067	1416783	+	1	.	codon_start=1 db_xref=GI:308186854 db_xref=GeneID:9789862 gene=focC locus_tag=Pvag_1346 note='P pilus assembly protein, chaperone PapD' product='chaperone protein focC' protein_id=YP_003930985.1 transl_table=11
NC_014562	GenBank	CDS	1417016	1417360	+	1	.	codon_start=1 db_xref=GI:308186855 db_xref=GeneID:9789863 locus_tag=Pvag_1347 note='Uncharacterized conserved protein' product='hypothetical protein' protein_id=YP_003930986.1 transl_table=11
NC_014562	GenBank	CDS	1417694	1419739	+	-1	.	codon_start=1 db_xref=GI:308186856 db_xref=GeneID:9789864 locus_tag=Pvag_1348 note='membrane protein' product='ArAE family transporter' protein_id=YP_003930987.1 transl_table=11
NC_014562	GenBank	CDS	1419889	1420533	+	-1	.	codon_start=1 db_xref=GI:308186857 db_xref=GeneID:9789865 locus_tag=Pvag_1349 note='threonine efflux protein' product='RhtB family transporter' protein_id=YP_003930988.1 transl_table=11
NC_014562	GenBank	CDS	1420614	1421996	+	-1	.	codon_start=1 db_xref=GI:308186858 db_xref=GeneID:9789866 gene=yndD locus_tag=Pvag_1350 note='Xaa-Pro aminopeptidase' product='hypothetical protein' protein_id=YP_003930989.1 transl_table=11
NC_014562	GenBank	CDS	1422227	1422433	+	-1	.	codon_start=1 db_xref=GI:308186859 db_xref=GeneID:9789867 locus_tag=Pvag_1351 note='transcriptional regulators' product='hypothetical protein' protein_id=YP_003930990.1 transl_table=11
NC_014562	GenBank	CDS	1422538	1423851	+	-1	.	codon_start=1 db_xref=GI:308186860 db_xref=GeneID:9789868 gene=hipA locus_tag=Pvag_1352 note='Uncharacterized protein related to capsule biosynthesis enzymes' product='protein hipA' protein_id=YP_003930991.1 transl_table=11
NC_014562	GenBank	CDS	1423851	1424099	+	-1	.	codon_start=1 db_xref=GI:308186861 db_xref=GeneID:9789869 gene=hipB locus_tag=Pvag_1353 product='hypothetical protein' protein_id=YP_003930992.1 transl_table=11
NC_014562	GenBank	CDS	1424279	1424716	+	1	.	codon_start=1 db_xref=GI:308186862 db_xref=GeneID:9789870 gene=bls3 locus_tag=Pvag_1354 note='histone acetyltransferase HPA2 and related acetyltransferases' product='hypothetical protein' protein_id=YP_003930993.1 transl_table=11
NC_014562	GenBank	CDS	1424750	1425541	+	-1	.	EC_number=3.1.3.25 codon_start=1 db_xref=GI:308186863 db_xref=GeneID:9789871 locus_tag=Pvag_1355 note='Archaeal fructose-1,6-bisphosphatase and related enzymes of inositol monophosphatase family' product='inositol monophosphatase' protein_id=YP_003930994.1 transl_table=11
NC_014562	GenBank	CDS	1425565	1426626	+	-1	.	EC_number=3.6.3.- codon_start=1 db_xref=GI:308186864 db_xref=GeneID:9789872 locus_tag=Pvag_1356 note='ABC-type transport systems, ATPase components' product='ABC transporter ATP-binding protein' protein_id=YP_003930995.1 transl_table=11
NC_014562	GenBank	CDS	1426623	1428848	+	-1	.	codon_start=1 db_xref=GI:308186865 db_xref=GeneID:9789873 locus_tag=Pvag_1357 note='ABC-type Fe3+ transport system, permease component' product='ABC transporter permease' protein_id=YP_003930996.1 transl_table=11
NC_014562	GenBank	CDS	1428937	1429959	+	-1	.	codon_start=1 db_xref=GI:308186866 db_xref=GeneID:9789874 locus_tag=Pvag_1358 note='ABC-type Fe3+ transport system, periplasmic component' product='ABC transporter substrate-binding protein' protein_id=YP_003930997.1 transl_table=11
NC_014562	GenBank	CDS	1430182	1431216	+	1	.	codon_start=1 db_xref=GI:308186867 db_xref=GeneID:9789875 locus_tag=Pvag_1359 note='transcriptional regulators' product='HTH-type transcriptional repressor purR' protein_id=YP_003930998.1 transl_table=11
NC_014562	GenBank	CDS	1431233	1431334	+	-1	.	codon_start=1 db_xref=GI:308186868 db_xref=GeneID:9789876 locus_tag=Pvag_1360 product='hypothetical protein' protein_id=YP_003930999.1 transl_table=11
NC_014562	GenBank	CDS	1431480	1432373	+	1	.	EC_number=1.-.-.- codon_start=1 db_xref=GI:308186869 db_xref=GeneID:9789877 gene=orfY locus_tag=Pvag_1361 note='Dehydrogenases with different specificities (related to short-chain alcohol dehydrogenases)' product=oxidoreductase protein_id=YP_003931000.1 transl_table=11
NC_014562	GenBank	CDS	1432466	1434283	+	1	.	codon_start=1 db_xref=GI:308186870 db_xref=GeneID:9789878 locus_tag=Pvag_1362 note='glucoamylase and related glycosyl hydrolases' product='hypothetical protein' protein_id=YP_003931001.1 transl_table=11
NC_014562	GenBank	CDS	1434318	1434788	+	-1	.	codon_start=1 db_xref=GI:308186871 db_xref=GeneID:9789879 locus_tag=Pvag_1363 note='Uncharacterized conserved protein' product='hypothetical protein' protein_id=YP_003931002.1 transl_table=11
NC_014562	GenBank	CDS	1434788	1435240	+	-1	.	codon_start=1 db_xref=GI:308186872 db_xref=GeneID:9789880 locus_tag=Pvag_1364 note='Uncharacterized conserved protein' product='hypothetical protein' protein_id=YP_003931003.1 transl_table=11
NC_014562	GenBank	CDS	1435329	1436483	+	-1	.	EC_number=3.5.2.6 codon_start=1 db_xref=GI:308186873 db_xref=GeneID:9789881 gene=ampC locus_tag=Pvag_1365 note='Beta-lactamase class C and other penicillin binding proteins' product=beta-lactamase protein_id=YP_003931004.1 transl_table=11
NC_014562	GenBank	CDS	1436827	1438008	+	-1	.	EC_number=2.4.1.21 codon_start=1 db_xref=GI:308186874 db_xref=GeneID:9789882 locus_tag=Pvag_1366 note=glycosyltransferase product='glycogen synthase 2' protein_id=YP_003931005.1 transl_table=11
NC_014562	GenBank	CDS	1438637	1439794	+	1	.	codon_start=1 db_xref=GI:308186875 db_xref=GeneID:9789883 gene=kmo locus_tag=Pvag_1367 note='2-polyprenyl-6-methoxyphenol hydroxylase and related FAD-dependent oxidoreductases' product='hypothetical protein' protein_id=YP_003931006.1 transl_table=11
NC_014562	GenBank	CDS	1439837	1441879	+	-1	.	EC_number=3.4.15.5 codon_start=1 db_xref=GI:308186876 db_xref=GeneID:9789884 gene=dcp locus_tag=Pvag_1368 note='Zn-dependent oligopeptidases' product='dipeptidyl carboxypeptidase II' protein_id=YP_003931007.1 transl_table=11
NC_014562	GenBank	CDS	1441940	1442716	+	-1	.	codon_start=1 db_xref=GI:308186877 db_xref=GeneID:9789885 gene=xdhC locus_tag=Pvag_1369 note='Xanthine and CO dehydrogenases maturation factor, XdhC/CoxF family' product='hypothetical protein' protein_id=YP_003931008.1 transl_table=11
NC_014562	GenBank	CDS	1442703	1445069	+	-1	.	EC_number=1.17.1.4 codon_start=1 db_xref=GI:308186878 db_xref=GeneID:9789886 gene=xdhB locus_tag=Pvag_1370 note='Xanthine dehydrogenase, molybdopterin-binding subunit B' product='xanthine dehydrogenase' protein_id=YP_003931009.1 transl_table=11
NC_014562	GenBank	CDS	1445059	1446501	+	-1	.	EC_number=1.17.1.4 codon_start=1 db_xref=GI:308186879 db_xref=GeneID:9789887 gene=xdhA locus_tag=Pvag_1371 note='Xanthine dehydrogenase, iron-sulfur cluster and FAD-binding subunit A' product='xanthine dehydrogenase' protein_id=YP_003931010.1 transl_table=11
NC_014562	GenBank	CDS	1446498	1447826	+	-1	.	EC_number=3.5.4.3 codon_start=1 db_xref=GI:308186880 db_xref=GeneID:9789888 gene=guaD locus_tag=Pvag_1372 note='cytosine deaminase and related metal-dependent hydrolases' product='guanine deaminase' protein_id=YP_003931011.1 transl_table=11
NC_014562	GenBank	CDS	1448229	1448975	+	1	.	EC_number=1.-.-.- codon_start=1 db_xref=GI:308186881 db_xref=GeneID:9789889 gene=ydfG locus_tag=Pvag_1373 note='Short-chain alcohol dehydrogenase of unknown specificity' product=oxidoreductase protein_id=YP_003931012.1 transl_table=11
NC_014562	GenBank	CDS	1449007	1449336	+	-1	.	codon_start=1 db_xref=GI:308186882 db_xref=GeneID:9789890 gene=ynfA locus_tag=Pvag_1374 note='Uncharacterized conserved protein' product='hypothetical protein' protein_id=YP_003931013.1 transl_table=11
NC_014562	GenBank	CDS	1449467	1449790	+	1	.	codon_start=1 db_xref=GI:308186883 db_xref=GeneID:9789891 gene=ynfB locus_tag=Pvag_1375 product='hypothetical protein' protein_id=YP_003931014.1 transl_table=11
NC_014562	GenBank	CDS	1449836	1450132	+	1	.	codon_start=1 db_xref=GI:308186884 db_xref=GeneID:9789892 gene=ynfD locus_tag=Pvag_1376 product='hypothetical protein' protein_id=YP_003931015.1 transl_table=11
NC_014562	GenBank	CDS	1450172	1451638	+	-1	.	codon_start=1 db_xref=GI:308186885 db_xref=GeneID:9789893 locus_tag=Pvag_1377 note='Permeases of the major facilitator superfamily' product='MFS family transporter' protein_id=YP_003931016.1 transl_table=11
NC_014562	GenBank	CDS	1451664	1451792	+	-1	.	codon_start=1 db_xref=GI:308186886 db_xref=GeneID:9789894 locus_tag=Pvag_1378 product='hypothetical protein' protein_id=YP_003931017.1 transl_table=11
NC_014562	GenBank	CDS	1452031	1452747	+	1	.	codon_start=1 db_xref=GI:308186887 db_xref=GeneID:9789895 locus_tag=Pvag_1379 note='ABC-type transport systems, permease component' product='ABC transporter permease' protein_id=YP_003931018.1 transl_table=11
NC_014562	GenBank	CDS	1452765	1453676	+	1	.	codon_start=1 db_xref=GI:308186888 db_xref=GeneID:9789896 locus_tag=Pvag_1380 note='Periplasmic glycine betaine/choline-binding (lipo)protein of an ABC-type transport system (osmoprotectant binding protein)' product='ABC transporter substrate-binding protein' protein_id=YP_003931019.1 transl_table=11
NC_014562	GenBank	CDS	1453686	1454333	+	1	.	codon_start=1 db_xref=GI:308186889 db_xref=GeneID:9789897 locus_tag=Pvag_1381 note='ABC-type dipeptide/oligopeptide/nickel transport systems, permease components' product='ABC transporter permease' protein_id=YP_003931020.1 transl_table=11
NC_014562	GenBank	CDS	1454333	1455469	+	1	.	EC_number=3.6.3.- codon_start=1 db_xref=GI:308186890 db_xref=GeneID:9789898 locus_tag=Pvag_1382 note='ABC-type proline/glycine betaine transport systems, ATPase components' product='ABC transporter ATPase' protein_id=YP_003931021.1 transl_table=11
NC_014562	GenBank	CDS	1456001	1457377	+	-1	.	codon_start=1 db_xref=GI:308186891 db_xref=GeneID:9789899 locus_tag=Pvag_1383 note='Xanthine/uracil permeases' product='xanthine/uracil permease' protein_id=YP_003931022.1 transl_table=11
NC_014562	GenBank	CDS	1457558	1458256	+	-1	.	EC_number=6.3.3.3 codon_start=1 db_xref=GI:308186892 db_xref=GeneID:9789900 gene=ynfK locus_tag=Pvag_1384 note='Dethiobiotin synthetase' product='dethiobiotin synthetase' protein_id=YP_003931023.1 transl_table=11
NC_014562	GenBank	CDS	1458370	1459587	+	-1	.	codon_start=1 db_xref=GI:308186893 db_xref=GeneID:9789901 gene=xylr1 locus_tag=Pvag_1385 note='transcriptional regulator/sugar kinase' product='xylose repressor' protein_id=YP_003931024.1 transl_table=11
NC_014562	GenBank	CDS	1459718	1460611	+	-1	.	codon_start=1 db_xref=GI:308186894 db_xref=GeneID:9789902 gene=ynfL locus_tag=Pvag_1386 note='transcriptional regulator' product='hypothetical protein' protein_id=YP_003931025.1 transl_table=11
NC_014562	GenBank	CDS	1460707	1461957	+	1	.	codon_start=1 db_xref=GI:308186895 db_xref=GeneID:9789903 gene=ynfm1 locus_tag=Pvag_1387 note='Permeases of the major facilitator superfamily' product='MFS family transporter ynfM' protein_id=YP_003931026.1 transl_table=11
NC_014562	GenBank	CDS	1462126	1462386	+	1	.	codon_start=1 db_xref=GI:308186896 db_xref=GeneID:9789904 locus_tag=Pvag_1388 product='hypothetical protein' protein_id=YP_003931027.1 transl_table=11
NC_014562	GenBank	CDS	1462673	1463857	+	1	.	codon_start=1 db_xref=GI:308186897 db_xref=GeneID:9789905 gene=ydeA locus_tag=Pvag_1389 note='Arabinose efflux permease' product='MFS family transporter' protein_id=YP_003931028.1 transl_table=11
NC_014562	GenBank	CDS	1463936	1464193	+	-1	.	codon_start=1 db_xref=GI:308186898 db_xref=GeneID:9789906 gene=ycfr1 locus_tag=Pvag_1390 product='hypothetical protein' protein_id=YP_003931029.1 transl_table=11
NC_014562	GenBank	CDS	1464231	1464488	+	-1	.	codon_start=1 db_xref=GI:308186899 db_xref=GeneID:9789907 gene=ycfr3 locus_tag=Pvag_1391 product='hypothetical protein' protein_id=YP_003931030.1 transl_table=11
NC_014562	GenBank	CDS	1464797	1465447	+	1	.	codon_start=1 db_xref=GI:308186900 db_xref=GeneID:9789908 gene=ycfQ locus_tag=Pvag_1392 note='transcriptional regulator' product='hypothetical protein' protein_id=YP_003931031.1 transl_table=11
NC_014562	GenBank	CDS	1465482	1465811	+	-1	.	codon_start=1 db_xref=GI:308186901 db_xref=GeneID:9789909 gene=yiiL locus_tag=Pvag_1393 note='Uncharacterized conserved protein' product='L-rhamnose 1-epimerase' protein_id=YP_003931032.1 transl_table=11
NC_014562	GenBank	CDS	1465786	1466628	+	-1	.	EC_number=4.1.2.19 codon_start=1 db_xref=GI:308186902 db_xref=GeneID:9789910 gene=rhaD locus_tag=Pvag_1394 note='Ribulose-5-phosphate 4-epimerase and related epimerases and aldolases' product='rhamnulose-1-phosphate aldolase' protein_id=YP_003931033.1 transl_table=11
NC_014562	GenBank	CDS	1466639	1467895	+	-1	.	EC_number=5.3.1.14 codon_start=1 db_xref=GI:308186903 db_xref=GeneID:9789911 gene=rhaA locus_tag=Pvag_1395 product='L-rhamnose isomerase' protein_id=YP_003931034.1 transl_table=11
NC_014562	GenBank	CDS	1467888	1469360	+	-1	.	EC_number=2.7.1.5 codon_start=1 db_xref=GI:308186904 db_xref=GeneID:9789912 gene=rhaB locus_tag=Pvag_1396 note='glycerol kinase' product=rhamnulokinase protein_id=YP_003931035.1 transl_table=11
NC_014562	GenBank	CDS	1469652	1470473	+	1	.	codon_start=1 db_xref=GI:308186905 db_xref=GeneID:9789913 gene=rhaS locus_tag=Pvag_1397 note='AraC-type DNA-binding domain-containing proteins' product='HTH-type transcriptional activator rhaS' protein_id=YP_003931036.1 transl_table=11
NC_014562	GenBank	CDS	1470485	1471351	+	1	.	codon_start=1 db_xref=GI:308186906 db_xref=GeneID:9789914 gene=rhaR locus_tag=Pvag_1398 note='AraC-type DNA-binding domain-containing proteins' product='HTH-type transcriptional activator rhaR' protein_id=YP_003931037.1 transl_table=11
NC_014562	GenBank	CDS	1471638	1472672	+	-1	.	codon_start=1 db_xref=GI:308186907 db_xref=GeneID:9789915 gene=rhaT locus_tag=Pvag_1399 note='Permeases of the drug/metabolite transporter (DMT) superfamily' product='L-rhamnose-proton symporter' protein_id=YP_003931038.1 transl_table=11
NC_014562	GenBank	CDS	1473031	1473354	+	1	.	codon_start=1 db_xref=GI:308186908 db_xref=GeneID:9789916 locus_tag=Pvag_1400 product='hypothetical protein' protein_id=YP_003931039.1 transl_table=11
NC_014562	GenBank	CDS	1473398	1473496	+	1	.	codon_start=1 db_xref=GI:308186909 db_xref=GeneID:9789917 locus_tag=Pvag_1401 product='hypothetical protein' protein_id=YP_003931040.1 transl_table=11
NC_014562	GenBank	CDS	1473500	1473766	+	-1	.	codon_start=1 db_xref=GI:308186910 db_xref=GeneID:9789918 gene=ybiI locus_tag=Pvag_1402 note='DnaK suppressor protein' product='hypothetical protein' protein_id=YP_003931041.1 transl_table=11
NC_014562	GenBank	CDS	1473804	1473896	+	-1	.	codon_start=1 db_xref=GI:308186911 db_xref=GeneID:9789919 locus_tag=Pvag_1403 product='hypothetical protein' protein_id=YP_003931042.1 transl_table=11
NC_014562	GenBank	CDS	1473963	1475399	+	1	.	EC_number=1.2.1.21 codon_start=1 db_xref=GI:308186912 db_xref=GeneID:9789920 gene=aldA locus_tag=Pvag_1404 note='NAD-dependent aldehyde dehydrogenases' product='aldehyde dehydrogenase A' protein_id=YP_003931043.1 transl_table=11
NC_014562	GenBank	CDS	1475741	1477009	+	-1	.	codon_start=1 db_xref=GI:308186913 db_xref=GeneID:9789921 locus_tag=Pvag_1405 note='Permeases of the major facilitator superfamily' product='MFS family transporter' protein_id=YP_003931044.1 transl_table=11
NC_014562	GenBank	CDS	1477006	1478427	+	-1	.	EC_number=3.4.13.20 codon_start=1 db_xref=GI:308186914 db_xref=GeneID:9789922 locus_tag=Pvag_1406 note='Acetylornithine deacetylase/succinyl- diaminopimelate desuccinylase and related deacylases' product='Beta-Ala-His dipeptidase' protein_id=YP_003931045.1 transl_table=11
NC_014562	GenBank	CDS	1478568	1479482	+	1	.	codon_start=1 db_xref=GI:308186915 db_xref=GeneID:9789923 locus_tag=Pvag_1407 note='transcriptional regulator' product='RuBisCO transcriptional regulator' protein_id=YP_003931046.1 transl_table=11
NC_014562	GenBank	CDS	1479545	1481140	+	-1	.	codon_start=1 db_xref=GI:308186916 db_xref=GeneID:9789924 gene=dppa1 locus_tag=Pvag_1408 note='ABC-type dipeptide transport system, periplasmic component' product='ABC transporter substrate-binding protein' protein_id=YP_003931047.1 transl_table=11
NC_014562	GenBank	CDS	1481268	1482494	+	1	.	EC_number=3.4.11.- codon_start=1 db_xref=GI:308186917 db_xref=GeneID:9789925 gene=pept3 locus_tag=Pvag_1409 note='Di- and tripeptidases' product='peptidase T' protein_id=YP_003931048.1 transl_table=11
NC_014562	GenBank	CDS	1482531	1483307	+	-1	.	codon_start=1 db_xref=GI:308186918 db_xref=GeneID:9789926 locus_tag=Pvag_1410 note='ABC-type transport/signal transduction systems, periplasmic component/domain' product='ABC transporter substrate-binding protein' protein_id=YP_003931049.1 transl_table=11
NC_014562	GenBank	CDS	1483370	1484536	+	-1	.	EC_number=2.6.1.1 codon_start=1 db_xref=GI:308186919 db_xref=GeneID:9789927 locus_tag=Pvag_1411 note='Aspartate/tyrosine/aromatic aminotransferase' product='aromatic aminotransferase' protein_id=YP_003931050.1 transl_table=11
NC_014562	GenBank	CDS	1484662	1485543	+	1	.	codon_start=1 db_xref=GI:308186920 db_xref=GeneID:9789928 gene=gcvA locus_tag=Pvag_1412 note='transcriptional regulator' product='Carbapenem-hydrolyzing beta-lactamase transcriptional activator' protein_id=YP_003931051.1 transl_table=11
NC_014562	GenBank	CDS	1485501	1487165	+	-1	.	codon_start=1 db_xref=GI:308186921 db_xref=GeneID:9789929 gene=trg1 locus_tag=Pvag_1413 note='methyl-accepting chemotaxis protein' product='methyl-accepting chemotaxis protein III' protein_id=YP_003931052.1 transl_table=11
NC_014562	GenBank	CDS	1487383	1488903	+	-1	.	EC_number=3.1.1.1 codon_start=1 db_xref=GI:308186922 db_xref=GeneID:9789930 gene=bchE locus_tag=Pvag_1414 note='Carboxylesterase type B' product=esterase protein_id=YP_003931053.1 transl_table=11
NC_014562	GenBank	CDS	1489333	1490676	+	-1	.	codon_start=1 db_xref=GI:308186923 db_xref=GeneID:9789931 gene=ydcJ locus_tag=Pvag_1415 note='Uncharacterized protein conserved in bacteria' product='hypothetical protein' protein_id=YP_003931054.1 transl_table=11
NC_014562	GenBank	CDS	1490744	1492111	+	-1	.	codon_start=1 db_xref=GI:308186924 db_xref=GeneID:9789932 gene=pcaK locus_tag=Pvag_1416 note='Permeases of the major facilitator superfamily' product='MFS family transporter' protein_id=YP_003931055.1 transl_table=11
NC_014562	GenBank	CDS	1492436	1493320	+	1	.	codon_start=1 db_xref=GI:308186925 db_xref=GeneID:9789933 gene=oxyr1 locus_tag=Pvag_1417 note='transcriptional regulator' product='Hydrogen peroxide-inducible genes activator' protein_id=YP_003931056.1 transl_table=11
NC_014562	GenBank	CDS	1493317	1493883	+	-1	.	codon_start=1 db_xref=GI:308186926 db_xref=GeneID:9789934 gene=ydaL locus_tag=Pvag_1418 note='Uncharacterized protein conserved in bacteria' product='hypothetical protein' protein_id=YP_003931057.1 transl_table=11
NC_014562	GenBank	CDS	1494201	1494953	+	1	.	codon_start=1 db_xref=GI:308186927 db_xref=GeneID:9789935 gene=fnr locus_tag=Pvag_1419 note='cAMP-binding proteins - catabolite gene activator and regulatory subunit of cAMP-dependent protein kinases' product='Fumarate and nitrate reduction regulatory protein' protein_id=YP_003931058.1 transl_table=11
NC_014562	GenBank	CDS	1494966	1495115	+	-1	.	codon_start=1 db_xref=GI:308186928 db_xref=GeneID:9789936 locus_tag=Pvag_1420 product='hypothetical protein' protein_id=YP_003931059.1 transl_table=11
NC_014562	GenBank	CDS	1495071	1496027	+	1	.	codon_start=1 db_xref=GI:308186929 db_xref=GeneID:9789937 gene=ydaA locus_tag=Pvag_1421 note='universal stress protein UspA and related nucleotide-binding proteins' product='universal stress protein E' protein_id=YP_003931060.1 transl_table=11
NC_014562	GenBank	CDS	1496074	1497462	+	-1	.	EC_number=1.6.1.2 codon_start=1 db_xref=GI:308186930 db_xref=GeneID:9789938 gene=pntB locus_tag=Pvag_1422 product='NAD(P) transhydrogenase subunit beta' protein_id=YP_003931061.1 transl_table=11
NC_014562	GenBank	CDS	1497466	1498998	+	-1	.	EC_number=1.6.1.2 codon_start=1 db_xref=GI:308186931 db_xref=GeneID:9789939 gene=pntA locus_tag=Pvag_1423 note='NAD/NADP transhydrogenase subunit alpha' product='pyridine nucleotide transhydrogenase subunit alpha' protein_id=YP_003931062.1 transl_table=11
NC_014562	GenBank	CDS	1499538	1500491	+	1	.	codon_start=1 db_xref=GI:308186932 db_xref=GeneID:9789940 gene=ydgH locus_tag=Pvag_1424 product='protein ydgH precursor' protein_id=YP_003931063.1 transl_table=11
NC_014562	GenBank	CDS	1500697	1502088	+	1	.	codon_start=1 db_xref=GI:308186933 db_xref=GeneID:9789941 gene=ydgI locus_tag=Pvag_1425 note='Amino acid transporters' product='APC family transporter' protein_id=YP_003931064.1 transl_table=11
NC_014562	GenBank	CDS	1502108	1502545	+	-1	.	codon_start=1 db_xref=GI:308186934 db_xref=GeneID:9789942 locus_tag=Pvag_1426 product='hypothetical protein' protein_id=YP_003931065.1 transl_table=11
NC_014562	GenBank	CDS	1502700	1503425	+	1	.	codon_start=1 db_xref=GI:308186935 db_xref=GeneID:9789943 gene=rstA locus_tag=Pvag_1427 note='Response regulators consisting of a CheY-like receiver domain and a winged-helix DNA-binding domain' product='transcriptional regulator' protein_id=YP_003931066.1 transl_table=11
NC_014562	GenBank	CDS	1503422	1504723	+	1	.	EC_number=2.7.3.- codon_start=1 db_xref=GI:308186936 db_xref=GeneID:9789944 gene=rstB locus_tag=Pvag_1428 note='Signal transduction histidine kinase' product='two component sensor kinase' protein_id=YP_003931067.1 transl_table=11
NC_014562	GenBank	CDS	1504743	1506230	+	1	.	EC_number=3.4.17.19 codon_start=1 db_xref=GI:308186937 db_xref=GeneID:9789945 gene=ctaQ locus_tag=Pvag_1429 note='Zn-dependent carboxypeptidase' product=carboxypeptidase protein_id=YP_003931068.1 transl_table=11
NC_014562	GenBank	CDS	1506390	1506914	+	1	.	codon_start=1 db_xref=GI:308186938 db_xref=GeneID:9789946 locus_tag=Pvag_1430 product='hypothetical protein' protein_id=YP_003931069.1 transl_table=11
NC_014562	GenBank	CDS	1506987	1507094	+	1	.	codon_start=1 db_xref=GI:308186939 db_xref=GeneID:9789947 locus_tag=Pvag_1431 product='hypothetical protein' protein_id=YP_003931070.1 transl_table=11
NC_014562	GenBank	CDS	1507209	1508018	+	1	.	EC_number=3.4.21.- codon_start=1 db_xref=GI:308186940 db_xref=GeneID:9789948 gene=ydgD locus_tag=Pvag_1432 note='V8-like glu-specific endopeptidase' product='protease ydgD precursor' protein_id=YP_003931071.1 transl_table=11
NC_014562	GenBank	CDS	1508071	1511973	+	-1	.	EC_number=3.-.-.- codon_start=1 db_xref=GI:308186941 db_xref=GeneID:9789949 gene=hrpA locus_tag=Pvag_1433 note='HrpA-like helicases' product='ATP-dependent helicase' protein_id=YP_003931072.1 transl_table=11
NC_014562	GenBank	CDS	1512230	1512829	+	1	.	EC_number=3.1.4.14 codon_start=1 db_xref=GI:308186942 db_xref=GeneID:9789950 gene=acpD locus_tag=Pvag_1434 product='Acyl carrier protein phosphodiesterase' protein_id=YP_003931073.1 transl_table=11
NC_014562	GenBank	CDS	1512891	1513229	+	-1	.	codon_start=1 db_xref=GI:308186943 db_xref=GeneID:9789951 gene=ydbL locus_tag=Pvag_1435 note='Uncharacterized protein conserved in bacteria' product='hypothetical protein' protein_id=YP_003931074.1 transl_table=11
NC_014562	GenBank	CDS	1513241	1513429	+	-1	.	codon_start=1 db_xref=GI:308186944 db_xref=GeneID:9789952 gene=ynbE locus_tag=Pvag_1436 product='hypothetical protein' protein_id=YP_003931075.1 transl_table=11
NC_014562	GenBank	CDS	1513426	1516053	+	-1	.	codon_start=1 db_xref=GI:308186945 db_xref=GeneID:9789953 gene=ydbH locus_tag=Pvag_1437 product='hypothetical protein' protein_id=YP_003931076.1 transl_table=11
NC_014562	GenBank	CDS	1516199	1517191	+	1	.	EC_number=1.1.1.28 codon_start=1 db_xref=GI:308186946 db_xref=GeneID:9789954 gene=ldhA locus_tag=Pvag_1438 note='Lactate dehydrogenase and related dehydrogenases' product='D-lactate dehydrogenase' protein_id=YP_003931077.1 transl_table=11
NC_014562	GenBank	CDS	1517238	1517513	+	-1	.	codon_start=1 db_xref=GI:308186947 db_xref=GeneID:9789955 gene=hlx locus_tag=Pvag_1439 note=hemolysin product='hypothetical protein' protein_id=YP_003931078.1 transl_table=11
NC_014562	GenBank	CDS	1517698	1518354	+	1	.	codon_start=1 db_xref=GI:308186948 db_xref=GeneID:9789956 gene=yhiD locus_tag=Pvag_1440 note='Uncharacterized membrane protein' product='MgtC family transporter' protein_id=YP_003931079.1 transl_table=11
NC_014562	GenBank	CDS	1518575	1518841	+	1	.	codon_start=1 db_xref=GI:308186949 db_xref=GeneID:9789957 locus_tag=Pvag_1441 product='hypothetical protein' protein_id=YP_003931080.1 transl_table=11
NC_014562	GenBank	CDS	1518789	1518917	+	-1	.	codon_start=1 db_xref=GI:308186950 db_xref=GeneID:9789958 locus_tag=Pvag_1442 product='hypothetical protein' protein_id=YP_003931081.1 transl_table=11
NC_014562	GenBank	CDS	1518844	1519029	+	-1	.	codon_start=1 db_xref=GI:308186951 db_xref=GeneID:9789959 locus_tag=Pvag_1443 product='hypothetical protein' protein_id=YP_003931082.1 transl_table=11
NC_014562	GenBank	CDS	1519477	1519662	+	1	.	codon_start=1 db_xref=GI:308186952 db_xref=GeneID:9789960 locus_tag=Pvag_1444 product='hypothetical protein' protein_id=YP_003931083.1 transl_table=11
NC_014562	GenBank	CDS	1519968	1520903	+	1	.	codon_start=1 db_xref=GI:308186953 db_xref=GeneID:9789961 gene=ydaO locus_tag=Pvag_1445 note='ATPase of the PP-loop superfamily implicated in cell cycle control' product='hypothetical protein' protein_id=YP_003931084.1 transl_table=11
NC_014562	GenBank	CDS	1521396	1522379	+	-1	.	codon_start=1 db_xref=GI:308186954 db_xref=GeneID:9789962 gene=ydaN locus_tag=Pvag_1446 note='Mg2+ and Co2+ transporters' product='Zinc transport protein ydaN' protein_id=YP_003931085.1 transl_table=11
NC_014562	GenBank	CDS	1522498	1524117	+	-1	.	codon_start=1 db_xref=GI:308186955 db_xref=GeneID:9789963 gene=mppA locus_tag=Pvag_1447 note='ABC-type oligopeptide transport system, periplasmic component' product='Periplasmic murein peptide-binding protein precursor' protein_id=YP_003931086.1 transl_table=11
NC_014562	GenBank	CDS	1524270	1524977	+	1	.	codon_start=1 db_xref=GI:308186956 db_xref=GeneID:9789964 gene=ycjI locus_tag=Pvag_1448 note=carboxypeptidase product='hypothetical protein' protein_id=YP_003931087.1 transl_table=11
NC_014562	GenBank	CDS	1524952	1525935	+	-1	.	EC_number=5.5.-.- codon_start=1 db_xref=GI:308186957 db_xref=GeneID:9789965 gene=ycjg3 locus_tag=Pvag_1449 note='L-alanine-DL-glutamate epimerase and related enzymes of enolase superfamily' product='muconate cycloisomerase I' protein_id=YP_003931088.1 transl_table=11
NC_014562	GenBank	CDS	1526082	1526585	+	1	.	EC_number=1.11.1.- codon_start=1 db_xref=GI:308186958 db_xref=GeneID:9789966 gene=tpx locus_tag=Pvag_1450 note=Peroxiredoxin product='thiol peroxidase' protein_id=YP_003931089.1 transl_table=11
NC_014562	GenBank	CDS	1526635	1528200	+	-1	.	codon_start=1 db_xref=GI:308186959 db_xref=GeneID:9789967 gene=tyrR locus_tag=Pvag_1451 product='regulatory protein TyrR' protein_id=YP_003931090.1 transl_table=11
NC_014562	GenBank	CDS	1528430	1528786	+	1	.	codon_start=1 db_xref=GI:308186960 db_xref=GeneID:9789968 gene=gtrA locus_tag=Pvag_1452 note='membrane protein' product='Bactoprenol-linked glucose translocase' protein_id=YP_003931091.1 transl_table=11
NC_014562	GenBank	CDS	1528786	1529736	+	1	.	EC_number=2.4.1.- codon_start=1 db_xref=GI:308186961 db_xref=GeneID:9789969 gene=gtrb1 locus_tag=Pvag_1453 note='glycosyltransferases involved in cell wall biogenesis' product='bactoprenol glucosyl transferase' protein_id=YP_003931092.1 transl_table=11
NC_014562	GenBank	CDS	1529787	1531205	+	1	.	codon_start=1 db_xref=GI:308186962 db_xref=GeneID:9789970 locus_tag=Pvag_1454 product='hypothetical protein' protein_id=YP_003931093.1 transl_table=11
NC_014562	GenBank	CDS	1531245	1532306	+	-1	.	codon_start=1 db_xref=GI:308186963 db_xref=GeneID:9789971 gene=ycjF locus_tag=Pvag_1455 note='membrane protein' product='hypothetical protein' protein_id=YP_003931094.1 transl_table=11
NC_014562	GenBank	CDS	1532303	1533700	+	-1	.	codon_start=1 db_xref=GI:308186964 db_xref=GeneID:9789972 gene=ycjX locus_tag=Pvag_1456 note=ATPase product='hypothetical protein' protein_id=YP_003931095.1 transl_table=11
NC_014562	GenBank	CDS	1533681	1533929	+	-1	.	codon_start=1 db_xref=GI:308186965 db_xref=GeneID:9789973 locus_tag=Pvag_1457 product='phage shock protein D' protein_id=YP_003931096.1 transl_table=11
NC_014562	GenBank	CDS	1533984	1534334	+	-1	.	codon_start=1 db_xref=GI:308186966 db_xref=GeneID:9789974 gene=pspC locus_tag=Pvag_1458 note='stress-responsive transcriptional regulator' product='phage shock protein C' protein_id=YP_003931097.1 transl_table=11
NC_014562	GenBank	CDS	1534331	1534558	+	-1	.	codon_start=1 db_xref=GI:308186967 db_xref=GeneID:9789975 gene=pspB locus_tag=Pvag_1459 product='phage shock protein B' protein_id=YP_003931098.1 transl_table=11
NC_014562	GenBank	CDS	1534594	1535259	+	-1	.	codon_start=1 db_xref=GI:308186968 db_xref=GeneID:9789976 gene=pspA locus_tag=Pvag_1460 note='phage shock protein A (IM30), suppresses sigma54-dependent transcription' product='Laminin subunit beta-1' protein_id=YP_003931099.1 transl_table=11
NC_014562	GenBank	CDS	1535424	1536425	+	1	.	codon_start=1 db_xref=GI:308186969 db_xref=GeneID:9789977 gene=nifA locus_tag=Pvag_1461 note='transcriptional regulators containing an AAA- type ATPase domain and a DNA-binding domain' product='Nif-specific regulatory protein' protein_id=YP_003931100.1 transl_table=11
NC_014562	GenBank	CDS	1536561	1537796	+	-1	.	codon_start=1 db_xref=GI:308186970 db_xref=GeneID:9789978 locus_tag=Pvag_1462 note='Permeases of the major facilitator superfamily' product='MFS family transporter' protein_id=YP_003931101.1 transl_table=11
NC_014562	GenBank	CDS	1538252	1539925	+	1	.	codon_start=1 db_xref=GI:308186971 db_xref=GeneID:9789979 gene=sapA locus_tag=Pvag_1463 note='ABC-type oligopeptide transport system, periplasmic component' product='peptide transport periplasmic protein sapA precursor' protein_id=YP_003931102.1 transl_table=11
NC_014562	GenBank	CDS	1539926	1540891	+	1	.	codon_start=1 db_xref=GI:308186972 db_xref=GeneID:9789980 gene=sapB locus_tag=Pvag_1464 note='ABC-type dipeptide/oligopeptide/nickel transport systems, permease components' product='peptide transport system permease sapB' protein_id=YP_003931103.1 transl_table=11
NC_014562	GenBank	CDS	1541498	1541698	+	-1	.	codon_start=1 db_xref=GI:308186973 db_xref=GeneID:9789981 locus_tag=Pvag_1465 product='hypothetical protein' protein_id=YP_003931104.1 transl_table=11
NC_014562	GenBank	CDS	1541837	1543423	+	-1	.	codon_start=1 db_xref=GI:308186974 db_xref=GeneID:9789982 locus_tag=Pvag_1466 note='FOG: GGDEF domain' product='cellulose synthesis regulatory protein' protein_id=YP_003931105.1 transl_table=11
NC_014562	GenBank	CDS	1544019	1544261	+	-1	.	codon_start=1 db_xref=GI:308186975 db_xref=GeneID:9789983 gene=yciG locus_tag=Pvag_1467 product='hypothetical protein' protein_id=YP_003931106.1 transl_table=11
NC_014562	GenBank	CDS	1545310	1546200	+	1	.	codon_start=1 db_xref=GI:308186976 db_xref=GeneID:9789984 gene=sapC locus_tag=Pvag_1468 note='ABC-type dipeptide/oligopeptide/nickel transport systems, permease components' product='peptide transport system permease sapC' protein_id=YP_003931107.1 transl_table=11
NC_014562	GenBank	CDS	1546201	1547196	+	1	.	codon_start=1 db_xref=GI:308186977 db_xref=GeneID:9789985 gene=sapD locus_tag=Pvag_1469 note='ABC-type antimicrobial peptide transport system, ATPase component' product='peptide transport system ATP-binding protein sapD' protein_id=YP_003931108.1 transl_table=11
NC_014562	GenBank	CDS	1547198	1548001	+	1	.	codon_start=1 db_xref=GI:308186978 db_xref=GeneID:9789986 gene=sapF locus_tag=Pvag_1470 note='ABC-type antimicrobial peptide transport system, ATPase component' product='peptide transport system ATP-binding protein sapF' protein_id=YP_003931109.1 transl_table=11
NC_014562	GenBank	CDS	1548143	1548931	+	1	.	EC_number=1.3.1.9 codon_start=1 db_xref=GI:308186979 db_xref=GeneID:9789987 gene=fabI locus_tag=Pvag_1471 note='Enoyl-[acyl-carrier-protein] reductase (NADH)' product=enoyl-ACP-reductase protein_id=YP_003931110.1 transl_table=11
NC_014562	GenBank	CDS	1549089	1550261	+	1	.	codon_start=1 db_xref=GI:308186980 db_xref=GeneID:9789988 gene=yciW locus_tag=Pvag_1472 note='Uncharacterized protein conserved in bacteria' product='hypothetical protein' protein_id=YP_003931111.1 transl_table=11
NC_014562	GenBank	CDS	1550268	1551065	+	-1	.	codon_start=1 db_xref=GI:308186981 db_xref=GeneID:9789989 locus_tag=Pvag_1473 note='transcriptional regulator' product='RuBisCO transcriptional regulator' protein_id=YP_003931112.1 transl_table=11
NC_014562	GenBank	CDS	1551364	1552086	+	-1	.	codon_start=1 db_xref=GI:308186982 db_xref=GeneID:9789990 locus_tag=Pvag_1474 note='membrane protein' product='hypothetical protein' protein_id=YP_003931113.1 transl_table=11
NC_014562	GenBank	CDS	1552239	1553783	+	-1	.	codon_start=1 db_xref=GI:308186983 db_xref=GeneID:9789991 gene=trg3 locus_tag=Pvag_1475 note='methyl-accepting chemotaxis protein' product='methyl-accepting chemotaxis protein I' protein_id=YP_003931114.1 transl_table=11
NC_014562	GenBank	CDS	1553969	1555555	+	-1	.	EC_number=2.7.1.69 codon_start=1 db_xref=GI:308186984 db_xref=GeneID:9789992 gene=malX locus_tag=Pvag_1476 note='phosphotransferase system IIABC components, glucose/maltose/N-acetylglucosamine-specific' product='PTS system maltose and glucose-specific II ABC' protein_id=YP_003931115.1 transl_table=11
NC_014562	GenBank	CDS	1555817	1558120	+	1	.	EC_number=1.2.1.2 codon_start=1 db_xref=GI:308186985 db_xref=GeneID:9789993 gene=ydeP locus_tag=Pvag_1477 note='Anaerobic dehydrogenases, typically selenocysteine-containing' product='oxidoreductase, major subunit' protein_id=YP_003931116.1 transl_table=11
NC_014562	GenBank	CDS	1558233	1560167	+	1	.	EC_number=3.1.13.1 codon_start=1 db_xref=GI:308186986 db_xref=GeneID:9789994 gene=rnb locus_tag=Pvag_1478 note='Exoribonuclease R' product='exoribonuclease II' protein_id=YP_003931117.1 transl_table=11
NC_014562	GenBank	CDS	1560368	1562437	+	1	.	codon_start=1 db_xref=GI:308186987 db_xref=GeneID:9789995 gene=cstA locus_tag=Pvag_1479 note='Carbon starvation protein, membrane protein' product='Carbon starvation protein A' protein_id=YP_003931118.1 transl_table=11
NC_014562	GenBank	CDS	1562430	1562720	+	1	.	codon_start=1 db_xref=GI:308186988 db_xref=GeneID:9789996 locus_tag=Pvag_1480 note='Uncharacterized small protein' product='hypothetical protein' protein_id=YP_003931119.1 transl_table=11
NC_014562	GenBank	CDS	1562880	1564865	+	1	.	codon_start=1 db_xref=GI:308186989 db_xref=GeneID:9789997 gene=yciR locus_tag=Pvag_1481 note='signal transduction protein containing a membrane domain, an EAL and a GGDEF domain' product='hypothetical protein' protein_id=YP_003931120.1 transl_table=11
NC_014562	GenBank	CDS	1564878	1565744	+	-1	.	EC_number=4.2.1.17 codon_start=1 db_xref=GI:308186990 db_xref=GeneID:9789998 gene=rpfF locus_tag=Pvag_1482 note='dihydroxynaphthoic acid synthase' product='RpfF protein' protein_id=YP_003931121.1 transl_table=11
NC_014562	GenBank	CDS	1565890	1566873	+	-1	.	codon_start=1 db_xref=GI:308186991 db_xref=GeneID:9789999 gene=kdgT locus_tag=Pvag_1483 product='2-keto-3-deoxygluconate permease' protein_id=YP_003931122.1 transl_table=11
NC_014562	GenBank	CDS	1567091	1567789	+	-1	.	EC_number=5.1.3.4 codon_start=1 db_xref=GI:308186992 db_xref=GeneID:9790000 gene=araD locus_tag=Pvag_1484 note='Ribulose-5-phosphate 4-epimerase and related epimerases and aldolases' product='L-ribulose-5-phosphate 4-epimerase' protein_id=YP_003931123.1 transl_table=11
NC_014562	GenBank	CDS	1568138	1568353	+	1	.	codon_start=1 db_xref=GI:308186993 db_xref=GeneID:9790001 locus_tag=Pvag_1485 product='hypothetical protein' protein_id=YP_003931124.1 transl_table=11
NC_014562	GenBank	CDS	1568432	1568755	+	-1	.	codon_start=1 db_xref=GI:308186994 db_xref=GeneID:9790002 gene=yciH locus_tag=Pvag_1486 note='translation initiation factor 1 (eIF-1/SUI1) and related proteins' product='hypothetical protein' protein_id=YP_003931125.1 transl_table=11
NC_014562	GenBank	CDS	1568755	1569474	+	-1	.	EC_number=4.1.1.23 codon_start=1 db_xref=GI:308186995 db_xref=GeneID:9790003 gene=pyrF locus_tag=Pvag_1487 product='orotidine-5'-phosphate decarboxylase' protein_id=YP_003931126.1 transl_table=11
NC_014562	GenBank	CDS	1569672	1570841	+	-1	.	codon_start=1 db_xref=GI:308186996 db_xref=GeneID:9790004 gene=yciM locus_tag=Pvag_1488 note='N-acetylglucosaminyl transferase' product='hypothetical protein' protein_id=YP_003931127.1 transl_table=11
NC_014562	GenBank	CDS	1570848	1571156	+	-1	.	codon_start=1 db_xref=GI:308186997 db_xref=GeneID:9790005 gene=yciS locus_tag=Pvag_1489 note='membrane protein' product='hypothetical protein' protein_id=YP_003931128.1 transl_table=11
NC_014562	GenBank	CDS	1571291	1572049	+	-1	.	EC_number=3.1.3.27 codon_start=1 db_xref=GI:308186998 db_xref=GeneID:9790006 gene=pgpB locus_tag=Pvag_1490 note='Membrane-associated phospholipid phosphatase' product='phosphatidylglycerophosphatase B' protein_id=YP_003931129.1 transl_table=11
NC_014562	GenBank	CDS	1572277	1572870	+	1	.	EC_number=3.5.4.25 codon_start=1 db_xref=GI:308186999 db_xref=GeneID:9790007 gene=ribA locus_tag=Pvag_1491 product='GTP cyclohydrolase II' protein_id=YP_003931130.1 transl_table=11
NC_014562	GenBank	CDS	1572903	1575584	+	-1	.	EC_number=4.2.1.3 codon_start=1 db_xref=GI:308187000 db_xref=GeneID:9790008 gene=acnA locus_tag=Pvag_1492 note='Aconitase A' product='aconitate hydratase' protein_id=YP_003931131.1 transl_table=11
NC_014562	GenBank	CDS	1576183	1576341	+	-1	.	codon_start=1 db_xref=GI:308187001 db_xref=GeneID:9790009 locus_tag=Pvag_1493 product='hypothetical protein' protein_id=YP_003931132.1 transl_table=11
NC_014562	GenBank	CDS	1576838	1577812	+	-1	.	codon_start=1 db_xref=GI:308187002 db_xref=GeneID:9790010 gene=cysB locus_tag=Pvag_1494 note='transcriptional regulator' product='HTH-type transcriptional regulator cysB' protein_id=YP_003931133.1 transl_table=11
NC_014562	GenBank	CDS	1578070	1580694	+	-1	.	EC_number=5.99.1.2 codon_start=1 db_xref=GI:308187003 db_xref=GeneID:9790011 gene=topA locus_tag=Pvag_1495 note='Topoisomerase IA' product='DNA topoisomerase I' protein_id=YP_003931134.1 transl_table=11
NC_014562	GenBank	CDS	1581066	1581314	+	1	.	codon_start=1 db_xref=GI:308187004 db_xref=GeneID:9790012 gene=yciN locus_tag=Pvag_1496 product='protein yciN' protein_id=YP_003931135.1 transl_table=11
NC_014562	GenBank	CDS	1581341	1582387	+	-1	.	EC_number=3.4.21.- codon_start=1 db_xref=GI:308187005 db_xref=GeneID:9790013 gene=sohB locus_tag=Pvag_1497 note='Periplasmic serine proteases (ClpP class)' product=protease protein_id=YP_003931136.1 transl_table=11
NC_014562	GenBank	CDS	1582535	1583323	+	1	.	codon_start=1 db_xref=GI:308187006 db_xref=GeneID:9790014 gene=yciK locus_tag=Pvag_1498 note='Dehydrogenases with different specificities (related to short-chain alcohol dehydrogenases)' product=oxidoreductase protein_id=YP_003931137.1 transl_table=11
NC_014562	GenBank	CDS	1583323	1583913	+	1	.	EC_number=2.5.1.17 codon_start=1 db_xref=GI:308187007 db_xref=GeneID:9790015 gene=btuR locus_tag=Pvag_1499 note='ATP:corrinoid adenosyltransferase' product='cob(I)alamin adenosyltransferase' protein_id=YP_003931138.1 transl_table=11
NC_014562	GenBank	CDS	1583968	1584858	+	-1	.	EC_number=4.2.1.70 codon_start=1 db_xref=GI:308187008 db_xref=GeneID:9790016 gene=yciL locus_tag=Pvag_1500 note='16S rRNA uridine-516 pseudouridylate synthase and related pseudouridylate synthases' product='ribosomal large subunit pseudouridine synthase B' protein_id=YP_003931139.1 transl_table=11
NC_014562	GenBank	CDS	1585638	1586285	+	1	.	codon_start=1 db_xref=GI:308187009 db_xref=GeneID:9790017 locus_tag=Pvag_1501 product='hypothetical protein' protein_id=YP_003931140.1 transl_table=11
NC_014562	GenBank	CDS	1586298	1586918	+	-1	.	codon_start=1 db_xref=GI:308187010 db_xref=GeneID:9790018 gene=yciO locus_tag=Pvag_1502 note='translation factor (SUA5)' product='hypothetical protein' protein_id=YP_003931141.1 transl_table=11
NC_014562	GenBank	CDS	1586931	1587848	+	-1	.	codon_start=1 db_xref=GI:308187011 db_xref=GeneID:9790019 gene=trpH locus_tag=Pvag_1503 note='metal-dependent phosphoesterases (PHP family)' product='protein TrpH' protein_id=YP_003931142.1 transl_table=11
NC_014562	GenBank	CDS	1588094	1589659	+	1	.	EC_number=4.1.3.27 codon_start=1 db_xref=GI:308187012 db_xref=GeneID:9790020 gene=trpE locus_tag=Pvag_1504 note='Anthranilate/para-aminobenzoate synthases component I' product='anthranilate synthase component I' protein_id=YP_003931143.1 transl_table=11
NC_014562	GenBank	CDS	1589659	1590240	+	1	.	EC_number=4.1.3.27 codon_start=1 db_xref=GI:308187013 db_xref=GeneID:9790021 gene=trpG locus_tag=Pvag_1505 note='Anthranilate/para-aminobenzoate synthases component II' product='anthranilate phosphoribosyltransferase / anthranilate synthase component II' protein_id=YP_003931144.1 transl_table=11
NC_014562	GenBank	CDS	1590255	1591253	+	1	.	EC_number=4.1.3.27 codon_start=1 db_xref=GI:308187014 db_xref=GeneID:9790022 gene=trpD locus_tag=Pvag_1506 note='Anthranilate phosphoribosyltransferase' product='anthranilate phosphoribosyltransferase / anthranilate synthase component II' protein_id=YP_003931145.1 transl_table=11
NC_014562	GenBank	CDS	1591256	1592617	+	1	.	EC_number=5.3.1.24 codon_start=1 db_xref=GI:308187015 db_xref=GeneID:9790023 gene=trpC locus_tag=Pvag_1507 product='Indole-3-glycerol phosphate synthase' protein_id=YP_003931146.1 transl_table=11
NC_014562	GenBank	CDS	1592664	1593854	+	1	.	EC_number=4.2.1.20 codon_start=1 db_xref=GI:308187016 db_xref=GeneID:9790024 gene=trpB locus_tag=Pvag_1508 product='tryptophan synthase subunit beta' protein_id=YP_003931147.1 transl_table=11
NC_014562	GenBank	CDS	1593854	1594657	+	1	.	EC_number=4.2.1.20 codon_start=1 db_xref=GI:308187017 db_xref=GeneID:9790025 gene=trpA locus_tag=Pvag_1509 note='Tryptophan synthase alpha chain' product='tryptophan synthase subunit alpha' protein_id=YP_003931148.1 transl_table=11
NC_014562	GenBank	CDS	1594807	1595121	+	1	.	codon_start=1 db_xref=GI:308187018 db_xref=GeneID:9790026 locus_tag=Pvag_1510 note='periplasmic or secreted lipoprotein' product='Osmotically-inducible protein Y' protein_id=YP_003931149.1 transl_table=11
NC_014562	GenBank	CDS	1595170	1595802	+	-1	.	codon_start=1 db_xref=GI:308187019 db_xref=GeneID:9790027 gene=yciD locus_tag=Pvag_1511 product='outer membrane protein W' protein_id=YP_003931150.1 transl_table=11
NC_014562	GenBank	CDS	1596057	1596473	+	1	.	codon_start=1 db_xref=GI:308187020 db_xref=GeneID:9790028 gene=ykgJ locus_tag=Pvag_1512 note='Fe-S-cluster oxidoreductase' product='hypothetical protein' protein_id=YP_003931151.1 transl_table=11
NC_014562	GenBank	CDS	1596501	1597235	+	1	.	codon_start=1 db_xref=GI:308187021 db_xref=GeneID:9790029 gene=yciC locus_tag=Pvag_1513 product='hypothetical protein' protein_id=YP_003931152.1 transl_table=11
NC_014562	GenBank	CDS	1597287	1597826	+	1	.	codon_start=1 db_xref=GI:308187022 db_xref=GeneID:9790030 gene=ispZ locus_tag=Pvag_1514 note='Intracellular septation protein A' product='intracellular septation protein' protein_id=YP_003931153.1 transl_table=11
NC_014562	GenBank	CDS	1597886	1598308	+	1	.	EC_number=3.1.2.- codon_start=1 db_xref=GI:308187023 db_xref=GeneID:9790031 gene=yciA locus_tag=Pvag_1515 note='Acyl-CoA hydrolase' product='acyl-CoA thioester hydrolase' protein_id=YP_003931154.1 transl_table=11
NC_014562	GenBank	CDS	1598345	1599166	+	-1	.	codon_start=1 db_xref=GI:308187024 db_xref=GeneID:9790032 gene=tonB locus_tag=Pvag_1516 note='Periplasmic protein TonB, links inner and outer membranes' product='TonB protein' protein_id=YP_003931155.1 transl_table=11
NC_014562	GenBank	CDS	1599292	1599588	+	1	.	codon_start=1 db_xref=GI:308187025 db_xref=GeneID:9790033 gene=yciI locus_tag=Pvag_1517 note='Uncharacterized protein conserved in bacteria' product='protein yciI' protein_id=YP_003931156.1 transl_table=11
NC_014562	GenBank	CDS	1599608	1599850	+	1	.	codon_start=1 db_xref=GI:308187026 db_xref=GeneID:9790034 locus_tag=Pvag_1518 product='hypothetical protein' protein_id=YP_003931157.1 transl_table=11
NC_014562	GenBank	CDS	1600043	1600285	+	-1	.	codon_start=1 db_xref=GI:308187027 db_xref=GeneID:9790035 gene=ycgz3 locus_tag=Pvag_1519 product='hypothetical protein' protein_id=YP_003931158.1 transl_table=11
NC_014562	GenBank	CDS	1600631	1600948	+	1	.	codon_start=1 db_xref=GI:308187028 db_xref=GeneID:9790036 locus_tag=Pvag_1520 product='hypothetical protein' protein_id=YP_003931159.1 transl_table=11
NC_014562	GenBank	CDS	1600971	1601189	+	-1	.	codon_start=1 db_xref=GI:308187029 db_xref=GeneID:9790037 locus_tag=Pvag_1521 product='hypothetical protein' protein_id=YP_003931160.1 transl_table=11
NC_014562	GenBank	CDS	1601315	1602775	+	1	.	EC_number=2.7.8.- codon_start=1 db_xref=GI:308187030 db_xref=GeneID:9790038 gene=cls locus_tag=Pvag_1522 note='phosphatidylserine/phosphatidylglycerophosphate/ cardiolipin synthases and related enzymes' product='cardiolipin synthetase' protein_id=YP_003931161.1 transl_table=11
NC_014562	GenBank	CDS	1602821	1603144	+	1	.	codon_start=1 db_xref=GI:308187031 db_xref=GeneID:9790039 gene=yciU locus_tag=Pvag_1523 note='Uncharacterized protein conserved in bacteria' product='hypothetical protein' protein_id=YP_003931162.1 transl_table=11
NC_014562	GenBank	CDS	1603188	1604189	+	-1	.	codon_start=1 db_xref=GI:308187032 db_xref=GeneID:9790040 gene=oppf3 locus_tag=Pvag_1524 note='ABC-type oligopeptide transport system, ATPase component' product='oligopeptide transport ATP-binding protein oppF' protein_id=YP_003931163.1 transl_table=11
NC_014562	GenBank	CDS	1604186	1605199	+	-1	.	codon_start=1 db_xref=GI:308187033 db_xref=GeneID:9790041 gene=oppd3 locus_tag=Pvag_1525 note='ABC-type dipeptide/oligopeptide/nickel transport system, ATPase component' product='oligopeptide transport ATP-binding protein oppD' protein_id=YP_003931164.1 transl_table=11
NC_014562	GenBank	CDS	1605211	1606119	+	-1	.	codon_start=1 db_xref=GI:308187034 db_xref=GeneID:9790042 gene=oppc3 locus_tag=Pvag_1526 note='ABC-type dipeptide/oligopeptide/nickel transport systems, permease components' product='oligopeptide transport system permease oppC' protein_id=YP_003931165.1 transl_table=11
NC_014562	GenBank	CDS	1606134	1607054	+	-1	.	codon_start=1 db_xref=GI:308187035 db_xref=GeneID:9790043 gene=oppb3 locus_tag=Pvag_1527 note='ABC-type dipeptide/oligopeptide/nickel transport systems, permease components' product='oligopeptide transport system permease oppB' protein_id=YP_003931166.1 transl_table=11
NC_014562	GenBank	CDS	1607147	1608787	+	-1	.	codon_start=1 db_xref=GI:308187036 db_xref=GeneID:9790044 gene=oppA2 locus_tag=Pvag_1528 note='ABC-type oligopeptide transport system, periplasmic component' product='Periplasmic oligopeptide-binding protein precursor' protein_id=YP_003931167.1 transl_table=11
NC_014562	GenBank	CDS	1608942	1610576	+	-1	.	codon_start=1 db_xref=GI:308187037 db_xref=GeneID:9790045 gene=oppA1 locus_tag=Pvag_1529 note='ABC-type oligopeptide transport system, periplasmic component' product='Periplasmic oligopeptide-binding protein precursor' protein_id=YP_003931168.1 transl_table=11
NC_014562	GenBank	CDS	1611149	1611796	+	-1	.	codon_start=1 db_xref=GI:308187038 db_xref=GeneID:9790046 gene=ychE locus_tag=Pvag_1530 note='multiple antibiotic transporter' product='MarC family transporter yhcE' protein_id=YP_003931169.1 transl_table=11
NC_014562	GenBank	CDS	1611847	1611942	+	1	.	codon_start=1 db_xref=GI:308187039 db_xref=GeneID:9790047 locus_tag=Pvag_1531 product='hypothetical protein' protein_id=YP_003931170.1 transl_table=11
NC_014562	GenBank	CDS	1612256	1614943	+	1	.	EC_number=1.2.1.10 codon_start=1 db_xref=GI:308187040 db_xref=GeneID:9790048 gene=adhE locus_tag=Pvag_1532 note='Alcohol dehydrogenase, class IV' product='alcohol / acetaldehyde dehydrogenase' protein_id=YP_003931171.1 transl_table=11
NC_014562	GenBank	CDS	1615012	1615632	+	-1	.	EC_number=2.7.1.21 codon_start=1 db_xref=GI:308187041 db_xref=GeneID:9790049 gene=tdk locus_tag=Pvag_1533 product='thymidine kinase' protein_id=YP_003931172.1 transl_table=11
NC_014562	GenBank	CDS	1616041	1616451	+	1	.	codon_start=1 db_xref=GI:308187042 db_xref=GeneID:9790050 gene=hns locus_tag=Pvag_1534 product='DNA-binding protein H-NS' protein_id=YP_003931173.1 transl_table=11
NC_014562	GenBank	CDS	1616528	1617535	+	-1	.	codon_start=1 db_xref=GI:308187043 db_xref=GeneID:9790051 gene=wcfX locus_tag=Pvag_1535 note='nucleoside-diphosphate-sugar epimerases' product='nucleotide-diphosphate sugar epimerase' protein_id=YP_003931174.1 transl_table=11
NC_014562	GenBank	CDS	1617550	1618890	+	-1	.	EC_number=1.1.1.22 codon_start=1 db_xref=GI:308187044 db_xref=GeneID:9790052 gene=ugd locus_tag=Pvag_1536 note='UDP-glucose 6-dehydrogenase' product='nucleotide sugar dehydrogenase' protein_id=YP_003931175.1 transl_table=11
NC_014562	GenBank	CDS	1618913	1619821	+	-1	.	EC_number=2.7.7.9 codon_start=1 db_xref=GI:308187045 db_xref=GeneID:9790053 gene=galU locus_tag=Pvag_1537 note='UDP-glucose pyrophosphorylase' product='glucose-1-phosphate uridylyltransferase' protein_id=YP_003931176.1 transl_table=11
NC_014562	GenBank	CDS	1620015	1621031	+	-1	.	codon_start=1 db_xref=GI:308187046 db_xref=GeneID:9790054 gene=rrsB locus_tag=Pvag_1538 note='Response regulator containing CheY-like receiver, AAA-type ATPase, and DNA-binding domains' product=RrsB protein_id=YP_003931177.1 transl_table=11
NC_014562	GenBank	CDS	1621131	1622036	+	-1	.	EC_number=3.1.1.5 codon_start=1 db_xref=GI:308187047 db_xref=GeneID:9790055 gene=ychK locus_tag=Pvag_1539 note='esterase of the alpha-beta hydrolase superfamily' product='Lysophospholipase nte1' protein_id=YP_003931178.1 transl_table=11
NC_014562	GenBank	CDS	1622645	1623493	+	1	.	EC_number=3.5.1.10 codon_start=1 db_xref=GI:308187048 db_xref=GeneID:9790056 gene=purU locus_tag=Pvag_1540 note='Formyltetrahydrofolate hydrolase' product='formyltetrahydrofolate deformylase' protein_id=YP_003931179.1 transl_table=11
NC_014562	GenBank	tRNA	1623638	1623722	+	1	.	anticodon=(pos:1623672..1623674,aa:Tyr) db_xref=GeneID:9790057 locus_tag=Pvag_1541 product=tRNA-Tyr
NC_014562	GenBank	tRNA	1623762	1623846	+	1	.	anticodon=(pos:1623796..1623798,aa:Tyr) db_xref=GeneID:9790058 locus_tag=Pvag_1542 product=tRNA-Tyr
NC_014562	GenBank	CDS	1624341	1625159	+	1	.	EC_number=3.1.11.2 codon_start=1 db_xref=GI:308187049 db_xref=GeneID:9790059 gene=xthA locus_tag=Pvag_1543 product='Exonuclease III' protein_id=YP_003931180.1 transl_table=11
NC_014562	GenBank	CDS	1625193	1625504	+	-1	.	codon_start=1 db_xref=GI:308187050 db_xref=GeneID:9790060 gene=ynjH locus_tag=Pvag_1544 product='hypothetical protein' protein_id=YP_003931181.1 transl_table=11
NC_014562	GenBank	CDS	1625501	1627417	+	-1	.	EC_number=5.99.1.2 codon_start=1 db_xref=GI:308187051 db_xref=GeneID:9790061 gene=topB locus_tag=Pvag_1545 note='Topoisomerase IA' product='DNA topoisomerase III' protein_id=YP_003931182.1 transl_table=11
NC_014562	GenBank	CDS	1627611	1628162	+	-1	.	EC_number=1.-.-.- codon_start=1 db_xref=GI:308187052 db_xref=GeneID:9790062 gene=ydjA locus_tag=Pvag_1546 note=nitroreductase product='NADH dehydrogenase/NAD(P)H nitroreductase' protein_id=YP_003931183.1 transl_table=11
NC_014562	GenBank	CDS	1628336	1630198	+	1	.	EC_number=3.4.21.- codon_start=1 db_xref=GI:308187053 db_xref=GeneID:9790063 gene=sppA locus_tag=Pvag_1547 note='Periplasmic serine proteases (ClpP class)' product='protease IV' protein_id=YP_003931184.1 transl_table=11
NC_014562	GenBank	CDS	1630263	1631297	+	1	.	EC_number=3.5.1.1 codon_start=1 db_xref=GI:308187054 db_xref=GeneID:9790064 gene=ansA locus_tag=Pvag_1548 note='L-asparaginase/archaeal glu-tRNAGln amidotransferase subunit D' product=L-asparaginase protein_id=YP_003931185.1 transl_table=11
NC_014562	GenBank	CDS	1631314	1631922	+	1	.	EC_number=3.5.1.19 codon_start=1 db_xref=GI:308187055 db_xref=GeneID:9790065 gene=ydjB locus_tag=Pvag_1549 note='Amidases related to nicotinamidase' product='pyrazinamidase / nicotinamidase' protein_id=YP_003931186.1 transl_table=11
NC_014562	GenBank	CDS	1631953	1632234	+	-1	.	codon_start=1 db_xref=GI:308187056 db_xref=GeneID:9790066 gene=yeaC locus_tag=Pvag_1550 note='Uncharacterized protein conserved in bacteria' product='hypothetical protein' protein_id=YP_003931187.1 transl_table=11
NC_014562	GenBank	CDS	1632239	1632649	+	-1	.	EC_number=1.8.4.11 codon_start=1 db_xref=GI:308187057 db_xref=GeneID:9790067 gene=yeaA locus_tag=Pvag_1551 note='Conserved domain frequently associated with peptide methionine sulfoxide reductase' product='peptide methionine sulfoxide reductase' protein_id=YP_003931188.1 transl_table=11
NC_014562	GenBank	CDS	1632990	1633988	+	1	.	EC_number=1.2.1.12 codon_start=1 db_xref=GI:308187058 db_xref=GeneID:9790068 gene=gapA locus_tag=Pvag_1552 note='glyceraldehyde-3-phosphate dehydrogenase/erythrose-4-phosphate dehydrogenase' product='glyceraldehyde-3-phosphate dehydrogenase' protein_id=YP_003931189.1 transl_table=11
NC_014562	GenBank	CDS	1634063	1634956	+	1	.	codon_start=1 db_xref=GI:308187059 db_xref=GeneID:9790069 gene=yeaD locus_tag=Pvag_1553 note='Uncharacterized enzymes related to aldose 1- epimerase' product='hypothetical protein' protein_id=YP_003931190.1 transl_table=11
NC_014562	GenBank	CDS	1634959	1635810	+	-1	.	EC_number=1.1.1.149 codon_start=1 db_xref=GI:308187060 db_xref=GeneID:9790070 gene=yeaE locus_tag=Pvag_1554 note='Aldo/keto reductases, related to diketogulonate reductase' product='Aldo-keto reductase family 1 member C1' protein_id=YP_003931191.1 transl_table=11
NC_014562	GenBank	CDS	1635883	1636632	+	-1	.	codon_start=1 db_xref=GI:308187061 db_xref=GeneID:9790071 gene=yeaF locus_tag=Pvag_1555 note='outer membrane protein V' product='MltA-interacting protein' protein_id=YP_003931192.1 transl_table=11
NC_014562	GenBank	CDS	1637053	1638987	+	1	.	EC_number=2.7.11.1 codon_start=1 db_xref=GI:308187062 db_xref=GeneID:9790072 gene=yeaG locus_tag=Pvag_1556 note='Ser protein kinase' product='serine protein kinase' protein_id=YP_003931193.1 transl_table=11
NC_014562	GenBank	CDS	1639077	1640351	+	1	.	codon_start=1 db_xref=GI:308187063 db_xref=GeneID:9790073 gene=yeaH locus_tag=Pvag_1557 note='Uncharacterized conserved protein' product='hypothetical protein' protein_id=YP_003931194.1 transl_table=11
NC_014562	GenBank	CDS	1640468	1642327	+	1	.	codon_start=1 db_xref=GI:308187064 db_xref=GeneID:9790074 gene=ycgO locus_tag=Pvag_1558 note='NhaP-type Na+/H+ and K+/H+ antiporters with a unique C-terminal domain' product='K+:H+ antiporter khaP2' protein_id=YP_003931195.1 transl_table=11
NC_014562	GenBank	CDS	1642406	1642639	+	1	.	codon_start=1 db_xref=GI:308187065 db_xref=GeneID:9790075 gene=yebV locus_tag=Pvag_1559 product='hypothetical protein' protein_id=YP_003931196.1 transl_table=11
NC_014562	GenBank	CDS	1643017	1644483	+	1	.	EC_number=2.7.8.6 codon_start=1 db_xref=GI:308187066 db_xref=GeneID:9790076 gene=rfbP locus_tag=Pvag_1560 note='sugar transferases involved in lipopolysaccharide synthesis' product='undecaprenyl- phosphategalactosephosphotransferase' protein_id=YP_003931197.1 transl_table=11
NC_014562	GenBank	CDS	1644611	1645804	+	1	.	codon_start=1 db_xref=GI:308187067 db_xref=GeneID:9790077 locus_tag=Pvag_1561 note='Permeases of the major facilitator superfamily' product='MFS family transporter' protein_id=YP_003931198.1 transl_table=11
NC_014562	GenBank	CDS	1645797	1646867	+	-1	.	EC_number=5.1.1.1 codon_start=1 db_xref=GI:308187068 db_xref=GeneID:9790078 gene=dadX locus_tag=Pvag_1562 note='Alanine racemase' product='alanine racemase 2, catabolic' protein_id=YP_003931199.1 transl_table=11
NC_014562	GenBank	CDS	1646887	1648188	+	-1	.	EC_number=1.4.99.1 codon_start=1 db_xref=GI:308187069 db_xref=GeneID:9790079 gene=dadA locus_tag=Pvag_1563 note='glycine/D-amino acid oxidases (deaminating)' product='D-amino acid dehydrogenase subunit' protein_id=YP_003931200.1 transl_table=11
NC_014562	GenBank	CDS	1648693	1650228	+	1	.	codon_start=1 db_xref=GI:308187070 db_xref=GeneID:9790080 locus_tag=Pvag_1564 note='Uncharacterized conserved protein' product='hypothetical protein' protein_id=YP_003931201.1 transl_table=11
NC_014562	GenBank	CDS	1650270	1650989	+	-1	.	codon_start=1 db_xref=GI:308187071 db_xref=GeneID:9790081 gene=fadR locus_tag=Pvag_1565 note='transcriptional regulators' product='fatty acid metabolism regulator fadR' protein_id=YP_003931202.1 transl_table=11
NC_014562	GenBank	CDS	1651145	1651345	+	1	.	codon_start=1 db_xref=GI:308187072 db_xref=GeneID:9790082 locus_tag=Pvag_1566 product='hypothetical protein' protein_id=YP_003931203.1 transl_table=11
NC_014562	GenBank	CDS	1651461	1651991	+	1	.	codon_start=1 db_xref=GI:308187073 db_xref=GeneID:9790083 gene=dsbB locus_tag=Pvag_1567 note='Disulfide bond formation protein DsbB' product='disulfide bond formation protein B' protein_id=YP_003931204.1 transl_table=11
NC_014562	GenBank	CDS	1652063	1652509	+	-1	.	codon_start=1 db_xref=GI:308187074 db_xref=GeneID:9790084 gene=ycgN locus_tag=Pvag_1568 note='Uncharacterized conserved protein' product='hypothetical protein' protein_id=YP_003931205.1 transl_table=11
NC_014562	GenBank	CDS	1652575	1653234	+	-1	.	EC_number=3.-.-.- codon_start=1 db_xref=GI:308187075 db_xref=GeneID:9790085 gene=ycgM locus_tag=Pvag_1569 note='2-keto-4-pentenoate hydratase/2-oxohepta-3-ene- 1,7-dioic acid hydratase (catechol pathway)' product='fumarylacetoacetate hydrolase' protein_id=YP_003931206.1 transl_table=11
NC_014562	GenBank	CDS	1653552	1653827	+	-1	.	codon_start=1 db_xref=GI:308187076 db_xref=GeneID:9790086 gene=ycgL locus_tag=Pvag_1570 note='Uncharacterized protein conserved in bacteria' product='hypothetical protein' protein_id=YP_003931207.1 transl_table=11
[truncated: 2,197 more rows]
