# Supplementary material for: JContextExplorer: a tree-based approach to facilitate cross-species genomic context comparison
Source: BMC Bioinformatics. 2013 Jan 16;14:18. doi: 10.1186/1471-2105-14-18 (PMC3560190; doi:10.1186/1471-2105-14-18)
Supplement: Additional file 3 — Alpha and Gamma proteobacteria biological information. Annotated genomes of 22 alpha and gamma proteobacterial species, whole-species phylogenetic tree for 22 alpha and gamma proteobacterial species, and MCL-tribe determined homology clusters for 22 alpha and gamma proteobacterial species. [file 1471-2105-14-18-S3.zip › AlphaAndGammaProteobacteria/Annotations/Parvularcula_bermudensis_HTCC_2503.gff]

NC_014414	GenBank	CDS	52	978	+	1	.	codon_start=1 db_xref=GI:304319678 db_xref=GeneID:9711083 locus_tag=PB2503_00497 product='antirestriction protein' protein_id=YP_003853321.1 transl_table=11
NC_014414	GenBank	CDS	1020	2819	+	1	.	codon_start=1 db_xref=GI:304319679 db_xref=GeneID:9708347 locus_tag=PB2503_00502 product='DNA-binding protein' protein_id=YP_003853322.1 transl_table=11
NC_014414	GenBank	CDS	2816	2941	+	1	.	codon_start=1 db_xref=GI:304319680 db_xref=GeneID:9708348 locus_tag=PB2503_00507 product='hypothetical protein' protein_id=YP_003853323.1 transl_table=11
NC_014414	GenBank	CDS	2922	3254	+	1	.	codon_start=1 db_xref=GI:304319681 db_xref=GeneID:9708349 locus_tag=PB2503_00512 product='hypothetical protein' protein_id=YP_003853324.1 transl_table=11
NC_014414	GenBank	CDS	3276	3605	+	1	.	codon_start=1 db_xref=GI:304319682 db_xref=GeneID:9708350 locus_tag=PB2503_00517 product='hypothetical protein' protein_id=YP_003853325.1 transl_table=11
NC_014414	GenBank	CDS	3677	4090	+	1	.	codon_start=1 db_xref=GI:304319683 db_xref=GeneID:9708351 locus_tag=PB2503_00522 product='hypothetical protein' protein_id=YP_003853326.1 transl_table=11
NC_014414	GenBank	CDS	4218	4526	+	1	.	codon_start=1 db_xref=GI:304319684 db_xref=GeneID:9708352 locus_tag=PB2503_00527 product='hypothetical protein' protein_id=YP_003853327.1 transl_table=11
NC_014414	GenBank	CDS	4516	5061	+	1	.	codon_start=1 db_xref=GI:304319685 db_xref=GeneID:9708353 locus_tag=PB2503_00532 product='hypothetical protein' protein_id=YP_003853328.1 transl_table=11
NC_014414	GenBank	CDS	5154	5237	+	-1	.	codon_start=1 db_xref=GI:304319686 db_xref=GeneID:9708354 locus_tag=PB2503_00537 product='hypothetical protein' protein_id=YP_003853329.1 transl_table=11
NC_014414	GenBank	CDS	5347	5736	+	1	.	codon_start=1 db_xref=GI:304319687 db_xref=GeneID:9708355 locus_tag=PB2503_00542 product='IS 426 transposase' protein_id=YP_003853330.1 transl_table=11
NC_014414	GenBank	CDS	5733	5939	+	1	.	codon_start=1 db_xref=GI:304319688 db_xref=GeneID:9708356 locus_tag=PB2503_00547 product='hypothetical protein' protein_id=YP_003853331.1 transl_table=11
NC_014414	GenBank	CDS	6121	6615	+	1	.	codon_start=1 db_xref=GI:304319689 db_xref=GeneID:9708357 locus_tag=PB2503_00552 product='hypothetical protein' protein_id=YP_003853332.1 transl_table=11
NC_014414	GenBank	CDS	6526	7182	+	-1	.	codon_start=1 db_xref=GI:304319690 db_xref=GeneID:9708358 locus_tag=PB2503_00557 product='hypothetical protein' protein_id=YP_003853333.1 transl_table=11
NC_014414	GenBank	CDS	7351	7797	+	1	.	codon_start=1 db_xref=GI:304319691 db_xref=GeneID:9708359 locus_tag=PB2503_00562 product='single-stranded DNA-binding protein' protein_id=YP_003853334.1 transl_table=11
NC_014414	GenBank	CDS	7757	8071	+	-1	.	codon_start=1 db_xref=GI:304319692 db_xref=GeneID:9708360 locus_tag=PB2503_00567 product='hypothetical protein' protein_id=YP_003853335.1 transl_table=11
NC_014414	GenBank	CDS	8223	8504	+	1	.	codon_start=1 db_xref=GI:304319693 db_xref=GeneID:9708361 locus_tag=PB2503_00572 product='hypothetical protein' protein_id=YP_003853336.1 transl_table=11
NC_014414	GenBank	CDS	8501	8803	+	1	.	codon_start=1 db_xref=GI:304319694 db_xref=GeneID:9708362 locus_tag=PB2503_00577 product='hypothetical protein' protein_id=YP_003853337.1 transl_table=11
NC_014414	GenBank	CDS	8800	10839	+	1	.	codon_start=1 db_xref=GI:304319695 db_xref=GeneID:9708363 locus_tag=PB2503_00582 product='protein TraD' protein_id=YP_003853338.1 transl_table=11
NC_014414	GenBank	CDS	10839	13823	+	1	.	codon_start=1 db_xref=GI:304319696 db_xref=GeneID:9708364 locus_tag=PB2503_00587 product='TrwC protein' protein_id=YP_003853339.1 transl_table=11
NC_014414	GenBank	CDS	13899	16019	+	-1	.	codon_start=1 db_xref=GI:304319697 db_xref=GeneID:9708365 locus_tag=PB2503_00592 product='ATP-dependent helicase' protein_id=YP_003853340.1 transl_table=11
NC_014414	GenBank	CDS	16067	17380	+	-1	.	codon_start=1 db_xref=GI:304319698 db_xref=GeneID:9708366 locus_tag=PB2503_00597 product='hypothetical protein' protein_id=YP_003853341.1 transl_table=11
NC_014414	GenBank	CDS	17380	20154	+	-1	.	codon_start=1 db_xref=GI:304319699 db_xref=GeneID:9708367 locus_tag=PB2503_00602 product='plasma membrane H+-transporting two-sector ATPase, subunit C' protein_id=YP_003853342.1 transl_table=11
NC_014414	GenBank	CDS	20779	22344	+	1	.	codon_start=1 db_xref=GI:304319700 db_xref=GeneID:9708368 locus_tag=PB2503_00607 product='hypothetical protein' protein_id=YP_003853343.1 transl_table=11
NC_014414	GenBank	CDS	22349	23203	+	1	.	codon_start=1 db_xref=GI:304319701 db_xref=GeneID:9708369 locus_tag=PB2503_00612 product='hypothetical protein' protein_id=YP_003853344.1 transl_table=11
NC_014414	GenBank	CDS	23787	24617	+	-1	.	codon_start=1 db_xref=GI:304319702 db_xref=GeneID:9708370 locus_tag=PB2503_00617 product='hypothetical protein' protein_id=YP_003853345.1 transl_table=11
NC_014414	GenBank	CDS	24712	25878	+	1	.	codon_start=1 db_xref=GI:304319703 db_xref=GeneID:9708371 locus_tag=PB2503_00622 product='hypothetical protein' protein_id=YP_003853346.1 transl_table=11
NC_014414	GenBank	CDS	25875	27644	+	1	.	codon_start=1 db_xref=GI:304319704 db_xref=GeneID:9708372 locus_tag=PB2503_00627 product='hypothetical protein' protein_id=YP_003853347.1 transl_table=11
NC_014414	GenBank	CDS	28174	28584	+	1	.	codon_start=1 db_xref=GI:304319705 db_xref=GeneID:9708373 locus_tag=PB2503_00632 product='hypothetical protein' protein_id=YP_003853348.1 transl_table=11
NC_014414	GenBank	CDS	28594	31512	+	-1	.	codon_start=1 db_xref=GI:304319706 db_xref=GeneID:9708374 locus_tag=PB2503_00637 product='protein TraG' protein_id=YP_003853349.1 transl_table=11
NC_014414	GenBank	CDS	31524	32942	+	-1	.	codon_start=1 db_xref=GI:304319707 db_xref=GeneID:9708375 locus_tag=PB2503_00642 product='protein TraH' protein_id=YP_003853350.1 transl_table=11
NC_014414	GenBank	CDS	32927	33235	+	-1	.	codon_start=1 db_xref=GI:304319708 db_xref=GeneID:9708376 locus_tag=PB2503_00647 product='hypothetical protein' protein_id=YP_003853351.1 transl_table=11
NC_014414	GenBank	CDS	33235	34020	+	-1	.	codon_start=1 db_xref=GI:304319709 db_xref=GeneID:9708377 locus_tag=PB2503_00652 product='hypothetical protein' protein_id=YP_003853352.1 transl_table=11
NC_014414	GenBank	CDS	33992	35809	+	-1	.	codon_start=1 db_xref=GI:304319710 db_xref=GeneID:9708378 locus_tag=PB2503_00657 product='hypothetical protein' protein_id=YP_003853353.1 transl_table=11
NC_014414	GenBank	CDS	35806	36531	+	-1	.	codon_start=1 db_xref=GI:304319711 db_xref=GeneID:9708379 locus_tag=PB2503_00662 product='hypothetical protein' protein_id=YP_003853354.1 transl_table=11
NC_014414	GenBank	CDS	36542	37543	+	-1	.	codon_start=1 db_xref=GI:304319712 db_xref=GeneID:9708380 locus_tag=PB2503_00667 product='conjugative transfer protein TraU' protein_id=YP_003853355.1 transl_table=11
NC_014414	GenBank	CDS	37540	38157	+	-1	.	codon_start=1 db_xref=GI:304319713 db_xref=GeneID:9708381 locus_tag=PB2503_00672 product='hypothetical protein' protein_id=YP_003853356.1 transl_table=11
NC_014414	GenBank	CDS	38111	38620	+	-1	.	codon_start=1 db_xref=GI:304319714 db_xref=GeneID:9708382 locus_tag=PB2503_00677 product='hypothetical protein' protein_id=YP_003853357.1 transl_table=11
NC_014414	GenBank	CDS	38617	39141	+	-1	.	codon_start=1 db_xref=GI:304319715 db_xref=GeneID:9708383 locus_tag=PB2503_00682 product='hypothetical protein' protein_id=YP_003853358.1 transl_table=11
NC_014414	GenBank	CDS	39134	39448	+	-1	.	codon_start=1 db_xref=GI:304319716 db_xref=GeneID:9708384 locus_tag=PB2503_00687 product='hypothetical protein' protein_id=YP_003853359.1 transl_table=11
NC_014414	GenBank	CDS	39435	42008	+	-1	.	codon_start=1 db_xref=GI:304319717 db_xref=GeneID:9708385 locus_tag=PB2503_00692 product='protein TraC' protein_id=YP_003853360.1 transl_table=11
NC_014414	GenBank	CDS	41998	42459	+	-1	.	codon_start=1 db_xref=GI:304319718 db_xref=GeneID:9708386 locus_tag=PB2503_00697 product='hypothetical protein' protein_id=YP_003853361.1 transl_table=11
NC_014414	GenBank	CDS	42456	43217	+	-1	.	codon_start=1 db_xref=GI:304319719 db_xref=GeneID:9708387 locus_tag=PB2503_00702 product='protein-disulfide isomerase' protein_id=YP_003853362.1 transl_table=11
NC_014414	GenBank	CDS	43444	44700	+	-1	.	codon_start=1 db_xref=GI:304319720 db_xref=GeneID:9708388 locus_tag=PB2503_00707 product='conjugative transfer factor, TraB' protein_id=YP_003853363.1 transl_table=11
NC_014414	GenBank	CDS	44697	45428	+	-1	.	codon_start=1 db_xref=GI:304319721 db_xref=GeneID:9708389 locus_tag=PB2503_00712 product='hypothetical protein' protein_id=YP_003853364.1 transl_table=11
NC_014414	GenBank	CDS	45425	46024	+	-1	.	codon_start=1 db_xref=GI:304319722 db_xref=GeneID:9708390 locus_tag=PB2503_00717 product='hypothetical protein' protein_id=YP_003853365.1 transl_table=11
NC_014414	GenBank	CDS	46027	46320	+	-1	.	codon_start=1 db_xref=GI:304319723 db_xref=GeneID:9708391 locus_tag=PB2503_00722 product='hypothetical protein' protein_id=YP_003853366.1 transl_table=11
NC_014414	GenBank	CDS	46448	46774	+	-1	.	codon_start=1 db_xref=GI:304319724 db_xref=GeneID:9708392 locus_tag=PB2503_00727 product='hypothetical protein' protein_id=YP_003853367.1 transl_table=11
NC_014414	GenBank	CDS	46777	46878	+	1	.	codon_start=1 db_xref=GI:304319725 db_xref=GeneID:9708393 locus_tag=PB2503_00732 product='hypothetical protein' protein_id=YP_003853368.1 transl_table=11
NC_014414	GenBank	CDS	47170	47559	+	1	.	codon_start=1 db_xref=GI:304319726 db_xref=GeneID:9708394 locus_tag=PB2503_00737 product='hypothetical protein' protein_id=YP_003853369.1 transl_table=11
NC_014414	GenBank	CDS	47705	48094	+	1	.	codon_start=1 db_xref=GI:304319727 db_xref=GeneID:9708395 locus_tag=PB2503_00742 product='hypothetical protein' protein_id=YP_003853370.1 transl_table=11
NC_014414	GenBank	CDS	48091	48369	+	-1	.	codon_start=1 db_xref=GI:304319728 db_xref=GeneID:9708396 locus_tag=PB2503_00747 product='hypothetical protein' protein_id=YP_003853371.1 transl_table=11
NC_014414	GenBank	CDS	48714	50117	+	-1	.	codon_start=1 db_xref=GI:304319729 db_xref=GeneID:9708397 locus_tag=PB2503_00752 product='phage integrase' protein_id=YP_003853372.1 transl_table=11
NC_014414	GenBank	tRNA	50249	50325	+	-1	.	db_xref=GeneID:9708398 locus_tag=PB2503_t07314 product=tRNA-Asp
NC_014414	GenBank	CDS	50641	52023	+	1	.	codon_start=1 db_xref=GI:304319730 db_xref=GeneID:9711035 locus_tag=PB2503_00757 product='hypothetical protein' protein_id=YP_003853373.1 transl_table=11
NC_014414	GenBank	CDS	52020	52928	+	-1	.	codon_start=1 db_xref=GI:304319731 db_xref=GeneID:9708399 locus_tag=PB2503_00762 product='tRNA delta(2)-isopentenylpyrophosphate transferase' protein_id=YP_003853374.1 transl_table=11
NC_014414	GenBank	CDS	53016	53351	+	1	.	codon_start=1 db_xref=GI:304319732 db_xref=GeneID:9708400 locus_tag=PB2503_00767 product='hypothetical protein' protein_id=YP_003853375.1 transl_table=11
NC_014414	GenBank	CDS	53454	54071	+	-1	.	codon_start=1 db_xref=GI:304319733 db_xref=GeneID:9708401 locus_tag=PB2503_00772 product='30S ribosomal protein S4' protein_id=YP_003853376.1 transl_table=11
NC_014414	GenBank	CDS	54235	55140	+	-1	.	codon_start=1 db_xref=GI:304319734 db_xref=GeneID:9708402 locus_tag=PB2503_00777 product='hypothetical protein' protein_id=YP_003853377.1 transl_table=11
NC_014414	GenBank	CDS	55200	55958	+	-1	.	codon_start=1 db_xref=GI:304319735 db_xref=GeneID:9708403 locus_tag=PB2503_00782 product='phosphoglycerate mutase' protein_id=YP_003853378.1 transl_table=11
NC_014414	GenBank	CDS	56147	57850	+	1	.	codon_start=1 db_xref=GI:304319736 db_xref=GeneID:9708404 locus_tag=PB2503_00787 product='hypothetical protein' protein_id=YP_003853379.1 transl_table=11
NC_014414	GenBank	CDS	57854	59143	+	1	.	codon_start=1 db_xref=GI:304319737 db_xref=GeneID:9708405 locus_tag=PB2503_00792 product='hypothetical protein' protein_id=YP_003853380.1 transl_table=11
NC_014414	GenBank	CDS	59147	62638	+	-1	.	codon_start=1 db_xref=GI:304319738 db_xref=GeneID:9708406 locus_tag=PB2503_00797 product='transcription-repair coupling factor' protein_id=YP_003853381.1 transl_table=11
NC_014414	GenBank	CDS	62760	63209	+	-1	.	codon_start=1 db_xref=GI:304319739 db_xref=GeneID:9708407 locus_tag=PB2503_00802 product='DNA-binding stress protein' protein_id=YP_003853382.1 transl_table=11
NC_014414	GenBank	CDS	63332	64462	+	-1	.	codon_start=1 db_xref=GI:304319740 db_xref=GeneID:9708408 locus_tag=PB2503_00807 product='aspartate aminotransferase A' protein_id=YP_003853383.1 transl_table=11
NC_014414	GenBank	CDS	64626	65774	+	1	.	codon_start=1 db_xref=GI:304319741 db_xref=GeneID:9708409 locus_tag=PB2503_00812 product='hypothetical protein' protein_id=YP_003853384.1 transl_table=11
NC_014414	GenBank	CDS	66197	66529	+	1	.	codon_start=1 db_xref=GI:304319742 db_xref=GeneID:9708410 locus_tag=PB2503_00817 product='30S ribosomal protein S6' protein_id=YP_003853385.1 transl_table=11
NC_014414	GenBank	CDS	66547	66771	+	1	.	codon_start=1 db_xref=GI:304319743 db_xref=GeneID:9708411 locus_tag=PB2503_00822 product='30S ribosomal protein S18' protein_id=YP_003853386.1 transl_table=11
NC_014414	GenBank	CDS	66775	67392	+	1	.	codon_start=1 db_xref=GI:304319744 db_xref=GeneID:9708412 locus_tag=PB2503_00827 product='50S ribosomal protein L9' protein_id=YP_003853387.1 transl_table=11
NC_014414	GenBank	CDS	67634	69112	+	1	.	codon_start=1 db_xref=GI:304319745 db_xref=GeneID:9708413 locus_tag=PB2503_00832 product='replicative DNA helicase' protein_id=YP_003853388.1 transl_table=11
NC_014414	GenBank	CDS	69143	70291	+	1	.	codon_start=1 db_xref=GI:304319746 db_xref=GeneID:9708414 locus_tag=PB2503_00837 product='alanine racemase region protein' protein_id=YP_003853389.1 transl_table=11
NC_014414	GenBank	CDS	70277	70981	+	-1	.	codon_start=1 db_xref=GI:304319747 db_xref=GeneID:9708415 locus_tag=PB2503_00842 product='hypothetical protein' protein_id=YP_003853390.1 transl_table=11
NC_014414	GenBank	CDS	70974	71948	+	-1	.	codon_start=1 db_xref=GI:304319748 db_xref=GeneID:9708416 locus_tag=PB2503_00847 product='Ribosomal large subunit pseudouridine synthase C' protein_id=YP_003853391.1 transl_table=11
NC_014414	GenBank	CDS	71933	72451	+	-1	.	codon_start=1 db_xref=GI:304319749 db_xref=GeneID:9708417 locus_tag=PB2503_00852 product='CrcB-like protein' protein_id=YP_003853392.1 transl_table=11
NC_014414	GenBank	CDS	72414	72980	+	1	.	codon_start=1 db_xref=GI:304319750 db_xref=GeneID:9708418 locus_tag=PB2503_00857 product='shikimate kinase' protein_id=YP_003853393.1 transl_table=11
NC_014414	GenBank	CDS	72977	74092	+	1	.	codon_start=1 db_xref=GI:304319751 db_xref=GeneID:9708419 locus_tag=PB2503_00862 product='3-dehydroquinate synthase' protein_id=YP_003853394.1 transl_table=11
NC_014414	GenBank	CDS	74089	75348	+	1	.	codon_start=1 db_xref=GI:304319752 db_xref=GeneID:9708420 locus_tag=PB2503_00867 product='hypothetical protein' protein_id=YP_003853395.1 transl_table=11
NC_014414	GenBank	CDS	75345	76670	+	1	.	codon_start=1 db_xref=GI:304319753 db_xref=GeneID:9708421 locus_tag=PB2503_00872 product=permease protein_id=YP_003853396.1 transl_table=11
NC_014414	GenBank	CDS	76687	76956	+	-1	.	codon_start=1 db_xref=GI:304319754 db_xref=GeneID:9708422 locus_tag=PB2503_00877 product='BolA-like protein' protein_id=YP_003853397.1 transl_table=11
NC_014414	GenBank	CDS	77053	77700	+	1	.	codon_start=1 db_xref=GI:304319755 db_xref=GeneID:9708423 locus_tag=PB2503_00882 product='molecular chaperone DnaJ' protein_id=YP_003853398.1 transl_table=11
NC_014414	GenBank	CDS	77697	78380	+	1	.	codon_start=1 db_xref=GI:304319756 db_xref=GeneID:9708424 locus_tag=PB2503_00887 product='hypothetical protein' protein_id=YP_003853399.1 transl_table=11
NC_014414	GenBank	CDS	78418	78777	+	1	.	codon_start=1 db_xref=GI:304319757 db_xref=GeneID:9708425 locus_tag=PB2503_00892 product='hypothetical protein' protein_id=YP_003853400.1 transl_table=11
NC_014414	GenBank	CDS	78823	80721	+	1	.	codon_start=1 db_xref=GI:304319758 db_xref=GeneID:9708426 locus_tag=PB2503_00897 product='ATP-binding protein' protein_id=YP_003853401.1 transl_table=11
NC_014414	GenBank	CDS	80718	81605	+	-1	.	codon_start=1 db_xref=GI:304319759 db_xref=GeneID:9708427 locus_tag=PB2503_00902 product='hypothetical protein' protein_id=YP_003853402.1 transl_table=11
NC_014414	GenBank	CDS	81704	82339	+	-1	.	codon_start=1 db_xref=GI:304319760 db_xref=GeneID:9708428 locus_tag=PB2503_00907 product='3-oxoadipate CoA-transferase subunit B' protein_id=YP_003853403.1 transl_table=11
NC_014414	GenBank	CDS	82354	83058	+	-1	.	codon_start=1 db_xref=GI:304319761 db_xref=GeneID:9708429 locus_tag=PB2503_00912 product='3-oxoadipate CoA-transferase subunit A' protein_id=YP_003853404.1 transl_table=11
NC_014414	GenBank	CDS	83234	84508	+	1	.	codon_start=1 db_xref=GI:304319762 db_xref=GeneID:9708430 locus_tag=PB2503_00917 product='DNA photolyase-like protein' protein_id=YP_003853405.1 transl_table=11
NC_014414	GenBank	CDS	84517	85314	+	-1	.	codon_start=1 db_xref=GI:304319763 db_xref=GeneID:9708431 locus_tag=PB2503_00922 product='hypothetical protein' protein_id=YP_003853406.1 transl_table=11
NC_014414	GenBank	CDS	85469	86248	+	1	.	codon_start=1 db_xref=GI:304319764 db_xref=GeneID:9708432 locus_tag=PB2503_00927 product='hypothetical protein' protein_id=YP_003853407.1 transl_table=11
NC_014414	GenBank	CDS	86339	88243	+	1	.	codon_start=1 db_xref=GI:304319765 db_xref=GeneID:9708433 locus_tag=PB2503_00932 product='hypothetical protein' protein_id=YP_003853408.1 transl_table=11
NC_014414	GenBank	CDS	87983	88993	+	-1	.	codon_start=1 db_xref=GI:304319766 db_xref=GeneID:9708434 locus_tag=PB2503_00937 product=oxidoreductase protein_id=YP_003853409.1 transl_table=11
NC_014414	GenBank	CDS	89021	89569	+	-1	.	codon_start=1 db_xref=GI:304319767 db_xref=GeneID:9708435 locus_tag=PB2503_00942 product='hypothetical protein' protein_id=YP_003853410.1 transl_table=11
NC_014414	GenBank	CDS	89712	90908	+	1	.	codon_start=1 db_xref=GI:304319768 db_xref=GeneID:9708436 locus_tag=PB2503_00947 product='hypothetical protein' protein_id=YP_003853411.1 transl_table=11
NC_014414	GenBank	CDS	91058	92749	+	1	.	codon_start=1 db_xref=GI:304319769 db_xref=GeneID:9708437 locus_tag=PB2503_00952 product='hypothetical protein' protein_id=YP_003853412.1 transl_table=11
NC_014414	GenBank	CDS	92675	93322	+	-1	.	codon_start=1 db_xref=GI:304319770 db_xref=GeneID:9708438 locus_tag=PB2503_00957 product=lipoprotein protein_id=YP_003853413.1 transl_table=11
NC_014414	GenBank	CDS	93319	94251	+	-1	.	codon_start=1 db_xref=GI:304319771 db_xref=GeneID:9708439 locus_tag=PB2503_00962 product='hypothetical protein' protein_id=YP_003853414.1 transl_table=11
NC_014414	GenBank	CDS	94265	95083	+	-1	.	codon_start=1 db_xref=GI:304319772 db_xref=GeneID:9708440 locus_tag=PB2503_00967 product='ABC transporter ATP-binding protein' protein_id=YP_003853415.1 transl_table=11
NC_014414	GenBank	CDS	95080	96222	+	-1	.	codon_start=1 db_xref=GI:304319773 db_xref=GeneID:9708441 locus_tag=PB2503_00972 product='hypothetical protein' protein_id=YP_003853416.1 transl_table=11
NC_014414	GenBank	CDS	96402	98663	+	1	.	codon_start=1 db_xref=GI:304319774 db_xref=GeneID:9708442 locus_tag=PB2503_00977 product='adenylate/guanylate cyclase transmembrane protein' protein_id=YP_003853417.1 transl_table=11
NC_014414	GenBank	CDS	98953	99612	+	-1	.	codon_start=1 db_xref=GI:304319775 db_xref=GeneID:9708443 locus_tag=PB2503_00982 product='hypothetical protein' protein_id=YP_003853418.1 transl_table=11
NC_014414	GenBank	CDS	99724	100683	+	1	.	codon_start=1 db_xref=GI:304319776 db_xref=GeneID:9708444 locus_tag=PB2503_00987 product='proline iminopeptidase chain A' protein_id=YP_003853419.1 transl_table=11
NC_014414	GenBank	CDS	100715	102223	+	-1	.	codon_start=1 db_xref=GI:304319777 db_xref=GeneID:9708445 locus_tag=PB2503_00992 product='sodium-dependent transporter family protein' protein_id=YP_003853420.1 transl_table=11
NC_014414	GenBank	CDS	102354	102716	+	1	.	codon_start=1 db_xref=GI:304319778 db_xref=GeneID:9708446 locus_tag=PB2503_00997 product='hypothetical protein' protein_id=YP_003853421.1 transl_table=11
NC_014414	GenBank	CDS	102727	103911	+	-1	.	codon_start=1 db_xref=GI:304319779 db_xref=GeneID:9708447 locus_tag=PB2503_01002 product='rod shape-determining protein RodA' protein_id=YP_003853422.1 transl_table=11
NC_014414	GenBank	CDS	103911	105884	+	-1	.	codon_start=1 db_xref=GI:304319780 db_xref=GeneID:9708448 locus_tag=PB2503_01007 product='cell division protein FtsI' protein_id=YP_003853423.1 transl_table=11
NC_014414	GenBank	CDS	105881	106399	+	-1	.	codon_start=1 db_xref=GI:304319781 db_xref=GeneID:9708449 locus_tag=PB2503_01012 product='hypothetical protein' protein_id=YP_003853424.1 transl_table=11
NC_014414	GenBank	CDS	106392	107297	+	-1	.	codon_start=1 db_xref=GI:304319782 db_xref=GeneID:9708450 locus_tag=PB2503_01017 product='rod shape-determining protein MreC' protein_id=YP_003853425.1 transl_table=11
NC_014414	GenBank	CDS	107386	108423	+	-1	.	codon_start=1 db_xref=GI:304319783 db_xref=GeneID:9708451 locus_tag=PB2503_01022 product='rod shape-determining protein MreB' protein_id=YP_003853426.1 transl_table=11
NC_014414	GenBank	CDS	108549	109337	+	-1	.	codon_start=1 db_xref=GI:304319784 db_xref=GeneID:9708452 locus_tag=PB2503_01027 product='hypothetical protein' protein_id=YP_003853427.1 transl_table=11
NC_014414	GenBank	CDS	109406	112672	+	-1	.	codon_start=1 db_xref=GI:304319785 db_xref=GeneID:9708453 locus_tag=PB2503_01032 product='hypothetical protein' protein_id=YP_003853428.1 transl_table=11
NC_014414	GenBank	CDS	112649	113320	+	1	.	codon_start=1 db_xref=GI:304319786 db_xref=GeneID:9708454 locus_tag=PB2503_01037 product='bacterioferritin comigratory protein' protein_id=YP_003853429.1 transl_table=11
NC_014414	GenBank	CDS	113310	114152	+	1	.	codon_start=1 db_xref=GI:304319787 db_xref=GeneID:9708455 locus_tag=PB2503_01042 product='hypothetical protein' protein_id=YP_003853430.1 transl_table=11
NC_014414	GenBank	CDS	114360	115709	+	1	.	codon_start=1 db_xref=GI:304319788 db_xref=GeneID:9708456 locus_tag=PB2503_01047 product='hypothetical protein' protein_id=YP_003853431.1 transl_table=11
NC_014414	GenBank	CDS	115693	116364	+	1	.	codon_start=1 db_xref=GI:304319789 db_xref=GeneID:9708457 locus_tag=PB2503_01052 product='hypothetical protein' protein_id=YP_003853432.1 transl_table=11
NC_014414	GenBank	CDS	116472	117347	+	-1	.	codon_start=1 db_xref=GI:304319790 db_xref=GeneID:9708458 locus_tag=PB2503_01057 product='hypothetical protein' protein_id=YP_003853433.1 transl_table=11
NC_014414	GenBank	CDS	117443	117865	+	-1	.	codon_start=1 db_xref=GI:304319791 db_xref=GeneID:9708459 locus_tag=PB2503_01062 product='hypothetical protein' protein_id=YP_003853434.1 transl_table=11
NC_014414	GenBank	CDS	117862	118896	+	-1	.	codon_start=1 db_xref=GI:304319792 db_xref=GeneID:9708460 locus_tag=PB2503_01067 product='lysozyme family protein' protein_id=YP_003853435.1 transl_table=11
NC_014414	GenBank	CDS	119056	119784	+	1	.	codon_start=1 db_xref=GI:304319793 db_xref=GeneID:9708461 locus_tag=PB2503_01072 product='hypothetical protein' protein_id=YP_003853436.1 transl_table=11
NC_014414	GenBank	CDS	119798	120805	+	-1	.	codon_start=1 db_xref=GI:304319794 db_xref=GeneID:9708462 locus_tag=PB2503_01077 product='NifR3/Smm1 family protein' protein_id=YP_003853437.1 transl_table=11
NC_014414	GenBank	CDS	120802	121566	+	-1	.	codon_start=1 db_xref=GI:304319795 db_xref=GeneID:9708463 locus_tag=PB2503_01082 product='acid phosphatase' protein_id=YP_003853438.1 transl_table=11
NC_014414	GenBank	CDS	121803	123080	+	-1	.	codon_start=1 db_xref=GI:304319796 db_xref=GeneID:9708464 locus_tag=PB2503_01092 product='seryl-tRNA synthetase' protein_id=YP_003853439.1 transl_table=11
NC_014414	GenBank	CDS	123164	124339	+	1	.	codon_start=1 db_xref=GI:304319797 db_xref=GeneID:9708465 locus_tag=PB2503_01097 product='hypothetical protein' protein_id=YP_003853440.1 transl_table=11
NC_014414	GenBank	CDS	124336	124746	+	1	.	codon_start=1 db_xref=GI:304319798 db_xref=GeneID:9708466 locus_tag=PB2503_01102 product='hypothetical protein' protein_id=YP_003853441.1 transl_table=11
NC_014414	GenBank	CDS	124756	125184	+	1	.	codon_start=1 db_xref=GI:304319799 db_xref=GeneID:9708467 locus_tag=PB2503_01107 product='Histidine triad (HIT) protein' protein_id=YP_003853442.1 transl_table=11
NC_014414	GenBank	CDS	125171	125881	+	1	.	codon_start=1 db_xref=GI:304319800 db_xref=GeneID:9708468 locus_tag=PB2503_01112 product='oxidoreductase protein' protein_id=YP_003853443.1 transl_table=11
NC_014414	GenBank	CDS	125925	126431	+	-1	.	codon_start=1 db_xref=GI:304319801 db_xref=GeneID:9708469 locus_tag=PB2503_01117 product='transcriptional regulator' protein_id=YP_003853444.1 transl_table=11
NC_014414	GenBank	CDS	126541	127557	+	1	.	codon_start=1 db_xref=GI:304319802 db_xref=GeneID:9708470 locus_tag=PB2503_01122 product='delta-aminolevulinic acid dehydratase' protein_id=YP_003853445.1 transl_table=11
NC_014414	GenBank	CDS	127569	128051	+	-1	.	codon_start=1 db_xref=GI:304319803 db_xref=GeneID:9708471 locus_tag=PB2503_01127 product=oxygenase protein_id=YP_003853446.1 transl_table=11
NC_014414	GenBank	CDS	128185	130035	+	1	.	codon_start=1 db_xref=GI:304319804 db_xref=GeneID:9708472 locus_tag=PB2503_01132 product='trkA domain protein' protein_id=YP_003853447.1 transl_table=11
NC_014414	GenBank	CDS	130072	130806	+	1	.	codon_start=1 db_xref=GI:304319805 db_xref=GeneID:9708473 locus_tag=PB2503_01137 product='arginyl-tRNA-protein transferase' protein_id=YP_003853448.1 transl_table=11
NC_014414	GenBank	CDS	130819	131814	+	-1	.	codon_start=1 db_xref=GI:304319806 db_xref=GeneID:9708474 locus_tag=PB2503_01142 product='short-chain dehydrogenase' protein_id=YP_003853449.1 transl_table=11
NC_014414	GenBank	CDS	131889	133202	+	-1	.	codon_start=1 db_xref=GI:304319807 db_xref=GeneID:9708475 locus_tag=PB2503_01147 product='ATP-dependent protease ATP-binding subunit' protein_id=YP_003853450.1 transl_table=11
NC_014414	GenBank	CDS	133399	134031	+	-1	.	codon_start=1 db_xref=GI:304319808 db_xref=GeneID:9708476 locus_tag=PB2503_01152 product='Protease subunit of ATP-dependent Clp protease' protein_id=YP_003853451.1 transl_table=11
NC_014414	GenBank	CDS	134253	134831	+	-1	.	codon_start=1 db_xref=GI:304319809 db_xref=GeneID:9708477 locus_tag=PB2503_01157 product='hypothetical protein' protein_id=YP_003853452.1 transl_table=11
NC_014414	GenBank	CDS	134919	135578	+	-1	.	codon_start=1 db_xref=GI:304319810 db_xref=GeneID:9708478 locus_tag=PB2503_01162 product='protein-L-isoaspartate O-methyltransferase, hypothetical' protein_id=YP_003853453.1 transl_table=11
NC_014414	GenBank	tRNA	135797	135870	+	1	.	db_xref=GeneID:9708479 locus_tag=PB2503_t07274 product=tRNA-Cys
NC_014414	GenBank	CDS	136181	137716	+	1	.	codon_start=1 db_xref=GI:304319811 db_xref=GeneID:9711036 locus_tag=PB2503_01167 product='Outer membrane efflux protein' protein_id=YP_003853454.1 transl_table=11
NC_014414	GenBank	CDS	137716	138981	+	1	.	codon_start=1 db_xref=GI:304319812 db_xref=GeneID:9708480 locus_tag=PB2503_01172 product='HlyD family secretion protein' protein_id=YP_003853455.1 transl_table=11
NC_014414	GenBank	CDS	138978	142157	+	1	.	codon_start=1 db_xref=GI:304319813 db_xref=GeneID:9708481 locus_tag=PB2503_01177 product='RND family efflux transporter' protein_id=YP_003853456.1 transl_table=11
NC_014414	GenBank	tRNA	142348	142422	+	1	.	db_xref=GeneID:9708482 locus_tag=PB2503_t07276 product=tRNA-Trp
NC_014414	GenBank	CDS	142793	144217	+	1	.	codon_start=1 db_xref=GI:304319814 db_xref=GeneID:9711037 locus_tag=PB2503_01182 product='Aldehyde dehydrogenase' protein_id=YP_003853457.1 transl_table=11
NC_014414	GenBank	CDS	144338	145003	+	-1	.	codon_start=1 db_xref=GI:304319815 db_xref=GeneID:9708483 locus_tag=PB2503_01187 product=oxidoreductase protein_id=YP_003853458.1 transl_table=11
NC_014414	GenBank	CDS	145040	146080	+	-1	.	codon_start=1 db_xref=GI:304319816 db_xref=GeneID:9708484 locus_tag=PB2503_01192 product='hypothetical protein' protein_id=YP_003853459.1 transl_table=11
NC_014414	GenBank	CDS	146119	146442	+	-1	.	codon_start=1 db_xref=GI:304319817 db_xref=GeneID:9708485 locus_tag=PB2503_01197 product='hypothetical protein' protein_id=YP_003853460.1 transl_table=11
NC_014414	GenBank	CDS	146456	146971	+	-1	.	codon_start=1 db_xref=GI:304319818 db_xref=GeneID:9708486 locus_tag=PB2503_01202 product='hypothetical protein' protein_id=YP_003853461.1 transl_table=11
NC_014414	GenBank	CDS	147281	149944	+	-1	.	codon_start=1 db_xref=GI:304319819 db_xref=GeneID:9708487 locus_tag=PB2503_01207 product='endopeptidase Clp: ATP-binding subunit B, clpB' protein_id=YP_003853462.1 transl_table=11
NC_014414	GenBank	CDS	150141	150287	+	1	.	codon_start=1 db_xref=GI:304319820 db_xref=GeneID:9708488 locus_tag=PB2503_01212 product='hypothetical protein' protein_id=YP_003853463.1 transl_table=11
NC_014414	GenBank	CDS	150371	151870	+	1	.	codon_start=1 db_xref=GI:304319821 db_xref=GeneID:9708489 locus_tag=PB2503_01217 product='phosphoglucomutase phosphomannomutase protein' protein_id=YP_003853464.1 transl_table=11
NC_014414	GenBank	CDS	151886	152437	+	1	.	codon_start=1 db_xref=GI:304319822 db_xref=GeneID:9708490 locus_tag=PB2503_01222 product='glutathione peroxidase' protein_id=YP_003853465.1 transl_table=11
NC_014414	GenBank	CDS	152508	153455	+	-1	.	codon_start=1 db_xref=GI:304319823 db_xref=GeneID:9708491 locus_tag=PB2503_01227 product=isomerase/decarboxylase protein_id=YP_003853466.1 transl_table=11
NC_014414	GenBank	CDS	153629	154609	+	-1	.	codon_start=1 db_xref=GI:304319824 db_xref=GeneID:9708492 locus_tag=PB2503_01232 product='malate dehydrogenase' protein_id=YP_003853467.1 transl_table=11
NC_014414	GenBank	CDS	154726	155361	+	-1	.	codon_start=1 db_xref=GI:304319825 db_xref=GeneID:9708493 locus_tag=PB2503_01237 product='glutathione S-transferase' protein_id=YP_003853468.1 transl_table=11
NC_014414	GenBank	CDS	155429	156769	+	-1	.	codon_start=1 db_xref=GI:304319826 db_xref=GeneID:9708494 locus_tag=PB2503_01242 product='prolyl-tRNA synthetase' protein_id=YP_003853469.1 transl_table=11
NC_014414	GenBank	CDS	156963	157547	+	1	.	codon_start=1 db_xref=GI:304319827 db_xref=GeneID:9708495 locus_tag=PB2503_01247 product='hypothetical protein' protein_id=YP_003853470.1 transl_table=11
NC_014414	GenBank	CDS	157653	158627	+	1	.	codon_start=1 db_xref=GI:304319828 db_xref=GeneID:9708496 locus_tag=PB2503_01252 product='response regulatory protein' protein_id=YP_003853471.1 transl_table=11
NC_014414	GenBank	CDS	158872	162006	+	-1	.	codon_start=1 db_xref=GI:304319829 db_xref=GeneID:9708497 locus_tag=PB2503_01257 product='nineteen domain light and oxygen sensing his kinase' protein_id=YP_003853472.1 transl_table=11
NC_014414	GenBank	CDS	162016	162738	+	-1	.	codon_start=1 db_xref=GI:304319830 db_xref=GeneID:9708498 locus_tag=PB2503_01262 product='two-component response regulator' protein_id=YP_003853473.1 transl_table=11
NC_014414	GenBank	CDS	162928	164202	+	-1	.	codon_start=1 db_xref=GI:304319831 db_xref=GeneID:9708499 locus_tag=PB2503_01267 product='acyl-CoA dehydrogenase' protein_id=YP_003853474.1 transl_table=11
NC_014414	GenBank	CDS	164423	166000	+	1	.	codon_start=1 db_xref=GI:304319832 db_xref=GeneID:9708500 locus_tag=PB2503_01272 product=monooxygenase protein_id=YP_003853475.1 transl_table=11
NC_014414	GenBank	CDS	166212	167714	+	-1	.	codon_start=1 db_xref=GI:304319833 db_xref=GeneID:9708501 locus_tag=PB2503_01277 product='Flavin-containing monooxygenase FMO' protein_id=YP_003853476.1 transl_table=11
NC_014414	GenBank	CDS	167803	169014	+	1	.	codon_start=1 db_xref=GI:304319834 db_xref=GeneID:9708502 locus_tag=PB2503_01282 product='hypothetical protein' protein_id=YP_003853477.1 transl_table=11
NC_014414	GenBank	tRNA	169118	169192	+	-1	.	db_xref=GeneID:9708503 locus_tag=PB2503_t07312 product=tRNA-Val
NC_014414	GenBank	CDS	169276	169638	+	-1	.	codon_start=1 db_xref=GI:304319835 db_xref=GeneID:9711038 locus_tag=PB2503_01287 product='chemotaxis response regulator' protein_id=YP_003853478.1 transl_table=11
NC_014414	GenBank	CDS	169776	170654	+	1	.	codon_start=1 db_xref=GI:304319836 db_xref=GeneID:9708504 locus_tag=PB2503_01292 product='hypothetical protein' protein_id=YP_003853479.1 transl_table=11
NC_014414	GenBank	CDS	171235	171513	+	1	.	codon_start=1 db_xref=GI:304319837 db_xref=GeneID:9708505 locus_tag=PB2503_12544 product='transposase IS3/IS911-family, orfA' protein_id=YP_003853480.1 transl_table=11
NC_014414	GenBank	CDS	173197	175014	+	1	.	codon_start=1 db_xref=GI:304319838 db_xref=GeneID:9711081 locus_tag=PB2503_01307 product='hypothetical protein' protein_id=YP_003853481.1 transl_table=11
NC_014414	GenBank	CDS	175437	176642	+	1	.	codon_start=1 db_xref=GI:304319839 db_xref=GeneID:9708506 locus_tag=PB2503_01312 product='hypothetical protein' protein_id=YP_003853482.1 transl_table=11
NC_014414	GenBank	CDS	176747	177841	+	1	.	codon_start=1 db_xref=GI:304319840 db_xref=GeneID:9708507 locus_tag=PB2503_01317 product='fatty acid/phospholipid synthesis protein' protein_id=YP_003853483.1 transl_table=11
NC_014414	GenBank	CDS	177838	178821	+	1	.	codon_start=1 db_xref=GI:304319841 db_xref=GeneID:9708508 locus_tag=PB2503_01322 product='3-oxoacyl-(acyl carrier protein) synthase' protein_id=YP_003853484.1 transl_table=11
NC_014414	GenBank	CDS	178910	179248	+	1	.	codon_start=1 db_xref=GI:304319842 db_xref=GeneID:9708509 locus_tag=PB2503_01327 product='integration host factor subunit alpha' protein_id=YP_003853485.1 transl_table=11
NC_014414	GenBank	CDS	179245	179694	+	1	.	codon_start=1 db_xref=GI:304319843 db_xref=GeneID:9708510 locus_tag=PB2503_01332 product='hypothetical protein' protein_id=YP_003853486.1 transl_table=11
NC_014414	GenBank	tRNA	179752	179828	+	1	.	db_xref=GeneID:9708511 locus_tag=PB2503_t07278 product=tRNA-Pro
NC_014414	GenBank	CDS	180094	180543	+	-1	.	codon_start=1 db_xref=GI:304319844 db_xref=GeneID:9711039 locus_tag=PB2503_01337 product='hypothetical protein' protein_id=YP_003853487.1 transl_table=11
NC_014414	GenBank	CDS	180611	182278	+	-1	.	codon_start=1 db_xref=GI:304319845 db_xref=GeneID:9708512 locus_tag=PB2503_01342 product='NAD(+) synthase' protein_id=YP_003853488.1 transl_table=11
NC_014414	GenBank	CDS	182280	183455	+	-1	.	codon_start=1 db_xref=GI:304319846 db_xref=GeneID:9708513 locus_tag=PB2503_01347 product='DegT/DnrJ/EryC1/StrS family protein' protein_id=YP_003853489.1 transl_table=11
NC_014414	GenBank	CDS	183452	184396	+	-1	.	codon_start=1 db_xref=GI:304319847 db_xref=GeneID:9708514 locus_tag=PB2503_01352 product='oxidoreductase, Gfo/Idh/MocA family protein' protein_id=YP_003853490.1 transl_table=11
NC_014414	GenBank	CDS	184453	185829	+	-1	.	codon_start=1 db_xref=GI:304319848 db_xref=GeneID:9708515 locus_tag=PB2503_01357 product='phospho-2-dehydro-3-deoxyheptonate aldolase' protein_id=YP_003853491.1 transl_table=11
NC_014414	GenBank	CDS	186007	187350	+	1	.	codon_start=1 db_xref=GI:304319849 db_xref=GeneID:9708516 locus_tag=PB2503_01362 product='Zn-dependent hydrolase' protein_id=YP_003853492.1 transl_table=11
NC_014414	GenBank	CDS	187431	187763	+	1	.	codon_start=1 db_xref=GI:304319850 db_xref=GeneID:9708517 locus_tag=PB2503_01367 product='S4 domain-containing protein' protein_id=YP_003853493.1 transl_table=11
NC_014414	GenBank	CDS	187757	188209	+	1	.	codon_start=1 db_xref=GI:304319851 db_xref=GeneID:9708518 locus_tag=PB2503_01372 product='hypothetical protein' protein_id=YP_003853494.1 transl_table=11
NC_014414	GenBank	CDS	188230	190335	+	1	.	codon_start=1 db_xref=GI:304319852 db_xref=GeneID:9708519 locus_tag=PB2503_01377 product='ATP-dependent DNA helicase' protein_id=YP_003853495.1 transl_table=11
NC_014414	GenBank	CDS	190379	191116	+	-1	.	codon_start=1 db_xref=GI:304319853 db_xref=GeneID:9708520 locus_tag=PB2503_01382 product='hypothetical protein' protein_id=YP_003853496.1 transl_table=11
NC_014414	GenBank	CDS	191210	191998	+	-1	.	codon_start=1 db_xref=GI:304319854 db_xref=GeneID:9708521 locus_tag=PB2503_01387 product='hypothetical protein' protein_id=YP_003853497.1 transl_table=11
NC_014414	GenBank	CDS	192106	193518	+	-1	.	codon_start=1 db_xref=GI:304319855 db_xref=GeneID:9708522 locus_tag=PB2503_01392 product='nitrogen regulation protein NtrX' protein_id=YP_003853498.1 transl_table=11
NC_014414	GenBank	CDS	193523	195808	+	-1	.	codon_start=1 db_xref=GI:304319856 db_xref=GeneID:9708523 locus_tag=PB2503_01397 product='nitrogen regulation transmembrane protein' protein_id=YP_003853499.1 transl_table=11
NC_014414	GenBank	CDS	195865	196971	+	-1	.	codon_start=1 db_xref=GI:304319857 db_xref=GeneID:9708524 locus_tag=PB2503_01402 product='dihydrouridine synthase TIM-barrel protein' protein_id=YP_003853500.1 transl_table=11
NC_014414	GenBank	CDS	196973	197440	+	-1	.	codon_start=1 db_xref=GI:304319858 db_xref=GeneID:9708525 locus_tag=PB2503_01407 product='hypothetical protein' protein_id=YP_003853501.1 transl_table=11
NC_014414	GenBank	CDS	197498	199177	+	-1	.	codon_start=1 db_xref=GI:304319859 db_xref=GeneID:9708526 locus_tag=PB2503_01412 product='electrotransfer ubiquinone oxidoreductase' protein_id=YP_003853502.1 transl_table=11
NC_014414	GenBank	CDS	199433	200332	+	1	.	codon_start=1 db_xref=GI:304319860 db_xref=GeneID:9708527 locus_tag=PB2503_01417 product='hypothetical protein' protein_id=YP_003853503.1 transl_table=11
NC_014414	GenBank	CDS	200477	202201	+	1	.	codon_start=1 db_xref=GI:304319861 db_xref=GeneID:9708528 locus_tag=PB2503_01422 product=transglycosylase protein_id=YP_003853504.1 transl_table=11
NC_014414	GenBank	tRNA	202267	202343	+	1	.	db_xref=GeneID:9708529 locus_tag=PB2503_t07280 product=tRNA-Pro
NC_014414	GenBank	CDS	202462	202767	+	1	.	codon_start=1 db_xref=GI:304319862 db_xref=GeneID:9711040 locus_tag=PB2503_01427 product='NADH-ubiquinone oxidoreductase-related protein' protein_id=YP_003853505.1 transl_table=11
NC_014414	GenBank	CDS	202784	203788	+	-1	.	codon_start=1 db_xref=GI:304319863 db_xref=GeneID:9708530 locus_tag=PB2503_01432 product='arginine/ornithine N-succinyltransferase subunit beta' protein_id=YP_003853506.1 transl_table=11
NC_014414	GenBank	tRNA	203848	203924	+	-1	.	db_xref=GeneID:9708531 locus_tag=PB2503_t07310 product=tRNA-Arg
NC_014414	GenBank	CDS	203937	204878	+	-1	.	codon_start=1 db_xref=GI:304319864 db_xref=GeneID:9711041 locus_tag=PB2503_01437 product='hypothetical protein' protein_id=YP_003853507.1 transl_table=11
NC_014414	GenBank	CDS	205005	205493	+	1	.	codon_start=1 db_xref=GI:304319865 db_xref=GeneID:9708532 locus_tag=PB2503_01442 product='AsnC family transcriptional regulator' protein_id=YP_003853508.1 transl_table=11
NC_014414	GenBank	CDS	205659	207281	+	1	.	codon_start=1 db_xref=GI:304319866 db_xref=GeneID:9708533 locus_tag=PB2503_01447 product='sulfate transporter family protein' protein_id=YP_003853509.1 transl_table=11
NC_014414	GenBank	CDS	207318	208241	+	1	.	codon_start=1 db_xref=GI:304319867 db_xref=GeneID:9708534 locus_tag=PB2503_01452 product='hypothetical protein' protein_id=YP_003853510.1 transl_table=11
NC_014414	GenBank	CDS	208262	210574	+	-1	.	codon_start=1 db_xref=GI:304319868 db_xref=GeneID:9708535 locus_tag=PB2503_01457 product='DNA gyrase subunit B' protein_id=YP_003853511.1 transl_table=11
NC_014414	GenBank	CDS	210830	211957	+	-1	.	codon_start=1 db_xref=GI:304319869 db_xref=GeneID:9708536 locus_tag=PB2503_01462 product='recombination protein F' protein_id=YP_003853512.1 transl_table=11
NC_014414	GenBank	CDS	211954	213075	+	-1	.	codon_start=1 db_xref=GI:304319870 db_xref=GeneID:9708537 locus_tag=PB2503_01467 product='DNA polymerase III subunit beta' protein_id=YP_003853513.1 transl_table=11
NC_014414	GenBank	CDS	213177	214688	+	-1	.	codon_start=1 db_xref=GI:304319871 db_xref=GeneID:9708538 locus_tag=PB2503_01472 product='chromosomal replication initiator protein DnaA' protein_id=YP_003853514.1 transl_table=11
NC_014414	GenBank	CDS	215313	215579	+	-1	.	codon_start=1 db_xref=GI:304319872 db_xref=GeneID:9708539 locus_tag=PB2503_01477 product='hypothetical protein' protein_id=YP_003853515.1 transl_table=11
NC_014414	GenBank	CDS	215641	216501	+	-1	.	codon_start=1 db_xref=GI:304319873 db_xref=GeneID:9708540 locus_tag=PB2503_01482 product='formamidopyrimidine-DNA glycosylase' protein_id=YP_003853516.1 transl_table=11
NC_014414	GenBank	CDS	216574	216987	+	-1	.	codon_start=1 db_xref=GI:304319874 db_xref=GeneID:9708541 locus_tag=PB2503_01487 product='hypothetical protein' protein_id=YP_003853517.1 transl_table=11
NC_014414	GenBank	CDS	217228	218910	+	1	.	codon_start=1 db_xref=GI:304319875 db_xref=GeneID:9708542 locus_tag=PB2503_01492 product='hypothetical protein' protein_id=YP_003853518.1 transl_table=11
NC_014414	GenBank	CDS	218907	219296	+	1	.	codon_start=1 db_xref=GI:304319876 db_xref=GeneID:9708543 locus_tag=PB2503_01497 product='chaperonin GroEL' protein_id=YP_003853519.1 transl_table=11
NC_014414	GenBank	CDS	219422	219955	+	1	.	codon_start=1 db_xref=GI:304319877 db_xref=GeneID:9708544 locus_tag=PB2503_01502 product='hypothetical protein' protein_id=YP_003853520.1 transl_table=11
NC_014414	GenBank	CDS	220183	221826	+	-1	.	codon_start=1 db_xref=GI:304319878 db_xref=GeneID:9708545 locus_tag=PB2503_01507 product='heat shock protein groEL' protein_id=YP_003853521.1 transl_table=11
NC_014414	GenBank	CDS	221887	222174	+	-1	.	codon_start=1 db_xref=GI:304319879 db_xref=GeneID:9708546 locus_tag=PB2503_01512 product='co-chaperonin GroES' protein_id=YP_003853522.1 transl_table=11
NC_014414	GenBank	CDS	222430	223269	+	1	.	codon_start=1 db_xref=GI:304319880 db_xref=GeneID:9708547 locus_tag=PB2503_01517 product='hypothetical protein' protein_id=YP_003853523.1 transl_table=11
NC_014414	GenBank	CDS	223375	224067	+	1	.	codon_start=1 db_xref=GI:304319881 db_xref=GeneID:9708548 locus_tag=PB2503_01522 product='transcriptional regulator' protein_id=YP_003853524.1 transl_table=11
NC_014414	GenBank	CDS	224093	224887	+	1	.	codon_start=1 db_xref=GI:304319882 db_xref=GeneID:9708549 locus_tag=PB2503_01527 product='hypothetical protein' protein_id=YP_003853525.1 transl_table=11
NC_014414	GenBank	CDS	225142	225966	+	1	.	codon_start=1 db_xref=GI:304319883 db_xref=GeneID:9708550 locus_tag=PB2503_01532 product='hypothetical protein' protein_id=YP_003853526.1 transl_table=11
NC_014414	GenBank	CDS	226127	226621	+	1	.	codon_start=1 db_xref=GI:304319884 db_xref=GeneID:9708551 locus_tag=PB2503_01537 product='hypothetical protein' protein_id=YP_003853527.1 transl_table=11
NC_014414	GenBank	CDS	226695	227702	+	1	.	codon_start=1 db_xref=GI:304319885 db_xref=GeneID:9708552 locus_tag=PB2503_01542 product='oxidoreductase, zinc-binding dehydrogenase' protein_id=YP_003853528.1 transl_table=11
NC_014414	GenBank	CDS	227841	228917	+	-1	.	codon_start=1 db_xref=GI:304319886 db_xref=GeneID:9708553 locus_tag=PB2503_01547 product='hypothetical protein' protein_id=YP_003853529.1 transl_table=11
NC_014414	GenBank	CDS	229134	230708	+	1	.	codon_start=1 db_xref=GI:304319887 db_xref=GeneID:9708554 locus_tag=PB2503_01552 product='proline/sodium symporter' protein_id=YP_003853530.1 transl_table=11
NC_014414	GenBank	CDS	230695	231213	+	1	.	codon_start=1 db_xref=GI:304319888 db_xref=GeneID:9708555 locus_tag=PB2503_01557 product='cytidine and deoxycytidylate deaminase' protein_id=YP_003853531.1 transl_table=11
NC_014414	GenBank	CDS	231263	231658	+	-1	.	codon_start=1 db_xref=GI:304319889 db_xref=GeneID:9708556 locus_tag=PB2503_01562 product='hypothetical protein' protein_id=YP_003853532.1 transl_table=11
NC_014414	GenBank	CDS	231910	232635	+	-1	.	codon_start=1 db_xref=GI:304319890 db_xref=GeneID:9708557 locus_tag=PB2503_01567 product='short-chain dehydrogenase' protein_id=YP_003853533.1 transl_table=11
NC_014414	GenBank	CDS	232763	233986	+	-1	.	codon_start=1 db_xref=GI:304319891 db_xref=GeneID:9708558 locus_tag=PB2503_01572 product='acetyl-CoA acetyltransferase' protein_id=YP_003853534.1 transl_table=11
NC_014414	GenBank	CDS	234089	234736	+	1	.	codon_start=1 db_xref=GI:304319892 db_xref=GeneID:9708559 locus_tag=PB2503_01577 product='hypothetical protein' protein_id=YP_003853535.1 transl_table=11
NC_014414	GenBank	CDS	235319	236200	+	1	.	codon_start=1 db_xref=GI:304319893 db_xref=GeneID:9708560 locus_tag=PB2503_01582 product=beta-lactamase protein_id=YP_003853536.1 transl_table=11
NC_014414	GenBank	CDS	236365	236832	+	1	.	codon_start=1 db_xref=GI:304319894 db_xref=GeneID:9708561 locus_tag=PB2503_01587 product='large conductance mechanosensitive channel protein' protein_id=YP_003853537.1 transl_table=11
NC_014414	GenBank	CDS	236953	238926	+	-1	.	codon_start=1 db_xref=GI:304319895 db_xref=GeneID:9708562 locus_tag=PB2503_01592 product='Threonyl-tRNA synthetase' protein_id=YP_003853538.1 transl_table=11
NC_014414	GenBank	CDS	239017	239742	+	-1	.	codon_start=1 db_xref=GI:304319896 db_xref=GeneID:9708563 locus_tag=PB2503_01597 product='hypothetical protein' protein_id=YP_003853539.1 transl_table=11
NC_014414	GenBank	CDS	239833	241026	+	-1	.	codon_start=1 db_xref=GI:304319897 db_xref=GeneID:9708564 locus_tag=PB2503_01602 product='flagellin protein' protein_id=YP_003853540.1 transl_table=11
NC_014414	GenBank	CDS	241135	241392	+	-1	.	codon_start=1 db_xref=GI:304319898 db_xref=GeneID:9708565 locus_tag=PB2503_01607 product='hypothetical protein' protein_id=YP_003853541.1 transl_table=11
NC_014414	GenBank	CDS	241392	241820	+	-1	.	codon_start=1 db_xref=GI:304319899 db_xref=GeneID:9708566 locus_tag=PB2503_01612 product='hypothetical protein' protein_id=YP_003853542.1 transl_table=11
NC_014414	GenBank	CDS	241895	242920	+	1	.	codon_start=1 db_xref=GI:304319900 db_xref=GeneID:9708567 locus_tag=PB2503_01617 product='cation antiporter (Na+/Ca2+)' protein_id=YP_003853543.1 transl_table=11
NC_014414	GenBank	CDS	242927	244594	+	-1	.	codon_start=1 db_xref=GI:304319901 db_xref=GeneID:9708568 locus_tag=PB2503_01622 product='cholesterol oxidase' protein_id=YP_003853544.1 transl_table=11
NC_014414	GenBank	CDS	244812	246185	+	-1	.	codon_start=1 db_xref=GI:304319902 db_xref=GeneID:9708569 locus_tag=PB2503_01627 product='cysteinyl-tRNA synthetase' protein_id=YP_003853545.1 transl_table=11
NC_014414	GenBank	CDS	246365	246976	+	1	.	codon_start=1 db_xref=GI:304319903 db_xref=GeneID:9708570 locus_tag=PB2503_01632 product='GTP cyclohydrolase I' protein_id=YP_003853546.1 transl_table=11
NC_014414	GenBank	CDS	247392	248564	+	1	.	codon_start=1 db_xref=GI:304319904 db_xref=GeneID:9708571 locus_tag=PB2503_01637 product='dolichol-phosphate mannosyltransferase' protein_id=YP_003853547.1 transl_table=11
NC_014414	GenBank	CDS	248662	249075	+	1	.	codon_start=1 db_xref=GI:304319905 db_xref=GeneID:9708572 locus_tag=PB2503_01642 product='phosphoribosyl c-AMP cyclohydrolase' protein_id=YP_003853548.1 transl_table=11
NC_014414	GenBank	CDS	249072	250439	+	1	.	codon_start=1 db_xref=GI:304319906 db_xref=GeneID:9708573 locus_tag=PB2503_01647 product='hypothetical protein' protein_id=YP_003853549.1 transl_table=11
NC_014414	GenBank	CDS	250324	251508	+	-1	.	codon_start=1 db_xref=GI:304319907 db_xref=GeneID:9708574 locus_tag=PB2503_01652 product='hypothetical protein' protein_id=YP_003853550.1 transl_table=11
NC_014414	GenBank	CDS	250975	251583	+	1	.	codon_start=1 db_xref=GI:304319908 db_xref=GeneID:9708575 locus_tag=PB2503_01657 product='hypothetical protein' protein_id=YP_003853551.1 transl_table=11
NC_014414	GenBank	CDS	251673	252764	+	1	.	codon_start=1 db_xref=GI:304319909 db_xref=GeneID:9708576 locus_tag=PB2503_01662 product=glycosyltransferase protein_id=YP_003853552.1 transl_table=11
NC_014414	GenBank	CDS	252761	253903	+	1	.	codon_start=1 db_xref=GI:304319910 db_xref=GeneID:9708577 locus_tag=PB2503_01667 product='glycosyltransferase, succinoglycan biosynthesis protein ExoL' protein_id=YP_003853553.1 transl_table=11
NC_014414	GenBank	CDS	253900	254784	+	1	.	codon_start=1 db_xref=GI:304319911 db_xref=GeneID:9708578 locus_tag=PB2503_01672 product='succinoglycan biosynthesis protein exoM' protein_id=YP_003853554.1 transl_table=11
NC_014414	GenBank	CDS	254934	255845	+	1	.	codon_start=1 db_xref=GI:304319912 db_xref=GeneID:9708579 locus_tag=PB2503_01677 product='hypothetical protein' protein_id=YP_003853555.1 transl_table=11
NC_014414	GenBank	CDS	255855	256886	+	1	.	codon_start=1 db_xref=GI:304319913 db_xref=GeneID:9708580 locus_tag=PB2503_01682 product='flagellar motor protein' protein_id=YP_003853556.1 transl_table=11
NC_014414	GenBank	CDS	256921	257421	+	-1	.	codon_start=1 db_xref=GI:304319914 db_xref=GeneID:9708581 locus_tag=PB2503_01687 product=acetyltransferase protein_id=YP_003853557.1 transl_table=11
NC_014414	GenBank	CDS	257500	259092	+	-1	.	codon_start=1 db_xref=GI:304319915 db_xref=GeneID:9708582 locus_tag=PB2503_01692 product='30S ribosomal protein S1' protein_id=YP_003853558.1 transl_table=11
NC_014414	GenBank	CDS	259575	261281	+	1	.	codon_start=1 db_xref=GI:304319916 db_xref=GeneID:9708583 locus_tag=PB2503_01697 product='30S ribosomal protein S1' protein_id=YP_003853559.1 transl_table=11
NC_014414	GenBank	CDS	261388	263541	+	-1	.	codon_start=1 db_xref=GI:304319917 db_xref=GeneID:9708584 locus_tag=PB2503_01702 product=catalase/peroxidase protein_id=YP_003853560.1 transl_table=11
NC_014414	GenBank	CDS	263735	265114	+	-1	.	codon_start=1 db_xref=GI:304319918 db_xref=GeneID:9708585 locus_tag=PB2503_01707 product='GTP-binding protein EngA' protein_id=YP_003853561.1 transl_table=11
NC_014414	GenBank	CDS	265210	267048	+	1	.	codon_start=1 db_xref=GI:304319919 db_xref=GeneID:9708586 locus_tag=PB2503_01712 product='ABC transporter with duplicated ATPase domains' protein_id=YP_003853562.1 transl_table=11
NC_014414	GenBank	CDS	267153	267707	+	-1	.	codon_start=1 db_xref=GI:304319920 db_xref=GeneID:9708587 locus_tag=PB2503_01717 product='TonB-dependent receptor protein with OmpA-liketransmembrane domain' protein_id=YP_003853563.1 transl_table=11
NC_014414	GenBank	CDS	267763	268335	+	-1	.	codon_start=1 db_xref=GI:304319921 db_xref=GeneID:9708588 locus_tag=PB2503_01722 product='outer membrane protein A' protein_id=YP_003853564.1 transl_table=11
NC_014414	GenBank	tRNA	268573	268647	+	-1	.	db_xref=GeneID:9708589 locus_tag=PB2503_t13800 product=tRNA-Glu
NC_014414	GenBank	CDS	268751	270583	+	-1	.	codon_start=1 db_xref=GI:304319922 db_xref=GeneID:9711042 locus_tag=PB2503_01727 product='single-stranded-DNA-specific exonuclease RecJ' protein_id=YP_003853565.1 transl_table=11
NC_014414	GenBank	CDS	270741	271052	+	1	.	codon_start=1 db_xref=GI:304319923 db_xref=GeneID:9708590 locus_tag=PB2503_01732 product='hypothetical protein' protein_id=YP_003853566.1 transl_table=11
NC_014414	GenBank	CDS	271073	272305	+	-1	.	codon_start=1 db_xref=GI:304319924 db_xref=GeneID:9708591 locus_tag=PB2503_01737 product='DNA helicase RecQ' protein_id=YP_003853567.1 transl_table=11
NC_014414	GenBank	CDS	272377	273132	+	-1	.	codon_start=1 db_xref=GI:304319925 db_xref=GeneID:9708592 locus_tag=PB2503_01742 product='DSBA-like thioredoxin family protein' protein_id=YP_003853568.1 transl_table=11
NC_014414	GenBank	CDS	273213	273629	+	1	.	codon_start=1 db_xref=GI:304319926 db_xref=GeneID:9708593 locus_tag=PB2503_01747 product='Fur family transcriptional regulator' protein_id=YP_003853569.1 transl_table=11
NC_014414	GenBank	CDS	273667	274452	+	-1	.	codon_start=1 db_xref=GI:304319927 db_xref=GeneID:9708594 locus_tag=PB2503_01752 product='hypothetical protein' protein_id=YP_003853570.1 transl_table=11
NC_014414	GenBank	CDS	274588	275301	+	-1	.	codon_start=1 db_xref=GI:304319928 db_xref=GeneID:9708595 locus_tag=PB2503_01757 product='glutamine amidotransferase, class-I family protein' protein_id=YP_003853571.1 transl_table=11
NC_014414	GenBank	CDS	275365	276117	+	1	.	codon_start=1 db_xref=GI:304319929 db_xref=GeneID:9708596 locus_tag=PB2503_01762 product='Enoyl-CoA hydratase/isomerase' protein_id=YP_003853572.1 transl_table=11
NC_014414	GenBank	CDS	276237	276947	+	-1	.	codon_start=1 db_xref=GI:304319930 db_xref=GeneID:9708597 locus_tag=PB2503_01767 product='outer membrane protein, 28Kda' protein_id=YP_003853573.1 transl_table=11
NC_014414	GenBank	CDS	277024	277839	+	-1	.	codon_start=1 db_xref=GI:304319931 db_xref=GeneID:9708598 locus_tag=PB2503_01772 product='serine acetyltransferase' protein_id=YP_003853574.1 transl_table=11
NC_014414	GenBank	CDS	277849	278457	+	-1	.	codon_start=1 db_xref=GI:304319932 db_xref=GeneID:9708599 locus_tag=PB2503_01777 product='MutT/nudix family protein' protein_id=YP_003853575.1 transl_table=11
NC_014414	GenBank	CDS	278475	278933	+	-1	.	codon_start=1 db_xref=GI:304319933 db_xref=GeneID:9708600 locus_tag=PB2503_01782 product='hypothetical protein' protein_id=YP_003853576.1 transl_table=11
NC_014414	GenBank	CDS	278980	279798	+	-1	.	codon_start=1 db_xref=GI:304319934 db_xref=GeneID:9708601 locus_tag=PB2503_01787 product='hypothetical protein' protein_id=YP_003853577.1 transl_table=11
NC_014414	GenBank	CDS	279895	281196	+	-1	.	codon_start=1 db_xref=GI:304319935 db_xref=GeneID:9708602 locus_tag=PB2503_01792 product='hypothetical protein' protein_id=YP_003853578.1 transl_table=11
NC_014414	GenBank	CDS	281443	282261	+	1	.	codon_start=1 db_xref=GI:304319936 db_xref=GeneID:9708603 locus_tag=PB2503_01797 product='UTP--glucose-1-phosphate uridylyltransferase' protein_id=YP_003853579.1 transl_table=11
NC_014414	GenBank	CDS	282395	282691	+	-1	.	codon_start=1 db_xref=GI:304319937 db_xref=GeneID:9708604 locus_tag=PB2503_01802 product='NADH dehydrogenase subunit I' protein_id=YP_003853580.1 transl_table=11
NC_014414	GenBank	CDS	282782	283354	+	1	.	codon_start=1 db_xref=GI:304319938 db_xref=GeneID:9708605 locus_tag=PB2503_01807 product='hypothetical protein' protein_id=YP_003853581.1 transl_table=11
NC_014414	GenBank	CDS	283431	283919	+	-1	.	codon_start=1 db_xref=GI:304319939 db_xref=GeneID:9708606 locus_tag=PB2503_01812 product='NADH dehydrogenase I, I subunit' protein_id=YP_003853582.1 transl_table=11
NC_014414	GenBank	CDS	283916	284980	+	-1	.	codon_start=1 db_xref=GI:304319940 db_xref=GeneID:9708607 locus_tag=PB2503_01817 product='NADH dehydrogenase subunit H' protein_id=YP_003853583.1 transl_table=11
NC_014414	GenBank	CDS	285136	286299	+	1	.	codon_start=1 db_xref=GI:304319941 db_xref=GeneID:9708608 locus_tag=PB2503_01822 product='phosphoserine aminotransferase' protein_id=YP_003853584.1 transl_table=11
NC_014414	GenBank	CDS	286417	288000	+	1	.	codon_start=1 db_xref=GI:304319942 db_xref=GeneID:9708609 locus_tag=PB2503_01827 product='phosphoglycerate dehydrogenase' protein_id=YP_003853585.1 transl_table=11
NC_014414	GenBank	CDS	288003	288866	+	1	.	codon_start=1 db_xref=GI:304319943 db_xref=GeneID:9708610 locus_tag=PB2503_01832 product='phosphoserine phosphatase' protein_id=YP_003853586.1 transl_table=11
NC_014414	GenBank	CDS	289066	289647	+	1	.	codon_start=1 db_xref=GI:304319944 db_xref=GeneID:9708611 locus_tag=PB2503_01837 product='NADH dehydrogenase subunit gamma' protein_id=YP_003853587.1 transl_table=11
NC_014414	GenBank	CDS	289749	291866	+	-1	.	codon_start=1 db_xref=GI:304319945 db_xref=GeneID:9708612 locus_tag=PB2503_01842 product='NuoG, NADH dehydrogenase I, G subunit' protein_id=YP_003853588.1 transl_table=11
NC_014414	GenBank	CDS	292151	293815	+	1	.	codon_start=1 db_xref=GI:304319946 db_xref=GeneID:9708613 locus_tag=PB2503_01847 product='thioredoxin reductase' protein_id=YP_003853589.1 transl_table=11
NC_014414	GenBank	CDS	293852	294196	+	-1	.	codon_start=1 db_xref=GI:304319947 db_xref=GeneID:9708614 locus_tag=PB2503_01852 product='hypothetical protein' protein_id=YP_003853590.1 transl_table=11
NC_014414	GenBank	CDS	294213	295070	+	-1	.	codon_start=1 db_xref=GI:304319948 db_xref=GeneID:9708615 locus_tag=PB2503_01857 product='ATPase of the PP superfamily protein' protein_id=YP_003853591.1 transl_table=11
NC_014414	GenBank	CDS	295089	295637	+	-1	.	codon_start=1 db_xref=GI:304319949 db_xref=GeneID:9708616 locus_tag=PB2503_01862 product='N-acetyltransferase GCN5' protein_id=YP_003853592.1 transl_table=11
NC_014414	GenBank	CDS	295681	297042	+	-1	.	codon_start=1 db_xref=GI:304319950 db_xref=GeneID:9708617 locus_tag=PB2503_01867 product='NADH dehydrogenase I subunit F' protein_id=YP_003853593.1 transl_table=11
NC_014414	GenBank	CDS	297073	297276	+	-1	.	codon_start=1 db_xref=GI:304319951 db_xref=GeneID:9708618 locus_tag=PB2503_01872 product='ATP synthase subunit E' protein_id=YP_003853594.1 transl_table=11
NC_014414	GenBank	CDS	297345	297578	+	-1	.	codon_start=1 db_xref=GI:304319952 db_xref=GeneID:9708619 locus_tag=PB2503_01877 product='hypothetical protein' protein_id=YP_003853595.1 transl_table=11
NC_014414	GenBank	CDS	297586	298251	+	-1	.	codon_start=1 db_xref=GI:304319953 db_xref=GeneID:9708620 locus_tag=PB2503_01882 product='NADH dehydrogenase I subunit E' protein_id=YP_003853596.1 transl_table=11
NC_014414	GenBank	CDS	298401	298712	+	-1	.	codon_start=1 db_xref=GI:304319954 db_xref=GeneID:9708621 locus_tag=PB2503_01887 product='hypothetical protein' protein_id=YP_003853597.1 transl_table=11
NC_014414	GenBank	CDS	298841	300580	+	1	.	codon_start=1 db_xref=GI:304319955 db_xref=GeneID:9708622 locus_tag=PB2503_01892 product='hypothetical protein' protein_id=YP_003853598.1 transl_table=11
NC_014414	GenBank	CDS	300577	301437	+	1	.	codon_start=1 db_xref=GI:304319956 db_xref=GeneID:9708623 locus_tag=PB2503_01897 product='hypothetical protein' protein_id=YP_003853599.1 transl_table=11
NC_014414	GenBank	CDS	301437	301871	+	1	.	codon_start=1 db_xref=GI:304319957 db_xref=GeneID:9708624 locus_tag=PB2503_01902 product='protozoan/cyanobacterial globin family protein' protein_id=YP_003853600.1 transl_table=11
NC_014414	GenBank	CDS	301914	302843	+	1	.	codon_start=1 db_xref=GI:304319958 db_xref=GeneID:9708625 locus_tag=PB2503_01907 product='4-hydroxybenzoate octaprenyltransferase' protein_id=YP_003853601.1 transl_table=11
NC_014414	GenBank	CDS	302910	303260	+	1	.	codon_start=1 db_xref=GI:304319959 db_xref=GeneID:9708626 locus_tag=PB2503_01912 product='hypothetical protein' protein_id=YP_003853602.1 transl_table=11
NC_014414	GenBank	CDS	303275	303814	+	1	.	codon_start=1 db_xref=GI:304319960 db_xref=GeneID:9708627 locus_tag=PB2503_01917 product='hypothetical protein' protein_id=YP_003853603.1 transl_table=11
NC_014414	GenBank	CDS	303819	304835	+	1	.	codon_start=1 db_xref=GI:304319961 db_xref=GeneID:9708628 locus_tag=PB2503_01922 product='hypothetical protein' protein_id=YP_003853604.1 transl_table=11
NC_014414	GenBank	CDS	304872	306485	+	1	.	codon_start=1 db_xref=GI:304319962 db_xref=GeneID:9708629 locus_tag=PB2503_01927 product='DNA ligase' protein_id=YP_003853605.1 transl_table=11
NC_014414	GenBank	CDS	306486	307430	+	-1	.	codon_start=1 db_xref=GI:304319963 db_xref=GeneID:9708630 locus_tag=PB2503_01932 product='malonate transporter, mdcF, AEC family protein' protein_id=YP_003853606.1 transl_table=11
NC_014414	GenBank	CDS	307553	308755	+	-1	.	codon_start=1 db_xref=GI:304319964 db_xref=GeneID:9708631 locus_tag=PB2503_01937 product='excinuclease ABC subunit B' protein_id=YP_003853607.1 transl_table=11
NC_014414	GenBank	CDS	308878	311052	+	-1	.	codon_start=1 db_xref=GI:304319965 db_xref=GeneID:9708632 locus_tag=PB2503_01942 product='excinuclease abc subunit b protein' protein_id=YP_003853608.1 transl_table=11
NC_014414	GenBank	CDS	311170	311712	+	-1	.	codon_start=1 db_xref=GI:304319966 db_xref=GeneID:9708633 locus_tag=PB2503_01947 product='RNA polymerase sigma factor protein' protein_id=YP_003853609.1 transl_table=11
NC_014414	GenBank	CDS	311964	312170	+	-1	.	codon_start=1 db_xref=GI:304319967 db_xref=GeneID:9708634 locus_tag=PB2503_01952 product='hypothetical protein' protein_id=YP_003853610.1 transl_table=11
NC_014414	GenBank	CDS	312445	313341	+	1	.	codon_start=1 db_xref=GI:304319968 db_xref=GeneID:9708635 locus_tag=PB2503_01957 product='sulfate adenylyltransferase subunit 2' protein_id=YP_003853611.1 transl_table=11
NC_014414	GenBank	CDS	313341	315254	+	1	.	codon_start=1 db_xref=GI:304319969 db_xref=GeneID:9708636 locus_tag=PB2503_01962 product='binfunctional sulfate adenylyltransferase subunit 1/adenylylsulfate kinase protein' protein_id=YP_003853612.1 transl_table=11
NC_014414	GenBank	CDS	315418	316857	+	-1	.	codon_start=1 db_xref=GI:304319970 db_xref=GeneID:9708637 locus_tag=PB2503_01967 product='sensor histidine kinase' protein_id=YP_003853613.1 transl_table=11
NC_014414	GenBank	CDS	316854	317570	+	-1	.	codon_start=1 db_xref=GI:304319971 db_xref=GeneID:9708638 locus_tag=PB2503_01972 product='DNA-binding response regulator' protein_id=YP_003853614.1 transl_table=11
NC_014414	GenBank	CDS	317721	318968	+	-1	.	codon_start=1 db_xref=GI:304319972 db_xref=GeneID:9708639 locus_tag=PB2503_01977 product='hypothetical protein' protein_id=YP_003853615.1 transl_table=11
NC_014414	GenBank	CDS	318968	319600	+	-1	.	codon_start=1 db_xref=GI:304319973 db_xref=GeneID:9708640 locus_tag=PB2503_01982 product='maf protein' protein_id=YP_003853616.1 transl_table=11
NC_014414	GenBank	CDS	319624	319842	+	-1	.	codon_start=1 db_xref=GI:304319974 db_xref=GeneID:9708641 locus_tag=PB2503_01987 product='translation initiation factor IF-1' protein_id=YP_003853617.1 transl_table=11
NC_014414	GenBank	CDS	319895	320332	+	-1	.	codon_start=1 db_xref=GI:304319975 db_xref=GeneID:9708642 locus_tag=PB2503_01992 product='arsenate reductase protein' protein_id=YP_003853618.1 transl_table=11
NC_014414	GenBank	CDS	320335	320823	+	-1	.	codon_start=1 db_xref=GI:304319976 db_xref=GeneID:9708643 locus_tag=PB2503_01997 product='hypothetical protein' protein_id=YP_003853619.1 transl_table=11
NC_014414	GenBank	CDS	320901	322199	+	-1	.	codon_start=1 db_xref=GI:304319977 db_xref=GeneID:9708644 locus_tag=PB2503_02002 product='histidinol dehydrogenase' protein_id=YP_003853620.1 transl_table=11
NC_014414	GenBank	CDS	322200	322649	+	-1	.	codon_start=1 db_xref=GI:304319978 db_xref=GeneID:9708645 locus_tag=PB2503_02007 product='hypothetical protein' protein_id=YP_003853621.1 transl_table=11
NC_014414	GenBank	CDS	322719	323984	+	-1	.	codon_start=1 db_xref=GI:304319979 db_xref=GeneID:9708646 locus_tag=PB2503_02012 product='UDP-N-acetylglucosamine 1-carboxyvinyltransferase' protein_id=YP_003853622.1 transl_table=11
NC_014414	GenBank	CDS	324008	324148	+	-1	.	codon_start=1 db_xref=GI:304319980 db_xref=GeneID:9708647 locus_tag=PB2503_02017 product='ATP phosphoribosyltransferase' protein_id=YP_003853623.1 transl_table=11
NC_014414	GenBank	tRNA	324372	324446	+	-1	.	db_xref=GeneID:9708648 locus_tag=PB2503_t07308 product=tRNA-Thr
NC_014414	GenBank	CDS	324672	325442	+	-1	.	codon_start=1 db_xref=GI:304319981 db_xref=GeneID:9711043 locus_tag=PB2503_02022 product='hypothetical protein' protein_id=YP_003853624.1 transl_table=11
NC_014414	GenBank	CDS	325571	326482	+	-1	.	codon_start=1 db_xref=GI:304319982 db_xref=GeneID:9708649 locus_tag=PB2503_02027 product='ATP phosphoribosyltransferase' protein_id=YP_003853625.1 transl_table=11
NC_014414	GenBank	CDS	326593	328758	+	1	.	codon_start=1 db_xref=GI:304319983 db_xref=GeneID:9708650 locus_tag=PB2503_02032 product='peptidase M13 family protein' protein_id=YP_003853626.1 transl_table=11
NC_014414	GenBank	CDS	328874	329317	+	1	.	codon_start=1 db_xref=GI:304319984 db_xref=GeneID:9708651 locus_tag=PB2503_02037 product='hypothetical protein' protein_id=YP_003853627.1 transl_table=11
NC_014414	GenBank	CDS	329431	330630	+	-1	.	codon_start=1 db_xref=GI:304319985 db_xref=GeneID:9708652 locus_tag=PB2503_02042 product='3-ketoacyl-CoA thiolase' protein_id=YP_003853628.1 transl_table=11
NC_014414	GenBank	CDS	330753	331295	+	-1	.	codon_start=1 db_xref=GI:304319986 db_xref=GeneID:9708653 locus_tag=PB2503_02047 product='hypothetical protein' protein_id=YP_003853629.1 transl_table=11
NC_014414	GenBank	CDS	331441	332460	+	-1	.	codon_start=1 db_xref=GI:304319987 db_xref=GeneID:9708654 locus_tag=PB2503_02052 product='phosphate binding protein' protein_id=YP_003853630.1 transl_table=11
NC_014414	GenBank	CDS	332457	334328	+	-1	.	codon_start=1 db_xref=GI:304319988 db_xref=GeneID:9708655 locus_tag=PB2503_02057 product='sensory box sensor histidine kinase/response regulator' protein_id=YP_003853631.1 transl_table=11
NC_014414	GenBank	CDS	334461	335444	+	1	.	codon_start=1 db_xref=GI:304319989 db_xref=GeneID:9708656 locus_tag=PB2503_02062 product='NADPH:quinone reductase-like protein' protein_id=YP_003853632.1 transl_table=11
NC_014414	GenBank	CDS	335624	336310	+	1	.	codon_start=1 db_xref=GI:304319990 db_xref=GeneID:9708657 locus_tag=PB2503_02067 product='hypothetical protein' protein_id=YP_003853633.1 transl_table=11
NC_014414	GenBank	CDS	336410	337228	+	1	.	codon_start=1 db_xref=GI:304319991 db_xref=GeneID:9708658 locus_tag=PB2503_02072 product='hypothetical protein' protein_id=YP_003853634.1 transl_table=11
NC_014414	GenBank	CDS	337179	337871	+	-1	.	codon_start=1 db_xref=GI:304319992 db_xref=GeneID:9708659 locus_tag=PB2503_02077 product='hypothetical protein' protein_id=YP_003853635.1 transl_table=11
NC_014414	GenBank	CDS	337822	338592	+	-1	.	codon_start=1 db_xref=GI:304319993 db_xref=GeneID:9708660 locus_tag=PB2503_02082 product='glycosyl transferase family protein' protein_id=YP_003853636.1 transl_table=11
NC_014414	GenBank	CDS	338650	339777	+	1	.	codon_start=1 db_xref=GI:304319994 db_xref=GeneID:9708661 locus_tag=PB2503_02087 product='hypothetical protein' protein_id=YP_003853637.1 transl_table=11
NC_014414	GenBank	CDS	339856	340485	+	1	.	codon_start=1 db_xref=GI:304319995 db_xref=GeneID:9708662 locus_tag=PB2503_02092 product='ribonuclease HII' protein_id=YP_003853638.1 transl_table=11
NC_014414	GenBank	CDS	340636	341670	+	1	.	codon_start=1 db_xref=GI:304319996 db_xref=GeneID:9708663 locus_tag=PB2503_02097 product='modification methylase' protein_id=YP_003853639.1 transl_table=11
NC_014414	GenBank	CDS	341665	342723	+	-1	.	codon_start=1 db_xref=GI:304319997 db_xref=GeneID:9708664 locus_tag=PB2503_02102 product='mutY, A/G-specific adenine glycosylase' protein_id=YP_003853640.1 transl_table=11
NC_014414	GenBank	CDS	342766	343251	+	1	.	codon_start=1 db_xref=GI:304319998 db_xref=GeneID:9708665 locus_tag=PB2503_02107 product='hypothetical protein' protein_id=YP_003853641.1 transl_table=11
NC_014414	GenBank	CDS	343336	344025	+	1	.	codon_start=1 db_xref=GI:304319999 db_xref=GeneID:9708666 locus_tag=PB2503_02112 product='twin-arginine translocation signal domain-containing protein' protein_id=YP_003853642.1 transl_table=11
NC_014414	GenBank	CDS	344167	347640	+	1	.	codon_start=1 db_xref=GI:304320000 db_xref=GeneID:9708667 locus_tag=PB2503_02117 product='chromosome segregation protein' protein_id=YP_003853643.1 transl_table=11
NC_014414	GenBank	CDS	347760	348227	+	1	.	codon_start=1 db_xref=GI:304320001 db_xref=GeneID:9708668 locus_tag=PB2503_02122 product='hypothetical protein' protein_id=YP_003853644.1 transl_table=11
NC_014414	GenBank	CDS	348322	348678	+	1	.	codon_start=1 db_xref=GI:304320002 db_xref=GeneID:9708669 locus_tag=PB2503_02127 product='ATP synthase subunit A' protein_id=YP_003853645.1 transl_table=11
NC_014414	GenBank	CDS	348678	349526	+	1	.	codon_start=1 db_xref=GI:304320003 db_xref=GeneID:9708670 locus_tag=PB2503_02132 product='Fo ATP synthase subunit A' protein_id=YP_003853646.1 transl_table=11
NC_014414	GenBank	CDS	349584	349808	+	1	.	codon_start=1 db_xref=GI:304320004 db_xref=GeneID:9708671 locus_tag=PB2503_02137 product='hypothetical protein' protein_id=YP_003853647.1 transl_table=11
NC_014414	GenBank	CDS	349884	350474	+	1	.	codon_start=1 db_xref=GI:304320005 db_xref=GeneID:9708672 locus_tag=PB2503_02142 product='hypothetical protein' protein_id=YP_003853648.1 transl_table=11
NC_014414	GenBank	CDS	350497	351081	+	1	.	codon_start=1 db_xref=GI:304320006 db_xref=GeneID:9708673 locus_tag=PB2503_02147 product='ATP synthase F0 subunit B' protein_id=YP_003853649.1 transl_table=11
NC_014414	GenBank	CDS	351168	352676	+	-1	.	codon_start=1 db_xref=GI:304320007 db_xref=GeneID:9708674 locus_tag=PB2503_02152 product='choline/carnitine/betaine transporter family protein' protein_id=YP_003853650.1 transl_table=11
NC_014414	GenBank	CDS	352673	353377	+	-1	.	codon_start=1 db_xref=GI:304320008 db_xref=GeneID:9708675 locus_tag=PB2503_02157 product='hypothetical protein' protein_id=YP_003853651.1 transl_table=11
NC_014414	GenBank	CDS	353374	353751	+	-1	.	codon_start=1 db_xref=GI:304320009 db_xref=GeneID:9708676 locus_tag=PB2503_02162 product='hypothetical protein' protein_id=YP_003853652.1 transl_table=11
NC_014414	GenBank	CDS	353760	354719	+	-1	.	codon_start=1 db_xref=GI:304320010 db_xref=GeneID:9708677 locus_tag=PB2503_02167 product='cytochrome c oxidase subunit III' protein_id=YP_003853653.1 transl_table=11
NC_014414	GenBank	CDS	354811	355113	+	-1	.	codon_start=1 db_xref=GI:304320011 db_xref=GeneID:9708678 locus_tag=PB2503_02172 product='hypothetical protein' protein_id=YP_003853654.1 transl_table=11
NC_014414	GenBank	CDS	355302	356819	+	1	.	codon_start=1 db_xref=GI:304320012 db_xref=GeneID:9708679 locus_tag=PB2503_02177 product='hypothetical protein' protein_id=YP_003853655.1 transl_table=11
NC_014414	GenBank	CDS	356869	358176	+	-1	.	codon_start=1 db_xref=GI:304320013 db_xref=GeneID:9708680 locus_tag=PB2503_02182 product='isopenicillin N epimerase' protein_id=YP_003853656.1 transl_table=11
NC_014414	GenBank	CDS	358255	358569	+	-1	.	codon_start=1 db_xref=GI:304320014 db_xref=GeneID:9708681 locus_tag=PB2503_02187 product='hypothetical protein' protein_id=YP_003853657.1 transl_table=11
NC_014414	GenBank	CDS	359002	359478	+	-1	.	codon_start=1 db_xref=GI:304320015 db_xref=GeneID:9708682 locus_tag=PB2503_02192 product='hypothetical protein' protein_id=YP_003853658.1 transl_table=11
NC_014414	GenBank	CDS	359644	359964	+	-1	.	codon_start=1 db_xref=GI:304320016 db_xref=GeneID:9708683 locus_tag=PB2503_02197 product='hypothetical protein' protein_id=YP_003853659.1 transl_table=11
NC_014414	GenBank	CDS	360057	360659	+	1	.	codon_start=1 db_xref=GI:304320017 db_xref=GeneID:9708684 locus_tag=PB2503_02202 product='glutathione S-transferase' protein_id=YP_003853660.1 transl_table=11
NC_014414	GenBank	CDS	360682	363198	+	-1	.	codon_start=1 db_xref=GI:304320018 db_xref=GeneID:9708685 locus_tag=PB2503_02207 product='ATP-dependent helicase' protein_id=YP_003853661.1 transl_table=11
NC_014414	GenBank	CDS	363339	366176	+	-1	.	codon_start=1 db_xref=GI:304320019 db_xref=GeneID:9708686 locus_tag=PB2503_02212 product='Oar-like outer membrane protein, OmpA family protein' protein_id=YP_003853662.1 transl_table=11
NC_014414	GenBank	CDS	366687	368465	+	-1	.	codon_start=1 db_xref=GI:304320020 db_xref=GeneID:9708687 locus_tag=PB2503_02222 product='arginyl-tRNA synthetase' protein_id=YP_003853663.1 transl_table=11
NC_014414	GenBank	CDS	368468	369037	+	-1	.	codon_start=1 db_xref=GI:304320021 db_xref=GeneID:9708688 locus_tag=PB2503_02227 product='hypothetical protein' protein_id=YP_003853664.1 transl_table=11
NC_014414	GenBank	CDS	369129	370076	+	1	.	codon_start=1 db_xref=GI:304320022 db_xref=GeneID:9708689 locus_tag=PB2503_02232 product='4-hydroxy-3-methylbut-2-enyl diphosphate reductase' protein_id=YP_003853665.1 transl_table=11
NC_014414	GenBank	CDS	370087	371049	+	1	.	codon_start=1 db_xref=GI:304320023 db_xref=GeneID:9708690 locus_tag=PB2503_02237 product='homoserine kinase' protein_id=YP_003853666.1 transl_table=11
NC_014414	GenBank	CDS	371046	371468	+	1	.	codon_start=1 db_xref=GI:304320024 db_xref=GeneID:9708691 locus_tag=PB2503_02242 product='ribonuclease H' protein_id=YP_003853667.1 transl_table=11
NC_014414	GenBank	CDS	371536	372180	+	1	.	codon_start=1 db_xref=GI:304320025 db_xref=GeneID:9708692 locus_tag=PB2503_02247 product='hypothetical protein' protein_id=YP_003853668.1 transl_table=11
NC_014414	GenBank	CDS	372334	373638	+	1	.	codon_start=1 db_xref=GI:304320026 db_xref=GeneID:9708693 locus_tag=PB2503_02252 product='mechanosensitive ion channel family protein' protein_id=YP_003853669.1 transl_table=11
NC_014414	GenBank	CDS	373655	374296	+	-1	.	codon_start=1 db_xref=GI:304320027 db_xref=GeneID:9708694 locus_tag=PB2503_02257 product='hypothetical protein' protein_id=YP_003853670.1 transl_table=11
NC_014414	GenBank	CDS	374278	375009	+	-1	.	codon_start=1 db_xref=GI:304320028 db_xref=GeneID:9708695 locus_tag=PB2503_02262 product='hypothetical protein' protein_id=YP_003853671.1 transl_table=11
NC_014414	GenBank	CDS	375246	376049	+	-1	.	codon_start=1 db_xref=GI:304320029 db_xref=GeneID:9708696 locus_tag=PB2503_02267 product='divalent heavy-metal cations transporter' protein_id=YP_003853672.1 transl_table=11
NC_014414	GenBank	CDS	376268	376822	+	1	.	codon_start=1 db_xref=GI:304320030 db_xref=GeneID:9708697 locus_tag=PB2503_02272 product='siderophore binding protein' protein_id=YP_003853673.1 transl_table=11
NC_014414	GenBank	tRNA	376859	376934	+	1	.	db_xref=GeneID:9708698 locus_tag=PB2503_t07282 product=tRNA-Ala
NC_014414	GenBank	CDS	377561	380377	+	-1	.	codon_start=1 db_xref=GI:304320031 db_xref=GeneID:9711044 locus_tag=PB2503_02277 product='hypothetical protein' protein_id=YP_003853674.1 transl_table=11
NC_014414	GenBank	CDS	380429	380587	+	-1	.	codon_start=1 db_xref=GI:304320032 db_xref=GeneID:9708699 locus_tag=PB2503_02282 product='hypothetical protein' protein_id=YP_003853675.1 transl_table=11
NC_014414	GenBank	CDS	381015	383183	+	-1	.	codon_start=1 db_xref=GI:304320033 db_xref=GeneID:9708700 locus_tag=PB2503_02287 product='methyl-accepting chemotaxis protein McpD' protein_id=YP_003853676.1 transl_table=11
NC_014414	GenBank	CDS	383597	384616	+	-1	.	codon_start=1 db_xref=GI:304320034 db_xref=GeneID:9708701 locus_tag=PB2503_02292 product='transcriptional regulator' protein_id=YP_003853677.1 transl_table=11
NC_014414	GenBank	CDS	384723	387113	+	-1	.	codon_start=1 db_xref=GI:304320035 db_xref=GeneID:9708702 locus_tag=PB2503_02297 product='Hybrid sensory histidine kinase' protein_id=YP_003853678.1 transl_table=11
NC_014414	GenBank	CDS	387331	387612	+	-1	.	codon_start=1 db_xref=GI:304320036 db_xref=GeneID:9708703 locus_tag=PB2503_02302 product='hypothetical protein' protein_id=YP_003853679.1 transl_table=11
NC_014414	GenBank	CDS	387650	390286	+	-1	.	codon_start=1 db_xref=GI:304320037 db_xref=GeneID:9708704 locus_tag=PB2503_02307 product='5-methyltetrahydrofolate--homocysteine methyltransferase' protein_id=YP_003853680.1 transl_table=11
NC_014414	GenBank	CDS	390283	391155	+	-1	.	codon_start=1 db_xref=GI:304320038 db_xref=GeneID:9708705 locus_tag=PB2503_02312 product='5,10-methylenetetrahydrofolate reductase' protein_id=YP_003853681.1 transl_table=11
NC_014414	GenBank	CDS	391142	392143	+	-1	.	codon_start=1 db_xref=GI:304320039 db_xref=GeneID:9708706 locus_tag=PB2503_02317 product='hypothetical protein' protein_id=YP_003853682.1 transl_table=11
NC_014414	GenBank	CDS	392171	392797	+	1	.	codon_start=1 db_xref=GI:304320040 db_xref=GeneID:9708707 locus_tag=PB2503_02322 product='thiol:disulfide interchange protein DsbE' protein_id=YP_003853683.1 transl_table=11
NC_014414	GenBank	CDS	392892	394157	+	1	.	codon_start=1 db_xref=GI:304320041 db_xref=GeneID:9708708 locus_tag=PB2503_02327 product='peptidyl-prolyl cis-trans isomerase' protein_id=YP_003853684.1 transl_table=11
NC_014414	GenBank	CDS	394162	395247	+	1	.	codon_start=1 db_xref=GI:304320042 db_xref=GeneID:9708709 locus_tag=PB2503_02332 product='4-hydroxythreonine-4-phosphate dehydrogenase' protein_id=YP_003853685.1 transl_table=11
NC_014414	GenBank	CDS	395231	396052	+	1	.	codon_start=1 db_xref=GI:304320043 db_xref=GeneID:9708710 locus_tag=PB2503_02337 product='dimethyladenosine transferase' protein_id=YP_003853686.1 transl_table=11
NC_014414	GenBank	CDS	396052	396840	+	1	.	codon_start=1 db_xref=GI:304320044 db_xref=GeneID:9708711 locus_tag=PB2503_02342 product='hypothetical protein' protein_id=YP_003853687.1 transl_table=11
NC_014414	GenBank	CDS	396847	398313	+	-1	.	codon_start=1 db_xref=GI:304320045 db_xref=GeneID:9708712 locus_tag=PB2503_02347 product='aspartyl/glutamyl-tRNA amidotransferase subunit B' protein_id=YP_003853688.1 transl_table=11
NC_014414	GenBank	CDS	398310	399788	+	-1	.	codon_start=1 db_xref=GI:304320046 db_xref=GeneID:9708713 locus_tag=PB2503_02352 product='glutamyl-tRNA amidotransferase subunit A' protein_id=YP_003853689.1 transl_table=11
NC_014414	GenBank	CDS	399785	399994	+	-1	.	codon_start=1 db_xref=GI:304320047 db_xref=GeneID:9708714 locus_tag=PB2503_02357 product='hypothetical protein' protein_id=YP_003853690.1 transl_table=11
NC_014414	GenBank	CDS	399991	400290	+	-1	.	codon_start=1 db_xref=GI:304320048 db_xref=GeneID:9708715 locus_tag=PB2503_02362 product='glutamyl-tRNA(Gln) amidotransferase subunit C' protein_id=YP_003853691.1 transl_table=11
NC_014414	GenBank	CDS	400322	401170	+	-1	.	codon_start=1 db_xref=GI:304320049 db_xref=GeneID:9708716 locus_tag=PB2503_02367 product='hypothetical protein' protein_id=YP_003853692.1 transl_table=11
NC_014414	GenBank	CDS	401169	401645	+	1	.	codon_start=1 db_xref=GI:304320050 db_xref=GeneID:9708717 locus_tag=PB2503_02372 product=endonuclease protein_id=YP_003853693.1 transl_table=11
NC_014414	GenBank	CDS	401642	402598	+	1	.	codon_start=1 db_xref=GI:304320051 db_xref=GeneID:9708718 locus_tag=PB2503_02377 product='aspartate carbamoyltransferase catalytic subunit' protein_id=YP_003853694.1 transl_table=11
NC_014414	GenBank	CDS	402595	403200	+	1	.	codon_start=1 db_xref=GI:304320052 db_xref=GeneID:9708719 locus_tag=PB2503_02382 product='hypothetical protein' protein_id=YP_003853695.1 transl_table=11
NC_014414	GenBank	CDS	403389	404795	+	1	.	codon_start=1 db_xref=GI:304320053 db_xref=GeneID:9708720 locus_tag=PB2503_02387 product='glutamine synthetase' protein_id=YP_003853696.1 transl_table=11
NC_014414	GenBank	CDS	404952	406331	+	-1	.	codon_start=1 db_xref=GI:304320054 db_xref=GeneID:9708721 locus_tag=PB2503_02392 product='diguanylate cyclase (GGDEF)' protein_id=YP_003853697.1 transl_table=11
NC_014414	GenBank	CDS	406379	406771	+	-1	.	codon_start=1 db_xref=GI:304320055 db_xref=GeneID:9708722 locus_tag=PB2503_02397 product='hypothetical protein' protein_id=YP_003853698.1 transl_table=11
NC_014414	GenBank	CDS	406946	408214	+	1	.	codon_start=1 db_xref=GI:304320056 db_xref=GeneID:9708723 locus_tag=PB2503_02402 product='DNA polymerase IV' protein_id=YP_003853699.1 transl_table=11
NC_014414	GenBank	CDS	408336	408629	+	-1	.	codon_start=1 db_xref=GI:304320057 db_xref=GeneID:9708724 locus_tag=PB2503_02407 product='hypothetical protein' protein_id=YP_003853700.1 transl_table=11
NC_014414	GenBank	CDS	408573	408713	+	1	.	codon_start=1 db_xref=GI:304320058 db_xref=GeneID:9708725 locus_tag=PB2503_02412 product='endoribonuclease L-PSP family protein' protein_id=YP_003853701.1 transl_table=11
NC_014414	GenBank	CDS	408654	409841	+	-1	.	codon_start=1 db_xref=GI:304320059 db_xref=GeneID:9708726 locus_tag=PB2503_02417 product='lipid-A-disaccharide synthase' protein_id=YP_003853702.1 transl_table=11
NC_014414	GenBank	CDS	409838	410710	+	-1	.	codon_start=1 db_xref=GI:304320060 db_xref=GeneID:9708727 locus_tag=PB2503_02422 product='hypothetical protein' protein_id=YP_003853703.1 transl_table=11
NC_014414	GenBank	CDS	410714	411499	+	-1	.	codon_start=1 db_xref=GI:304320061 db_xref=GeneID:9708728 locus_tag=PB2503_02427 product='UDP-N-acetylglucosamine acyltransferase' protein_id=YP_003853704.1 transl_table=11
NC_014414	GenBank	CDS	411496	411966	+	-1	.	codon_start=1 db_xref=GI:304320062 db_xref=GeneID:9708729 locus_tag=PB2503_02432 product='UDP-3-O-3-hydroxymyristoyl N-acetylglucosaminedeacetylase/(3R)-hydroxymyristoyl- (acyl-carrier-protein)' protein_id=YP_003853705.1 transl_table=11
NC_014414	GenBank	CDS	413161	413733	+	-1	.	codon_start=1 db_xref=GI:304320063 db_xref=GeneID:9708730 locus_tag=PB2503_02442 product='hypothetical protein' protein_id=YP_003853706.1 transl_table=11
NC_014414	GenBank	CDS	413954	416485	+	-1	.	codon_start=1 db_xref=GI:304320064 db_xref=GeneID:9708731 locus_tag=PB2503_02447 product='outer membrane protein' protein_id=YP_003853707.1 transl_table=11
NC_014414	GenBank	CDS	416573	418066	+	-1	.	codon_start=1 db_xref=GI:304320065 db_xref=GeneID:9708732 locus_tag=PB2503_02452 product='hypothetical protein' protein_id=YP_003853708.1 transl_table=11
NC_014414	GenBank	CDS	418125	419300	+	-1	.	codon_start=1 db_xref=GI:304320066 db_xref=GeneID:9708733 locus_tag=PB2503_02457 product='1-deoxy-D-xylulose 5-phosphate reductoisomerase' protein_id=YP_003853709.1 transl_table=11
NC_014414	GenBank	CDS	419323	420213	+	-1	.	codon_start=1 db_xref=GI:304320067 db_xref=GeneID:9708734 locus_tag=PB2503_02462 product='phosphatidate cytidylyltransferase' protein_id=YP_003853710.1 transl_table=11
NC_014414	GenBank	CDS	420259	420885	+	-1	.	codon_start=1 db_xref=GI:304320068 db_xref=GeneID:9708735 locus_tag=PB2503_02467 product='hypothetical protein' protein_id=YP_003853711.1 transl_table=11
NC_014414	GenBank	CDS	420887	421465	+	-1	.	codon_start=1 db_xref=GI:304320069 db_xref=GeneID:9708736 locus_tag=PB2503_02472 product='hypothetical protein' protein_id=YP_003853712.1 transl_table=11
NC_014414	GenBank	CDS	421533	422303	+	-1	.	codon_start=1 db_xref=GI:304320070 db_xref=GeneID:9708737 locus_tag=PB2503_02477 product='hypothetical protein' protein_id=YP_003853713.1 transl_table=11
NC_014414	GenBank	CDS	422371	422922	+	-1	.	codon_start=1 db_xref=GI:304320071 db_xref=GeneID:9708738 locus_tag=PB2503_02482 product='ribosome recycling factor' protein_id=YP_003853714.1 transl_table=11
NC_014414	GenBank	CDS	423037	423774	+	-1	.	codon_start=1 db_xref=GI:304320072 db_xref=GeneID:9708739 locus_tag=PB2503_02487 product='uridylate kinase' protein_id=YP_003853715.1 transl_table=11
NC_014414	GenBank	CDS	423874	425328	+	-1	.	codon_start=1 db_xref=GI:304320073 db_xref=GeneID:9708740 locus_tag=PB2503_02492 product='sensor histidine kinase/response regulator' protein_id=YP_003853716.1 transl_table=11
NC_014414	GenBank	CDS	425566	426492	+	-1	.	codon_start=1 db_xref=GI:304320074 db_xref=GeneID:9708741 locus_tag=PB2503_02497 product='elongation factor Ts' protein_id=YP_003853717.1 transl_table=11
NC_014414	GenBank	CDS	426791	427711	+	-1	.	codon_start=1 db_xref=GI:304320075 db_xref=GeneID:9708742 locus_tag=PB2503_02502 product='30S ribosomal protein S2' protein_id=YP_003853718.1 transl_table=11
NC_014414	GenBank	CDS	428085	428948	+	-1	.	codon_start=1 db_xref=GI:304320076 db_xref=GeneID:9708743 locus_tag=PB2503_02507 product='metal-dependent hydrolase' protein_id=YP_003853719.1 transl_table=11
NC_014414	GenBank	CDS	429406	430272	+	-1	.	codon_start=1 db_xref=GI:304320077 db_xref=GeneID:9708744 locus_tag=PB2503_02512 product='FF domain-containing protein' protein_id=YP_003853720.1 transl_table=11
NC_014414	GenBank	CDS	430404	431231	+	-1	.	codon_start=1 db_xref=GI:304320078 db_xref=GeneID:9708745 locus_tag=PB2503_02517 product='short-chain dehydrogenase' protein_id=YP_003853721.1 transl_table=11
NC_014414	GenBank	CDS	431362	432201	+	1	.	codon_start=1 db_xref=GI:304320079 db_xref=GeneID:9708746 locus_tag=PB2503_02522 product='glycine cleavage system T protein, aminomethyltransferase' protein_id=YP_003853722.1 transl_table=11
NC_014414	GenBank	CDS	432198	432797	+	1	.	codon_start=1 db_xref=GI:304320080 db_xref=GeneID:9708747 locus_tag=PB2503_02527 product='DNA-3-methyladenine glycosylase I' protein_id=YP_003853723.1 transl_table=11
NC_014414	GenBank	CDS	432789	434069	+	-1	.	codon_start=1 db_xref=GI:304320081 db_xref=GeneID:9708748 locus_tag=PB2503_02532 product='bicyclomycin resistance protein' protein_id=YP_003853724.1 transl_table=11
NC_014414	GenBank	CDS	434210	434428	+	1	.	codon_start=1 db_xref=GI:304320082 db_xref=GeneID:9708749 locus_tag=PB2503_02537 product='hypothetical protein' protein_id=YP_003853725.1 transl_table=11
NC_014414	GenBank	CDS	434560	435681	+	1	.	codon_start=1 db_xref=GI:304320083 db_xref=GeneID:9708750 locus_tag=PB2503_02542 product='3-oxoacyl-(acyl carrier protein) synthase' protein_id=YP_003853726.1 transl_table=11
NC_014414	GenBank	CDS	435668	437518	+	-1	.	codon_start=1 db_xref=GI:304320084 db_xref=GeneID:9708751 locus_tag=PB2503_02547 product='mechanosensitive channel protein' protein_id=YP_003853727.1 transl_table=11
NC_014414	GenBank	CDS	437638	438240	+	1	.	codon_start=1 db_xref=GI:304320085 db_xref=GeneID:9708752 locus_tag=PB2503_02552 product='hypothetical protein' protein_id=YP_003853728.1 transl_table=11
NC_014414	GenBank	CDS	438482	439441	+	1	.	codon_start=1 db_xref=GI:304320086 db_xref=GeneID:9708753 locus_tag=PB2503_02557 product='hypothetical protein' protein_id=YP_003853729.1 transl_table=11
NC_014414	GenBank	CDS	439612	440712	+	1	.	codon_start=1 db_xref=GI:304320087 db_xref=GeneID:9708754 locus_tag=PB2503_02562 product='quinolinate synthetase' protein_id=YP_003853730.1 transl_table=11
NC_014414	GenBank	CDS	440720	442216	+	1	.	codon_start=1 db_xref=GI:304320088 db_xref=GeneID:9708755 locus_tag=PB2503_02567 product='L-aspartate oxidase' protein_id=YP_003853731.1 transl_table=11
NC_014414	GenBank	CDS	442264	443124	+	1	.	codon_start=1 db_xref=GI:304320089 db_xref=GeneID:9708756 locus_tag=PB2503_02572 product='nicotinate-nucleotide pyrophosphorylase' protein_id=YP_003853732.1 transl_table=11
NC_014414	GenBank	CDS	443146	443946	+	-1	.	codon_start=1 db_xref=GI:304320090 db_xref=GeneID:9708757 locus_tag=PB2503_02577 product='hypothetical protein' protein_id=YP_003853733.1 transl_table=11
NC_014414	GenBank	CDS	444117	446786	+	-1	.	codon_start=1 db_xref=GI:304320091 db_xref=GeneID:9708758 locus_tag=PB2503_02582 product='pyruvate phosphate dikinase' protein_id=YP_003853734.1 transl_table=11
NC_014414	GenBank	CDS	446846	448912	+	-1	.	codon_start=1 db_xref=GI:304320092 db_xref=GeneID:9708759 locus_tag=PB2503_02587 product='glycyl-tRNA synthetase subunit beta' protein_id=YP_003853735.1 transl_table=11
NC_014414	GenBank	CDS	449084	449872	+	1	.	codon_start=1 db_xref=GI:304320093 db_xref=GeneID:9708760 locus_tag=PB2503_02592 product='Beta 1,4 glucosyltransferase' protein_id=YP_003853736.1 transl_table=11
NC_014414	GenBank	CDS	449872	450573	+	1	.	codon_start=1 db_xref=GI:304320094 db_xref=GeneID:9708761 locus_tag=PB2503_02597 product='hypothetical protein' protein_id=YP_003853737.1 transl_table=11
NC_014414	GenBank	CDS	450642	451199	+	-1	.	codon_start=1 db_xref=GI:304320095 db_xref=GeneID:9708762 locus_tag=PB2503_02602 product='hypothetical protein' protein_id=YP_003853738.1 transl_table=11
NC_014414	GenBank	CDS	451241	452683	+	1	.	codon_start=1 db_xref=GI:304320096 db_xref=GeneID:9708763 locus_tag=PB2503_02607 product='hypothetical protein' protein_id=YP_003853739.1 transl_table=11
NC_014414	GenBank	CDS	452745	453332	+	-1	.	codon_start=1 db_xref=GI:304320097 db_xref=GeneID:9708764 locus_tag=PB2503_02612 product=lipoprotein protein_id=YP_003853740.1 transl_table=11
NC_014414	GenBank	CDS	453544	454728	+	1	.	codon_start=1 db_xref=GI:304320098 db_xref=GeneID:9708765 locus_tag=PB2503_02617 product='hydroxymethylglutaryl-CoA reductase (NADPH) 1' protein_id=YP_003853741.1 transl_table=11
NC_014414	GenBank	CDS	454805	456304	+	1	.	codon_start=1 db_xref=GI:304320099 db_xref=GeneID:9708766 locus_tag=PB2503_02622 product='hypothetical protein' protein_id=YP_003853742.1 transl_table=11
NC_014414	GenBank	CDS	456409	456834	+	1	.	codon_start=1 db_xref=GI:304320100 db_xref=GeneID:9708767 locus_tag=PB2503_02627 product='hypothetical protein' protein_id=YP_003853743.1 transl_table=11
NC_014414	GenBank	CDS	456857	457570	+	-1	.	codon_start=1 db_xref=GI:304320101 db_xref=GeneID:9708768 locus_tag=PB2503_02632 product='monofunctional biosynthetic peptidoglycan transglycosylase' protein_id=YP_003853744.1 transl_table=11
NC_014414	GenBank	CDS	457574	458479	+	-1	.	codon_start=1 db_xref=GI:304320102 db_xref=GeneID:9708769 locus_tag=PB2503_02637 product='glycyl-tRNA synthetase subunit alpha' protein_id=YP_003853745.1 transl_table=11
NC_014414	GenBank	CDS	458437	459168	+	-1	.	codon_start=1 db_xref=GI:304320103 db_xref=GeneID:9708770 locus_tag=PB2503_02642 product='hypothetical protein' protein_id=YP_003853746.1 transl_table=11
NC_014414	GenBank	CDS	459344	460204	+	1	.	codon_start=1 db_xref=GI:304320104 db_xref=GeneID:9708771 locus_tag=PB2503_02647 product='HAD-superfamily hydrolase' protein_id=YP_003853747.1 transl_table=11
NC_014414	GenBank	CDS	460224	461168	+	1	.	codon_start=1 db_xref=GI:304320105 db_xref=GeneID:9708772 locus_tag=PB2503_02652 product='riboflavin biosynthesis protein RibF' protein_id=YP_003853748.1 transl_table=11
NC_014414	GenBank	CDS	461220	461732	+	1	.	codon_start=1 db_xref=GI:304320106 db_xref=GeneID:9708773 locus_tag=PB2503_02657 product='Holliday junction resolvase' protein_id=YP_003853749.1 transl_table=11
NC_014414	GenBank	CDS	461729	462337	+	1	.	codon_start=1 db_xref=GI:304320107 db_xref=GeneID:9708774 locus_tag=PB2503_02662 product='Holliday junction DNA helicase RuvA' protein_id=YP_003853750.1 transl_table=11
NC_014414	GenBank	CDS	462334	463356	+	1	.	codon_start=1 db_xref=GI:304320108 db_xref=GeneID:9708775 locus_tag=PB2503_02667 product='Holliday junction DNA helicase RuvB' protein_id=YP_003853751.1 transl_table=11
NC_014414	GenBank	CDS	463353	463781	+	1	.	codon_start=1 db_xref=GI:304320109 db_xref=GeneID:9708776 locus_tag=PB2503_02672 product='hypothetical protein' protein_id=YP_003853752.1 transl_table=11
NC_014414	GenBank	CDS	463767	464345	+	-1	.	codon_start=1 db_xref=GI:304320110 db_xref=GeneID:9708777 locus_tag=PB2503_02677 product='GTP cyclohydrolase I' protein_id=YP_003853753.1 transl_table=11
NC_014414	GenBank	CDS	464332	464820	+	-1	.	codon_start=1 db_xref=GI:304320111 db_xref=GeneID:9708778 locus_tag=PB2503_02682 product='riboflavin synthase subunit beta' protein_id=YP_003853754.1 transl_table=11
NC_014414	GenBank	CDS	464820	465449	+	-1	.	codon_start=1 db_xref=GI:304320112 db_xref=GeneID:9708779 locus_tag=PB2503_02687 product='3,4-Dihydroy-2-butanone 4-phosphate synthase/GTP cyclohydrolase II' protein_id=YP_003853755.1 transl_table=11
NC_014414	GenBank	CDS	465452	466045	+	-1	.	codon_start=1 db_xref=GI:304320113 db_xref=GeneID:9708780 locus_tag=PB2503_02692 product='riboflavin synthase subunit alpha' protein_id=YP_003853756.1 transl_table=11
NC_014414	GenBank	CDS	466045	467145	+	-1	.	codon_start=1 db_xref=GI:304320114 db_xref=GeneID:9708781 locus_tag=PB2503_02697 product='bifunctional diaminohydroxyphosphoribosylaminopyrimidine deaminase/5-amino-6-(5-phosphoribosylamino)uracil reductase' protein_id=YP_003853757.1 transl_table=11
NC_014414	GenBank	CDS	467455	468009	+	-1	.	codon_start=1 db_xref=GI:304320115 db_xref=GeneID:9708782 locus_tag=PB2503_02702 product='hypothetical protein' protein_id=YP_003853758.1 transl_table=11
NC_014414	GenBank	CDS	468011	468667	+	-1	.	codon_start=1 db_xref=GI:304320116 db_xref=GeneID:9708783 locus_tag=PB2503_02707 product='lipoprotein signal peptidase' protein_id=YP_003853759.1 transl_table=11
NC_014414	GenBank	CDS	468634	471522	+	-1	.	codon_start=1 db_xref=GI:304320117 db_xref=GeneID:9708784 locus_tag=PB2503_02712 product='isoleucyl-tRNA synthetase' protein_id=YP_003853760.1 transl_table=11
NC_014414	GenBank	CDS	471693	472928	+	-1	.	codon_start=1 db_xref=GI:304320118 db_xref=GeneID:9708785 locus_tag=PB2503_02717 product='Sel1-like repeat protein' protein_id=YP_003853761.1 transl_table=11
NC_014414	GenBank	CDS	472988	473629	+	-1	.	codon_start=1 db_xref=GI:304320119 db_xref=GeneID:9708786 locus_tag=PB2503_02722 product='thiamine-phosphate pyrophosphorylase' protein_id=YP_003853762.1 transl_table=11
NC_014414	GenBank	CDS	473709	474602	+	-1	.	codon_start=1 db_xref=GI:304320120 db_xref=GeneID:9708787 locus_tag=PB2503_02727 product='fructose-bisphosphate aldolase' protein_id=YP_003853763.1 transl_table=11
NC_014414	GenBank	CDS	474625	475836	+	-1	.	codon_start=1 db_xref=GI:304320121 db_xref=GeneID:9708788 locus_tag=PB2503_02732 product='phosphoglycerate kinase' protein_id=YP_003853764.1 transl_table=11
NC_014414	GenBank	CDS	475908	476915	+	-1	.	codon_start=1 db_xref=GI:304320122 db_xref=GeneID:9708789 locus_tag=PB2503_02737 product='glyceraldehyde-3-phosphate dehydrogenase' protein_id=YP_003853765.1 transl_table=11
NC_014414	GenBank	CDS	476912	478879	+	-1	.	codon_start=1 db_xref=GI:304320123 db_xref=GeneID:9708790 locus_tag=PB2503_02742 product=transketolase protein_id=YP_003853766.1 transl_table=11
NC_014414	GenBank	CDS	479050	479289	+	1	.	codon_start=1 db_xref=GI:304320124 db_xref=GeneID:9708791 locus_tag=PB2503_02747 product='hypothetical protein' protein_id=YP_003853767.1 transl_table=11
NC_014414	GenBank	CDS	479282	479587	+	1	.	codon_start=1 db_xref=GI:304320125 db_xref=GeneID:9708792 locus_tag=PB2503_02752 product='hypothetical protein' protein_id=YP_003853768.1 transl_table=11
NC_014414	GenBank	CDS	479754	480002	+	-1	.	codon_start=1 db_xref=GI:304320126 db_xref=GeneID:9708793 locus_tag=PB2503_02757 product='hypothetical protein' protein_id=YP_003853769.1 transl_table=11
NC_014414	GenBank	CDS	480045	480524	+	1	.	codon_start=1 db_xref=GI:304320127 db_xref=GeneID:9708794 locus_tag=PB2503_02762 product='5-formyltetrahydrofolate cyclo-ligase' protein_id=YP_003853770.1 transl_table=11
NC_014414	GenBank	CDS	480430	482313	+	-1	.	codon_start=1 db_xref=GI:304320128 db_xref=GeneID:9708795 locus_tag=PB2503_02767 product='hypothetical protein' protein_id=YP_003853771.1 transl_table=11
NC_014414	GenBank	CDS	482424	482711	+	-1	.	codon_start=1 db_xref=GI:304320129 db_xref=GeneID:9708796 locus_tag=PB2503_02772 product='hypothetical protein' protein_id=YP_003853772.1 transl_table=11
NC_014414	GenBank	CDS	482936	484297	+	1	.	codon_start=1 db_xref=GI:304320130 db_xref=GeneID:9708797 locus_tag=PB2503_02777 product='DNA Repair Protein' protein_id=YP_003853773.1 transl_table=11
NC_014414	GenBank	CDS	484369	484869	+	1	.	codon_start=1 db_xref=GI:304320131 db_xref=GeneID:9708798 locus_tag=PB2503_02782 product='colicin V production protein' protein_id=YP_003853774.1 transl_table=11
NC_014414	GenBank	CDS	484912	486447	+	1	.	codon_start=1 db_xref=GI:304320132 db_xref=GeneID:9708799 locus_tag=PB2503_02787 product=amidophosphoribosyltransferase protein_id=YP_003853775.1 transl_table=11
NC_014414	GenBank	CDS	486533	487117	+	1	.	codon_start=1 db_xref=GI:304320133 db_xref=GeneID:9708800 locus_tag=PB2503_02792 product='hypothetical protein' protein_id=YP_003853776.1 transl_table=11
NC_014414	GenBank	CDS	487127	488791	+	1	.	codon_start=1 db_xref=GI:304320134 db_xref=GeneID:9708801 locus_tag=PB2503_02797 product='1-acyl-sn-glycerol-3-phosphate acyltransferase' protein_id=YP_003853777.1 transl_table=11
NC_014414	GenBank	CDS	488808	489920	+	-1	.	codon_start=1 db_xref=GI:304320135 db_xref=GeneID:9708802 locus_tag=PB2503_02802 product='histidinol-phosphate aminotransferase' protein_id=YP_003853778.1 transl_table=11
NC_014414	GenBank	CDS	489954	490727	+	-1	.	codon_start=1 db_xref=GI:304320136 db_xref=GeneID:9708803 locus_tag=PB2503_02807 product='hypothetical protein' protein_id=YP_003853779.1 transl_table=11
NC_014414	GenBank	CDS	490773	491555	+	1	.	codon_start=1 db_xref=GI:304320137 db_xref=GeneID:9708804 locus_tag=PB2503_02812 product='hydroxyacylglutathione hydrolase, hypothetical' protein_id=YP_003853780.1 transl_table=11
NC_014414	GenBank	CDS	491707	492174	+	1	.	codon_start=1 db_xref=GI:304320138 db_xref=GeneID:9708805 locus_tag=PB2503_02817 product='hypothetical protein' protein_id=YP_003853781.1 transl_table=11
NC_014414	GenBank	CDS	492152	492892	+	-1	.	codon_start=1 db_xref=GI:304320139 db_xref=GeneID:9708806 locus_tag=PB2503_02822 product='hypothetical protein' protein_id=YP_003853782.1 transl_table=11
NC_014414	GenBank	CDS	492953	494059	+	-1	.	codon_start=1 db_xref=GI:304320140 db_xref=GeneID:9708807 locus_tag=PB2503_02827 product='2'-deoxycytidine 5'-triphosphate deaminase' protein_id=YP_003853783.1 transl_table=11
NC_014414	GenBank	CDS	494085	494582	+	-1	.	codon_start=1 db_xref=GI:304320141 db_xref=GeneID:9708808 locus_tag=PB2503_02832 product='hypothetical protein' protein_id=YP_003853784.1 transl_table=11
NC_014414	GenBank	CDS	494582	495109	+	-1	.	codon_start=1 db_xref=GI:304320142 db_xref=GeneID:9708809 locus_tag=PB2503_02837 product='hypothetical protein' protein_id=YP_003853785.1 transl_table=11
NC_014414	GenBank	CDS	495206	495331	+	-1	.	codon_start=1 db_xref=GI:304320143 db_xref=GeneID:9708810 locus_tag=PB2503_02842 product='50S ribosomal protein L36' protein_id=YP_003853786.1 transl_table=11
NC_014414	GenBank	CDS	495633	496448	+	1	.	codon_start=1 db_xref=GI:304320144 db_xref=GeneID:9708811 locus_tag=PB2503_02847 product='hypothetical protein' protein_id=YP_003853787.1 transl_table=11
NC_014414	GenBank	CDS	496647	498422	+	1	.	codon_start=1 db_xref=GI:304320145 db_xref=GeneID:9708812 locus_tag=PB2503_02852 product='acyl-CoA dehydrogenase' protein_id=YP_003853788.1 transl_table=11
NC_014414	GenBank	CDS	498540	500192	+	-1	.	codon_start=1 db_xref=GI:304320146 db_xref=GeneID:9708813 locus_tag=PB2503_02857 product='exonuclease VII large subunit' protein_id=YP_003853789.1 transl_table=11
NC_014414	GenBank	CDS	500213	502831	+	-1	.	codon_start=1 db_xref=GI:304320147 db_xref=GeneID:9708814 locus_tag=PB2503_02862 product='PII uridylyl-transferase' protein_id=YP_003853790.1 transl_table=11
NC_014414	GenBank	CDS	502828	505449	+	-1	.	codon_start=1 db_xref=GI:304320148 db_xref=GeneID:9708815 locus_tag=PB2503_02867 product='DNA mismatch repair protein' protein_id=YP_003853791.1 transl_table=11
NC_014414	GenBank	CDS	505619	506380	+	1	.	codon_start=1 db_xref=GI:304320149 db_xref=GeneID:9708816 locus_tag=PB2503_02872 product='zinc metallopeptidase-like protein' protein_id=YP_003853792.1 transl_table=11
NC_014414	GenBank	CDS	506355	508259	+	-1	.	codon_start=1 db_xref=GI:304320150 db_xref=GeneID:9708817 locus_tag=PB2503_02877 product='penicillin-binding protein' protein_id=YP_003853793.1 transl_table=11
NC_014414	GenBank	CDS	508222	508509	+	1	.	codon_start=1 db_xref=GI:304320151 db_xref=GeneID:9708818 locus_tag=PB2503_02882 product='hypothetical protein' protein_id=YP_003853794.1 transl_table=11
NC_014414	GenBank	CDS	508759	509952	+	-1	.	codon_start=1 db_xref=GI:304320152 db_xref=GeneID:9708819 locus_tag=PB2503_02887 product='OmpA family protein' protein_id=YP_003853795.1 transl_table=11
NC_014414	GenBank	CDS	510168	510254	+	-1	.	codon_start=1 db_xref=GI:304320153 db_xref=GeneID:9708820 locus_tag=PB2503_02892 product='RNA polymerase sigma factor' protein_id=YP_003853796.1 transl_table=11
NC_014414	GenBank	CDS	510254	511105	+	-1	.	codon_start=1 db_xref=GI:304320154 db_xref=GeneID:9708821 locus_tag=PB2503_02897 product='RNA polymerase sigma-70 factor family protein' protein_id=YP_003853797.1 transl_table=11
NC_014414	GenBank	CDS	511212	511943	+	1	.	codon_start=1 db_xref=GI:304320155 db_xref=GeneID:9708822 locus_tag=PB2503_02902 product='hypothetical protein' protein_id=YP_003853798.1 transl_table=11
NC_014414	GenBank	CDS	512218	512955	+	1	.	codon_start=1 db_xref=GI:304320156 db_xref=GeneID:9708823 locus_tag=PB2503_02907 product='ribulose-phosphate 3-epimerase' protein_id=YP_003853799.1 transl_table=11
NC_014414	GenBank	CDS	513176	514423	+	1	.	codon_start=1 db_xref=GI:304320157 db_xref=GeneID:9708824 locus_tag=PB2503_02912 product='bifunctional phosphoribosylaminoimidazolecarboxamide formyltransferase/IMP cyclohydrolase' protein_id=YP_003853800.1 transl_table=11
NC_014414	GenBank	CDS	514463	516109	+	1	.	codon_start=1 db_xref=GI:304320158 db_xref=GeneID:9708825 locus_tag=PB2503_02917 product='AICARFT/IMPCHase bienzyme' protein_id=YP_003853801.1 transl_table=11
NC_014414	GenBank	CDS	516242	517663	+	1	.	codon_start=1 db_xref=GI:304320159 db_xref=GeneID:9708826 locus_tag=PB2503_02922 product=dehydrogenase protein_id=YP_003853802.1 transl_table=11
NC_014414	GenBank	CDS	517919	519637	+	1	.	codon_start=1 db_xref=GI:304320160 db_xref=GeneID:9708827 locus_tag=PB2503_02927 product='hypothetical protein' protein_id=YP_003853803.1 transl_table=11
NC_014414	GenBank	CDS	519654	520526	+	1	.	codon_start=1 db_xref=GI:304320161 db_xref=GeneID:9708828 locus_tag=PB2503_02932 product='hypothetical protein' protein_id=YP_003853804.1 transl_table=11
NC_014414	GenBank	CDS	520556	521806	+	-1	.	codon_start=1 db_xref=GI:304320162 db_xref=GeneID:9708829 locus_tag=PB2503_02937 product='hypothetical protein' protein_id=YP_003853805.1 transl_table=11
NC_014414	GenBank	CDS	522131	523009	+	1	.	codon_start=1 db_xref=GI:304320163 db_xref=GeneID:9708830 locus_tag=PB2503_02942 product='tetrapyrrole methylase' protein_id=YP_003853806.1 transl_table=11
NC_014414	GenBank	CDS	522991	523431	+	1	.	codon_start=1 db_xref=GI:304320164 db_xref=GeneID:9708831 locus_tag=PB2503_02947 product='hypothetical protein' protein_id=YP_003853807.1 transl_table=11
NC_014414	GenBank	CDS	523524	524075	+	1	.	codon_start=1 db_xref=GI:304320165 db_xref=GeneID:9708832 locus_tag=PB2503_02952 product='hypothetical protein' protein_id=YP_003853808.1 transl_table=11
NC_014414	GenBank	CDS	524159	525718	+	1	.	codon_start=1 db_xref=GI:304320166 db_xref=GeneID:9708833 locus_tag=PB2503_02957 product='ComM protein' protein_id=YP_003853809.1 transl_table=11
NC_014414	GenBank	CDS	525815	527770	+	1	.	codon_start=1 db_xref=GI:304320167 db_xref=GeneID:9708834 locus_tag=PB2503_02962 product='Signal transduction histidine kinase' protein_id=YP_003853810.1 transl_table=11
NC_014414	GenBank	CDS	527765	528895	+	-1	.	codon_start=1 db_xref=GI:304320168 db_xref=GeneID:9708835 locus_tag=PB2503_02967 product='coproporphyrinogen III oxidase' protein_id=YP_003853811.1 transl_table=11
NC_014414	GenBank	CDS	528892	529512	+	-1	.	codon_start=1 db_xref=GI:304320169 db_xref=GeneID:9708836 locus_tag=PB2503_02972 product='deoxyribonucleotide triphosphate pyrophosphatase' protein_id=YP_003853812.1 transl_table=11
NC_014414	GenBank	CDS	529663	530811	+	1	.	codon_start=1 db_xref=GI:304320170 db_xref=GeneID:9708837 locus_tag=PB2503_02977 product='hypothetical protein' protein_id=YP_003853813.1 transl_table=11
NC_014414	GenBank	CDS	530923	531309	+	1	.	codon_start=1 db_xref=GI:304320171 db_xref=GeneID:9708838 locus_tag=PB2503_02982 product='hypothetical protein' protein_id=YP_003853814.1 transl_table=11
NC_014414	GenBank	CDS	531615	532313	+	1	.	codon_start=1 db_xref=GI:304320172 db_xref=GeneID:9708839 locus_tag=PB2503_02987 product='hypothetical protein' protein_id=YP_003853815.1 transl_table=11
NC_014414	GenBank	CDS	532434	532760	+	-1	.	codon_start=1 db_xref=GI:304320173 db_xref=GeneID:9708840 locus_tag=PB2503_02992 product='ISSpo3, transposase' protein_id=YP_003853816.1 transl_table=11
NC_014414	GenBank	CDS	532800	532991	+	-1	.	codon_start=1 db_xref=GI:304320174 db_xref=GeneID:9708841 locus_tag=PB2503_02997 product='ISSpo3, transposase' protein_id=YP_003853817.1 transl_table=11
NC_014414	GenBank	CDS	533292	534326	+	-1	.	codon_start=1 db_xref=GI:304320175 db_xref=GeneID:9708842 locus_tag=PB2503_03002 product='NAD(P)H-dependent glycerol-3-phosphate dehydrogenase' protein_id=YP_003853818.1 transl_table=11
NC_014414	GenBank	CDS	534323	535435	+	-1	.	codon_start=1 db_xref=GI:304320176 db_xref=GeneID:9708843 locus_tag=PB2503_03007 product='glycoprotease (M22) metalloprotease' protein_id=YP_003853819.1 transl_table=11
NC_014414	GenBank	CDS	535461	536435	+	1	.	codon_start=1 db_xref=GI:304320177 db_xref=GeneID:9708844 locus_tag=PB2503_03012 product='porphobilinogen deaminase' protein_id=YP_003853820.1 transl_table=11
NC_014414	GenBank	CDS	536432	537145	+	1	.	codon_start=1 db_xref=GI:304320178 db_xref=GeneID:9708845 locus_tag=PB2503_03017 product='hypothetical protein' protein_id=YP_003853821.1 transl_table=11
NC_014414	GenBank	CDS	537218	539086	+	1	.	codon_start=1 db_xref=GI:304320179 db_xref=GeneID:9708846 locus_tag=PB2503_03022 product='hypothetical protein' protein_id=YP_003853822.1 transl_table=11
NC_014414	GenBank	CDS	539135	540673	+	1	.	codon_start=1 db_xref=GI:304320180 db_xref=GeneID:9708847 locus_tag=PB2503_03027 product='hypothetical protein' protein_id=YP_003853823.1 transl_table=11
NC_014414	GenBank	CDS	540961	541290	+	-1	.	codon_start=1 db_xref=GI:304320181 db_xref=GeneID:9708848 locus_tag=PB2503_03032 product=thioredoxin protein_id=YP_003853824.1 transl_table=11
NC_014414	GenBank	CDS	541380	544880	+	-1	.	codon_start=1 db_xref=GI:304320182 db_xref=GeneID:9708849 locus_tag=PB2503_03037 product='helicase, UvrD/Rep family protein' protein_id=YP_003853825.1 transl_table=11
NC_014414	GenBank	CDS	544835	547882	+	-1	.	codon_start=1 db_xref=GI:304320183 db_xref=GeneID:9708850 locus_tag=PB2503_03042 product='hypothetical protein' protein_id=YP_003853826.1 transl_table=11
NC_014414	GenBank	CDS	547879	548586	+	-1	.	codon_start=1 db_xref=GI:304320184 db_xref=GeneID:9708851 locus_tag=PB2503_03047 product=nucleotidyltransferase protein_id=YP_003853827.1 transl_table=11
NC_014414	GenBank	CDS	548583	549674	+	-1	.	codon_start=1 db_xref=GI:304320185 db_xref=GeneID:9708852 locus_tag=PB2503_03052 product='hypothetical protein' protein_id=YP_003853828.1 transl_table=11
NC_014414	GenBank	CDS	549658	550125	+	-1	.	codon_start=1 db_xref=GI:304320186 db_xref=GeneID:9708853 locus_tag=PB2503_03057 product='hypothetical protein' protein_id=YP_003853829.1 transl_table=11
NC_014414	GenBank	CDS	550221	550553	+	1	.	codon_start=1 db_xref=GI:304320187 db_xref=GeneID:9708854 locus_tag=PB2503_03062 product='ferredoxin, 2Fe-2S' protein_id=YP_003853830.1 transl_table=11
NC_014414	GenBank	CDS	550721	551134	+	1	.	codon_start=1 db_xref=GI:304320188 db_xref=GeneID:9708855 locus_tag=PB2503_03067 product='hypothetical protein' protein_id=YP_003853831.1 transl_table=11
NC_014414	GenBank	CDS	551375	552070	+	-1	.	codon_start=1 db_xref=GI:304320189 db_xref=GeneID:9708856 locus_tag=PB2503_03072 product='hypothetical protein' protein_id=YP_003853832.1 transl_table=11
NC_014414	GenBank	CDS	552200	554917	+	-1	.	codon_start=1 db_xref=GI:304320190 db_xref=GeneID:9708857 locus_tag=PB2503_03077 product='hypothetical protein' protein_id=YP_003853833.1 transl_table=11
NC_014414	GenBank	CDS	555329	555922	+	1	.	codon_start=1 db_xref=GI:304320191 db_xref=GeneID:9708858 locus_tag=PB2503_03082 product='hypothetical protein' protein_id=YP_003853834.1 transl_table=11
NC_014414	GenBank	CDS	555997	556527	+	-1	.	codon_start=1 db_xref=GI:304320192 db_xref=GeneID:9708859 locus_tag=PB2503_03087 product='inorganic pyrophosphatase' protein_id=YP_003853835.1 transl_table=11
NC_014414	GenBank	CDS	556607	558235	+	1	.	codon_start=1 db_xref=GI:304320193 db_xref=GeneID:9708860 locus_tag=PB2503_03092 product='alpha amylase' protein_id=YP_003853836.1 transl_table=11
NC_014414	GenBank	CDS	558226	559362	+	-1	.	codon_start=1 db_xref=GI:304320194 db_xref=GeneID:9708861 locus_tag=PB2503_03097 product=patatin protein_id=YP_003853837.1 transl_table=11
NC_014414	GenBank	CDS	559427	560338	+	-1	.	codon_start=1 db_xref=GI:304320195 db_xref=GeneID:9708862 locus_tag=PB2503_03102 product='hypothetical protein' protein_id=YP_003853838.1 transl_table=11
NC_014414	GenBank	CDS	560521	562062	+	-1	.	codon_start=1 db_xref=GI:304320196 db_xref=GeneID:9708863 locus_tag=PB2503_03107 product='methylcitrate dehydratase' protein_id=YP_003853839.1 transl_table=11
NC_014414	GenBank	CDS	562251	565475	+	-1	.	codon_start=1 db_xref=GI:304320197 db_xref=GeneID:9708864 locus_tag=PB2503_03112 product='cobalt-zinc-cadmium resistance protein (CzcA)-like' protein_id=YP_003853840.1 transl_table=11
NC_014414	GenBank	CDS	565472	566785	+	-1	.	codon_start=1 db_xref=GI:304320198 db_xref=GeneID:9708865 locus_tag=PB2503_03117 product='membrane-fusion protein' protein_id=YP_003853841.1 transl_table=11
NC_014414	GenBank	CDS	566852	568069	+	1	.	codon_start=1 db_xref=GI:304320199 db_xref=GeneID:9708866 locus_tag=PB2503_03122 product='outer membrane efflux family protein' protein_id=YP_003853842.1 transl_table=11
NC_014414	GenBank	CDS	568063	568257	+	1	.	codon_start=1 db_xref=GI:304320200 db_xref=GeneID:9708867 locus_tag=PB2503_03127 product='hypothetical protein' protein_id=YP_003853843.1 transl_table=11
NC_014414	GenBank	CDS	568399	569151	+	-1	.	codon_start=1 db_xref=GI:304320201 db_xref=GeneID:9708868 locus_tag=PB2503_03132 product='hypothetical protein' protein_id=YP_003853844.1 transl_table=11
NC_014414	GenBank	tRNA	569400	569476	+	1	.	db_xref=GeneID:9708869 locus_tag=PB2503_t07284 product=tRNA-Met
NC_014414	GenBank	CDS	569629	570324	+	1	.	codon_start=1 db_xref=GI:304320202 db_xref=GeneID:9711045 locus_tag=PB2503_03137 product='hypothetical protein' protein_id=YP_003853845.1 transl_table=11
NC_014414	GenBank	CDS	570431	572278	+	1	.	codon_start=1 db_xref=GI:304320203 db_xref=GeneID:9708870 locus_tag=PB2503_03142 product='ABC transporter fused ATPase and inner membrane subunits' protein_id=YP_003853846.1 transl_table=11
NC_014414	GenBank	CDS	572310	572723	+	1	.	codon_start=1 db_xref=GI:304320204 db_xref=GeneID:9708871 locus_tag=PB2503_03147 product='hypothetical protein' protein_id=YP_003853847.1 transl_table=11
NC_014414	GenBank	CDS	572814	573398	+	-1	.	codon_start=1 db_xref=GI:304320205 db_xref=GeneID:9708872 locus_tag=PB2503_03152 product='cytochrome C oxidase assembly protein' protein_id=YP_003853848.1 transl_table=11
NC_014414	GenBank	CDS	573395	573595	+	-1	.	codon_start=1 db_xref=GI:304320206 db_xref=GeneID:9708873 locus_tag=PB2503_03157 product='protoheme IX farnesyltransferase' protein_id=YP_003853849.1 transl_table=11
NC_014414	GenBank	CDS	573588	574541	+	-1	.	codon_start=1 db_xref=GI:304320207 db_xref=GeneID:9708874 locus_tag=PB2503_03162 product='heme o synthase transmembrane protein' protein_id=YP_003853850.1 transl_table=11
NC_014414	GenBank	CDS	574547	576223	+	-1	.	codon_start=1 db_xref=GI:304320208 db_xref=GeneID:9708875 locus_tag=PB2503_03167 product='cytochrome c oxidase subunit I' protein_id=YP_003853851.1 transl_table=11
NC_014414	GenBank	CDS	576233	577411	+	-1	.	codon_start=1 db_xref=GI:304320209 db_xref=GeneID:9708876 locus_tag=PB2503_03172 product='cytochrome c oxidase subunit II' protein_id=YP_003853852.1 transl_table=11
NC_014414	GenBank	CDS	577643	579058	+	1	.	codon_start=1 db_xref=GI:304320210 db_xref=GeneID:9708877 locus_tag=PB2503_03177 product='TldD protein' protein_id=YP_003853853.1 transl_table=11
NC_014414	GenBank	CDS	579073	579546	+	-1	.	codon_start=1 db_xref=GI:304320211 db_xref=GeneID:9708878 locus_tag=PB2503_03182 product='glutamyl-tRNA synthetase' protein_id=YP_003853854.1 transl_table=11
NC_014414	GenBank	CDS	579622	580575	+	1	.	codon_start=1 db_xref=GI:304320212 db_xref=GeneID:9708879 locus_tag=PB2503_03187 product='glutaminyl-tRNA synthetase' protein_id=YP_003853855.1 transl_table=11
NC_014414	GenBank	CDS	580551	580952	+	-1	.	codon_start=1 db_xref=GI:304320213 db_xref=GeneID:9708880 locus_tag=PB2503_03192 product=ATPase protein_id=YP_003853856.1 transl_table=11
NC_014414	GenBank	CDS	581110	582873	+	-1	.	codon_start=1 db_xref=GI:304320214 db_xref=GeneID:9708881 locus_tag=PB2503_03197 product='NADH dehydrogenase subunit N' protein_id=YP_003853857.1 transl_table=11
NC_014414	GenBank	CDS	582870	583241	+	-1	.	codon_start=1 db_xref=GI:304320215 db_xref=GeneID:9708882 locus_tag=PB2503_03202 product='hypothetical protein' protein_id=YP_003853858.1 transl_table=11
NC_014414	GenBank	CDS	583238	584725	+	-1	.	codon_start=1 db_xref=GI:304320216 db_xref=GeneID:9708883 locus_tag=PB2503_03207 product='NADH-ubiquinone oxidoreductase subunit' protein_id=YP_003853859.1 transl_table=11
NC_014414	GenBank	CDS	584722	586227	+	-1	.	codon_start=1 db_xref=GI:304320217 db_xref=GeneID:9708884 locus_tag=PB2503_03212 product='NADH dehydrogenase/oxidoreductase' protein_id=YP_003853860.1 transl_table=11
NC_014414	GenBank	CDS	586224	587036	+	-1	.	codon_start=1 db_xref=GI:304320218 db_xref=GeneID:9708885 locus_tag=PB2503_03217 product='hypothetical protein' protein_id=YP_003853861.1 transl_table=11
NC_014414	GenBank	CDS	587040	587480	+	-1	.	codon_start=1 db_xref=GI:304320219 db_xref=GeneID:9708886 locus_tag=PB2503_03222 product='hypothetical protein' protein_id=YP_003853862.1 transl_table=11
NC_014414	GenBank	CDS	587481	588158	+	-1	.	codon_start=1 db_xref=GI:304320220 db_xref=GeneID:9708887 locus_tag=PB2503_03227 product='hypothetical protein' protein_id=YP_003853863.1 transl_table=11
NC_014414	GenBank	CDS	588155	588523	+	-1	.	codon_start=1 db_xref=GI:304320221 db_xref=GeneID:9708888 locus_tag=PB2503_03232 product='hypothetical protein' protein_id=YP_003853864.1 transl_table=11
NC_014414	GenBank	CDS	588520	588846	+	-1	.	codon_start=1 db_xref=GI:304320222 db_xref=GeneID:9708889 locus_tag=PB2503_03237 product='hypothetical protein' protein_id=YP_003853865.1 transl_table=11
NC_014414	GenBank	CDS	588848	589402	+	-1	.	codon_start=1 db_xref=GI:304320223 db_xref=GeneID:9708890 locus_tag=PB2503_03242 product='hypothetical protein' protein_id=YP_003853866.1 transl_table=11
NC_014414	GenBank	CDS	589591	590751	+	-1	.	codon_start=1 db_xref=GI:304320224 db_xref=GeneID:9708891 locus_tag=PB2503_03247 product='hypothetical protein' protein_id=YP_003853867.1 transl_table=11
NC_014414	GenBank	CDS	590850	591146	+	1	.	codon_start=1 db_xref=GI:304320225 db_xref=GeneID:9708892 locus_tag=PB2503_03252 product='50S ribosomal protein L32' protein_id=YP_003853868.1 transl_table=11
NC_014414	GenBank	CDS	591365	591547	+	-1	.	codon_start=1 db_xref=GI:304320226 db_xref=GeneID:9708893 locus_tag=PB2503_03257 product='50s ribosomal protein L32p' protein_id=YP_003853869.1 transl_table=11
NC_014414	GenBank	CDS	591729	591938	+	-1	.	codon_start=1 db_xref=GI:304320227 db_xref=GeneID:9708894 locus_tag=PB2503_03262 product='hypothetical protein' protein_id=YP_003853870.1 transl_table=11
NC_014414	GenBank	CDS	591946	592185	+	1	.	codon_start=1 db_xref=GI:304320228 db_xref=GeneID:9708895 locus_tag=PB2503_03267 product='hypothetical protein' protein_id=YP_003853871.1 transl_table=11
NC_014414	GenBank	CDS	592311	593390	+	-1	.	codon_start=1 db_xref=GI:304320229 db_xref=GeneID:9708896 locus_tag=PB2503_03272 product='phosphoribosylaminoimidazole carboxylase ATPase subunit' protein_id=YP_003853872.1 transl_table=11
NC_014414	GenBank	CDS	593387	593902	+	-1	.	codon_start=1 db_xref=GI:304320230 db_xref=GeneID:9708897 locus_tag=PB2503_03277 product='phosphoribosylaminoimidazole carboxylase catalytic subunit' protein_id=YP_003853873.1 transl_table=11
NC_014414	GenBank	CDS	594112	594681	+	1	.	codon_start=1 db_xref=GI:304320231 db_xref=GeneID:9708898 locus_tag=PB2503_03282 product='hypothetical protein' protein_id=YP_003853874.1 transl_table=11
NC_014414	GenBank	CDS	594678	596339	+	-1	.	codon_start=1 db_xref=GI:304320232 db_xref=GeneID:9708899 locus_tag=PB2503_03287 product='glucose-6-phosphate isomerase' protein_id=YP_003853875.1 transl_table=11
NC_014414	GenBank	CDS	596329	596922	+	-1	.	codon_start=1 db_xref=GI:304320233 db_xref=GeneID:9708900 locus_tag=PB2503_03292 product='hypothetical protein' protein_id=YP_003853876.1 transl_table=11
NC_014414	GenBank	CDS	596944	599163	+	-1	.	codon_start=1 db_xref=GI:304320234 db_xref=GeneID:9708901 locus_tag=PB2503_03297 product='thio:disulfide interchange protein' protein_id=YP_003853877.1 transl_table=11
NC_014414	GenBank	CDS	599211	600275	+	-1	.	codon_start=1 db_xref=GI:304320235 db_xref=GeneID:9708902 locus_tag=PB2503_03302 product='hypothetical protein' protein_id=YP_003853878.1 transl_table=11
NC_014414	GenBank	CDS	600346	601476	+	1	.	codon_start=1 db_xref=GI:304320236 db_xref=GeneID:9708903 locus_tag=PB2503_03307 product='carboxypeptidase, Zn dependent' protein_id=YP_003853879.1 transl_table=11
NC_014414	GenBank	CDS	601533	602390	+	1	.	codon_start=1 db_xref=GI:304320237 db_xref=GeneID:9708904 locus_tag=PB2503_03312 product='methionine aminopeptidase' protein_id=YP_003853880.1 transl_table=11
NC_014414	GenBank	CDS	602377	603114	+	1	.	codon_start=1 db_xref=GI:304320238 db_xref=GeneID:9708905 locus_tag=PB2503_03317 product='DNA repair protein RadC' protein_id=YP_003853881.1 transl_table=11
NC_014414	GenBank	CDS	603188	603409	+	1	.	codon_start=1 db_xref=GI:304320239 db_xref=GeneID:9708906 locus_tag=PB2503_03322 product='hypothetical protein' protein_id=YP_003853882.1 transl_table=11
NC_014414	GenBank	CDS	603391	603630	+	1	.	codon_start=1 db_xref=GI:304320240 db_xref=GeneID:9708907 locus_tag=PB2503_03327 product='hypothetical protein' protein_id=YP_003853883.1 transl_table=11
NC_014414	GenBank	CDS	603753	604280	+	-1	.	codon_start=1 db_xref=GI:304320241 db_xref=GeneID:9708908 locus_tag=PB2503_03332 product='OmpA family protein' protein_id=YP_003853884.1 transl_table=11
NC_014414	GenBank	CDS	604443	605771	+	-1	.	codon_start=1 db_xref=GI:304320242 db_xref=GeneID:9708909 locus_tag=PB2503_03337 product='translocation protein TolB precursor' protein_id=YP_003853885.1 transl_table=11
NC_014414	GenBank	CDS	605881	606765	+	-1	.	codon_start=1 db_xref=GI:304320243 db_xref=GeneID:9708910 locus_tag=PB2503_03342 product='hypothetical protein' protein_id=YP_003853886.1 transl_table=11
NC_014414	GenBank	CDS	606779	607192	+	-1	.	codon_start=1 db_xref=GI:304320244 db_xref=GeneID:9708911 locus_tag=PB2503_03347 product='TonB system transport protein, ExbD/TolR family protein' protein_id=YP_003853887.1 transl_table=11
NC_014414	GenBank	CDS	607196	607891	+	-1	.	codon_start=1 db_xref=GI:304320245 db_xref=GeneID:9708912 locus_tag=PB2503_03352 product='TolQ protein, inner membrane protein, tolerance to group A colicins' protein_id=YP_003853888.1 transl_table=11
NC_014414	GenBank	CDS	608156	609151	+	1	.	codon_start=1 db_xref=GI:304320246 db_xref=GeneID:9708913 locus_tag=PB2503_03357 product='aspartate-semialdehyde dehydrogenase' protein_id=YP_003853889.1 transl_table=11
NC_014414	GenBank	CDS	609179	609745	+	1	.	codon_start=1 db_xref=GI:304320247 db_xref=GeneID:9708914 locus_tag=PB2503_03362 product='hypoxanthine-guanine phosphoribosyltransferase' protein_id=YP_003853890.1 transl_table=11
NC_014414	GenBank	CDS	609816	609974	+	1	.	codon_start=1 db_xref=GI:304320248 db_xref=GeneID:9708915 locus_tag=PB2503_03367 product='hypothetical protein' protein_id=YP_003853891.1 transl_table=11
NC_014414	GenBank	CDS	609992	610435	+	1	.	codon_start=1 db_xref=GI:304320249 db_xref=GeneID:9708916 locus_tag=PB2503_03372 product='hypothetical protein' protein_id=YP_003853892.1 transl_table=11
NC_014414	GenBank	CDS	610562	611503	+	1	.	codon_start=1 db_xref=GI:304320250 db_xref=GeneID:9708917 locus_tag=PB2503_03377 product='rarD protein' protein_id=YP_003853893.1 transl_table=11
NC_014414	GenBank	CDS	611446	611829	+	-1	.	codon_start=1 db_xref=GI:304320251 db_xref=GeneID:9708918 locus_tag=PB2503_03382 product='hypothetical protein' protein_id=YP_003853894.1 transl_table=11
NC_014414	GenBank	CDS	611876	612892	+	1	.	codon_start=1 db_xref=GI:304320252 db_xref=GeneID:9708919 locus_tag=PB2503_03387 product='ribosomal large subunit pseudouridine synthase protein' protein_id=YP_003853895.1 transl_table=11
NC_014414	GenBank	CDS	613124	614038	+	1	.	codon_start=1 db_xref=GI:304320253 db_xref=GeneID:9708920 locus_tag=PB2503_03392 product='RNA polymerase sigma factor' protein_id=YP_003853896.1 transl_table=11
NC_014414	GenBank	CDS	614117	614572	+	-1	.	codon_start=1 db_xref=GI:304320254 db_xref=GeneID:9708921 locus_tag=PB2503_03397 product='hypothetical protein' protein_id=YP_003853897.1 transl_table=11
NC_014414	GenBank	CDS	614848	616617	+	-1	.	codon_start=1 db_xref=GI:304320255 db_xref=GeneID:9708922 locus_tag=PB2503_03402 product='sulfate permease' protein_id=YP_003853898.1 transl_table=11
NC_014414	GenBank	CDS	616643	617560	+	-1	.	codon_start=1 db_xref=GI:304320256 db_xref=GeneID:9708923 locus_tag=PB2503_03407 product='hypothetical protein' protein_id=YP_003853899.1 transl_table=11
NC_014414	GenBank	CDS	617605	617961	+	-1	.	codon_start=1 db_xref=GI:304320257 db_xref=GeneID:9708924 locus_tag=PB2503_03412 product='ArsR family transcriptional regulator' protein_id=YP_003853900.1 transl_table=11
NC_014414	GenBank	CDS	617991	618644	+	-1	.	codon_start=1 db_xref=GI:304320258 db_xref=GeneID:9708925 locus_tag=PB2503_03417 product='alkyl hydroperoxide reductase/ Thiol specific antioxidant/ Malallergen' protein_id=YP_003853901.1 transl_table=11
NC_014414	GenBank	CDS	618989	621085	+	-1	.	codon_start=1 db_xref=GI:304320259 db_xref=GeneID:9708926 locus_tag=PB2503_03422 product='TonB-dependent receptor' protein_id=YP_003853902.1 transl_table=11
NC_014414	GenBank	CDS	621173	621571	+	-1	.	codon_start=1 db_xref=GI:304320260 db_xref=GeneID:9708927 locus_tag=PB2503_03427 product='hypothetical protein' protein_id=YP_003853903.1 transl_table=11
NC_014414	GenBank	CDS	622034	622240	+	-1	.	codon_start=1 db_xref=GI:304320261 db_xref=GeneID:9708928 locus_tag=PB2503_03432 product='hypothetical protein' protein_id=YP_003853904.1 transl_table=11
NC_014414	GenBank	CDS	622903	623301	+	-1	.	codon_start=1 db_xref=GI:304320262 db_xref=GeneID:9708929 locus_tag=PB2503_03437 product='hypothetical protein' protein_id=YP_003853905.1 transl_table=11
NC_014414	GenBank	CDS	623317	623667	+	-1	.	codon_start=1 db_xref=GI:304320263 db_xref=GeneID:9708930 locus_tag=PB2503_03442 product='hypothetical protein' protein_id=YP_003853906.1 transl_table=11
NC_014414	GenBank	CDS	623771	624214	+	1	.	codon_start=1 db_xref=GI:304320264 db_xref=GeneID:9708931 locus_tag=PB2503_03447 product='hypothetical protein' protein_id=YP_003853907.1 transl_table=11
NC_014414	GenBank	CDS	624345	624692	+	1	.	codon_start=1 db_xref=GI:304320265 db_xref=GeneID:9708932 locus_tag=PB2503_03452 product='hypothetical protein' protein_id=YP_003853908.1 transl_table=11
NC_014414	GenBank	CDS	624689	625939	+	1	.	codon_start=1 db_xref=GI:304320266 db_xref=GeneID:9708933 locus_tag=PB2503_03457 product='sigma factor' protein_id=YP_003853909.1 transl_table=11
NC_014414	GenBank	CDS	626238	628109	+	-1	.	codon_start=1 db_xref=GI:304320267 db_xref=GeneID:9708934 locus_tag=PB2503_03462 product='hypothetical protein' protein_id=YP_003853910.1 transl_table=11
NC_014414	GenBank	CDS	629476	629736	+	1	.	codon_start=1 db_xref=GI:304320268 db_xref=GeneID:9708935 locus_tag=PB2503_03472 product='hypothetical protein' protein_id=YP_003853911.1 transl_table=11
NC_014414	GenBank	CDS	629733	630224	+	1	.	codon_start=1 db_xref=GI:304320269 db_xref=GeneID:9708936 locus_tag=PB2503_03477 product='hypothetical protein' protein_id=YP_003853912.1 transl_table=11
NC_014414	GenBank	CDS	631000	631233	+	1	.	codon_start=1 db_xref=GI:304320270 db_xref=GeneID:9708937 locus_tag=PB2503_03482 product='hypothetical protein' protein_id=YP_003853913.1 transl_table=11
NC_014414	GenBank	CDS	631308	632021	+	1	.	codon_start=1 db_xref=GI:304320271 db_xref=GeneID:9708938 locus_tag=PB2503_03487 product='hypothetical protein' protein_id=YP_003853914.1 transl_table=11
NC_014414	GenBank	CDS	632334	633044	+	1	.	codon_start=1 db_xref=GI:304320272 db_xref=GeneID:9708939 locus_tag=PB2503_03492 product='hypothetical protein' protein_id=YP_003853915.1 transl_table=11
NC_014414	GenBank	CDS	633825	634079	+	-1	.	codon_start=1 db_xref=GI:304320273 db_xref=GeneID:9708940 locus_tag=PB2503_03497 product='hypothetical protein' protein_id=YP_003853916.1 transl_table=11
NC_014414	GenBank	CDS	634076	635332	+	-1	.	codon_start=1 db_xref=GI:304320274 db_xref=GeneID:9708941 locus_tag=PB2503_03502 product='UMUC-like DNA-repair protein' protein_id=YP_003853917.1 transl_table=11
NC_014414	GenBank	CDS	635491	635895	+	1	.	codon_start=1 db_xref=GI:304320275 db_xref=GeneID:9708942 locus_tag=PB2503_03507 product='hypothetical protein' protein_id=YP_003853918.1 transl_table=11
NC_014414	GenBank	CDS	635998	636147	+	1	.	codon_start=1 db_xref=GI:304320276 db_xref=GeneID:9708943 locus_tag=PB2503_03512 product='hypothetical protein' protein_id=YP_003853919.1 transl_table=11
NC_014414	GenBank	CDS	636144	637199	+	-1	.	codon_start=1 db_xref=GI:304320277 db_xref=GeneID:9708944 locus_tag=PB2503_03517 product='hypothetical protein' protein_id=YP_003853920.1 transl_table=11
NC_014414	GenBank	CDS	637586	637960	+	1	.	codon_start=1 db_xref=GI:304320278 db_xref=GeneID:9708945 locus_tag=PB2503_03522 product='hypothetical protein' protein_id=YP_003853921.1 transl_table=11
NC_014414	GenBank	CDS	638322	639752	+	-1	.	codon_start=1 db_xref=GI:304320279 db_xref=GeneID:9708946 locus_tag=PB2503_03527 product='Piwi domain-containing protein' protein_id=YP_003853922.1 transl_table=11
NC_014414	GenBank	CDS	639749	641533	+	-1	.	codon_start=1 db_xref=GI:304320280 db_xref=GeneID:9708947 locus_tag=PB2503_03532 product='hypothetical protein' protein_id=YP_003853923.1 transl_table=11
NC_014414	GenBank	CDS	641520	642242	+	-1	.	codon_start=1 db_xref=GI:304320281 db_xref=GeneID:9708948 locus_tag=PB2503_03537 product='hypothetical protein' protein_id=YP_003853924.1 transl_table=11
NC_014414	GenBank	CDS	642321	642857	+	-1	.	codon_start=1 db_xref=GI:304320282 db_xref=GeneID:9708949 locus_tag=PB2503_03542 product='hypothetical protein' protein_id=YP_003853925.1 transl_table=11
NC_014414	GenBank	CDS	643125	644195	+	-1	.	codon_start=1 db_xref=GI:304320283 db_xref=GeneID:9708950 locus_tag=PB2503_03547 product='hypothetical protein' protein_id=YP_003853926.1 transl_table=11
NC_014414	GenBank	CDS	644369	644581	+	-1	.	codon_start=1 db_xref=GI:304320284 db_xref=GeneID:9708951 locus_tag=PB2503_03552 product='hypothetical protein' protein_id=YP_003853927.1 transl_table=11
NC_014414	GenBank	CDS	644601	644918	+	-1	.	codon_start=1 db_xref=GI:304320285 db_xref=GeneID:9708952 locus_tag=PB2503_03557 product='hypothetical protein' protein_id=YP_003853928.1 transl_table=11
NC_014414	GenBank	CDS	644936	645181	+	-1	.	codon_start=1 db_xref=GI:304320286 db_xref=GeneID:9708953 locus_tag=PB2503_03562 product='hypothetical protein' protein_id=YP_003853929.1 transl_table=11
NC_014414	GenBank	CDS	645186	646400	+	-1	.	codon_start=1 db_xref=GI:304320287 db_xref=GeneID:9708954 locus_tag=PB2503_03567 product='conjugal transfer protein TrbI' protein_id=YP_003853930.1 transl_table=11
NC_014414	GenBank	CDS	646397	647395	+	-1	.	codon_start=1 db_xref=GI:304320288 db_xref=GeneID:9708955 locus_tag=PB2503_03572 product='conjugal transfer protein TrbG' protein_id=YP_003853931.1 transl_table=11
NC_014414	GenBank	CDS	647392	648090	+	-1	.	codon_start=1 db_xref=GI:304320289 db_xref=GeneID:9708956 locus_tag=PB2503_03577 product='conjugal transfer trbf transmembrane protein' protein_id=YP_003853932.1 transl_table=11
NC_014414	GenBank	CDS	648094	649431	+	-1	.	codon_start=1 db_xref=GI:304320290 db_xref=GeneID:9708957 locus_tag=PB2503_03582 product='conjugal transfer protein TrbL' protein_id=YP_003853933.1 transl_table=11
NC_014414	GenBank	CDS	649444	650163	+	-1	.	codon_start=1 db_xref=GI:304320291 db_xref=GeneID:9708958 locus_tag=PB2503_03587 product='conjugal transfer protein TrbJ' protein_id=YP_003853934.1 transl_table=11
NC_014414	GenBank	CDS	650148	652586	+	-1	.	codon_start=1 db_xref=GI:304320292 db_xref=GeneID:9708959 locus_tag=PB2503_03592 product='conjugal transfer protein Trbe' protein_id=YP_003853935.1 transl_table=11
NC_014414	GenBank	CDS	652583	652834	+	-1	.	codon_start=1 db_xref=GI:304320293 db_xref=GeneID:9708960 locus_tag=PB2503_03597 product='conjugal transfer trbd transmembrane protein' protein_id=YP_003853936.1 transl_table=11
NC_014414	GenBank	CDS	652834	653151	+	-1	.	codon_start=1 db_xref=GI:304320294 db_xref=GeneID:9708961 locus_tag=PB2503_03602 note=TrbC product='conjugal transfer protein' protein_id=YP_003853937.1 transl_table=11
NC_014414	GenBank	CDS	653148	654146	+	-1	.	codon_start=1 db_xref=GI:304320295 db_xref=GeneID:9708962 locus_tag=PB2503_03607 product='conjugal transfer protein TraB' protein_id=YP_003853938.1 transl_table=11
NC_014414	GenBank	CDS	654133	654624	+	-1	.	codon_start=1 db_xref=GI:304320296 db_xref=GeneID:9708963 locus_tag=PB2503_03612 product='hypothetical protein' protein_id=YP_003853939.1 transl_table=11
NC_014414	GenBank	CDS	654628	656616	+	-1	.	codon_start=1 db_xref=GI:304320297 db_xref=GeneID:9708964 locus_tag=PB2503_03617 product='conjugal transfer protein TraG' protein_id=YP_003853940.1 transl_table=11
NC_014414	GenBank	CDS	657155	658297	+	1	.	codon_start=1 db_xref=GI:304320298 db_xref=GeneID:9708965 locus_tag=PB2503_03622 product='hypothetical protein' protein_id=YP_003853941.1 transl_table=11
NC_014414	GenBank	CDS	658329	660245	+	-1	.	codon_start=1 db_xref=GI:304320299 db_xref=GeneID:9708966 locus_tag=PB2503_03627 product='hypothetical protein' protein_id=YP_003853942.1 transl_table=11
NC_014414	GenBank	CDS	660427	660990	+	-1	.	codon_start=1 db_xref=GI:304320300 db_xref=GeneID:9708967 locus_tag=PB2503_03632 product='plasmid transfer protein traf' protein_id=YP_003853943.1 transl_table=11
NC_014414	GenBank	CDS	660975	661430	+	-1	.	codon_start=1 db_xref=GI:304320301 db_xref=GeneID:9708968 locus_tag=PB2503_03637 product='hypothetical protein' protein_id=YP_003853944.1 transl_table=11
NC_014414	GenBank	CDS	661417	661671	+	-1	.	codon_start=1 db_xref=GI:304320302 db_xref=GeneID:9708969 locus_tag=PB2503_03642 product='hypothetical protein' protein_id=YP_003853945.1 transl_table=11
NC_014414	GenBank	CDS	661810	662661	+	-1	.	codon_start=1 db_xref=GI:304320303 db_xref=GeneID:9708970 locus_tag=PB2503_03647 product='hypothetical protein' protein_id=YP_003853946.1 transl_table=11
NC_014414	GenBank	CDS	662793	663131	+	-1	.	codon_start=1 db_xref=GI:304320304 db_xref=GeneID:9708971 locus_tag=PB2503_03652 product='hypothetical protein' protein_id=YP_003853947.1 transl_table=11
NC_014414	GenBank	CDS	663513	663752	+	-1	.	codon_start=1 db_xref=GI:304320305 db_xref=GeneID:9708972 locus_tag=PB2503_03657 product='transcriptional regulator' protein_id=YP_003853948.1 transl_table=11
NC_014414	GenBank	CDS	663851	664135	+	1	.	codon_start=1 db_xref=GI:304320306 db_xref=GeneID:9708973 locus_tag=PB2503_03662 product='hypothetical protein' protein_id=YP_003853949.1 transl_table=11
NC_014414	GenBank	CDS	664139	665866	+	-1	.	codon_start=1 db_xref=GI:304320307 db_xref=GeneID:9708974 locus_tag=PB2503_03667 product='partitioning protein-like protein' protein_id=YP_003853950.1 transl_table=11
NC_014414	GenBank	CDS	665905	666384	+	-1	.	codon_start=1 db_xref=GI:304320308 db_xref=GeneID:9708975 locus_tag=PB2503_03672 product='hypothetical protein' protein_id=YP_003853951.1 transl_table=11
NC_014414	GenBank	CDS	666381	666575	+	-1	.	codon_start=1 db_xref=GI:304320309 db_xref=GeneID:9708976 locus_tag=PB2503_03677 product='hypothetical protein' protein_id=YP_003853952.1 transl_table=11
NC_014414	GenBank	CDS	666591	667169	+	-1	.	codon_start=1 db_xref=GI:304320310 db_xref=GeneID:9708977 locus_tag=PB2503_03682 product='antirestriction protein' protein_id=YP_003853953.1 transl_table=11
NC_014414	GenBank	CDS	667576	668427	+	1	.	codon_start=1 db_xref=GI:304320311 db_xref=GeneID:9708978 locus_tag=PB2503_03687 product='hypothetical protein' protein_id=YP_003853954.1 transl_table=11
NC_014414	GenBank	CDS	668414	668515	+	1	.	codon_start=1 db_xref=GI:304320312 db_xref=GeneID:9708979 locus_tag=PB2503_03692 product='hypothetical protein' protein_id=YP_003853955.1 transl_table=11
NC_014414	GenBank	CDS	668515	668622	+	1	.	codon_start=1 db_xref=GI:304320313 db_xref=GeneID:9708980 locus_tag=PB2503_03697 product='hypothetical protein' protein_id=YP_003853956.1 transl_table=11
NC_014414	GenBank	CDS	668662	669228	+	-1	.	codon_start=1 db_xref=GI:304320314 db_xref=GeneID:9708981 locus_tag=PB2503_03702 product='hypothetical protein' protein_id=YP_003853957.1 transl_table=11
NC_014414	GenBank	CDS	669780	669905	+	-1	.	codon_start=1 db_xref=GI:304320315 db_xref=GeneID:9708982 locus_tag=PB2503_03707 product='hypothetical protein' protein_id=YP_003853958.1 transl_table=11
NC_014414	GenBank	CDS	670162	670686	+	1	.	codon_start=1 db_xref=GI:304320316 db_xref=GeneID:9708983 locus_tag=PB2503_03712 product='hypothetical protein' protein_id=YP_003853959.1 transl_table=11
NC_014414	GenBank	CDS	670762	672495	+	1	.	codon_start=1 db_xref=GI:304320317 db_xref=GeneID:9708984 locus_tag=PB2503_03717 product='hypothetical protein' protein_id=YP_003853960.1 transl_table=11
NC_014414	GenBank	CDS	672637	672828	+	1	.	codon_start=1 db_xref=GI:304320318 db_xref=GeneID:9708985 locus_tag=PB2503_03722 product='hypothetical protein' protein_id=YP_003853961.1 transl_table=11
NC_014414	GenBank	CDS	672903	675254	+	1	.	codon_start=1 db_xref=GI:304320319 db_xref=GeneID:9708986 locus_tag=PB2503_03727 product='TonB-dependent receptor' protein_id=YP_003853962.1 transl_table=11
NC_014414	GenBank	CDS	675365	677236	+	1	.	codon_start=1 db_xref=GI:304320320 db_xref=GeneID:9708987 locus_tag=PB2503_03732 product='trkA domain protein' protein_id=YP_003853963.1 transl_table=11
NC_014414	GenBank	CDS	677339	678736	+	-1	.	codon_start=1 db_xref=GI:304320321 db_xref=GeneID:9708988 locus_tag=PB2503_03737 product='phage integrase' protein_id=YP_003853964.1 transl_table=11
NC_014414	GenBank	tRNA	678862	678936	+	-1	.	db_xref=GeneID:9708989 locus_tag=PB2503_t07306 product=tRNA-Gly
NC_014414	GenBank	CDS	679135	679641	+	1	.	codon_start=1 db_xref=GI:304320322 db_xref=GeneID:9711046 locus_tag=PB2503_03742 product='DNA-binding protein' protein_id=YP_003853965.1 transl_table=11
NC_014414	GenBank	CDS	679693	680634	+	1	.	codon_start=1 db_xref=GI:304320323 db_xref=GeneID:9708990 locus_tag=PB2503_03747 product=thioredoxin protein_id=YP_003853966.1 transl_table=11
NC_014414	GenBank	CDS	680690	681349	+	1	.	codon_start=1 db_xref=GI:304320324 db_xref=GeneID:9708991 locus_tag=PB2503_03752 product='hypothetical protein' protein_id=YP_003853967.1 transl_table=11
NC_014414	GenBank	CDS	681346	681537	+	1	.	codon_start=1 db_xref=GI:304320325 db_xref=GeneID:9708992 locus_tag=PB2503_03757 product='hypothetical protein' protein_id=YP_003853968.1 transl_table=11
NC_014414	GenBank	CDS	681625	682164	+	1	.	codon_start=1 db_xref=GI:304320326 db_xref=GeneID:9708993 locus_tag=PB2503_03762 product='hypothetical protein' protein_id=YP_003853969.1 transl_table=11
NC_014414	GenBank	CDS	682339	682887	+	1	.	codon_start=1 db_xref=GI:304320327 db_xref=GeneID:9708994 locus_tag=PB2503_03767 product='3-hydroxydecanoyl-ACP dehydratase' protein_id=YP_003853970.1 transl_table=11
NC_014414	GenBank	CDS	682969	684189	+	1	.	codon_start=1 db_xref=GI:304320328 db_xref=GeneID:9708995 locus_tag=PB2503_03772 product='3-oxoacyl-(acyl carrier protein) synthase' protein_id=YP_003853971.1 transl_table=11
NC_014414	GenBank	CDS	684343	685458	+	-1	.	codon_start=1 db_xref=GI:304320329 db_xref=GeneID:9708996 locus_tag=PB2503_03777 product='secreted protein' protein_id=YP_003853972.1 transl_table=11
NC_014414	GenBank	CDS	685680	686501	+	1	.	codon_start=1 db_xref=GI:304320330 db_xref=GeneID:9708997 locus_tag=PB2503_03782 product='enoyl-(acyl-carrier-protein) reductase' protein_id=YP_003853973.1 transl_table=11
NC_014414	GenBank	CDS	686691	687398	+	1	.	codon_start=1 db_xref=GI:304320331 db_xref=GeneID:9708998 locus_tag=PB2503_03787 product='hypothetical protein' protein_id=YP_003853974.1 transl_table=11
NC_014414	GenBank	CDS	687534	688739	+	1	.	codon_start=1 db_xref=GI:304320332 db_xref=GeneID:9708999 locus_tag=PB2503_03792 product='periplasmic dipeptidase' protein_id=YP_003853975.1 transl_table=11
NC_014414	GenBank	CDS	688748	689515	+	-1	.	codon_start=1 db_xref=GI:304320333 db_xref=GeneID:9709000 locus_tag=PB2503_03797 product=oxidoreductase protein_id=YP_003853976.1 transl_table=11
NC_014414	GenBank	CDS	689595	690017	+	-1	.	codon_start=1 db_xref=GI:304320334 db_xref=GeneID:9709001 locus_tag=PB2503_03802 product='hypothetical protein' protein_id=YP_003853977.1 transl_table=11
NC_014414	GenBank	CDS	690084	691358	+	-1	.	codon_start=1 db_xref=GI:304320335 db_xref=GeneID:9709002 locus_tag=PB2503_03807 product='gamma-glutamyl phosphate reductase' protein_id=YP_003853978.1 transl_table=11
NC_014414	GenBank	CDS	691339	692427	+	-1	.	codon_start=1 db_xref=GI:304320336 db_xref=GeneID:9709003 locus_tag=PB2503_03812 product='gamma-glutamyl kinase' protein_id=YP_003853979.1 transl_table=11
NC_014414	GenBank	CDS	692642	693277	+	1	.	codon_start=1 db_xref=GI:304320337 db_xref=GeneID:9709004 locus_tag=PB2503_03817 product='short-chain dehydrogenase/reductase' protein_id=YP_003853980.1 transl_table=11
NC_014414	GenBank	CDS	693274	693588	+	1	.	codon_start=1 db_xref=GI:304320338 db_xref=GeneID:9709005 locus_tag=PB2503_03822 product='hypothetical protein' protein_id=YP_003853981.1 transl_table=11
NC_014414	GenBank	CDS	693597	694700	+	-1	.	codon_start=1 db_xref=GI:304320339 db_xref=GeneID:9709006 locus_tag=PB2503_03827 product='sensory box histidine kinase' protein_id=YP_003853982.1 transl_table=11
NC_014414	GenBank	CDS	694914	695522	+	1	.	codon_start=1 db_xref=GI:304320340 db_xref=GeneID:9709007 locus_tag=PB2503_03832 product='recombination protein RecR' protein_id=YP_003853983.1 transl_table=11
NC_014414	GenBank	CDS	695594	696700	+	1	.	codon_start=1 db_xref=GI:304320341 db_xref=GeneID:9709008 locus_tag=PB2503_03837 product='glutathione dependent formaldehyde dehydrogenase' protein_id=YP_003853984.1 transl_table=11
NC_014414	GenBank	CDS	696724	697113	+	1	.	codon_start=1 db_xref=GI:304320342 db_xref=GeneID:9709009 locus_tag=PB2503_03842 product='hypothetical protein' protein_id=YP_003853985.1 transl_table=11
NC_014414	GenBank	CDS	697117	697947	+	1	.	codon_start=1 db_xref=GI:304320343 db_xref=GeneID:9709010 locus_tag=PB2503_03847 product='esterase D' protein_id=YP_003853986.1 transl_table=11
NC_014414	GenBank	CDS	697996	698223	+	1	.	codon_start=1 db_xref=GI:304320344 db_xref=GeneID:9709011 locus_tag=PB2503_03852 product='hypothetical protein' protein_id=YP_003853987.1 transl_table=11
NC_014414	GenBank	CDS	698220	698711	+	1	.	codon_start=1 db_xref=GI:304320345 db_xref=GeneID:9709012 locus_tag=PB2503_03857 product='PilT protein, N-terminal' protein_id=YP_003853988.1 transl_table=11
NC_014414	GenBank	CDS	698872	699456	+	1	.	codon_start=1 db_xref=GI:304320346 db_xref=GeneID:9709013 locus_tag=PB2503_03862 product='hypothetical protein' protein_id=YP_003853989.1 transl_table=11
NC_014414	GenBank	CDS	699506	701329	+	1	.	codon_start=1 db_xref=GI:304320347 db_xref=GeneID:9709014 locus_tag=PB2503_03867 product='DNA polymerase III subunits gamma and tau' protein_id=YP_003853990.1 transl_table=11
NC_014414	GenBank	CDS	701326	701841	+	1	.	codon_start=1 db_xref=GI:304320348 db_xref=GeneID:9709015 locus_tag=PB2503_03872 product='DinB family protein' protein_id=YP_003853991.1 transl_table=11
NC_014414	GenBank	CDS	701855	702181	+	1	.	codon_start=1 db_xref=GI:304320349 db_xref=GeneID:9709016 locus_tag=PB2503_03877 product='hypothetical protein' protein_id=YP_003853992.1 transl_table=11
NC_014414	GenBank	CDS	702212	704428	+	-1	.	codon_start=1 db_xref=GI:304320350 db_xref=GeneID:9709017 locus_tag=PB2503_03882 product='primosomal protein N'' protein_id=YP_003853993.1 transl_table=11
NC_014414	GenBank	CDS	704522	705004	+	1	.	codon_start=1 db_xref=GI:304320351 db_xref=GeneID:9709018 locus_tag=PB2503_03887 product='protein tyrosine phosphatase' protein_id=YP_003853994.1 transl_table=11
NC_014414	GenBank	CDS	704997	705872	+	1	.	codon_start=1 db_xref=GI:304320352 db_xref=GeneID:9709019 locus_tag=PB2503_03892 product='hypothetical protein' protein_id=YP_003853995.1 transl_table=11
NC_014414	GenBank	CDS	706064	707791	+	1	.	codon_start=1 db_xref=GI:304320353 db_xref=GeneID:9709020 locus_tag=PB2503_03897 product='sensor histidine kinase/response regulator' protein_id=YP_003853996.1 transl_table=11
NC_014414	GenBank	CDS	707860	709260	+	1	.	codon_start=1 db_xref=GI:304320354 db_xref=GeneID:9709021 locus_tag=PB2503_03902 product='S-adenosyl-L-homocysteine hydrolase' protein_id=YP_003853997.1 transl_table=11
NC_014414	GenBank	CDS	709385	710461	+	1	.	codon_start=1 db_xref=GI:304320355 db_xref=GeneID:9709022 locus_tag=PB2503_03907 product=hexosyltransferase protein_id=YP_003853998.1 transl_table=11
NC_014414	GenBank	CDS	710589	712595	+	1	.	codon_start=1 db_xref=GI:304320356 db_xref=GeneID:9709023 locus_tag=PB2503_03912 product='cell volume regulation protein CvrA' protein_id=YP_003853999.1 transl_table=11
NC_014414	GenBank	CDS	712868	713443	+	1	.	codon_start=1 db_xref=GI:304320357 db_xref=GeneID:9709024 locus_tag=PB2503_03917 product='outer membrane lipoprotein Blc' protein_id=YP_003854000.1 transl_table=11
NC_014414	GenBank	CDS	713556	714464	+	1	.	codon_start=1 db_xref=GI:304320358 db_xref=GeneID:9709025 locus_tag=PB2503_03922 product='MutT/nudix family protein' protein_id=YP_003854001.1 transl_table=11
NC_014414	GenBank	CDS	714434	715291	+	-1	.	codon_start=1 db_xref=GI:304320359 db_xref=GeneID:9709026 locus_tag=PB2503_03927 product='prephenate dehydratase' protein_id=YP_003854002.1 transl_table=11
NC_014414	GenBank	CDS	715413	716096	+	1	.	codon_start=1 db_xref=GI:304320360 db_xref=GeneID:9709027 locus_tag=PB2503_03932 product='cytochrome C' protein_id=YP_003854003.1 transl_table=11
NC_014414	GenBank	CDS	716118	716354	+	1	.	codon_start=1 db_xref=GI:304320361 db_xref=GeneID:9709028 locus_tag=PB2503_03937 product='hypothetical protein' protein_id=YP_003854004.1 transl_table=11
NC_014414	GenBank	CDS	716343	717119	+	-1	.	codon_start=1 db_xref=GI:304320362 db_xref=GeneID:9709029 locus_tag=PB2503_03942 product='peptidase/amylase-like protein' protein_id=YP_003854005.1 transl_table=11
NC_014414	GenBank	CDS	717116	718048	+	-1	.	codon_start=1 db_xref=GI:304320363 db_xref=GeneID:9709030 locus_tag=PB2503_03947 product='Peptidase U61, LD-carboxypeptidase A' protein_id=YP_003854006.1 transl_table=11
NC_014414	GenBank	CDS	718041	718394	+	-1	.	codon_start=1 db_xref=GI:304320364 db_xref=GeneID:9709031 locus_tag=PB2503_03952 product='hypothetical protein' protein_id=YP_003854007.1 transl_table=11
NC_014414	GenBank	CDS	718461	719297	+	-1	.	codon_start=1 db_xref=GI:304320365 db_xref=GeneID:9709032 locus_tag=PB2503_03957 product='hypothetical protein' protein_id=YP_003854008.1 transl_table=11
NC_014414	GenBank	CDS	719297	720019	+	-1	.	codon_start=1 db_xref=GI:304320366 db_xref=GeneID:9709033 locus_tag=PB2503_03962 product='haloacid dehalogenase superfamily hydrolase' protein_id=YP_003854009.1 transl_table=11
NC_014414	GenBank	CDS	720031	721107	+	-1	.	codon_start=1 db_xref=GI:304320367 db_xref=GeneID:9709034 locus_tag=PB2503_03967 product='hypothetical protein' protein_id=YP_003854010.1 transl_table=11
NC_014414	GenBank	CDS	721206	721925	+	1	.	codon_start=1 db_xref=GI:304320368 db_xref=GeneID:9709035 locus_tag=PB2503_03972 product='NAD-dependent deacetylase' protein_id=YP_003854011.1 transl_table=11
NC_014414	GenBank	CDS	721929	722216	+	1	.	codon_start=1 db_xref=GI:304320369 db_xref=GeneID:9709036 locus_tag=PB2503_03977 product='pterin-4-alpha-carbinolamine dehydratase' protein_id=YP_003854012.1 transl_table=11
NC_014414	GenBank	CDS	722379	723077	+	1	.	codon_start=1 db_xref=GI:304320370 db_xref=GeneID:9709037 locus_tag=PB2503_03982 product='two-component system response regulator' protein_id=YP_003854013.1 transl_table=11
NC_014414	GenBank	CDS	723097	724854	+	1	.	codon_start=1 db_xref=GI:304320371 db_xref=GeneID:9709038 locus_tag=PB2503_03987 product='sensor histidine kinase' protein_id=YP_003854014.1 transl_table=11
NC_014414	GenBank	CDS	724893	725339	+	1	.	codon_start=1 db_xref=GI:304320372 db_xref=GeneID:9709039 locus_tag=PB2503_03992 product='hypothetical protein' protein_id=YP_003854015.1 transl_table=11
NC_014414	GenBank	CDS	725367	725786	+	1	.	codon_start=1 db_xref=GI:304320373 db_xref=GeneID:9709040 locus_tag=PB2503_03997 product='hypothetical protein' protein_id=YP_003854016.1 transl_table=11
NC_014414	GenBank	CDS	725783	726061	+	1	.	codon_start=1 db_xref=GI:304320374 db_xref=GeneID:9709041 locus_tag=PB2503_04002 product='hypothetical protein' protein_id=YP_003854017.1 transl_table=11
NC_014414	GenBank	CDS	726058	726537	+	1	.	codon_start=1 db_xref=GI:304320375 db_xref=GeneID:9709042 locus_tag=PB2503_04007 product='hypothetical protein' protein_id=YP_003854018.1 transl_table=11
NC_014414	GenBank	CDS	726678	727109	+	1	.	codon_start=1 db_xref=GI:304320376 db_xref=GeneID:9709043 locus_tag=PB2503_04012 product='hypothetical protein' protein_id=YP_003854019.1 transl_table=11
NC_014414	GenBank	CDS	727167	729197	+	-1	.	codon_start=1 db_xref=GI:304320377 db_xref=GeneID:9709044 locus_tag=PB2503_04017 product=metalloprotease protein_id=YP_003854020.1 transl_table=11
NC_014414	GenBank	CDS	729463	731262	+	-1	.	codon_start=1 db_xref=GI:304320378 db_xref=GeneID:9709045 locus_tag=PB2503_04022 product='GTP-binding protein LepA' protein_id=YP_003854021.1 transl_table=11
NC_014414	GenBank	CDS	731415	732122	+	1	.	codon_start=1 db_xref=GI:304320379 db_xref=GeneID:9709046 locus_tag=PB2503_04027 product='aconitate hydratase' protein_id=YP_003854022.1 transl_table=11
NC_014414	GenBank	CDS	732537	735224	+	-1	.	codon_start=1 db_xref=GI:304320380 db_xref=GeneID:9709047 locus_tag=PB2503_04032 product='aconitate hydratase 1' protein_id=YP_003854023.1 transl_table=11
NC_014414	GenBank	CDS	735415	736071	+	1	.	codon_start=1 db_xref=GI:304320381 db_xref=GeneID:9709048 locus_tag=PB2503_04037 product='heme exporter protein A (heme ABC transporter ATP-binding protein), cytochrome c biogenesis protein' protein_id=YP_003854024.1 transl_table=11
NC_014414	GenBank	CDS	736068	736712	+	1	.	codon_start=1 db_xref=GI:304320382 db_xref=GeneID:9709049 locus_tag=PB2503_04042 product='heme exporter protein CcmB' protein_id=YP_003854025.1 transl_table=11
NC_014414	GenBank	CDS	736808	737278	+	1	.	codon_start=1 db_xref=GI:304320383 db_xref=GeneID:9709050 locus_tag=PB2503_04047 product='hypothetical protein' protein_id=YP_003854026.1 transl_table=11
NC_014414	GenBank	CDS	737415	738179	+	1	.	codon_start=1 db_xref=GI:304320384 db_xref=GeneID:9709051 locus_tag=PB2503_04052 product='hypothetical protein' protein_id=YP_003854027.1 transl_table=11
NC_014414	GenBank	CDS	738289	739827	+	1	.	codon_start=1 db_xref=GI:304320385 db_xref=GeneID:9709052 locus_tag=PB2503_04057 product='hypothetical protein' protein_id=YP_003854028.1 transl_table=11
NC_014414	GenBank	CDS	739824	740777	+	1	.	codon_start=1 db_xref=GI:304320386 db_xref=GeneID:9709053 locus_tag=PB2503_04062 product='diaminopimelate epimerase' protein_id=YP_003854029.1 transl_table=11
NC_014414	GenBank	CDS	740788	741636	+	1	.	codon_start=1 db_xref=GI:304320387 db_xref=GeneID:9709054 locus_tag=PB2503_04067 product='diaminopimelate epimerase' protein_id=YP_003854030.1 transl_table=11
NC_014414	GenBank	CDS	741767	742921	+	1	.	codon_start=1 db_xref=GI:304320388 db_xref=GeneID:9709055 locus_tag=PB2503_04072 product='hypothetical protein' protein_id=YP_003854031.1 transl_table=11
NC_014414	GenBank	CDS	742914	744293	+	1	.	codon_start=1 db_xref=GI:304320389 db_xref=GeneID:9709056 locus_tag=PB2503_04077 product='FtsY, signal recognition particle-docking protein' protein_id=YP_003854032.1 transl_table=11
NC_014414	GenBank	CDS	744247	744525	+	-1	.	codon_start=1 db_xref=GI:304320390 db_xref=GeneID:9709057 locus_tag=PB2503_04082 product=permease protein_id=YP_003854033.1 transl_table=11
NC_014414	GenBank	CDS	744611	745306	+	1	.	codon_start=1 db_xref=GI:304320391 db_xref=GeneID:9709058 locus_tag=PB2503_04087 product='intracellular septation protein' protein_id=YP_003854034.1 transl_table=11
NC_014414	GenBank	CDS	745355	745894	+	-1	.	codon_start=1 db_xref=GI:304320392 db_xref=GeneID:9709059 locus_tag=PB2503_04092 product='hypothetical protein' protein_id=YP_003854035.1 transl_table=11
NC_014414	GenBank	CDS	746139	746747	+	1	.	codon_start=1 db_xref=GI:304320393 db_xref=GeneID:9709060 locus_tag=PB2503_04097 product='MarR family transcriptional regulator' protein_id=YP_003854036.1 transl_table=11
NC_014414	GenBank	CDS	746843	747637	+	-1	.	codon_start=1 db_xref=GI:304320394 db_xref=GeneID:9709061 locus_tag=PB2503_04102 product='exodeoxyribonuclease III' protein_id=YP_003854037.1 transl_table=11
NC_014414	GenBank	CDS	747818	749023	+	-1	.	codon_start=1 db_xref=GI:304320395 db_xref=GeneID:9709062 locus_tag=PB2503_04107 product='hypothetical protein' protein_id=YP_003854038.1 transl_table=11
NC_014414	GenBank	CDS	749149	749910	+	1	.	codon_start=1 db_xref=GI:304320396 db_xref=GeneID:9709063 locus_tag=PB2503_04112 product='orphan protein' protein_id=YP_003854039.1 transl_table=11
NC_014414	GenBank	CDS	749911	750531	+	-1	.	codon_start=1 db_xref=GI:304320397 db_xref=GeneID:9709064 locus_tag=PB2503_04117 product='hypothetical protein' protein_id=YP_003854040.1 transl_table=11
NC_014414	GenBank	CDS	750721	751575	+	-1	.	codon_start=1 db_xref=GI:304320398 db_xref=GeneID:9709065 locus_tag=PB2503_04122 product='hypothetical protein' protein_id=YP_003854041.1 transl_table=11
NC_014414	GenBank	CDS	751773	752081	+	1	.	codon_start=1 db_xref=GI:304320399 db_xref=GeneID:9709066 locus_tag=PB2503_04127 product='hypothetical protein' protein_id=YP_003854042.1 transl_table=11
NC_014414	GenBank	CDS	752110	754596	+	-1	.	codon_start=1 db_xref=GI:304320400 db_xref=GeneID:9709067 locus_tag=PB2503_04132 product='hypothetical protein' protein_id=YP_003854043.1 transl_table=11
NC_014414	GenBank	CDS	754700	755026	+	-1	.	codon_start=1 db_xref=GI:304320401 db_xref=GeneID:9709068 locus_tag=PB2503_04137 product='hypothetical protein' protein_id=YP_003854044.1 transl_table=11
NC_014414	GenBank	CDS	755187	756425	+	1	.	codon_start=1 db_xref=GI:304320402 db_xref=GeneID:9709069 locus_tag=PB2503_04142 product='UbiH/COQ6 monooxygenase' protein_id=YP_003854045.1 transl_table=11
NC_014414	GenBank	CDS	756524	757048	+	-1	.	codon_start=1 db_xref=GI:304320403 db_xref=GeneID:9709070 locus_tag=PB2503_04147 product='hypothetical protein' protein_id=YP_003854046.1 transl_table=11
NC_014414	GenBank	CDS	757048	757758	+	-1	.	codon_start=1 db_xref=GI:304320404 db_xref=GeneID:9709071 locus_tag=PB2503_04152 product='dihydrodipicolinate reductase' protein_id=YP_003854047.1 transl_table=11
NC_014414	GenBank	CDS	757819	758976	+	-1	.	codon_start=1 db_xref=GI:304320405 db_xref=GeneID:9709072 locus_tag=PB2503_04157 product='Heat shock protein DnaJ' protein_id=YP_003854048.1 transl_table=11
NC_014414	GenBank	CDS	759351	761273	+	-1	.	codon_start=1 db_xref=GI:304320406 db_xref=GeneID:9709073 locus_tag=PB2503_04162 product='molecular chaperone DnaK' protein_id=YP_003854049.1 transl_table=11
NC_014414	GenBank	CDS	761516	763063	+	1	.	codon_start=1 db_xref=GI:304320407 db_xref=GeneID:9709074 locus_tag=PB2503_04167 product='transferrin-binding protein B' protein_id=YP_003854050.1 transl_table=11
NC_014414	GenBank	CDS	763119	764468	+	-1	.	codon_start=1 db_xref=GI:304320408 db_xref=GeneID:9709075 locus_tag=PB2503_04172 product='hypothetical protein' protein_id=YP_003854051.1 transl_table=11
NC_014414	GenBank	CDS	764583	765212	+	-1	.	codon_start=1 db_xref=GI:304320409 db_xref=GeneID:9709076 locus_tag=PB2503_04177 product='GrpE, heat shock protein' protein_id=YP_003854052.1 transl_table=11
NC_014414	GenBank	CDS	765264	765617	+	1	.	codon_start=1 db_xref=GI:304320410 db_xref=GeneID:9709077 locus_tag=PB2503_04182 product='divalent cation tolerance protein' protein_id=YP_003854053.1 transl_table=11
NC_014414	GenBank	CDS	765672	766718	+	-1	.	codon_start=1 db_xref=GI:304320411 db_xref=GeneID:9709078 locus_tag=PB2503_04187 product='heat-inducible transcription repressor' protein_id=YP_003854054.1 transl_table=11
NC_014414	GenBank	CDS	766815	767519	+	1	.	codon_start=1 db_xref=GI:304320412 db_xref=GeneID:9709079 locus_tag=PB2503_04192 product='ribonuclease PH' protein_id=YP_003854055.1 transl_table=11
NC_014414	GenBank	CDS	767523	768548	+	1	.	codon_start=1 db_xref=GI:304320413 db_xref=GeneID:9709080 locus_tag=PB2503_04197 product='hypothetical protein' protein_id=YP_003854056.1 transl_table=11
NC_014414	GenBank	CDS	768552	768857	+	-1	.	codon_start=1 db_xref=GI:304320414 db_xref=GeneID:9709081 locus_tag=PB2503_04202 product='hypothetical protein' protein_id=YP_003854057.1 transl_table=11
NC_014414	GenBank	CDS	768851	769054	+	-1	.	codon_start=1 db_xref=GI:304320415 db_xref=GeneID:9709082 locus_tag=PB2503_04207 product='hypothetical protein' protein_id=YP_003854058.1 transl_table=11
NC_014414	GenBank	CDS	769051	771666	+	-1	.	codon_start=1 db_xref=GI:304320416 db_xref=GeneID:9709083 locus_tag=PB2503_04212 product='Zn-dependent aminopeptidase' protein_id=YP_003854059.1 transl_table=11
NC_014414	GenBank	CDS	771840	772529	+	-1	.	codon_start=1 db_xref=GI:304320417 db_xref=GeneID:9709084 locus_tag=PB2503_04217 product='orotidine 5'-phosphate decarboxylase' protein_id=YP_003854060.1 transl_table=11
NC_014414	GenBank	CDS	772526	773191	+	-1	.	codon_start=1 db_xref=GI:304320418 db_xref=GeneID:9709085 locus_tag=PB2503_04222 product='Nth, endonuclease III' protein_id=YP_003854061.1 transl_table=11
NC_014414	GenBank	CDS	773228	773566	+	-1	.	codon_start=1 db_xref=GI:304320419 db_xref=GeneID:9709086 locus_tag=PB2503_04227 product='hypothetical protein' protein_id=YP_003854062.1 transl_table=11
NC_014414	GenBank	CDS	773642	774301	+	-1	.	codon_start=1 db_xref=GI:304320420 db_xref=GeneID:9709087 locus_tag=PB2503_04232 product='phosphoglycerate mutase' protein_id=YP_003854063.1 transl_table=11
NC_014414	GenBank	CDS	774366	775937	+	-1	.	codon_start=1 db_xref=GI:304320421 db_xref=GeneID:9709088 locus_tag=PB2503_04237 product='hypothetical protein' protein_id=YP_003854064.1 transl_table=11
NC_014414	GenBank	CDS	776134	777429	+	1	.	codon_start=1 db_xref=GI:304320422 db_xref=GeneID:9709089 locus_tag=PB2503_04242 product='hypothetical protein' protein_id=YP_003854065.1 transl_table=11
NC_014414	GenBank	CDS	777426	778418	+	1	.	codon_start=1 db_xref=GI:304320423 db_xref=GeneID:9709090 locus_tag=PB2503_04247 product='PhoH family protein' protein_id=YP_003854066.1 transl_table=11
NC_014414	GenBank	CDS	778415	778891	+	1	.	codon_start=1 db_xref=GI:304320424 db_xref=GeneID:9709091 locus_tag=PB2503_04252 product='hypothetical protein' protein_id=YP_003854067.1 transl_table=11
NC_014414	GenBank	CDS	778903	779880	+	1	.	codon_start=1 db_xref=GI:304320425 db_xref=GeneID:9709092 locus_tag=PB2503_04257 product='hypothetical protein' protein_id=YP_003854068.1 transl_table=11
NC_014414	GenBank	CDS	779914	781512	+	1	.	codon_start=1 db_xref=GI:304320426 db_xref=GeneID:9709093 locus_tag=PB2503_04262 product='apolipoprotein N-acyltransferase' protein_id=YP_003854069.1 transl_table=11
NC_014414	GenBank	CDS	781653	782021	+	1	.	codon_start=1 db_xref=GI:304320427 db_xref=GeneID:9709094 locus_tag=PB2503_04267 product='hypothetical protein' protein_id=YP_003854070.1 transl_table=11
NC_014414	GenBank	CDS	782095	783261	+	1	.	codon_start=1 db_xref=GI:304320428 db_xref=GeneID:9709095 locus_tag=PB2503_04272 product='S-adenosylmethionine synthetase' protein_id=YP_003854071.1 transl_table=11
NC_014414	GenBank	CDS	783236	783985	+	1	.	codon_start=1 db_xref=GI:304320429 db_xref=GeneID:9709096 locus_tag=PB2503_04277 product='tRNA (guanine-N(7)-)-methyltransferase' protein_id=YP_003854072.1 transl_table=11
NC_014414	GenBank	CDS	783948	784844	+	-1	.	codon_start=1 db_xref=GI:304320430 db_xref=GeneID:9709097 locus_tag=PB2503_04282 product='hypothetical protein' protein_id=YP_003854073.1 transl_table=11
NC_014414	GenBank	CDS	784914	785591	+	-1	.	codon_start=1 db_xref=GI:304320431 db_xref=GeneID:9709098 locus_tag=PB2503_04287 product='ThiJ/PfpI family protein' protein_id=YP_003854074.1 transl_table=11
NC_014414	GenBank	CDS	785772	786296	+	1	.	codon_start=1 db_xref=GI:304320432 db_xref=GeneID:9709099 locus_tag=PB2503_04292 product='hypothetical protein' protein_id=YP_003854075.1 transl_table=11
NC_014414	GenBank	CDS	786360	787937	+	1	.	codon_start=1 db_xref=GI:304320433 db_xref=GeneID:9709100 locus_tag=PB2503_04297 product='transcription elongation factor NusA' protein_id=YP_003854076.1 transl_table=11
NC_014414	GenBank	CDS	787952	788572	+	1	.	codon_start=1 db_xref=GI:304320434 db_xref=GeneID:9709101 locus_tag=PB2503_04302 product='hypothetical protein' protein_id=YP_003854077.1 transl_table=11
NC_014414	GenBank	CDS	788740	791367	+	1	.	codon_start=1 db_xref=GI:304320435 db_xref=GeneID:9709102 locus_tag=PB2503_04307 product='translation initiation factor IF-2' protein_id=YP_003854078.1 transl_table=11
NC_014414	GenBank	tRNA	791645	791720	+	1	.	db_xref=GeneID:9709103 locus_tag=PB2503_t07286 product=tRNA-Thr
NC_014414	GenBank	CDS	791933	792430	+	1	.	codon_start=1 db_xref=GI:304320436 db_xref=GeneID:9711047 locus_tag=PB2503_04312 product='hypothetical protein' protein_id=YP_003854079.1 transl_table=11
NC_014414	GenBank	CDS	792473	793561	+	1	.	codon_start=1 db_xref=GI:304320437 db_xref=GeneID:9709104 locus_tag=PB2503_04317 product='hypothetical protein' protein_id=YP_003854080.1 transl_table=11
NC_014414	GenBank	CDS	793577	794119	+	-1	.	codon_start=1 db_xref=GI:304320438 db_xref=GeneID:9709105 locus_tag=PB2503_04322 product='response regulator' protein_id=YP_003854081.1 transl_table=11
NC_014414	GenBank	CDS	794143	795531	+	-1	.	codon_start=1 db_xref=GI:304320439 db_xref=GeneID:9709106 locus_tag=PB2503_04327 product='two-component, sensor histidine protein kinase' protein_id=YP_003854082.1 transl_table=11
NC_014414	GenBank	CDS	795518	796099	+	1	.	codon_start=1 db_xref=GI:304320440 db_xref=GeneID:9709107 locus_tag=PB2503_04332 product='SCO1/SenC family protein' protein_id=YP_003854083.1 transl_table=11
NC_014414	GenBank	CDS	796181	797482	+	1	.	codon_start=1 db_xref=GI:304320441 db_xref=GeneID:9709108 locus_tag=PB2503_04337 product='hypothetical protein' protein_id=YP_003854084.1 transl_table=11
NC_014414	GenBank	CDS	797560	800382	+	1	.	codon_start=1 db_xref=GI:304320442 db_xref=GeneID:9709109 locus_tag=PB2503_04342 product='DNA polymerase I' protein_id=YP_003854085.1 transl_table=11
NC_014414	GenBank	CDS	800510	801121	+	1	.	codon_start=1 db_xref=GI:304320443 db_xref=GeneID:9709110 locus_tag=PB2503_04347 product='heat shock protein HtpX' protein_id=YP_003854086.1 transl_table=11
NC_014414	GenBank	CDS	801167	802093	+	-1	.	codon_start=1 db_xref=GI:304320444 db_xref=GeneID:9709111 locus_tag=PB2503_04352 product='heat shock protein HtpX' protein_id=YP_003854087.1 transl_table=11
NC_014414	GenBank	CDS	802158	802418	+	1	.	codon_start=1 db_xref=GI:304320445 db_xref=GeneID:9709112 locus_tag=PB2503_04357 product='hypothetical protein' protein_id=YP_003854088.1 transl_table=11
NC_014414	GenBank	CDS	802418	804616	+	1	.	codon_start=1 db_xref=GI:304320446 db_xref=GeneID:9709113 locus_tag=PB2503_04362 product='hypothetical protein' protein_id=YP_003854089.1 transl_table=11
NC_014414	GenBank	CDS	804591	805328	+	-1	.	codon_start=1 db_xref=GI:304320447 db_xref=GeneID:9709114 locus_tag=PB2503_04367 product='DNA polymerase III subunit epsilon-like 3'-5' exonuclease' protein_id=YP_003854090.1 transl_table=11
NC_014414	GenBank	CDS	805337	805948	+	-1	.	codon_start=1 db_xref=GI:304320448 db_xref=GeneID:9709115 locus_tag=PB2503_04372 product=kinase protein_id=YP_003854091.1 transl_table=11
NC_014414	GenBank	CDS	805945	806766	+	-1	.	codon_start=1 db_xref=GI:304320449 db_xref=GeneID:9709116 locus_tag=PB2503_04377 product='shikimate/quinate 5-dehydrogenase' protein_id=YP_003854092.1 transl_table=11
NC_014414	GenBank	CDS	806760	807353	+	-1	.	codon_start=1 db_xref=GI:304320450 db_xref=GeneID:9709117 locus_tag=PB2503_04382 product='Maf/YceF/YhdE family protein' protein_id=YP_003854093.1 transl_table=11
NC_014414	GenBank	CDS	807350	808219	+	-1	.	codon_start=1 db_xref=GI:304320451 db_xref=GeneID:9709118 locus_tag=PB2503_04387 product='hypothetical protein' protein_id=YP_003854094.1 transl_table=11
NC_014414	GenBank	CDS	808572	809594	+	1	.	codon_start=1 db_xref=GI:304320452 db_xref=GeneID:9709119 locus_tag=PB2503_04392 product='uroporphyrinogen decarboxylase' protein_id=YP_003854095.1 transl_table=11
NC_014414	GenBank	CDS	809604	810044	+	1	.	codon_start=1 db_xref=GI:304320453 db_xref=GeneID:9709120 locus_tag=PB2503_04397 product='hypothetical protein' protein_id=YP_003854096.1 transl_table=11
NC_014414	GenBank	CDS	810199	811518	+	1	.	codon_start=1 db_xref=GI:304320454 db_xref=GeneID:9709121 locus_tag=PB2503_04402 product='transcription termination factor Rho' protein_id=YP_003854097.1 transl_table=11
NC_014414	GenBank	CDS	811665	813053	+	1	.	codon_start=1 db_xref=GI:304320455 db_xref=GeneID:9709122 locus_tag=PB2503_04407 product='transmembrane protein' protein_id=YP_003854098.1 transl_table=11
NC_014414	GenBank	CDS	813170	813655	+	-1	.	codon_start=1 db_xref=GI:304320456 db_xref=GeneID:9709123 locus_tag=PB2503_04412 product='hypothetical protein' protein_id=YP_003854099.1 transl_table=11
NC_014414	GenBank	CDS	813826	814773	+	-1	.	codon_start=1 db_xref=GI:304320457 db_xref=GeneID:9709124 locus_tag=PB2503_04417 product='glycerophosphoryl diester phosphodiesterase' protein_id=YP_003854100.1 transl_table=11
NC_014414	GenBank	CDS	814825	815085	+	1	.	codon_start=1 db_xref=GI:304320458 db_xref=GeneID:9709125 locus_tag=PB2503_04422 product='hypothetical protein' protein_id=YP_003854101.1 transl_table=11
NC_014414	GenBank	CDS	815115	816380	+	1	.	codon_start=1 db_xref=GI:304320459 db_xref=GeneID:9709126 locus_tag=PB2503_04427 product='tRNA modification GTPase' protein_id=YP_003854102.1 transl_table=11
NC_014414	GenBank	CDS	816433	818304	+	1	.	codon_start=1 db_xref=GI:304320460 db_xref=GeneID:9709127 locus_tag=PB2503_04432 product='glucose-inhibited division protein A' protein_id=YP_003854103.1 transl_table=11
NC_014414	GenBank	CDS	818297	818944	+	1	.	codon_start=1 db_xref=GI:304320461 db_xref=GeneID:9709128 locus_tag=PB2503_04437 product='glucose inhibited division protein B' protein_id=YP_003854104.1 transl_table=11
NC_014414	GenBank	CDS	818992	819732	+	1	.	codon_start=1 db_xref=GI:304320462 db_xref=GeneID:9709129 locus_tag=PB2503_04442 product='chromosome partitioning protein ParA' protein_id=YP_003854105.1 transl_table=11
NC_014414	GenBank	CDS	819732	820631	+	1	.	codon_start=1 db_xref=GI:304320463 db_xref=GeneID:9709130 locus_tag=PB2503_04447 product='ParB-like partition protein' protein_id=YP_003854106.1 transl_table=11
NC_014414	GenBank	CDS	820638	821690	+	1	.	codon_start=1 db_xref=GI:304320464 db_xref=GeneID:9709131 locus_tag=PB2503_04452 product='low specificity L-threonine aldolase' protein_id=YP_003854107.1 transl_table=11
NC_014414	GenBank	CDS	821687	822586	+	-1	.	codon_start=1 db_xref=GI:304320465 db_xref=GeneID:9709132 locus_tag=PB2503_04457 product='histone deacetylase/AcuC/AphA family protein' protein_id=YP_003854108.1 transl_table=11
NC_014414	GenBank	CDS	822588	823556	+	-1	.	codon_start=1 db_xref=GI:304320466 db_xref=GeneID:9709133 locus_tag=PB2503_04462 product=ferrochelatase protein_id=YP_003854109.1 transl_table=11
NC_014414	GenBank	CDS	823705	824268	+	1	.	codon_start=1 db_xref=GI:304320467 db_xref=GeneID:9709134 locus_tag=PB2503_04467 product='hypothetical protein' protein_id=YP_003854110.1 transl_table=11
NC_014414	GenBank	CDS	824265	826415	+	1	.	codon_start=1 db_xref=GI:304320468 db_xref=GeneID:9709135 locus_tag=PB2503_04472 product='prolyl oligopeptidase' protein_id=YP_003854111.1 transl_table=11
NC_014414	GenBank	CDS	826439	827836	+	1	.	codon_start=1 db_xref=GI:304320469 db_xref=GeneID:9709136 locus_tag=PB2503_04477 product='proton/glutamate symporter' protein_id=YP_003854112.1 transl_table=11
NC_014414	GenBank	CDS	827912	828373	+	1	.	codon_start=1 db_xref=GI:304320470 db_xref=GeneID:9709137 locus_tag=PB2503_04482 product='hypothetical protein' protein_id=YP_003854113.1 transl_table=11
NC_014414	GenBank	CDS	828579	830069	+	1	.	codon_start=1 db_xref=GI:304320471 db_xref=GeneID:9709138 locus_tag=PB2503_04487 product='signal recognition particle protein' protein_id=YP_003854114.1 transl_table=11
NC_014414	GenBank	CDS	830066	830491	+	1	.	codon_start=1 db_xref=GI:304320472 db_xref=GeneID:9709139 locus_tag=PB2503_04492 product='hypothetical protein' protein_id=YP_003854115.1 transl_table=11
NC_014414	GenBank	CDS	830502	830921	+	1	.	codon_start=1 db_xref=GI:304320473 db_xref=GeneID:9709140 locus_tag=PB2503_04497 product='30s ribosomal protein s16' protein_id=YP_003854116.1 transl_table=11
NC_014414	GenBank	CDS	830937	831500	+	1	.	codon_start=1 db_xref=GI:304320474 db_xref=GeneID:9709141 locus_tag=PB2503_04502 product='16S rRNA processing protein' protein_id=YP_003854117.1 transl_table=11
NC_014414	GenBank	CDS	831500	831700	+	1	.	codon_start=1 db_xref=GI:304320475 db_xref=GeneID:9709142 locus_tag=PB2503_04507 product='phenylalanyl-tRNA synthetase subunit beta' protein_id=YP_003854118.1 transl_table=11
NC_014414	GenBank	CDS	831716	834091	+	-1	.	codon_start=1 db_xref=GI:304320476 db_xref=GeneID:9709143 locus_tag=PB2503_04512 product='phenylalanyl-tRNA synthetase subunit beta' protein_id=YP_003854119.1 transl_table=11
NC_014414	GenBank	CDS	834101	835168	+	-1	.	codon_start=1 db_xref=GI:304320477 db_xref=GeneID:9709144 locus_tag=PB2503_04517 product='phenylalanyl-tRNA synthetase subunit alpha' protein_id=YP_003854120.1 transl_table=11
NC_014414	GenBank	CDS	835334	835693	+	-1	.	codon_start=1 db_xref=GI:304320478 db_xref=GeneID:9709145 locus_tag=PB2503_04522 product='50S ribosomal protein L20' protein_id=YP_003854121.1 transl_table=11
NC_014414	GenBank	CDS	835713	835913	+	-1	.	codon_start=1 db_xref=GI:304320479 db_xref=GeneID:9709146 locus_tag=PB2503_04527 product='50S ribosomal protein L35' protein_id=YP_003854122.1 transl_table=11
NC_014414	GenBank	CDS	836042	837433	+	-1	.	codon_start=1 db_xref=GI:304320480 db_xref=GeneID:9709147 locus_tag=PB2503_04532 product='hypothetical protein' protein_id=YP_003854123.1 transl_table=11
NC_014414	GenBank	CDS	837469	838086	+	-1	.	codon_start=1 db_xref=GI:304320481 db_xref=GeneID:9709148 locus_tag=PB2503_04537 product='smr domain-containing protein' protein_id=YP_003854124.1 transl_table=11
NC_014414	GenBank	CDS	838070	839329	+	-1	.	codon_start=1 db_xref=GI:304320482 db_xref=GeneID:9709149 locus_tag=PB2503_04542 product='membrane-bound lytic murein transglycosylase A' protein_id=YP_003854125.1 transl_table=11
NC_014414	GenBank	CDS	839384	840052	+	-1	.	codon_start=1 db_xref=GI:304320483 db_xref=GeneID:9709150 locus_tag=PB2503_04547 product='hypothetical protein' protein_id=YP_003854126.1 transl_table=11
NC_014414	GenBank	CDS	840190	840582	+	1	.	codon_start=1 db_xref=GI:304320484 db_xref=GeneID:9709151 locus_tag=PB2503_04552 product='FxsA protein' protein_id=YP_003854127.1 transl_table=11
NC_014414	GenBank	CDS	840651	841148	+	1	.	codon_start=1 db_xref=GI:304320485 db_xref=GeneID:9709152 locus_tag=PB2503_04557 product='export protein SecB' protein_id=YP_003854128.1 transl_table=11
NC_014414	GenBank	CDS	841253	842047	+	1	.	codon_start=1 db_xref=GI:304320486 db_xref=GeneID:9709153 locus_tag=PB2503_04562 product='two-component response regulator' protein_id=YP_003854129.1 transl_table=11
NC_014414	GenBank	CDS	842050	842808	+	-1	.	codon_start=1 db_xref=GI:304320487 db_xref=GeneID:9709154 locus_tag=PB2503_04567 product='molybdenum cofactor biosynthesis protein MoeB' protein_id=YP_003854130.1 transl_table=11
NC_014414	GenBank	CDS	842805	843266	+	-1	.	codon_start=1 db_xref=GI:304320488 db_xref=GeneID:9709155 locus_tag=PB2503_04572 product='deoxyuridine 5'triphosphate nucleotidohydrolase' protein_id=YP_003854131.1 transl_table=11
NC_014414	GenBank	CDS	843263	844594	+	-1	.	codon_start=1 db_xref=GI:304320489 db_xref=GeneID:9709156 locus_tag=PB2503_04577 product='bifunctional folylpolyglutamate synthase/ dihydrofolate synthase' protein_id=YP_003854132.1 transl_table=11
NC_014414	GenBank	CDS	844594	845574	+	-1	.	codon_start=1 db_xref=GI:304320490 db_xref=GeneID:9709157 locus_tag=PB2503_04582 product='acetyl-CoA carboxylase subunit beta' protein_id=YP_003854133.1 transl_table=11
NC_014414	GenBank	CDS	845571	846398	+	-1	.	codon_start=1 db_xref=GI:304320491 db_xref=GeneID:9709158 locus_tag=PB2503_04587 product='tryptophan synthase subunit alpha' protein_id=YP_003854134.1 transl_table=11
NC_014414	GenBank	CDS	846449	846628	+	-1	.	codon_start=1 db_xref=GI:304320492 db_xref=GeneID:9709159 locus_tag=PB2503_04592 product='tryptophan synthase subunit beta' protein_id=YP_003854135.1 transl_table=11
NC_014414	GenBank	CDS	846763	848025	+	-1	.	codon_start=1 db_xref=GI:304320493 db_xref=GeneID:9709160 locus_tag=PB2503_04597 product='tryptophan synthase subunit beta' protein_id=YP_003854136.1 transl_table=11
NC_014414	GenBank	CDS	848041	848757	+	-1	.	codon_start=1 db_xref=GI:304320494 db_xref=GeneID:9709161 locus_tag=PB2503_04602 product='N-(5'-phosphoribosyl) anthranilate isomerase' protein_id=YP_003854137.1 transl_table=11
NC_014414	GenBank	CDS	848726	849067	+	-1	.	codon_start=1 db_xref=GI:304320495 db_xref=GeneID:9709162 locus_tag=PB2503_04607 product='integration host factor subunit beta' protein_id=YP_003854138.1 transl_table=11
NC_014414	GenBank	CDS	849077	849418	+	-1	.	codon_start=1 db_xref=GI:304320496 db_xref=GeneID:9709163 locus_tag=PB2503_04612 product='integration host factor beta chain' protein_id=YP_003854139.1 transl_table=11
NC_014414	GenBank	CDS	849606	850388	+	1	.	codon_start=1 db_xref=GI:304320497 db_xref=GeneID:9709164 locus_tag=PB2503_04617 product='ubiquinone/menaquinone biosynthesis methlytransferase UbiE' protein_id=YP_003854140.1 transl_table=11
NC_014414	GenBank	CDS	850393	851910	+	1	.	codon_start=1 db_xref=GI:304320498 db_xref=GeneID:9709165 locus_tag=PB2503_04622 product=UbiB protein_id=YP_003854141.1 transl_table=11
NC_014414	GenBank	CDS	851907	853181	+	1	.	codon_start=1 db_xref=GI:304320499 db_xref=GeneID:9709166 locus_tag=PB2503_04627 product='phosphopantothenoylcysteine synthase/decarboxylase' protein_id=YP_003854142.1 transl_table=11
NC_014414	GenBank	CDS	853286	854206	+	-1	.	codon_start=1 db_xref=GI:304320500 db_xref=GeneID:9709167 locus_tag=PB2503_04632 product='secreted protein' protein_id=YP_003854143.1 transl_table=11
NC_014414	GenBank	CDS	854320	855306	+	-1	.	codon_start=1 db_xref=GI:304320501 db_xref=GeneID:9709168 locus_tag=PB2503_04637 product='ABC transporter ATP-binding protein' protein_id=YP_003854144.1 transl_table=11
NC_014414	GenBank	CDS	855462	855836	+	1	.	codon_start=1 db_xref=GI:304320502 db_xref=GeneID:9709169 locus_tag=PB2503_04642 product='hypothetical protein' protein_id=YP_003854145.1 transl_table=11
NC_014414	GenBank	CDS	855918	856268	+	1	.	codon_start=1 db_xref=GI:304320503 db_xref=GeneID:9709170 locus_tag=PB2503_04647 product='hypothetical protein' protein_id=YP_003854146.1 transl_table=11
NC_014414	GenBank	CDS	856174	856743	+	-1	.	codon_start=1 db_xref=GI:304320504 db_xref=GeneID:9709171 locus_tag=PB2503_04652 product='hypothetical protein' protein_id=YP_003854147.1 transl_table=11
NC_014414	GenBank	CDS	856786	857334	+	-1	.	codon_start=1 db_xref=GI:304320505 db_xref=GeneID:9709172 locus_tag=PB2503_04657 product='hypothetical protein' protein_id=YP_003854148.1 transl_table=11
NC_014414	GenBank	CDS	857392	859053	+	-1	.	codon_start=1 db_xref=GI:304320506 db_xref=GeneID:9709173 locus_tag=PB2503_04662 product='hypothetical protein' protein_id=YP_003854149.1 transl_table=11
NC_014414	GenBank	CDS	859085	859861	+	-1	.	codon_start=1 db_xref=GI:304320507 db_xref=GeneID:9709174 locus_tag=PB2503_04667 product='dolichol-phosphate mannosyltransferase' protein_id=YP_003854150.1 transl_table=11
NC_014414	GenBank	CDS	859898	860869	+	-1	.	codon_start=1 db_xref=GI:304320508 db_xref=GeneID:9709175 locus_tag=PB2503_04672 product='prephenate dehydrogenase' protein_id=YP_003854151.1 transl_table=11
NC_014414	GenBank	CDS	861001	861417	+	-1	.	codon_start=1 db_xref=GI:304320509 db_xref=GeneID:9709176 locus_tag=PB2503_04677 product='50S ribosomal protein L19' protein_id=YP_003854152.1 transl_table=11
NC_014414	GenBank	CDS	861424	862134	+	-1	.	codon_start=1 db_xref=GI:304320510 db_xref=GeneID:9709177 locus_tag=PB2503_04682 product='tRNA (guanine-N1)-methyltransferase' protein_id=YP_003854153.1 transl_table=11
NC_014414	GenBank	CDS	862287	865214	+	1	.	codon_start=1 db_xref=GI:304320511 db_xref=GeneID:9709178 locus_tag=PB2503_04687 product='peptidase, M16 family protein' protein_id=YP_003854154.1 transl_table=11
NC_014414	GenBank	CDS	865313	866368	+	-1	.	codon_start=1 db_xref=GI:304320512 db_xref=GeneID:9709179 locus_tag=PB2503_04692 product='hypothetical protein' protein_id=YP_003854155.1 transl_table=11
NC_014414	GenBank	CDS	866368	866970	+	-1	.	codon_start=1 db_xref=GI:304320513 db_xref=GeneID:9709180 locus_tag=PB2503_04697 product='hypothetical protein' protein_id=YP_003854156.1 transl_table=11
NC_014414	GenBank	CDS	866967	869561	+	-1	.	codon_start=1 db_xref=GI:304320514 db_xref=GeneID:9709181 locus_tag=PB2503_04702 product='leucyl-tRNA synthetase' protein_id=YP_003854157.1 transl_table=11
NC_014414	GenBank	CDS	869651	870409	+	1	.	codon_start=1 db_xref=GI:304320515 db_xref=GeneID:9709182 locus_tag=PB2503_04707 product='hypothetical protein' protein_id=YP_003854158.1 transl_table=11
NC_014414	GenBank	CDS	870403	871023	+	1	.	codon_start=1 db_xref=GI:304320516 db_xref=GeneID:9709183 locus_tag=PB2503_04712 product='hypothetical protein' protein_id=YP_003854159.1 transl_table=11
NC_014414	GenBank	CDS	871020	871964	+	1	.	codon_start=1 db_xref=GI:304320517 db_xref=GeneID:9709184 locus_tag=PB2503_04717 product='hypothetical protein' protein_id=YP_003854160.1 transl_table=11
NC_014414	GenBank	CDS	872004	872462	+	-1	.	codon_start=1 db_xref=GI:304320518 db_xref=GeneID:9709185 locus_tag=PB2503_04722 product='hypothetical protein' protein_id=YP_003854161.1 transl_table=11
NC_014414	GenBank	CDS	872662	873909	+	1	.	codon_start=1 db_xref=GI:304320519 db_xref=GeneID:9709186 locus_tag=PB2503_04727 product='hypothetical protein' protein_id=YP_003854162.1 transl_table=11
NC_014414	GenBank	CDS	873871	874530	+	-1	.	codon_start=1 db_xref=GI:304320520 db_xref=GeneID:9709187 locus_tag=PB2503_04732 product='thiamine monophosphate synthase' protein_id=YP_003854163.1 transl_table=11
NC_014414	GenBank	CDS	874540	875220	+	1	.	codon_start=1 db_xref=GI:304320521 db_xref=GeneID:9709188 locus_tag=PB2503_04737 product='hypothetical protein' protein_id=YP_003854164.1 transl_table=11
NC_014414	GenBank	CDS	875217	875921	+	1	.	codon_start=1 db_xref=GI:304320522 db_xref=GeneID:9709189 locus_tag=PB2503_04742 product='DNA-binding response regulator' protein_id=YP_003854165.1 transl_table=11
NC_014414	GenBank	CDS	875926	877182	+	-1	.	codon_start=1 db_xref=GI:304320523 db_xref=GeneID:9709190 locus_tag=PB2503_04747 product='phosphodiesterase/alkaline phosphatase D' protein_id=YP_003854166.1 transl_table=11
NC_014414	GenBank	CDS	877230	878384	+	-1	.	codon_start=1 db_xref=GI:304320524 db_xref=GeneID:9709191 locus_tag=PB2503_04752 product='glycoside hydrolase family protein' protein_id=YP_003854167.1 transl_table=11
NC_014414	GenBank	CDS	878807	880189	+	1	.	codon_start=1 db_xref=GI:304320525 db_xref=GeneID:9709192 locus_tag=PB2503_04757 product='succinate-semialdehyde dehydrogenase' protein_id=YP_003854168.1 transl_table=11
NC_014414	GenBank	CDS	880236	881897	+	-1	.	codon_start=1 db_xref=GI:304320526 db_xref=GeneID:9709193 locus_tag=PB2503_04762 product='hypothetical protein' protein_id=YP_003854169.1 transl_table=11
NC_014414	GenBank	CDS	882042	883523	+	1	.	codon_start=1 db_xref=GI:304320527 db_xref=GeneID:9709194 locus_tag=PB2503_04767 product='dihydrolipoamide dehydrogenase' protein_id=YP_003854170.1 transl_table=11
NC_014414	GenBank	CDS	883595	886699	+	1	.	codon_start=1 db_xref=GI:304320528 db_xref=GeneID:9709195 locus_tag=PB2503_04772 product='proline dehydrogenase' protein_id=YP_003854171.1 transl_table=11
NC_014414	GenBank	CDS	886722	887846	+	-1	.	codon_start=1 db_xref=GI:304320529 db_xref=GeneID:9709196 locus_tag=PB2503_04777 product='hypothetical protein' protein_id=YP_003854172.1 transl_table=11
NC_014414	GenBank	CDS	887888	888874	+	1	.	codon_start=1 db_xref=GI:304320530 db_xref=GeneID:9709197 locus_tag=PB2503_04782 product='threonine dehydratase' protein_id=YP_003854173.1 transl_table=11
NC_014414	GenBank	CDS	888981	889658	+	-1	.	codon_start=1 db_xref=GI:304320531 db_xref=GeneID:9709198 locus_tag=PB2503_04787 product='MIP family protein' protein_id=YP_003854174.1 transl_table=11
NC_014414	GenBank	CDS	889746	889880	+	-1	.	codon_start=1 db_xref=GI:304320532 db_xref=GeneID:9709199 locus_tag=PB2503_04792 product='succinate dehydrogenase' protein_id=YP_003854175.1 transl_table=11
NC_014414	GenBank	CDS	890193	891317	+	-1	.	codon_start=1 db_xref=GI:304320533 db_xref=GeneID:9709200 locus_tag=PB2503_04797 product='hypothetical protein' protein_id=YP_003854176.1 transl_table=11
NC_014414	GenBank	CDS	891357	892154	+	-1	.	codon_start=1 db_xref=GI:304320534 db_xref=GeneID:9709201 locus_tag=PB2503_04802 product='Succinate dehydrogenase iron-sulfur protein' protein_id=YP_003854177.1 transl_table=11
NC_014414	GenBank	CDS	892159	892386	+	-1	.	codon_start=1 db_xref=GI:304320535 db_xref=GeneID:9709202 locus_tag=PB2503_04807 product='hypothetical protein' protein_id=YP_003854178.1 transl_table=11
NC_014414	GenBank	CDS	892448	894346	+	1	.	codon_start=1 db_xref=GI:304320536 db_xref=GeneID:9709203 locus_tag=PB2503_04812 product='hypothetical protein' protein_id=YP_003854179.1 transl_table=11
NC_014414	GenBank	CDS	894518	896260	+	-1	.	codon_start=1 db_xref=GI:304320537 db_xref=GeneID:9709204 locus_tag=PB2503_04817 product='succinate dehydrogenase' protein_id=YP_003854180.1 transl_table=11
NC_014414	GenBank	CDS	896330	896668	+	-1	.	codon_start=1 db_xref=GI:304320538 db_xref=GeneID:9709205 locus_tag=PB2503_04822 product='hypothetical protein' protein_id=YP_003854181.1 transl_table=11
NC_014414	GenBank	CDS	896672	897100	+	-1	.	codon_start=1 db_xref=GI:304320539 db_xref=GeneID:9709206 locus_tag=PB2503_04827 product='succinate dehydrogenase cytochrome B-556 subunit' protein_id=YP_003854182.1 transl_table=11
NC_014414	GenBank	CDS	897246	897755	+	1	.	codon_start=1 db_xref=GI:304320540 db_xref=GeneID:9709207 locus_tag=PB2503_04832 product='hypothetical protein' protein_id=YP_003854183.1 transl_table=11
NC_014414	GenBank	CDS	897978	898370	+	1	.	codon_start=1 db_xref=GI:304320541 db_xref=GeneID:9709208 locus_tag=PB2503_04837 product='hypothetical protein' protein_id=YP_003854184.1 transl_table=11
NC_014414	GenBank	CDS	898451	898660	+	1	.	codon_start=1 db_xref=GI:304320542 db_xref=GeneID:9709209 locus_tag=PB2503_04842 product='hypothetical protein' protein_id=YP_003854185.1 transl_table=11
NC_014414	GenBank	CDS	898839	899714	+	1	.	codon_start=1 db_xref=GI:304320543 db_xref=GeneID:9709210 locus_tag=PB2503_04847 product='hypothetical protein' protein_id=YP_003854186.1 transl_table=11
NC_014414	GenBank	CDS	899813	902164	+	-1	.	codon_start=1 db_xref=GI:304320544 db_xref=GeneID:9709211 locus_tag=PB2503_04852 product='phosphate acetyltransferase' protein_id=YP_003854187.1 transl_table=11
NC_014414	GenBank	CDS	902392	904509	+	-1	.	codon_start=1 db_xref=GI:304320545 db_xref=GeneID:9709212 locus_tag=PB2503_04857 product='hypothetical protein' protein_id=YP_003854188.1 transl_table=11
NC_014414	GenBank	CDS	905046	905537	+	1	.	codon_start=1 db_xref=GI:304320546 db_xref=GeneID:9709213 locus_tag=PB2503_04862 product='NifU-like domain-containing protein' protein_id=YP_003854189.1 transl_table=11
NC_014414	GenBank	CDS	905595	906203	+	1	.	codon_start=1 db_xref=GI:304320547 db_xref=GeneID:9709214 locus_tag=PB2503_04867 product='hypothetical protein' protein_id=YP_003854190.1 transl_table=11
NC_014414	GenBank	CDS	906200	906658	+	1	.	codon_start=1 db_xref=GI:304320548 db_xref=GeneID:9709215 locus_tag=PB2503_04872 product='Ribosomal-protein-alanine acetyltransferase' protein_id=YP_003854191.1 transl_table=11
NC_014414	GenBank	CDS	906675	907103	+	1	.	codon_start=1 db_xref=GI:304320549 db_xref=GeneID:9709216 locus_tag=PB2503_04877 product='ferric uptake regulation protein' protein_id=YP_003854192.1 transl_table=11
NC_014414	GenBank	CDS	907144	907776	+	1	.	codon_start=1 db_xref=GI:304320550 db_xref=GeneID:9709217 locus_tag=PB2503_04882 product='hypothetical protein' protein_id=YP_003854193.1 transl_table=11
NC_014414	GenBank	CDS	907831	908676	+	-1	.	codon_start=1 db_xref=GI:304320551 db_xref=GeneID:9709218 locus_tag=PB2503_04887 product='hydrolase, carbon-nitrogen family' protein_id=YP_003854194.1 transl_table=11
NC_014414	GenBank	CDS	908684	909679	+	-1	.	codon_start=1 db_xref=GI:304320552 db_xref=GeneID:9709219 locus_tag=PB2503_04892 product='hypothetical protein' protein_id=YP_003854195.1 transl_table=11
NC_014414	GenBank	CDS	909777	911165	+	-1	.	codon_start=1 db_xref=GI:304320553 db_xref=GeneID:9709220 locus_tag=PB2503_04897 product='transcriptional regulator' protein_id=YP_003854196.1 transl_table=11
NC_014414	GenBank	CDS	911378	912979	+	1	.	codon_start=1 db_xref=GI:304320554 db_xref=GeneID:9709221 locus_tag=PB2503_04902 product='isocitrate lyase' protein_id=YP_003854197.1 transl_table=11
NC_014414	GenBank	CDS	913121	913417	+	1	.	codon_start=1 db_xref=GI:304320555 db_xref=GeneID:9709222 locus_tag=PB2503_04907 product='glucosyltransferase MdoH' protein_id=YP_003854198.1 transl_table=11
NC_014414	GenBank	CDS	913542	915623	+	-1	.	codon_start=1 db_xref=GI:304320556 db_xref=GeneID:9709223 locus_tag=PB2503_04912 product='periplasmic glucans biosynthesis protein MdoH' protein_id=YP_003854199.1 transl_table=11
NC_014414	GenBank	CDS	915626	917305	+	-1	.	codon_start=1 db_xref=GI:304320557 db_xref=GeneID:9709224 locus_tag=PB2503_04917 product='periplasmic glucans biosynthesis protein OpgG' protein_id=YP_003854200.1 transl_table=11
NC_014414	GenBank	CDS	917367	917954	+	1	.	codon_start=1 db_xref=GI:304320558 db_xref=GeneID:9709225 locus_tag=PB2503_04922 product=Hemerythrin protein_id=YP_003854201.1 transl_table=11
NC_014414	GenBank	CDS	918149	918460	+	1	.	codon_start=1 db_xref=GI:304320559 db_xref=GeneID:9709226 locus_tag=PB2503_04927 product='hypothetical protein' protein_id=YP_003854202.1 transl_table=11
NC_014414	GenBank	CDS	918512	918940	+	-1	.	codon_start=1 db_xref=GI:304320560 db_xref=GeneID:9709227 locus_tag=PB2503_04932 product='osmotically inducible protein OsmC' protein_id=YP_003854203.1 transl_table=11
NC_014414	GenBank	CDS	919026	921323	+	1	.	codon_start=1 db_xref=GI:304320561 db_xref=GeneID:9709228 locus_tag=PB2503_04937 product='peptidase S9, prolyl oligopeptidase' protein_id=YP_003854204.1 transl_table=11
NC_014414	GenBank	CDS	921391	922551	+	1	.	codon_start=1 db_xref=GI:304320562 db_xref=GeneID:9709229 locus_tag=PB2503_04942 product=dehydrogenase protein_id=YP_003854205.1 transl_table=11
NC_014414	GenBank	CDS	922568	923074	+	1	.	codon_start=1 db_xref=GI:304320563 db_xref=GeneID:9709230 locus_tag=PB2503_04947 product='crea protein' protein_id=YP_003854206.1 transl_table=11
NC_014414	GenBank	CDS	923096	923521	+	1	.	codon_start=1 db_xref=GI:304320564 db_xref=GeneID:9709231 locus_tag=PB2503_04952 product='arsenate reductase' protein_id=YP_003854207.1 transl_table=11
NC_014414	GenBank	CDS	923525	924415	+	-1	.	codon_start=1 db_xref=GI:304320565 db_xref=GeneID:9709232 locus_tag=PB2503_04957 product='LysR family transcriptional regulator' protein_id=YP_003854208.1 transl_table=11
NC_014414	GenBank	CDS	924536	925942	+	1	.	codon_start=1 db_xref=GI:304320566 db_xref=GeneID:9709233 locus_tag=PB2503_04962 product='Uroporphyrin-III C-methyltransferase-like' protein_id=YP_003854209.1 transl_table=11
NC_014414	GenBank	CDS	925991	926368	+	1	.	codon_start=1 db_xref=GI:304320567 db_xref=GeneID:9709234 locus_tag=PB2503_04967 product='hypothetical protein' protein_id=YP_003854210.1 transl_table=11
NC_014414	GenBank	CDS	926368	928038	+	1	.	codon_start=1 db_xref=GI:304320568 db_xref=GeneID:9709235 locus_tag=PB2503_04972 product='hypothetical protein' protein_id=YP_003854211.1 transl_table=11
NC_014414	GenBank	CDS	928025	928417	+	1	.	codon_start=1 db_xref=GI:304320569 db_xref=GeneID:9709236 locus_tag=PB2503_04977 product='hypothetical protein' protein_id=YP_003854212.1 transl_table=11
NC_014414	GenBank	CDS	928432	929148	+	1	.	codon_start=1 db_xref=GI:304320570 db_xref=GeneID:9709237 locus_tag=PB2503_04982 product='phosphoadenosine phosphosulfate reductase' protein_id=YP_003854213.1 transl_table=11
NC_014414	GenBank	CDS	929250	929570	+	1	.	codon_start=1 db_xref=GI:304320571 db_xref=GeneID:9709238 locus_tag=PB2503_04987 product='ribosome-binding factor A' protein_id=YP_003854214.1 transl_table=11
NC_014414	GenBank	CDS	929646	930128	+	1	.	codon_start=1 db_xref=GI:304320572 db_xref=GeneID:9709239 locus_tag=PB2503_04992 product='tRNA pseudouridine synthase B' protein_id=YP_003854215.1 transl_table=11
NC_014414	GenBank	CDS	930244	931206	+	1	.	codon_start=1 db_xref=GI:304320573 db_xref=GeneID:9709240 locus_tag=PB2503_04997 product='tRNA pseudouridine synthase B' protein_id=YP_003854216.1 transl_table=11
NC_014414	GenBank	CDS	931214	931378	+	-1	.	codon_start=1 db_xref=GI:304320574 db_xref=GeneID:9709241 locus_tag=PB2503_05002 product='hypothetical protein' protein_id=YP_003854217.1 transl_table=11
NC_014414	GenBank	CDS	931595	932047	+	1	.	codon_start=1 db_xref=GI:304320575 db_xref=GeneID:9709242 locus_tag=PB2503_05007 product='hypothetical protein' protein_id=YP_003854218.1 transl_table=11
NC_014414	GenBank	CDS	932040	932801	+	-1	.	codon_start=1 db_xref=GI:304320576 db_xref=GeneID:9709243 locus_tag=PB2503_05012 product='tRNA pseudouridine synthase A' protein_id=YP_003854219.1 transl_table=11
NC_014414	GenBank	CDS	932798	933757	+	-1	.	codon_start=1 db_xref=GI:304320577 db_xref=GeneID:9709244 locus_tag=PB2503_05017 product='methionyl-tRNA formyltransferase' protein_id=YP_003854220.1 transl_table=11
NC_014414	GenBank	CDS	933760	934272	+	-1	.	codon_start=1 db_xref=GI:304320578 db_xref=GeneID:9709245 locus_tag=PB2503_05022 product='peptide deformylase' protein_id=YP_003854221.1 transl_table=11
NC_014414	GenBank	CDS	934471	936717	+	1	.	codon_start=1 db_xref=GI:304320579 db_xref=GeneID:9709246 locus_tag=PB2503_05027 product='RmuC domain-containing protein' protein_id=YP_003854222.1 transl_table=11
NC_014414	GenBank	CDS	936935	938203	+	1	.	codon_start=1 db_xref=GI:304320580 db_xref=GeneID:9709247 locus_tag=PB2503_05032 product='5-aminolevulinate synthase' protein_id=YP_003854223.1 transl_table=11
NC_014414	GenBank	CDS	938461	940221	+	1	.	codon_start=1 db_xref=GI:304320581 db_xref=GeneID:9709248 locus_tag=PB2503_05037 product='acyl-CoA synthase' protein_id=YP_003854224.1 transl_table=11
NC_014414	GenBank	CDS	940478	941605	+	1	.	codon_start=1 db_xref=GI:304320582 db_xref=GeneID:9709249 locus_tag=PB2503_05042 product='hypothetical protein' protein_id=YP_003854225.1 transl_table=11
NC_014414	GenBank	CDS	941602	944706	+	1	.	codon_start=1 db_xref=GI:304320583 db_xref=GeneID:9709250 locus_tag=PB2503_05047 product='hypothetical protein' protein_id=YP_003854226.1 transl_table=11
NC_014414	GenBank	CDS	944723	945955	+	1	.	codon_start=1 db_xref=GI:304320584 db_xref=GeneID:9709251 locus_tag=PB2503_05052 product='outer membrane secretion protein' protein_id=YP_003854227.1 transl_table=11
NC_014414	GenBank	CDS	945996	946742	+	-1	.	codon_start=1 db_xref=GI:304320585 db_xref=GeneID:9709252 locus_tag=PB2503_05057 product='hypothetical protein' protein_id=YP_003854228.1 transl_table=11
NC_014414	GenBank	CDS	946935	948347	+	1	.	codon_start=1 db_xref=GI:304320586 db_xref=GeneID:9709253 locus_tag=PB2503_05062 product='8-amino-7-oxononanoate synthase' protein_id=YP_003854229.1 transl_table=11
NC_014414	GenBank	CDS	948678	949208	+	-1	.	codon_start=1 db_xref=GI:304320587 db_xref=GeneID:9709254 locus_tag=PB2503_05067 product='transmembrane protein' protein_id=YP_003854230.1 transl_table=11
NC_014414	GenBank	CDS	949223	951274	+	-1	.	codon_start=1 db_xref=GI:304320588 db_xref=GeneID:9709255 locus_tag=PB2503_05072 product='TonB-dependent receptor, plug' protein_id=YP_003854231.1 transl_table=11
NC_014414	GenBank	tRNA	951698	951787	+	-1	.	db_xref=GeneID:9709256 locus_tag=PB2503_t07304 product=tRNA-Ser
NC_014414	GenBank	CDS	951902	952168	+	1	.	codon_start=1 db_xref=GI:304320589 db_xref=GeneID:9711048 locus_tag=PB2503_05077 product='hypothetical protein' protein_id=YP_003854232.1 transl_table=11
NC_014414	GenBank	CDS	952202	953911	+	-1	.	codon_start=1 db_xref=GI:304320590 db_xref=GeneID:9709257 locus_tag=PB2503_05082 product='Aas bifunctional protein' protein_id=YP_003854233.1 transl_table=11
NC_014414	GenBank	CDS	954043	955209	+	1	.	codon_start=1 db_xref=GI:304320591 db_xref=GeneID:9709258 locus_tag=PB2503_05087 product='hypothetical protein' protein_id=YP_003854234.1 transl_table=11
NC_014414	GenBank	CDS	955206	955730	+	1	.	codon_start=1 db_xref=GI:304320592 db_xref=GeneID:9709259 locus_tag=PB2503_05092 product='MutT/nudix family protein' protein_id=YP_003854235.1 transl_table=11
NC_014414	GenBank	CDS	955731	957434	+	-1	.	codon_start=1 db_xref=GI:304320593 db_xref=GeneID:9709260 locus_tag=PB2503_05097 product='hypothetical protein' protein_id=YP_003854236.1 transl_table=11
NC_014414	GenBank	CDS	957519	958055	+	-1	.	codon_start=1 db_xref=GI:304320594 db_xref=GeneID:9709261 locus_tag=PB2503_05102 product='hypothetical protein' protein_id=YP_003854237.1 transl_table=11
NC_014414	GenBank	CDS	958275	959534	+	1	.	codon_start=1 db_xref=GI:304320595 db_xref=GeneID:9709262 locus_tag=PB2503_05107 product='Orn/DAP/Arg decarboxylase, family 2' protein_id=YP_003854238.1 transl_table=11
NC_014414	GenBank	CDS	959750	960697	+	1	.	codon_start=1 db_xref=GI:304320596 db_xref=GeneID:9709263 locus_tag=PB2503_05112 product='hypothetical protein' protein_id=YP_003854239.1 transl_table=11
NC_014414	GenBank	CDS	960825	961526	+	-1	.	codon_start=1 db_xref=GI:304320597 db_xref=GeneID:9709264 locus_tag=PB2503_05117 product='secreted protein' protein_id=YP_003854240.1 transl_table=11
NC_014414	GenBank	CDS	961681	961983	+	1	.	codon_start=1 db_xref=GI:304320598 db_xref=GeneID:9709265 locus_tag=PB2503_05122 product='hypothetical protein' protein_id=YP_003854241.1 transl_table=11
NC_014414	GenBank	CDS	961986	962873	+	1	.	codon_start=1 db_xref=GI:304320599 db_xref=GeneID:9709266 locus_tag=PB2503_05127 product='tetrahydrofolate dehydrogenase/cyclohydrolase' protein_id=YP_003854242.1 transl_table=11
NC_014414	GenBank	CDS	962995	963915	+	-1	.	codon_start=1 db_xref=GI:304320600 db_xref=GeneID:9709267 locus_tag=PB2503_05132 product='hypothetical protein' protein_id=YP_003854243.1 transl_table=11
NC_014414	GenBank	CDS	963926	965185	+	-1	.	codon_start=1 db_xref=GI:304320601 db_xref=GeneID:9709268 locus_tag=PB2503_05137 product='hypothetical protein' protein_id=YP_003854244.1 transl_table=11
NC_014414	GenBank	CDS	965381	966013	+	1	.	codon_start=1 db_xref=GI:304320602 db_xref=GeneID:9709269 locus_tag=PB2503_05142 product='nicotinic acid mononucleotide adenyltransferase' protein_id=YP_003854245.1 transl_table=11
NC_014414	GenBank	CDS	966062	966562	+	1	.	codon_start=1 db_xref=GI:304320603 db_xref=GeneID:9709270 locus_tag=PB2503_05147 product='iojap-like protein' protein_id=YP_003854246.1 transl_table=11
NC_014414	GenBank	CDS	966572	967069	+	1	.	codon_start=1 db_xref=GI:304320604 db_xref=GeneID:9709271 locus_tag=PB2503_05152 product='hypothetical protein' protein_id=YP_003854247.1 transl_table=11
NC_014414	GenBank	CDS	967089	968297	+	1	.	codon_start=1 db_xref=GI:304320605 db_xref=GeneID:9709272 locus_tag=PB2503_05157 product=filament-A protein_id=YP_003854248.1 transl_table=11
NC_014414	GenBank	CDS	968534	969889	+	1	.	codon_start=1 db_xref=GI:304320606 db_xref=GeneID:9709273 locus_tag=PB2503_05162 product='peptidase S41A' protein_id=YP_003854249.1 transl_table=11
NC_014414	GenBank	CDS	969975	970856	+	-1	.	codon_start=1 db_xref=GI:304320607 db_xref=GeneID:9709274 locus_tag=PB2503_05167 product='hypothetical protein' protein_id=YP_003854250.1 transl_table=11
NC_014414	GenBank	CDS	971040	972818	+	1	.	codon_start=1 db_xref=GI:304320608 db_xref=GeneID:9709275 locus_tag=PB2503_05172 product='ATP synthase subunit D' protein_id=YP_003854251.1 transl_table=11
NC_014414	GenBank	CDS	972890	974401	+	-1	.	codon_start=1 db_xref=GI:304320609 db_xref=GeneID:9709276 locus_tag=PB2503_05177 product='hypothetical protein' protein_id=YP_003854252.1 transl_table=11
NC_014414	GenBank	CDS	974398	974613	+	-1	.	codon_start=1 db_xref=GI:304320610 db_xref=GeneID:9709277 locus_tag=PB2503_05182 product='hypothetical protein' protein_id=YP_003854253.1 transl_table=11
NC_014414	GenBank	CDS	975764	976312	+	1	.	codon_start=1 db_xref=GI:304320611 db_xref=GeneID:9709278 locus_tag=PB2503_05187 product='ATP synthase F1 subunit delta' protein_id=YP_003854254.1 transl_table=11
NC_014414	GenBank	CDS	976315	977847	+	1	.	codon_start=1 db_xref=GI:304320612 db_xref=GeneID:9709279 locus_tag=PB2503_05192 product='ATP synthase subunit A' protein_id=YP_003854255.1 transl_table=11
NC_014414	GenBank	CDS	978085	978933	+	1	.	codon_start=1 db_xref=GI:304320613 db_xref=GeneID:9709280 locus_tag=PB2503_05197 product='ATP synthase subunit C' protein_id=YP_003854256.1 transl_table=11
NC_014414	GenBank	CDS	979009	979887	+	1	.	codon_start=1 db_xref=GI:304320614 db_xref=GeneID:9709281 locus_tag=PB2503_05202 product='hypothetical protein' protein_id=YP_003854257.1 transl_table=11
NC_014414	GenBank	CDS	979950	981374	+	1	.	codon_start=1 db_xref=GI:304320615 db_xref=GeneID:9709282 locus_tag=PB2503_05207 product='ATP synthase subunit B' protein_id=YP_003854258.1 transl_table=11
NC_014414	GenBank	CDS	981587	982480	+	1	.	codon_start=1 db_xref=GI:304320616 db_xref=GeneID:9709283 locus_tag=PB2503_05212 product='hypothetical protein' protein_id=YP_003854259.1 transl_table=11
NC_014414	GenBank	CDS	982512	982721	+	1	.	codon_start=1 db_xref=GI:304320617 db_xref=GeneID:9709284 locus_tag=PB2503_05217 product='hypothetical protein' protein_id=YP_003854260.1 transl_table=11
NC_014414	GenBank	CDS	982721	983311	+	1	.	codon_start=1 db_xref=GI:304320618 db_xref=GeneID:9709285 locus_tag=PB2503_05222 product='hypothetical protein' protein_id=YP_003854261.1 transl_table=11
NC_014414	GenBank	CDS	983342	983722	+	1	.	codon_start=1 db_xref=GI:304320619 db_xref=GeneID:9709286 locus_tag=PB2503_05227 product='ATP synthase F1 subunit epsilon' protein_id=YP_003854262.1 transl_table=11
NC_014414	GenBank	CDS	983716	984648	+	-1	.	codon_start=1 db_xref=GI:304320620 db_xref=GeneID:9709287 locus_tag=PB2503_05232 product='cytochrome c-type biogenesis transmembrane protein' protein_id=YP_003854263.1 transl_table=11
NC_014414	GenBank	CDS	984790	986802	+	1	.	codon_start=1 db_xref=GI:304320621 db_xref=GeneID:9709288 locus_tag=PB2503_05237 product='Cytochrome c-type biogenesis protein CcmF' protein_id=YP_003854264.1 transl_table=11
NC_014414	GenBank	CDS	986799	987305	+	1	.	codon_start=1 db_xref=GI:304320622 db_xref=GeneID:9709289 locus_tag=PB2503_05242 product='cytochrome c-type biogenesis protein CycL' protein_id=YP_003854265.1 transl_table=11
NC_014414	GenBank	CDS	987346	988224	+	-1	.	codon_start=1 db_xref=GI:304320623 db_xref=GeneID:9709290 locus_tag=PB2503_05247 product='3-hydroxybutyryl-CoA dehydrogenase' protein_id=YP_003854266.1 transl_table=11
NC_014414	GenBank	CDS	988340	989959	+	1	.	codon_start=1 db_xref=GI:304320624 db_xref=GeneID:9709291 locus_tag=PB2503_05252 product='transmembrane efflux protein' protein_id=YP_003854267.1 transl_table=11
NC_014414	GenBank	CDS	989983	990918	+	-1	.	codon_start=1 db_xref=GI:304320625 db_xref=GeneID:9709292 locus_tag=PB2503_05257 product='hypothetical protein' protein_id=YP_003854268.1 transl_table=11
NC_014414	GenBank	CDS	991185	992240	+	1	.	codon_start=1 db_xref=GI:304320626 db_xref=GeneID:9709293 locus_tag=PB2503_05262 product='methylated-DNA--protein-cysteine methyltransferase' protein_id=YP_003854269.1 transl_table=11
NC_014414	GenBank	CDS	992286	992618	+	1	.	codon_start=1 db_xref=GI:304320627 db_xref=GeneID:9709294 locus_tag=PB2503_05267 product='hypothetical protein' protein_id=YP_003854270.1 transl_table=11
NC_014414	GenBank	CDS	992726	993445	+	-1	.	codon_start=1 db_xref=GI:304320628 db_xref=GeneID:9709295 locus_tag=PB2503_05272 product='integral membrane protein' protein_id=YP_003854271.1 transl_table=11
NC_014414	GenBank	CDS	993739	997137	+	-1	.	codon_start=1 db_xref=GI:304320629 db_xref=GeneID:9709296 locus_tag=PB2503_05277 product='hypothetical protein' protein_id=YP_003854272.1 transl_table=11
NC_014414	GenBank	CDS	997274	997750	+	-1	.	codon_start=1 db_xref=GI:304320630 db_xref=GeneID:9709297 locus_tag=PB2503_05282 product='hypothetical protein' protein_id=YP_003854273.1 transl_table=11
NC_014414	GenBank	tRNA	997946	998035	+	1	.	db_xref=GeneID:9709298 locus_tag=PB2503_t07288 product=tRNA-Ser
NC_014414	GenBank	CDS	998189	998941	+	-1	.	codon_start=1 db_xref=GI:304320631 db_xref=GeneID:9711049 locus_tag=PB2503_05292 product='hypothetical protein' protein_id=YP_003854274.1 transl_table=11
NC_014414	GenBank	CDS	999112	999243	+	-1	.	codon_start=1 db_xref=GI:304320632 db_xref=GeneID:9709299 locus_tag=PB2503_05297 product='hypothetical protein' protein_id=YP_003854275.1 transl_table=11
NC_014414	GenBank	CDS	999473	1000489	+	1	.	codon_start=1 db_xref=GI:304320633 db_xref=GeneID:9709300 locus_tag=PB2503_05302 product='hypothetical protein' protein_id=YP_003854276.1 transl_table=11
NC_014414	GenBank	CDS	1000607	1005022	+	1	.	codon_start=1 db_xref=GI:304320634 db_xref=GeneID:9709301 locus_tag=PB2503_05307 product='extracellular nuclease' protein_id=YP_003854277.1 transl_table=11
NC_014414	GenBank	CDS	1005221	1005640	+	-1	.	codon_start=1 db_xref=GI:304320635 db_xref=GeneID:9709302 locus_tag=PB2503_05312 product='hypothetical protein' protein_id=YP_003854278.1 transl_table=11
NC_014414	GenBank	CDS	1005753	1006379	+	1	.	codon_start=1 db_xref=GI:304320636 db_xref=GeneID:9709303 locus_tag=PB2503_05317 product='LSU ribosomal protein L21P' protein_id=YP_003854279.1 transl_table=11
NC_014414	GenBank	CDS	1006382	1006648	+	1	.	codon_start=1 db_xref=GI:304320637 db_xref=GeneID:9709304 locus_tag=PB2503_05322 product='50S ribosomal protein L27' protein_id=YP_003854280.1 transl_table=11
NC_014414	GenBank	CDS	1006729	1007259	+	1	.	codon_start=1 db_xref=GI:304320638 db_xref=GeneID:9709305 locus_tag=PB2503_05327 product='Ribosomal-protein-alanine acetyltransferase' protein_id=YP_003854281.1 transl_table=11
NC_014414	GenBank	CDS	1007256	1008314	+	1	.	codon_start=1 db_xref=GI:304320639 db_xref=GeneID:9709306 locus_tag=PB2503_05332 product='GTP-binding protein CgtA' protein_id=YP_003854282.1 transl_table=11
NC_014414	GenBank	CDS	1008336	1009310	+	-1	.	codon_start=1 db_xref=GI:304320640 db_xref=GeneID:9709307 locus_tag=PB2503_05337 product='NADH-ubiquinone oxidoreductase 39 kDa subunit' protein_id=YP_003854283.1 transl_table=11
NC_014414	GenBank	CDS	1009582	1010754	+	1	.	codon_start=1 db_xref=GI:304320641 db_xref=GeneID:9709308 locus_tag=PB2503_05342 product='4-coumarate-CoA ligase' protein_id=YP_003854284.1 transl_table=11
NC_014414	GenBank	CDS	1010862	1011398	+	-1	.	codon_start=1 db_xref=GI:304320642 db_xref=GeneID:9709309 locus_tag=PB2503_05347 product='hypothetical protein' protein_id=YP_003854285.1 transl_table=11
NC_014414	GenBank	CDS	1011541	1012257	+	1	.	codon_start=1 db_xref=GI:304320643 db_xref=GeneID:9709310 locus_tag=PB2503_05352 product='hypothetical protein' protein_id=YP_003854286.1 transl_table=11
NC_014414	GenBank	CDS	1012388	1012570	+	1	.	codon_start=1 db_xref=GI:304320644 db_xref=GeneID:9709311 locus_tag=PB2503_05357 product='hypothetical protein' protein_id=YP_003854287.1 transl_table=11
NC_014414	GenBank	CDS	1012783	1013277	+	1	.	codon_start=1 db_xref=GI:304320645 db_xref=GeneID:9709312 locus_tag=PB2503_05362 product='pilus assembly protein prepilin peptidase subunit' protein_id=YP_003854288.1 transl_table=11
NC_014414	GenBank	CDS	1013373	1014134	+	1	.	codon_start=1 db_xref=GI:304320646 db_xref=GeneID:9709313 locus_tag=PB2503_05367 product='CtpC protein' protein_id=YP_003854289.1 transl_table=11
NC_014414	GenBank	CDS	1014131	1015615	+	1	.	codon_start=1 db_xref=GI:304320647 db_xref=GeneID:9709314 locus_tag=PB2503_05372 product='exporter protein, cpaC' protein_id=YP_003854290.1 transl_table=11
NC_014414	GenBank	CDS	1015638	1016276	+	1	.	codon_start=1 db_xref=GI:304320648 db_xref=GeneID:9709315 locus_tag=PB2503_05377 product='hypothetical protein' protein_id=YP_003854291.1 transl_table=11
NC_014414	GenBank	CDS	1016322	1017983	+	1	.	codon_start=1 db_xref=GI:304320649 db_xref=GeneID:9709316 locus_tag=PB2503_05382 product='pilus assembly protein CpaE' protein_id=YP_003854292.1 transl_table=11
NC_014414	GenBank	CDS	1017993	1019456	+	1	.	codon_start=1 db_xref=GI:304320650 db_xref=GeneID:9709317 locus_tag=PB2503_05387 product='pilus assembly protein CpaF' protein_id=YP_003854293.1 transl_table=11
NC_014414	GenBank	CDS	1019468	1020460	+	1	.	codon_start=1 db_xref=GI:304320651 db_xref=GeneID:9709318 locus_tag=PB2503_05392 product='hypothetical protein' protein_id=YP_003854294.1 transl_table=11
NC_014414	GenBank	CDS	1020465	1021481	+	1	.	codon_start=1 db_xref=GI:304320652 db_xref=GeneID:9709319 locus_tag=PB2503_05397 product='hypothetical protein' protein_id=YP_003854295.1 transl_table=11
NC_014414	GenBank	CDS	1021688	1022809	+	-1	.	codon_start=1 db_xref=GI:304320653 db_xref=GeneID:9709320 locus_tag=PB2503_05402 product='hypothetical protein' protein_id=YP_003854296.1 transl_table=11
NC_014414	GenBank	CDS	1022903	1024291	+	1	.	codon_start=1 db_xref=GI:304320654 db_xref=GeneID:9709321 locus_tag=PB2503_05407 product='leucine aminopeptidase' protein_id=YP_003854297.1 transl_table=11
NC_014414	GenBank	CDS	1024423	1027230	+	1	.	codon_start=1 db_xref=GI:304320655 db_xref=GeneID:9709322 locus_tag=PB2503_05412 product='sensory box histidine kinase, hypothetical' protein_id=YP_003854298.1 transl_table=11
NC_014414	GenBank	CDS	1027348	1027983	+	1	.	codon_start=1 db_xref=GI:304320656 db_xref=GeneID:9709323 locus_tag=PB2503_05417 product='hypothetical protein' protein_id=YP_003854299.1 transl_table=11
NC_014414	GenBank	CDS	1028003	1028461	+	-1	.	codon_start=1 db_xref=GI:304320657 db_xref=GeneID:9709324 locus_tag=PB2503_05422 product='hypothetical protein' protein_id=YP_003854300.1 transl_table=11
NC_014414	GenBank	CDS	1028752	1029594	+	1	.	codon_start=1 db_xref=GI:304320658 db_xref=GeneID:9709325 locus_tag=PB2503_05427 product='ABC-2 type transporter' protein_id=YP_003854301.1 transl_table=11
NC_014414	GenBank	CDS	1029601	1030563	+	1	.	codon_start=1 db_xref=GI:304320659 db_xref=GeneID:9709326 locus_tag=PB2503_05432 product='Hsp33-like chaperonin' protein_id=YP_003854302.1 transl_table=11
NC_014414	GenBank	CDS	1030620	1031207	+	-1	.	codon_start=1 db_xref=GI:304320660 db_xref=GeneID:9709327 locus_tag=PB2503_05437 product='hypothetical protein' protein_id=YP_003854303.1 transl_table=11
NC_014414	GenBank	CDS	1031317	1032798	+	-1	.	codon_start=1 db_xref=GI:304320661 db_xref=GeneID:9709328 locus_tag=PB2503_05442 product='hypothetical protein' protein_id=YP_003854304.1 transl_table=11
NC_014414	GenBank	CDS	1032803	1033021	+	-1	.	codon_start=1 db_xref=GI:304320662 db_xref=GeneID:9709329 locus_tag=PB2503_05447 product='hypothetical protein' protein_id=YP_003854305.1 transl_table=11
NC_014414	GenBank	CDS	1033018	1034430	+	-1	.	codon_start=1 db_xref=GI:304320663 db_xref=GeneID:9709330 locus_tag=PB2503_05452 product='hypothetical protein' protein_id=YP_003854306.1 transl_table=11
NC_014414	GenBank	CDS	1034652	1036778	+	-1	.	codon_start=1 db_xref=GI:304320664 db_xref=GeneID:9709331 locus_tag=PB2503_05457 product='Pnp, polyribonucleotide nucleotidyltransferase' protein_id=YP_003854307.1 transl_table=11
NC_014414	GenBank	CDS	1037056	1037778	+	1	.	codon_start=1 db_xref=GI:304320665 db_xref=GeneID:9709332 locus_tag=PB2503_05462 product='hypothetical protein' protein_id=YP_003854308.1 transl_table=11
NC_014414	GenBank	CDS	1037859	1038554	+	1	.	codon_start=1 db_xref=GI:304320666 db_xref=GeneID:9709333 locus_tag=PB2503_05467 product=hemolysin protein_id=YP_003854309.1 transl_table=11
NC_014414	GenBank	CDS	1038610	1040214	+	-1	.	codon_start=1 db_xref=GI:304320667 db_xref=GeneID:9709334 locus_tag=PB2503_05472 product='glutathione synthetase' protein_id=YP_003854310.1 transl_table=11
NC_014414	GenBank	CDS	1040283	1041236	+	1	.	codon_start=1 db_xref=GI:304320668 db_xref=GeneID:9709335 locus_tag=PB2503_05477 product='glutathione synthetase' protein_id=YP_003854311.1 transl_table=11
NC_014414	GenBank	CDS	1041237	1041566	+	-1	.	codon_start=1 db_xref=GI:304320669 db_xref=GeneID:9709336 locus_tag=PB2503_05482 product='phosphoribosyl-ATP pyrophosphatase' protein_id=YP_003854312.1 transl_table=11
NC_014414	GenBank	CDS	1041563	1042327	+	-1	.	codon_start=1 db_xref=GI:304320670 db_xref=GeneID:9709337 locus_tag=PB2503_05487 product='imidazole glycerol phosphate synthase subunit HisF' protein_id=YP_003854313.1 transl_table=11
NC_014414	GenBank	CDS	1043058	1043690	+	-1	.	codon_start=1 db_xref=GI:304320671 db_xref=GeneID:9709338 locus_tag=PB2503_05497 product='imidazole glycerol phosphate synthase subunit HisH' protein_id=YP_003854314.1 transl_table=11
NC_014414	GenBank	CDS	1043767	1044465	+	-1	.	codon_start=1 db_xref=GI:304320672 db_xref=GeneID:9709339 locus_tag=PB2503_05502 product='hypothetical protein' protein_id=YP_003854315.1 transl_table=11
NC_014414	GenBank	CDS	1044862	1046439	+	1	.	codon_start=1 db_xref=GI:304320673 db_xref=GeneID:9709340 locus_tag=PB2503_05507 product='Amine oxidase' protein_id=YP_003854316.1 transl_table=11
NC_014414	GenBank	CDS	1046499	1047779	+	1	.	codon_start=1 db_xref=GI:304320674 db_xref=GeneID:9709341 locus_tag=PB2503_05512 product='TdcF protein' protein_id=YP_003854317.1 transl_table=11
NC_014414	GenBank	CDS	1048095	1048712	+	-1	.	codon_start=1 db_xref=GI:304320675 db_xref=GeneID:9709342 locus_tag=PB2503_05517 product='imidazoleglycerol-phosphate dehydratase' protein_id=YP_003854318.1 transl_table=11
NC_014414	GenBank	CDS	1048796	1049134	+	1	.	codon_start=1 db_xref=GI:304320676 db_xref=GeneID:9709343 locus_tag=PB2503_05522 product='ATP-dependent protease peptidase subunit' protein_id=YP_003854319.1 transl_table=11
NC_014414	GenBank	CDS	1049121	1049717	+	1	.	codon_start=1 db_xref=GI:304320677 db_xref=GeneID:9709344 locus_tag=PB2503_05527 product='hypothetical protein' protein_id=YP_003854320.1 transl_table=11
NC_014414	GenBank	CDS	1049774	1050316	+	1	.	codon_start=1 db_xref=GI:304320678 db_xref=GeneID:9709345 locus_tag=PB2503_05532 product='Multispecific proteasome protease' protein_id=YP_003854321.1 transl_table=11
NC_014414	GenBank	CDS	1050329	1051636	+	1	.	codon_start=1 db_xref=GI:304320679 db_xref=GeneID:9709346 locus_tag=PB2503_05537 product='ATP-dependent protease ATP-binding subunit' protein_id=YP_003854322.1 transl_table=11
NC_014414	GenBank	CDS	1051658	1052656	+	-1	.	codon_start=1 db_xref=GI:304320680 db_xref=GeneID:9709347 locus_tag=PB2503_05542 product='PfkB family protein carbohydrate kinase' protein_id=YP_003854323.1 transl_table=11
NC_014414	GenBank	CDS	1052775	1053131	+	1	.	codon_start=1 db_xref=GI:304320681 db_xref=GeneID:9709348 locus_tag=PB2503_05547 product='hypothetical protein' protein_id=YP_003854324.1 transl_table=11
NC_014414	GenBank	CDS	1053230	1054579	+	-1	.	codon_start=1 db_xref=GI:304320682 db_xref=GeneID:9709349 locus_tag=PB2503_05552 product='transport transmembrane protein' protein_id=YP_003854325.1 transl_table=11
NC_014414	GenBank	CDS	1054647	1054916	+	-1	.	codon_start=1 db_xref=GI:304320683 db_xref=GeneID:9709350 locus_tag=PB2503_05557 product='30S ribosomal protein S15' protein_id=YP_003854326.1 transl_table=11
NC_014414	GenBank	CDS	1055042	1056601	+	1	.	codon_start=1 db_xref=GI:304320684 db_xref=GeneID:9709351 locus_tag=PB2503_05562 note='probable PAS/PAC domain protein' product='signal-transducing histidine kinase' protein_id=YP_003854327.1 transl_table=11
NC_014414	GenBank	CDS	1056657	1057076	+	1	.	codon_start=1 db_xref=GI:304320685 db_xref=GeneID:9709352 locus_tag=PB2503_05567 product='response regulator' protein_id=YP_003854328.1 transl_table=11
NC_014414	GenBank	CDS	1057060	1058427	+	-1	.	codon_start=1 db_xref=GI:304320686 db_xref=GeneID:9709353 locus_tag=PB2503_05572 product='tRNA and rRNA cytosine-C5-methylase-like protein' protein_id=YP_003854329.1 transl_table=11
NC_014414	GenBank	CDS	1058515	1059273	+	1	.	codon_start=1 db_xref=GI:304320687 db_xref=GeneID:9709354 locus_tag=PB2503_05577 product='hypothetical protein' protein_id=YP_003854330.1 transl_table=11
NC_014414	GenBank	tRNA	1059801	1059877	+	1	.	db_xref=GeneID:9709355 locus_tag=PB2503_t07290 product=tRNA-Arg
NC_014414	GenBank	CDS	1060165	1060335	+	-1	.	codon_start=1 db_xref=GI:304320688 db_xref=GeneID:9711050 locus_tag=PB2503_05582 product='hypothetical protein' protein_id=YP_003854331.1 transl_table=11
NC_014414	GenBank	CDS	1060811	1061299	+	1	.	codon_start=1 db_xref=GI:304320689 db_xref=GeneID:9709356 locus_tag=PB2503_05587 product='antirestriction protein' protein_id=YP_003854332.1 transl_table=11
NC_014414	GenBank	CDS	1061314	1061526	+	1	.	codon_start=1 db_xref=GI:304320690 db_xref=GeneID:9709357 locus_tag=PB2503_05592 product='hypothetical protein' protein_id=YP_003854333.1 transl_table=11
NC_014414	GenBank	CDS	1061523	1061999	+	1	.	codon_start=1 db_xref=GI:304320691 db_xref=GeneID:9709358 locus_tag=PB2503_05597 product='hypothetical protein' protein_id=YP_003854334.1 transl_table=11
NC_014414	GenBank	CDS	1062048	1063820	+	1	.	codon_start=1 db_xref=GI:304320692 db_xref=GeneID:9709359 locus_tag=PB2503_05602 product='partitioning protein-like protein' protein_id=YP_003854335.1 transl_table=11
NC_014414	GenBank	CDS	1063923	1064252	+	-1	.	codon_start=1 db_xref=GI:304320693 db_xref=GeneID:9709360 locus_tag=PB2503_05607 product='hypothetical protein' protein_id=YP_003854336.1 transl_table=11
NC_014414	GenBank	CDS	1064274	1064597	+	1	.	codon_start=1 db_xref=GI:304320694 db_xref=GeneID:9709361 locus_tag=PB2503_05612 product='hypothetical protein' protein_id=YP_003854337.1 transl_table=11
NC_014414	GenBank	CDS	1064656	1065585	+	1	.	codon_start=1 db_xref=GI:304320695 db_xref=GeneID:9709362 locus_tag=PB2503_05617 product='hypothetical protein' protein_id=YP_003854338.1 transl_table=11
NC_014414	GenBank	CDS	1065660	1065887	+	1	.	codon_start=1 db_xref=GI:304320696 db_xref=GeneID:9709363 locus_tag=PB2503_05622 product='hypothetical protein' protein_id=YP_003854339.1 transl_table=11
NC_014414	GenBank	CDS	1065884	1066384	+	1	.	codon_start=1 db_xref=GI:304320697 db_xref=GeneID:9709364 locus_tag=PB2503_05627 product='hypothetical protein' protein_id=YP_003854340.1 transl_table=11
NC_014414	GenBank	CDS	1066593	1068524	+	1	.	codon_start=1 db_xref=GI:304320698 db_xref=GeneID:9709365 locus_tag=PB2503_05632 product='hypothetical protein' protein_id=YP_003854341.1 transl_table=11
NC_014414	GenBank	CDS	1068558	1070651	+	-1	.	codon_start=1 db_xref=GI:304320699 db_xref=GeneID:9709366 locus_tag=PB2503_05637 product='hypothetical protein' protein_id=YP_003854342.1 transl_table=11
NC_014414	GenBank	CDS	1070663	1073161	+	-1	.	codon_start=1 db_xref=GI:304320700 db_xref=GeneID:9709367 locus_tag=PB2503_05642 product='hypothetical protein' protein_id=YP_003854343.1 transl_table=11
NC_014414	GenBank	CDS	1073161	1076655	+	-1	.	codon_start=1 db_xref=GI:304320701 db_xref=GeneID:9709368 locus_tag=PB2503_05647 product='hypothetical protein' protein_id=YP_003854344.1 transl_table=11
NC_014414	GenBank	CDS	1076655	1080170	+	-1	.	codon_start=1 db_xref=GI:304320702 db_xref=GeneID:9709369 locus_tag=PB2503_05652 product='hypothetical protein' protein_id=YP_003854345.1 transl_table=11
NC_014414	GenBank	CDS	1080175	1080777	+	-1	.	codon_start=1 db_xref=GI:304320703 db_xref=GeneID:9709370 locus_tag=PB2503_05657 product='hypothetical protein' protein_id=YP_003854346.1 transl_table=11
NC_014414	GenBank	CDS	1080774	1081391	+	-1	.	codon_start=1 db_xref=GI:304320704 db_xref=GeneID:9709371 locus_tag=PB2503_05662 product='hypothetical protein' protein_id=YP_003854347.1 transl_table=11
NC_014414	GenBank	CDS	1081388	1082254	+	-1	.	codon_start=1 db_xref=GI:304320705 db_xref=GeneID:9709372 locus_tag=PB2503_05667 product='hypothetical protein' protein_id=YP_003854348.1 transl_table=11
NC_014414	GenBank	CDS	1082486	1084447	+	1	.	codon_start=1 db_xref=GI:304320706 db_xref=GeneID:9709373 locus_tag=PB2503_05672 product='conjugal transfer protein TraG' protein_id=YP_003854349.1 transl_table=11
NC_014414	GenBank	CDS	1084451	1084867	+	1	.	codon_start=1 db_xref=GI:304320707 db_xref=GeneID:9709374 locus_tag=PB2503_05677 product='hypothetical protein' protein_id=YP_003854350.1 transl_table=11
NC_014414	GenBank	CDS	1084951	1087662	+	1	.	codon_start=1 db_xref=GI:304320708 db_xref=GeneID:9709375 locus_tag=PB2503_05682 product='hypothetical protein' protein_id=YP_003854351.1 transl_table=11
NC_014414	GenBank	CDS	1088341	1089129	+	1	.	codon_start=1 db_xref=GI:304320709 db_xref=GeneID:9709376 locus_tag=PB2503_12549 product='transposase orfB' protein_id=YP_003854352.1 transl_table=11
NC_014414	GenBank	CDS	1089230	1090225	+	1	.	codon_start=1 db_xref=GI:304320710 db_xref=GeneID:9711082 locus_tag=PB2503_05697 product='conjugal transfer protein TrbB' protein_id=YP_003854353.1 transl_table=11
NC_014414	GenBank	CDS	1090222	1090557	+	1	.	codon_start=1 db_xref=GI:304320711 db_xref=GeneID:9709377 locus_tag=PB2503_05702 product='conjugal transfer protein Trbc' protein_id=YP_003854354.1 transl_table=11
NC_014414	GenBank	CDS	1090557	1090811	+	1	.	codon_start=1 db_xref=GI:304320712 db_xref=GeneID:9709378 locus_tag=PB2503_05707 product='conjugal transfer trbd transmembrane protein' protein_id=YP_003854355.1 transl_table=11
NC_014414	GenBank	CDS	1090805	1093276	+	1	.	codon_start=1 db_xref=GI:304320713 db_xref=GeneID:9709379 locus_tag=PB2503_05712 product='conjugal transfer protein Trbe' protein_id=YP_003854356.1 transl_table=11
NC_014414	GenBank	CDS	1093286	1093984	+	1	.	codon_start=1 db_xref=GI:304320714 db_xref=GeneID:9709380 locus_tag=PB2503_05717 product='conjugal transfer protein trbJ' protein_id=YP_003854357.1 transl_table=11
NC_014414	GenBank	CDS	1093991	1095307	+	1	.	codon_start=1 db_xref=GI:304320715 db_xref=GeneID:9709381 locus_tag=PB2503_05722 product='conjugal transfer protein' protein_id=YP_003854358.1 transl_table=11
NC_014414	GenBank	CDS	1095311	1096003	+	1	.	codon_start=1 db_xref=GI:304320716 db_xref=GeneID:9709382 locus_tag=PB2503_05727 product='conjugal transfer protein TrbF' protein_id=YP_003854359.1 transl_table=11
NC_014414	GenBank	CDS	1096009	1097046	+	1	.	codon_start=1 db_xref=GI:304320717 db_xref=GeneID:9709383 locus_tag=PB2503_05732 product='conjugal transfer protein TrbG' protein_id=YP_003854360.1 transl_table=11
NC_014414	GenBank	CDS	1097051	1098328	+	1	.	codon_start=1 db_xref=GI:304320718 db_xref=GeneID:9709384 locus_tag=PB2503_05737 product='conjugal transfer protein TrbI' protein_id=YP_003854361.1 transl_table=11
NC_014414	GenBank	CDS	1098325	1098561	+	1	.	codon_start=1 db_xref=GI:304320719 db_xref=GeneID:9709385 locus_tag=PB2503_05742 product='hypothetical protein' protein_id=YP_003854362.1 transl_table=11
NC_014414	GenBank	CDS	1098566	1098868	+	1	.	codon_start=1 db_xref=GI:304320720 db_xref=GeneID:9709386 locus_tag=PB2503_05747 product='hypothetical protein' protein_id=YP_003854363.1 transl_table=11
NC_014414	GenBank	CDS	1098871	1100034	+	-1	.	codon_start=1 db_xref=GI:304320721 db_xref=GeneID:9709387 locus_tag=PB2503_05752 product='hypothetical protein' protein_id=YP_003854364.1 transl_table=11
NC_014414	GenBank	CDS	1100034	1102334	+	-1	.	codon_start=1 db_xref=GI:304320722 db_xref=GeneID:9709388 locus_tag=PB2503_05757 product='hypothetical protein' protein_id=YP_003854365.1 transl_table=11
NC_014414	GenBank	CDS	1102547	1103461	+	-1	.	codon_start=1 db_xref=GI:304320723 db_xref=GeneID:9709389 locus_tag=PB2503_05762 product='hypothetical protein' protein_id=YP_003854366.1 transl_table=11
NC_014414	GenBank	CDS	1103451	1104386	+	-1	.	codon_start=1 db_xref=GI:304320724 db_xref=GeneID:9709390 locus_tag=PB2503_05767 product='hypothetical protein' protein_id=YP_003854367.1 transl_table=11
NC_014414	GenBank	CDS	1104386	1105651	+	-1	.	codon_start=1 db_xref=GI:304320725 db_xref=GeneID:9709391 locus_tag=PB2503_05772 product='Phage integrase' protein_id=YP_003854368.1 transl_table=11
NC_014414	GenBank	tRNA	1106084	1106160	+	1	.	db_xref=GeneID:9709392 locus_tag=PB2503_t07292 product=tRNA-Arg
NC_014414	GenBank	CDS	1107694	1108074	+	-1	.	codon_start=1 db_xref=GI:304320726 db_xref=GeneID:9711051 locus_tag=PB2503_05782 product='hypothetical protein' protein_id=YP_003854369.1 transl_table=11
NC_014414	GenBank	CDS	1108217	1108552	+	-1	.	codon_start=1 db_xref=GI:304320727 db_xref=GeneID:9709393 locus_tag=PB2503_05787 product='hypothetical protein' protein_id=YP_003854370.1 transl_table=11
NC_014414	GenBank	CDS	1109040	1109306	+	-1	.	codon_start=1 db_xref=GI:304320728 db_xref=GeneID:9709394 locus_tag=PB2503_05792 product='hypothetical protein' protein_id=YP_003854371.1 transl_table=11
NC_014414	GenBank	CDS	1109337	1111175	+	-1	.	codon_start=1 db_xref=GI:304320729 db_xref=GeneID:9709395 locus_tag=PB2503_05797 product='hypothetical protein' protein_id=YP_003854372.1 transl_table=11
NC_014414	GenBank	CDS	1111427	1112494	+	1	.	codon_start=1 db_xref=GI:304320730 db_xref=GeneID:9709396 locus_tag=PB2503_05802 product='hypothetical protein' protein_id=YP_003854373.1 transl_table=11
NC_014414	GenBank	CDS	1112533	1112874	+	1	.	codon_start=1 db_xref=GI:304320731 db_xref=GeneID:9709397 locus_tag=PB2503_05807 product='hypothetical protein' protein_id=YP_003854374.1 transl_table=11
NC_014414	GenBank	CDS	1113388	1114113	+	-1	.	codon_start=1 db_xref=GI:304320732 db_xref=GeneID:9709398 locus_tag=PB2503_05812 product='hypothetical protein' protein_id=YP_003854375.1 transl_table=11
NC_014414	GenBank	CDS	1117385	1118221	+	-1	.	codon_start=1 db_xref=GI:304320733 db_xref=GeneID:9709399 locus_tag=PB2503_05817 product='hypothetical protein' protein_id=YP_003854376.1 transl_table=11
NC_014414	GenBank	CDS	1118218	1119891	+	-1	.	codon_start=1 db_xref=GI:304320734 db_xref=GeneID:9709400 locus_tag=PB2503_05822 product='hypothetical protein' protein_id=YP_003854377.1 transl_table=11
NC_014414	GenBank	CDS	1119888	1121087	+	-1	.	codon_start=1 db_xref=GI:304320735 db_xref=GeneID:9709401 locus_tag=PB2503_05827 product='type I restriction-modification system specificity subunit' protein_id=YP_003854378.1 transl_table=11
NC_014414	GenBank	CDS	1121077	1122591	+	-1	.	codon_start=1 db_xref=GI:304320736 db_xref=GeneID:9709402 locus_tag=PB2503_05832 product='type I restriction-modification system, M subunit' protein_id=YP_003854379.1 transl_table=11
NC_014414	GenBank	CDS	1122588	1123202	+	-1	.	codon_start=1 db_xref=GI:304320737 db_xref=GeneID:9709403 locus_tag=PB2503_05837 product='hypothetical protein' protein_id=YP_003854380.1 transl_table=11
NC_014414	GenBank	CDS	1123307	1123717	+	-1	.	codon_start=1 db_xref=GI:304320738 db_xref=GeneID:9709404 locus_tag=PB2503_05842 product='hypothetical protein' protein_id=YP_003854381.1 transl_table=11
NC_014414	GenBank	CDS	1124037	1124555	+	1	.	codon_start=1 db_xref=GI:304320739 db_xref=GeneID:9709405 locus_tag=PB2503_05847 product='antirestriction protein' protein_id=YP_003854382.1 transl_table=11
NC_014414	GenBank	CDS	1124559	1124717	+	1	.	codon_start=1 db_xref=GI:304320740 db_xref=GeneID:9709406 locus_tag=PB2503_05852 product='hypothetical protein' protein_id=YP_003854383.1 transl_table=11
NC_014414	GenBank	CDS	1124754	1124891	+	1	.	codon_start=1 db_xref=GI:304320741 db_xref=GeneID:9709407 locus_tag=PB2503_05857 product='hypothetical protein' protein_id=YP_003854384.1 transl_table=11
NC_014414	GenBank	CDS	1125015	1126316	+	-1	.	codon_start=1 db_xref=GI:304320742 db_xref=GeneID:9709408 locus_tag=PB2503_05862 product='hypothetical protein' protein_id=YP_003854385.1 transl_table=11
NC_014414	GenBank	CDS	1126313	1126753	+	-1	.	codon_start=1 db_xref=GI:304320743 db_xref=GeneID:9709409 locus_tag=PB2503_05867 product='hypothetical protein' protein_id=YP_003854386.1 transl_table=11
NC_014414	GenBank	CDS	1126750	1126857	+	-1	.	codon_start=1 db_xref=GI:304320744 db_xref=GeneID:9709410 locus_tag=PB2503_05872 product='hypothetical protein' protein_id=YP_003854387.1 transl_table=11
NC_014414	GenBank	CDS	1126978	1127865	+	-1	.	codon_start=1 db_xref=GI:304320745 db_xref=GeneID:9709411 locus_tag=PB2503_05877 product='LysR family transcriptional regulator' protein_id=YP_003854388.1 transl_table=11
NC_014414	GenBank	CDS	1128034	1128948	+	1	.	codon_start=1 db_xref=GI:304320746 db_xref=GeneID:9709412 locus_tag=PB2503_05882 product='transporter, DME family protein' protein_id=YP_003854389.1 transl_table=11
NC_014414	GenBank	CDS	1129900	1130157	+	-1	.	codon_start=1 db_xref=GI:304320747 db_xref=GeneID:9709413 locus_tag=PB2503_05887 product='hypothetical protein' protein_id=YP_003854390.1 transl_table=11
NC_014414	GenBank	CDS	1130161	1130712	+	-1	.	codon_start=1 db_xref=GI:304320748 db_xref=GeneID:9709414 locus_tag=PB2503_05892 product='trbI, a component on a type IV secretion system' protein_id=YP_003854391.1 transl_table=11
NC_014414	GenBank	CDS	1130775	1132751	+	-1	.	codon_start=1 db_xref=GI:304320749 db_xref=GeneID:9709415 locus_tag=PB2503_05897 product='DNA-binding protein' protein_id=YP_003854392.1 transl_table=11
NC_014414	GenBank	CDS	1132877	1134073	+	-1	.	codon_start=1 db_xref=GI:304320750 db_xref=GeneID:9709416 locus_tag=PB2503_05902 product='hypothetical protein' protein_id=YP_003854393.1 transl_table=11
NC_014414	GenBank	CDS	1134557	1135210	+	1	.	codon_start=1 db_xref=GI:304320751 db_xref=GeneID:9709417 locus_tag=PB2503_05907 product='hypothetical protein' protein_id=YP_003854394.1 transl_table=11
NC_014414	GenBank	CDS	1135207	1136304	+	1	.	codon_start=1 db_xref=GI:304320752 db_xref=GeneID:9709418 locus_tag=PB2503_05912 product='hypothetical protein' protein_id=YP_003854395.1 transl_table=11
NC_014414	GenBank	CDS	1136297	1140235	+	1	.	codon_start=1 db_xref=GI:304320753 db_xref=GeneID:9709419 locus_tag=PB2503_05917 product='hypothetical protein' protein_id=YP_003854396.1 transl_table=11
NC_014414	GenBank	CDS	1140357	1144601	+	1	.	codon_start=1 db_xref=GI:304320754 db_xref=GeneID:9709420 locus_tag=PB2503_05922 product='hypothetical protein' protein_id=YP_003854397.1 transl_table=11
NC_014414	GenBank	CDS	1144723	1146045	+	-1	.	codon_start=1 db_xref=GI:304320755 db_xref=GeneID:9709421 locus_tag=PB2503_05927 product='Phage integrase' protein_id=YP_003854398.1 transl_table=11
NC_014414	GenBank	CDS	1146173	1147798	+	-1	.	codon_start=1 db_xref=GI:304320756 db_xref=GeneID:9709422 locus_tag=PB2503_05932 product=resolvase protein_id=YP_003854399.1 transl_table=11
NC_014414	GenBank	CDS	1147795	1148082	+	-1	.	codon_start=1 db_xref=GI:304320757 db_xref=GeneID:9709423 locus_tag=PB2503_05937 product='hypothetical protein' protein_id=YP_003854400.1 transl_table=11
NC_014414	GenBank	CDS	1148586	1148921	+	-1	.	codon_start=1 db_xref=GI:304320758 db_xref=GeneID:9709424 locus_tag=PB2503_05942 product='hypothetical protein' protein_id=YP_003854401.1 transl_table=11
NC_014414	GenBank	CDS	1148932	1150539	+	-1	.	codon_start=1 db_xref=GI:304320759 db_xref=GeneID:9709425 locus_tag=PB2503_05947 product='hypothetical protein' protein_id=YP_003854402.1 transl_table=11
NC_014414	GenBank	CDS	1150542	1150826	+	-1	.	codon_start=1 db_xref=GI:304320760 db_xref=GeneID:9709426 locus_tag=PB2503_05952 product='hypothetical protein' protein_id=YP_003854403.1 transl_table=11
NC_014414	GenBank	CDS	1150845	1150979	+	-1	.	codon_start=1 db_xref=GI:304320761 db_xref=GeneID:9709427 locus_tag=PB2503_05957 product='hypothetical protein' protein_id=YP_003854404.1 transl_table=11
NC_014414	GenBank	CDS	1151045	1151167	+	-1	.	codon_start=1 db_xref=GI:304320762 db_xref=GeneID:9709428 locus_tag=PB2503_05962 product='hypothetical protein' protein_id=YP_003854405.1 transl_table=11
NC_014414	GenBank	CDS	1151188	1151484	+	-1	.	codon_start=1 db_xref=GI:304320763 db_xref=GeneID:9709429 locus_tag=PB2503_05967 product='hypothetical protein' protein_id=YP_003854406.1 transl_table=11
NC_014414	GenBank	CDS	1151600	1152040	+	-1	.	codon_start=1 db_xref=GI:304320764 db_xref=GeneID:9709430 locus_tag=PB2503_05972 product='hypothetical protein' protein_id=YP_003854407.1 transl_table=11
NC_014414	GenBank	CDS	1152160	1153296	+	1	.	codon_start=1 db_xref=GI:304320765 db_xref=GeneID:9709431 locus_tag=PB2503_05977 product='hypothetical protein' protein_id=YP_003854408.1 transl_table=11
NC_014414	GenBank	CDS	1153310	1153642	+	1	.	codon_start=1 db_xref=GI:304320766 db_xref=GeneID:9709432 locus_tag=PB2503_05982 product='hypothetical protein' protein_id=YP_003854409.1 transl_table=11
NC_014414	GenBank	CDS	1154188	1157460	+	-1	.	codon_start=1 db_xref=GI:304320767 db_xref=GeneID:9709433 locus_tag=PB2503_05987 product='hypothetical protein' protein_id=YP_003854410.1 transl_table=11
NC_014414	GenBank	CDS	1157507	1160323	+	-1	.	codon_start=1 db_xref=GI:304320768 db_xref=GeneID:9709434 locus_tag=PB2503_05992 product='hypothetical protein' protein_id=YP_003854411.1 transl_table=11
NC_014414	GenBank	CDS	1160340	1164596	+	-1	.	codon_start=1 db_xref=GI:304320769 db_xref=GeneID:9709435 locus_tag=PB2503_05997 product=ATPase protein_id=YP_003854412.1 transl_table=11
NC_014414	GenBank	CDS	1164593	1168114	+	-1	.	codon_start=1 db_xref=GI:304320770 db_xref=GeneID:9709436 locus_tag=PB2503_06002 product='ATP-dependent RNA helicase' protein_id=YP_003854413.1 transl_table=11
NC_014414	GenBank	CDS	1168240	1169244	+	-1	.	codon_start=1 db_xref=GI:304320771 db_xref=GeneID:9709437 locus_tag=PB2503_06007 product='hypothetical protein' protein_id=YP_003854414.1 transl_table=11
NC_014414	GenBank	CDS	1169717	1171087	+	1	.	codon_start=1 db_xref=GI:304320772 db_xref=GeneID:9709438 locus_tag=PB2503_06012 product='hypothetical protein' protein_id=YP_003854415.1 transl_table=11
NC_014414	GenBank	CDS	1171084	1172502	+	1	.	codon_start=1 db_xref=GI:304320773 db_xref=GeneID:9709439 locus_tag=PB2503_06017 product='hypothetical protein' protein_id=YP_003854416.1 transl_table=11
NC_014414	GenBank	CDS	1172508	1173923	+	1	.	codon_start=1 db_xref=GI:304320774 db_xref=GeneID:9709440 locus_tag=PB2503_06022 product='hypothetical protein' protein_id=YP_003854417.1 transl_table=11
NC_014414	GenBank	CDS	1174257	1175156	+	1	.	codon_start=1 db_xref=GI:304320775 db_xref=GeneID:9709441 locus_tag=PB2503_06027 product='antirestriction protein' protein_id=YP_003854418.1 transl_table=11
NC_014414	GenBank	CDS	1175207	1175458	+	-1	.	codon_start=1 db_xref=GI:304320776 db_xref=GeneID:9709442 locus_tag=PB2503_06032 product='hypothetical protein' protein_id=YP_003854419.1 transl_table=11
NC_014414	GenBank	CDS	1175757	1176005	+	1	.	codon_start=1 db_xref=GI:304320777 db_xref=GeneID:9709443 locus_tag=PB2503_06037 product='hypothetical protein' protein_id=YP_003854420.1 transl_table=11
NC_014414	GenBank	CDS	1176002	1176289	+	1	.	codon_start=1 db_xref=GI:304320778 db_xref=GeneID:9709444 locus_tag=PB2503_06042 product='hypothetical protein' protein_id=YP_003854421.1 transl_table=11
NC_014414	GenBank	CDS	1176296	1177723	+	-1	.	codon_start=1 db_xref=GI:304320779 db_xref=GeneID:9709445 locus_tag=PB2503_06047 product='hypothetical protein' protein_id=YP_003854422.1 transl_table=11
NC_014414	GenBank	CDS	1177720	1178025	+	-1	.	codon_start=1 db_xref=GI:304320780 db_xref=GeneID:9709446 locus_tag=PB2503_06052 product='hypothetical protein' protein_id=YP_003854423.1 transl_table=11
NC_014414	GenBank	CDS	1178407	1179270	+	-1	.	codon_start=1 db_xref=GI:304320781 db_xref=GeneID:9709447 locus_tag=PB2503_06057 product=hydrolase protein_id=YP_003854424.1 transl_table=11
NC_014414	GenBank	CDS	1179296	1180123	+	-1	.	codon_start=1 db_xref=GI:304320782 db_xref=GeneID:9709448 locus_tag=PB2503_06062 product=hydrolase protein_id=YP_003854425.1 transl_table=11
NC_014414	GenBank	CDS	1180231	1181133	+	1	.	codon_start=1 db_xref=GI:304320783 db_xref=GeneID:9709449 locus_tag=PB2503_06067 product='LysR family transcriptional regulator' protein_id=YP_003854426.1 transl_table=11
NC_014414	GenBank	CDS	1181324	1181785	+	-1	.	codon_start=1 db_xref=GI:304320784 db_xref=GeneID:9709450 locus_tag=PB2503_06072 product='NUDIX hydrolase' protein_id=YP_003854427.1 transl_table=11
NC_014414	GenBank	CDS	1181955	1182743	+	-1	.	codon_start=1 db_xref=GI:304320785 db_xref=GeneID:9709451 locus_tag=PB2503_06077 product='crotonase, 3-hydroxbutyryl-CoA dehydratase' protein_id=YP_003854428.1 transl_table=11
NC_014414	GenBank	CDS	1183524	1184444	+	1	.	codon_start=1 db_xref=GI:304320786 db_xref=GeneID:9709452 locus_tag=PB2503_06087 product='hypothetical protein' protein_id=YP_003854429.1 transl_table=11
NC_014414	GenBank	CDS	1184805	1185728	+	1	.	codon_start=1 db_xref=GI:304320787 db_xref=GeneID:9709453 locus_tag=PB2503_06092 product='transcriptional regulator' protein_id=YP_003854430.1 transl_table=11
NC_014414	GenBank	CDS	1186022	1186618	+	1	.	codon_start=1 db_xref=GI:304320788 db_xref=GeneID:9709454 locus_tag=PB2503_06097 product='L-lysine exporter' protein_id=YP_003854431.1 transl_table=11
NC_014414	GenBank	CDS	1188257	1188592	+	1	.	codon_start=1 db_xref=GI:304320789 db_xref=GeneID:9709455 locus_tag=PB2503_06112 product='hypothetical protein' protein_id=YP_003854432.1 transl_table=11
NC_014414	GenBank	CDS	1189107	1189202	+	1	.	codon_start=1 db_xref=GI:304320790 db_xref=GeneID:9709456 locus_tag=PB2503_06117 product='hypothetical protein' protein_id=YP_003854433.1 transl_table=11
NC_014414	GenBank	CDS	1189246	1190049	+	1	.	codon_start=1 db_xref=GI:304320791 db_xref=GeneID:9709457 locus_tag=PB2503_06122 product='hypothetical protein' protein_id=YP_003854434.1 transl_table=11
NC_014414	GenBank	CDS	1190139	1190285	+	1	.	codon_start=1 db_xref=GI:304320792 db_xref=GeneID:9709458 locus_tag=PB2503_06127 product='hypothetical protein' protein_id=YP_003854435.1 transl_table=11
NC_014414	GenBank	CDS	1190288	1190545	+	-1	.	codon_start=1 db_xref=GI:304320793 db_xref=GeneID:9709459 locus_tag=PB2503_06132 product='hypothetical protein' protein_id=YP_003854436.1 transl_table=11
NC_014414	GenBank	CDS	1191997	1192806	+	-1	.	codon_start=1 db_xref=GI:304320794 db_xref=GeneID:9709460 locus_tag=PB2503_06147 product='hypothetical protein' protein_id=YP_003854437.1 transl_table=11
NC_014414	GenBank	CDS	1192876	1193358	+	-1	.	codon_start=1 db_xref=GI:304320795 db_xref=GeneID:9709461 locus_tag=PB2503_06152 product='hypothetical protein' protein_id=YP_003854438.1 transl_table=11
NC_014414	GenBank	CDS	1193421	1193759	+	-1	.	codon_start=1 db_xref=GI:304320796 db_xref=GeneID:9709462 locus_tag=PB2503_06157 product='hypothetical protein' protein_id=YP_003854439.1 transl_table=11
NC_014414	GenBank	CDS	1193799	1193918	+	-1	.	codon_start=1 db_xref=GI:304320797 db_xref=GeneID:9709463 locus_tag=PB2503_06162 product='hypothetical protein' protein_id=YP_003854440.1 transl_table=11
NC_014414	GenBank	CDS	1193823	1194299	+	1	.	codon_start=1 db_xref=GI:304320798 db_xref=GeneID:9709464 locus_tag=PB2503_06167 product='transcriptional regulator' protein_id=YP_003854441.1 transl_table=11
NC_014414	GenBank	CDS	1194475	1194894	+	-1	.	codon_start=1 db_xref=GI:304320799 db_xref=GeneID:9709465 locus_tag=PB2503_06172 product='hypothetical protein' protein_id=YP_003854442.1 transl_table=11
NC_014414	GenBank	CDS	1194992	1195822	+	1	.	codon_start=1 db_xref=GI:304320800 db_xref=GeneID:9709466 locus_tag=PB2503_06177 product='LysR family transcriptional regulator' protein_id=YP_003854443.1 transl_table=11
NC_014414	GenBank	CDS	1196706	1196861	+	1	.	codon_start=1 db_xref=GI:304320801 db_xref=GeneID:9709467 locus_tag=PB2503_06182 product='hypothetical protein' protein_id=YP_003854444.1 transl_table=11
NC_014414	GenBank	CDS	1197535	1198161	+	1	.	codon_start=1 db_xref=GI:304320802 db_xref=GeneID:9709468 locus_tag=PB2503_06187 product='phage integrase' protein_id=YP_003854445.1 transl_table=11
NC_014414	GenBank	CDS	1198584	1199228	+	-1	.	codon_start=1 db_xref=GI:304320803 db_xref=GeneID:9709469 locus_tag=PB2503_06192 product='hypothetical protein' protein_id=YP_003854446.1 transl_table=11
NC_014414	GenBank	CDS	1199384	1200088	+	-1	.	codon_start=1 db_xref=GI:304320804 db_xref=GeneID:9709470 locus_tag=PB2503_06197 product=transposase protein_id=YP_003854447.1 transl_table=11
NC_014414	GenBank	CDS	1200354	1201628	+	1	.	codon_start=1 db_xref=GI:304320805 db_xref=GeneID:9709471 locus_tag=PB2503_06202 product='sulfate permease' protein_id=YP_003854448.1 transl_table=11
NC_014414	GenBank	CDS	1202033	1203034	+	1	.	codon_start=1 db_xref=GI:304320806 db_xref=GeneID:9709472 locus_tag=PB2503_06207 product='hypothetical protein' protein_id=YP_003854449.1 transl_table=11
NC_014414	GenBank	CDS	1203095	1204177	+	-1	.	codon_start=1 db_xref=GI:304320807 db_xref=GeneID:9709473 locus_tag=PB2503_06212 product='flagellar motor switch protein (fliG)' protein_id=YP_003854450.1 transl_table=11
NC_014414	GenBank	CDS	1204312	1205970	+	-1	.	codon_start=1 db_xref=GI:304320808 db_xref=GeneID:9709474 locus_tag=PB2503_06217 product='hypothetical protein' protein_id=YP_003854451.1 transl_table=11
NC_014414	GenBank	CDS	1206034	1206702	+	-1	.	codon_start=1 db_xref=GI:304320809 db_xref=GeneID:9709475 locus_tag=PB2503_06222 product='alkylated DNA repair protein' protein_id=YP_003854452.1 transl_table=11
NC_014414	GenBank	CDS	1206706	1208358	+	-1	.	codon_start=1 db_xref=GI:304320810 db_xref=GeneID:9709476 locus_tag=PB2503_06227 product='acetolactate synthase' protein_id=YP_003854453.1 transl_table=11
NC_014414	GenBank	CDS	1208440	1209258	+	-1	.	codon_start=1 db_xref=GI:304320811 db_xref=GeneID:9709477 locus_tag=PB2503_06232 product='hypothetical protein' protein_id=YP_003854454.1 transl_table=11
NC_014414	GenBank	CDS	1209303	1209566	+	-1	.	codon_start=1 db_xref=GI:304320812 db_xref=GeneID:9709478 locus_tag=PB2503_06237 product='hypothetical protein' protein_id=YP_003854455.1 transl_table=11
NC_014414	GenBank	CDS	1209704	1211449	+	1	.	codon_start=1 db_xref=GI:304320813 db_xref=GeneID:9709479 locus_tag=PB2503_06242 product='AMP-dependent synthetase and ligase' protein_id=YP_003854456.1 transl_table=11
NC_014414	GenBank	CDS	1211482	1213080	+	-1	.	codon_start=1 db_xref=GI:304320814 db_xref=GeneID:9709480 locus_tag=PB2503_06247 product='membrane protein' protein_id=YP_003854457.1 transl_table=11
NC_014414	GenBank	CDS	1213206	1214468	+	1	.	codon_start=1 db_xref=GI:304320815 db_xref=GeneID:9709481 locus_tag=PB2503_06252 product='hypothetical protein' protein_id=YP_003854458.1 transl_table=11
NC_014414	GenBank	CDS	1214509	1215039	+	-1	.	codon_start=1 db_xref=GI:304320816 db_xref=GeneID:9709482 locus_tag=PB2503_06257 product='AhpD, alkyl hydroperoxide reductase D' protein_id=YP_003854459.1 transl_table=11
NC_014414	GenBank	CDS	1215214	1215759	+	-1	.	codon_start=1 db_xref=GI:304320817 db_xref=GeneID:9709483 locus_tag=PB2503_06262 product='alkyl hydroperoxide reductase AhpC' protein_id=YP_003854460.1 transl_table=11
NC_014414	GenBank	CDS	1215890	1216798	+	1	.	codon_start=1 db_xref=GI:304320818 db_xref=GeneID:9709484 locus_tag=PB2503_06267 product='LysR family transcriptional regulator' protein_id=YP_003854461.1 transl_table=11
NC_014414	GenBank	CDS	1216795	1217982	+	-1	.	codon_start=1 db_xref=GI:304320819 db_xref=GeneID:9709485 locus_tag=PB2503_06272 product='hypothetical protein' protein_id=YP_003854462.1 transl_table=11
NC_014414	GenBank	CDS	1217981	1218238	+	1	.	codon_start=1 db_xref=GI:304320820 db_xref=GeneID:9709486 locus_tag=PB2503_06277 product='hypothetical protein' protein_id=YP_003854463.1 transl_table=11
NC_014414	GenBank	tRNA	1218253	1218339	+	1	.	db_xref=GeneID:9709487 locus_tag=PB2503_t07294 product=tRNA-Leu
NC_014414	GenBank	CDS	1218715	1219887	+	1	.	codon_start=1 db_xref=GI:304320821 db_xref=GeneID:9711052 locus_tag=PB2503_06282 product='aminotransferase class I' protein_id=YP_003854464.1 transl_table=11
NC_014414	GenBank	CDS	1220025	1220942	+	1	.	codon_start=1 db_xref=GI:304320822 db_xref=GeneID:9709488 locus_tag=PB2503_06287 product='hypothetical protein' protein_id=YP_003854465.1 transl_table=11
NC_014414	GenBank	CDS	1221019	1222080	+	-1	.	codon_start=1 db_xref=GI:304320823 db_xref=GeneID:9709489 locus_tag=PB2503_06292 product='3-isopropylmalate dehydrogenase' protein_id=YP_003854466.1 transl_table=11
NC_014414	GenBank	CDS	1222077	1222655	+	-1	.	codon_start=1 db_xref=GI:304320824 db_xref=GeneID:9709490 locus_tag=PB2503_06297 product='3-isopropylmalate dehydratase' protein_id=YP_003854467.1 transl_table=11
NC_014414	GenBank	CDS	1222652	1224055	+	-1	.	codon_start=1 db_xref=GI:304320825 db_xref=GeneID:9709491 locus_tag=PB2503_06302 product='isopropylmalate isomerase large subunit' protein_id=YP_003854468.1 transl_table=11
NC_014414	GenBank	CDS	1224052	1225236	+	-1	.	codon_start=1 db_xref=GI:304320826 db_xref=GeneID:9709492 locus_tag=PB2503_06307 product='2-isopropylmalate synthase' protein_id=YP_003854469.1 transl_table=11
NC_014414	GenBank	CDS	1225360	1226646	+	-1	.	codon_start=1 db_xref=GI:304320827 db_xref=GeneID:9709493 locus_tag=PB2503_06312 product='threonine dehydratase' protein_id=YP_003854470.1 transl_table=11
NC_014414	GenBank	CDS	1226630	1226944	+	-1	.	codon_start=1 db_xref=GI:304320828 db_xref=GeneID:9709494 locus_tag=PB2503_06317 product='acetolactate synthase II large subunit' protein_id=YP_003854471.1 transl_table=11
NC_014414	GenBank	CDS	1226945	1228648	+	-1	.	codon_start=1 db_xref=GI:304320829 db_xref=GeneID:9709495 locus_tag=PB2503_06322 product='acetolactate synthase II large subunit' protein_id=YP_003854472.1 transl_table=11
NC_014414	GenBank	CDS	1228667	1229689	+	-1	.	codon_start=1 db_xref=GI:304320830 db_xref=GeneID:9709496 locus_tag=PB2503_06327 product='ketol-acid reductoisomerase' protein_id=YP_003854473.1 transl_table=11
NC_014414	GenBank	CDS	1229696	1231357	+	-1	.	codon_start=1 db_xref=GI:304320831 db_xref=GeneID:9709497 locus_tag=PB2503_06332 product='dihydroxy-acid dehydratase' protein_id=YP_003854474.1 transl_table=11
NC_014414	GenBank	CDS	1231818	1232276	+	1	.	codon_start=1 db_xref=GI:304320832 db_xref=GeneID:9709498 locus_tag=PB2503_06337 product='hypothetical protein' protein_id=YP_003854475.1 transl_table=11
NC_014414	GenBank	CDS	1232384	1232998	+	1	.	codon_start=1 db_xref=GI:304320833 db_xref=GeneID:9709499 locus_tag=PB2503_06342 product='hypothetical protein' protein_id=YP_003854476.1 transl_table=11
NC_014414	GenBank	CDS	1233096	1233815	+	1	.	codon_start=1 db_xref=GI:304320834 db_xref=GeneID:9709500 locus_tag=PB2503_06347 product='hypothetical protein' protein_id=YP_003854477.1 transl_table=11
NC_014414	GenBank	CDS	1233859	1234338	+	1	.	codon_start=1 db_xref=GI:304320835 db_xref=GeneID:9709501 locus_tag=PB2503_06352 product='hypothetical protein' protein_id=YP_003854478.1 transl_table=11
NC_014414	GenBank	CDS	1234338	1235123	+	1	.	codon_start=1 db_xref=GI:304320836 db_xref=GeneID:9709502 locus_tag=PB2503_06357 product='ATP-binding protein' protein_id=YP_003854479.1 transl_table=11
NC_014414	GenBank	CDS	1235181	1236626	+	1	.	codon_start=1 db_xref=GI:304320837 db_xref=GeneID:9709503 locus_tag=PB2503_06362 product='DNA-directed RNA polymerase subunit N' protein_id=YP_003854480.1 transl_table=11
NC_014414	GenBank	CDS	1236735	1237328	+	1	.	codon_start=1 db_xref=GI:304320838 db_xref=GeneID:9709504 locus_tag=PB2503_06367 product='Ribosomal subunit interface protein Y' protein_id=YP_003854481.1 transl_table=11
NC_014414	GenBank	CDS	1237460	1237927	+	1	.	codon_start=1 db_xref=GI:304320839 db_xref=GeneID:9709505 locus_tag=PB2503_06372 product='PtsN, PTS system, nitrogen regulatory IIA component' protein_id=YP_003854482.1 transl_table=11
NC_014414	GenBank	CDS	1238037	1238282	+	-1	.	codon_start=1 db_xref=GI:304320840 db_xref=GeneID:9709506 locus_tag=PB2503_06377 product='hypothetical protein' protein_id=YP_003854483.1 transl_table=11
NC_014414	GenBank	CDS	1238495	1239289	+	-1	.	codon_start=1 db_xref=GI:304320841 db_xref=GeneID:9709507 locus_tag=PB2503_06382 product='undecaprenol kinase' protein_id=YP_003854484.1 transl_table=11
NC_014414	GenBank	CDS	1239480	1240052	+	1	.	codon_start=1 db_xref=GI:304320842 db_xref=GeneID:9709508 locus_tag=PB2503_06387 product='hypothetical protein' protein_id=YP_003854485.1 transl_table=11
NC_014414	GenBank	CDS	1240203	1241585	+	1	.	codon_start=1 db_xref=GI:304320843 db_xref=GeneID:9709509 locus_tag=PB2503_06392 product='hypothetical protein' protein_id=YP_003854486.1 transl_table=11
NC_014414	GenBank	CDS	1241680	1243887	+	1	.	codon_start=1 db_xref=GI:304320844 db_xref=GeneID:9709510 locus_tag=PB2503_06397 product='hypothetical protein' protein_id=YP_003854487.1 transl_table=11
NC_014414	GenBank	CDS	1243910	1244338	+	1	.	codon_start=1 db_xref=GI:304320845 db_xref=GeneID:9709511 locus_tag=PB2503_06402 product='M23/M37 peptidase domain-containing protein' protein_id=YP_003854488.1 transl_table=11
NC_014414	GenBank	CDS	1244395	1245318	+	1	.	codon_start=1 db_xref=GI:304320846 db_xref=GeneID:9709512 locus_tag=PB2503_06407 product='Lipolytic enzyme' protein_id=YP_003854489.1 transl_table=11
NC_014414	GenBank	CDS	1245375	1246328	+	1	.	codon_start=1 db_xref=GI:304320847 db_xref=GeneID:9709513 locus_tag=PB2503_06412 product='tryptophanyl-tRNA synthetase' protein_id=YP_003854490.1 transl_table=11
NC_014414	GenBank	CDS	1246392	1247795	+	1	.	codon_start=1 db_xref=GI:304320848 db_xref=GeneID:9709514 locus_tag=PB2503_06417 product='two component sensor histidine kinase phoR' protein_id=YP_003854491.1 transl_table=11
NC_014414	GenBank	CDS	1247871	1248614	+	1	.	codon_start=1 db_xref=GI:304320849 db_xref=GeneID:9709515 locus_tag=PB2503_06422 product='phosphate transport regulon regulator PhoU' protein_id=YP_003854492.1 transl_table=11
NC_014414	GenBank	CDS	1248629	1249321	+	1	.	codon_start=1 db_xref=GI:304320850 db_xref=GeneID:9709516 locus_tag=PB2503_06427 product='phosphate regulon response regulator PhoB' protein_id=YP_003854493.1 transl_table=11
NC_014414	GenBank	CDS	1249433	1250896	+	-1	.	codon_start=1 db_xref=GI:304320851 db_xref=GeneID:9709517 locus_tag=PB2503_06432 product='Trk system potassium uptake protein TrkH' protein_id=YP_003854494.1 transl_table=11
NC_014414	GenBank	CDS	1250954	1251367	+	-1	.	codon_start=1 db_xref=GI:304320852 db_xref=GeneID:9709518 locus_tag=PB2503_06437 product='hypothetical protein' protein_id=YP_003854495.1 transl_table=11
NC_014414	GenBank	CDS	1251534	1252427	+	-1	.	codon_start=1 db_xref=GI:304320853 db_xref=GeneID:9709519 locus_tag=PB2503_06442 product=metallo-beta-lactamase protein_id=YP_003854496.1 transl_table=11
NC_014414	GenBank	CDS	1252427	1252903	+	-1	.	codon_start=1 db_xref=GI:304320854 db_xref=GeneID:9709520 locus_tag=PB2503_06447 product='hypothetical protein' protein_id=YP_003854497.1 transl_table=11
NC_014414	GenBank	tRNA	1252922	1252998	+	-1	.	db_xref=GeneID:9709521 locus_tag=PB2503_t07302 product=tRNA-Pro
NC_014414	GenBank	tRNA	1253210	1253284	+	1	.	db_xref=GeneID:9711053 locus_tag=PB2503_t07296 product=tRNA-Gln
NC_014414	GenBank	CDS	1253675	1254538	+	1	.	codon_start=1 db_xref=GI:304320855 db_xref=GeneID:9711054 locus_tag=PB2503_06452 product='hypothetical protein' protein_id=YP_003854498.1 transl_table=11
NC_014414	GenBank	CDS	1254566	1255945	+	1	.	codon_start=1 db_xref=GI:304320856 db_xref=GeneID:9709522 locus_tag=PB2503_06457 product='TonB system biopolymer transport component' protein_id=YP_003854499.1 transl_table=11
NC_014414	GenBank	CDS	1255973	1256509	+	1	.	codon_start=1 db_xref=GI:304320857 db_xref=GeneID:9709523 locus_tag=PB2503_06462 product='TonB system-dependent transport protein' protein_id=YP_003854500.1 transl_table=11
NC_014414	GenBank	CDS	1256513	1256941	+	1	.	codon_start=1 db_xref=GI:304320858 db_xref=GeneID:9709524 locus_tag=PB2503_06467 product='biopolymer transport protein ExbD/TolR' protein_id=YP_003854501.1 transl_table=11
NC_014414	GenBank	CDS	1257027	1257434	+	1	.	codon_start=1 db_xref=GI:304320859 db_xref=GeneID:9709525 locus_tag=PB2503_06472 product='Biopolymer transport protein' protein_id=YP_003854502.1 transl_table=11
NC_014414	GenBank	CDS	1257455	1258063	+	1	.	codon_start=1 db_xref=GI:304320860 db_xref=GeneID:9709526 locus_tag=PB2503_06477 product='hypothetical protein' protein_id=YP_003854503.1 transl_table=11
NC_014414	GenBank	CDS	1258185	1259792	+	1	.	codon_start=1 db_xref=GI:304320861 db_xref=GeneID:9709527 locus_tag=PB2503_06482 product='hypothetical protein' protein_id=YP_003854504.1 transl_table=11
NC_014414	GenBank	CDS	1259869	1261704	+	-1	.	codon_start=1 db_xref=GI:304320862 db_xref=GeneID:9709528 locus_tag=PB2503_06487 product='hypothetical protein' protein_id=YP_003854505.1 transl_table=11
NC_014414	GenBank	CDS	1261704	1262915	+	-1	.	codon_start=1 db_xref=GI:304320863 db_xref=GeneID:9709529 locus_tag=PB2503_06492 product='hypothetical protein' protein_id=YP_003854506.1 transl_table=11
NC_014414	GenBank	CDS	1263023	1263787	+	1	.	codon_start=1 db_xref=GI:304320864 db_xref=GeneID:9709530 locus_tag=PB2503_06497 product=glycosyltransferase protein_id=YP_003854507.1 transl_table=11
NC_014414	GenBank	CDS	1263784	1264488	+	-1	.	codon_start=1 db_xref=GI:304320865 db_xref=GeneID:9709531 locus_tag=PB2503_06502 product='hypothetical protein' protein_id=YP_003854508.1 transl_table=11
NC_014414	GenBank	CDS	1264485	1265600	+	-1	.	codon_start=1 db_xref=GI:304320866 db_xref=GeneID:9709532 locus_tag=PB2503_06507 product='esterase A' protein_id=YP_003854509.1 transl_table=11
NC_014414	GenBank	CDS	1265597	1265905	+	-1	.	codon_start=1 db_xref=GI:304320867 db_xref=GeneID:9709533 locus_tag=PB2503_06512 product='hypothetical protein' protein_id=YP_003854510.1 transl_table=11
NC_014414	GenBank	CDS	1266160	1266672	+	1	.	codon_start=1 db_xref=GI:304320868 db_xref=GeneID:9709534 locus_tag=PB2503_06517 product='hypothetical protein' protein_id=YP_003854511.1 transl_table=11
NC_014414	GenBank	CDS	1266650	1267882	+	1	.	codon_start=1 db_xref=GI:304320869 db_xref=GeneID:9709535 locus_tag=PB2503_06522 product='sensory box histidine kinase' protein_id=YP_003854512.1 transl_table=11
NC_014414	GenBank	CDS	1267892	1268227	+	-1	.	codon_start=1 db_xref=GI:304320870 db_xref=GeneID:9709536 locus_tag=PB2503_06527 product='hypothetical protein' protein_id=YP_003854513.1 transl_table=11
NC_014414	GenBank	CDS	1268379	1270277	+	1	.	codon_start=1 db_xref=GI:304320871 db_xref=GeneID:9709537 locus_tag=PB2503_06532 product='hypothetical protein' protein_id=YP_003854514.1 transl_table=11
NC_014414	GenBank	CDS	1270300	1271355	+	-1	.	codon_start=1 db_xref=GI:304320872 db_xref=GeneID:9709538 locus_tag=PB2503_06537 product='MetH protein' protein_id=YP_003854515.1 transl_table=11
NC_014414	GenBank	CDS	1271509	1271814	+	1	.	codon_start=1 db_xref=GI:304320873 db_xref=GeneID:9709539 locus_tag=PB2503_06542 product='hypothetical protein' protein_id=YP_003854516.1 transl_table=11
NC_014414	GenBank	CDS	1271905	1272513	+	1	.	codon_start=1 db_xref=GI:304320874 db_xref=GeneID:9709540 locus_tag=PB2503_06547 product='manganese superoxide dismutase Mn-SOD' protein_id=YP_003854517.1 transl_table=11
NC_014414	GenBank	CDS	1272575	1273327	+	-1	.	codon_start=1 db_xref=GI:304320875 db_xref=GeneID:9709541 locus_tag=PB2503_06552 product='enoyl-CoA hydratase/isomerase' protein_id=YP_003854518.1 transl_table=11
NC_014414	GenBank	CDS	1273417	1274460	+	-1	.	codon_start=1 db_xref=GI:304320876 db_xref=GeneID:9709542 locus_tag=PB2503_06557 product=lysophospholipase protein_id=YP_003854519.1 transl_table=11
NC_014414	GenBank	CDS	1274457	1275569	+	-1	.	codon_start=1 db_xref=GI:304320877 db_xref=GeneID:9709543 locus_tag=PB2503_06562 product='lysophospholipase L2' protein_id=YP_003854520.1 transl_table=11
NC_014414	GenBank	CDS	1275732	1276832	+	-1	.	codon_start=1 db_xref=GI:304320878 db_xref=GeneID:9709544 locus_tag=PB2503_06567 product='FKBP-type peptidyl-prolyl cis-trans isomerase' protein_id=YP_003854521.1 transl_table=11
NC_014414	GenBank	CDS	1277083	1278969	+	1	.	codon_start=1 db_xref=GI:304320879 db_xref=GeneID:9709545 locus_tag=PB2503_06572 product='ribonucleotide-diphosphate reductase subunit alpha' protein_id=YP_003854522.1 transl_table=11
NC_014414	GenBank	CDS	1279004	1279960	+	-1	.	codon_start=1 db_xref=GI:304320880 db_xref=GeneID:9709546 locus_tag=PB2503_06577 product='hypothetical protein' protein_id=YP_003854523.1 transl_table=11
NC_014414	GenBank	CDS	1280070	1281014	+	-1	.	codon_start=1 db_xref=GI:304320881 db_xref=GeneID:9709547 locus_tag=PB2503_06582 product='hypothetical protein' protein_id=YP_003854524.1 transl_table=11
NC_014414	GenBank	CDS	1281011	1281733	+	-1	.	codon_start=1 db_xref=GI:304320882 db_xref=GeneID:9709548 locus_tag=PB2503_06587 product='hypothetical protein' protein_id=YP_003854525.1 transl_table=11
NC_014414	GenBank	CDS	1281772	1282992	+	1	.	codon_start=1 db_xref=GI:304320883 db_xref=GeneID:9709549 locus_tag=PB2503_06592 product='hypothetical protein' protein_id=YP_003854526.1 transl_table=11
NC_014414	GenBank	CDS	1283100	1285598	+	-1	.	codon_start=1 db_xref=GI:304320884 db_xref=GeneID:9709550 locus_tag=PB2503_06597 product='hypothetical protein' protein_id=YP_003854527.1 transl_table=11
NC_014414	GenBank	CDS	1285653	1287056	+	-1	.	codon_start=1 db_xref=GI:304320885 db_xref=GeneID:9709551 locus_tag=PB2503_06602 product='DNA recombination protein' protein_id=YP_003854528.1 transl_table=11
NC_014414	GenBank	CDS	1287136	1287930	+	-1	.	codon_start=1 db_xref=GI:304320886 db_xref=GeneID:9709552 locus_tag=PB2503_06607 product='glutamine cyclotransferase' protein_id=YP_003854529.1 transl_table=11
NC_014414	GenBank	CDS	1287965	1289086	+	-1	.	codon_start=1 db_xref=GI:304320887 db_xref=GeneID:9709553 locus_tag=PB2503_06612 product='Rieske 2Fe-2S family protein' protein_id=YP_003854530.1 transl_table=11
NC_014414	GenBank	CDS	1289083	1289850	+	-1	.	codon_start=1 db_xref=GI:304320888 db_xref=GeneID:9709554 locus_tag=PB2503_06617 product='hypothetical protein' protein_id=YP_003854531.1 transl_table=11
NC_014414	GenBank	CDS	1289936	1291093	+	1	.	codon_start=1 db_xref=GI:304320889 db_xref=GeneID:9709555 locus_tag=PB2503_06622 product='glycoside hydrolase family protein' protein_id=YP_003854532.1 transl_table=11
NC_014414	GenBank	CDS	1291102	1292121	+	1	.	codon_start=1 db_xref=GI:304320890 db_xref=GeneID:9709556 locus_tag=PB2503_06627 product=heptosyltransferase protein_id=YP_003854533.1 transl_table=11
NC_014414	GenBank	CDS	1292284	1292808	+	1	.	codon_start=1 db_xref=GI:304320891 db_xref=GeneID:9709557 locus_tag=PB2503_06632 product='translation initiation factor' protein_id=YP_003854534.1 transl_table=11
NC_014414	GenBank	CDS	1293030	1293461	+	-1	.	codon_start=1 db_xref=GI:304320892 db_xref=GeneID:9709558 locus_tag=PB2503_06637 product='hypothetical protein' protein_id=YP_003854535.1 transl_table=11
NC_014414	GenBank	CDS	1293474	1294667	+	-1	.	codon_start=1 db_xref=GI:304320893 db_xref=GeneID:9709559 locus_tag=PB2503_06642 product='iron-sulfur cluster binding protein' protein_id=YP_003854536.1 transl_table=11
NC_014414	GenBank	CDS	1294612	1295457	+	-1	.	codon_start=1 db_xref=GI:304320894 db_xref=GeneID:9709560 locus_tag=PB2503_06647 product='3'(2'),5'-bisphosphate nucleotidase' protein_id=YP_003854537.1 transl_table=11
NC_014414	GenBank	CDS	1295688	1296863	+	1	.	codon_start=1 db_xref=GI:304320895 db_xref=GeneID:9709561 locus_tag=PB2503_06652 product='UDP-sulfoquinovose synthase' protein_id=YP_003854538.1 transl_table=11
NC_014414	GenBank	CDS	1296919	1298268	+	-1	.	codon_start=1 db_xref=GI:304320896 db_xref=GeneID:9709562 locus_tag=PB2503_06657 product='hypothetical protein' protein_id=YP_003854539.1 transl_table=11
NC_014414	GenBank	CDS	1298327	1298803	+	-1	.	codon_start=1 db_xref=GI:304320897 db_xref=GeneID:9709563 locus_tag=PB2503_06662 product='cytochrome c-type biogenesis transmembrane protein' protein_id=YP_003854540.1 transl_table=11
NC_014414	GenBank	CDS	1298800	1298916	+	-1	.	codon_start=1 db_xref=GI:304320898 db_xref=GeneID:9709564 locus_tag=PB2503_06667 product='hypothetical protein' protein_id=YP_003854541.1 transl_table=11
NC_014414	GenBank	CDS	1298916	1299668	+	-1	.	codon_start=1 db_xref=GI:304320899 db_xref=GeneID:9709565 locus_tag=PB2503_06672 product='heme exporter protein C (ABC transporter permease)' protein_id=YP_003854542.1 transl_table=11
NC_014414	GenBank	CDS	1299743	1300093	+	-1	.	codon_start=1 db_xref=GI:304320900 db_xref=GeneID:9709566 locus_tag=PB2503_06677 product='hypothetical protein' protein_id=YP_003854543.1 transl_table=11
NC_014414	GenBank	CDS	1300081	1301481	+	-1	.	codon_start=1 db_xref=GI:304320901 db_xref=GeneID:9709567 locus_tag=PB2503_06682 product='multidrug efflux pump, MATE family protein' protein_id=YP_003854544.1 transl_table=11
NC_014414	GenBank	CDS	1301478	1301918	+	-1	.	codon_start=1 db_xref=GI:304320902 db_xref=GeneID:9709568 locus_tag=PB2503_06687 product='hypothetical protein' protein_id=YP_003854545.1 transl_table=11
NC_014414	GenBank	CDS	1302049	1302666	+	1	.	codon_start=1 db_xref=GI:304320903 db_xref=GeneID:9709569 locus_tag=PB2503_06692 product='transcriptional regulator' protein_id=YP_003854546.1 transl_table=11
NC_014414	GenBank	CDS	1302806	1303024	+	-1	.	codon_start=1 db_xref=GI:304320904 db_xref=GeneID:9709570 locus_tag=PB2503_06697 product='50S ribosomal protein L31' protein_id=YP_003854547.1 transl_table=11
NC_014414	GenBank	CDS	1303191	1304258	+	1	.	codon_start=1 db_xref=GI:304320905 db_xref=GeneID:9709571 locus_tag=PB2503_06702 product=paraoxonase protein_id=YP_003854548.1 transl_table=11
NC_014414	GenBank	CDS	1304251	1305642	+	1	.	codon_start=1 db_xref=GI:304320906 db_xref=GeneID:9709572 locus_tag=PB2503_06707 product='threonine synthase' protein_id=YP_003854549.1 transl_table=11
NC_014414	GenBank	CDS	1305743	1308280	+	1	.	codon_start=1 db_xref=GI:304320907 db_xref=GeneID:9709573 locus_tag=PB2503_06712 product='sensory box/GGDEF domain/EAL domain-containing protein' protein_id=YP_003854550.1 transl_table=11
NC_014414	GenBank	CDS	1308462	1309085	+	-1	.	codon_start=1 db_xref=GI:304320908 db_xref=GeneID:9709574 locus_tag=PB2503_06717 product='hypothetical protein' protein_id=YP_003854551.1 transl_table=11
NC_014414	GenBank	CDS	1309251	1309475	+	1	.	codon_start=1 db_xref=GI:304320909 db_xref=GeneID:9709575 locus_tag=PB2503_06722 product='hypothetical protein' protein_id=YP_003854552.1 transl_table=11
NC_014414	GenBank	CDS	1309693	1309944	+	-1	.	codon_start=1 db_xref=GI:304320910 db_xref=GeneID:9709576 locus_tag=PB2503_06727 product='hypothetical protein' protein_id=YP_003854553.1 transl_table=11
NC_014414	GenBank	CDS	1310000	1311340	+	-1	.	codon_start=1 db_xref=GI:304320911 db_xref=GeneID:9709577 locus_tag=PB2503_06732 product='pmbA protein' protein_id=YP_003854554.1 transl_table=11
NC_014414	GenBank	CDS	1311677	1312840	+	1	.	codon_start=1 db_xref=GI:304320912 db_xref=GeneID:9709578 locus_tag=PB2503_06737 product='glycine cleavage system T protein' protein_id=YP_003854555.1 transl_table=11
NC_014414	GenBank	CDS	1312883	1313215	+	1	.	codon_start=1 db_xref=GI:304320913 db_xref=GeneID:9709579 locus_tag=PB2503_06742 product='glycine cleavage system h protein' protein_id=YP_003854556.1 transl_table=11
NC_014414	GenBank	CDS	1313248	1314603	+	1	.	codon_start=1 db_xref=GI:304320914 db_xref=GeneID:9709580 locus_tag=PB2503_06747 product='glycine cleavage system P protein subunit 1' protein_id=YP_003854557.1 transl_table=11
NC_014414	GenBank	CDS	1314597	1316174	+	1	.	codon_start=1 db_xref=GI:304320915 db_xref=GeneID:9709581 locus_tag=PB2503_06752 product='glycine dehydrogenase subunit 2' protein_id=YP_003854558.1 transl_table=11
NC_014414	GenBank	CDS	1316269	1317348	+	-1	.	codon_start=1 db_xref=GI:304320916 db_xref=GeneID:9709582 locus_tag=PB2503_06757 product='acetyltransferase protein' protein_id=YP_003854559.1 transl_table=11
NC_014414	GenBank	CDS	1317536	1318708	+	1	.	codon_start=1 db_xref=GI:304320917 db_xref=GeneID:9709583 locus_tag=PB2503_06762 product='glycosyl transferase family protein' protein_id=YP_003854560.1 transl_table=11
NC_014414	GenBank	CDS	1319248	1321182	+	1	.	codon_start=1 db_xref=GI:304320918 db_xref=GeneID:9709584 locus_tag=PB2503_06767 product='hemolysin-adenlyate cyclase protein' protein_id=YP_003854561.1 transl_table=11
NC_014414	GenBank	CDS	1321963	1325328	+	1	.	codon_start=1 db_xref=GI:304320919 db_xref=GeneID:9709585 locus_tag=PB2503_06772 product='hypothetical protein' protein_id=YP_003854562.1 transl_table=11
NC_014414	GenBank	CDS	1325639	1326748	+	1	.	codon_start=1 db_xref=GI:304320920 db_xref=GeneID:9709586 locus_tag=PB2503_06777 product='hypothetical protein' protein_id=YP_003854563.1 transl_table=11
NC_014414	GenBank	CDS	1326836	1327981	+	1	.	codon_start=1 db_xref=GI:304320921 db_xref=GeneID:9709587 locus_tag=PB2503_06782 product=acyltransferase protein_id=YP_003854564.1 transl_table=11
NC_014414	GenBank	CDS	1327978	1329351	+	1	.	codon_start=1 db_xref=GI:304320922 db_xref=GeneID:9709588 locus_tag=PB2503_06787 product='exopolysaccharide production protein' protein_id=YP_003854565.1 transl_table=11
NC_014414	GenBank	CDS	1329344	1330678	+	1	.	codon_start=1 db_xref=GI:304320923 db_xref=GeneID:9709589 locus_tag=PB2503_06792 product='hypothetical protein' protein_id=YP_003854566.1 transl_table=11
NC_014414	GenBank	CDS	1330686	1331678	+	1	.	codon_start=1 db_xref=GI:304320924 db_xref=GeneID:9709590 locus_tag=PB2503_06797 product='glycosyltransferase protein' protein_id=YP_003854567.1 transl_table=11
NC_014414	GenBank	CDS	1331830	1332798	+	1	.	codon_start=1 db_xref=GI:304320925 db_xref=GeneID:9709591 locus_tag=PB2503_06802 product='hypothetical protein' protein_id=YP_003854568.1 transl_table=11
NC_014414	GenBank	CDS	1332874	1333887	+	1	.	codon_start=1 db_xref=GI:304320926 db_xref=GeneID:9709592 locus_tag=PB2503_06807 product='hypothetical protein' protein_id=YP_003854569.1 transl_table=11
NC_014414	GenBank	CDS	1333904	1334827	+	-1	.	codon_start=1 db_xref=GI:304320927 db_xref=GeneID:9709593 locus_tag=PB2503_06812 product=glycosyltransferase protein_id=YP_003854570.1 transl_table=11
NC_014414	GenBank	CDS	1334858	1336234	+	-1	.	codon_start=1 db_xref=GI:304320928 db_xref=GeneID:9709594 locus_tag=PB2503_06817 product='O-antigen polymerase' protein_id=YP_003854571.1 transl_table=11
NC_014414	GenBank	CDS	1336466	1337566	+	-1	.	codon_start=1 db_xref=GI:304320929 db_xref=GeneID:9709595 locus_tag=PB2503_06822 product='hypothetical protein' protein_id=YP_003854572.1 transl_table=11
NC_014414	GenBank	CDS	1337678	1339870	+	-1	.	codon_start=1 db_xref=GI:304320930 db_xref=GeneID:9709596 locus_tag=PB2503_06827 product='hypothetical protein' protein_id=YP_003854573.1 transl_table=11
NC_014414	GenBank	CDS	1340088	1340297	+	-1	.	codon_start=1 db_xref=GI:304320931 db_xref=GeneID:9709597 locus_tag=PB2503_06832 product='hypothetical protein' protein_id=YP_003854574.1 transl_table=11
NC_014414	GenBank	CDS	1340463	1341197	+	1	.	codon_start=1 db_xref=GI:304320932 db_xref=GeneID:9709598 locus_tag=PB2503_06837 product='undecaprenyl-phosphate galactosephosphotransferase' protein_id=YP_003854575.1 transl_table=11
NC_014414	GenBank	CDS	1341554	1342114	+	1	.	codon_start=1 db_xref=GI:304320933 db_xref=GeneID:9709599 locus_tag=PB2503_06842 product='hypothetical protein' protein_id=YP_003854576.1 transl_table=11
NC_014414	GenBank	CDS	1342142	1342396	+	-1	.	codon_start=1 db_xref=GI:304320934 db_xref=GeneID:9709600 locus_tag=PB2503_06847 product='hypothetical protein' protein_id=YP_003854577.1 transl_table=11
NC_014414	GenBank	CDS	1342541	1343812	+	1	.	codon_start=1 db_xref=GI:304320935 db_xref=GeneID:9709601 locus_tag=PB2503_06852 product='hypothetical protein' protein_id=YP_003854578.1 transl_table=11
NC_014414	GenBank	CDS	1343851	1346139	+	1	.	codon_start=1 db_xref=GI:304320936 db_xref=GeneID:9709602 locus_tag=PB2503_06857 product='hypothetical protein' protein_id=YP_003854579.1 transl_table=11
NC_014414	GenBank	CDS	1346155	1346625	+	1	.	codon_start=1 db_xref=GI:304320937 db_xref=GeneID:9709603 locus_tag=PB2503_06862 product='glycosyltransferase-like protein PssD' protein_id=YP_003854580.1 transl_table=11
NC_014414	GenBank	CDS	1346622	1347101	+	1	.	codon_start=1 db_xref=GI:304320938 db_xref=GeneID:9709604 locus_tag=PB2503_06867 product='glycosyltransferase-like protein PssE' protein_id=YP_003854581.1 transl_table=11
NC_014414	GenBank	CDS	1347236	1347877	+	-1	.	codon_start=1 db_xref=GI:304320939 db_xref=GeneID:9709605 locus_tag=PB2503_06872 product='hypothetical protein' protein_id=YP_003854582.1 transl_table=11
NC_014414	GenBank	CDS	1348147	1348725	+	1	.	codon_start=1 db_xref=GI:304320940 db_xref=GeneID:9709606 locus_tag=PB2503_06877 product='hypothetical protein' protein_id=YP_003854583.1 transl_table=11
NC_014414	GenBank	CDS	1348795	1349640	+	-1	.	codon_start=1 db_xref=GI:304320941 db_xref=GeneID:9709607 locus_tag=PB2503_06882 product='hypothetical protein' protein_id=YP_003854584.1 transl_table=11
NC_014414	GenBank	CDS	1349815	1350417	+	-1	.	codon_start=1 db_xref=GI:304320942 db_xref=GeneID:9709608 locus_tag=PB2503_06887 product='hypothetical protein' protein_id=YP_003854585.1 transl_table=11
NC_014414	GenBank	CDS	1350474	1352090	+	-1	.	codon_start=1 db_xref=GI:304320943 db_xref=GeneID:9709609 locus_tag=PB2503_06892 product='hypothetical protein' protein_id=YP_003854586.1 transl_table=11
NC_014414	GenBank	CDS	1352151	1353053	+	-1	.	codon_start=1 db_xref=GI:304320944 db_xref=GeneID:9709610 locus_tag=PB2503_06897 product=oxidoreductase protein_id=YP_003854587.1 transl_table=11
NC_014414	GenBank	CDS	1353350	1354192	+	1	.	codon_start=1 db_xref=GI:304320945 db_xref=GeneID:9709611 locus_tag=PB2503_06902 product='iron-regulated protein FrpC' protein_id=YP_003854588.1 transl_table=11
NC_014414	GenBank	CDS	1354330	1355166	+	-1	.	codon_start=1 db_xref=GI:304320946 db_xref=GeneID:9709612 locus_tag=PB2503_06907 product='hypothetical protein' protein_id=YP_003854589.1 transl_table=11
NC_014414	GenBank	CDS	1355260	1356180	+	-1	.	codon_start=1 db_xref=GI:304320947 db_xref=GeneID:9709613 locus_tag=PB2503_06912 product='haloalkane dehalogenase' protein_id=YP_003854590.1 transl_table=11
NC_014414	GenBank	CDS	1356368	1357693	+	1	.	codon_start=1 db_xref=GI:304320948 db_xref=GeneID:9709614 locus_tag=PB2503_06917 product='4-aminobutyrate transaminase' protein_id=YP_003854591.1 transl_table=11
NC_014414	GenBank	CDS	1357828	1358451	+	1	.	codon_start=1 db_xref=GI:304320949 db_xref=GeneID:9709615 locus_tag=PB2503_06922 product='hypothetical protein' protein_id=YP_003854592.1 transl_table=11
NC_014414	GenBank	CDS	1358606	1359307	+	1	.	codon_start=1 db_xref=GI:304320950 db_xref=GeneID:9709616 locus_tag=PB2503_06927 product='isomerase-decarboxylase-like protein' protein_id=YP_003854593.1 transl_table=11
NC_014414	GenBank	CDS	1359288	1359935	+	-1	.	codon_start=1 db_xref=GI:304320951 db_xref=GeneID:9709617 locus_tag=PB2503_06932 product='hypothetical protein' protein_id=YP_003854594.1 transl_table=11
NC_014414	GenBank	CDS	1360070	1360513	+	1	.	codon_start=1 db_xref=GI:304320952 db_xref=GeneID:9709618 locus_tag=PB2503_06937 product='Glyoxalase/bleomycin resistance protein/dioxygenase' protein_id=YP_003854595.1 transl_table=11
NC_014414	GenBank	CDS	1360584	1361516	+	1	.	codon_start=1 db_xref=GI:304320953 db_xref=GeneID:9709619 locus_tag=PB2503_06942 product='hypothetical protein' protein_id=YP_003854596.1 transl_table=11
NC_014414	GenBank	CDS	1361573	1362055	+	1	.	codon_start=1 db_xref=GI:304320954 db_xref=GeneID:9709620 locus_tag=PB2503_06947 product='hypothetical protein' protein_id=YP_003854597.1 transl_table=11
NC_014414	GenBank	CDS	1362169	1363833	+	1	.	codon_start=1 db_xref=GI:304320955 db_xref=GeneID:9709621 locus_tag=PB2503_06952 product='ABC transporter ATPase' protein_id=YP_003854598.1 transl_table=11
NC_014414	GenBank	CDS	1363889	1364515	+	-1	.	codon_start=1 db_xref=GI:304320956 db_xref=GeneID:9709622 locus_tag=PB2503_06957 product='hypothetical protein' protein_id=YP_003854599.1 transl_table=11
NC_014414	GenBank	CDS	1364765	1365010	+	-1	.	codon_start=1 db_xref=GI:304320957 db_xref=GeneID:9709623 locus_tag=PB2503_06962 product='hypothetical protein' protein_id=YP_003854600.1 transl_table=11
NC_014414	GenBank	CDS	1365153	1365941	+	1	.	codon_start=1 db_xref=GI:304320958 db_xref=GeneID:9709624 locus_tag=PB2503_06967 product='arylesterase-related protein' protein_id=YP_003854601.1 transl_table=11
NC_014414	GenBank	CDS	1365950	1366327	+	-1	.	codon_start=1 db_xref=GI:304320959 db_xref=GeneID:9709625 locus_tag=PB2503_06972 product='hypothetical protein' protein_id=YP_003854602.1 transl_table=11
NC_014414	GenBank	CDS	1366547	1367848	+	1	.	codon_start=1 db_xref=GI:304320960 db_xref=GeneID:9709626 locus_tag=PB2503_06977 product='hypothetical protein' protein_id=YP_003854603.1 transl_table=11
NC_014414	GenBank	CDS	1368072	1369370	+	1	.	codon_start=1 db_xref=GI:304320961 db_xref=GeneID:9709627 locus_tag=PB2503_06982 product='hypothetical protein' protein_id=YP_003854604.1 transl_table=11
NC_014414	GenBank	CDS	1369520	1370839	+	1	.	codon_start=1 db_xref=GI:304320962 db_xref=GeneID:9709628 locus_tag=PB2503_06987 product='hypothetical protein' protein_id=YP_003854605.1 transl_table=11
NC_014414	GenBank	CDS	1370847	1371842	+	-1	.	codon_start=1 db_xref=GI:304320963 db_xref=GeneID:9709629 locus_tag=PB2503_06992 product='hypothetical protein' protein_id=YP_003854606.1 transl_table=11
NC_014414	GenBank	CDS	1371853	1371999	+	-1	.	codon_start=1 db_xref=GI:304320964 db_xref=GeneID:9709630 locus_tag=PB2503_06997 product='hypothetical protein' protein_id=YP_003854607.1 transl_table=11
NC_014414	GenBank	CDS	1371998	1374787	+	1	.	codon_start=1 db_xref=GI:304320965 db_xref=GeneID:9709631 locus_tag=PB2503_07002 product='TonB-dependent receptor' protein_id=YP_003854608.1 transl_table=11
NC_014414	GenBank	CDS	1375029	1376078	+	1	.	codon_start=1 db_xref=GI:304320966 db_xref=GeneID:9709632 locus_tag=PB2503_07007 product='phytase domain-containing protein' protein_id=YP_003854609.1 transl_table=11
NC_014414	GenBank	CDS	1376134	1377339	+	-1	.	codon_start=1 db_xref=GI:304320967 db_xref=GeneID:9709633 locus_tag=PB2503_07012 product='hypothetical protein' protein_id=YP_003854610.1 transl_table=11
NC_014414	GenBank	CDS	1377558	1378340	+	1	.	codon_start=1 db_xref=GI:304320968 db_xref=GeneID:9709634 locus_tag=PB2503_07017 product='hypothetical protein' protein_id=YP_003854611.1 transl_table=11
NC_014414	GenBank	CDS	1378337	1380244	+	1	.	codon_start=1 db_xref=GI:304320969 db_xref=GeneID:9709635 locus_tag=PB2503_07022 product='thiamine biosynthesis protein ThiC' protein_id=YP_003854612.1 transl_table=11
NC_014414	GenBank	CDS	1380348	1380557	+	-1	.	codon_start=1 db_xref=GI:304320970 db_xref=GeneID:9709636 locus_tag=PB2503_07027 product='Cold shock protein' protein_id=YP_003854613.1 transl_table=11
NC_014414	GenBank	CDS	1380854	1381426	+	1	.	codon_start=1 db_xref=GI:304320971 db_xref=GeneID:9709637 locus_tag=PB2503_07032 product='hypothetical protein' protein_id=YP_003854614.1 transl_table=11
NC_014414	GenBank	CDS	1381471	1382670	+	1	.	codon_start=1 db_xref=GI:304320972 db_xref=GeneID:9709638 locus_tag=PB2503_07037 product='saccharopine dehydrogenase' protein_id=YP_003854615.1 transl_table=11
NC_014414	GenBank	CDS	1382856	1383989	+	1	.	codon_start=1 db_xref=GI:304320973 db_xref=GeneID:9709639 locus_tag=PB2503_07042 product='citrate synthase' protein_id=YP_003854616.1 transl_table=11
NC_014414	GenBank	CDS	1384034	1384765	+	-1	.	codon_start=1 db_xref=GI:304320974 db_xref=GeneID:9709640 locus_tag=PB2503_07047 product='hypothetical protein' protein_id=YP_003854617.1 transl_table=11
NC_014414	GenBank	CDS	1384947	1388477	+	1	.	codon_start=1 db_xref=GI:304320975 db_xref=GeneID:9709641 locus_tag=PB2503_07052 product=transglutaminase protein_id=YP_003854618.1 transl_table=11
NC_014414	GenBank	CDS	1388516	1388896	+	1	.	codon_start=1 db_xref=GI:304320976 db_xref=GeneID:9709642 locus_tag=PB2503_07057 product='hypothetical protein' protein_id=YP_003854619.1 transl_table=11
NC_014414	GenBank	tRNA	1388983	1389058	+	-1	.	db_xref=GeneID:9709643 locus_tag=PB2503_t07300 product=tRNA-Met
NC_014414	GenBank	CDS	1389386	1390600	+	1	.	codon_start=1 db_xref=GI:304320977 db_xref=GeneID:9711055 locus_tag=PB2503_07062 product='acetyl-CoA acetyltransferase' protein_id=YP_003854620.1 transl_table=11
NC_014414	GenBank	CDS	1390617	1392830	+	1	.	codon_start=1 db_xref=GI:304320978 db_xref=GeneID:9709644 locus_tag=PB2503_07067 product='fatty oxidation complex subunit alpha' protein_id=YP_003854621.1 transl_table=11
NC_014414	GenBank	CDS	1393201	1394445	+	1	.	codon_start=1 db_xref=GI:304320979 db_xref=GeneID:9709645 locus_tag=PB2503_07072 product='hypothetical protein' protein_id=YP_003854622.1 transl_table=11
NC_014414	GenBank	CDS	1394477	1395130	+	-1	.	codon_start=1 db_xref=GI:304320980 db_xref=GeneID:9709646 locus_tag=PB2503_07077 product='ribosomal large subunit pseudouridine synthase A' protein_id=YP_003854623.1 transl_table=11
NC_014414	GenBank	CDS	1395127	1396230	+	-1	.	codon_start=1 db_xref=GI:304320981 db_xref=GeneID:9709647 locus_tag=PB2503_07082 product='hypothetical protein' protein_id=YP_003854624.1 transl_table=11
NC_014414	GenBank	CDS	1396267	1397418	+	-1	.	codon_start=1 db_xref=GI:304320982 db_xref=GeneID:9709648 locus_tag=PB2503_07087 product='GTN reductase' protein_id=YP_003854625.1 transl_table=11
NC_014414	GenBank	CDS	1397578	1398144	+	1	.	codon_start=1 db_xref=GI:304320983 db_xref=GeneID:9709649 locus_tag=PB2503_07092 product=proteinase protein_id=YP_003854626.1 transl_table=11
NC_014414	GenBank	CDS	1398203	1399024	+	-1	.	codon_start=1 db_xref=GI:304320984 db_xref=GeneID:9709650 locus_tag=PB2503_07097 product='Exodeoxyribonuclease III' protein_id=YP_003854627.1 transl_table=11
NC_014414	GenBank	CDS	1399078	1399503	+	-1	.	codon_start=1 db_xref=GI:304320985 db_xref=GeneID:9709651 locus_tag=PB2503_07102 product='hypothetical protein' protein_id=YP_003854628.1 transl_table=11
NC_014414	GenBank	CDS	1399573	1399920	+	-1	.	codon_start=1 db_xref=GI:304320986 db_xref=GeneID:9709652 locus_tag=PB2503_07107 product='hypothetical protein' protein_id=YP_003854629.1 transl_table=11
NC_014414	GenBank	CDS	1400017	1401225	+	1	.	codon_start=1 db_xref=GI:304320987 db_xref=GeneID:9709653 locus_tag=PB2503_07112 product='deoxyguanosinetriphosphate triphosphohydrolase' protein_id=YP_003854630.1 transl_table=11
NC_014414	GenBank	CDS	1401318	1402130	+	1	.	codon_start=1 db_xref=GI:304320988 db_xref=GeneID:9709654 locus_tag=PB2503_07117 product='hypothetical protein' protein_id=YP_003854631.1 transl_table=11
NC_014414	GenBank	CDS	1402140	1403165	+	1	.	codon_start=1 db_xref=GI:304320989 db_xref=GeneID:9709655 locus_tag=PB2503_07122 product='glycosyl transferase family protein' protein_id=YP_003854632.1 transl_table=11
NC_014414	GenBank	CDS	1403158	1403958	+	1	.	codon_start=1 db_xref=GI:304320990 db_xref=GeneID:9709656 locus_tag=PB2503_07127 product='hypothetical protein' protein_id=YP_003854633.1 transl_table=11
NC_014414	GenBank	CDS	1403942	1404772	+	1	.	codon_start=1 db_xref=GI:304320991 db_xref=GeneID:9709657 locus_tag=PB2503_07132 product='hypothetical protein' protein_id=YP_003854634.1 transl_table=11
NC_014414	GenBank	CDS	1404850	1405101	+	1	.	codon_start=1 db_xref=GI:304320992 db_xref=GeneID:9709658 locus_tag=PB2503_07137 product='sec-independent protein translocase protein tatA/E' protein_id=YP_003854635.1 transl_table=11
NC_014414	GenBank	CDS	1405111	1405443	+	1	.	codon_start=1 db_xref=GI:304320993 db_xref=GeneID:9709659 locus_tag=PB2503_07142 product='hypothetical protein' protein_id=YP_003854636.1 transl_table=11
NC_014414	GenBank	CDS	1405451	1406272	+	1	.	codon_start=1 db_xref=GI:304320994 db_xref=GeneID:9709660 locus_tag=PB2503_07147 product='sec-independent protein translocase component TatC' protein_id=YP_003854637.1 transl_table=11
NC_014414	GenBank	CDS	1406416	1406883	+	-1	.	codon_start=1 db_xref=GI:304320995 db_xref=GeneID:9709661 locus_tag=PB2503_07152 product='ROSMUCR transcriptional regulator' protein_id=YP_003854638.1 transl_table=11
NC_014414	GenBank	CDS	1407174	1408469	+	1	.	codon_start=1 db_xref=GI:304320996 db_xref=GeneID:9709662 locus_tag=PB2503_07157 product='serine hydroxymethyltransferase' protein_id=YP_003854639.1 transl_table=11
NC_014414	GenBank	CDS	1408569	1408985	+	1	.	codon_start=1 db_xref=GI:304320997 db_xref=GeneID:9709663 locus_tag=PB2503_07162 product='hypothetical protein' protein_id=YP_003854640.1 transl_table=11
NC_014414	GenBank	CDS	1408982	1409482	+	1	.	codon_start=1 db_xref=GI:304320998 db_xref=GeneID:9709664 locus_tag=PB2503_07167 product='transcription antitermination protein NusB' protein_id=YP_003854641.1 transl_table=11
NC_014414	GenBank	CDS	1409475	1410437	+	1	.	codon_start=1 db_xref=GI:304320999 db_xref=GeneID:9709665 locus_tag=PB2503_07172 product='thiamine-monophosphate kinase' protein_id=YP_003854642.1 transl_table=11
NC_014414	GenBank	CDS	1410421	1410873	+	-1	.	codon_start=1 db_xref=GI:304321000 db_xref=GeneID:9709666 locus_tag=PB2503_07177 product='3-dehydroquinate dehydratase' protein_id=YP_003854643.1 transl_table=11
NC_014414	GenBank	CDS	1410998	1413253	+	1	.	codon_start=1 db_xref=GI:304321001 db_xref=GeneID:9709667 locus_tag=PB2503_07182 product='phosphomannose isomerase' protein_id=YP_003854644.1 transl_table=11
NC_014414	GenBank	CDS	1413262	1413438	+	-1	.	codon_start=1 db_xref=GI:304321002 db_xref=GeneID:9709668 locus_tag=PB2503_07187 product='hypothetical protein' protein_id=YP_003854645.1 transl_table=11
NC_014414	GenBank	CDS	1413548	1414531	+	-1	.	codon_start=1 db_xref=GI:304321003 db_xref=GeneID:9709669 locus_tag=PB2503_07192 product='UDP-glucose 4-epimerase' protein_id=YP_003854646.1 transl_table=11
NC_014414	GenBank	tRNA	1414685	1414761	+	1	.	db_xref=GeneID:9709670 locus_tag=PB2503_t07298 product=tRNA-Arg
NC_014414	GenBank	CDS	1414842	1416281	+	-1	.	codon_start=1 db_xref=GI:304321004 db_xref=GeneID:9711056 locus_tag=PB2503_07197 product='Na+/H+ antiporter NhaC' protein_id=YP_003854647.1 transl_table=11
NC_014414	GenBank	CDS	1416403	1417662	+	1	.	codon_start=1 db_xref=GI:304321005 db_xref=GeneID:9709671 locus_tag=PB2503_07202 product='hypothetical protein' protein_id=YP_003854648.1 transl_table=11
NC_014414	GenBank	CDS	1417804	1418148	+	1	.	codon_start=1 db_xref=GI:304321006 db_xref=GeneID:9709672 locus_tag=PB2503_07207 product='hypothetical protein' protein_id=YP_003854649.1 transl_table=11
NC_014414	GenBank	CDS	1418194	1418298	+	-1	.	codon_start=1 db_xref=GI:304321007 db_xref=GeneID:9709673 locus_tag=PB2503_07212 product='hypothetical protein' protein_id=YP_003854650.1 transl_table=11
NC_014414	GenBank	CDS	1418318	1420264	+	-1	.	codon_start=1 db_xref=GI:304321008 db_xref=GeneID:9709674 locus_tag=PB2503_07217 product='hypothetical protein' protein_id=YP_003854651.1 transl_table=11
NC_014414	GenBank	CDS	1420662	1421660	+	-1	.	codon_start=1 db_xref=GI:304321009 db_xref=GeneID:9709675 locus_tag=PB2503_07222 product='NAD-dependent epimerase/dehydratase' protein_id=YP_003854652.1 transl_table=11
NC_014414	GenBank	CDS	1421797	1423251	+	-1	.	codon_start=1 db_xref=GI:304321010 db_xref=GeneID:9709676 locus_tag=PB2503_07227 product='hypothetical protein' protein_id=YP_003854653.1 transl_table=11
NC_014414	GenBank	CDS	1423344	1424924	+	-1	.	codon_start=1 db_xref=GI:304321011 db_xref=GeneID:9709677 locus_tag=PB2503_07232 product='lysyl-tRNA synthetase' protein_id=YP_003854654.1 transl_table=11
NC_014414	GenBank	CDS	1425015	1425449	+	1	.	codon_start=1 db_xref=GI:304321012 db_xref=GeneID:9709678 locus_tag=PB2503_07237 product='hypothetical protein' protein_id=YP_003854655.1 transl_table=11
NC_014414	GenBank	CDS	1425449	1426864	+	1	.	codon_start=1 db_xref=GI:304321013 db_xref=GeneID:9709679 locus_tag=PB2503_07242 product='ribosomal protein S6 modification protein' protein_id=YP_003854656.1 transl_table=11
NC_014414	GenBank	CDS	1426861	1427895	+	1	.	codon_start=1 db_xref=GI:304321014 db_xref=GeneID:9709680 locus_tag=PB2503_07247 product='dihydroorotate dehydrogenase' protein_id=YP_003854657.1 transl_table=11
NC_014414	GenBank	CDS	1428092	1429645	+	1	.	codon_start=1 db_xref=GI:304321015 db_xref=GeneID:9709681 locus_tag=PB2503_07252 product='sensor histidine kinase/response regulator' protein_id=YP_003854658.1 transl_table=11
NC_014414	GenBank	CDS	1429837	1430499	+	1	.	codon_start=1 db_xref=GI:304321016 db_xref=GeneID:9709682 locus_tag=PB2503_07257 product='cytidylate kinase' protein_id=YP_003854659.1 transl_table=11
NC_014414	GenBank	CDS	1430867	1431394	+	-1	.	codon_start=1 db_xref=GI:304321017 db_xref=GeneID:9709683 locus_tag=PB2503_07262 product='methionine sulfoxide reductase A' protein_id=YP_003854660.1 transl_table=11
NC_014414	GenBank	CDS	1431448	1432152	+	-1	.	codon_start=1 db_xref=GI:304321018 db_xref=GeneID:9709684 locus_tag=PB2503_07267 product='hypothetical protein' protein_id=YP_003854661.1 transl_table=11
NC_014414	GenBank	CDS	1432361	1432528	+	1	.	codon_start=1 db_xref=GI:304321019 db_xref=GeneID:9709685 locus_tag=PB2503_07314 product='30S ribosomal protein S21' protein_id=YP_003854662.1 transl_table=11
NC_014414	GenBank	CDS	1432794	1433525	+	1	.	codon_start=1 db_xref=GI:304321020 db_xref=GeneID:9709686 locus_tag=PB2503_07319 product='hypothetical protein' protein_id=YP_003854663.1 transl_table=11
NC_014414	GenBank	CDS	1433595	1434311	+	1	.	codon_start=1 db_xref=GI:304321021 db_xref=GeneID:9709687 locus_tag=PB2503_07324 product='hypothetical protein' protein_id=YP_003854664.1 transl_table=11
NC_014414	GenBank	CDS	1434308	1435039	+	-1	.	codon_start=1 db_xref=GI:304321022 db_xref=GeneID:9709688 locus_tag=PB2503_07329 product='salt-induced outer membrane protein' protein_id=YP_003854665.1 transl_table=11
NC_014414	GenBank	CDS	1435314	1435760	+	-1	.	codon_start=1 db_xref=GI:304321023 db_xref=GeneID:9709689 locus_tag=PB2503_07334 product='hypothetical protein' protein_id=YP_003854666.1 transl_table=11
NC_014414	GenBank	CDS	1435757	1436563	+	-1	.	codon_start=1 db_xref=GI:304321024 db_xref=GeneID:9709690 locus_tag=PB2503_07339 product=lipoyltransferase protein_id=YP_003854667.1 transl_table=11
NC_014414	GenBank	tRNA	1436673	1436757	+	1	.	db_xref=GeneID:9709691 locus_tag=PB2503_t10861 product=tRNA-Leu
NC_014414	GenBank	CDS	1436830	1436988	+	1	.	codon_start=1 db_xref=GI:304321025 db_xref=GeneID:9711057 locus_tag=PB2503_07344 product='hypothetical protein' protein_id=YP_003854668.1 transl_table=11
NC_014414	GenBank	CDS	1437064	1438632	+	1	.	codon_start=1 db_xref=GI:304321026 db_xref=GeneID:9709692 locus_tag=PB2503_07349 product='ABC oligopeptide transporter, perplasmic substrate-binding protein OppA' protein_id=YP_003854669.1 transl_table=11
NC_014414	GenBank	CDS	1438685	1439602	+	1	.	codon_start=1 db_xref=GI:304321027 db_xref=GeneID:9709693 locus_tag=PB2503_07354 product='oligopeptide transport system permease protein oppb' protein_id=YP_003854670.1 transl_table=11
NC_014414	GenBank	CDS	1439643	1440725	+	1	.	codon_start=1 db_xref=GI:304321028 db_xref=GeneID:9709694 locus_tag=PB2503_07359 product='ABC oligopeptide transporter, inner membrane subunit OppC' protein_id=YP_003854671.1 transl_table=11
NC_014414	GenBank	CDS	1440727	1442355	+	1	.	codon_start=1 db_xref=GI:304321029 db_xref=GeneID:9709695 locus_tag=PB2503_07364 product='ABC oligopeptide transporter, fused ATPase subunits' protein_id=YP_003854672.1 transl_table=11
NC_014414	GenBank	CDS	1442667	1443737	+	-1	.	codon_start=1 db_xref=GI:304321030 db_xref=GeneID:9709696 locus_tag=PB2503_07369 product='hypothetical protein' protein_id=YP_003854673.1 transl_table=11
NC_014414	GenBank	CDS	1443754	1445913	+	-1	.	codon_start=1 db_xref=GI:304321031 db_xref=GeneID:9709697 locus_tag=PB2503_07374 product='ferrichrome-iron receptor' protein_id=YP_003854674.1 transl_table=11
NC_014414	GenBank	CDS	1446061	1447257	+	-1	.	codon_start=1 db_xref=GI:304321032 db_xref=GeneID:9709698 locus_tag=PB2503_07379 product='hypothetical protein' protein_id=YP_003854675.1 transl_table=11
NC_014414	GenBank	CDS	1447425	1447913	+	1	.	codon_start=1 db_xref=GI:304321033 db_xref=GeneID:9709699 locus_tag=PB2503_07384 product='hypothetical protein' protein_id=YP_003854676.1 transl_table=11
NC_014414	GenBank	CDS	1448059	1448619	+	1	.	codon_start=1 db_xref=GI:304321034 db_xref=GeneID:9709700 locus_tag=PB2503_07389 product='hypothetical protein' protein_id=YP_003854677.1 transl_table=11
NC_014414	GenBank	CDS	1448794	1449927	+	1	.	codon_start=1 db_xref=GI:304321035 db_xref=GeneID:9709701 locus_tag=PB2503_07394 product='two-component oxygen-sensor histidine kinase' protein_id=YP_003854678.1 transl_table=11
NC_014414	GenBank	CDS	1449924	1450526	+	1	.	codon_start=1 db_xref=GI:304321036 db_xref=GeneID:9709702 locus_tag=PB2503_07399 product='two-component response regulator' protein_id=YP_003854679.1 transl_table=11
NC_014414	GenBank	CDS	1450670	1451278	+	1	.	codon_start=1 db_xref=GI:304321037 db_xref=GeneID:9709703 locus_tag=PB2503_07404 product='transcriptional regulator FixK' protein_id=YP_003854680.1 transl_table=11
NC_014414	GenBank	CDS	1451421	1452227	+	1	.	codon_start=1 db_xref=GI:304321038 db_xref=GeneID:9709704 locus_tag=PB2503_07409 product='universal stress protein family protein' protein_id=YP_003854681.1 transl_table=11
NC_014414	GenBank	CDS	1452465	1453535	+	1	.	codon_start=1 db_xref=GI:304321039 db_xref=GeneID:9709705 locus_tag=PB2503_07414 product='GDP-mannose 4,6-dehydratase' protein_id=YP_003854682.1 transl_table=11
NC_014414	GenBank	CDS	1453528	1454481	+	1	.	codon_start=1 db_xref=GI:304321040 db_xref=GeneID:9709706 locus_tag=PB2503_07419 product='GDP-fucose synthetase' protein_id=YP_003854683.1 transl_table=11
NC_014414	GenBank	CDS	1454472	1455413	+	-1	.	codon_start=1 db_xref=GI:304321041 db_xref=GeneID:9709707 locus_tag=PB2503_07424 product='hydrolase/esterase LpqP' protein_id=YP_003854684.1 transl_table=11
NC_014414	GenBank	CDS	1455413	1456924	+	-1	.	codon_start=1 db_xref=GI:304321042 db_xref=GeneID:9709708 locus_tag=PB2503_07429 product='hypothetical protein' protein_id=YP_003854685.1 transl_table=11
NC_014414	GenBank	CDS	1457071	1458249	+	1	.	codon_start=1 db_xref=GI:304321043 db_xref=GeneID:9709709 locus_tag=PB2503_07434 product='hypothetical protein' protein_id=YP_003854686.1 transl_table=11
NC_014414	GenBank	CDS	1458297	1459136	+	1	.	codon_start=1 db_xref=GI:304321044 db_xref=GeneID:9709710 locus_tag=PB2503_07439 product='hypothetical protein' protein_id=YP_003854687.1 transl_table=11
NC_014414	GenBank	CDS	1459170	1460102	+	1	.	codon_start=1 db_xref=GI:304321045 db_xref=GeneID:9709711 locus_tag=PB2503_07444 product='hypothetical protein' protein_id=YP_003854688.1 transl_table=11
NC_014414	GenBank	CDS	1460168	1460947	+	-1	.	codon_start=1 db_xref=GI:304321046 db_xref=GeneID:9709712 locus_tag=PB2503_07449 product='hypothetical protein' protein_id=YP_003854689.1 transl_table=11
NC_014414	GenBank	CDS	1461010	1462965	+	-1	.	codon_start=1 db_xref=GI:304321047 db_xref=GeneID:9709713 locus_tag=PB2503_07454 product='Acetoacetyl-CoA synthase' protein_id=YP_003854690.1 transl_table=11
NC_014414	GenBank	CDS	1463028	1463270	+	-1	.	codon_start=1 db_xref=GI:304321048 db_xref=GeneID:9709714 locus_tag=PB2503_07459 product='acyl carrier protein' protein_id=YP_003854691.1 transl_table=11
NC_014414	GenBank	CDS	1463281	1463400	+	-1	.	codon_start=1 db_xref=GI:304321049 db_xref=GeneID:9709715 locus_tag=PB2503_07464 product='hypothetical protein' protein_id=YP_003854692.1 transl_table=11
NC_014414	GenBank	CDS	1463787	1464269	+	1	.	codon_start=1 db_xref=GI:304321050 db_xref=GeneID:9709716 locus_tag=PB2503_07469 product='hypothetical protein' protein_id=YP_003854693.1 transl_table=11
NC_014414	GenBank	CDS	1464266	1472761	+	1	.	codon_start=1 db_xref=GI:304321051 db_xref=GeneID:9709717 locus_tag=PB2503_07474 product='modular polyketide synthase' protein_id=YP_003854694.1 transl_table=11
NC_014414	GenBank	CDS	1472770	1476528	+	1	.	codon_start=1 db_xref=GI:304321052 db_xref=GeneID:9709718 locus_tag=PB2503_07479 product='glycolipid synthase' protein_id=YP_003854695.1 transl_table=11
NC_014414	GenBank	CDS	1476728	1477699	+	-1	.	codon_start=1 db_xref=GI:304321053 db_xref=GeneID:9709719 locus_tag=PB2503_07484 product=LpqC protein_id=YP_003854696.1 transl_table=11
NC_014414	GenBank	CDS	1478005	1478283	+	1	.	codon_start=1 db_xref=GI:304321054 db_xref=GeneID:9709720 locus_tag=PB2503_07489 product='acyl carrier protein' protein_id=YP_003854697.1 transl_table=11
NC_014414	GenBank	CDS	1478376	1479974	+	1	.	codon_start=1 db_xref=GI:304321055 db_xref=GeneID:9709721 locus_tag=PB2503_07494 product='hypothetical protein' protein_id=YP_003854698.1 transl_table=11
NC_014414	GenBank	CDS	1479996	1480892	+	1	.	codon_start=1 db_xref=GI:304321056 db_xref=GeneID:9709722 locus_tag=PB2503_07499 product=hydrolase protein_id=YP_003854699.1 transl_table=11
NC_014414	GenBank	CDS	1481375	1483798	+	-1	.	codon_start=1 db_xref=GI:304321057 db_xref=GeneID:9709723 locus_tag=PB2503_07504 product='hypothetical protein' protein_id=YP_003854700.1 transl_table=11
NC_014414	GenBank	CDS	1484034	1484708	+	1	.	codon_start=1 db_xref=GI:304321058 db_xref=GeneID:9709724 locus_tag=PB2503_07509 product='hypothetical protein' protein_id=YP_003854701.1 transl_table=11
NC_014414	GenBank	CDS	1485183	1486571	+	1	.	codon_start=1 db_xref=GI:304321059 db_xref=GeneID:9709725 locus_tag=PB2503_07514 product='outer membrane protein TolC' protein_id=YP_003854702.1 transl_table=11
NC_014414	GenBank	CDS	1486677	1487504	+	-1	.	codon_start=1 db_xref=GI:304321060 db_xref=GeneID:9709726 locus_tag=PB2503_07519 product='hypothetical protein' protein_id=YP_003854703.1 transl_table=11
NC_014414	GenBank	CDS	1487570	1488721	+	-1	.	codon_start=1 db_xref=GI:304321061 db_xref=GeneID:9709727 locus_tag=PB2503_07524 product='two-component sensor' protein_id=YP_003854704.1 transl_table=11
NC_014414	GenBank	CDS	1488886	1491531	+	-1	.	codon_start=1 db_xref=GI:304321062 db_xref=GeneID:9709728 locus_tag=PB2503_07529 product='hypothetical protein' protein_id=YP_003854705.1 transl_table=11
NC_014414	GenBank	CDS	1491542	1492399	+	-1	.	codon_start=1 db_xref=GI:304321063 db_xref=GeneID:9709729 locus_tag=PB2503_07534 product='hypothetical protein' protein_id=YP_003854706.1 transl_table=11
NC_014414	GenBank	CDS	1492410	1492910	+	-1	.	codon_start=1 db_xref=GI:304321064 db_xref=GeneID:9709730 locus_tag=PB2503_07539 product='hypothetical protein' protein_id=YP_003854707.1 transl_table=11
NC_014414	GenBank	CDS	1493082	1493762	+	1	.	codon_start=1 db_xref=GI:304321065 db_xref=GeneID:9709731 locus_tag=PB2503_07544 product='two-component system sensor kinase' protein_id=YP_003854708.1 transl_table=11
NC_014414	GenBank	CDS	1493794	1494474	+	-1	.	codon_start=1 db_xref=GI:304321066 db_xref=GeneID:9709732 locus_tag=PB2503_07549 product='Two Component Transcriptional Regulator, LuxR family protein' protein_id=YP_003854709.1 transl_table=11
NC_014414	GenBank	CDS	1494485	1494970	+	-1	.	codon_start=1 db_xref=GI:304321067 db_xref=GeneID:9709733 locus_tag=PB2503_07554 product='hypothetical protein' protein_id=YP_003854710.1 transl_table=11
NC_014414	GenBank	CDS	1495125	1495379	+	1	.	codon_start=1 db_xref=GI:304321068 db_xref=GeneID:9709734 locus_tag=PB2503_07559 product='hypothetical protein' protein_id=YP_003854711.1 transl_table=11
NC_014414	GenBank	CDS	1495429	1495851	+	1	.	codon_start=1 db_xref=GI:304321069 db_xref=GeneID:9709735 locus_tag=PB2503_07564 product='Response regulator receiver:ATP-binding region,ATPase-like:Histidine kinase A, N-terminal' protein_id=YP_003854712.1 transl_table=11
NC_014414	GenBank	CDS	1496010	1497068	+	1	.	codon_start=1 db_xref=GI:304321070 db_xref=GeneID:9709736 locus_tag=PB2503_07569 product='chemotaxis-specific methylesterase' protein_id=YP_003854713.1 transl_table=11
NC_014414	GenBank	CDS	1497065	1497619	+	1	.	codon_start=1 db_xref=GI:304321071 db_xref=GeneID:9709737 locus_tag=PB2503_07574 product='chemotaxis protein CheD' protein_id=YP_003854714.1 transl_table=11
NC_014414	GenBank	CDS	1499038	1500594	+	1	.	codon_start=1 db_xref=GI:304321072 db_xref=GeneID:9709738 locus_tag=PB2503_07589 product='chemotaxis histidine protein kinase' protein_id=YP_003854715.1 transl_table=11
NC_014414	GenBank	CDS	1500606	1501079	+	1	.	codon_start=1 db_xref=GI:304321073 db_xref=GeneID:9709739 locus_tag=PB2503_07594 product='chemotaxis protein' protein_id=YP_003854716.1 transl_table=11
NC_014414	GenBank	CDS	1501079	1501975	+	1	.	codon_start=1 db_xref=GI:304321074 db_xref=GeneID:9709740 locus_tag=PB2503_07599 product='hypothetical protein' protein_id=YP_003854717.1 transl_table=11
NC_014414	GenBank	CDS	1501972	1502358	+	1	.	codon_start=1 db_xref=GI:304321075 db_xref=GeneID:9709741 locus_tag=PB2503_07604 product='chemotaxis response regulator' protein_id=YP_003854718.1 transl_table=11
NC_014414	GenBank	CDS	1502358	1502750	+	1	.	codon_start=1 db_xref=GI:304321076 db_xref=GeneID:9709742 locus_tag=PB2503_07609 product='hypothetical protein' protein_id=YP_003854719.1 transl_table=11
NC_014414	GenBank	CDS	1502954	1503610	+	1	.	codon_start=1 db_xref=GI:304321077 db_xref=GeneID:9709743 locus_tag=PB2503_07614 product='undecaprenyl-phosphate galactosephosphotransferase' protein_id=YP_003854720.1 transl_table=11
NC_014414	GenBank	CDS	1503657	1504496	+	-1	.	codon_start=1 db_xref=GI:304321078 db_xref=GeneID:9709744 locus_tag=PB2503_07619 product='hypothetical protein' protein_id=YP_003854721.1 transl_table=11
NC_014414	GenBank	CDS	1504645	1505124	+	-1	.	codon_start=1 db_xref=GI:304321079 db_xref=GeneID:9709745 locus_tag=PB2503_07624 product='MarR family transcriptional regulator' protein_id=YP_003854722.1 transl_table=11
NC_014414	GenBank	CDS	1505140	1506735	+	-1	.	codon_start=1 db_xref=GI:304321080 db_xref=GeneID:9709746 locus_tag=PB2503_07629 product='choline/carnitine/betaine transport family protein' protein_id=YP_003854723.1 transl_table=11
NC_014414	GenBank	CDS	1506722	1508734	+	-1	.	codon_start=1 db_xref=GI:304321081 db_xref=GeneID:9709747 locus_tag=PB2503_07634 product='TPR domain-containing protein' protein_id=YP_003854724.1 transl_table=11
NC_014414	GenBank	CDS	1508788	1511250	+	-1	.	codon_start=1 db_xref=GI:304321082 db_xref=GeneID:9709748 locus_tag=PB2503_07639 product='TonB-dependent receptor' protein_id=YP_003854725.1 transl_table=11
NC_014414	GenBank	CDS	1511451	1512173	+	-1	.	codon_start=1 db_xref=GI:304321083 db_xref=GeneID:9709749 locus_tag=PB2503_07644 product='hypothetical protein' protein_id=YP_003854726.1 transl_table=11
NC_014414	GenBank	CDS	1512254	1512823	+	-1	.	codon_start=1 db_xref=GI:304321084 db_xref=GeneID:9709750 locus_tag=PB2503_07649 product='hypothetical protein' protein_id=YP_003854727.1 transl_table=11
NC_014414	GenBank	CDS	1513022	1514101	+	1	.	codon_start=1 db_xref=GI:304321085 db_xref=GeneID:9709751 locus_tag=PB2503_07654 product='sensor histidine kinase' protein_id=YP_003854728.1 transl_table=11
NC_014414	GenBank	CDS	1514098	1514751	+	1	.	codon_start=1 db_xref=GI:304321086 db_xref=GeneID:9709752 locus_tag=PB2503_07659 product='two-component response regulator protein' protein_id=YP_003854729.1 transl_table=11
NC_014414	GenBank	CDS	1514754	1516742	+	1	.	codon_start=1 db_xref=GI:304321087 db_xref=GeneID:9709753 locus_tag=PB2503_07664 product='sensory box histidine kinase/response regulator' protein_id=YP_003854730.1 transl_table=11
NC_014414	GenBank	CDS	1516729	1517169	+	1	.	codon_start=1 db_xref=GI:304321088 db_xref=GeneID:9709754 locus_tag=PB2503_07669 product='two-component system regulatory protein' protein_id=YP_003854731.1 transl_table=11
NC_014414	GenBank	CDS	1519008	1519292	+	-1	.	codon_start=1 db_xref=GI:304321089 db_xref=GeneID:9709755 locus_tag=PB2503_07674 product='hypothetical protein' protein_id=YP_003854732.1 transl_table=11
NC_014414	GenBank	CDS	1519302	1520342	+	-1	.	codon_start=1 db_xref=GI:304321090 db_xref=GeneID:9709756 locus_tag=PB2503_07679 product='hypothetical protein' protein_id=YP_003854733.1 transl_table=11
NC_014414	GenBank	CDS	1520361	1520993	+	-1	.	codon_start=1 db_xref=GI:304321091 db_xref=GeneID:9709757 locus_tag=PB2503_07684 product='recombinase B' protein_id=YP_003854734.1 transl_table=11
NC_014414	GenBank	CDS	1521002	1521916	+	-1	.	codon_start=1 db_xref=GI:304321092 db_xref=GeneID:9709758 locus_tag=PB2503_07689 product='CRISPR-associated protein' protein_id=YP_003854735.1 transl_table=11
NC_014414	GenBank	CDS	1521913	1523724	+	-1	.	codon_start=1 db_xref=GI:304321093 db_xref=GeneID:9709759 locus_tag=PB2503_07694 product='hypothetical protein' protein_id=YP_003854736.1 transl_table=11
NC_014414	GenBank	CDS	1523721	1524395	+	-1	.	codon_start=1 db_xref=GI:304321094 db_xref=GeneID:9709760 locus_tag=PB2503_07699 product='hypothetical protein' protein_id=YP_003854737.1 transl_table=11
NC_014414	GenBank	CDS	1524464	1526812	+	-1	.	codon_start=1 db_xref=GI:304321095 db_xref=GeneID:9709761 locus_tag=PB2503_07704 product='hypothetical protein' protein_id=YP_003854738.1 transl_table=11
NC_014414	GenBank	CDS	1527415	1527600	+	-1	.	codon_start=1 db_xref=GI:304321096 db_xref=GeneID:9709762 locus_tag=PB2503_07709 product='hypothetical protein' protein_id=YP_003854739.1 transl_table=11
NC_014414	GenBank	tRNA	1527836	1527911	+	-1	.	db_xref=GeneID:9709763 locus_tag=PB2503_t10877 product=tRNA-Phe
NC_014414	GenBank	CDS	1528016	1528258	+	1	.	codon_start=1 db_xref=GI:304321097 db_xref=GeneID:9711058 locus_tag=PB2503_07714 product='hypothetical protein' protein_id=YP_003854740.1 transl_table=11
NC_014414	GenBank	CDS	1528391	1529137	+	1	.	codon_start=1 db_xref=GI:304321098 db_xref=GeneID:9709764 locus_tag=PB2503_07719 product='hypothetical protein' protein_id=YP_003854741.1 transl_table=11
NC_014414	GenBank	CDS	1529631	1530194	+	1	.	codon_start=1 db_xref=GI:304321099 db_xref=GeneID:9709765 locus_tag=PB2503_07724 product='elongation factor P' protein_id=YP_003854742.1 transl_table=11
NC_014414	GenBank	CDS	1530345	1532048	+	-1	.	codon_start=1 db_xref=GI:304321100 db_xref=GeneID:9709766 locus_tag=PB2503_07729 product='hypothetical protein' protein_id=YP_003854743.1 transl_table=11
NC_014414	GenBank	CDS	1532165	1532563	+	-1	.	codon_start=1 db_xref=GI:304321101 db_xref=GeneID:9709767 locus_tag=PB2503_07734 product='hypothetical protein' protein_id=YP_003854744.1 transl_table=11
NC_014414	GenBank	CDS	1532640	1533431	+	-1	.	codon_start=1 db_xref=GI:304321102 db_xref=GeneID:9709768 locus_tag=PB2503_07739 product='glycosyl transferase family protein' protein_id=YP_003854745.1 transl_table=11
NC_014414	GenBank	CDS	1533582	1535249	+	1	.	codon_start=1 db_xref=GI:304321103 db_xref=GeneID:9709769 locus_tag=PB2503_07744 product='hypothetical protein' protein_id=YP_003854746.1 transl_table=11
NC_014414	GenBank	CDS	1535249	1536784	+	1	.	codon_start=1 db_xref=GI:304321104 db_xref=GeneID:9709770 locus_tag=PB2503_07749 product='hypothetical protein' protein_id=YP_003854747.1 transl_table=11
NC_014414	GenBank	CDS	1536736	1537527	+	-1	.	codon_start=1 db_xref=GI:304321105 db_xref=GeneID:9709771 locus_tag=PB2503_07754 product='3-deoxy-D-manno-octulosonate cytidylyltransferase' protein_id=YP_003854748.1 transl_table=11
NC_014414	GenBank	CDS	1537524	1537934	+	-1	.	codon_start=1 db_xref=GI:304321106 db_xref=GeneID:9709772 locus_tag=PB2503_07759 product='hypothetical protein' protein_id=YP_003854749.1 transl_table=11
NC_014414	GenBank	CDS	1537931	1538917	+	-1	.	codon_start=1 db_xref=GI:304321107 db_xref=GeneID:9709773 locus_tag=PB2503_07764 product='UDP-glucose 4-epimerase' protein_id=YP_003854750.1 transl_table=11
NC_014414	GenBank	CDS	1538901	1539761	+	1	.	codon_start=1 db_xref=GI:304321108 db_xref=GeneID:9709774 locus_tag=PB2503_07769 product='hypothetical protein' protein_id=YP_003854751.1 transl_table=11
NC_014414	GenBank	CDS	1539834	1541909	+	-1	.	codon_start=1 db_xref=GI:304321109 db_xref=GeneID:9709775 locus_tag=PB2503_07774 product='hypothetical protein' protein_id=YP_003854752.1 transl_table=11
NC_014414	GenBank	CDS	1542258	1544042	+	1	.	codon_start=1 db_xref=GI:304321110 db_xref=GeneID:9709776 locus_tag=PB2503_07779 product='acyl-CoA dehydrogenase' protein_id=YP_003854753.1 transl_table=11
NC_014414	GenBank	CDS	1544190	1544885	+	-1	.	codon_start=1 db_xref=GI:304321111 db_xref=GeneID:9709777 locus_tag=PB2503_07784 product='hypothetical protein' protein_id=YP_003854754.1 transl_table=11
NC_014414	GenBank	CDS	1544972	1545733	+	1	.	codon_start=1 db_xref=GI:304321112 db_xref=GeneID:9709778 locus_tag=PB2503_07789 product='hypothetical protein' protein_id=YP_003854755.1 transl_table=11
NC_014414	GenBank	CDS	1545744	1546313	+	1	.	codon_start=1 db_xref=GI:304321113 db_xref=GeneID:9709779 locus_tag=PB2503_07794 product='hypothetical protein' protein_id=YP_003854756.1 transl_table=11
NC_014414	GenBank	CDS	1546310	1546978	+	-1	.	codon_start=1 db_xref=GI:304321114 db_xref=GeneID:9709780 locus_tag=PB2503_07799 product='hypothetical protein' protein_id=YP_003854757.1 transl_table=11
NC_014414	GenBank	CDS	1547008	1547943	+	-1	.	codon_start=1 db_xref=GI:304321115 db_xref=GeneID:9709781 locus_tag=PB2503_07804 product='radical SAM protein' protein_id=YP_003854758.1 transl_table=11
NC_014414	GenBank	tRNA	1548211	1548284	+	1	.	db_xref=GeneID:9709782 locus_tag=PB2503_t10863 product=tRNA-Gly
NC_014414	GenBank	CDS	1548328	1549230	+	1	.	codon_start=1 db_xref=GI:304321116 db_xref=GeneID:9711059 locus_tag=PB2503_07809 product='hypothetical protein' protein_id=YP_003854759.1 transl_table=11
NC_014414	GenBank	CDS	1549280	1550464	+	-1	.	codon_start=1 db_xref=GI:304321117 db_xref=GeneID:9709783 locus_tag=PB2503_07814 product='aspartate aminotransferase' protein_id=YP_003854760.1 transl_table=11
NC_014414	GenBank	CDS	1550557	1551486	+	-1	.	codon_start=1 db_xref=GI:304321118 db_xref=GeneID:9709784 locus_tag=PB2503_07819 product='hypothetical protein' protein_id=YP_003854761.1 transl_table=11
NC_014414	GenBank	CDS	1551609	1552373	+	1	.	codon_start=1 db_xref=GI:304321119 db_xref=GeneID:9709785 locus_tag=PB2503_07824 product='chemotaxis MotB protein' protein_id=YP_003854762.1 transl_table=11
NC_014414	GenBank	CDS	1552482	1553822	+	1	.	codon_start=1 db_xref=GI:304321120 db_xref=GeneID:9709786 locus_tag=PB2503_07829 product='flagellar hook protein' protein_id=YP_003854763.1 transl_table=11
NC_014414	GenBank	CDS	1553830	1555275	+	1	.	codon_start=1 db_xref=GI:304321121 db_xref=GeneID:9709787 locus_tag=PB2503_07834 product='flagellar hook-associated protein' protein_id=YP_003854764.1 transl_table=11
NC_014414	GenBank	CDS	1555275	1556264	+	1	.	codon_start=1 db_xref=GI:304321122 db_xref=GeneID:9709788 locus_tag=PB2503_07839 product='flagellar hook-associated protein FlgL family protein' protein_id=YP_003854765.1 transl_table=11
NC_014414	GenBank	CDS	1556264	1557367	+	1	.	codon_start=1 db_xref=GI:304321123 db_xref=GeneID:9709789 locus_tag=PB2503_07844 product='flagellar P-ring protein' protein_id=YP_003854766.1 transl_table=11
NC_014414	GenBank	CDS	1557354	1558448	+	-1	.	codon_start=1 db_xref=GI:304321124 db_xref=GeneID:9709790 locus_tag=PB2503_07849 product='flagellar motor protein' protein_id=YP_003854767.1 transl_table=11
NC_014414	GenBank	CDS	1558541	1559281	+	-1	.	codon_start=1 db_xref=GI:304321125 db_xref=GeneID:9709791 locus_tag=PB2503_07854 product='flagellar biosynthetic protein FliP' protein_id=YP_003854768.1 transl_table=11
NC_014414	GenBank	CDS	1559281	1559553	+	-1	.	codon_start=1 db_xref=GI:304321126 db_xref=GeneID:9709792 locus_tag=PB2503_07859 product='hypothetical protein' protein_id=YP_003854769.1 transl_table=11
NC_014414	GenBank	CDS	1559578	1561035	+	-1	.	codon_start=1 db_xref=GI:304321127 db_xref=GeneID:9709793 locus_tag=PB2503_07864 product='flagellar M-ring protein FliF' protein_id=YP_003854770.1 transl_table=11
NC_014414	GenBank	CDS	1561213	1561710	+	1	.	codon_start=1 db_xref=GI:304321128 db_xref=GeneID:9709794 locus_tag=PB2503_07869 product='flagellar motor protein' protein_id=YP_003854771.1 transl_table=11
NC_014414	GenBank	CDS	1561730	1563085	+	1	.	codon_start=1 db_xref=GI:304321129 db_xref=GeneID:9709795 locus_tag=PB2503_07874 product='hypothetical protein' protein_id=YP_003854772.1 transl_table=11
NC_014414	GenBank	CDS	1563082	1563591	+	1	.	codon_start=1 db_xref=GI:304321130 db_xref=GeneID:9709796 locus_tag=PB2503_07879 product='hypothetical protein' protein_id=YP_003854773.1 transl_table=11
NC_014414	GenBank	CDS	1563725	1564582	+	1	.	codon_start=1 db_xref=GI:304321131 db_xref=GeneID:9709797 locus_tag=PB2503_07884 product='flagellar motor protein MotA' protein_id=YP_003854774.1 transl_table=11
NC_014414	GenBank	CDS	1564582	1565298	+	1	.	codon_start=1 db_xref=GI:304321132 db_xref=GeneID:9709798 locus_tag=PB2503_07889 product='flagellar basal-body rod protein FlgF' protein_id=YP_003854775.1 transl_table=11
NC_014414	GenBank	CDS	1565334	1566089	+	1	.	codon_start=1 db_xref=GI:304321133 db_xref=GeneID:9709799 locus_tag=PB2503_07894 product='flagellar basal-body rod protein FlgG' protein_id=YP_003854776.1 transl_table=11
NC_014414	GenBank	CDS	1566089	1566466	+	1	.	codon_start=1 db_xref=GI:304321134 db_xref=GeneID:9709800 locus_tag=PB2503_07899 product='hypothetical protein' protein_id=YP_003854777.1 transl_table=11
NC_014414	GenBank	CDS	1566463	1567158	+	1	.	codon_start=1 db_xref=GI:304321135 db_xref=GeneID:9709801 locus_tag=PB2503_07904 product='flagellar L-ring protein' protein_id=YP_003854778.1 transl_table=11
NC_014414	GenBank	CDS	1567158	1567625	+	1	.	codon_start=1 db_xref=GI:304321136 db_xref=GeneID:9709802 locus_tag=PB2503_07909 product='hypothetical protein' protein_id=YP_003854779.1 transl_table=11
NC_014414	GenBank	CDS	1567725	1568333	+	-1	.	codon_start=1 db_xref=GI:304321137 db_xref=GeneID:9709803 locus_tag=PB2503_07914 product='FlgD protein' protein_id=YP_003854780.1 transl_table=11
NC_014414	GenBank	CDS	1568343	1570211	+	-1	.	codon_start=1 db_xref=GI:304321138 db_xref=GeneID:9709804 locus_tag=PB2503_07919 product='flagellar hook-length control protein' protein_id=YP_003854781.1 transl_table=11
NC_014414	GenBank	CDS	1570319	1570654	+	1	.	codon_start=1 db_xref=GI:304321139 db_xref=GeneID:9709805 locus_tag=PB2503_07924 product='flagellar protein FlgJ' protein_id=YP_003854782.1 transl_table=11
NC_014414	GenBank	CDS	1570651	1570983	+	1	.	codon_start=1 db_xref=GI:304321140 db_xref=GeneID:9709806 locus_tag=PB2503_07929 product='hypothetical protein' protein_id=YP_003854783.1 transl_table=11
NC_014414	GenBank	CDS	1571112	1573157	+	1	.	codon_start=1 db_xref=GI:304321141 db_xref=GeneID:9709807 locus_tag=PB2503_07934 product='flagellin protein' protein_id=YP_003854784.1 transl_table=11
NC_014414	GenBank	CDS	1573235	1573618	+	1	.	codon_start=1 db_xref=GI:304321142 db_xref=GeneID:9709808 locus_tag=PB2503_07939 product='flagellar protein FlaF' protein_id=YP_003854785.1 transl_table=11
NC_014414	GenBank	CDS	1573636	1574091	+	1	.	codon_start=1 db_xref=GI:304321143 db_xref=GeneID:9709809 locus_tag=PB2503_07944 product='flagellin synthesis repressor protein FlbT' protein_id=YP_003854786.1 transl_table=11
NC_014414	GenBank	CDS	1574151	1574483	+	1	.	codon_start=1 db_xref=GI:304321144 db_xref=GeneID:9709810 locus_tag=PB2503_07949 product='hypothetical protein' protein_id=YP_003854787.1 transl_table=11
NC_014414	GenBank	CDS	1574483	1574866	+	1	.	codon_start=1 db_xref=GI:304321145 db_xref=GeneID:9709811 locus_tag=PB2503_07954 product='flagellar basal-body rod protein FlgC' protein_id=YP_003854788.1 transl_table=11
NC_014414	GenBank	CDS	1574869	1575159	+	1	.	codon_start=1 db_xref=GI:304321146 db_xref=GeneID:9709812 locus_tag=PB2503_07959 product='hypothetical protein' protein_id=YP_003854789.1 transl_table=11
NC_014414	GenBank	CDS	1575164	1575427	+	1	.	codon_start=1 db_xref=GI:304321147 db_xref=GeneID:9709813 locus_tag=PB2503_07964 product='flagellar biosynthetic protein FliQ' protein_id=YP_003854790.1 transl_table=11
NC_014414	GenBank	CDS	1575520	1577631	+	1	.	codon_start=1 db_xref=GI:304321148 db_xref=GeneID:9709814 locus_tag=PB2503_07969 product='flagellar biosynthesis protein FlhA' protein_id=YP_003854791.1 transl_table=11
NC_014414	GenBank	CDS	1577634	1578404	+	1	.	codon_start=1 db_xref=GI:304321149 db_xref=GeneID:9709815 locus_tag=PB2503_07974 product='flagellar biosynthesis pathway, component FliR' protein_id=YP_003854792.1 transl_table=11
NC_014414	GenBank	CDS	1578408	1579475	+	1	.	codon_start=1 db_xref=GI:304321150 db_xref=GeneID:9709816 locus_tag=PB2503_07979 product='flagellar biosynthetic protein FlhB' protein_id=YP_003854793.1 transl_table=11
NC_014414	GenBank	CDS	1579633	1580811	+	1	.	codon_start=1 db_xref=GI:304321151 db_xref=GeneID:9709817 locus_tag=PB2503_07984 product='cystathionine gamma-synthase' protein_id=YP_003854794.1 transl_table=11
NC_014414	GenBank	CDS	1580886	1583561	+	1	.	codon_start=1 db_xref=GI:304321152 db_xref=GeneID:9709818 locus_tag=PB2503_07989 product='valyl-tRNA synthetase' protein_id=YP_003854795.1 transl_table=11
NC_014414	GenBank	CDS	1583558	1583923	+	-1	.	codon_start=1 db_xref=GI:304321153 db_xref=GeneID:9709819 locus_tag=PB2503_07994 product='hypothetical protein' protein_id=YP_003854796.1 transl_table=11
NC_014414	GenBank	CDS	1583958	1585730	+	-1	.	codon_start=1 db_xref=GI:304321154 db_xref=GeneID:9709820 locus_tag=PB2503_07999 product=gamma-glutamyltranspeptidase protein_id=YP_003854797.1 transl_table=11
NC_014414	GenBank	CDS	1585791	1586774	+	1	.	codon_start=1 db_xref=GI:304321155 db_xref=GeneID:9709821 locus_tag=PB2503_08004 product='hypothetical protein' protein_id=YP_003854798.1 transl_table=11
NC_014414	GenBank	CDS	1586808	1587281	+	-1	.	codon_start=1 db_xref=GI:304321156 db_xref=GeneID:9709822 locus_tag=PB2503_08009 product='hypothetical protein' protein_id=YP_003854799.1 transl_table=11
NC_014414	GenBank	CDS	1587407	1587838	+	1	.	codon_start=1 db_xref=GI:304321157 db_xref=GeneID:9709823 locus_tag=PB2503_08014 product='hypothetical protein' protein_id=YP_003854800.1 transl_table=11
NC_014414	GenBank	CDS	1587939	1588493	+	1	.	codon_start=1 db_xref=GI:304321158 db_xref=GeneID:9709824 locus_tag=PB2503_08019 product='hypothetical protein' protein_id=YP_003854801.1 transl_table=11
NC_014414	GenBank	CDS	1588548	1589576	+	-1	.	codon_start=1 db_xref=GI:304321159 db_xref=GeneID:9709825 locus_tag=PB2503_08024 product='hypothetical protein' protein_id=YP_003854802.1 transl_table=11
NC_014414	GenBank	CDS	1589570	1589704	+	-1	.	codon_start=1 db_xref=GI:304321160 db_xref=GeneID:9709826 locus_tag=PB2503_08029 product='hypothetical protein' protein_id=YP_003854803.1 transl_table=11
NC_014414	GenBank	CDS	1589740	1590933	+	1	.	codon_start=1 db_xref=GI:304321161 db_xref=GeneID:9709827 locus_tag=PB2503_08034 product='two-component sensor histidine kinase' protein_id=YP_003854804.1 transl_table=11
NC_014414	GenBank	CDS	1590960	1591238	+	1	.	codon_start=1 db_xref=GI:304321162 db_xref=GeneID:9709828 locus_tag=PB2503_08039 product='hypothetical protein' protein_id=YP_003854805.1 transl_table=11
NC_014414	GenBank	CDS	1591354	1592316	+	-1	.	codon_start=1 db_xref=GI:304321163 db_xref=GeneID:9709829 locus_tag=PB2503_08044 product='hypothetical protein' protein_id=YP_003854806.1 transl_table=11
NC_014414	GenBank	CDS	1592426	1594753	+	-1	.	codon_start=1 db_xref=GI:304321164 db_xref=GeneID:9709830 locus_tag=PB2503_08049 product='hypothetical protein' protein_id=YP_003854807.1 transl_table=11
NC_014414	GenBank	CDS	1594849	1595340	+	1	.	codon_start=1 db_xref=GI:304321165 db_xref=GeneID:9709831 locus_tag=PB2503_08054 product='hypothetical protein' protein_id=YP_003854808.1 transl_table=11
NC_014414	GenBank	CDS	1595681	1596958	+	1	.	codon_start=1 db_xref=GI:304321166 db_xref=GeneID:9709832 locus_tag=PB2503_08059 product='Phage DNA Packaging Protein' protein_id=YP_003854809.1 transl_table=11
NC_014414	GenBank	CDS	1596966	1598129	+	1	.	codon_start=1 db_xref=GI:304321167 db_xref=GeneID:9709833 locus_tag=PB2503_08064 product='genetic exchange protein' protein_id=YP_003854810.1 transl_table=11
NC_014414	GenBank	CDS	1598126	1598362	+	1	.	codon_start=1 db_xref=GI:304321168 db_xref=GeneID:9709834 locus_tag=PB2503_08069 product='hypothetical protein' protein_id=YP_003854811.1 transl_table=11
NC_014414	GenBank	CDS	1598359	1598829	+	1	.	codon_start=1 db_xref=GI:304321169 db_xref=GeneID:9709835 locus_tag=PB2503_08074 product='phage prohead protease, HK97 family protein' protein_id=YP_003854812.1 transl_table=11
NC_014414	GenBank	CDS	1598841	1600031	+	1	.	codon_start=1 db_xref=GI:304321170 db_xref=GeneID:9709836 locus_tag=PB2503_08079 product='major capsid protein, HK97 family protein' protein_id=YP_003854813.1 transl_table=11
NC_014414	GenBank	CDS	1600083	1600622	+	1	.	codon_start=1 db_xref=GI:304321171 db_xref=GeneID:9709837 locus_tag=PB2503_08084 product='hypothetical protein' protein_id=YP_003854814.1 transl_table=11
NC_014414	GenBank	CDS	1600619	1600933	+	1	.	codon_start=1 db_xref=GI:304321172 db_xref=GeneID:9709838 locus_tag=PB2503_08089 product='hypothetical protein' protein_id=YP_003854815.1 transl_table=11
NC_014414	GenBank	CDS	1600930	1601340	+	1	.	codon_start=1 db_xref=GI:304321173 db_xref=GeneID:9709839 locus_tag=PB2503_08094 product='gene transfer agent-like protein' protein_id=YP_003854816.1 transl_table=11
NC_014414	GenBank	CDS	1601352	1601762	+	1	.	codon_start=1 db_xref=GI:304321174 db_xref=GeneID:9709840 locus_tag=PB2503_08099 product='hypothetical protein' protein_id=YP_003854817.1 transl_table=11
NC_014414	GenBank	CDS	1601762	1602094	+	1	.	codon_start=1 db_xref=GI:304321175 db_xref=GeneID:9709841 locus_tag=PB2503_08104 product='hypothetical protein' protein_id=YP_003854818.1 transl_table=11
NC_014414	GenBank	CDS	1602259	1602792	+	1	.	codon_start=1 db_xref=GI:304321176 db_xref=GeneID:9709842 locus_tag=PB2503_08109 product='hypothetical protein' protein_id=YP_003854819.1 transl_table=11
NC_014414	GenBank	CDS	1602785	1603408	+	1	.	codon_start=1 db_xref=GI:304321177 db_xref=GeneID:9709843 locus_tag=PB2503_08114 product='hypothetical protein' protein_id=YP_003854820.1 transl_table=11
NC_014414	GenBank	CDS	1603408	1604274	+	1	.	codon_start=1 db_xref=GI:304321178 db_xref=GeneID:9709844 locus_tag=PB2503_08119 product='gene transfer agent-like protein' protein_id=YP_003854821.1 transl_table=11
NC_014414	GenBank	CDS	1604271	1604717	+	1	.	codon_start=1 db_xref=GI:304321179 db_xref=GeneID:9709845 locus_tag=PB2503_08124 product='hypothetical protein' protein_id=YP_003854822.1 transl_table=11
NC_014414	GenBank	CDS	1604717	1608520	+	1	.	codon_start=1 db_xref=GI:304321180 db_xref=GeneID:9709846 locus_tag=PB2503_08129 product='hypothetical protein' protein_id=YP_003854823.1 transl_table=11
NC_014414	GenBank	CDS	1608541	1609545	+	1	.	codon_start=1 db_xref=GI:304321181 db_xref=GeneID:9709847 locus_tag=PB2503_08134 product='dnaJ family protein' protein_id=YP_003854824.1 transl_table=11
NC_014414	GenBank	CDS	1609688	1611241	+	1	.	codon_start=1 db_xref=GI:304321182 db_xref=GeneID:9709848 locus_tag=PB2503_08139 product='serine protease' protein_id=YP_003854825.1 transl_table=11
NC_014414	GenBank	CDS	1611288	1611965	+	1	.	codon_start=1 db_xref=GI:304321183 db_xref=GeneID:9709849 locus_tag=PB2503_08144 product='two component response regulatorT' protein_id=YP_003854826.1 transl_table=11
NC_014414	GenBank	CDS	1612112	1613716	+	1	.	codon_start=1 db_xref=GI:304321184 db_xref=GeneID:9709850 locus_tag=PB2503_08149 product='sensor histidine kinase transmembrane protein' protein_id=YP_003854827.1 transl_table=11
NC_014414	GenBank	CDS	1613801	1614088	+	1	.	codon_start=1 db_xref=GI:304321185 db_xref=GeneID:9709851 locus_tag=PB2503_08154 product='DNA-binding protein HU' protein_id=YP_003854828.1 transl_table=11
NC_014414	GenBank	CDS	1614108	1616921	+	1	.	codon_start=1 db_xref=GI:304321186 db_xref=GeneID:9709852 locus_tag=PB2503_08159 product='glutamate-ammonia-ligase adenylyltransferase' protein_id=YP_003854829.1 transl_table=11
NC_014414	GenBank	CDS	1616900	1619164	+	-1	.	codon_start=1 db_xref=GI:304321187 db_xref=GeneID:9709853 locus_tag=PB2503_08164 product='non-motile and phage-resistance protein' protein_id=YP_003854830.1 transl_table=11
NC_014414	GenBank	CDS	1619259	1620968	+	-1	.	codon_start=1 db_xref=GI:304321188 db_xref=GeneID:9709854 locus_tag=PB2503_08169 product='alkaline phosphatase' protein_id=YP_003854831.1 transl_table=11
NC_014414	GenBank	CDS	1621277	1622455	+	1	.	codon_start=1 db_xref=GI:304321189 db_xref=GeneID:9709855 locus_tag=PB2503_08174 product='diaminopimelate/ornithine decarboxylase' protein_id=YP_003854832.1 transl_table=11
NC_014414	GenBank	CDS	1622452	1622895	+	1	.	codon_start=1 db_xref=GI:304321190 db_xref=GeneID:9709856 locus_tag=PB2503_08179 product='S-adenosylmethionine decarboxylase' protein_id=YP_003854833.1 transl_table=11
NC_014414	GenBank	CDS	1622892	1623782	+	1	.	codon_start=1 db_xref=GI:304321191 db_xref=GeneID:9709857 locus_tag=PB2503_08184 product='spermidine synthase' protein_id=YP_003854834.1 transl_table=11
NC_014414	GenBank	CDS	1623845	1624345	+	-1	.	codon_start=1 db_xref=GI:304321192 db_xref=GeneID:9709858 locus_tag=PB2503_08189 product='dihydrofolate reductase FolA' protein_id=YP_003854835.1 transl_table=11
NC_014414	GenBank	CDS	1624342	1625136	+	-1	.	codon_start=1 db_xref=GI:304321193 db_xref=GeneID:9709859 locus_tag=PB2503_08194 product='thymidylate synthase' protein_id=YP_003854836.1 transl_table=11
NC_014414	GenBank	CDS	1625234	1625479	+	-1	.	codon_start=1 db_xref=GI:304321194 db_xref=GeneID:9709860 locus_tag=PB2503_08199 product='hypothetical protein' protein_id=YP_003854837.1 transl_table=11
NC_014414	GenBank	CDS	1626076	1626525	+	-1	.	codon_start=1 db_xref=GI:304321195 db_xref=GeneID:9709861 locus_tag=PB2503_08204 product='cytochrome c, class I' protein_id=YP_003854838.1 transl_table=11
NC_014414	GenBank	CDS	1626693	1627142	+	1	.	codon_start=1 db_xref=GI:304321196 db_xref=GeneID:9709862 locus_tag=PB2503_08209 product='adenine phosphoribosyltransferase' protein_id=YP_003854839.1 transl_table=11
NC_014414	GenBank	CDS	1627146	1627589	+	1	.	codon_start=1 db_xref=GI:304321197 db_xref=GeneID:9709863 locus_tag=PB2503_08214 product='3-methyl-2-oxobutanoate hydroxymethyltransferase' protein_id=YP_003854840.1 transl_table=11
NC_014414	GenBank	CDS	1627590	1628411	+	1	.	codon_start=1 db_xref=GI:304321198 db_xref=GeneID:9709864 locus_tag=PB2503_08219 product='3-methyl-2-oxobutanoate hydroxymethyltransferase' protein_id=YP_003854841.1 transl_table=11
NC_014414	GenBank	CDS	1628431	1629393	+	-1	.	codon_start=1 db_xref=GI:304321199 db_xref=GeneID:9709865 locus_tag=PB2503_08224 product='thioredoxin reductase' protein_id=YP_003854842.1 transl_table=11
NC_014414	GenBank	CDS	1629593	1629919	+	1	.	codon_start=1 db_xref=GI:304321200 db_xref=GeneID:9709866 locus_tag=PB2503_08229 product='hypothetical protein' protein_id=YP_003854843.1 transl_table=11
NC_014414	GenBank	CDS	1629990	1630451	+	1	.	codon_start=1 db_xref=GI:304321201 db_xref=GeneID:9709867 locus_tag=PB2503_08234 product='oligoketide cyclase' protein_id=YP_003854844.1 transl_table=11
NC_014414	GenBank	CDS	1630520	1630963	+	-1	.	codon_start=1 db_xref=GI:304321202 db_xref=GeneID:9709868 locus_tag=PB2503_08239 product='lipoprotein, SmpA/OmlA family protein' protein_id=YP_003854845.1 transl_table=11
NC_014414	GenBank	CDS	1631014	1631676	+	1	.	codon_start=1 db_xref=GI:304321203 db_xref=GeneID:9709869 locus_tag=PB2503_08244 product='ubiquinol-cytochrome C chaperone' protein_id=YP_003854846.1 transl_table=11
NC_014414	GenBank	CDS	1631673	1632191	+	1	.	codon_start=1 db_xref=GI:304321204 db_xref=GeneID:9709870 locus_tag=PB2503_08249 product='hypothetical protein' protein_id=YP_003854847.1 transl_table=11
NC_014414	GenBank	CDS	1632243	1634501	+	1	.	codon_start=1 db_xref=GI:304321205 db_xref=GeneID:9709871 locus_tag=PB2503_08254 product='peptidyl-dipeptidase Dcp' protein_id=YP_003854848.1 transl_table=11
NC_014414	GenBank	CDS	1634644	1635117	+	-1	.	codon_start=1 db_xref=GI:304321206 db_xref=GeneID:9709872 locus_tag=PB2503_08259 product='transcription elongation factor GreA' protein_id=YP_003854849.1 transl_table=11
NC_014414	GenBank	CDS	1635205	1638495	+	-1	.	codon_start=1 db_xref=GI:304321207 db_xref=GeneID:9709873 locus_tag=PB2503_08264 product='carbamoyl-phosphate synthase large subunit' protein_id=YP_003854850.1 transl_table=11
NC_014414	GenBank	CDS	1638606	1638893	+	1	.	codon_start=1 db_xref=GI:304321208 db_xref=GeneID:9709874 locus_tag=PB2503_08269 product='hypothetical protein' protein_id=YP_003854851.1 transl_table=11
NC_014414	GenBank	CDS	1638970	1639422	+	-1	.	codon_start=1 db_xref=GI:304321209 db_xref=GeneID:9709875 locus_tag=PB2503_08274 product='AsnC family transcriptional regulator' protein_id=YP_003854852.1 transl_table=11
NC_014414	GenBank	CDS	1639495	1640100	+	1	.	codon_start=1 db_xref=GI:304321210 db_xref=GeneID:9709876 locus_tag=PB2503_08279 product='transporter, LysE family protein' protein_id=YP_003854853.1 transl_table=11
NC_014414	GenBank	CDS	1640097	1640795	+	-1	.	codon_start=1 db_xref=GI:304321211 db_xref=GeneID:9709877 locus_tag=PB2503_08284 product='glyoxalase II family protein' protein_id=YP_003854854.1 transl_table=11
NC_014414	GenBank	CDS	1640929	1641612	+	1	.	codon_start=1 db_xref=GI:304321212 db_xref=GeneID:9709878 locus_tag=PB2503_08289 product='glutathione S-transferase' protein_id=YP_003854855.1 transl_table=11
NC_014414	GenBank	CDS	1641774	1643384	+	-1	.	codon_start=1 db_xref=GI:304321213 db_xref=GeneID:9709879 locus_tag=PB2503_08294 product='voltage-gated chloride channel family protein' protein_id=YP_003854856.1 transl_table=11
NC_014414	GenBank	CDS	1643573	1644463	+	1	.	codon_start=1 db_xref=GI:304321214 db_xref=GeneID:9709880 locus_tag=PB2503_08299 product='hypothetical protein' protein_id=YP_003854857.1 transl_table=11
NC_014414	GenBank	CDS	1644427	1644603	+	-1	.	codon_start=1 db_xref=GI:304321215 db_xref=GeneID:9709881 locus_tag=PB2503_08304 product='hypothetical protein' protein_id=YP_003854858.1 transl_table=11
NC_014414	GenBank	CDS	1644607	1645788	+	1	.	codon_start=1 db_xref=GI:304321216 db_xref=GeneID:9709882 locus_tag=PB2503_08309 product='hypothetical protein' protein_id=YP_003854859.1 transl_table=11
NC_014414	GenBank	CDS	1645838	1647754	+	1	.	codon_start=1 db_xref=GI:304321217 db_xref=GeneID:9709883 locus_tag=PB2503_08314 product=metalloprotease protein_id=YP_003854860.1 transl_table=11
NC_014414	GenBank	CDS	1647717	1649012	+	1	.	codon_start=1 db_xref=GI:304321218 db_xref=GeneID:9709884 locus_tag=PB2503_08319 product='hypothetical protein' protein_id=YP_003854861.1 transl_table=11
NC_014414	GenBank	CDS	1649009	1649656	+	-1	.	codon_start=1 db_xref=GI:304321219 db_xref=GeneID:9709885 locus_tag=PB2503_08324 product='hypothetical protein' protein_id=YP_003854862.1 transl_table=11
NC_014414	GenBank	CDS	1649780	1650676	+	1	.	codon_start=1 db_xref=GI:304321220 db_xref=GeneID:9709886 locus_tag=PB2503_08329 product='hypothetical protein' protein_id=YP_003854863.1 transl_table=11
NC_014414	GenBank	CDS	1650673	1651494	+	1	.	codon_start=1 db_xref=GI:304321221 db_xref=GeneID:9709887 locus_tag=PB2503_08334 product='dihydropteroate synthase' protein_id=YP_003854864.1 transl_table=11
NC_014414	GenBank	CDS	1651555	1652919	+	1	.	codon_start=1 db_xref=GI:304321222 db_xref=GeneID:9709888 locus_tag=PB2503_08339 product=phosphoglucomutase/phosphomannomutase protein_id=YP_003854865.1 transl_table=11
NC_014414	GenBank	CDS	1652928	1653740	+	1	.	codon_start=1 db_xref=GI:304321223 db_xref=GeneID:9709889 locus_tag=PB2503_08344 product='phosphomethylpyrimidine kinase' protein_id=YP_003854866.1 transl_table=11
NC_014414	GenBank	CDS	1653734	1654354	+	-1	.	codon_start=1 db_xref=GI:304321224 db_xref=GeneID:9709890 locus_tag=PB2503_08349 product='uracil-DNA glycosylase' protein_id=YP_003854867.1 transl_table=11
NC_014414	GenBank	CDS	1654410	1655030	+	-1	.	codon_start=1 db_xref=GI:304321225 db_xref=GeneID:9709891 locus_tag=PB2503_08354 product='hypothetical protein' protein_id=YP_003854868.1 transl_table=11
NC_014414	GenBank	CDS	1655101	1655643	+	1	.	codon_start=1 db_xref=GI:304321226 db_xref=GeneID:9709892 locus_tag=PB2503_08359 product='2-amino-4-hydroxy-6- hydroxymethyldihydropteridine pyrophosphokinase' protein_id=YP_003854869.1 transl_table=11
NC_014414	GenBank	CDS	1655676	1656041	+	1	.	codon_start=1 db_xref=GI:304321227 db_xref=GeneID:9709893 locus_tag=PB2503_08364 product='DNA-directed RNA polymerase subunit omega' protein_id=YP_003854870.1 transl_table=11
NC_014414	GenBank	CDS	1656174	1658588	+	1	.	codon_start=1 db_xref=GI:304321228 db_xref=GeneID:9709894 locus_tag=PB2503_08369 product='guanosine polyphosphate pyrophosphohydrolase' protein_id=YP_003854871.1 transl_table=11
NC_014414	GenBank	CDS	1658575	1659159	+	1	.	codon_start=1 db_xref=GI:304321229 db_xref=GeneID:9709895 locus_tag=PB2503_08374 product='orotate phosphoribosyltransferase' protein_id=YP_003854872.1 transl_table=11
NC_014414	GenBank	CDS	1659156	1659956	+	1	.	codon_start=1 db_xref=GI:304321230 db_xref=GeneID:9709896 locus_tag=PB2503_08379 product='pyridoxal phosphate biosynthetic protein' protein_id=YP_003854873.1 transl_table=11
NC_014414	GenBank	CDS	1659953	1660378	+	1	.	codon_start=1 db_xref=GI:304321231 db_xref=GeneID:9709897 locus_tag=PB2503_08384 product='4'-phosphopantetheinyl transferase' protein_id=YP_003854874.1 transl_table=11
NC_014414	GenBank	CDS	1660387	1661229	+	1	.	codon_start=1 db_xref=GI:304321232 db_xref=GeneID:9709898 locus_tag=PB2503_08389 product='peptidase S26A, signal peptidase I' protein_id=YP_003854875.1 transl_table=11
NC_014414	GenBank	CDS	1661219	1661935	+	1	.	codon_start=1 db_xref=GI:304321233 db_xref=GeneID:9709899 locus_tag=PB2503_08394 product='ribonuclease III' protein_id=YP_003854876.1 transl_table=11
NC_014414	GenBank	CDS	1661928	1662902	+	1	.	codon_start=1 db_xref=GI:304321234 db_xref=GeneID:9709900 locus_tag=PB2503_08399 product='GTP-binding protein Era' protein_id=YP_003854877.1 transl_table=11
NC_014414	GenBank	CDS	1662895	1663626	+	1	.	codon_start=1 db_xref=GI:304321235 db_xref=GeneID:9709901 locus_tag=PB2503_08404 product='DNA repair protein RecO' protein_id=YP_003854878.1 transl_table=11
NC_014414	GenBank	CDS	1663651	1665603	+	-1	.	codon_start=1 db_xref=GI:304321236 db_xref=GeneID:9709902 locus_tag=PB2503_08409 product='excinuclease ABC subunit C' protein_id=YP_003854879.1 transl_table=11
NC_014414	GenBank	CDS	1665660	1666514	+	-1	.	codon_start=1 db_xref=GI:304321237 db_xref=GeneID:9709903 locus_tag=PB2503_08414 product='pentapeptide repeat-containing protein' protein_id=YP_003854880.1 transl_table=11
NC_014414	GenBank	CDS	1666643	1670233	+	-1	.	codon_start=1 db_xref=GI:304321238 db_xref=GeneID:9709904 locus_tag=PB2503_08419 product='ribonucleotide-diphosphate reductase subunit alpha' protein_id=YP_003854881.1 transl_table=11
NC_014414	GenBank	CDS	1670492	1671013	+	1	.	codon_start=1 db_xref=GI:304321239 db_xref=GeneID:9709905 locus_tag=PB2503_08424 product='cold shock protein' protein_id=YP_003854882.1 transl_table=11
NC_014414	GenBank	CDS	1671092	1671529	+	1	.	codon_start=1 db_xref=GI:304321240 db_xref=GeneID:9709906 locus_tag=PB2503_08429 product='hypothetical protein' protein_id=YP_003854883.1 transl_table=11
NC_014414	GenBank	CDS	1671572	1672453	+	1	.	codon_start=1 db_xref=GI:304321241 db_xref=GeneID:9709907 locus_tag=PB2503_08434 product='hypothetical protein' protein_id=YP_003854884.1 transl_table=11
NC_014414	GenBank	CDS	1672450	1673418	+	-1	.	codon_start=1 db_xref=GI:304321242 db_xref=GeneID:9709908 locus_tag=PB2503_08439 product='amine oxidase, flavin-containing' protein_id=YP_003854885.1 transl_table=11
NC_014414	GenBank	CDS	1673520	1674503	+	-1	.	codon_start=1 db_xref=GI:304321243 db_xref=GeneID:9709909 locus_tag=PB2503_08444 product='arabinose 5-phosphate isomerase' protein_id=YP_003854886.1 transl_table=11
NC_014414	GenBank	CDS	1675018	1677567	+	1	.	codon_start=1 db_xref=GI:304321244 db_xref=GeneID:9709910 locus_tag=PB2503_08449 product='TonB-dependent receptor' protein_id=YP_003854887.1 transl_table=11
NC_014414	GenBank	CDS	1677720	1678853	+	1	.	codon_start=1 db_xref=GI:304321245 db_xref=GeneID:9709911 locus_tag=PB2503_08454 product='histidinol-phosphate aminotransferase' protein_id=YP_003854888.1 transl_table=11
NC_014414	GenBank	CDS	1678919	1680010	+	1	.	codon_start=1 db_xref=GI:304321246 db_xref=GeneID:9709912 locus_tag=PB2503_08459 product='Amine oxidase' protein_id=YP_003854889.1 transl_table=11
NC_014414	GenBank	CDS	1680296	1680757	+	1	.	codon_start=1 db_xref=GI:304321247 db_xref=GeneID:9709913 locus_tag=PB2503_08464 product='hypothetical protein' protein_id=YP_003854890.1 transl_table=11
NC_014414	GenBank	tRNA	1681005	1681094	+	-1	.	db_xref=GeneID:9709914 locus_tag=PB2503_t10875 product=tRNA-Ser
NC_014414	GenBank	CDS	1681234	1682400	+	1	.	codon_start=1 db_xref=GI:304321248 db_xref=GeneID:9711060 locus_tag=PB2503_08469 product='hypothetical protein' protein_id=YP_003854891.1 transl_table=11
NC_014414	GenBank	CDS	1682415	1683413	+	-1	.	codon_start=1 db_xref=GI:304321249 db_xref=GeneID:9709915 locus_tag=PB2503_08474 product='oxidoreductase, zinc-binding dehydrogenase' protein_id=YP_003854892.1 transl_table=11
NC_014414	GenBank	CDS	1683486	1684754	+	1	.	codon_start=1 db_xref=GI:304321250 db_xref=GeneID:9709916 locus_tag=PB2503_08479 product='major facilitator family transporter' protein_id=YP_003854893.1 transl_table=11
NC_014414	GenBank	CDS	1684919	1687330	+	1	.	codon_start=1 db_xref=GI:304321251 db_xref=GeneID:9709917 locus_tag=PB2503_08484 product='ATP-dependent protease LA' protein_id=YP_003854894.1 transl_table=11
NC_014414	GenBank	CDS	1687642	1688778	+	-1	.	codon_start=1 db_xref=GI:304321252 db_xref=GeneID:9709918 locus_tag=PB2503_08489 product='flagellar biosynthetic protein FlhF' protein_id=YP_003854895.1 transl_table=11
NC_014414	GenBank	CDS	1688919	1689179	+	-1	.	codon_start=1 db_xref=GI:304321253 db_xref=GeneID:9709919 locus_tag=PB2503_08494 product='hypothetical protein' protein_id=YP_003854896.1 transl_table=11
NC_014414	GenBank	CDS	1689408	1691330	+	1	.	codon_start=1 db_xref=GI:304321254 db_xref=GeneID:9709920 locus_tag=PB2503_08499 product='aspartyl-tRNA synthetase' protein_id=YP_003854897.1 transl_table=11
NC_014414	GenBank	CDS	1691366	1693618	+	1	.	codon_start=1 db_xref=GI:304321255 db_xref=GeneID:9709921 locus_tag=PB2503_08504 product='outer membrane protein, TonB-dependent receptor' protein_id=YP_003854898.1 transl_table=11
NC_014414	GenBank	CDS	1693685	1694404	+	1	.	codon_start=1 db_xref=GI:304321256 db_xref=GeneID:9709922 locus_tag=PB2503_08509 product='dienelactone hydrolase' protein_id=YP_003854899.1 transl_table=11
NC_014414	GenBank	CDS	1694433	1694942	+	-1	.	codon_start=1 db_xref=GI:304321257 db_xref=GeneID:9709923 locus_tag=PB2503_08514 product='cell division protein FtsZ' protein_id=YP_003854900.1 transl_table=11
NC_014414	GenBank	CDS	1695452	1696864	+	1	.	codon_start=1 db_xref=GI:304321258 db_xref=GeneID:9709924 locus_tag=PB2503_08519 product='cell division protein ftsz' protein_id=YP_003854901.1 transl_table=11
NC_014414	GenBank	CDS	1696938	1699079	+	-1	.	codon_start=1 db_xref=GI:304321259 db_xref=GeneID:9709925 locus_tag=PB2503_08524 product='TonB-dependent receptor' protein_id=YP_003854902.1 transl_table=11
NC_014414	GenBank	CDS	1699285	1699935	+	1	.	codon_start=1 db_xref=GI:304321260 db_xref=GeneID:9709926 locus_tag=PB2503_08529 product='glutathione S-transferase' protein_id=YP_003854903.1 transl_table=11
NC_014414	GenBank	CDS	1699932	1700618	+	1	.	codon_start=1 db_xref=GI:304321261 db_xref=GeneID:9709927 locus_tag=PB2503_08534 product='ribose-5-phosphate isomerase A' protein_id=YP_003854904.1 transl_table=11
NC_014414	GenBank	CDS	1700874	1701404	+	1	.	codon_start=1 db_xref=GI:304321262 db_xref=GeneID:9709928 locus_tag=PB2503_08539 product='hypothetical protein' protein_id=YP_003854905.1 transl_table=11
NC_014414	GenBank	CDS	1701494	1702867	+	1	.	codon_start=1 db_xref=GI:304321263 db_xref=GeneID:9709929 locus_tag=PB2503_08544 product='glutathione reductase' protein_id=YP_003854906.1 transl_table=11
NC_014414	GenBank	CDS	1702985	1704268	+	1	.	codon_start=1 db_xref=GI:304321264 db_xref=GeneID:9709930 locus_tag=PB2503_08549 product='hypothetical protein' protein_id=YP_003854907.1 transl_table=11
NC_014414	GenBank	CDS	1704271	1704744	+	1	.	codon_start=1 db_xref=GI:304321265 db_xref=GeneID:9709931 locus_tag=PB2503_08554 product='hypothetical protein' protein_id=YP_003854908.1 transl_table=11
NC_014414	GenBank	CDS	1704783	1705586	+	-1	.	codon_start=1 db_xref=GI:304321266 db_xref=GeneID:9709932 locus_tag=PB2503_08559 product='hypothetical protein' protein_id=YP_003854909.1 transl_table=11
NC_014414	GenBank	CDS	1705823	1708780	+	1	.	codon_start=1 db_xref=GI:304321267 db_xref=GeneID:9709933 locus_tag=PB2503_08564 product=lipoprotein protein_id=YP_003854910.1 transl_table=11
NC_014414	GenBank	CDS	1708887	1711463	+	1	.	codon_start=1 db_xref=GI:304321268 db_xref=GeneID:9709934 locus_tag=PB2503_08569 product='TonB-dependent receptor' protein_id=YP_003854911.1 transl_table=11
NC_014414	GenBank	CDS	1711681	1712595	+	1	.	codon_start=1 db_xref=GI:304321269 db_xref=GeneID:9709935 locus_tag=PB2503_08574 product='hypothetical protein' protein_id=YP_003854912.1 transl_table=11
NC_014414	GenBank	CDS	1712592	1714802	+	1	.	codon_start=1 db_xref=GI:304321270 db_xref=GeneID:9709936 locus_tag=PB2503_08579 product='general secretion pathway protein D' protein_id=YP_003854913.1 transl_table=11
NC_014414	GenBank	CDS	1714799	1716343	+	1	.	codon_start=1 db_xref=GI:304321271 db_xref=GeneID:9709937 locus_tag=PB2503_08584 product='general secretion pathway protein E' protein_id=YP_003854914.1 transl_table=11
NC_014414	GenBank	CDS	1716340	1717554	+	1	.	codon_start=1 db_xref=GI:304321272 db_xref=GeneID:9709938 locus_tag=PB2503_08589 product='general secretion pathway protein F' protein_id=YP_003854915.1 transl_table=11
NC_014414	GenBank	CDS	1717624	1718025	+	1	.	codon_start=1 db_xref=GI:304321273 db_xref=GeneID:9709939 locus_tag=PB2503_08594 product='type II secretion system protein G' protein_id=YP_003854916.1 transl_table=11
NC_014414	GenBank	CDS	1718000	1718551	+	1	.	codon_start=1 db_xref=GI:304321274 db_xref=GeneID:9709940 locus_tag=PB2503_08599 product='general secretion pathway protein H' protein_id=YP_003854917.1 transl_table=11
NC_014414	GenBank	CDS	1718538	1718912	+	1	.	codon_start=1 db_xref=GI:304321275 db_xref=GeneID:9709941 locus_tag=PB2503_08604 product='hypothetical protein' protein_id=YP_003854918.1 transl_table=11
NC_014414	GenBank	CDS	1718909	1719541	+	1	.	codon_start=1 db_xref=GI:304321276 db_xref=GeneID:9709942 locus_tag=PB2503_08609 product='general secretion pathway protein J' protein_id=YP_003854919.1 transl_table=11
NC_014414	GenBank	CDS	1719538	1720566	+	1	.	codon_start=1 db_xref=GI:304321277 db_xref=GeneID:9709943 locus_tag=PB2503_08614 product='type II secretion system protein K' protein_id=YP_003854920.1 transl_table=11
NC_014414	GenBank	CDS	1720573	1721745	+	1	.	codon_start=1 db_xref=GI:304321278 db_xref=GeneID:9709944 locus_tag=PB2503_08619 product='hypothetical protein' protein_id=YP_003854921.1 transl_table=11
NC_014414	GenBank	CDS	1721742	1722197	+	1	.	codon_start=1 db_xref=GI:304321279 db_xref=GeneID:9709945 locus_tag=PB2503_08624 product='hypothetical protein' protein_id=YP_003854922.1 transl_table=11
NC_014414	GenBank	CDS	1722197	1722934	+	1	.	codon_start=1 db_xref=GI:304321280 db_xref=GeneID:9709946 locus_tag=PB2503_08629 product='hypothetical protein' protein_id=YP_003854923.1 transl_table=11
NC_014414	GenBank	CDS	1723000	1723452	+	1	.	codon_start=1 db_xref=GI:304321281 db_xref=GeneID:9709947 locus_tag=PB2503_08634 product='hypothetical protein' protein_id=YP_003854924.1 transl_table=11
NC_014414	GenBank	CDS	1723553	1724572	+	1	.	codon_start=1 db_xref=GI:304321282 db_xref=GeneID:9709948 locus_tag=PB2503_08639 product='Cation efflux protein' protein_id=YP_003854925.1 transl_table=11
NC_014414	GenBank	CDS	1724634	1725197	+	-1	.	codon_start=1 db_xref=GI:304321283 db_xref=GeneID:9709949 locus_tag=PB2503_08644 product='hypothetical protein' protein_id=YP_003854926.1 transl_table=11
NC_014414	GenBank	CDS	1725288	1726268	+	1	.	codon_start=1 db_xref=GI:304321284 db_xref=GeneID:9709950 locus_tag=PB2503_08649 product='LysM domain-containing protein' protein_id=YP_003854927.1 transl_table=11
NC_014414	GenBank	CDS	1726274	1726699	+	1	.	codon_start=1 db_xref=GI:304321285 db_xref=GeneID:9709951 locus_tag=PB2503_08654 product='hypothetical protein' protein_id=YP_003854928.1 transl_table=11
NC_014414	GenBank	CDS	1726736	1727389	+	-1	.	codon_start=1 db_xref=GI:304321286 db_xref=GeneID:9709952 locus_tag=PB2503_08659 product=transaldolase protein_id=YP_003854929.1 transl_table=11
NC_014414	GenBank	CDS	1727513	1727998	+	1	.	codon_start=1 db_xref=GI:304321287 db_xref=GeneID:9709953 locus_tag=PB2503_08664 product='hypothetical protein' protein_id=YP_003854930.1 transl_table=11
NC_014414	GenBank	CDS	1728143	1730488	+	1	.	codon_start=1 db_xref=GI:304321288 db_xref=GeneID:9709954 locus_tag=PB2503_08669 product='TonB-dependent receptor' protein_id=YP_003854931.1 transl_table=11
NC_014414	GenBank	CDS	1730595	1731521	+	-1	.	codon_start=1 db_xref=GI:304321289 db_xref=GeneID:9709955 locus_tag=PB2503_08674 product='Sua5/YciO/YrdC family protein' protein_id=YP_003854932.1 transl_table=11
NC_014414	GenBank	CDS	1731634	1733430	+	1	.	codon_start=1 db_xref=GI:304321290 db_xref=GeneID:9709956 locus_tag=PB2503_08679 product='acyl-CoA dehydrogenase' protein_id=YP_003854933.1 transl_table=11
NC_014414	GenBank	CDS	1733587	1734936	+	-1	.	codon_start=1 db_xref=GI:304321291 db_xref=GeneID:9709957 locus_tag=PB2503_08684 product='hypothetical protein' protein_id=YP_003854934.1 transl_table=11
NC_014414	GenBank	CDS	1735140	1735958	+	1	.	codon_start=1 db_xref=GI:304321292 db_xref=GeneID:9709958 locus_tag=PB2503_08689 product='sterol desaturase' protein_id=YP_003854935.1 transl_table=11
NC_014414	GenBank	CDS	1735965	1736909	+	-1	.	codon_start=1 db_xref=GI:304321293 db_xref=GeneID:9709959 locus_tag=PB2503_08694 product='ribose-phosphate pyrophosphokinase' protein_id=YP_003854936.1 transl_table=11
NC_014414	GenBank	CDS	1736962	1737744	+	-1	.	codon_start=1 db_xref=GI:304321294 db_xref=GeneID:9709960 locus_tag=PB2503_08699 product='hypothetical protein' protein_id=YP_003854937.1 transl_table=11
NC_014414	GenBank	CDS	1737741	1738829	+	-1	.	codon_start=1 db_xref=GI:304321295 db_xref=GeneID:9709961 locus_tag=PB2503_08704 product='hypothetical protein' protein_id=YP_003854938.1 transl_table=11
NC_014414	GenBank	CDS	1738826	1739722	+	-1	.	codon_start=1 db_xref=GI:304321296 db_xref=GeneID:9709962 locus_tag=PB2503_08709 product='prolipoprotein diacylglyceryl transferase' protein_id=YP_003854939.1 transl_table=11
NC_014414	GenBank	CDS	1739824	1740066	+	1	.	codon_start=1 db_xref=GI:304321297 db_xref=GeneID:9709963 locus_tag=PB2503_08714 product='hypothetical protein' protein_id=YP_003854940.1 transl_table=11
NC_014414	GenBank	CDS	1740174	1740674	+	1	.	codon_start=1 db_xref=GI:304321298 db_xref=GeneID:9709964 locus_tag=PB2503_08719 product='hypothetical protein' protein_id=YP_003854941.1 transl_table=11
NC_014414	GenBank	CDS	1740730	1741551	+	1	.	codon_start=1 db_xref=GI:304321299 db_xref=GeneID:9709965 locus_tag=PB2503_08724 product='pyrroline-5-carboxylate reductase' protein_id=YP_003854942.1 transl_table=11
NC_014414	GenBank	CDS	1741552	1742103	+	1	.	codon_start=1 db_xref=GI:304321300 db_xref=GeneID:9709966 locus_tag=PB2503_08729 product='histone deacetylase' protein_id=YP_003854943.1 transl_table=11
NC_014414	GenBank	CDS	1742225	1742488	+	1	.	codon_start=1 db_xref=GI:304321301 db_xref=GeneID:9709967 locus_tag=PB2503_08734 product='histone deacetylase/AcuC/AphA family protein' protein_id=YP_003854944.1 transl_table=11
NC_014414	GenBank	CDS	1742498	1743136	+	1	.	codon_start=1 db_xref=GI:304321302 db_xref=GeneID:9709968 locus_tag=PB2503_08739 product='hypothetical protein' protein_id=YP_003854945.1 transl_table=11
NC_014414	GenBank	CDS	1743133	1743369	+	1	.	codon_start=1 db_xref=GI:304321303 db_xref=GeneID:9709969 locus_tag=PB2503_08744 product='exodeoxyribonuclease small subunit' protein_id=YP_003854946.1 transl_table=11
NC_014414	GenBank	CDS	1743492	1745408	+	1	.	codon_start=1 db_xref=GI:304321304 db_xref=GeneID:9709970 locus_tag=PB2503_08749 product='1-deoxy-D-xylulose-5-phosphate synthase' protein_id=YP_003854947.1 transl_table=11
NC_014414	GenBank	CDS	1745417	1746148	+	1	.	codon_start=1 db_xref=GI:304321305 db_xref=GeneID:9709971 locus_tag=PB2503_08754 product='Hemolysin HlyA' protein_id=YP_003854948.1 transl_table=11
NC_014414	GenBank	CDS	1746114	1747430	+	1	.	codon_start=1 db_xref=GI:304321306 db_xref=GeneID:9709972 locus_tag=PB2503_08759 product='rna methyltransferase protein' protein_id=YP_003854949.1 transl_table=11
NC_014414	GenBank	CDS	1747627	1748529	+	1	.	codon_start=1 db_xref=GI:304321307 db_xref=GeneID:9709973 locus_tag=PB2503_08764 product='ubiquinone/menaquinone biosynthesis methlytransferase' protein_id=YP_003854950.1 transl_table=11
NC_014414	GenBank	CDS	1748501	1748950	+	-1	.	codon_start=1 db_xref=GI:304321308 db_xref=GeneID:9709974 locus_tag=PB2503_08769 product='hypothetical protein' protein_id=YP_003854951.1 transl_table=11
NC_014414	GenBank	CDS	1748947	1749438	+	-1	.	codon_start=1 db_xref=GI:304321309 db_xref=GeneID:9709975 locus_tag=PB2503_08774 product='hypothetical protein' protein_id=YP_003854952.1 transl_table=11
NC_014414	GenBank	CDS	1749435	1749731	+	-1	.	codon_start=1 db_xref=GI:304321310 db_xref=GeneID:9709976 locus_tag=PB2503_08779 product='chorismate mutase' protein_id=YP_003854953.1 transl_table=11
NC_014414	GenBank	CDS	1749728	1750951	+	-1	.	codon_start=1 db_xref=GI:304321311 db_xref=GeneID:9709977 locus_tag=PB2503_08784 product='hypothetical protein' protein_id=YP_003854954.1 transl_table=11
NC_014414	GenBank	CDS	1750969	1751634	+	-1	.	codon_start=1 db_xref=GI:304321312 db_xref=GeneID:9709978 locus_tag=PB2503_08789 product='phosphoribosylglycinamide formyltransferase' protein_id=YP_003854955.1 transl_table=11
NC_014414	GenBank	CDS	1751631	1752629	+	-1	.	codon_start=1 db_xref=GI:304321313 db_xref=GeneID:9709979 locus_tag=PB2503_08794 product='phosphoribosylaminoimidazole synthetase' protein_id=YP_003854956.1 transl_table=11
NC_014414	GenBank	CDS	1752779	1754314	+	1	.	codon_start=1 db_xref=GI:304321314 db_xref=GeneID:9709980 locus_tag=PB2503_08799 product='hypothetical protein' protein_id=YP_003854957.1 transl_table=11
NC_014414	GenBank	CDS	1754320	1755012	+	1	.	codon_start=1 db_xref=GI:304321315 db_xref=GeneID:9709981 locus_tag=PB2503_08804 product='hypothetical protein' protein_id=YP_003854958.1 transl_table=11
NC_014414	GenBank	CDS	1755031	1757256	+	1	.	codon_start=1 db_xref=GI:304321316 db_xref=GeneID:9709982 locus_tag=PB2503_08809 product='polyphosphate kinase' protein_id=YP_003854959.1 transl_table=11
NC_014414	GenBank	CDS	1757256	1758767	+	1	.	codon_start=1 db_xref=GI:304321317 db_xref=GeneID:9709983 locus_tag=PB2503_08814 product=exopolyphosphatase protein_id=YP_003854960.1 transl_table=11
NC_014414	GenBank	CDS	1758774	1759925	+	-1	.	codon_start=1 db_xref=GI:304321318 db_xref=GeneID:9709984 locus_tag=PB2503_08819 product='ribonuclease D' protein_id=YP_003854961.1 transl_table=11
NC_014414	GenBank	CDS	1759985	1761643	+	-1	.	codon_start=1 db_xref=GI:304321319 db_xref=GeneID:9709985 locus_tag=PB2503_08824 product='alkaline phosphatase' protein_id=YP_003854962.1 transl_table=11
NC_014414	GenBank	CDS	1761791	1762618	+	1	.	codon_start=1 db_xref=GI:304321320 db_xref=GeneID:9709986 locus_tag=PB2503_08829 product='short chain dehydrogenase' protein_id=YP_003854963.1 transl_table=11
NC_014414	GenBank	CDS	1762757	1764178	+	1	.	codon_start=1 db_xref=GI:304321321 db_xref=GeneID:9709987 locus_tag=PB2503_08834 product='dihydrolipoamide acetyltransferase' protein_id=YP_003854964.1 transl_table=11
NC_014414	GenBank	CDS	1764193	1764678	+	1	.	codon_start=1 db_xref=GI:304321322 db_xref=GeneID:9709988 locus_tag=PB2503_08839 product='hypothetical protein' protein_id=YP_003854965.1 transl_table=11
NC_014414	GenBank	CDS	1764675	1765202	+	1	.	codon_start=1 db_xref=GI:304321323 db_xref=GeneID:9709989 locus_tag=PB2503_08844 product='hypothetical protein' protein_id=YP_003854966.1 transl_table=11
NC_014414	GenBank	CDS	1765206	1766591	+	1	.	codon_start=1 db_xref=GI:304321324 db_xref=GeneID:9709990 locus_tag=PB2503_08849 product='dihydrolipoamide s-acetyltransferase protein' protein_id=YP_003854967.1 transl_table=11
NC_014414	GenBank	CDS	1766610	1766891	+	-1	.	codon_start=1 db_xref=GI:304321325 db_xref=GeneID:9709991 locus_tag=PB2503_08854 product='hypothetical protein' protein_id=YP_003854968.1 transl_table=11
NC_014414	GenBank	CDS	1767075	1768496	+	1	.	codon_start=1 db_xref=GI:304321326 db_xref=GeneID:9709992 locus_tag=PB2503_08859 product='dihydrolipoamide dehydrogenase' protein_id=YP_003854969.1 transl_table=11
NC_014414	GenBank	CDS	1768504	1768761	+	-1	.	codon_start=1 db_xref=GI:304321327 db_xref=GeneID:9709993 locus_tag=PB2503_08864 product='hypothetical protein' protein_id=YP_003854970.1 transl_table=11
NC_014414	GenBank	CDS	1768760	1769056	+	1	.	codon_start=1 db_xref=GI:304321328 db_xref=GeneID:9709994 locus_tag=PB2503_08869 product='hypothetical protein' protein_id=YP_003854971.1 transl_table=11
NC_014414	GenBank	CDS	1769224	1770207	+	1	.	codon_start=1 db_xref=GI:304321329 db_xref=GeneID:9709995 locus_tag=PB2503_08874 product='Pyruvate dehydrogenase E1 component subunit alpha' protein_id=YP_003854972.1 transl_table=11
NC_014414	GenBank	CDS	1770514	1773534	+	1	.	codon_start=1 db_xref=GI:304321330 db_xref=GeneID:9709996 locus_tag=PB2503_08879 product='methyl-accepting chemotaxis protein McpD' protein_id=YP_003854973.1 transl_table=11
NC_014414	GenBank	CDS	1775131	1775301	+	-1	.	codon_start=1 db_xref=GI:304321331 db_xref=GeneID:9709998 locus_tag=PB2503_08894 product='hypothetical protein' protein_id=YP_003854974.1 transl_table=11
NC_014414	GenBank	CDS	1775441	1775752	+	-1	.	codon_start=1 db_xref=GI:304321332 db_xref=GeneID:9709999 locus_tag=PB2503_08899 product='hypothetical protein' protein_id=YP_003854975.1 transl_table=11
NC_014414	GenBank	CDS	1775876	1776022	+	1	.	codon_start=1 db_xref=GI:304321333 db_xref=GeneID:9710000 locus_tag=PB2503_08904 product='hypothetical protein' protein_id=YP_003854976.1 transl_table=11
NC_014414	GenBank	CDS	1776200	1776436	+	1	.	codon_start=1 db_xref=GI:304321334 db_xref=GeneID:9710001 locus_tag=PB2503_08909 product='hypothetical protein' protein_id=YP_003854977.1 transl_table=11
NC_014414	GenBank	CDS	1776473	1776748	+	1	.	codon_start=1 db_xref=GI:304321335 db_xref=GeneID:9710002 locus_tag=PB2503_08914 product='hypothetical protein' protein_id=YP_003854978.1 transl_table=11
NC_014414	GenBank	CDS	1776854	1777594	+	-1	.	codon_start=1 db_xref=GI:304321336 db_xref=GeneID:9710003 locus_tag=PB2503_08919 product='hypothetical protein' protein_id=YP_003854979.1 transl_table=11
NC_014414	GenBank	CDS	1777646	1778008	+	-1	.	codon_start=1 db_xref=GI:304321337 db_xref=GeneID:9710004 locus_tag=PB2503_08924 product='hypothetical protein' protein_id=YP_003854980.1 transl_table=11
NC_014414	GenBank	CDS	1778085	1778957	+	-1	.	codon_start=1 db_xref=GI:304321338 db_xref=GeneID:9710005 locus_tag=PB2503_08929 product='hypothetical protein' protein_id=YP_003854981.1 transl_table=11
NC_014414	GenBank	CDS	1779059	1780471	+	1	.	codon_start=1 db_xref=GI:304321339 db_xref=GeneID:9710006 locus_tag=PB2503_08934 product='2-oxoglutarate dehydrogenase, E3 component, lipoamide dehydrogenase' protein_id=YP_003854982.1 transl_table=11
NC_014414	GenBank	CDS	1780564	1781157	+	1	.	codon_start=1 db_xref=GI:304321340 db_xref=GeneID:9710007 locus_tag=PB2503_08939 product='exoD-like membrane protein' protein_id=YP_003854983.1 transl_table=11
NC_014414	GenBank	CDS	1781180	1781617	+	-1	.	codon_start=1 db_xref=GI:304321341 db_xref=GeneID:9710008 locus_tag=PB2503_08944 product='Histidine triad (HIT) protein' protein_id=YP_003854984.1 transl_table=11
NC_014414	GenBank	CDS	1781697	1783352	+	1	.	codon_start=1 db_xref=GI:304321342 db_xref=GeneID:9710009 locus_tag=PB2503_08949 product='di-tripeptide ABC transporter-like protein' protein_id=YP_003854985.1 transl_table=11
NC_014414	GenBank	CDS	1783394	1784221	+	-1	.	codon_start=1 db_xref=GI:304321343 db_xref=GeneID:9710010 locus_tag=PB2503_08954 product='monophosphatase protein' protein_id=YP_003854986.1 transl_table=11
NC_014414	GenBank	CDS	1784274	1784660	+	-1	.	codon_start=1 db_xref=GI:304321344 db_xref=GeneID:9710011 locus_tag=PB2503_08959 product='DNA-binding protein' protein_id=YP_003854987.1 transl_table=11
NC_014414	GenBank	CDS	1784721	1784783	+	1	.	codon_start=1 db_xref=GI:304321345 db_xref=GeneID:9710012 locus_tag=PB2503_08964 product='hypothetical protein' protein_id=YP_003854988.1 transl_table=11
NC_014414	GenBank	CDS	1784792	1787107	+	-1	.	codon_start=1 db_xref=GI:304321346 db_xref=GeneID:9710013 locus_tag=PB2503_08969 product='hypothetical protein' protein_id=YP_003854989.1 transl_table=11
NC_014414	GenBank	CDS	1787249	1788343	+	-1	.	codon_start=1 db_xref=GI:304321347 db_xref=GeneID:9710014 locus_tag=PB2503_08974 product=permease protein_id=YP_003854990.1 transl_table=11
NC_014414	GenBank	CDS	1788340	1789620	+	-1	.	codon_start=1 db_xref=GI:304321348 db_xref=GeneID:9710015 locus_tag=PB2503_08979 product=permease protein_id=YP_003854991.1 transl_table=11
NC_014414	GenBank	CDS	1789604	1791091	+	1	.	codon_start=1 db_xref=GI:304321349 db_xref=GeneID:9710016 locus_tag=PB2503_08984 product='leucyl aminopeptidase' protein_id=YP_003854992.1 transl_table=11
NC_014414	GenBank	CDS	1791161	1791805	+	1	.	codon_start=1 db_xref=GI:304321350 db_xref=GeneID:9710017 locus_tag=PB2503_08989 product='hypothetical protein' protein_id=YP_003854993.1 transl_table=11
NC_014414	GenBank	CDS	1791951	1792625	+	1	.	codon_start=1 db_xref=GI:304321351 db_xref=GeneID:9710018 locus_tag=PB2503_08994 product='hypothetical protein' protein_id=YP_003854994.1 transl_table=11
NC_014414	GenBank	CDS	1792697	1793620	+	1	.	codon_start=1 db_xref=GI:304321352 db_xref=GeneID:9710019 locus_tag=PB2503_08999 product=glucokinase protein_id=YP_003854995.1 transl_table=11
NC_014414	GenBank	CDS	1793666	1795993	+	-1	.	codon_start=1 db_xref=GI:304321353 db_xref=GeneID:9710020 locus_tag=PB2503_09004 product='DNA helicase II' protein_id=YP_003854996.1 transl_table=11
NC_014414	GenBank	CDS	1796120	1796221	+	1	.	codon_start=1 db_xref=GI:304321354 db_xref=GeneID:9710021 locus_tag=PB2503_09009 product='DNA polymerase III subunit alpha' protein_id=YP_003854997.1 transl_table=11
NC_014414	GenBank	CDS	1796278	1799736	+	1	.	codon_start=1 db_xref=GI:304321355 db_xref=GeneID:9710022 locus_tag=PB2503_09014 product='DNA polymerase III subunit alpha' protein_id=YP_003854998.1 transl_table=11
NC_014414	GenBank	CDS	1800163	1800501	+	1	.	codon_start=1 db_xref=GI:304321356 db_xref=GeneID:9710023 locus_tag=PB2503_09019 product='hypothetical protein' protein_id=YP_003854999.1 transl_table=11
NC_014414	GenBank	CDS	1800518	1801054	+	1	.	codon_start=1 db_xref=GI:304321357 db_xref=GeneID:9710024 locus_tag=PB2503_09024 product='transcription antitermination protein NusG' protein_id=YP_003855000.1 transl_table=11
NC_014414	GenBank	CDS	1801232	1801924	+	-1	.	codon_start=1 db_xref=GI:304321358 db_xref=GeneID:9710025 locus_tag=PB2503_09029 product='two-component transcriptional regulator' protein_id=YP_003855001.1 transl_table=11
NC_014414	GenBank	CDS	1802206	1802691	+	1	.	codon_start=1 db_xref=GI:304321359 db_xref=GeneID:9710026 locus_tag=PB2503_09034 product='hypothetical protein' protein_id=YP_003855002.1 transl_table=11
NC_014414	GenBank	CDS	1802708	1803268	+	-1	.	codon_start=1 db_xref=GI:304321360 db_xref=GeneID:9710027 locus_tag=PB2503_09039 product='hypothetical protein' protein_id=YP_003855003.1 transl_table=11
NC_014414	GenBank	CDS	1803278	1804396	+	-1	.	codon_start=1 db_xref=GI:304321361 db_xref=GeneID:9710028 locus_tag=PB2503_09044 product='Mrp protein' protein_id=YP_003855004.1 transl_table=11
NC_014414	GenBank	CDS	1804604	1805800	+	1	.	codon_start=1 db_xref=GI:304321362 db_xref=GeneID:9710029 locus_tag=PB2503_09049 product='membrane bound protease protein' protein_id=YP_003855005.1 transl_table=11
NC_014414	GenBank	CDS	1805800	1806939	+	1	.	codon_start=1 db_xref=GI:304321363 db_xref=GeneID:9710030 locus_tag=PB2503_09054 product='hydrolase serine protease transmembrane protein' protein_id=YP_003855006.1 transl_table=11
NC_014414	GenBank	CDS	1807039	1808394	+	1	.	codon_start=1 db_xref=GI:304321364 db_xref=GeneID:9710031 locus_tag=PB2503_09059 product='serine protease' protein_id=YP_003855007.1 transl_table=11
NC_014414	GenBank	CDS	1808533	1808742	+	1	.	codon_start=1 db_xref=GI:304321365 db_xref=GeneID:9710032 locus_tag=PB2503_09064 product='phosphoribosylformylglycinamidine synthase subunit II' protein_id=YP_003855008.1 transl_table=11
NC_014414	GenBank	CDS	1808915	1811650	+	-1	.	codon_start=1 db_xref=GI:304321366 db_xref=GeneID:9710033 locus_tag=PB2503_09069 product='phosphoribosylformylglycinamidine synthase II' protein_id=YP_003855009.1 transl_table=11
NC_014414	GenBank	CDS	1811696	1812361	+	-1	.	codon_start=1 db_xref=GI:304321367 db_xref=GeneID:9710034 locus_tag=PB2503_09074 product='phosphoribosylformylglycinamidine synthase large subunit' protein_id=YP_003855010.1 transl_table=11
NC_014414	GenBank	CDS	1812403	1812582	+	-1	.	codon_start=1 db_xref=GI:304321368 db_xref=GeneID:9710035 locus_tag=PB2503_09079 product='hypothetical protein' protein_id=YP_003855011.1 transl_table=11
NC_014414	GenBank	CDS	1812708	1813295	+	1	.	codon_start=1 db_xref=GI:304321369 db_xref=GeneID:9710036 locus_tag=PB2503_09084 product='Flavodoxin/nitric oxide synthase' protein_id=YP_003855012.1 transl_table=11
NC_014414	GenBank	CDS	1813375	1813629	+	-1	.	codon_start=1 db_xref=GI:304321370 db_xref=GeneID:9710037 locus_tag=PB2503_09089 product='50S ribosomal protein L33' protein_id=YP_003855013.1 transl_table=11
NC_014414	GenBank	CDS	1813823	1813999	+	1	.	codon_start=1 db_xref=GI:304321371 db_xref=GeneID:9710038 locus_tag=PB2503_09094 product='hypothetical protein' protein_id=YP_003855014.1 transl_table=11
NC_014414	GenBank	CDS	1814103	1814624	+	1	.	codon_start=1 db_xref=GI:304321372 db_xref=GeneID:9710039 locus_tag=PB2503_09099 product='hypothetical protein' protein_id=YP_003855015.1 transl_table=11
NC_014414	GenBank	CDS	1814579	1815739	+	-1	.	codon_start=1 db_xref=GI:304321373 db_xref=GeneID:9710040 locus_tag=PB2503_09104 product='hypothetical protein' protein_id=YP_003855016.1 transl_table=11
NC_014414	GenBank	CDS	1815868	1816458	+	-1	.	codon_start=1 db_xref=GI:304321374 db_xref=GeneID:9710041 locus_tag=PB2503_09109 product='hypothetical protein' protein_id=YP_003855017.1 transl_table=11
NC_014414	GenBank	CDS	1816678	1817451	+	-1	.	codon_start=1 db_xref=GI:304321375 db_xref=GeneID:9710042 locus_tag=PB2503_09114 product='hypothetical protein' protein_id=YP_003855018.1 transl_table=11
NC_014414	GenBank	CDS	1817646	1818689	+	-1	.	codon_start=1 db_xref=GI:304321376 db_xref=GeneID:9710043 locus_tag=PB2503_09119 product='hypothetical protein' protein_id=YP_003855019.1 transl_table=11
NC_014414	GenBank	CDS	1818858	1819214	+	1	.	codon_start=1 db_xref=GI:304321377 db_xref=GeneID:9710044 locus_tag=PB2503_09124 product='aspartate 1-decarboxylase' protein_id=YP_003855020.1 transl_table=11
NC_014414	GenBank	CDS	1819276	1820898	+	1	.	codon_start=1 db_xref=GI:304321378 db_xref=GeneID:9710045 locus_tag=PB2503_09129 product='hypothetical protein' protein_id=YP_003855021.1 transl_table=11
NC_014414	GenBank	CDS	1820991	1822685	+	1	.	codon_start=1 db_xref=GI:304321379 db_xref=GeneID:9710046 locus_tag=PB2503_09134 product='DNA repair protein RecN' protein_id=YP_003855022.1 transl_table=11
NC_014414	GenBank	CDS	1822682	1824865	+	1	.	codon_start=1 db_xref=GI:304321380 db_xref=GeneID:9710047 locus_tag=PB2503_09139 product='NAD-dependent DNA ligase' protein_id=YP_003855023.1 transl_table=11
NC_014414	GenBank	CDS	1825032	1825904	+	1	.	codon_start=1 db_xref=GI:304321381 db_xref=GeneID:9710048 locus_tag=PB2503_09144 product='short chain dehydrogenase' protein_id=YP_003855024.1 transl_table=11
NC_014414	GenBank	CDS	1826000	1827889	+	1	.	codon_start=1 db_xref=GI:304321382 db_xref=GeneID:9710049 locus_tag=PB2503_09149 product='acetyl-CoA synthetase' protein_id=YP_003855025.1 transl_table=11
NC_014414	GenBank	CDS	1827895	1829301	+	-1	.	codon_start=1 db_xref=GI:304321383 db_xref=GeneID:9710050 locus_tag=PB2503_09154 product='hypothetical protein' protein_id=YP_003855026.1 transl_table=11
NC_014414	GenBank	CDS	1829338	1829712	+	1	.	codon_start=1 db_xref=GI:304321384 db_xref=GeneID:9710051 locus_tag=PB2503_09159 product='ArsR family transcriptional regulator' protein_id=YP_003855027.1 transl_table=11
NC_014414	GenBank	CDS	1829901	1831220	+	1	.	codon_start=1 db_xref=GI:304321385 db_xref=GeneID:9710052 locus_tag=PB2503_09164 product='UDP-glucose 6-dehydrogenase' protein_id=YP_003855028.1 transl_table=11
NC_014414	GenBank	CDS	1831537	1831833	+	1	.	codon_start=1 db_xref=GI:304321386 db_xref=GeneID:9710053 locus_tag=PB2503_09169 product='hypothetical protein' protein_id=YP_003855029.1 transl_table=11
NC_014414	GenBank	CDS	1831837	1833657	+	1	.	codon_start=1 db_xref=GI:304321387 db_xref=GeneID:9710054 locus_tag=PB2503_09174 product=symporter protein_id=YP_003855030.1 transl_table=11
NC_014414	GenBank	CDS	1833820	1837281	+	1	.	codon_start=1 db_xref=GI:304321388 db_xref=GeneID:9710055 locus_tag=PB2503_09179 product='two-component sensor' protein_id=YP_003855031.1 transl_table=11
NC_014414	GenBank	CDS	1837388	1838029	+	-1	.	codon_start=1 db_xref=GI:304321389 db_xref=GeneID:9710056 locus_tag=PB2503_09184 product='DNA-binding response regulator' protein_id=YP_003855032.1 transl_table=11
NC_014414	GenBank	CDS	1838211	1839497	+	1	.	codon_start=1 db_xref=GI:304321390 db_xref=GeneID:9710057 locus_tag=PB2503_09189 product='hypothetical protein' protein_id=YP_003855033.1 transl_table=11
NC_014414	GenBank	CDS	1839519	1841498	+	1	.	codon_start=1 db_xref=GI:304321391 db_xref=GeneID:9710058 locus_tag=PB2503_09194 product='acetyl-coenzyme a synthetase protein' protein_id=YP_003855034.1 transl_table=11
NC_014414	GenBank	CDS	1841603	1842250	+	-1	.	codon_start=1 db_xref=GI:304321392 db_xref=GeneID:9710059 locus_tag=PB2503_09199 product='TetR-family transcriptional regulator' protein_id=YP_003855035.1 transl_table=11
NC_014414	GenBank	CDS	1842401	1843582	+	1	.	codon_start=1 db_xref=GI:304321393 db_xref=GeneID:9710060 locus_tag=PB2503_09204 product='alkane-1 monooxygenase' protein_id=YP_003855036.1 transl_table=11
NC_014414	GenBank	tRNA	1844081	1844168	+	-1	.	db_xref=GeneID:9710061 locus_tag=PB2503_t10873 product=tRNA-Ser
NC_014414	GenBank	CDS	1844453	1845889	+	-1	.	codon_start=1 db_xref=GI:304321394 db_xref=GeneID:9711061 locus_tag=PB2503_09209 product='blue light photoreceptor cryptochrome' protein_id=YP_003855037.1 transl_table=11
NC_014414	GenBank	CDS	1845961	1846791	+	-1	.	codon_start=1 db_xref=GI:304321395 db_xref=GeneID:9710062 locus_tag=PB2503_09214 product='hypothetical protein' protein_id=YP_003855038.1 transl_table=11
NC_014414	GenBank	CDS	1846788	1847720	+	-1	.	codon_start=1 db_xref=GI:304321396 db_xref=GeneID:9710063 locus_tag=PB2503_09219 product='hypothetical protein' protein_id=YP_003855039.1 transl_table=11
NC_014414	GenBank	CDS	1847720	1849168	+	-1	.	codon_start=1 db_xref=GI:304321397 db_xref=GeneID:9710064 locus_tag=PB2503_09224 product='hypothetical protein' protein_id=YP_003855040.1 transl_table=11
NC_014414	GenBank	CDS	1849264	1849695	+	-1	.	codon_start=1 db_xref=GI:304321398 db_xref=GeneID:9710065 locus_tag=PB2503_09229 product='hypothetical protein' protein_id=YP_003855041.1 transl_table=11
NC_014414	GenBank	CDS	1849805	1850695	+	1	.	codon_start=1 db_xref=GI:304321399 db_xref=GeneID:9710066 locus_tag=PB2503_09234 product='2-dehydro-3-deoxyphosphooctonate aldolase' protein_id=YP_003855042.1 transl_table=11
NC_014414	GenBank	CDS	1850692	1852668	+	-1	.	codon_start=1 db_xref=GI:304321400 db_xref=GeneID:9710067 locus_tag=PB2503_09239 product='hypothetical protein' protein_id=YP_003855043.1 transl_table=11
NC_014414	GenBank	CDS	1853140	1853565	+	1	.	codon_start=1 db_xref=GI:304321401 db_xref=GeneID:9710068 locus_tag=PB2503_09244 product='hypothetical protein' protein_id=YP_003855044.1 transl_table=11
NC_014414	GenBank	CDS	1853808	1854389	+	1	.	codon_start=1 db_xref=GI:304321402 db_xref=GeneID:9710069 locus_tag=PB2503_09249 product='two-component hybrid sensor and regulator' protein_id=YP_003855045.1 transl_table=11
NC_014414	GenBank	CDS	1854405	1854746	+	-1	.	codon_start=1 db_xref=GI:304321403 db_xref=GeneID:9710070 locus_tag=PB2503_09254 product='hypothetical protein' protein_id=YP_003855046.1 transl_table=11
NC_014414	GenBank	CDS	1854854	1855516	+	1	.	codon_start=1 db_xref=GI:304321404 db_xref=GeneID:9710071 locus_tag=PB2503_09259 product='hypothetical protein' protein_id=YP_003855047.1 transl_table=11
NC_014414	GenBank	CDS	1855722	1857986	+	1	.	codon_start=1 db_xref=GI:304321405 db_xref=GeneID:9710072 locus_tag=PB2503_09264 product='DNA topoisomerase IV subunit A' protein_id=YP_003855048.1 transl_table=11
NC_014414	GenBank	CDS	1858045	1858443	+	-1	.	codon_start=1 db_xref=GI:304321406 db_xref=GeneID:9710073 locus_tag=PB2503_09269 product='hypothetical protein' protein_id=YP_003855049.1 transl_table=11
NC_014414	GenBank	CDS	1858501	1859385	+	-1	.	codon_start=1 db_xref=GI:304321407 db_xref=GeneID:9710074 locus_tag=PB2503_09274 product='membrane protein, drug/metabolite transporter (DMT) family protein' protein_id=YP_003855050.1 transl_table=11
NC_014414	GenBank	CDS	1859465	1859950	+	1	.	codon_start=1 db_xref=GI:304321408 db_xref=GeneID:9710075 locus_tag=PB2503_09279 product='transcription regulator protein' protein_id=YP_003855051.1 transl_table=11
NC_014414	GenBank	CDS	1860183	1860674	+	1	.	codon_start=1 db_xref=GI:304321409 db_xref=GeneID:9710076 locus_tag=PB2503_09284 product='hypothetical protein' protein_id=YP_003855052.1 transl_table=11
NC_014414	GenBank	CDS	1860762	1861568	+	1	.	codon_start=1 db_xref=GI:304321410 db_xref=GeneID:9710077 locus_tag=PB2503_09289 product='MltA-interacting protein' protein_id=YP_003855053.1 transl_table=11
NC_014414	GenBank	CDS	1861628	1863355	+	1	.	codon_start=1 db_xref=GI:304321411 db_xref=GeneID:9710078 locus_tag=PB2503_09294 product='methionyl-tRNA synthetase' protein_id=YP_003855054.1 transl_table=11
NC_014414	GenBank	CDS	1863381	1864478	+	-1	.	codon_start=1 db_xref=GI:304321412 db_xref=GeneID:9710079 locus_tag=PB2503_09299 product='GTP-binding protein' protein_id=YP_003855055.1 transl_table=11
NC_014414	GenBank	CDS	1864552	1865247	+	-1	.	codon_start=1 db_xref=GI:304321413 db_xref=GeneID:9710080 locus_tag=PB2503_09304 product='peptidyl-tRNA hydrolase' protein_id=YP_003855056.1 transl_table=11
NC_014414	GenBank	CDS	1865455	1866093	+	-1	.	codon_start=1 db_xref=GI:304321414 db_xref=GeneID:9710081 locus_tag=PB2503_09309 product='50S ribosomal protein L25' protein_id=YP_003855057.1 transl_table=11
NC_014414	GenBank	CDS	1866259	1866864	+	-1	.	codon_start=1 db_xref=GI:304321415 db_xref=GeneID:9710082 locus_tag=PB2503_09314 product='Coq7 family protein' protein_id=YP_003855058.1 transl_table=11
NC_014414	GenBank	CDS	1866871	1867401	+	-1	.	codon_start=1 db_xref=GI:304321416 db_xref=GeneID:9710083 locus_tag=PB2503_09319 product='hypothetical protein' protein_id=YP_003855059.1 transl_table=11
NC_014414	GenBank	CDS	1867410	1868147	+	-1	.	codon_start=1 db_xref=GI:304321417 db_xref=GeneID:9710084 locus_tag=PB2503_09324 product='ABC transporter permease' protein_id=YP_003855060.1 transl_table=11
NC_014414	GenBank	tRNA	1868225	1868311	+	1	.	db_xref=GeneID:9710085 locus_tag=PB2503_t10865 product=tRNA-Leu
NC_014414	GenBank	CDS	1868648	1868842	+	1	.	codon_start=1 db_xref=GI:304321418 db_xref=GeneID:9711062 locus_tag=PB2503_09329 product='hypothetical protein' protein_id=YP_003855061.1 transl_table=11
NC_014414	GenBank	CDS	1868989	1870677	+	1	.	codon_start=1 db_xref=GI:304321419 db_xref=GeneID:9710086 locus_tag=PB2503_09334 product='M23/M37 peptidase' protein_id=YP_003855062.1 transl_table=11
NC_014414	GenBank	CDS	1870869	1871495	+	1	.	codon_start=1 db_xref=GI:304321420 db_xref=GeneID:9710087 locus_tag=PB2503_09339 product='hypothetical protein' protein_id=YP_003855063.1 transl_table=11
NC_014414	GenBank	CDS	1871476	1871991	+	-1	.	codon_start=1 db_xref=GI:304321421 db_xref=GeneID:9710088 locus_tag=PB2503_09344 product='hypothetical protein' protein_id=YP_003855064.1 transl_table=11
NC_014414	GenBank	CDS	1871988	1873130	+	-1	.	codon_start=1 db_xref=GI:304321422 db_xref=GeneID:9710089 locus_tag=PB2503_09349 product='hypothetical protein' protein_id=YP_003855065.1 transl_table=11
NC_014414	GenBank	CDS	1873287	1874465	+	1	.	codon_start=1 db_xref=GI:304321423 db_xref=GeneID:9710090 locus_tag=PB2503_09354 product='hypothetical protein' protein_id=YP_003855066.1 transl_table=11
NC_014414	GenBank	CDS	1874533	1875900	+	1	.	codon_start=1 db_xref=GI:304321424 db_xref=GeneID:9710091 locus_tag=PB2503_09359 product='MATE efflux family protein' protein_id=YP_003855067.1 transl_table=11
NC_014414	GenBank	CDS	1875909	1876289	+	-1	.	codon_start=1 db_xref=GI:304321425 db_xref=GeneID:9710092 locus_tag=PB2503_09364 product='hypothetical protein' protein_id=YP_003855068.1 transl_table=11
NC_014414	GenBank	CDS	1876450	1877100	+	1	.	codon_start=1 db_xref=GI:304321426 db_xref=GeneID:9710093 locus_tag=PB2503_09369 product='hypothetical protein' protein_id=YP_003855069.1 transl_table=11
NC_014414	GenBank	CDS	1877162	1877320	+	-1	.	codon_start=1 db_xref=GI:304321427 db_xref=GeneID:9710094 locus_tag=PB2503_09374 product='50S ribosomal protein L10' protein_id=YP_003855070.1 transl_table=11
NC_014414	GenBank	CDS	1877439	1877963	+	1	.	codon_start=1 db_xref=GI:304321428 db_xref=GeneID:9710095 locus_tag=PB2503_09379 product='50S ribosomal protein L10' protein_id=YP_003855071.1 transl_table=11
NC_014414	GenBank	CDS	1878009	1878392	+	1	.	codon_start=1 db_xref=GI:304321429 db_xref=GeneID:9710096 locus_tag=PB2503_09384 product='50S ribosomal protein L7/L12' protein_id=YP_003855072.1 transl_table=11
NC_014414	GenBank	CDS	1878528	1878677	+	1	.	codon_start=1 db_xref=GI:304321430 db_xref=GeneID:9710097 locus_tag=PB2503_09389 product='DNA-directed RNA polymerase subunit beta' protein_id=YP_003855073.1 transl_table=11
NC_014414	GenBank	CDS	1878798	1882883	+	1	.	codon_start=1 db_xref=GI:304321431 db_xref=GeneID:9710098 locus_tag=PB2503_09394 product='DNA-directed RNA polymerase subunit beta' protein_id=YP_003855074.1 transl_table=11
NC_014414	GenBank	CDS	1883011	1887234	+	1	.	codon_start=1 db_xref=GI:304321432 db_xref=GeneID:9710099 locus_tag=PB2503_09399 product='DNA-directed RNA polymerase subunit beta'' protein_id=YP_003855075.1 transl_table=11
NC_014414	GenBank	CDS	1887474	1888604	+	1	.	codon_start=1 db_xref=GI:304321433 db_xref=GeneID:9710100 locus_tag=PB2503_09404 product='hypothetical protein' protein_id=YP_003855076.1 transl_table=11
NC_014414	GenBank	CDS	1888591	1889424	+	1	.	codon_start=1 db_xref=GI:304321434 db_xref=GeneID:9710101 locus_tag=PB2503_09409 product='transcription factor jumonji, jmjC' protein_id=YP_003855077.1 transl_table=11
NC_014414	GenBank	CDS	1889745	1890116	+	1	.	codon_start=1 db_xref=GI:304321435 db_xref=GeneID:9710102 locus_tag=PB2503_09414 product='30S ribosomal protein S12' protein_id=YP_003855078.1 transl_table=11
NC_014414	GenBank	CDS	1890131	1890601	+	1	.	codon_start=1 db_xref=GI:304321436 db_xref=GeneID:9710103 locus_tag=PB2503_09419 product='30S ribosomal protein S7' protein_id=YP_003855079.1 transl_table=11
NC_014414	GenBank	CDS	1890643	1892736	+	1	.	codon_start=1 db_xref=GI:304321437 db_xref=GeneID:9710104 locus_tag=PB2503_09424 product='elongation factor EF-2' protein_id=YP_003855080.1 transl_table=11
NC_014414	GenBank	CDS	1892790	1893965	+	1	.	codon_start=1 db_xref=GI:304321438 db_xref=GeneID:9710105 locus_tag=PB2503_09429 product='elongation factor tu protein' protein_id=YP_003855081.1 transl_table=11
NC_014414	GenBank	CDS	1894034	1894345	+	1	.	codon_start=1 db_xref=GI:304321439 db_xref=GeneID:9710106 locus_tag=PB2503_09434 product='30S ribosomal protein S10' protein_id=YP_003855082.1 transl_table=11
NC_014414	GenBank	CDS	1894374	1895303	+	1	.	codon_start=1 db_xref=GI:304321440 db_xref=GeneID:9710107 locus_tag=PB2503_09439 product='50S ribosomal protein L3' protein_id=YP_003855083.1 transl_table=11
NC_014414	GenBank	CDS	1895303	1895965	+	1	.	codon_start=1 db_xref=GI:304321441 db_xref=GeneID:9710108 locus_tag=PB2503_09444 product='50S ribosomal protein L4' protein_id=YP_003855084.1 transl_table=11
NC_014414	GenBank	CDS	1895965	1896270	+	1	.	codon_start=1 db_xref=GI:304321442 db_xref=GeneID:9710109 locus_tag=PB2503_09449 product='50S ribosomal protein L23' protein_id=YP_003855085.1 transl_table=11
NC_014414	GenBank	CDS	1896277	1897116	+	1	.	codon_start=1 db_xref=GI:304321443 db_xref=GeneID:9710110 locus_tag=PB2503_09454 product='50S ribosomal protein L2' protein_id=YP_003855086.1 transl_table=11
NC_014414	GenBank	CDS	1897119	1897397	+	1	.	codon_start=1 db_xref=GI:304321444 db_xref=GeneID:9710111 locus_tag=PB2503_09459 product='30S ribosomal protein S19' protein_id=YP_003855087.1 transl_table=11
NC_014414	GenBank	CDS	1897400	1897780	+	1	.	codon_start=1 db_xref=GI:304321445 db_xref=GeneID:9710112 locus_tag=PB2503_09464 product='50S ribosomal protein L22' protein_id=YP_003855088.1 transl_table=11
NC_014414	GenBank	CDS	1897780	1898505	+	1	.	codon_start=1 db_xref=GI:304321446 db_xref=GeneID:9710113 locus_tag=PB2503_09469 product='30S ribosomal protein S3' protein_id=YP_003855089.1 transl_table=11
NC_014414	GenBank	CDS	1898518	1898931	+	1	.	codon_start=1 db_xref=GI:304321447 db_xref=GeneID:9710114 locus_tag=PB2503_09474 product='50S ribosomal protein L16' protein_id=YP_003855090.1 transl_table=11
NC_014414	GenBank	CDS	1898935	1899156	+	1	.	codon_start=1 db_xref=GI:304321448 db_xref=GeneID:9710115 locus_tag=PB2503_09479 product='50S ribosomal protein L29' protein_id=YP_003855091.1 transl_table=11
NC_014414	GenBank	CDS	1899149	1899430	+	1	.	codon_start=1 db_xref=GI:304321449 db_xref=GeneID:9710116 locus_tag=PB2503_09484 product='30S ribosomal protein S17' protein_id=YP_003855092.1 transl_table=11
NC_014414	GenBank	CDS	1899497	1899865	+	1	.	codon_start=1 db_xref=GI:304321450 db_xref=GeneID:9710117 locus_tag=PB2503_09489 product='50S ribosomal protein L14' protein_id=YP_003855093.1 transl_table=11
NC_014414	GenBank	CDS	1899867	1900193	+	1	.	codon_start=1 db_xref=GI:304321451 db_xref=GeneID:9710118 locus_tag=PB2503_09494 product='50S ribosomal protein L24' protein_id=YP_003855094.1 transl_table=11
NC_014414	GenBank	CDS	1900186	1900755	+	1	.	codon_start=1 db_xref=GI:304321452 db_xref=GeneID:9710119 locus_tag=PB2503_09499 product='50S ribosomal protein L5' protein_id=YP_003855095.1 transl_table=11
NC_014414	GenBank	CDS	1900823	1901128	+	1	.	codon_start=1 db_xref=GI:304321453 db_xref=GeneID:9710120 locus_tag=PB2503_09504 product='30S ribosomal protein S14' protein_id=YP_003855096.1 transl_table=11
NC_014414	GenBank	CDS	1901144	1901542	+	1	.	codon_start=1 db_xref=GI:304321454 db_xref=GeneID:9710121 locus_tag=PB2503_09509 product='30S ribosomal protein S8' protein_id=YP_003855097.1 transl_table=11
NC_014414	GenBank	CDS	1901560	1902093	+	1	.	codon_start=1 db_xref=GI:304321455 db_xref=GeneID:9710122 locus_tag=PB2503_09514 product='50S ribosomal protein L6' protein_id=YP_003855098.1 transl_table=11
NC_014414	GenBank	CDS	1902124	1902489	+	1	.	codon_start=1 db_xref=GI:304321456 db_xref=GeneID:9710123 locus_tag=PB2503_09519 product='50S ribosomal protein L18' protein_id=YP_003855099.1 transl_table=11
NC_014414	GenBank	CDS	1902502	1903095	+	1	.	codon_start=1 db_xref=GI:304321457 db_xref=GeneID:9710124 locus_tag=PB2503_09524 product='30S ribosomal protein S5' protein_id=YP_003855100.1 transl_table=11
NC_014414	GenBank	CDS	1903108	1903296	+	1	.	codon_start=1 db_xref=GI:304321458 db_xref=GeneID:9710125 locus_tag=PB2503_09529 product='50S ribosomal protein L30' protein_id=YP_003855101.1 transl_table=11
NC_014414	GenBank	CDS	1903448	1903954	+	1	.	codon_start=1 db_xref=GI:304321459 db_xref=GeneID:9710126 locus_tag=PB2503_09534 product='50S ribosomal protein L15' protein_id=YP_003855102.1 transl_table=11
NC_014414	GenBank	CDS	1904080	1905435	+	1	.	codon_start=1 db_xref=GI:304321460 db_xref=GeneID:9710127 locus_tag=PB2503_09544 product='secretion protein SecY' protein_id=YP_003855103.1 transl_table=11
NC_014414	GenBank	CDS	1905435	1906022	+	1	.	codon_start=1 db_xref=GI:304321461 db_xref=GeneID:9710128 locus_tag=PB2503_09549 product='adenylate kinase' protein_id=YP_003855104.1 transl_table=11
NC_014414	GenBank	CDS	1906171	1906539	+	1	.	codon_start=1 db_xref=GI:304321462 db_xref=GeneID:9710129 locus_tag=PB2503_09554 product='30S ribosomal protein S13' protein_id=YP_003855105.1 transl_table=11
NC_014414	GenBank	CDS	1906539	1906934	+	1	.	codon_start=1 db_xref=GI:304321463 db_xref=GeneID:9710130 locus_tag=PB2503_09559 product='30S ribosomal protein S11' protein_id=YP_003855106.1 transl_table=11
NC_014414	GenBank	CDS	1906993	1908009	+	1	.	codon_start=1 db_xref=GI:304321464 db_xref=GeneID:9710131 locus_tag=PB2503_09564 product='DNA-directed RNA polymerase subunit alpha' protein_id=YP_003855107.1 transl_table=11
NC_014414	GenBank	CDS	1908166	1908591	+	1	.	codon_start=1 db_xref=GI:304321465 db_xref=GeneID:9710132 locus_tag=PB2503_09569 product='50S ribosomal protein L17' protein_id=YP_003855108.1 transl_table=11
NC_014414	GenBank	CDS	1908661	1910073	+	1	.	codon_start=1 db_xref=GI:304321466 db_xref=GeneID:9710133 locus_tag=PB2503_09574 product='serine protease' protein_id=YP_003855109.1 transl_table=11
NC_014414	GenBank	CDS	1910187	1911395	+	1	.	codon_start=1 db_xref=GI:304321467 db_xref=GeneID:9710134 locus_tag=PB2503_09579 product='hypothetical protein' protein_id=YP_003855110.1 transl_table=11
NC_014414	GenBank	CDS	1911497	1911622	+	1	.	codon_start=1 db_xref=GI:304321468 db_xref=GeneID:9710135 locus_tag=PB2503_09584 product='hypothetical protein' protein_id=YP_003855111.1 transl_table=11
NC_014414	GenBank	CDS	1911628	1913184	+	1	.	codon_start=1 db_xref=GI:304321469 db_xref=GeneID:9710136 locus_tag=PB2503_09589 product='hypothetical protein' protein_id=YP_003855112.1 transl_table=11
NC_014414	GenBank	CDS	1913195	1914166	+	1	.	codon_start=1 db_xref=GI:304321470 db_xref=GeneID:9710137 locus_tag=PB2503_09594 product='integrase/recombinase DNA recombination protein' protein_id=YP_003855113.1 transl_table=11
NC_014414	GenBank	CDS	1914237	1915202	+	1	.	codon_start=1 db_xref=GI:304321471 db_xref=GeneID:9710138 locus_tag=PB2503_09599 product='acetyl-CoA carboxylase subunit alpha' protein_id=YP_003855114.1 transl_table=11
NC_014414	GenBank	CDS	1915310	1916635	+	-1	.	codon_start=1 db_xref=GI:304321472 db_xref=GeneID:9710139 locus_tag=PB2503_09604 product='hypothetical protein' protein_id=YP_003855115.1 transl_table=11
NC_014414	GenBank	CDS	1916676	1918574	+	-1	.	codon_start=1 db_xref=GI:304321473 db_xref=GeneID:9710140 locus_tag=PB2503_09609 product='DNA mismatch repair protein' protein_id=YP_003855116.1 transl_table=11
NC_014414	GenBank	CDS	1918745	1919263	+	1	.	codon_start=1 db_xref=GI:304321474 db_xref=GeneID:9710141 locus_tag=PB2503_09614 product='hypothetical protein' protein_id=YP_003855117.1 transl_table=11
NC_014414	GenBank	CDS	1919292	1921289	+	-1	.	codon_start=1 db_xref=GI:304321475 db_xref=GeneID:9710142 locus_tag=PB2503_09619 product='DNA topoisomerase IV subunit B' protein_id=YP_003855118.1 transl_table=11
NC_014414	GenBank	CDS	1921416	1921856	+	-1	.	codon_start=1 db_xref=GI:304321476 db_xref=GeneID:9710143 locus_tag=PB2503_09624 product='sugar fermentation stimulation protein' protein_id=YP_003855119.1 transl_table=11
NC_014414	GenBank	CDS	1921917	1922672	+	-1	.	codon_start=1 db_xref=GI:304321477 db_xref=GeneID:9710144 locus_tag=PB2503_09629 product='SfsA, sugar fermentation stimulation protein' protein_id=YP_003855120.1 transl_table=11
NC_014414	GenBank	CDS	1922730	1922981	+	1	.	codon_start=1 db_xref=GI:304321478 db_xref=GeneID:9710145 locus_tag=PB2503_09634 product='hypothetical protein' protein_id=YP_003855121.1 transl_table=11
NC_014414	GenBank	CDS	1922978	1923784	+	1	.	codon_start=1 db_xref=GI:304321479 db_xref=GeneID:9710146 locus_tag=PB2503_09639 product='inositol monophosphatase' protein_id=YP_003855122.1 transl_table=11
NC_014414	GenBank	CDS	1923781	1924206	+	1	.	codon_start=1 db_xref=GI:304321480 db_xref=GeneID:9710147 locus_tag=PB2503_09644 product='hypothetical protein' protein_id=YP_003855123.1 transl_table=11
NC_014414	GenBank	CDS	1924543	1927515	+	1	.	codon_start=1 db_xref=GI:304321481 db_xref=GeneID:9710148 locus_tag=PB2503_09649 product='TonB-dependent receptor' protein_id=YP_003855124.1 transl_table=11
NC_014414	GenBank	CDS	1927742	1928683	+	-1	.	codon_start=1 db_xref=GI:304321482 db_xref=GeneID:9710149 locus_tag=PB2503_09654 product=dehydrogenase protein_id=YP_003855125.1 transl_table=11
NC_014414	GenBank	CDS	1928673	1929500	+	-1	.	codon_start=1 db_xref=GI:304321483 db_xref=GeneID:9710150 locus_tag=PB2503_09659 product='mazg protein' protein_id=YP_003855126.1 transl_table=11
NC_014414	GenBank	CDS	1929590	1930525	+	1	.	codon_start=1 db_xref=GI:304321484 db_xref=GeneID:9710151 locus_tag=PB2503_09664 product='branched-chain amino acid aminotransferase' protein_id=YP_003855127.1 transl_table=11
NC_014414	GenBank	CDS	1930555	1931289	+	-1	.	codon_start=1 db_xref=GI:304321485 db_xref=GeneID:9710152 locus_tag=PB2503_09669 product='hypothetical protein' protein_id=YP_003855128.1 transl_table=11
NC_014414	GenBank	CDS	1931386	1932828	+	-1	.	codon_start=1 db_xref=GI:304321486 db_xref=GeneID:9710153 locus_tag=PB2503_09674 product='UDP-N-acetylmuramate--L-alanyl-gamma-D-glutamyl- meso-diaminopimelate ligase' protein_id=YP_003855129.1 transl_table=11
NC_014414	GenBank	CDS	1933532	1934077	+	1	.	codon_start=1 db_xref=GI:304321487 db_xref=GeneID:9710154 locus_tag=PB2503_09679 product=S-adenosyl-methyltransferase protein_id=YP_003855130.1 transl_table=11
NC_014414	GenBank	CDS	1934070	1935065	+	1	.	codon_start=1 db_xref=GI:304321488 db_xref=GeneID:9710155 locus_tag=PB2503_09684 product='hypothetical protein' protein_id=YP_003855131.1 transl_table=11
NC_014414	GenBank	CDS	1935062	1935448	+	1	.	codon_start=1 db_xref=GI:304321489 db_xref=GeneID:9710156 locus_tag=PB2503_09689 product='hypothetical protein' protein_id=YP_003855132.1 transl_table=11
NC_014414	GenBank	CDS	1935441	1937129	+	1	.	codon_start=1 db_xref=GI:304321490 db_xref=GeneID:9710157 locus_tag=PB2503_09694 product='hypothetical protein' protein_id=YP_003855133.1 transl_table=11
NC_014414	GenBank	CDS	1937129	1938571	+	1	.	codon_start=1 db_xref=GI:304321491 db_xref=GeneID:9710158 locus_tag=PB2503_09699 product='UDP-N-acetylmuramoylalanyl-D-glutamate--2, 6-diaminopimelate ligase' protein_id=YP_003855134.1 transl_table=11
NC_014414	GenBank	CDS	1938568	1940004	+	1	.	codon_start=1 db_xref=GI:304321492 db_xref=GeneID:9710159 locus_tag=PB2503_09704 product='hypothetical protein' protein_id=YP_003855135.1 transl_table=11
NC_014414	GenBank	CDS	1940013	1941119	+	1	.	codon_start=1 db_xref=GI:304321493 db_xref=GeneID:9710160 locus_tag=PB2503_09709 product='phospho-N-acetylmuramoyl-pentapeptide- transferase' protein_id=YP_003855136.1 transl_table=11
NC_014414	GenBank	CDS	1941132	1942484	+	1	.	codon_start=1 db_xref=GI:304321494 db_xref=GeneID:9710161 locus_tag=PB2503_09714 product='UDP-N-acetylmuramoyl-L-alanyl-D-glutamate synthetase' protein_id=YP_003855137.1 transl_table=11
NC_014414	GenBank	CDS	1942486	1943634	+	1	.	codon_start=1 db_xref=GI:304321495 db_xref=GeneID:9710162 locus_tag=PB2503_09719 product='cell division protein ftsW' protein_id=YP_003855138.1 transl_table=11
NC_014414	GenBank	CDS	1943631	1944722	+	1	.	codon_start=1 db_xref=GI:304321496 db_xref=GeneID:9710163 locus_tag=PB2503_09724 product='N-acetylglucosaminyl transferase' protein_id=YP_003855139.1 transl_table=11
NC_014414	GenBank	CDS	1944768	1946189	+	1	.	codon_start=1 db_xref=GI:304321497 db_xref=GeneID:9710164 locus_tag=PB2503_09729 product='UDP-N-acetylmuramate--L-alanine ligase' protein_id=YP_003855140.1 transl_table=11
NC_014414	GenBank	CDS	1946186	1947076	+	1	.	codon_start=1 db_xref=GI:304321498 db_xref=GeneID:9710165 locus_tag=PB2503_09734 product='UDP-N-acetylenolpyruvoylglucosamine reductase' protein_id=YP_003855141.1 transl_table=11
NC_014414	GenBank	CDS	1947073	1948008	+	1	.	codon_start=1 db_xref=GI:304321499 db_xref=GeneID:9710166 locus_tag=PB2503_09739 product='D-alanyl-alanine synthetase A' protein_id=YP_003855142.1 transl_table=11
NC_014414	GenBank	CDS	1947996	1948865	+	1	.	codon_start=1 db_xref=GI:304321500 db_xref=GeneID:9710167 locus_tag=PB2503_09744 product='cell division protein FtsQ' protein_id=YP_003855143.1 transl_table=11
NC_014414	GenBank	CDS	1948935	1949570	+	1	.	codon_start=1 db_xref=GI:304321501 db_xref=GeneID:9710168 locus_tag=PB2503_09749 product='hypothetical protein' protein_id=YP_003855144.1 transl_table=11
NC_014414	GenBank	CDS	1949545	1950030	+	-1	.	codon_start=1 db_xref=GI:304321502 db_xref=GeneID:9710169 locus_tag=PB2503_09754 product='phosphatidylglycerophosphate synthase' protein_id=YP_003855145.1 transl_table=11
NC_014414	GenBank	CDS	1950069	1951412	+	-1	.	codon_start=1 db_xref=GI:304321503 db_xref=GeneID:9710170 locus_tag=PB2503_09759 product='acetyl-CoA carboxylase' protein_id=YP_003855146.1 transl_table=11
NC_014414	GenBank	CDS	1951412	1951891	+	-1	.	codon_start=1 db_xref=GI:304321504 db_xref=GeneID:9710171 locus_tag=PB2503_09764 product='biotin carboxyl carrier protein subunit of acetyl-CoA carboxylasen' protein_id=YP_003855147.1 transl_table=11
NC_014414	GenBank	CDS	1952042	1952266	+	1	.	codon_start=1 db_xref=GI:304321505 db_xref=GeneID:9710172 locus_tag=PB2503_09769 product='thiazole biosynthesis protein' protein_id=YP_003855148.1 transl_table=11
NC_014414	GenBank	CDS	1952266	1953045	+	1	.	codon_start=1 db_xref=GI:304321506 db_xref=GeneID:9710173 locus_tag=PB2503_09774 product='thiG protein' protein_id=YP_003855149.1 transl_table=11
NC_014414	GenBank	CDS	1953038	1953949	+	-1	.	codon_start=1 db_xref=GI:304321507 db_xref=GeneID:9710174 locus_tag=PB2503_09779 product='alpha/beta hydrolase' protein_id=YP_003855150.1 transl_table=11
NC_014414	GenBank	CDS	1953958	1954767	+	-1	.	codon_start=1 db_xref=GI:304321508 db_xref=GeneID:9710175 locus_tag=PB2503_09784 product='hypothetical protein' protein_id=YP_003855151.1 transl_table=11
NC_014414	GenBank	CDS	1954899	1956272	+	-1	.	codon_start=1 db_xref=GI:304321509 db_xref=GeneID:9710176 locus_tag=PB2503_09789 product='hypothetical protein' protein_id=YP_003855152.1 transl_table=11
NC_014414	GenBank	CDS	1956439	1959555	+	-1	.	codon_start=1 db_xref=GI:304321510 db_xref=GeneID:9710177 locus_tag=PB2503_09794 product='ribonuclease E' protein_id=YP_003855153.1 transl_table=11
NC_014414	GenBank	CDS	1960161	1961480	+	1	.	codon_start=1 db_xref=GI:304321511 db_xref=GeneID:9710178 locus_tag=PB2503_09799 product='N-acetylmuramoyl-L-alanine amidase' protein_id=YP_003855154.1 transl_table=11
NC_014414	GenBank	CDS	1961558	1963459	+	1	.	codon_start=1 db_xref=GI:304321512 db_xref=GeneID:9710179 locus_tag=PB2503_09804 product='TPR repeat protein' protein_id=YP_003855155.1 transl_table=11
NC_014414	GenBank	CDS	1963456	1964343	+	1	.	codon_start=1 db_xref=GI:304321513 db_xref=GeneID:9710180 locus_tag=PB2503_09809 product='4-Diphosphocytidyl-2-C-methyl-D-erythritol kinase' protein_id=YP_003855156.1 transl_table=11
NC_014414	GenBank	CDS	1964368	1965489	+	1	.	codon_start=1 db_xref=GI:304321514 db_xref=GeneID:9710181 locus_tag=PB2503_09814 product='hypothetical protein' protein_id=YP_003855157.1 transl_table=11
NC_014414	GenBank	CDS	1965387	1966340	+	-1	.	codon_start=1 db_xref=GI:304321515 db_xref=GeneID:9710182 locus_tag=PB2503_09819 product='polyprenyl synthetase' protein_id=YP_003855158.1 transl_table=11
NC_014414	GenBank	CDS	1965903	1966466	+	1	.	codon_start=1 db_xref=GI:304321516 db_xref=GeneID:9710183 locus_tag=PB2503_09824 product='hypothetical protein' protein_id=YP_003855159.1 transl_table=11
NC_014414	GenBank	CDS	1966580	1967422	+	1	.	codon_start=1 db_xref=GI:304321517 db_xref=GeneID:9710184 locus_tag=PB2503_09829 product='peptidase S49' protein_id=YP_003855160.1 transl_table=11
NC_014414	GenBank	CDS	1967496	1967678	+	1	.	codon_start=1 db_xref=GI:304321518 db_xref=GeneID:9710185 locus_tag=PB2503_09834 product='hypothetical protein' protein_id=YP_003855161.1 transl_table=11
NC_014414	GenBank	CDS	1967753	1968292	+	1	.	codon_start=1 db_xref=GI:304321519 db_xref=GeneID:9710186 locus_tag=PB2503_09839 product='hypothetical protein' protein_id=YP_003855162.1 transl_table=11
NC_014414	GenBank	CDS	1968252	1969133	+	1	.	codon_start=1 db_xref=GI:304321520 db_xref=GeneID:9710187 locus_tag=PB2503_09844 product=hydrolase protein_id=YP_003855163.1 transl_table=11
NC_014414	GenBank	CDS	1969213	1970025	+	1	.	codon_start=1 db_xref=GI:304321521 db_xref=GeneID:9710188 locus_tag=PB2503_09849 product='SapC-related protein' protein_id=YP_003855164.1 transl_table=11
NC_014414	GenBank	CDS	1970055	1970270	+	1	.	codon_start=1 db_xref=GI:304321522 db_xref=GeneID:9710189 locus_tag=PB2503_09854 product='homoserine O-succinyltransferase' protein_id=YP_003855165.1 transl_table=11
NC_014414	GenBank	CDS	1970286	1971257	+	1	.	codon_start=1 db_xref=GI:304321523 db_xref=GeneID:9710190 locus_tag=PB2503_09859 product='hypothetical protein' protein_id=YP_003855166.1 transl_table=11
NC_014414	GenBank	tRNA	1971276	1971361	+	1	.	db_xref=GeneID:9710191 locus_tag=PB2503_t10867 product=tRNA-Leu
NC_014414	GenBank	CDS	1971586	1971876	+	1	.	codon_start=1 db_xref=GI:304321524 db_xref=GeneID:9711063 locus_tag=PB2503_09864 product='hypothetical protein' protein_id=YP_003855167.1 transl_table=11
NC_014414	GenBank	CDS	1972005	1972787	+	-1	.	codon_start=1 db_xref=GI:304321525 db_xref=GeneID:9710192 locus_tag=PB2503_09869 product='PhoH-related protein' protein_id=YP_003855168.1 transl_table=11
NC_014414	GenBank	CDS	1973132	1974349	+	1	.	codon_start=1 db_xref=GI:304321526 db_xref=GeneID:9710193 locus_tag=PB2503_09874 product='hypothetical protein' protein_id=YP_003855169.1 transl_table=11
NC_014414	GenBank	CDS	1974404	1975072	+	-1	.	codon_start=1 db_xref=GI:304321527 db_xref=GeneID:9710194 locus_tag=PB2503_09879 product='hypothetical protein' protein_id=YP_003855170.1 transl_table=11
NC_014414	GenBank	CDS	1975251	1975655	+	1	.	codon_start=1 db_xref=GI:304321528 db_xref=GeneID:9710195 locus_tag=PB2503_09884 product='Rrf2 family protein' protein_id=YP_003855171.1 transl_table=11
NC_014414	GenBank	CDS	1975648	1976808	+	1	.	codon_start=1 db_xref=GI:304321529 db_xref=GeneID:9710196 locus_tag=PB2503_09889 product='class V aminotransferase' protein_id=YP_003855172.1 transl_table=11
NC_014414	GenBank	CDS	1976810	1978333	+	1	.	codon_start=1 db_xref=GI:304321530 db_xref=GeneID:9710197 locus_tag=PB2503_09894 product='hypothetical protein' protein_id=YP_003855173.1 transl_table=11
NC_014414	GenBank	CDS	1978330	1978596	+	1	.	codon_start=1 db_xref=GI:304321531 db_xref=GeneID:9710198 locus_tag=PB2503_09899 product='hypothetical protein' protein_id=YP_003855174.1 transl_table=11
NC_014414	GenBank	CDS	1978597	1979349	+	1	.	codon_start=1 db_xref=GI:304321532 db_xref=GeneID:9710199 locus_tag=PB2503_09904 product='ABC transporter ATP-binding protein' protein_id=YP_003855175.1 transl_table=11
NC_014414	GenBank	CDS	1979346	1980527	+	1	.	codon_start=1 db_xref=GI:304321533 db_xref=GeneID:9710200 locus_tag=PB2503_09909 product='hypothetical protein' protein_id=YP_003855176.1 transl_table=11
NC_014414	GenBank	CDS	1980527	1981087	+	1	.	codon_start=1 db_xref=GI:304321534 db_xref=GeneID:9710201 locus_tag=PB2503_09914 product='hypothetical protein' protein_id=YP_003855177.1 transl_table=11
NC_014414	GenBank	CDS	1981084	1981359	+	1	.	codon_start=1 db_xref=GI:304321535 db_xref=GeneID:9710202 locus_tag=PB2503_09919 product='hypothetical protein' protein_id=YP_003855178.1 transl_table=11
NC_014414	GenBank	CDS	1981356	1982579	+	1	.	codon_start=1 db_xref=GI:304321536 db_xref=GeneID:9710203 locus_tag=PB2503_09924 product='class V aminotransferase' protein_id=YP_003855179.1 transl_table=11
NC_014414	GenBank	CDS	1982579	1983073	+	1	.	codon_start=1 db_xref=GI:304321537 db_xref=GeneID:9710204 locus_tag=PB2503_09929 product='hypothetical protein' protein_id=YP_003855180.1 transl_table=11
NC_014414	GenBank	CDS	1983075	1983440	+	1	.	codon_start=1 db_xref=GI:304321538 db_xref=GeneID:9710205 locus_tag=PB2503_09934 product=HesB/YadR/YfhF protein_id=YP_003855181.1 transl_table=11
NC_014414	GenBank	CDS	1983496	1983690	+	-1	.	codon_start=1 db_xref=GI:304321539 db_xref=GeneID:9710206 locus_tag=PB2503_09939 product='hypothetical protein' protein_id=YP_003855182.1 transl_table=11
NC_014414	GenBank	CDS	1983705	1984658	+	1	.	codon_start=1 db_xref=GI:304321540 db_xref=GeneID:9710207 locus_tag=PB2503_09944 product='hypothetical protein' protein_id=YP_003855183.1 transl_table=11
NC_014414	GenBank	CDS	1984723	1985655	+	1	.	codon_start=1 db_xref=GI:304321541 db_xref=GeneID:9710208 locus_tag=PB2503_09949 product='Chloramphenicol acetyltransferase' protein_id=YP_003855184.1 transl_table=11
NC_014414	GenBank	CDS	1985658	1985876	+	-1	.	codon_start=1 db_xref=GI:304321542 db_xref=GeneID:9710209 locus_tag=PB2503_09954 product='alanyl-tRNA synthetase' protein_id=YP_003855185.1 transl_table=11
NC_014414	GenBank	CDS	1985986	1988640	+	1	.	codon_start=1 db_xref=GI:304321543 db_xref=GeneID:9710210 locus_tag=PB2503_09959 product='AlaS, alanyl-tRNA synthetase' protein_id=YP_003855186.1 transl_table=11
NC_014414	GenBank	CDS	1988667	1989563	+	1	.	codon_start=1 db_xref=GI:304321544 db_xref=GeneID:9710211 locus_tag=PB2503_09964 product='acyl-CoA thioesterase II' protein_id=YP_003855187.1 transl_table=11
NC_014414	GenBank	CDS	1989581	1990660	+	1	.	codon_start=1 db_xref=GI:304321545 db_xref=GeneID:9710212 locus_tag=PB2503_09969 product='hypothetical protein' protein_id=YP_003855188.1 transl_table=11
NC_014414	GenBank	CDS	1990660	1991415	+	1	.	codon_start=1 db_xref=GI:304321546 db_xref=GeneID:9710213 locus_tag=PB2503_09974 product='hypothetical protein' protein_id=YP_003855189.1 transl_table=11
NC_014414	GenBank	CDS	1991478	1992323	+	-1	.	codon_start=1 db_xref=GI:304321547 db_xref=GeneID:9710214 locus_tag=PB2503_09979 product='5'-methylthioadenosine/S-adenosylhomocysteine nucleosidase' protein_id=YP_003855190.1 transl_table=11
NC_014414	GenBank	CDS	1992533	1992961	+	1	.	codon_start=1 db_xref=GI:304321548 db_xref=GeneID:9710215 locus_tag=PB2503_09984 product='50S ribosomal protein L11' protein_id=YP_003855191.1 transl_table=11
NC_014414	GenBank	CDS	1992965	1993669	+	1	.	codon_start=1 db_xref=GI:304321549 db_xref=GeneID:9710216 locus_tag=PB2503_09989 product='50S ribosomal protein L1' protein_id=YP_003855192.1 transl_table=11
NC_014414	GenBank	CDS	1993927	1995219	+	-1	.	codon_start=1 db_xref=GI:304321550 db_xref=GeneID:9710217 locus_tag=PB2503_09994 product='surface layer protein B' protein_id=YP_003855193.1 transl_table=11
NC_014414	GenBank	CDS	1995227	1996603	+	-1	.	codon_start=1 db_xref=GI:304321551 db_xref=GeneID:9710218 locus_tag=PB2503_09999 product='hypothetical protein' protein_id=YP_003855194.1 transl_table=11
NC_014414	GenBank	CDS	1996716	1996958	+	-1	.	codon_start=1 db_xref=GI:304321552 db_xref=GeneID:9710219 locus_tag=PB2503_10004 product='hypothetical protein' protein_id=YP_003855195.1 transl_table=11
NC_014414	GenBank	CDS	1996955	1998271	+	-1	.	codon_start=1 db_xref=GI:304321553 db_xref=GeneID:9710220 locus_tag=PB2503_10009 product='hypothetical protein' protein_id=YP_003855196.1 transl_table=11
NC_014414	GenBank	CDS	1998342	1999751	+	1	.	codon_start=1 db_xref=GI:304321554 db_xref=GeneID:9710221 locus_tag=PB2503_10014 product='hypothetical protein' protein_id=YP_003855197.1 transl_table=11
NC_014414	GenBank	CDS	1999915	2001039	+	1	.	codon_start=1 db_xref=GI:304321555 db_xref=GeneID:9710222 locus_tag=PB2503_10019 product='4-hydroxy-3-methylbut-2-en-1-yl diphosphate synthase' protein_id=YP_003855198.1 transl_table=11
NC_014414	GenBank	CDS	2001309	2002427	+	1	.	codon_start=1 db_xref=GI:304321556 db_xref=GeneID:9710223 locus_tag=PB2503_10024 product='hypothetical protein' protein_id=YP_003855199.1 transl_table=11
NC_014414	GenBank	CDS	2002574	2003887	+	1	.	codon_start=1 db_xref=GI:304321557 db_xref=GeneID:9710224 locus_tag=PB2503_10029 product=Beta-lactamase protein_id=YP_003855200.1 transl_table=11
NC_014414	GenBank	CDS	2003841	2004923	+	1	.	codon_start=1 db_xref=GI:304321558 db_xref=GeneID:9710225 locus_tag=PB2503_10034 product='peptide chain release factor 1' protein_id=YP_003855201.1 transl_table=11
NC_014414	GenBank	CDS	2004935	2005768	+	-1	.	codon_start=1 db_xref=GI:304321559 db_xref=GeneID:9710226 locus_tag=PB2503_10039 product='hypothetical protein' protein_id=YP_003855202.1 transl_table=11
NC_014414	GenBank	CDS	2005772	2006728	+	1	.	codon_start=1 db_xref=GI:304321560 db_xref=GeneID:9710227 locus_tag=PB2503_10044 product='HemK family modification methylase' protein_id=YP_003855203.1 transl_table=11
NC_014414	GenBank	CDS	2006778	2007419	+	-1	.	codon_start=1 db_xref=GI:304321561 db_xref=GeneID:9710228 locus_tag=PB2503_10049 product='phosphoglycerate/bisphosphoglycerate mutase' protein_id=YP_003855204.1 transl_table=11
NC_014414	GenBank	CDS	2007592	2008491	+	1	.	codon_start=1 db_xref=GI:304321562 db_xref=GeneID:9710229 locus_tag=PB2503_10054 product='succinyl-CoA synthetase subunit alpha' protein_id=YP_003855205.1 transl_table=11
NC_014414	GenBank	CDS	2008659	2011631	+	1	.	codon_start=1 db_xref=GI:304321563 db_xref=GeneID:9710230 locus_tag=PB2503_10059 product='2-oxoglutarate dehydrogenase, E1 component' protein_id=YP_003855206.1 transl_table=11
NC_014414	GenBank	CDS	2011639	2013177	+	1	.	codon_start=1 db_xref=GI:304321564 db_xref=GeneID:9710231 locus_tag=PB2503_10064 product='dihydrolipoamide acetyltransferase' protein_id=YP_003855207.1 transl_table=11
NC_014414	GenBank	CDS	2013469	2015043	+	1	.	codon_start=1 db_xref=GI:304321565 db_xref=GeneID:9710232 locus_tag=PB2503_10069 product='GMP synthase' protein_id=YP_003855208.1 transl_table=11
NC_014414	GenBank	CDS	2015185	2015301	+	1	.	codon_start=1 db_xref=GI:304321566 db_xref=GeneID:9710233 locus_tag=PB2503_10074 product='hypothetical protein' protein_id=YP_003855209.1 transl_table=11
NC_014414	GenBank	CDS	2015481	2016251	+	1	.	codon_start=1 db_xref=GI:304321567 db_xref=GeneID:9710234 locus_tag=PB2503_10079 product='Crp-Fnr family transcriptional regulator' protein_id=YP_003855210.1 transl_table=11
NC_014414	GenBank	CDS	2016277	2017500	+	-1	.	codon_start=1 db_xref=GI:304321568 db_xref=GeneID:9710235 locus_tag=PB2503_10084 product='glutamate dehydrogenase' protein_id=YP_003855211.1 transl_table=11
NC_014414	GenBank	CDS	2017520	2018299	+	-1	.	codon_start=1 db_xref=GI:304321569 db_xref=GeneID:9710236 locus_tag=PB2503_10089 product='hypothetical protein' protein_id=YP_003855212.1 transl_table=11
NC_014414	GenBank	CDS	2018323	2019177	+	-1	.	codon_start=1 db_xref=GI:304321570 db_xref=GeneID:9710237 locus_tag=PB2503_10094 product='hypothetical protein' protein_id=YP_003855213.1 transl_table=11
NC_014414	GenBank	CDS	2019174	2019440	+	-1	.	codon_start=1 db_xref=GI:304321571 db_xref=GeneID:9710238 locus_tag=PB2503_10099 product='hypothetical protein' protein_id=YP_003855214.1 transl_table=11
NC_014414	GenBank	CDS	2019607	2019780	+	1	.	codon_start=1 db_xref=GI:304321572 db_xref=GeneID:9710239 locus_tag=PB2503_10104 product='hypothetical protein' protein_id=YP_003855215.1 transl_table=11
NC_014414	GenBank	CDS	2019938	2020105	+	-1	.	codon_start=1 db_xref=GI:304321573 db_xref=GeneID:9710240 locus_tag=PB2503_10109 product='hypothetical protein' protein_id=YP_003855216.1 transl_table=11
NC_014414	GenBank	CDS	2020326	2020658	+	1	.	codon_start=1 db_xref=GI:304321574 db_xref=GeneID:9710241 locus_tag=PB2503_10114 product='hypothetical protein' protein_id=YP_003855217.1 transl_table=11
NC_014414	GenBank	CDS	2020668	2021069	+	1	.	codon_start=1 db_xref=GI:304321575 db_xref=GeneID:9710242 locus_tag=PB2503_10119 product='hypothetical protein' protein_id=YP_003855218.1 transl_table=11
NC_014414	GenBank	CDS	2021153	2021824	+	1	.	codon_start=1 db_xref=GI:304321576 db_xref=GeneID:9710243 locus_tag=PB2503_10124 product='hypothetical protein' protein_id=YP_003855219.1 transl_table=11
NC_014414	GenBank	CDS	2021968	2022465	+	1	.	codon_start=1 db_xref=GI:304321577 db_xref=GeneID:9710244 locus_tag=PB2503_10129 product='ycfI, structural proteins' protein_id=YP_003855220.1 transl_table=11
NC_014414	GenBank	CDS	2022490	2025093	+	-1	.	codon_start=1 db_xref=GI:304321578 db_xref=GeneID:9710245 locus_tag=PB2503_10134 product='hypothetical protein' protein_id=YP_003855221.1 transl_table=11
NC_014414	GenBank	CDS	2025093	2025710	+	-1	.	codon_start=1 db_xref=GI:304321579 db_xref=GeneID:9710246 locus_tag=PB2503_10144 product='hypothetical protein' protein_id=YP_003855222.1 transl_table=11
NC_014414	GenBank	CDS	2025815	2026333	+	-1	.	codon_start=1 db_xref=GI:304321580 db_xref=GeneID:9710247 locus_tag=PB2503_10149 product='hypothetical protein' protein_id=YP_003855223.1 transl_table=11
NC_014414	GenBank	CDS	2026476	2027267	+	-1	.	codon_start=1 db_xref=GI:304321581 db_xref=GeneID:9710248 locus_tag=PB2503_10154 product='response regulator' protein_id=YP_003855224.1 transl_table=11
NC_014414	GenBank	CDS	2027450	2027659	+	1	.	codon_start=1 db_xref=GI:304321582 db_xref=GeneID:9710249 locus_tag=PB2503_10159 product='hypothetical protein' protein_id=YP_003855225.1 transl_table=11
NC_014414	GenBank	CDS	2027643	2028233	+	1	.	codon_start=1 db_xref=GI:304321583 db_xref=GeneID:9710250 locus_tag=PB2503_10164 product='RNA polymerase sigma-70 factor, ECF subfamily protein' protein_id=YP_003855226.1 transl_table=11
NC_014414	GenBank	CDS	2028289	2029956	+	1	.	codon_start=1 db_xref=GI:304321584 db_xref=GeneID:9710251 locus_tag=PB2503_10169 product='sensor histidine kinase' protein_id=YP_003855227.1 transl_table=11
NC_014414	GenBank	CDS	2030162	2030293	+	-1	.	codon_start=1 db_xref=GI:304321585 db_xref=GeneID:9710252 locus_tag=PB2503_10174 product='glutamyl-tRNA synthetase' protein_id=YP_003855228.1 transl_table=11
NC_014414	GenBank	CDS	2030568	2031437	+	1	.	codon_start=1 db_xref=GI:304321586 db_xref=GeneID:9710253 locus_tag=PB2503_10179 product='hypothetical protein' protein_id=YP_003855229.1 transl_table=11
NC_014414	GenBank	CDS	2031586	2032938	+	1	.	codon_start=1 db_xref=GI:304321587 db_xref=GeneID:9710254 locus_tag=PB2503_10184 product='glutamyl-tRNA synthetase' protein_id=YP_003855230.1 transl_table=11
NC_014414	GenBank	CDS	2033059	2033991	+	1	.	codon_start=1 db_xref=GI:304321588 db_xref=GeneID:9710255 locus_tag=PB2503_10189 product='pirin domain protein' protein_id=YP_003855231.1 transl_table=11
NC_014414	GenBank	CDS	2034144	2034302	+	-1	.	codon_start=1 db_xref=GI:304321589 db_xref=GeneID:9710256 locus_tag=PB2503_10194 product='hypothetical protein' protein_id=YP_003855232.1 transl_table=11
NC_014414	GenBank	CDS	2034432	2036738	+	-1	.	codon_start=1 db_xref=GI:304321590 db_xref=GeneID:9710257 locus_tag=PB2503_10199 product='poly-beta-hydroxybutyrate polymerase' protein_id=YP_003855233.1 transl_table=11
NC_014414	GenBank	CDS	2036834	2037250	+	1	.	codon_start=1 db_xref=GI:304321591 db_xref=GeneID:9710258 locus_tag=PB2503_10204 product='hypothetical protein' protein_id=YP_003855234.1 transl_table=11
NC_014414	GenBank	CDS	2037283	2038524	+	1	.	codon_start=1 db_xref=GI:304321592 db_xref=GeneID:9710259 locus_tag=PB2503_10209 product='homoserine dehydrogenase' protein_id=YP_003855235.1 transl_table=11
NC_014414	GenBank	CDS	2038560	2039537	+	1	.	codon_start=1 db_xref=GI:304321593 db_xref=GeneID:9710260 locus_tag=PB2503_10214 product='glpX protein' protein_id=YP_003855236.1 transl_table=11
NC_014414	GenBank	CDS	2039675	2040970	+	1	.	codon_start=1 db_xref=GI:304321594 db_xref=GeneID:9710261 locus_tag=PB2503_10219 product='hypothetical protein' protein_id=YP_003855237.1 transl_table=11
NC_014414	GenBank	CDS	2041196	2041888	+	-1	.	codon_start=1 db_xref=GI:304321595 db_xref=GeneID:9710262 locus_tag=PB2503_10224 product='hypothetical protein' protein_id=YP_003855238.1 transl_table=11
NC_014414	GenBank	CDS	2042020	2042613	+	-1	.	codon_start=1 db_xref=GI:304321596 db_xref=GeneID:9710263 locus_tag=PB2503_10229 product='superoxide dismutase, Cu-Zn' protein_id=YP_003855239.1 transl_table=11
NC_014414	GenBank	CDS	2042706	2045480	+	1	.	codon_start=1 db_xref=GI:304321597 db_xref=GeneID:9710264 locus_tag=PB2503_10234 product='DNA gyrase subunit A' protein_id=YP_003855240.1 transl_table=11
NC_014414	GenBank	CDS	2045484	2045987	+	1	.	codon_start=1 db_xref=GI:304321598 db_xref=GeneID:9710265 locus_tag=PB2503_10239 product='pantetheine-phosphate adenylyltransferase' protein_id=YP_003855241.1 transl_table=11
NC_014414	GenBank	CDS	2045984	2046610	+	1	.	codon_start=1 db_xref=GI:304321599 db_xref=GeneID:9710266 locus_tag=PB2503_10244 product='glutathione S-transferase' protein_id=YP_003855242.1 transl_table=11
NC_014414	GenBank	CDS	2046862	2047770	+	1	.	codon_start=1 db_xref=GI:304321600 db_xref=GeneID:9710267 locus_tag=PB2503_10249 product='cyclophilin type peptidyl-prolyl cis-trans isomerase' protein_id=YP_003855243.1 transl_table=11
NC_014414	GenBank	CDS	2047767	2048207	+	1	.	codon_start=1 db_xref=GI:304321601 db_xref=GeneID:9710268 locus_tag=PB2503_10254 product='peptidyl-prolyl cis-trans isomerase' protein_id=YP_003855244.1 transl_table=11
NC_014414	GenBank	CDS	2048262	2049509	+	-1	.	codon_start=1 db_xref=GI:304321602 db_xref=GeneID:9710269 locus_tag=PB2503_10259 product='Major facilitator superfamily (MFS) transporter' protein_id=YP_003855245.1 transl_table=11
NC_014414	GenBank	CDS	2049555	2049929	+	-1	.	codon_start=1 db_xref=GI:304321603 db_xref=GeneID:9710270 locus_tag=PB2503_10264 product='hypothetical protein' protein_id=YP_003855246.1 transl_table=11
NC_014414	GenBank	CDS	2050135	2052153	+	1	.	codon_start=1 db_xref=GI:304321604 db_xref=GeneID:9710271 locus_tag=PB2503_10269 product='TonB-dependent receptor, plug' protein_id=YP_003855247.1 transl_table=11
NC_014414	GenBank	CDS	2052162	2052689	+	1	.	codon_start=1 db_xref=GI:304321605 db_xref=GeneID:9710272 locus_tag=PB2503_10274 product='DNA topoisomerase I' protein_id=YP_003855248.1 transl_table=11
NC_014414	GenBank	CDS	2052702	2055332	+	-1	.	codon_start=1 db_xref=GI:304321606 db_xref=GeneID:9710273 locus_tag=PB2503_10279 product='DNA topoisomerase I' protein_id=YP_003855249.1 transl_table=11
NC_014414	GenBank	CDS	2055511	2055699	+	1	.	codon_start=1 db_xref=GI:304321607 db_xref=GeneID:9710274 locus_tag=PB2503_10284 product='hypothetical protein' protein_id=YP_003855250.1 transl_table=11
NC_014414	GenBank	CDS	2055794	2056522	+	-1	.	codon_start=1 db_xref=GI:304321608 db_xref=GeneID:9710275 locus_tag=PB2503_10289 product='peptide methionine sulfoxide reductase protein' protein_id=YP_003855251.1 transl_table=11
NC_014414	GenBank	CDS	2056546	2056668	+	1	.	codon_start=1 db_xref=GI:304321609 db_xref=GeneID:9710276 locus_tag=PB2503_10294 product='ribonucleotide-diphosphate reductase subunit beta' protein_id=YP_003855252.1 transl_table=11
[truncated: 772 more rows]
