# Supplementary material for: JContextExplorer: a tree-based approach to facilitate cross-species genomic context comparison
Source: BMC Bioinformatics. 2013 Jan 16;14:18. doi: 10.1186/1471-2105-14-18 (PMC3560190; doi:10.1186/1471-2105-14-18)
Supplement: Additional file 3 — Alpha and Gamma proteobacteria biological information. Annotated genomes of 22 alpha and gamma proteobacterial species, whole-species phylogenetic tree for 22 alpha and gamma proteobacterial species, and MCL-tribe determined homology clusters for 22 alpha and gamma proteobacterial species. [file 1471-2105-14-18-S3.zip › AlphaAndGammaProteobacteria/Annotations/Pectobacterium_wasabiae_WPP163.gff]

NC_013421	GenBank	CDS	53	1450	+	1	.	codon_start=1 db_xref=GI:261819371 db_xref=InterPro:IPR001957 db_xref=InterPro:IPR003593 db_xref=InterPro:IPR013159 db_xref=InterPro:IPR013317 db_xref=InterPro:IPR018312 db_xref=InterPro:IPR020591 db_xref=GeneID:8532973 gene=dnaA inference='protein motif:TFAM:TIGR00362' locus_tag=Pecwa_0001 note='binds to the dnaA-box as an ATP-bound complex at the origin of replication during the initiation of c…
NC_013421	GenBank	CDS	1455	2555	+	1	.	EC_number=2.7.7.7 codon_start=1 db_xref=GI:261819372 db_xref=InterPro:IPR001001 db_xref=GeneID:8528352 inference='protein motif:TFAM:TIGR00663' locus_tag=Pecwa_0002 note='binds the polymerase to DNA and acts as a sliding clamp' product='DNA polymerase III subunit beta' protein_id=YP_003257478.1 transl_table=11
NC_013421	GenBank	CDS	2603	3688	+	1	.	codon_start=1 db_xref=GI:261819373 db_xref=InterPro:IPR001238 db_xref=InterPro:IPR003395 db_xref=InterPro:IPR018078 db_xref=GeneID:8528353 gene=recF inference='protein motif:TFAM:TIGR00611' locus_tag=Pecwa_0003 note='Required for DNA replication; binds preferentially to single-stranded, linear DNA' product='recombination protein F' protein_id=YP_003257479.1 transl_table=11
NC_013421	GenBank	CDS	3707	6124	+	1	.	EC_number=5.99.1.3 codon_start=1 db_xref=GI:261819374 db_xref=InterPro:IPR000565 db_xref=InterPro:IPR001241 db_xref=InterPro:IPR002288 db_xref=InterPro:IPR003594 db_xref=InterPro:IPR006171 db_xref=InterPro:IPR011557 db_xref=InterPro:IPR013506 db_xref=InterPro:IPR018522 db_xref=GeneID:8528354 gene=gyrB inference='protein motif:TFAM:TIGR01059' locus_tag=Pecwa_0004 note='negatively supercoils closed…
NC_013421	GenBank	CDS	6241	7431	+	-1	.	codon_start=1 db_xref=GI:261819375 db_xref=InterPro:IPR011701 db_xref=GeneID:8528355 inference='protein motif:PFAM:PF07690' locus_tag=Pecwa_0005 note='PFAM: major facilitator superfamily MFS_1; KEGG: pct:PC1_0005 major facilitator superfamily MFS_1' product='major facilitator superfamily protein' protein_id=YP_003257481.1 transl_table=11
NC_013421	GenBank	CDS	7658	9661	+	-1	.	codon_start=1 db_xref=GI:261819376 db_xref=InterPro:IPR003660 db_xref=InterPro:IPR004010 db_xref=InterPro:IPR004089 db_xref=InterPro:IPR004090 db_xref=GeneID:8528356 inference='protein motif:PFAM:PF00015' locus_tag=Pecwa_0006 note='PFAM: chemotaxis sensory transducer; Cache domain protein; histidine kinase HAMP region domain protein; SMART: chemotaxis sensory transducer; KEGG: pct:PC1_0007 methyl…
NC_013421	GenBank	CDS	9975	10988	+	-1	.	codon_start=1 db_xref=GI:261819377 db_xref=InterPro:IPR000843 db_xref=InterPro:IPR001761 db_xref=GeneID:8528357 inference='protein motif:PFAM:PF00356' locus_tag=Pecwa_0007 note='PFAM: regulatory protein LacI; periplasmic binding protein/LacI transcriptional regulator; SMART: regulatory protein LacI; KEGG: eca:ECA4436 LacI family transcriptional regulator' product='LacI family transcriptional regu…
NC_013421	GenBank	CDS	11202	11507	+	1	.	codon_start=1 db_xref=GI:261819378 db_xref=InterPro:IPR003501 db_xref=InterPro:IPR013012 db_xref=GeneID:8528358 inference='protein motif:PFAM:PF02302' locus_tag=Pecwa_0008 note='PFAM: phosphotransferase system lactose/cellobiose-specific IIsubunit beta; KEGG: pct:PC1_0009 phosphotransferase system lactose/cellobiose-specific IIsubunit beta' product='PTS system lactose/cellobiose-specific transpor…
NC_013421	GenBank	CDS	11524	12837	+	1	.	EC_number=2.7.1.69 codon_start=1 db_xref=GI:261819379 db_xref=InterPro:IPR003352 db_xref=InterPro:IPR004501 db_xref=GeneID:8528359 inference='protein motif:TFAM:TIGR00410' locus_tag=Pecwa_0009 note='KEGG: eca:ECA4434 PTS system, IIBC component; TIGRFAM: PTS system, lactose/cellobiose family IIC subunit; PFAM: phosphotransferase system EIIC' product='PTS system lactose/cellobiose family transporte…
NC_013421	GenBank	CDS	12827	13159	+	1	.	codon_start=1 db_xref=GI:261819380 db_xref=InterPro:IPR003188 db_xref=GeneID:8528360 inference='protein motif:PFAM:PF02255' locus_tag=Pecwa_0010 note='PFAM: phosphotransferase system PTS lactose/cellobiose-specific IIsubunit alpha; KEGG: eca:ECA4433 pts system, cellobiose-specific IIA component' product='PTS system lactose/cellobiose-specific transporter subunit IIA' protein_id=YP_003257486.1 tra…
NC_013421	GenBank	CDS	13175	14617	+	1	.	codon_start=1 db_xref=GI:261819381 db_xref=InterPro:IPR001360 db_xref=InterPro:IPR018120 db_xref=GeneID:8528361 inference='protein motif:PFAM:PF00232' locus_tag=Pecwa_0011 note='PFAM: glycoside hydrolase family 1; KEGG: eca:ECA4432 6-phospho-beta-glucosidase' product='glycoside hydrolase family 1' protein_id=YP_003257487.1 transl_table=11
NC_013421	GenBank	CDS	14773	15588	+	1	.	codon_start=1 db_xref=GI:261819382 db_xref=InterPro:IPR000150 db_xref=InterPro:IPR005834 db_xref=InterPro:IPR006379 db_xref=InterPro:IPR006380 db_xref=InterPro:IPR013200 db_xref=GeneID:8528362 inference='protein motif:TFAM:TIGR00099' locus_tag=Pecwa_0012 note='YidA; catalyzes the dephosphorylation of erythrose 4-phosphate (preferred substrate), mannose 1-phosphate and p-nitrophenyl phosphate; hyd…
NC_013421	GenBank	CDS	15973	16866	+	1	.	codon_start=1 db_xref=GI:261819383 db_xref=GeneID:8528363 inference='similar to AA sequence:KEGG:PMI1798' locus_tag=Pecwa_0013 note='KEGG: pmr:PMI1798 lipoprotein' product=lipoprotein protein_id=YP_003257489.1 transl_table=11
NC_013421	GenBank	CDS	17108	18004	+	-1	.	codon_start=1 db_xref=GI:261819384 db_xref=InterPro:IPR000847 db_xref=InterPro:IPR005119 db_xref=GeneID:8528364 inference='protein motif:PFAM:PF03466' locus_tag=Pecwa_0014 note='PFAM: LysR substrate-binding; regulatory protein LysR; KEGG: eca:ECA4427 LysR family transcriptional regulator' product='LysR family transcriptional regulator' protein_id=YP_003257490.1 transl_table=11
NC_013421	GenBank	CDS	18147	19697	+	1	.	codon_start=1 db_xref=GI:261819385 db_xref=InterPro:IPR000914 db_xref=GeneID:8528365 inference='protein motif:PFAM:PF00496' locus_tag=Pecwa_0015 note='PFAM: extracellular solute-binding protein family 5; KEGG: eca:ECA4426 extracellular solute-binding protein' product='family 5 extracellular solute-binding protein' protein_id=YP_003257491.1 transl_table=11
NC_013421	GenBank	CDS	19766	20650	+	1	.	codon_start=1 db_xref=GI:261819386 db_xref=InterPro:IPR002220 db_xref=GeneID:8528366 inference='protein motif:PFAM:PF00701' locus_tag=Pecwa_0016 note='PFAM: dihydrodipicolinate synthetase; KEGG: eca:ECA4425 dihydrodipicolinate synthetase' product='dihydrodipicolinate synthetase' protein_id=YP_003257492.1 transl_table=11
NC_013421	GenBank	CDS	20754	21707	+	1	.	EC_number=3.2.2.8 codon_start=1 db_xref=GI:261819387 db_xref=InterPro:IPR001910 db_xref=InterPro:IPR015910 db_xref=GeneID:8528367 inference='protein motif:PRIAM:3.2.2.8' locus_tag=Pecwa_0017 note='PFAM: inosine/uridine-preferring nucleoside hydrolase; KEGG: pct:PC1_0017 inosine/uridine-preferring nucleoside hydrolase' product='ribosylpyrimidine nucleosidase' protein_id=YP_003257493.1 transl_table…
NC_013421	GenBank	CDS	21712	22680	+	1	.	codon_start=1 db_xref=GI:261819388 db_xref=InterPro:IPR001910 db_xref=InterPro:IPR015910 db_xref=GeneID:8528368 inference='protein motif:PFAM:PF01156' locus_tag=Pecwa_0018 note='PFAM: inosine/uridine-preferring nucleoside hydrolase; KEGG: pct:PC1_0018 inosine/uridine-preferring nucleoside hydrolase' product='inosine/uridine-preferring nucleoside hydrolase' protein_id=YP_003257494.1 transl_table=11
NC_013421	GenBank	CDS	22680	23657	+	1	.	codon_start=1 db_xref=GI:261819389 db_xref=InterPro:IPR000515 db_xref=GeneID:8528369 inference='protein motif:PFAM:PF00528' locus_tag=Pecwa_0019 note='PFAM: binding-protein-dependent transporters inner membrane component; KEGG: pct:PC1_0019 binding-protein-dependent transport systems inner membrane component' product='binding-protein-dependent transporters inner membrane component' protein_id=YP_…
NC_013421	GenBank	CDS	23654	24562	+	1	.	codon_start=1 db_xref=GI:261819390 db_xref=InterPro:IPR000515 db_xref=GeneID:8528370 inference='protein motif:PFAM:PF00528' locus_tag=Pecwa_0020 note='PFAM: binding-protein-dependent transporters inner membrane component; KEGG: eca:ECA4421 ABC transporter permease' product='binding-protein-dependent transporters inner membrane component' protein_id=YP_003257496.1 transl_table=11
NC_013421	GenBank	CDS	24602	26407	+	1	.	codon_start=1 db_xref=GI:261819391 db_xref=InterPro:IPR003439 db_xref=InterPro:IPR003593 db_xref=InterPro:IPR013563 db_xref=InterPro:IPR017871 db_xref=GeneID:8528371 inference='protein motif:PFAM:PF00005' locus_tag=Pecwa_0021 note='PFAM: ABC transporter; oligopeptide/dipeptide ABC transporter; SMART: ATPase AAA; KEGG: pct:PC1_0021 ABC transporter related' product='ABC transporter' protein_id=YP_0…
NC_013421	GenBank	CDS	26772	27470	+	1	.	codon_start=1 db_xref=GI:261819392 db_xref=InterPro:IPR000524 db_xref=InterPro:IPR011711 db_xref=GeneID:8528372 inference='protein motif:PFAM:PF07729' locus_tag=Pecwa_0022 note='PFAM: GntR family transcriptional regulator; regulatory protein GntR HTH; SMART: regulatory protein GntR HTH; KEGG: eca:ECA4419 galactonate operon transcriptional repressor' product='GntR family transcriptional regulator'…
NC_013421	GenBank	CDS	27467	28363	+	1	.	EC_number=2.7.1.58 codon_start=1 db_xref=GI:261819393 db_xref=InterPro:IPR007729 db_xref=GeneID:8528373 inference='protein motif:PRIAM:2.7.1.58' locus_tag=Pecwa_0023 note='PFAM: 2-keto-3-deoxy-galactonokinase; KEGG: eca:ECA4418 2-dehydro-3-deoxygalactonokinase' product=2-dehydro-3-deoxygalactonokinase protein_id=YP_003257499.1 transl_table=11
NC_013421	GenBank	CDS	28347	28964	+	1	.	codon_start=1 db_xref=GI:261819394 db_xref=InterPro:IPR000887 db_xref=InterPro:IPR003733 db_xref=GeneID:8528374 inference='protein motif:PFAM:PF01081' locus_tag=Pecwa_0024 note='catalyzes the formation of D-glyceraldehyde 3-phosphate and pyruvate from 2-dehydro-3-deoxy-D-galactonate 6-phosphate; functions in galactonate metabolism' product='2-dehydro-3-deoxy-6-phosphogalactonate aldolase' protein…
NC_013421	GenBank	CDS	28961	30109	+	1	.	codon_start=1 db_xref=GI:261819395 db_xref=InterPro:IPR013341 db_xref=InterPro:IPR013342 db_xref=InterPro:IPR018110 db_xref=GeneID:8528375 inference='protein motif:PFAM:PF01188' locus_tag=Pecwa_0025 note='PFAM: mandelate racemase/muconate lactonizing protein; KEGG: eca:ECA4416 galactonate dehydratase' product='galactonate dehydratase' protein_id=YP_003257501.1 transl_table=11
NC_013421	GenBank	CDS	30193	30309	+	1	.	codon_start=1 db_xref=GI:261819396 db_xref=GeneID:8528376 inference='ab initio prediction:Prodigal:1.4' locus_tag=Pecwa_0026 product='hypothetical protein' protein_id=YP_003257502.1 transl_table=11
NC_013421	GenBank	CDS	30654	31943	+	1	.	codon_start=1 db_xref=GI:261819397 db_xref=InterPro:IPR000849 db_xref=InterPro:IPR004744 db_xref=InterPro:IPR011701 db_xref=GeneID:8528377 inference='protein motif:TFAM:TIGR00893' locus_tag=Pecwa_0027 note='TIGRFAM: d-galactonate transporter; phosphoglycerate transporter; PFAM: major facilitator superfamily MFS_1; KEGG: eca:ECA4415 D-galactonate transporter' product='d-galactonate transporter' pr…
NC_013421	GenBank	CDS	32052	32309	+	-1	.	codon_start=1 db_xref=GI:261819398 db_xref=InterPro:IPR010854 db_xref=GeneID:8528378 inference='protein motif:PFAM:PF07338' locus_tag=Pecwa_0028 note='PFAM: protein of unknown function DUF1471; KEGG: eca:ECA4414 hypothetical protein' product='hypothetical protein' protein_id=YP_003257504.1 transl_table=11
NC_013421	GenBank	CDS	32482	33282	+	-1	.	codon_start=1 db_xref=GI:261819399 db_xref=InterPro:IPR003439 db_xref=InterPro:IPR003593 db_xref=InterPro:IPR017871 db_xref=GeneID:8528379 gene=ssuB inference='protein motif:PFAM:PF00005' locus_tag=Pecwa_0029 note='part of the ABC type transporter SsuABC for aliphatic sulfonates; with SsuA being the periplasmic substrate-binding subunit, SsuB the ATP-binding subunit and SsuC the permease' product…
NC_013421	GenBank	CDS	33279	34073	+	-1	.	codon_start=1 db_xref=GI:261819400 db_xref=InterPro:IPR000515 db_xref=GeneID:8528380 inference='protein motif:PFAM:PF00528' locus_tag=Pecwa_0030 note='PFAM: binding-protein-dependent transporters inner membrane component; KEGG: eca:ECA4412 aliphatic sulfonates transport permease' product='binding-protein-dependent transporters inner membrane component' protein_id=YP_003257506.1 transl_table=11
NC_013421	GenBank	CDS	34084	35226	+	-1	.	EC_number=1.14.14.5 codon_start=1 db_xref=GI:261819401 db_xref=InterPro:IPR016048 db_xref=InterPro:IPR019911 db_xref=GeneID:8528381 inference='protein motif:TFAM:TIGR03565' locus_tag=Pecwa_0031 note='catalyzes the release of sulfite from alkanesulfonates' product='alkanesulfonate monooxygenase' protein_id=YP_003257507.1 transl_table=11
NC_013421	GenBank	CDS	35285	36307	+	-1	.	codon_start=1 db_xref=GI:261819402 db_xref=InterPro:IPR001638 db_xref=InterPro:IPR010067 db_xref=GeneID:8528382 inference='protein motif:TFAM:TIGR01728' locus_tag=Pecwa_0032 note='part of the ABC type transporter SsuABC for aliphatic sulfonates; with SsuA being the periplasmic subunit SsuB the ATP-binding subunit and SsuC the permease' product='alkanesulfonate transporter substrate-binding subuni…
NC_013421	GenBank	CDS	36706	37029	+	1	.	codon_start=1 db_xref=GI:261819403 db_xref=InterPro:IPR003501 db_xref=InterPro:IPR013012 db_xref=GeneID:8528383 inference='protein motif:PFAM:PF02302' locus_tag=Pecwa_0033 note='PFAM: phosphotransferase system lactose/cellobiose-specific IIsubunit beta; KEGG: pct:PC1_0028 phosphotransferase system lactose/cellobiose-specific IIsubunit beta' product='PTS system lactose/cellobiose-specific transpor…
NC_013421	GenBank	CDS	37026	38342	+	1	.	EC_number=2.7.1.69 codon_start=1 db_xref=GI:261819404 db_xref=InterPro:IPR003352 db_xref=InterPro:IPR004501 db_xref=GeneID:8528384 inference='protein motif:TFAM:TIGR00410' locus_tag=Pecwa_0034 note='KEGG: eca:ECA4408 PTS system EIIC component; TIGRFAM: PTS system, lactose/cellobiose family IIC subunit; PFAM: phosphotransferase system EIIC' product='PTS system lactose/cellobiose family transporter…
NC_013421	GenBank	CDS	38368	39765	+	1	.	EC_number=3.2.1.21 codon_start=1 db_xref=GI:261819405 db_xref=InterPro:IPR001360 db_xref=InterPro:IPR018120 db_xref=GeneID:8528385 inference='protein motif:PRIAM:3.2.1.21' locus_tag=Pecwa_0035 note='PFAM: glycoside hydrolase family 1; KEGG: eca:ECA4407 glycosyl hydrolase' product=beta-glucosidase protein_id=YP_003257511.1 transl_table=11
NC_013421	GenBank	CDS	40035	40292	+	-1	.	codon_start=1 db_xref=GI:261819406 db_xref=InterPro:IPR010854 db_xref=GeneID:8528386 inference='protein motif:PFAM:PF07338' locus_tag=Pecwa_0036 note='PFAM: protein of unknown function DUF1471; KEGG: eca:ECA4406 hypothetical protein' product='hypothetical protein' protein_id=YP_003257512.1 transl_table=11
NC_013421	GenBank	CDS	40529	41815	+	1	.	codon_start=1 db_xref=GI:261819407 db_xref=GeneID:8528387 inference='similar to AA sequence:KEGG:ECA4405' locus_tag=Pecwa_0037 note='KEGG: eca:ECA4405 hypothetical protein' product='hypothetical protein' protein_id=YP_003257513.1 transl_table=11
NC_013421	GenBank	CDS	41862	42236	+	-1	.	codon_start=1 db_xref=GI:261819408 db_xref=InterPro:IPR010780 db_xref=GeneID:8528388 inference='protein motif:PFAM:PF07119' locus_tag=Pecwa_0038 note='PFAM: protein of unknown function DUF1375; KEGG: eca:ECA4404 hypothetical protein' product='hypothetical protein' protein_id=YP_003257514.1 transl_table=11
NC_013421	GenBank	CDS	42625	43038	+	1	.	codon_start=1 db_xref=GI:261819409 db_xref=InterPro:IPR002068 db_xref=GeneID:8528389 inference='protein motif:PFAM:PF00011' locus_tag=Pecwa_0039 note='with IbpB associates with aggregated proteins to stabilize and protect them from irreversible denaturation and extensive proteolysis during heat shock and oxidative stress' product='heat shock protein IbpA' protein_id=YP_003257515.1 transl_table=11
NC_013421	GenBank	CDS	43181	43633	+	1	.	codon_start=1 db_xref=GI:261819410 db_xref=InterPro:IPR002068 db_xref=GeneID:8528390 inference='protein motif:PFAM:PF00011' locus_tag=Pecwa_0040 note='16 kDa heat shock protein B; associates with aggregated proteins, together with ibpA, to stabilize and protect them from irreversible denaturation and extensive proteolysis during heat shock and oxidative stress; ATP-independent' product='heat shoc…
NC_013421	GenBank	CDS	43747	44361	+	-1	.	codon_start=1 db_xref=GI:261819411 db_xref=GeneID:8528391 inference='ab initio prediction:Prodigal:1.4' locus_tag=Pecwa_0041 product='hypothetical protein' protein_id=YP_003257517.1 transl_table=11
NC_013421	GenBank	CDS	44599	46257	+	1	.	codon_start=1 db_xref=GI:261819412 db_xref=InterPro:IPR006037 db_xref=InterPro:IPR006512 db_xref=GeneID:8528392 inference='protein motif:TFAM:TIGR01625' locus_tag=Pecwa_0042 note='TIGRFAM: YidE/YbjL duplication; PFAM: YidE/YbjL duplication domain protein; TrkA-C domain protein; KEGG: eca:ECA4401 hypothetical protein' product='hypothetical protein' protein_id=YP_003257518.1 transl_table=11
NC_013421	GenBank	CDS	46783	48195	+	1	.	codon_start=1 db_xref=GI:261819413 db_xref=InterPro:IPR001898 db_xref=InterPro:IPR004680 db_xref=GeneID:8528393 inference='protein motif:TFAM:TIGR00785' locus_tag=Pecwa_0043 note='TIGRFAM: anion transporter; PFAM: sodium/sulfate symporter; citrate transporter; KEGG: eca:ECA4400 sodium:sulfate symporter' product='anion transporter' protein_id=YP_003257519.1 transl_table=11
NC_013421	GenBank	CDS	48388	50016	+	1	.	codon_start=1 db_xref=GI:261819414 db_xref=InterPro:IPR000014 db_xref=InterPro:IPR003594 db_xref=InterPro:IPR004358 db_xref=InterPro:IPR005467 db_xref=InterPro:IPR013656 db_xref=InterPro:IPR013767 db_xref=GeneID:8528394 inference='protein motif:TFAM:TIGR00229' locus_tag=Pecwa_0044 note='C4-dicarboxylate-sensing histidine kinase; part of two-component regulatory system with DcuR; regulates anaerob…
NC_013421	GenBank	CDS	50009	50731	+	1	.	codon_start=1 db_xref=GI:261819415 db_xref=InterPro:IPR001789 db_xref=GeneID:8528395 inference='protein motif:PFAM:PF00072' locus_tag=Pecwa_0045 note='response regulator in two-component regulatory system with DcuS; phosphorylated DcuR activates transcription of genes involved in anaerobic fumarate respiration' product='DNA-binding transcriptional activator DcuR' protein_id=YP_003257521.1 transl_…
NC_013421	GenBank	CDS	51729	52007	+	1	.	codon_start=1 db_xref=GI:261819416 db_xref=GeneID:8528397 inference='similar to AA sequence:KEGG:ECA4396' locus_tag=Pecwa_0047 note='KEGG: eca:ECA4396 hypothetical protein' product='hypothetical protein' protein_id=YP_003257522.1 transl_table=11
NC_013421	GenBank	CDS	52146	53489	+	-1	.	codon_start=1 db_xref=GI:261819417 db_xref=InterPro:IPR004679 db_xref=GeneID:8528398 inference='protein motif:PFAM:PF03390' locus_tag=Pecwa_0048 note='PFAM: citrate carrier protein; KEGG: eca:ECA4395 Na(+)-malate symporter' product='citrate carrier protein' protein_id=YP_003257523.1 transl_table=11
NC_013421	GenBank	CDS	55087	56694	+	1	.	codon_start=1 db_xref=GI:261819418 db_xref=InterPro:IPR000914 db_xref=GeneID:8528399 inference='protein motif:PFAM:PF00496' locus_tag=Pecwa_0049 note='PFAM: extracellular solute-binding protein family 5; KEGG: eca:ECA4394 periplasmic dipeptide transporter' product='family 5 extracellular solute-binding protein' protein_id=YP_003257524.1 transl_table=11
NC_013421	GenBank	CDS	56929	57948	+	1	.	codon_start=1 db_xref=GI:261819419 db_xref=InterPro:IPR000515 db_xref=GeneID:8528400 inference='protein motif:PFAM:PF00528' locus_tag=Pecwa_0050 note='transports peptides consisting of two or three amino acids' product='dipeptide transporter permease DppB' protein_id=YP_003257525.1 transl_table=11
NC_013421	GenBank	CDS	57961	58863	+	1	.	codon_start=1 db_xref=GI:261819420 db_xref=InterPro:IPR000515 db_xref=GeneID:8528401 inference='protein motif:PFAM:PF00528' locus_tag=Pecwa_0051 note='PFAM: binding-protein-dependent transporters inner membrane component; KEGG: eca:ECA4392 dipeptide transporter' product='dipeptide transporter' protein_id=YP_003257526.1 transl_table=11
NC_013421	GenBank	CDS	58877	59857	+	1	.	codon_start=1 db_xref=GI:261819421 db_xref=InterPro:IPR003439 db_xref=InterPro:IPR003593 db_xref=InterPro:IPR010066 db_xref=InterPro:IPR013563 db_xref=InterPro:IPR017871 db_xref=GeneID:8528402 gene=dppD inference='protein motif:TFAM:TIGR01727' locus_tag=Pecwa_0052 note='DppD and DppF are the ATP-binding proteins of the ABC dipeptide transporter DppABCDF' product='dipeptide transporter ATP-binding…
NC_013421	GenBank	CDS	59854	60864	+	1	.	codon_start=1 db_xref=GI:261819422 db_xref=InterPro:IPR003439 db_xref=InterPro:IPR003593 db_xref=InterPro:IPR010066 db_xref=InterPro:IPR013563 db_xref=InterPro:IPR017871 db_xref=GeneID:8528403 gene=dppF inference='protein motif:TFAM:TIGR01727' locus_tag=Pecwa_0053 note='Part of the ABC transporter complex DppABCDF involved in the transport of dipeptides' product='dipeptide transporter ATP-binding…
NC_013421	GenBank	CDS	60930	61535	+	-1	.	codon_start=1 db_xref=GI:261819423 db_xref=GeneID:8528404 inference='ab initio prediction:Prodigal:1.4' locus_tag=Pecwa_0054 note='KEGG: esa:ESA_03902 hypothetical protein' product='hypothetical protein' protein_id=YP_003257529.1 transl_table=11
NC_013421	GenBank	CDS	61721	62158	+	-1	.	codon_start=1 db_xref=GI:261819424 db_xref=GeneID:8528405 inference='similar to AA sequence:KEGG:PC1_0050' locus_tag=Pecwa_0055 note='KEGG: pct:PC1_0050 hypothetical protein' product='hypothetical protein' protein_id=YP_003257530.1 transl_table=11
NC_013421	GenBank	CDS	62305	62796	+	-1	.	codon_start=1 db_xref=GI:261819425 db_xref=GeneID:8528406 inference='similar to AA sequence:KEGG:PSEEN0864' locus_tag=Pecwa_0056 note='KEGG: pen:PSEEN0864 hypothetical protein' product='hypothetical protein' protein_id=YP_003257531.1 transl_table=11
NC_013421	GenBank	CDS	62790	63497	+	-1	.	codon_start=1 db_xref=GI:261819426 db_xref=GeneID:8528407 inference='ab initio prediction:Prodigal:1.4' locus_tag=Pecwa_0057 product='hypothetical protein' protein_id=YP_003257532.1 transl_table=11
NC_013421	GenBank	CDS	63668	63937	+	-1	.	codon_start=1 db_xref=GI:261819427 db_xref=GeneID:8528408 inference='similar to AA sequence:KEGG:PSEEN2319' locus_tag=Pecwa_0058 note='KEGG: pen:PSEEN2319 hypothetical protein' product='hypothetical protein' protein_id=YP_003257533.1 transl_table=11
NC_013421	GenBank	CDS	64055	64594	+	-1	.	codon_start=1 db_xref=GI:261819428 db_xref=GeneID:8528409 inference='ab initio prediction:Prodigal:1.4' locus_tag=Pecwa_0059 product='hypothetical protein' protein_id=YP_003257534.1 transl_table=11
NC_013421	GenBank	CDS	64650	65021	+	-1	.	codon_start=1 db_xref=GI:261819429 db_xref=GeneID:8528410 inference='ab initio prediction:Prodigal:1.4' locus_tag=Pecwa_0060 product='hypothetical protein' protein_id=YP_003257535.1 transl_table=11
NC_013421	GenBank	CDS	65245	65763	+	-1	.	codon_start=1 db_xref=GI:261819430 db_xref=InterPro:IPR008514 db_xref=InterPro:IPR017728 db_xref=GeneID:8528411 inference='protein motif:TFAM:TIGR03344' locus_tag=Pecwa_0061 note='TIGRFAM: type VI secretion system effector, Hcp1 family; PFAM: protein of unknown function DUF796; KEGG: eca:ECA4275 hypothetical protein' product='type VI secretion system effector' protein_id=YP_003257536.1 transl_tab…
NC_013421	GenBank	CDS	66115	67368	+	-1	.	codon_start=1 db_xref=GI:261819431 db_xref=InterPro:IPR004839 db_xref=GeneID:8528412 gene=avtA inference='protein motif:PFAM:PF00155' locus_tag=Pecwa_0062 note='transaminase C; catalyzes transamination of alanine, valine, and 2-aminobutyrate with their respective 2-keto acids; also catalyzes terminal step in valine biosynthesis' product='valine--pyruvate transaminase' protein_id=YP_003257537.1 tr…
NC_013421	GenBank	CDS	67761	68969	+	1	.	codon_start=1 db_xref=GI:261819432 db_xref=GeneID:8528413 inference='similar to AA sequence:KEGG:ECA4385' locus_tag=Pecwa_0063 note='KEGG: eca:ECA4385 hypothetical protein' product='hypothetical protein' protein_id=YP_003257538.1 transl_table=11
NC_013421	GenBank	CDS	69077	70522	+	-1	.	codon_start=1 db_xref=GI:261819433 db_xref=InterPro:IPR013118 db_xref=InterPro:IPR013131 db_xref=GeneID:8528414 inference='protein motif:PFAM:PF08125' locus_tag=Pecwa_0064 note='catalyzes the formation of D-tagaturonate from D-altronate' product='altronate oxidoreductase' protein_id=YP_003257539.1 transl_table=11
NC_013421	GenBank	CDS	70536	71558	+	-1	.	codon_start=1 db_xref=GI:261819434 db_xref=InterPro:IPR002328 db_xref=InterPro:IPR013027 db_xref=InterPro:IPR013149 db_xref=InterPro:IPR013154 db_xref=GeneID:8528415 inference='protein motif:PFAM:PF08240' locus_tag=Pecwa_0065 note='PFAM: alcohol dehydrogenase GroES; alcohol dehydrogenase zinc-binding domain protein; KEGG: pct:PC1_0059 alcohol dehydrogenase GroES' product='alcohol dehydrogenase Gr…
NC_013421	GenBank	CDS	71699	72613	+	1	.	codon_start=1 db_xref=GI:261819435 db_xref=InterPro:IPR000524 db_xref=InterPro:IPR011711 db_xref=GeneID:8528416 inference='protein motif:PFAM:PF07729' locus_tag=Pecwa_0066 note='PFAM: GntR family transcriptional regulator; KEGG: eca:ECA4381 DNA-binding protein' product='GntR family transcriptional regulator' protein_id=YP_003257541.1 transl_table=11
NC_013421	GenBank	CDS	72827	74176	+	1	.	codon_start=1 db_xref=GI:261819436 db_xref=InterPro:IPR011701 db_xref=GeneID:8528417 inference='protein motif:PFAM:PF07690' locus_tag=Pecwa_0067 note='PFAM: major facilitator superfamily MFS_1; KEGG: eca:ECA4380 sugar transporter' product='major facilitator superfamily protein' protein_id=YP_003257542.1 transl_table=11
NC_013421	GenBank	CDS	74443	76236	+	1	.	EC_number=2.3.2.2 codon_start=1 db_xref=GI:261819437 db_xref=InterPro:IPR000101 db_xref=GeneID:8528418 inference='protein motif:TFAM:TIGR00066' locus_tag=Pecwa_0068 note='KEGG: eca:ECA4379 gamma-glutamyltranspeptidase; TIGRFAM: gamma-glutamyltransferase; PFAM: gamma-glutamyltranspeptidase' product=gamma-glutamyltransferase protein_id=YP_003257543.1 transl_table=11
NC_013421	GenBank	CDS	76340	77365	+	-1	.	codon_start=1 db_xref=GI:261819438 db_xref=GeneID:8528419 inference='ab initio prediction:Prodigal:1.4' locus_tag=Pecwa_0069 note='KEGG: smt:Smal_3939 hypothetical protein' product='hypothetical protein' protein_id=YP_003257544.1 transl_table=11
NC_013421	GenBank	CDS	77712	81191	+	-1	.	codon_start=1 db_xref=GI:261819439 db_xref=InterPro:IPR001440 db_xref=InterPro:IPR008410 db_xref=InterPro:IPR013026 db_xref=InterPro:IPR013105 db_xref=InterPro:IPR019734 db_xref=GeneID:8528420 inference='protein motif:PFAM:PF05420' locus_tag=Pecwa_0070 note='cellulose is produced by the multicellular morphotypes of E. coli and Salmonella typhimurium; the cellulose biosynthesis genes bcsA, bcsB, b…
NC_013421	GenBank	CDS	81173	82288	+	-1	.	EC_number=3.2.1.4 codon_start=1 db_xref=GI:261819440 db_xref=InterPro:IPR002037 db_xref=GeneID:8528421 inference='protein motif:PRIAM:3.2.1.4' locus_tag=Pecwa_0071 note='catalyzes the hydrolysis of 1,4-beta-D-glucosidic linkages in cellulose, lichenin and cereal beta-D-glucans' product=endo-1,4-D-glucanase protein_id=YP_003257546.1 transl_table=11
NC_013421	GenBank	CDS	82295	84652	+	-1	.	codon_start=1 db_xref=GI:261819441 db_xref=InterPro:IPR001412 db_xref=InterPro:IPR003920 db_xref=InterPro:IPR018513 db_xref=GeneID:8528422 inference='protein motif:PFAM:PF03170' locus_tag=Pecwa_0072 note='binds the cellulose synthase activator, bis-(3'-5') cyclic diguanylic acid (c-di-GMP)' product='cellulose synthase regulator protein' protein_id=YP_003257547.1 transl_table=11
NC_013421	GenBank	CDS	84727	87426	+	-1	.	codon_start=1 db_xref=GI:261819442 db_xref=InterPro:IPR001173 db_xref=InterPro:IPR003919 db_xref=InterPro:IPR009875 db_xref=InterPro:IPR017480 db_xref=GeneID:8528423 gene=bcsA inference='protein motif:TFAM:TIGR03030' locus_tag=Pecwa_0073 note='polymerizes uridine 5'-diphosphate glucose to cellulose; acts with BcsB, BcsZ and BcsC in cellulose biosynthesis' product='cellulose synthase catalytic sub…
NC_013421	GenBank	CDS	87423	88160	+	-1	.	codon_start=1 db_xref=GI:261819443 db_xref=InterPro:IPR009504 db_xref=InterPro:IPR017746 db_xref=GeneID:8528424 inference='protein motif:TFAM:TIGR03371' locus_tag=Pecwa_0074 note='TIGRFAM: cellulose synthase operon protein YhjQ; PFAM: YhjQ family protein; KEGG: eca:ECA4369 hypothetical protein' product='cellulose synthase operon protein YhjQ' protein_id=YP_003257549.1 transl_table=11
NC_013421	GenBank	CDS	88163	88372	+	-1	.	codon_start=1 db_xref=GI:261819444 db_xref=GeneID:8528425 inference='similar to AA sequence:KEGG:PC1_0078' locus_tag=Pecwa_0075 note='KEGG: pct:PC1_0078 hypothetical protein' product='hypothetical protein' protein_id=YP_003257550.1 transl_table=11
NC_013421	GenBank	CDS	89087	90661	+	1	.	codon_start=1 db_xref=GI:261819445 db_xref=InterPro:IPR017745 db_xref=GeneID:8528426 inference='protein motif:TFAM:TIGR03369' locus_tag=Pecwa_0076 note='TIGRFAM: cellulose biosynthesis protein BcsE; KEGG: pct:PC1_0079 cellulose biosynthesis protein BcsE' product='cellulose biosynthesis protein BcsE' protein_id=YP_003257551.1 transl_table=11
NC_013421	GenBank	CDS	90658	90864	+	1	.	codon_start=1 db_xref=GI:261819446 db_xref=InterPro:IPR019995 db_xref=GeneID:8528427 inference='protein motif:TFAM:TIGR03493' locus_tag=Pecwa_0077 note='TIGRFAM: celllulose biosynthesis operon protein BcsF/YhjT; KEGG: eca:ECA4365 hypothetical protein' product='celllulose biosynthesis operon protein BcsF/YhjT' protein_id=YP_003257552.1 transl_table=11
NC_013421	GenBank	CDS	90866	92524	+	1	.	codon_start=1 db_xref=GI:261819447 db_xref=InterPro:IPR017744 db_xref=GeneID:8528428 inference='protein motif:TFAM:TIGR03368' locus_tag=Pecwa_0078 note='TIGRFAM: cellulose synthase operon protein YhjU; KEGG: pct:PC1_0081 cellulose synthase operon protein YhjU' product='cellulose synthase operon protein YhjU' protein_id=YP_003257553.1 transl_table=11
NC_013421	GenBank	CDS	92959	94140	+	1	.	codon_start=1 db_xref=GI:261819448 db_xref=InterPro:IPR000160 db_xref=InterPro:IPR003660 db_xref=GeneID:8528429 inference='protein motif:PFAM:PF00672' locus_tag=Pecwa_0079 note='PFAM: histidine kinase HAMP region domain protein; GGDEF domain containing protein; SMART: GGDEF domain containing protein; KEGG: eca:ECA4363 hypothetical protein' product='diguanylate cyclase' protein_id=YP_003257554.1 t…
NC_013421	GenBank	CDS	94459	95751	+	1	.	codon_start=1 db_xref=GI:261819449 db_xref=InterPro:IPR001991 db_xref=InterPro:IPR018107 db_xref=GeneID:8528430 inference='protein motif:PFAM:PF00375' locus_tag=Pecwa_0080 note='involved in the transport of C4-dicarboxylates across the membrane' product='C4-dicarboxylate transporter DctA' protein_id=YP_003257555.1 transl_table=11
NC_013421	GenBank	CDS	96108	97610	+	1	.	codon_start=1 db_xref=GI:261819450 db_xref=InterPro:IPR007863 db_xref=InterPro:IPR011765 db_xref=GeneID:8528431 inference='protein motif:PFAM:PF00675' locus_tag=Pecwa_0081 note='PFAM: peptidase M16 domain protein; KEGG: pct:PC1_0084 peptidase M16 domain protein' product='peptidase M16 domain-containing protein' protein_id=YP_003257556.1 transl_table=11
NC_013421	GenBank	CDS	97678	98610	+	-1	.	codon_start=1 db_xref=GI:261819451 db_xref=InterPro:IPR002173 db_xref=InterPro:IPR011611 db_xref=GeneID:8528432 inference='protein motif:PFAM:PF00294' locus_tag=Pecwa_0082 note='PFAM: PfkB domain protein; KEGG: pct:PC1_0086 PfkB domain protein' product='PfkB domain-containing protein' protein_id=YP_003257557.1 transl_table=11
NC_013421	GenBank	CDS	98777	99793	+	-1	.	codon_start=1 db_xref=GI:261819452 db_xref=InterPro:IPR004664 db_xref=InterPro:IPR005274 db_xref=GeneID:8528433 inference='protein motif:TFAM:TIGR00766' locus_tag=Pecwa_0083 note='TIGRFAM: ribonuclease; PFAM: ribonuclease BN; KEGG: pct:PC1_0087 ribonuclease' product=ribonuclease protein_id=YP_003257558.1 transl_table=11
NC_013421	GenBank	CDS	99923	101125	+	1	.	codon_start=1 db_xref=GI:261819453 db_xref=InterPro:IPR011701 db_xref=GeneID:8528434 inference='protein motif:PFAM:PF07690' locus_tag=Pecwa_0084 note='PFAM: major facilitator superfamily MFS_1; KEGG: eca:ECA4358 major facilitator superfamily transporter' product='major facilitator superfamily transporter' protein_id=YP_003257559.1 transl_table=11
NC_013421	GenBank	CDS	101161	101727	+	-1	.	codon_start=1 db_xref=GI:261819454 db_xref=GeneID:8528435 inference='similar to AA sequence:KEGG:PC1_0089' locus_tag=Pecwa_0085 note='KEGG: pct:PC1_0089 hypothetical protein' product='hypothetical protein' protein_id=YP_003257560.1 transl_table=11
NC_013421	GenBank	CDS	101914	102591	+	-1	.	codon_start=1 db_xref=GI:261819455 db_xref=InterPro:IPR003744 db_xref=GeneID:8528436 inference='protein motif:TFAM:TIGR00697' locus_tag=Pecwa_0086 note='TIGRFAM: conserved hypothetical protein; PFAM: protein of unknown function DUF165; KEGG: pct:PC1_0091 hypothetical protein' product='hypothetical protein' protein_id=YP_003257561.1 transl_table=11
NC_013421	GenBank	CDS	102808	103053	+	1	.	codon_start=1 db_xref=GI:261819456 db_xref=InterPro:IPR001455 db_xref=GeneID:8528437 inference='protein motif:PFAM:PF01206' locus_tag=Pecwa_0087 note='TusA; transfers sulfur to TusBCD complex; involved in thiouridation of U34 position of some tRNAs' product='sulfur transfer protein SirA' protein_id=YP_003257562.1 transl_table=11
NC_013421	GenBank	CDS	103113	105467	+	-1	.	codon_start=1 db_xref=GI:261819457 db_xref=InterPro:IPR000150 db_xref=InterPro:IPR001366 db_xref=InterPro:IPR001757 db_xref=InterPro:IPR001969 db_xref=InterPro:IPR005834 db_xref=InterPro:IPR006121 db_xref=InterPro:IPR006404 db_xref=InterPro:IPR006416 db_xref=InterPro:IPR008250 db_xref=InterPro:IPR017969 db_xref=InterPro:IPR018303 db_xref=GeneID:8528438 gene=zntA inference='protein motif:TFAM:TIGR…
NC_013421	GenBank	CDS	105562	106191	+	-1	.	codon_start=1 db_xref=GI:261819458 db_xref=InterPro:IPR012506 db_xref=GeneID:8528439 inference='protein motif:PFAM:PF07947' locus_tag=Pecwa_0089 note='PFAM: YhhN family protein; KEGG: pct:PC1_0094 YhhN family protein' product='hypothetical protein' protein_id=YP_003257564.1 transl_table=11
NC_013421	GenBank	CDS	106373	106693	+	1	.	codon_start=1 db_xref=GI:261819459 db_xref=InterPro:IPR014949 db_xref=GeneID:8528440 inference='protein motif:PFAM:PF08850' locus_tag=Pecwa_0090 note='PFAM: Domain of unknown function DUF1820; KEGG: eca:ECA4350 hypothetical protein' product='hypothetical protein' protein_id=YP_003257565.1 transl_table=11
NC_013421	GenBank	CDS	106776	107054	+	-1	.	codon_start=1 db_xref=GI:261819460 db_xref=InterPro:IPR009525 db_xref=GeneID:8528441 inference='protein motif:PFAM:PF06611' locus_tag=Pecwa_0091 note='PFAM: protein of unknown function DUF1145; KEGG: pct:PC1_0097 hypothetical protein' product='hypothetical protein' protein_id=YP_003257566.1 transl_table=11
NC_013421	GenBank	CDS	107081	107656	+	-1	.	codon_start=1 db_xref=GI:261819461 db_xref=InterPro:IPR002052 db_xref=InterPro:IPR004398 db_xref=InterPro:IPR016065 db_xref=GeneID:8528442 gene=rsmD inference='protein motif:TFAM:TIGR00095' locus_tag=Pecwa_0092 note='catalyzes the methylation of 16S rRNA at position G966' product='16S rRNA m(2)G966-methyltransferase' protein_id=YP_003257567.1 transl_table=11
NC_013421	GenBank	CDS	107995	109410	+	1	.	codon_start=1 db_xref=GI:261819462 db_xref=InterPro:IPR000897 db_xref=InterPro:IPR003593 db_xref=InterPro:IPR004390 db_xref=InterPro:IPR013822 db_xref=GeneID:8528443 inference='protein motif:TFAM:TIGR00064' locus_tag=Pecwa_0093 note='signal recognition protein receptor; functions in the targeting and insertion of membrane proteins' product='cell division protein FtsY' protein_id=YP_003257568.1 tr…
NC_013421	GenBank	CDS	109416	110087	+	1	.	codon_start=1 db_xref=GI:261819463 db_xref=InterPro:IPR003439 db_xref=InterPro:IPR003593 db_xref=InterPro:IPR005286 db_xref=InterPro:IPR013505 db_xref=InterPro:IPR017871 db_xref=GeneID:8528444 inference='protein motif:TFAM:TIGR00960' locus_tag=Pecwa_0094 note='ATP-binding protein of an ATP-binding cassette transporter; when bound to FtsX, FtsEX localizes to the cell division site and plays a role…
NC_013421	GenBank	CDS	110077	111045	+	1	.	codon_start=1 db_xref=GI:261819464 db_xref=InterPro:IPR003838 db_xref=InterPro:IPR004513 db_xref=GeneID:8528445 gene=ftsX inference='protein motif:TFAM:TIGR00439' locus_tag=Pecwa_0095 note='ABC transporter membrane protein' product='cell division protein FtsX' protein_id=YP_003257570.1 transl_table=11
NC_013421	GenBank	CDS	111367	112224	+	1	.	codon_start=1 db_xref=GI:261819465 db_xref=InterPro:IPR000943 db_xref=InterPro:IPR007627 db_xref=InterPro:IPR007630 db_xref=InterPro:IPR012759 db_xref=InterPro:IPR014284 db_xref=GeneID:8528446 inference='protein motif:TFAM:TIGR02392' locus_tag=Pecwa_0096 note='binds with the catalytic core of RNA polymerase to produce the holoenzyme; this sigma factor is responsible for the expression of heat sho…
NC_013421	GenBank	CDS	112313	112759	+	-1	.	codon_start=1 db_xref=GI:261819466 db_xref=InterPro:IPR000182 db_xref=GeneID:8528447 inference='protein motif:PFAM:PF00583' locus_tag=Pecwa_0097 note='PFAM: GCN5-related N-acetyltransferase; KEGG: eca:ECA4342 acetyltransferase' product='N-acetyltransferase GCN5' protein_id=YP_003257572.1 transl_table=11
NC_013421	GenBank	CDS	113165	114277	+	1	.	codon_start=1 db_xref=GI:261819467 db_xref=InterPro:IPR000709 db_xref=InterPro:IPR001828 db_xref=GeneID:8528448 inference='protein motif:PFAM:PF01094' locus_tag=Pecwa_0098 note='PFAM: extracellular ligand-binding receptor; KEGG: eca:ECA4341 leucine-specific binding protein' product='extracellular ligand-binding receptor' protein_id=YP_003257573.1 transl_table=11
NC_013421	GenBank	CDS	114435	115361	+	1	.	codon_start=1 db_xref=GI:261819468 db_xref=InterPro:IPR001851 db_xref=GeneID:8528449 inference='protein motif:PFAM:PF02653' locus_tag=Pecwa_0099 note='LivHMGF is the membrane component of the LIV-I/LS branched-chain amino acid transporter' product='branched-chain amino acid transporter permease subunit LivH' protein_id=YP_003257574.1 transl_table=11
NC_013421	GenBank	CDS	115358	116632	+	1	.	codon_start=1 db_xref=GI:261819469 db_xref=InterPro:IPR001851 db_xref=GeneID:8528450 gene=livM inference='protein motif:PFAM:PF02653' locus_tag=Pecwa_0100 note='Part of the ABC transporter complex LivFGHMJ and LivFGHMK involved in the high-affinity transport of branched-chain amino acids; LivFGHMK is specific for the transport of leucine, while LivFGHMJ is a transporter for leucine, isoleucine, a…
NC_013421	GenBank	CDS	116629	117399	+	1	.	codon_start=1 db_xref=GI:261819470 db_xref=InterPro:IPR003439 db_xref=InterPro:IPR003593 db_xref=InterPro:IPR017871 db_xref=GeneID:8528451 gene=livG inference='protein motif:PFAM:PF00005' locus_tag=Pecwa_0101 note='Part of the ABC transporter complexes LivFGHMJ and LivFGHMK involved in the high-affinity transport of branched-chain amino acids; LivFGHMK is specific for the transport of leucine, wh…
NC_013421	GenBank	CDS	117405	118106	+	1	.	codon_start=1 db_xref=GI:261819471 db_xref=InterPro:IPR003439 db_xref=InterPro:IPR003593 db_xref=InterPro:IPR017871 db_xref=GeneID:8528452 gene=livF inference='protein motif:PFAM:PF00005' locus_tag=Pecwa_0102 note='with LivGHMJ and LivGHMK is part of the high-affinity branched-chain amino acid transporter; LivFGHMK is specific for the transport of leucine, while LivFGHMJ is a transporter for leuc…
NC_013421	GenBank	CDS	118171	119361	+	1	.	codon_start=1 db_xref=GI:261819472 db_xref=InterPro:IPR004839 db_xref=GeneID:8528453 inference='protein motif:PFAM:PF00155' locus_tag=Pecwa_0103 note='PFAM: aminotransferase class I and II; KEGG: eca:ECA4336 aminotransferase' product='GntR family transcriptional regulator' protein_id=YP_003257578.1 transl_table=11
NC_013421	GenBank	CDS	119460	121106	+	-1	.	codon_start=1 db_xref=GI:261819473 db_xref=InterPro:IPR003660 db_xref=InterPro:IPR004089 db_xref=InterPro:IPR004090 db_xref=GeneID:8528454 inference='protein motif:PFAM:PF00015' locus_tag=Pecwa_0104 note='PFAM: chemotaxis sensory transducer; histidine kinase HAMP region domain protein; SMART: chemotaxis sensory transducer; KEGG: pct:PC1_0110 methyl-accepting chemotaxis sensory transducer' product…
NC_013421	GenBank	CDS	121703	123373	+	-1	.	codon_start=1 db_xref=GI:261819474 db_xref=InterPro:IPR003660 db_xref=InterPro:IPR004089 db_xref=InterPro:IPR004090 db_xref=GeneID:8528455 inference='protein motif:PFAM:PF00015' locus_tag=Pecwa_0105 note='PFAM: chemotaxis sensory transducer; histidine kinase HAMP region domain protein; SMART: chemotaxis sensory transducer; KEGG: pct:PC1_0111 methyl-accepting chemotaxis sensory transducer' product…
NC_013421	GenBank	CDS	124119	125789	+	-1	.	codon_start=1 db_xref=GI:261819475 db_xref=InterPro:IPR003660 db_xref=InterPro:IPR004089 db_xref=InterPro:IPR004090 db_xref=GeneID:8528456 inference='protein motif:PFAM:PF00015' locus_tag=Pecwa_0106 note='PFAM: chemotaxis sensory transducer; histidine kinase HAMP region domain protein; SMART: chemotaxis sensory transducer; KEGG: eca:ECA4333 methyl-accepting chemotaxis protein' product='methyl-acc…
NC_013421	GenBank	CDS	126058	127737	+	-1	.	codon_start=1 db_xref=GI:261819476 db_xref=InterPro:IPR004089 db_xref=InterPro:IPR004090 db_xref=GeneID:8528457 inference='protein motif:PFAM:PF00015' locus_tag=Pecwa_0107 note='PFAM: chemotaxis sensory transducer; SMART: chemotaxis sensory transducer; KEGG: pct:PC1_0113 methyl-accepting chemotaxis sensory transducer' product='methyl-accepting chemotaxis sensory transducer' protein_id=YP_00325758…
NC_013421	GenBank	CDS	128037	129395	+	-1	.	codon_start=1 db_xref=GI:261819477 db_xref=InterPro:IPR003474 db_xref=InterPro:IPR004680 db_xref=GeneID:8528458 inference='protein motif:TFAM:TIGR00791' locus_tag=Pecwa_0108 note='member of the Gnt family of gluconate transporters; not involved in gluconate transport; unknown function' product='inner membrane permease YgbN' protein_id=YP_003257583.1 transl_table=11
NC_013421	GenBank	CDS	129586	130368	+	-1	.	EC_number=5.3.1.22 codon_start=1 db_xref=GI:261819478 db_xref=InterPro:IPR012307 db_xref=GeneID:8528459 inference='protein motif:PRIAM:5.3.1.22' locus_tag=Pecwa_0109 note='PFAM: xylose isomerase; KEGG: pct:PC1_0115 hydroxypyruvate isomerase' product='hydroxypyruvate isomerase' protein_id=YP_003257584.1 transl_table=11
NC_013421	GenBank	CDS	130387	131043	+	-1	.	EC_number=4.1.2.17 codon_start=1 db_xref=GI:261819479 db_xref=InterPro:IPR001303 db_xref=GeneID:8528460 inference='protein motif:PRIAM:4.1.2.17' locus_tag=Pecwa_0110 note='PFAM: class II aldolase/adducin family protein; KEGG: pct:PC1_0116 L-fuculose-phosphate aldolase' product=aldolase protein_id=YP_003257585.1 transl_table=11
NC_013421	GenBank	CDS	131040	132314	+	-1	.	codon_start=1 db_xref=GI:261819480 db_xref=InterPro:IPR010737 db_xref=GeneID:8528461 inference='protein motif:PFAM:PF07005' locus_tag=Pecwa_0111 note='PFAM: type III effector Hrp-dependent outers; KEGG: pct:PC1_0117 type III effector Hrp-dependent outers' product='Hrp-dependent type III effector protein' protein_id=YP_003257586.1 transl_table=11
NC_013421	GenBank	CDS	132311	133225	+	-1	.	EC_number=1.1.1.60 codon_start=1 db_xref=GI:261819481 db_xref=InterPro:IPR002204 db_xref=InterPro:IPR006115 db_xref=GeneID:8528462 inference='protein motif:PRIAM:1.1.1.60' locus_tag=Pecwa_0112 note='PFAM: 6-phosphogluconate dehydrogenase NAD-binding; KEGG: pct:PC1_0118 2-hydroxy-3-oxopropionate reductase' product='2-hydroxy-3-oxopropionate reductase' protein_id=YP_003257587.1 transl_table=11
NC_013421	GenBank	CDS	133548	134309	+	1	.	codon_start=1 db_xref=GI:261819482 db_xref=InterPro:IPR000485 db_xref=InterPro:IPR001034 db_xref=InterPro:IPR013196 db_xref=InterPro:IPR014036 db_xref=InterPro:IPR018356 db_xref=GeneID:8528463 inference='protein motif:PFAM:PF08220' locus_tag=Pecwa_0113 note='PFAM: regulatory protein DeoR; Helix-turn-helix type 11 domain protein; SMART: regulatory protein DeoR; KEGG: eca:ECA4325 DeoR family transc…
NC_013421	GenBank	CDS	134523	134801	+	1	.	codon_start=1 db_xref=GI:261819483 db_xref=InterPro:IPR014795 db_xref=GeneID:8528464 inference='protein motif:PFAM:PF08681' locus_tag=Pecwa_0114 note='PFAM: protein of unknown function DUF1778; KEGG: pct:PC1_0122 hypothetical protein' product='hypothetical protein' protein_id=YP_003257589.1 transl_table=11
NC_013421	GenBank	CDS	134877	135170	+	-1	.	codon_start=1 db_xref=GI:261819484 db_xref=InterPro:IPR007712 db_xref=GeneID:8528465 inference='protein motif:PFAM:PF05016' locus_tag=Pecwa_0115 note='PFAM: plasmid stabilization system; KEGG: pct:PC1_0123 plasmid stabilization system' product='plasmid stabilization system' protein_id=YP_003257590.1 transl_table=11
NC_013421	GenBank	CDS	135163	135405	+	-1	.	codon_start=1 db_xref=GI:261819485 db_xref=InterPro:IPR005360 db_xref=GeneID:8528466 inference='protein motif:TFAM:TIGR02606' locus_tag=Pecwa_0116 note='TIGRFAM: addiction module antidote protein, CC2985 family; PFAM: protein of unknown function UPF0156; KEGG: pct:PC1_0124 addiction module antidote protein, CopG/Arc/MetJ family' product='CopG/Arc/MetJ family addiction module antidote protein' pro…
NC_013421	GenBank	CDS	135602	136936	+	1	.	codon_start=1 db_xref=GI:261819486 db_xref=InterPro:IPR006059 db_xref=InterPro:IPR006061 db_xref=GeneID:8528467 inference='protein motif:PFAM:PF01547' locus_tag=Pecwa_0117 note='with UgpACE is involved in the uptake of glycerol-3-phosphate' product='glycerol-3-phosphate ABC transporter periplasmic protein' protein_id=YP_003257592.1 transl_table=11
NC_013421	GenBank	CDS	137009	137896	+	1	.	codon_start=1 db_xref=GI:261819487 db_xref=InterPro:IPR000515 db_xref=GeneID:8528468 inference='protein motif:PFAM:PF00528' locus_tag=Pecwa_0118 note='with UgpEC is involved in the uptake of glycerol-3-phosphate' product='glycerol-3-phosphate ABC transporter permease' protein_id=YP_003257593.1 transl_table=11
NC_013421	GenBank	CDS	137923	138768	+	1	.	codon_start=1 db_xref=GI:261819488 db_xref=InterPro:IPR000515 db_xref=GeneID:8528469 inference='protein motif:PFAM:PF00528' locus_tag=Pecwa_0119 note='with UgpABC is involved in uptake of glycerol-3-phosphate' product='glycerol-3-phosphate ABC transporter' protein_id=YP_003257594.1 transl_table=11
NC_013421	GenBank	CDS	138967	140040	+	1	.	codon_start=1 db_xref=GI:261819489 db_xref=InterPro:IPR003439 db_xref=InterPro:IPR003593 db_xref=InterPro:IPR013611 db_xref=InterPro:IPR017871 db_xref=GeneID:8528470 gene=ugpC inference='protein motif:PFAM:PF00005' locus_tag=Pecwa_0120 note='part of the UgpABCE glycerol-3-phosphate uptake system' product='glycerol-3-phosphate ABC transporter ATP-binding protein' protein_id=YP_003257595.1 transl_t…
NC_013421	GenBank	CDS	140040	140789	+	1	.	codon_start=1 db_xref=GI:261819490 db_xref=InterPro:IPR004129 db_xref=GeneID:8528471 gene=ugpQ inference='protein motif:PFAM:PF03009' locus_tag=Pecwa_0121 note='hydrolyzes diesters during transport at the inner face of the cytoplasmic membrane to glycerol-3-phosphate and alcohol; induced when cells are starved for inorganic phosphate' product='glycerophosphodiester phosphodiesterase' protein_id=Y…
NC_013421	GenBank	CDS	140983	141939	+	1	.	codon_start=1 db_xref=GI:261819491 db_xref=InterPro:IPR004776 db_xref=GeneID:8528472 inference='protein motif:PFAM:PF03547' locus_tag=Pecwa_0122 note='PFAM: hypothetical protein; KEGG: eca:ECA4317 transporter' product='hypothetical protein' protein_id=YP_003257597.1 transl_table=11
NC_013421	GenBank	CDS	141953	142249	+	-1	.	codon_start=1 db_xref=GI:261819492 db_xref=GeneID:8528473 inference='similar to AA sequence:KEGG:ECA4316' locus_tag=Pecwa_0123 note='KEGG: eca:ECA4316 hypothetical protein' product='hypothetical protein' protein_id=YP_003257598.1 transl_table=11
NC_013421	GenBank	CDS	142580	143044	+	1	.	codon_start=1 db_xref=GI:261819493 db_xref=InterPro:IPR001537 db_xref=GeneID:8528474 inference='protein motif:PFAM:PF00588' locus_tag=Pecwa_0124 note='PFAM: tRNA/rRNA methyltransferase (SpoU); KEGG: pct:PC1_0132 tRNA/rRNA methyltransferase (SpoU)' product='tRNA/rRNA methyltransferase SpoU' protein_id=YP_003257599.1 transl_table=11
NC_013421	GenBank	misc_feature	142580	143035	+	1	.	db_xref=CDD:207009 locus_tag=Pecwa_0124 note='SpoU rRNA Methylase family; Region: SpoU_methylase; cl00362'
NC_013421	GenBank	CDS	143076	143885	+	-1	.	codon_start=1 db_xref=GI:261819494 db_xref=GeneID:8528475 inference='similar to AA sequence:KEGG:PC1_0133' locus_tag=Pecwa_0125 note='KEGG: pct:PC1_0133 hypothetical protein' product='hypothetical protein' protein_id=YP_003257600.1 transl_table=11
NC_013421	GenBank	CDS	143855	146029	+	-1	.	codon_start=1 db_xref=GI:261819495 db_xref=GeneID:8528476 inference='similar to AA sequence:KEGG:PC1_0134' locus_tag=Pecwa_0126 note='KEGG: pct:PC1_0134 hypothetical protein' product='hypothetical protein' protein_id=YP_003257601.1 transl_table=11
NC_013421	GenBank	CDS	146194	147564	+	-1	.	codon_start=1 db_xref=GI:261819496 db_xref=InterPro:IPR003594 db_xref=InterPro:IPR003660 db_xref=InterPro:IPR003661 db_xref=InterPro:IPR004358 db_xref=InterPro:IPR005467 db_xref=GeneID:8528477 gene=cpxA inference='protein motif:PFAM:PF02518' locus_tag=Pecwa_0127 note='part of two-component CpxA/CpxR system; senses envelope stress; upregulates a number of periplasmic folding and trafficking factor…
NC_013421	GenBank	CDS	147561	148259	+	-1	.	codon_start=1 db_xref=GI:261819497 db_xref=InterPro:IPR001789 db_xref=InterPro:IPR001867 db_xref=GeneID:8528478 inference='protein motif:PFAM:PF00072' locus_tag=Pecwa_0128 note='response regulator in two-component regulatory system with CpxA; part of the envelope stress response system' product='DCpxR family transcriptional regulator' protein_id=YP_003257603.1 transl_table=11
NC_013421	GenBank	CDS	148413	148937	+	1	.	codon_start=1 db_xref=GI:261819498 db_xref=GeneID:8528479 inference='similar to AA sequence:KEGG:ECA4310' locus_tag=Pecwa_0129 note='KEGG: eca:ECA4310 stress resistance protein' product='stress resistance protein' protein_id=YP_003257604.1 transl_table=11
NC_013421	GenBank	CDS	149600	153349	+	1	.	codon_start=1 db_xref=GI:261819499 db_xref=GeneID:8528481 inference='similar to AA sequence:KEGG:PMI0561' locus_tag=Pecwa_0131 note='KEGG: pmr:PMI0561 hypothetical protein' product='hypothetical protein' protein_id=YP_003257605.1 transl_table=11
NC_013421	GenBank	CDS	153419	154528	+	1	.	codon_start=1 db_xref=GI:261819500 db_xref=InterPro:IPR011704 db_xref=GeneID:8528482 inference='protein motif:PFAM:PF07728' locus_tag=Pecwa_0132 note='PFAM: ATPase associated with various cellular activities AAA_5; KEGG: pmr:PMI0560 ATPase' product=ATPase protein_id=YP_003257606.1 transl_table=11
NC_013421	GenBank	CDS	154710	157271	+	1	.	codon_start=1 db_xref=GI:261819501 db_xref=GeneID:8528483 inference='similar to AA sequence:KEGG:PMI0559' locus_tag=Pecwa_0133 note='KEGG: pmr:PMI0559 hypothetical protein' product='hypothetical protein' protein_id=YP_003257607.1 transl_table=11
NC_013421	GenBank	CDS	157271	158410	+	1	.	codon_start=1 db_xref=GI:261819502 db_xref=InterPro:IPR002035 db_xref=InterPro:IPR008912 db_xref=GeneID:8528484 inference='protein motif:PFAM:PF05762' locus_tag=Pecwa_0134 note='PFAM: von Willebrand factor A; SMART: von Willebrand factor A; KEGG: pmr:PMI0558 hypothetical protein' product='von Willebrand factor A' protein_id=YP_003257608.1 transl_table=11
NC_013421	GenBank	CDS	158407	160479	+	1	.	codon_start=1 db_xref=GI:261819503 db_xref=InterPro:IPR007527 db_xref=GeneID:8528485 inference='protein motif:PFAM:PF04434' locus_tag=Pecwa_0135 note='PFAM: hypothetical protein; KEGG: pmr:PMI0557 hypothetical protein' product='hypothetical protein' protein_id=YP_003257609.1 transl_table=11
NC_013421	GenBank	CDS	160773	161960	+	1	.	codon_start=1 db_xref=GI:261819504 db_xref=InterPro:IPR011701 db_xref=GeneID:8528486 inference='protein motif:PFAM:PF07690' locus_tag=Pecwa_0136 note='PFAM: major facilitator superfamily MFS_1; KEGG: eca:ECA4309 sugar efflux transporter' product='sugar efflux transporter' protein_id=YP_003257610.1 transl_table=11
NC_013421	GenBank	CDS	162004	162906	+	1	.	codon_start=1 db_xref=GI:261819505 db_xref=InterPro:IPR002524 db_xref=GeneID:8528487 gene=fieF inference='protein motif:TFAM:TIGR01297' locus_tag=Pecwa_0137 note='member of cation diffusion facilitator family; CDF; membrane-bound; induced by both zinc and iron, but does not induce resistance to zinc; can transport zinc(II) in a proton-dependent manner; instead this protein induces iron resistance…
NC_013421	GenBank	CDS	163114	164076	+	1	.	EC_number=2.7.1.11 codon_start=1 db_xref=GI:261819506 db_xref=InterPro:IPR000023 db_xref=InterPro:IPR012828 db_xref=InterPro:IPR015912 db_xref=GeneID:8528488 inference='protein motif:TFAM:TIGR02482' locus_tag=Pecwa_0138 note='catalyzes the formation of D-fructose 1,6-bisphosphate from D-fructose 6-phosphate in glycolysis' product=6-phosphofructokinase protein_id=YP_003257612.1 transl_table=11
NC_013421	GenBank	CDS	164394	165236	+	-1	.	codon_start=1 db_xref=GI:261819507 db_xref=InterPro:IPR001584 db_xref=GeneID:8528489 inference='protein motif:PFAM:PF00665' locus_tag=Pecwa_0139 note='PFAM: Integrase catalytic region; KEGG: net:Neut_2192 integrase catalytic subunit' product='integrase catalytic subunit' protein_id=YP_003257613.1 transl_table=11
NC_013421	GenBank	CDS	165245	165535	+	-1	.	codon_start=1 db_xref=GI:261819508 db_xref=InterPro:IPR002514 db_xref=GeneID:8528490 inference='protein motif:PFAM:PF01527' locus_tag=Pecwa_0140 note='PFAM: transposase IS3/IS911 family protein; KEGG: har:HEAR2248 transposase' product='transposase IS3/IS911 family protein' protein_id=YP_003257614.1 transl_table=11
NC_013421	GenBank	CDS	167799	168095	+	1	.	codon_start=1 db_xref=GI:261819509 db_xref=GeneID:8528493 inference='similar to AA sequence:KEGG:PAU_00937' locus_tag=Pecwa_0143 note='KEGG: pay:PAU_00937 hypothetical protein' product='hypothetical protein' protein_id=YP_003257615.1 transl_table=11
NC_013421	GenBank	CDS	168463	169548	+	1	.	codon_start=1 db_xref=GI:261819510 db_xref=InterPro:IPR006530 db_xref=GeneID:8528495 inference='protein motif:TFAM:TIGR01643' locus_tag=Pecwa_0145 note='TIGRFAM: hypothetical protein; PFAM: YD repeat-containing protein; KEGG: eca:ECA2869 rhs protein' product='hypothetical protein' protein_id=YP_003257616.1 transl_table=11
NC_013421	GenBank	CDS	169798	170493	+	1	.	codon_start=1 db_xref=GI:261819511 db_xref=GeneID:8528496 inference='ab initio prediction:Prodigal:1.4' locus_tag=Pecwa_0146 product='hypothetical protein' protein_id=YP_003257617.1 transl_table=11
NC_013421	GenBank	CDS	171414	171944	+	1	.	codon_start=1 db_xref=GI:261819512 db_xref=GeneID:8528499 inference='similar to AA sequence:KEGG:Sputcn32_3204' locus_tag=Pecwa_0149 note='KEGG: spc:Sputcn32_3204 hypothetical protein' product='hypothetical protein' protein_id=YP_003257618.1 transl_table=11
NC_013421	GenBank	CDS	172451	172687	+	1	.	codon_start=1 db_xref=GI:261819513 db_xref=GeneID:8528501 inference='ab initio prediction:Prodigal:1.4' locus_tag=Pecwa_0151 product='hypothetical protein' protein_id=YP_003257619.1 transl_table=11
NC_013421	GenBank	CDS	172899	173330	+	1	.	codon_start=1 db_xref=GI:261819514 db_xref=GeneID:8528502 inference='ab initio prediction:Prodigal:1.4' locus_tag=Pecwa_0152 note='KEGG: efe:EFER_2927 global regulatory protein' product='hypothetical protein' protein_id=YP_003257620.1 transl_table=11
NC_013421	GenBank	CDS	174215	174658	+	1	.	codon_start=1 db_xref=GI:261819515 db_xref=GeneID:8528505 inference='ab initio prediction:Prodigal:1.4' locus_tag=Pecwa_0155 note='KEGG: nmn:NMCC_0593 hypothetical protein' product='hypothetical protein' protein_id=YP_003257621.1 transl_table=11
NC_013421	GenBank	CDS	175264	175713	+	1	.	codon_start=1 db_xref=GI:261819516 db_xref=GeneID:8528507 inference='ab initio prediction:Prodigal:1.4' locus_tag=Pecwa_0157 note='KEGG: spc:Sputcn32_1261 hypothetical protein' product='hypothetical protein' protein_id=YP_003257622.1 transl_table=11
NC_013421	GenBank	CDS	176191	176508	+	1	.	codon_start=1 db_xref=GI:261819517 db_xref=GeneID:8528509 inference='similar to AA sequence:KEGG:Dd1591_2561' locus_tag=Pecwa_0159 note='KEGG: dze:Dd1591_2561 hypothetical protein' product='hypothetical protein' protein_id=YP_003257623.1 transl_table=11
NC_013421	GenBank	CDS	176516	176941	+	1	.	codon_start=1 db_xref=GI:261819518 db_xref=GeneID:8528510 inference='similar to AA sequence:KEGG:Dd1591_2562' locus_tag=Pecwa_0160 note='KEGG: dze:Dd1591_2562 hypothetical protein' product='hypothetical protein' protein_id=YP_003257624.1 transl_table=11
NC_013421	GenBank	CDS	177514	177876	+	1	.	codon_start=1 db_xref=GI:261819519 db_xref=GeneID:8528512 inference='similar to AA sequence:KEGG:ECUMN_0782' locus_tag=Pecwa_0162 note='KEGG: eum:ECUMN_0782 hypothetical protein' product='hypothetical protein' protein_id=YP_003257625.1 transl_table=11
NC_013421	GenBank	CDS	177933	178286	+	-1	.	codon_start=1 db_xref=GI:261819520 db_xref=GeneID:8528513 inference='similar to AA sequence:KEGG:ESA_03894' locus_tag=Pecwa_0163 note='KEGG: esa:ESA_03894 hypothetical protein' product='hypothetical protein' protein_id=YP_003257626.1 transl_table=11
NC_013421	GenBank	CDS	178780	179364	+	-1	.	codon_start=1 db_xref=GI:261819521 db_xref=GeneID:8528514 inference='ab initio prediction:Prodigal:1.4' locus_tag=Pecwa_0164 product='hypothetical protein' protein_id=YP_003257627.1 transl_table=11
NC_013421	GenBank	CDS	179449	179715	+	-1	.	codon_start=1 db_xref=GI:261819522 db_xref=GeneID:8528515 inference='similar to AA sequence:KEGG:ECA3411' locus_tag=Pecwa_0165 note='KEGG: eca:ECA3411 hypothetical protein' product='hypothetical protein' protein_id=YP_003257628.1 transl_table=11
NC_013421	GenBank	CDS	180291	181175	+	1	.	codon_start=1 db_xref=GI:261819523 db_xref=InterPro:IPR003010 db_xref=InterPro:IPR017755 db_xref=GeneID:8528517 inference='protein motif:TFAM:TIGR03381' locus_tag=Pecwa_0167 note='TIGRFAM: N-carbamoylputrescine amidase; PFAM: nitrilase/cyanide hydratase and apolipoprotein N-acyltransferase; KEGG: eca:ECA4274 carbon-nitrogen hydrolase' product='N-carbamoylputrescine amidase' protein_id=YP_00325762…
NC_013421	GenBank	CDS	181179	182282	+	1	.	EC_number=3.5.3.12 codon_start=1 db_xref=GI:261819524 db_xref=InterPro:IPR007466 db_xref=InterPro:IPR017754 db_xref=GeneID:8528518 inference='protein motif:TFAM:TIGR03380' locus_tag=Pecwa_0168 note='catalyzes the formation of carbamoylputrescine from agmatine in the arginine decarboxylase pathway of putrescine biosynthesis' product='agmatine deiminase' protein_id=YP_003257630.1 transl_table=11
NC_013421	GenBank	CDS	182421	183188	+	-1	.	codon_start=1 db_xref=GI:261819525 db_xref=InterPro:IPR000652 db_xref=GeneID:8528519 gene=tpiA inference='protein motif:TFAM:TIGR00419' locus_tag=Pecwa_0169 note='Reversibly isomerizes the ketone sugar dihydroxyacetone phosphate to the aldehyde sugar glyceraldehyde-3-phosphate' product='triosephosphate isomerase' protein_id=YP_003257631.1 transl_table=11
NC_013421	GenBank	CDS	183327	183926	+	-1	.	codon_start=1 db_xref=GI:261819526 db_xref=InterPro:IPR009918 db_xref=GeneID:8528520 inference='protein motif:PFAM:PF07305' locus_tag=Pecwa_0170 note='PFAM: protein of unknown function DUF1454; KEGG: pct:PC1_0155 hypothetical protein' product='hypothetical protein' protein_id=YP_003257632.1 transl_table=11
NC_013421	GenBank	CDS	184183	184605	+	1	.	codon_start=1 db_xref=GI:261819527 db_xref=InterPro:IPR008523 db_xref=GeneID:8528521 inference='protein motif:PFAM:PF05656' locus_tag=Pecwa_0171 note='PFAM: protein of unknown function DUF805; KEGG: eca:ECA4270 hypothetical protein' product='hypothetical protein' protein_id=YP_003257633.1 transl_table=11
NC_013421	GenBank	CDS	184624	185370	+	-1	.	codon_start=1 db_xref=GI:261819528 db_xref=InterPro:IPR001221 db_xref=InterPro:IPR001433 db_xref=InterPro:IPR001709 db_xref=InterPro:IPR008333 db_xref=GeneID:8528522 inference='protein motif:PFAM:PF00175' locus_tag=Pecwa_0172 note='PFAM: oxidoreductase FAD/NAD(P)-binding domain protein; oxidoreductase FAD-binding domain protein; KEGG: eca:ECA4269 ferredoxin-NADP reductase' product='ferredoxin-NAD…
NC_013421	GenBank	CDS	185676	186686	+	-1	.	EC_number=3.1.3.11 codon_start=1 db_xref=GI:261819529 db_xref=InterPro:IPR004464 db_xref=GeneID:8528523 gene=glpX inference='protein motif:TFAM:TIGR00330' locus_tag=Pecwa_0173 note='type II fructose 1,6-bisphosphatae; in Escherichia coli this protein forms a dimer and binds manganese' product='fructose 1,6-bisphosphatase II' protein_id=YP_003257635.1 transl_table=11
NC_013421	GenBank	CDS	186812	188323	+	-1	.	codon_start=1 db_xref=GI:261819530 db_xref=InterPro:IPR005999 db_xref=InterPro:IPR018483 db_xref=InterPro:IPR018484 db_xref=InterPro:IPR018485 db_xref=GeneID:8528524 inference='protein motif:TFAM:TIGR01311' locus_tag=Pecwa_0174 note='TIGRFAM: glycerol kinase; PFAM: carbohydrate kinase, FGGY-like; KEGG: eca:ECA4267 glycerol kinase' product='glycerol kinase' protein_id=YP_003257636.1 transl_table=11
NC_013421	GenBank	CDS	188377	189216	+	-1	.	codon_start=1 db_xref=GI:261819531 db_xref=InterPro:IPR000425 db_xref=InterPro:IPR012269 db_xref=GeneID:8528525 inference='protein motif:TFAM:TIGR00861' locus_tag=Pecwa_0175 note='TIGRFAM: MIP family channel protein; PFAM: major intrinsic protein; KEGG: pct:PC1_0160 MIP family channel protein' product='MIP family channel protein' protein_id=YP_003257637.1 transl_table=11
NC_013421	GenBank	CDS	189766	190005	+	1	.	codon_start=1 db_xref=GI:261819532 db_xref=InterPro:IPR009252 db_xref=GeneID:8528526 inference='protein motif:PFAM:PF06005' locus_tag=Pecwa_0176 note='PFAM: protein of unknown function DUF904; KEGG: eca:ECA4265 hypothetical protein' product='hypothetical protein' protein_id=YP_003257638.1 transl_table=11
NC_013421	GenBank	CDS	190113	190598	+	-1	.	codon_start=1 db_xref=GI:261819533 db_xref=InterPro:IPR005493 db_xref=InterPro:IPR010203 db_xref=InterPro:IPR014339 db_xref=GeneID:8528527 inference='protein motif:TFAM:TIGR01935' locus_tag=Pecwa_0177 note='regulator of RNase E; increases half-life and abundance of RNAs; interacts with RNase E possibly inhibiting catalytic activity' product='ribonuclease activity regulator protein RraA' protein_i…
NC_013421	GenBank	CDS	190718	191635	+	-1	.	codon_start=1 db_xref=GI:261819534 db_xref=InterPro:IPR000537 db_xref=InterPro:IPR004657 db_xref=GeneID:8528528 inference='protein motif:TFAM:TIGR00751' locus_tag=Pecwa_0178 note='catalyzes the formation of dimethylmenaquinone from 1,4-dihydroxy-2-naphthoate and octaprenyl diphosphate' product='1,4-dihydroxy-2-naphthoate octaprenyltransferase' protein_id=YP_003257640.1 transl_table=11
NC_013421	GenBank	CDS	191781	193112	+	-1	.	codon_start=1 db_xref=GI:261819535 db_xref=InterPro:IPR003593 db_xref=InterPro:IPR004491 db_xref=InterPro:IPR013093 db_xref=GeneID:8528529 gene=hslU inference='protein motif:TFAM:TIGR00390' locus_tag=Pecwa_0179 note='heat shock protein involved in degradation of misfolded proteins' product='ATP-dependent protease ATP-binding subunit HslU' protein_id=YP_003257641.1 transl_table=11
NC_013421	GenBank	CDS	193122	193652	+	-1	.	codon_start=1 db_xref=GI:261819536 db_xref=InterPro:IPR001353 db_xref=GeneID:8528530 inference='protein motif:PFAM:PF00227' locus_tag=Pecwa_0180 note='heat shock protein involved in degradation of misfolded proteins' product='ATP-dependent protease peptidase subunit' protein_id=YP_003257642.1 transl_table=11
NC_013421	GenBank	CDS	193736	194509	+	-1	.	codon_start=1 db_xref=GI:261819537 db_xref=InterPro:IPR007730 db_xref=InterPro:IPR011930 db_xref=GeneID:8528531 inference='protein motif:TFAM:TIGR02223' locus_tag=Pecwa_0181 note='TIGRFAM: cell division protein FtsN; PFAM: sporulation domain protein; KEGG: eca:ECA4260 cell division protein FtsN' product='cell division protein FtsN' protein_id=YP_003257643.1 transl_table=11
NC_013421	GenBank	CDS	194700	195743	+	-1	.	codon_start=1 db_xref=GI:261819538 db_xref=InterPro:IPR000843 db_xref=InterPro:IPR001761 db_xref=GeneID:8528532 inference='protein motif:PFAM:PF00532' locus_tag=Pecwa_0182 note='negatively controls the transcription initiation of genes such as deoCABD, udp, and cdd encoding catabolizing enzymes and nupC, nupG, and tsx encoding transporting and pore-forming proteins' product='DNA-binding transcrip…
NC_013421	GenBank	CDS	196014	198212	+	-1	.	codon_start=1 db_xref=GI:261819539 db_xref=InterPro:IPR001650 db_xref=InterPro:IPR005259 db_xref=InterPro:IPR006935 db_xref=InterPro:IPR011545 db_xref=InterPro:IPR014001 db_xref=InterPro:IPR014021 db_xref=InterPro:IPR017871 db_xref=GeneID:8528533 inference='protein motif:TFAM:TIGR00595' locus_tag=Pecwa_0183 note='binding of PriA to forked DNA starts the assembly of the primosome, also possesses 3…
NC_013421	GenBank	CDS	198504	198719	+	1	.	codon_start=1 db_xref=GI:261819540 db_xref=InterPro:IPR002150 db_xref=GeneID:8528534 gene=rpmE inference='protein motif:TFAM:TIGR00105' locus_tag=Pecwa_0184 note='RpmE; there appears to be two types of ribosomal proteins L31 in bacterial genomes; some contain a CxxC motif while others do not; Bacillus subtilis has both types; the proteins in this cluster have the CXXC motif; RpmE is found in expo…
NC_013421	GenBank	CDS	198791	199804	+	-1	.	codon_start=1 db_xref=GI:261819541 db_xref=InterPro:IPR000522 db_xref=GeneID:8528535 inference='protein motif:PFAM:PF01032' locus_tag=Pecwa_0185 note='PFAM: transporter permease; KEGG: pct:PC1_0173 transporter permease' product='transporter permease' protein_id=YP_003257647.1 transl_table=11
NC_013421	GenBank	CDS	199801	200763	+	-1	.	codon_start=1 db_xref=GI:261819542 db_xref=InterPro:IPR002491 db_xref=GeneID:8528536 inference='protein motif:PFAM:PF01497' locus_tag=Pecwa_0186 note='PFAM: periplasmic binding protein; KEGG: pct:PC1_0174 periplasmic binding protein' product='periplasmic binding protein' protein_id=YP_003257648.1 transl_table=11
NC_013421	GenBank	CDS	200773	201570	+	-1	.	codon_start=1 db_xref=GI:261819543 db_xref=InterPro:IPR003439 db_xref=InterPro:IPR003593 db_xref=InterPro:IPR017871 db_xref=GeneID:8528537 inference='protein motif:PFAM:PF00005' locus_tag=Pecwa_0187 note='PFAM: ABC transporter; SMART: ATPase AAA; KEGG: eca:ECA4254 iron(III) ABC transporter ATP-binding protein' product='ABC transporter' protein_id=YP_003257649.1 transl_table=11
NC_013421	GenBank	CDS	201787	202104	+	-1	.	codon_start=1 db_xref=GI:261819544 db_xref=InterPro:IPR002084 db_xref=GeneID:8528538 inference='protein motif:PFAM:PF01340' locus_tag=Pecwa_0188 note='when combined with S-adenosylmethionine represses the expression of the methionine regulon and of proteins involved in S-adenosylmethionine synthesis' product='transcriptional repressor protein MetJ' protein_id=YP_003257650.1 transl_table=11
NC_013421	GenBank	CDS	202174	203451	+	1	.	EC_number=2.5.1.48 codon_start=1 db_xref=GI:261819545 db_xref=InterPro:IPR000277 db_xref=InterPro:IPR011821 db_xref=GeneID:8528539 inference='protein motif:TFAM:TIGR02080' locus_tag=Pecwa_0189 note='catalyzes the formation of cystathionine from L-cysteine and O-succinyl-L-homoserine' product='cystathionine gamma-synthase' protein_id=YP_003257651.1 transl_table=11
NC_013421	GenBank	CDS	203454	205889	+	1	.	EC_number=1.1.1.3 EC_number=2.7.2.4 codon_start=1 db_xref=GI:261819546 db_xref=InterPro:IPR001048 db_xref=InterPro:IPR001341 db_xref=InterPro:IPR001342 db_xref=InterPro:IPR005106 db_xref=InterPro:IPR018042 db_xref=InterPro:IPR019811 db_xref=GeneID:8528540 gene=metL inference='protein motif:TFAM:TIGR00657' locus_tag=Pecwa_0190 note='multifunctional homodimeric enzyme that catalyzes the phosphoryla…
NC_013421	GenBank	CDS	206237	207133	+	1	.	EC_number=1.5.1.20 codon_start=1 db_xref=GI:261819547 db_xref=InterPro:IPR003171 db_xref=InterPro:IPR004620 db_xref=GeneID:8528541 gene=metF inference='protein motif:TFAM:TIGR00676' locus_tag=Pecwa_0191 note='MTHFR; catalyzes NADH-linked reduction of 5,10-methylenetetrahydrofolate to 5-methyltetrahydrofolate using FAD as a cofactor' product='5,10-methylenetetrahydrofolate reductase' protein_id=YP…
NC_013421	GenBank	CDS	207250	207432	+	1	.	codon_start=1 db_xref=GI:261819548 db_xref=GeneID:8528542 inference='ab initio prediction:Prodigal:1.4' locus_tag=Pecwa_0192 product='hypothetical protein' protein_id=YP_003257654.1 transl_table=11
NC_013421	GenBank	CDS	207623	208531	+	1	.	codon_start=1 db_xref=GI:261819549 db_xref=InterPro:IPR000847 db_xref=InterPro:IPR005119 db_xref=GeneID:8528543 inference='protein motif:PFAM:PF03466' locus_tag=Pecwa_0193 note='Activates the expression of a regulon of hydrogen peroxide-inducible genes such as katG, gor, ahpC, ahpF, oxyS, dps, fur and grxA' product='OxyR family transcriptional regulator' protein_id=YP_003257655.1 transl_table=11
NC_013421	GenBank	CDS	208523	209929	+	-1	.	codon_start=1 db_xref=GI:261819550 db_xref=InterPro:IPR000103 db_xref=InterPro:IPR000759 db_xref=InterPro:IPR000815 db_xref=InterPro:IPR001327 db_xref=InterPro:IPR004099 db_xref=InterPro:IPR004792 db_xref=InterPro:IPR013027 db_xref=GeneID:8528544 inference='protein motif:PFAM:PF02852' locus_tag=Pecwa_0194 note='catalyzes the conversion of NADPH to NADH' product='soluble pyridine nucleotide transh…
NC_013421	GenBank	CDS	210129	210770	+	1	.	codon_start=1 db_xref=GI:261819551 db_xref=InterPro:IPR001647 db_xref=GeneID:8528545 inference='protein motif:PFAM:PF00440' locus_tag=Pecwa_0195 note='negatively controls the expression of fabA and fabB, genes involved in the unsaturated fatty acid biosynthesis' product='FabR family transcriptional regulator' protein_id=YP_003257657.1 transl_table=11
NC_013421	GenBank	CDS	210794	211180	+	1	.	codon_start=1 db_xref=GI:261819552 db_xref=InterPro:IPR009867 db_xref=GeneID:8528546 inference='protein motif:PFAM:PF07226' locus_tag=Pecwa_0196 note='PFAM: protein of unknown function DUF1422; KEGG: eca:ECA4240 hypothetical protein' product='hypothetical protein' protein_id=YP_003257658.1 transl_table=11
NC_013421	GenBank	CDS	211222	212325	+	-1	.	EC_number=2.1.1.35 codon_start=1 db_xref=GI:261819553 db_xref=InterPro:IPR010280 db_xref=InterPro:IPR011869 db_xref=GeneID:8528547 inference='protein motif:TFAM:TIGR02143' locus_tag=Pecwa_0197 note='catalyzes the formation of 5-methyl-uridine at position 54 in all tRNAs' product='tRNA (uracil-5-)-methyltransferase' protein_id=YP_003257659.1 transl_table=11
NC_013421	GenBank	misc_feature	211228	212298	+	-1	.	db_xref=CDD:131198 locus_tag=Pecwa_0197 note='tRNA (uracil-5-)-methyltransferase; Region: trmA_only; TIGR02143'
NC_013421	GenBank	CDS	212872	214767	+	1	.	codon_start=1 db_xref=GI:261819554 db_xref=InterPro:IPR000531 db_xref=InterPro:IPR010101 db_xref=InterPro:IPR010917 db_xref=InterPro:IPR012910 db_xref=GeneID:8528548 gene=btuB inference='protein motif:TFAM:TIGR01779' locus_tag=Pecwa_0198 note='involved in the active translocation of vitamin B12 (cyanocobalamin) across the outer membrane to the periplasmic space' product='vitamin B12/cobalamin out…
NC_013421	GenBank	CDS	214712	215569	+	1	.	EC_number=5.1.1.3 codon_start=1 db_xref=GI:261819555 db_xref=InterPro:IPR004391 db_xref=InterPro:IPR015942 db_xref=InterPro:IPR018187 db_xref=GeneID:8528549 inference='protein motif:TFAM:TIGR00067' locus_tag=Pecwa_0199 note='converts L-glutamate to D-glutamate, a component of peptidoglycan' product='glutamate racemase' protein_id=YP_003257661.1 transl_table=11
NC_013421	GenBank	rRNA	215956	217486	+	1	.	db_xref=GeneID:8528550 locus_tag=Pecwa_R0001 note='RNAmmer 1.2, Lagesen et al., Nucleic acids Res. Apr2 2, 2007' product='16S ribosomal RNA'
NC_013421	GenBank	gene	217633	217708	+	1	.	db_xref=GeneID:8528551 locus_tag=Pecwa_R0002 note=tRNA-Glu1
NC_013421	GenBank	tRNA	217633	217708	+	1	.	db_xref=GeneID:8528551 locus_tag=Pecwa_R0002 product=tRNA-Glu
NC_013421	GenBank	rRNA	217945	220851	+	1	.	db_xref=GeneID:8528552 locus_tag=Pecwa_R0003 note='RNAmmer 1.2, Lagesen et al., Nucleic acids Res. Apr2 2, 2007' product='23S ribosomal RNA'
NC_013421	GenBank	rRNA	220993	221107	+	1	.	db_xref=GeneID:8528553 locus_tag=Pecwa_R0004 note='RNAmmer 1.2, Lagesen et al., Nucleic acids Res. Apr2 2, 2007' product='5S ribosomal RNA'
NC_013421	GenBank	CDS	221429	222466	+	1	.	EC_number=1.1.1.158 codon_start=1 db_xref=GI:261819556 db_xref=InterPro:IPR003170 db_xref=InterPro:IPR006094 db_xref=InterPro:IPR010916 db_xref=InterPro:IPR011601 db_xref=GeneID:8528554 gene=murB inference='protein motif:TFAM:TIGR00179' locus_tag=Pecwa_0200 note='catalyzes the reduction of UDP-N-acetylglucosamine enolpyruvate to form UDP-N-acetylmuramate in peptidoglycan biosynthesis' product='UD…
NC_013421	GenBank	CDS	222463	223422	+	1	.	EC_number=6.3.4.15 codon_start=1 db_xref=GI:261819557 db_xref=InterPro:IPR003142 db_xref=InterPro:IPR004143 db_xref=InterPro:IPR004408 db_xref=InterPro:IPR004409 db_xref=InterPro:IPR013196 db_xref=GeneID:8528555 inference='protein motif:TFAM:TIGR00121' locus_tag=Pecwa_0201 note='catalyzes the formation of biotinyl-5'-AMP, also acts as a transcriptional repressor of the biotin operon' product='bio…
NC_013421	GenBank	CDS	223451	224401	+	-1	.	codon_start=1 db_xref=GI:261819558 db_xref=InterPro:IPR004566 db_xref=GeneID:8528556 inference='protein motif:TFAM:TIGR00554' locus_tag=Pecwa_0202 note='catalyzes the formation of (R)-4'-phosphopantothenate in coenzyme A biosynthesis' product='pantothenate kinase' protein_id=YP_003257664.1 transl_table=11
NC_013421	GenBank	gene	225051	225126	+	1	.	db_xref=GeneID:8528557 locus_tag=Pecwa_R0005 note=tRNA-Thr1
NC_013421	GenBank	tRNA	225051	225126	+	1	.	db_xref=GeneID:8528557 locus_tag=Pecwa_R0005 product=tRNA-Thr
NC_013421	GenBank	gene	225142	225226	+	1	.	db_xref=GeneID:8528558 locus_tag=Pecwa_R0006 note=tRNA-Tyr1
NC_013421	GenBank	tRNA	225142	225226	+	1	.	db_xref=GeneID:8528558 locus_tag=Pecwa_R0006 product=tRNA-Tyr
NC_013421	GenBank	gene	225356	225430	+	1	.	db_xref=GeneID:8528559 locus_tag=Pecwa_R0007 note=tRNA-Gly1
NC_013421	GenBank	tRNA	225356	225430	+	1	.	db_xref=GeneID:8528559 locus_tag=Pecwa_R0007 product=tRNA-Gly
NC_013421	GenBank	gene	225437	225512	+	1	.	db_xref=GeneID:8528560 locus_tag=Pecwa_R0008 note=tRNA-Thr2
NC_013421	GenBank	tRNA	225437	225512	+	1	.	db_xref=GeneID:8528560 locus_tag=Pecwa_R0008 product=tRNA-Thr
NC_013421	GenBank	CDS	225620	226804	+	1	.	codon_start=1 db_xref=GI:261819559 db_xref=InterPro:IPR000795 db_xref=InterPro:IPR004160 db_xref=InterPro:IPR004161 db_xref=InterPro:IPR004541 db_xref=InterPro:IPR005225 db_xref=GeneID:8528561 inference='protein motif:TFAM:TIGR00485' locus_tag=Pecwa_0203 note='TIGRFAM: translation elongation factor Tu; small GTP-binding protein; PFAM: protein synthesis factor GTP-binding; elongation factor Tu dom…
NC_013421	GenBank	misc_feature	226517	226786	+	1	.	db_xref=CDD:58073 locus_tag=Pecwa_0203 note='Domain III of elongation factor (EF) Tu. Ef-Tu consists of three structural domains, designated I, II and III. Domain III adopts a beta barrel structure. Domain III is involved in binding to both charged tRNA and binding to elongation factor Ts (EF-Ts); Region: EFTU_III; cd03707'
NC_013421	GenBank	CDS	227042	227425	+	1	.	codon_start=1 db_xref=GI:261819560 db_xref=InterPro:IPR001901 db_xref=InterPro:IPR005807 db_xref=GeneID:8528562 gene=secE inference='protein motif:TFAM:TIGR00964' locus_tag=Pecwa_0204 note='forms a complex with SecY and SecG; SecYEG forms a protein-conducting channel to which secA binds and translocates targeted polypeptides across the cytoplasmic membrane, a process driven by ATP and a proton-mo…
NC_013421	GenBank	CDS	227427	227972	+	1	.	codon_start=1 db_xref=GI:261819561 db_xref=InterPro:IPR001062 db_xref=InterPro:IPR005824 db_xref=InterPro:IPR006645 db_xref=InterPro:IPR015869 db_xref=GeneID:8528563 gene=nusG inference='protein motif:TFAM:TIGR00922' locus_tag=Pecwa_0205 note='Modulates Rho-dependent transcription termination' product='transcription antitermination protein NusG' protein_id=YP_003257667.1 transl_table=11
NC_013421	GenBank	CDS	228135	228563	+	1	.	codon_start=1 db_xref=GI:261819562 db_xref=InterPro:IPR000911 db_xref=InterPro:IPR006519 db_xref=GeneID:8528564 gene=rplK inference='protein motif:TFAM:TIGR01632' locus_tag=Pecwa_0206 note='binds directly to 23S ribosomal RNA' product='50S ribosomal protein L11' protein_id=YP_003257668.1 transl_table=11
NC_013421	GenBank	misc_feature	228159	228554	+	1	.	db_xref=CDD:100101 gene=rplK locus_tag=Pecwa_0206 note='Ribosomal protein L11. Ribosomal protein L11, together with proteins L10 and L7/L12, and 23S rRNA, form the L7/L12 stalk on the surface of the large subunit of the ribosome. The homologous eukaryotic cytoplasmic protein is also called 60S ribosomal...; Region: Ribosomal_L11; cd00349'
NC_013421	GenBank	misc_feature	228162	228542	+	1	.	db_xref=CDD:100101 gene=rplK locus_tag=Pecwa_0206 note='23S rRNA interface [nucleotide binding]; other site'
NC_013421	GenBank	CDS	228567	229271	+	1	.	codon_start=1 db_xref=GI:261819563 db_xref=InterPro:IPR002143 db_xref=InterPro:IPR005878 db_xref=GeneID:8528565 gene=rplA inference='protein motif:TFAM:TIGR01169' locus_tag=Pecwa_0207 note='in Escherichia coli and Methanococcus, this protein autoregulates expression; the binding site in the mRNA mimics the binding site in the 23S rRNA' product='50S ribosomal protein L1' protein_id=YP_003257669.1 …
NC_013421	GenBank	misc_feature	228633	229238	+	1	.	db_xref=CDD:88601 gene=rplA locus_tag=Pecwa_0207 note='Ribosomal protein L1. The L1 protein, located near the E-site of the ribosome, forms part of the L1 stalk along with 23S rRNA. In bacteria and archaea, L1 functions both as a ribosomal protein that binds rRNA, and as a translation repressor that binds...; Region: Ribosomal_L1; cd00403'
NC_013421	GenBank	misc_feature	228672	229229	+	1	.	db_xref=CDD:88601 gene=rplA locus_tag=Pecwa_0207 note='mRNA/rRNA interface [nucleotide binding]; other site'
NC_013421	GenBank	CDS	229589	230086	+	1	.	codon_start=1 db_xref=GI:261819564 db_xref=InterPro:IPR001790 db_xref=InterPro:IPR002363 db_xref=GeneID:8528566 gene=rplJ inference='protein motif:PFAM:PF00466' locus_tag=Pecwa_0208 note='binds the two ribosomal protein L7/L12 dimers and anchors them to the large ribosomal subunit' product='50S ribosomal protein L10' protein_id=YP_003257670.1 transl_table=11
NC_013421	GenBank	misc_feature	229610	229774	+	1	.	db_xref=CDD:88597 gene=rplJ locus_tag=Pecwa_0208 note='23S rRNA interface [nucleotide binding]; other site'
NC_013421	GenBank	CDS	230153	230518	+	1	.	codon_start=1 db_xref=GI:261819565 db_xref=InterPro:IPR000206 db_xref=InterPro:IPR013823 db_xref=GeneID:8528567 inference='protein motif:TFAM:TIGR00855' locus_tag=Pecwa_0209 note='TIGRFAM: ribosomal protein L7/L12; PFAM: ribosomal protein L7/L12; KEGG: pct:PC1_0204 ribosomal protein L7/L12' product='50S ribosomal protein L7/L12' protein_id=YP_003257671.1 transl_table=11
NC_013421	GenBank	CDS	230846	234874	+	1	.	EC_number=2.7.7.6 codon_start=1 db_xref=GI:261819566 db_xref=InterPro:IPR007120 db_xref=InterPro:IPR007121 db_xref=InterPro:IPR007641 db_xref=InterPro:IPR007642 db_xref=InterPro:IPR007644 db_xref=InterPro:IPR007645 db_xref=InterPro:IPR010243 db_xref=InterPro:IPR019462 db_xref=GeneID:8528568 gene=rpoB inference='protein motif:TFAM:TIGR02013' locus_tag=Pecwa_0210 note='DNA-dependent RNA polymerase …
NC_013421	GenBank	CDS	234981	239204	+	1	.	codon_start=1 db_xref=GI:261819567 db_xref=InterPro:IPR000722 db_xref=InterPro:IPR006592 db_xref=InterPro:IPR007066 db_xref=InterPro:IPR007080 db_xref=InterPro:IPR007081 db_xref=InterPro:IPR007083 db_xref=InterPro:IPR012754 db_xref=GeneID:8528569 inference='protein motif:TFAM:TIGR02386' locus_tag=Pecwa_0211 note='DNA-dependent RNA polymerase catalyzes the transcription of DNA into RNA using the f…
NC_013421	GenBank	CDS	239529	240926	+	1	.	codon_start=1 db_xref=GI:261819568 db_xref=InterPro:IPR004736 db_xref=InterPro:IPR005828 db_xref=InterPro:IPR005829 db_xref=InterPro:IPR011701 db_xref=GeneID:8528570 inference='protein motif:TFAM:TIGR00883' locus_tag=Pecwa_0212 note='TIGRFAM: metabolite/H+ symporter, major facilitator superfamily (MFS); PFAM: major facilitator superfamily MFS_1; general substrate transporter; KEGG: eca:ECA0225 sh…
NC_013421	GenBank	CDS	240995	241186	+	-1	.	codon_start=1 db_xref=GI:261819569 db_xref=InterPro:IPR009506 db_xref=GeneID:8528571 inference='protein motif:PFAM:PF06568' locus_tag=Pecwa_0213 note='PFAM: protein of unknown function DUF1127; KEGG: pct:PC1_0208 hypothetical protein' product='hypothetical protein' protein_id=YP_003257675.1 transl_table=11
NC_013421	GenBank	CDS	241360	242796	+	1	.	codon_start=1 db_xref=GI:261819570 db_xref=InterPro:IPR000524 db_xref=InterPro:IPR004839 db_xref=GeneID:8528572 inference='protein motif:PFAM:PF00155' locus_tag=Pecwa_0214 note='PFAM: aminotransferase class I and II; regulatory protein GntR HTH; SMART: regulatory protein GntR HTH; KEGG: eca:ECA0227 GntR family transcriptional regulator' product='GntR family transcriptional regulator' protein_id=Y…
NC_013421	GenBank	CDS	243180	244301	+	-1	.	codon_start=1 db_xref=GI:261819571 db_xref=InterPro:IPR007197 db_xref=InterPro:IPR010722 db_xref=InterPro:IPR012726 db_xref=GeneID:8528573 gene=thiH inference='protein motif:TFAM:TIGR02351' locus_tag=Pecwa_0215 note='in Escherichia coli this enzyme functions in thiamine biosynthesis along with thiFSGI and iscS; with ThiFSG catalyzes the formation of thiazole phosphate from tyrosine, cysteine and …
NC_013421	GenBank	CDS	244301	245083	+	-1	.	codon_start=1 db_xref=GI:261819572 db_xref=InterPro:IPR008867 db_xref=GeneID:8528574 gene=thiG inference='protein motif:PFAM:PF05690' locus_tag=Pecwa_0216 note='functions in thiamine (vitamin B1) biosynthesis; in Bacillus subtilis this enzyme catalyzes the formation of thiazole from dehydroxyglycine and 1-deoxy-D-xylulose-5-phosphate and ThiS-thiocarboxylate' product='thiazole synthase' protein_i…
NC_013421	GenBank	CDS	245085	245285	+	-1	.	codon_start=1 db_xref=GI:261819573 db_xref=InterPro:IPR003749 db_xref=InterPro:IPR010035 db_xref=GeneID:8528575 inference='protein motif:TFAM:TIGR01683' locus_tag=Pecwa_0217 note='with ThiF, ThiG, and ThiO catalyzes the formation of the thiazole moiety of thiamine pyrophosphate' product='sulfur carrier protein ThiS' protein_id=YP_003257679.1 transl_table=11
NC_013421	GenBank	CDS	245282	246061	+	-1	.	codon_start=1 db_xref=GI:261819574 db_xref=InterPro:IPR000594 db_xref=InterPro:IPR007901 db_xref=GeneID:8528576 inference='protein motif:PFAM:PF00899' locus_tag=Pecwa_0218 note='PFAM: UBA/THIF-type NAD/FAD binding protein; MoeZ/MoeB domain protein; KEGG: eca:ECA0230 thiamine biosynthesis protein ThiF' product='UBA/THIF-type NAD/FAD binding protein' protein_id=YP_003257680.1 transl_table=11
NC_013421	GenBank	CDS	246063	246704	+	-1	.	EC_number=2.5.1.3 codon_start=1 db_xref=GI:261819575 db_xref=InterPro:IPR003733 db_xref=GeneID:8528577 inference='protein motif:TFAM:TIGR00693' locus_tag=Pecwa_0219 note='catalyzes the formation of thiamine monophosphate from 4-methyl-5-(beta-hydroxyethyl)-thiazole monophosphate and 4-amino-5-hydroxymethyl pyrimidine pyrophosphate' product='thiamine-phosphate pyrophosphorylase' protein_id=YP_0032…
NC_013421	GenBank	CDS	246701	248641	+	-1	.	codon_start=1 db_xref=GI:261819576 db_xref=InterPro:IPR002817 db_xref=GeneID:8528578 inference='protein motif:TFAM:TIGR00190' locus_tag=Pecwa_0220 note='required for the synthesis of the hydromethylpyrimidine moiety of thiamine' product='thiamine biosynthesis protein ThiC' protein_id=YP_003257682.1 transl_table=11
NC_013421	GenBank	CDS	249031	249492	+	-1	.	codon_start=1 db_xref=GI:261819577 db_xref=InterPro:IPR007448 db_xref=GeneID:8528579 inference='protein motif:PFAM:PF04353' locus_tag=Pecwa_0221 note='binds specifically to the major sigma factor sigma 70; active in stationary phase' product='anti-RNA polymerase sigma 70 factor' protein_id=YP_003257683.1 transl_table=11
NC_013421	GenBank	CDS	249601	250383	+	1	.	EC_number=3.6.1.22 codon_start=1 db_xref=GI:261819578 db_xref=InterPro:IPR000086 db_xref=InterPro:IPR015375 db_xref=InterPro:IPR015376 db_xref=InterPro:IPR020476 db_xref=GeneID:8528580 gene=nudC inference='protein motif:PRIAM:3.6.1.22' locus_tag=Pecwa_0222 note='can catalyze hydrolysis of broad range of dinucleotide pyrophosphates but prefers reduced form of NADH; requires divalent metal ions suc…
NC_013421	GenBank	CDS	250500	251564	+	1	.	EC_number=4.1.1.37 codon_start=1 db_xref=GI:261819579 db_xref=InterPro:IPR000257 db_xref=InterPro:IPR006361 db_xref=GeneID:8528581 gene=hemE inference='protein motif:TFAM:TIGR01464' locus_tag=Pecwa_0223 note='catalyzes the formation of coproporphyrinogen from uroporphyrinogen III' product='uroporphyrinogen decarboxylase' protein_id=YP_003257685.1 transl_table=11
NC_013421	GenBank	CDS	251580	252269	+	1	.	EC_number=3.1.21.7 codon_start=1 db_xref=GI:261819580 db_xref=InterPro:IPR007581 db_xref=GeneID:8528582 inference='protein motif:PRIAM:3.1.21.7' locus_tag=Pecwa_0224 note='Selectively cleaves double-stranded DNA at the second phosphodiester bond 3' to a deoxyinosine leaving behind the intact lesion on the nicked DNA; cleaves DNA containing urea residues, AP sites, base mismatches, insertion/delet…
NC_013421	GenBank	CDS	252347	252937	+	1	.	codon_start=1 db_xref=GI:261819581 db_xref=InterPro:IPR007338 db_xref=GeneID:8528583 inference='protein motif:PFAM:PF04222' locus_tag=Pecwa_0225 note='PFAM: protein of unknown function DUF416; KEGG: pct:PC1_0221 hypothetical protein' product='hypothetical protein' protein_id=YP_003257687.1 transl_table=11
NC_013421	GenBank	CDS	253142	253414	+	1	.	codon_start=1 db_xref=GI:261819582 db_xref=InterPro:IPR000119 db_xref=GeneID:8528584 inference='protein motif:PFAM:PF00216' locus_tag=Pecwa_0226 note='histone-like DNA-binding protein' product='transcriptional regulator HU subunit alpha' protein_id=YP_003257688.1 transl_table=11
NC_013421	GenBank	CDS	253419	254102	+	1	.	codon_start=1 db_xref=GI:261819583 db_xref=InterPro:IPR010858 db_xref=GeneID:8528585 inference='protein motif:PFAM:PF07356' locus_tag=Pecwa_0227 note='PFAM: protein of unknown function DUF1481; KEGG: eca:ECA0239 lipoprotein' product='hypothetical protein' protein_id=YP_003257689.1 transl_table=11
NC_013421	GenBank	CDS	254170	255456	+	-1	.	EC_number=6.3.4.13 codon_start=1 db_xref=GI:261819584 db_xref=InterPro:IPR000115 db_xref=InterPro:IPR003806 db_xref=InterPro:IPR011761 db_xref=InterPro:IPR020559 db_xref=InterPro:IPR020560 db_xref=InterPro:IPR020561 db_xref=InterPro:IPR020562 db_xref=GeneID:8528586 inference='protein motif:TFAM:TIGR00877' locus_tag=Pecwa_0228 note='catalyzes the formation of N(1)-(5-phospho-D-ribosyl)glycinamide …
NC_013421	GenBank	CDS	255474	257063	+	-1	.	EC_number=3.5.4.10 codon_start=1 db_xref=GI:261819585 db_xref=InterPro:IPR002695 db_xref=InterPro:IPR011607 db_xref=InterPro:IPR013982 db_xref=GeneID:8528587 gene=purH inference='protein motif:TFAM:TIGR00355' locus_tag=Pecwa_0229 note='involved in de novo purine biosynthesis' product='bifunctional phosphoribosylaminoimidazolecarboxamide formyltransferase/IMP cyclohydrolase' protein_id=YP_00325769…
NC_013421	GenBank	rRNA	257675	259205	+	1	.	db_xref=GeneID:8528588 locus_tag=Pecwa_R0009 note='RNAmmer 1.2, Lagesen et al., Nucleic acids Res. Apr2 2, 2007' product='16S ribosomal RNA'
NC_013421	GenBank	gene	259351	259426	+	1	.	db_xref=GeneID:8528589 locus_tag=Pecwa_R0010 note=tRNA-Glu2
NC_013421	GenBank	tRNA	259351	259426	+	1	.	db_xref=GeneID:8528589 locus_tag=Pecwa_R0010 product=tRNA-Glu
NC_013421	GenBank	rRNA	259663	262568	+	1	.	db_xref=GeneID:8528590 locus_tag=Pecwa_R0011 note='RNAmmer 1.2, Lagesen et al., Nucleic acids Res. Apr2 2, 2007' product='23S ribosomal RNA'
NC_013421	GenBank	rRNA	262710	262824	+	1	.	db_xref=GeneID:8528591 locus_tag=Pecwa_R0012 note='RNAmmer 1.2, Lagesen et al., Nucleic acids Res. Apr2 2, 2007' product='5S ribosomal RNA'
NC_013421	GenBank	CDS	263184	263945	+	-1	.	codon_start=1 db_xref=GI:261819586 db_xref=InterPro:IPR003439 db_xref=InterPro:IPR003593 db_xref=InterPro:IPR017871 db_xref=GeneID:8528592 inference='protein motif:PFAM:PF00005' locus_tag=Pecwa_0230 note='PFAM: ABC transporter; SMART: ATPase AAA; KEGG: pct:PC1_0226 ABC transporter' product='ABC transporter' protein_id=YP_003257692.1 transl_table=11
NC_013421	GenBank	CDS	263954	265048	+	-1	.	codon_start=1 db_xref=GI:261819587 db_xref=InterPro:IPR000515 db_xref=InterPro:IPR010065 db_xref=GeneID:8528593 inference='protein motif:TFAM:TIGR01726' locus_tag=Pecwa_0231 note='TIGRFAM: polar amino acid ABC transporter inner membrane protein; PFAM: binding-protein-dependent transporters inner membrane component; KEGG: eca:ECA0243 L-amino acid ABC transporter permease' product='polar amino acid…
NC_013421	GenBank	CDS	265058	266236	+	-1	.	codon_start=1 db_xref=GI:261819588 db_xref=InterPro:IPR000515 db_xref=InterPro:IPR010065 db_xref=GeneID:8528594 inference='protein motif:TFAM:TIGR01726' locus_tag=Pecwa_0232 note='TIGRFAM: polar amino acid ABC transporter inner membrane protein; PFAM: binding-protein-dependent transporters inner membrane component; KEGG: eca:ECA0244 L-amino acid ABC transporter permease' product='polar amino acid…
NC_013421	GenBank	CDS	266303	267328	+	-1	.	codon_start=1 db_xref=GI:261819589 db_xref=InterPro:IPR001638 db_xref=InterPro:IPR018313 db_xref=GeneID:8528595 inference='protein motif:PFAM:PF00497' locus_tag=Pecwa_0233 note='PFAM: extracellular solute-binding protein family 3; SMART: extracellular solute-binding protein family 3; KEGG: pct:PC1_0229 extracellular solute-binding protein family 3' product='family 3 extracellular solute-binding p…
NC_013421	GenBank	CDS	267714	268379	+	-1	.	codon_start=1 db_xref=GI:261819590 db_xref=InterPro:IPR000515 db_xref=InterPro:IPR010065 db_xref=GeneID:8528596 inference='protein motif:TFAM:TIGR01726' locus_tag=Pecwa_0234 note='TIGRFAM: polar amino acid ABC transporter inner membrane protein; PFAM: binding-protein-dependent transporters inner membrane component; KEGG: eca:ECA0246 amino-acid transporter permease protein' product='polar amino ac…
NC_013421	GenBank	CDS	268468	269235	+	-1	.	codon_start=1 db_xref=GI:261819591 db_xref=InterPro:IPR001638 db_xref=InterPro:IPR018313 db_xref=GeneID:8528597 inference='protein motif:PFAM:PF00497' locus_tag=Pecwa_0235 note='PFAM: extracellular solute-binding protein family 3; SMART: extracellular solute-binding protein family 3; KEGG: eca:ECA0247 cystine-binding periplasmic protein' product='family 3 extracellular solute-binding protein' pro…
NC_013421	GenBank	CDS	269529	270674	+	1	.	codon_start=1 db_xref=GI:261819592 db_xref=InterPro:IPR005135 db_xref=GeneID:8528598 inference='protein motif:PFAM:PF03372' locus_tag=Pecwa_0236 note='PFAM: endonuclease/exonuclease/phosphatase; KEGG: eca:ECA0251 endonuclease/exonuclease/phosphatase family protein' product=endonuclease/exonuclease/phosphatase protein_id=YP_003257698.1 transl_table=11
NC_013421	GenBank	CDS	271343	271726	+	1	.	codon_start=1 db_xref=GI:261819593 db_xref=GeneID:8528600 inference='similar to AA sequence:KEGG:YE2358' locus_tag=Pecwa_0238 note='KEGG: yen:YE2358 hypothetical protein' product='hypothetical protein' protein_id=YP_003257699.1 transl_table=11
NC_013421	GenBank	CDS	271882	272277	+	1	.	codon_start=1 db_xref=GI:261819594 db_xref=GeneID:8528601 inference='ab initio prediction:Prodigal:1.4' locus_tag=Pecwa_0239 note='KEGG: pay:PAU_02290 hypothetical protein' product='hypothetical protein' protein_id=YP_003257700.1 transl_table=11
NC_013421	GenBank	CDS	272607	272903	+	-1	.	codon_start=1 db_xref=GI:261819595 db_xref=InterPro:IPR002197 db_xref=InterPro:IPR005412 db_xref=InterPro:IPR020441 db_xref=GeneID:8528602 gene=fis inference='protein motif:PFAM:PF02954' locus_tag=Pecwa_0240 note='Stimulates excision of phage lambda; affects Mu development; acts as an activator of rRNA and iRNA transcription' product='DNA-binding protein Fis' protein_id=YP_003257701.1 transl_tabl…
NC_013421	GenBank	CDS	272927	273892	+	-1	.	codon_start=1 db_xref=GI:261819596 db_xref=InterPro:IPR001269 db_xref=InterPro:IPR001969 db_xref=InterPro:IPR004652 db_xref=InterPro:IPR018517 db_xref=GeneID:8528603 inference='protein motif:TFAM:TIGR00737' locus_tag=Pecwa_0241 note='TIGRFAM: hypothetical protein; PFAM: dihydrouridine synthase; KEGG: eca:ECA0256 tRNA-dihydrouridine synthase B' product='tRNA-dihydrouridine synthase B' protein_id=Y…
NC_013421	GenBank	misc_feature	272930	273892	+	-1	.	db_xref=CDD:182440 locus_tag=Pecwa_0241 note='tRNA-dihydrouridine synthase B; Provisional; Region: PRK10415'
NC_013421	GenBank	misc_feature	273167	273862	+	-1	.	db_xref=CDD:73368 locus_tag=Pecwa_0241 note='Dihydrouridine synthase-like (DUS-like) FMN-binding domain. Members of this family catalyze the reduction of the 5,6-double bond of a uridine residue on tRNA. Dihydrouridine modification of tRNA is widely observed in prokaryotes and eukaryotes, and also...; Region: DUS_like_FMN; cd02801'
NC_013421	GenBank	CDS	274250	274984	+	-1	.	codon_start=1 db_xref=GI:261819597 db_xref=InterPro:IPR001148 db_xref=InterPro:IPR018338 db_xref=GeneID:8528604 inference='protein motif:PFAM:PF00194' locus_tag=Pecwa_0242 note='PFAM: carbonic anhydrase; KEGG: eca:ECA0257 carbonic anhydrase' product='carbonic anhydrase' protein_id=YP_003257703.1 transl_table=11
NC_013421	GenBank	CDS	275166	276053	+	-1	.	codon_start=1 db_xref=GI:261819598 db_xref=InterPro:IPR000241 db_xref=InterPro:IPR004498 db_xref=InterPro:IPR007848 db_xref=InterPro:IPR010456 db_xref=InterPro:IPR013217 db_xref=GeneID:8528605 gene=prmA inference='protein motif:TFAM:TIGR00406' locus_tag=Pecwa_0243 note='methylates ribosomal protein L11 at multiple amino acid positions; mutations of these genes in Escherichia coli or Thermus therm…
NC_013421	GenBank	CDS	276071	277522	+	-1	.	codon_start=1 db_xref=GI:261819599 db_xref=InterPro:IPR001734 db_xref=InterPro:IPR011849 db_xref=InterPro:IPR019900 db_xref=GeneID:8528606 gene=panF inference='protein motif:TFAM:TIGR02119' locus_tag=Pecwa_0244 note='mediates high affinitiy panthothenate transport which is stimulated by the presence of sodium ions; member of SSS family of sodium/solute symporters; the imported panthothenate is ph…
NC_013421	GenBank	CDS	277512	277754	+	-1	.	codon_start=1 db_xref=GI:261819600 db_xref=InterPro:IPR010398 db_xref=GeneID:8528607 inference='protein motif:PFAM:PF06196' locus_tag=Pecwa_0245 note='PFAM: protein of unknown function DUF997; KEGG: pct:PC1_0241 hypothetical protein' product='hypothetical protein' protein_id=YP_003257706.1 transl_table=11
NC_013421	GenBank	CDS	278442	278870	+	1	.	codon_start=1 db_xref=GI:261819601 db_xref=InterPro:IPR004606 db_xref=InterPro:IPR005116 db_xref=GeneID:8528608 inference='protein motif:PFAM:PF03459' locus_tag=Pecwa_0246 note='PFAM: TOBE domain protein; KEGG: pct:PC1_0242 TOBE domain protein' product='TOBE domain-containing protein' protein_id=YP_003257707.1 transl_table=11
NC_013421	GenBank	CDS	279140	280177	+	1	.	codon_start=1 db_xref=GI:261819602 db_xref=InterPro:IPR002491 db_xref=InterPro:IPR006311 db_xref=GeneID:8528609 inference='protein motif:PFAM:PF01497' locus_tag=Pecwa_0247 note='PFAM: periplasmic binding protein; KEGG: pmr:PMI2675 iron compound ABC transporter substrate-binding protein' product='periplasmic binding protein' protein_id=YP_003257708.1 transl_table=11
NC_013421	GenBank	CDS	280174	281169	+	1	.	codon_start=1 db_xref=GI:261819603 db_xref=InterPro:IPR000522 db_xref=InterPro:IPR001626 db_xref=GeneID:8528610 inference='protein motif:PFAM:PF01032' locus_tag=Pecwa_0248 note='PFAM: transporter permease; ABC-3 protein; KEGG: pmr:PMI2676 iron compound ABC transporter permease' product='transporter permease' protein_id=YP_003257709.1 transl_table=11
NC_013421	GenBank	CDS	281166	281924	+	1	.	codon_start=1 db_xref=GI:261819604 db_xref=InterPro:IPR003439 db_xref=InterPro:IPR003593 db_xref=InterPro:IPR017871 db_xref=GeneID:8528611 inference='protein motif:PFAM:PF00005' locus_tag=Pecwa_0249 note='PFAM: ABC transporter; SMART: ATPase AAA; KEGG: pmr:PMI2677 iron compound ABC transporter ATP-binding protein' product='ABC transporter' protein_id=YP_003257710.1 transl_table=11
NC_013421	GenBank	CDS	281971	282792	+	1	.	codon_start=1 db_xref=GI:261819605 db_xref=GeneID:8528612 inference='similar to AA sequence:KEGG:PMI2678' locus_tag=Pecwa_0250 note='KEGG: pmr:PMI2678 hypothetical protein' product='hypothetical protein' protein_id=YP_003257711.1 transl_table=11
NC_013421	GenBank	CDS	282789	283637	+	1	.	EC_number=2.4.2.19 codon_start=1 db_xref=GI:261819606 db_xref=InterPro:IPR002638 db_xref=InterPro:IPR006242 db_xref=GeneID:8528613 inference='protein motif:TFAM:TIGR01334' locus_tag=Pecwa_0251 note='involved in molybdenum transport' product='molybdenum transporter ModD' protein_id=YP_003257712.1 transl_table=11
NC_013421	GenBank	CDS	283734	285725	+	1	.	codon_start=1 db_xref=GI:261819607 db_xref=InterPro:IPR000531 db_xref=InterPro:IPR012910 db_xref=GeneID:8528614 inference='protein motif:PFAM:PF00593' locus_tag=Pecwa_0252 note='PFAM: TonB-dependent receptor; TonB-dependent receptor plug; KEGG: cko:CKO_01203 hypothetical protein' product='TonB-dependent receptor' protein_id=YP_003257713.1 transl_table=11
NC_013421	GenBank	CDS	285790	287133	+	-1	.	codon_start=1 db_xref=GI:261819608 db_xref=InterPro:IPR004549 db_xref=InterPro:IPR005479 db_xref=InterPro:IPR005481 db_xref=InterPro:IPR005482 db_xref=InterPro:IPR011761 db_xref=InterPro:IPR011764 db_xref=InterPro:IPR020561 db_xref=GeneID:8528615 inference='protein motif:TFAM:TIGR00514' locus_tag=Pecwa_0253 note='an AccC homodimer forms the biotin carboxylase subunit of the acetyl CoA carboxylase…
NC_013421	GenBank	CDS	287145	287612	+	-1	.	codon_start=1 db_xref=GI:261819609 db_xref=InterPro:IPR000089 db_xref=InterPro:IPR001249 db_xref=InterPro:IPR001882 db_xref=GeneID:8528616 inference='protein motif:TFAM:TIGR00531' locus_tag=Pecwa_0254 note='composes the biotin carboxyl carrier protein subunit of the acetyl-CoA carboxylase complex, the enzyme that catalyzes the carboxylation of acetyl-CoA to malonyl-CoA, which in turn controls the…
NC_013421	GenBank	CDS	287637	288089	+	-1	.	EC_number=4.2.1.10 codon_start=1 db_xref=GI:261819610 db_xref=InterPro:IPR001874 db_xref=InterPro:IPR018509 db_xref=GeneID:8528617 inference='protein motif:TFAM:TIGR01088' locus_tag=Pecwa_0255 note='catalyzes the formation of 3-dehydroshikimate from 3-dehydroquinate in chorismate biosynthesis' product='3-dehydroquinate dehydratase' protein_id=YP_003257716.1 transl_table=11
NC_013421	GenBank	CDS	288331	288930	+	-1	.	codon_start=1 db_xref=GI:261819611 db_xref=InterPro:IPR013130 db_xref=GeneID:8528618 inference='protein motif:PFAM:PF01794' locus_tag=Pecwa_0256 note='in Escherichia coli this inner membrane protein was found to anchor the periplasmic catalytic oxidoreductase YedY; sulfite oxidase activity not demonstrated; contains heme' product='sulfite oxidase subunit YedZ' protein_id=YP_003257717.1 transl_tab…
NC_013421	GenBank	CDS	288967	289968	+	-1	.	codon_start=1 db_xref=GI:261819612 db_xref=InterPro:IPR000572 db_xref=InterPro:IPR006311 db_xref=GeneID:8528619 inference='protein motif:PFAM:PF00174' locus_tag=Pecwa_0257 note='in Escherichia coli this periplasmic enzyme was found to encode the periplasmic catalytic subunit of an oxidoreductase; sulfite oxidase activity not demonstrated; requires inner membrane anchor protein YedZ' product='sulf…
NC_013421	GenBank	CDS	290252	290776	+	-1	.	codon_start=1 db_xref=GI:261819613 db_xref=GeneID:8528620 inference='ab initio prediction:Prodigal:1.4' locus_tag=Pecwa_0258 product='hypothetical protein' protein_id=YP_003257719.1 transl_table=11
NC_013421	GenBank	CDS	290869	291393	+	-1	.	codon_start=1 db_xref=GI:261819614 db_xref=GeneID:8528621 inference='ab initio prediction:Prodigal:1.4' locus_tag=Pecwa_0259 product='hypothetical protein' protein_id=YP_003257720.1 transl_table=11
NC_013421	GenBank	CDS	291662	292639	+	-1	.	codon_start=1 db_xref=GI:261819615 db_xref=InterPro:IPR013149 db_xref=InterPro:IPR013154 db_xref=InterPro:IPR014188 db_xref=GeneID:8528622 inference='protein motif:TFAM:TIGR02823' locus_tag=Pecwa_0260 note='TIGRFAM: quinone oxidoreductase, YhdH/YhfP family; PFAM: alcohol dehydrogenase zinc-binding domain protein; alcohol dehydrogenase GroES; KEGG: eca:ECA0265 zinc-binding oxidoreductase' product=…
NC_013421	GenBank	CDS	292666	292815	+	1	.	codon_start=1 db_xref=GI:261819616 db_xref=GeneID:8528623 inference='similar to AA sequence:KEGG:PC1_0250' locus_tag=Pecwa_0261 note='KEGG: pct:PC1_0250 hypothetical protein' product='hypothetical protein' protein_id=YP_003257722.1 transl_table=11
NC_013421	GenBank	CDS	292948	294885	+	1	.	codon_start=1 db_xref=GI:261819617 db_xref=InterPro:IPR000160 db_xref=InterPro:IPR001633 db_xref=GeneID:8528624 inference='protein motif:TFAM:TIGR00254' locus_tag=Pecwa_0262 note='regulates the degradation of the small RNAs CsrB and CsrC; may function to targate RNase E to specific RNA molecules' product='CsrD family transcriptional regulator' protein_id=YP_003257723.1 transl_table=11
NC_013421	GenBank	CDS	296410	297393	+	1	.	codon_start=1 db_xref=GI:261819618 db_xref=InterPro:IPR005223 db_xref=InterPro:IPR007221 db_xref=GeneID:8528626 inference='protein motif:TFAM:TIGR00219' locus_tag=Pecwa_0264 note='in some organisms this protein is a transmembrane protein while in others it is periplasmic; involved in some organisms with other components of the MreBCD complex and with penicillin binding proteins in the periplasm o…
NC_013421	GenBank	CDS	297390	297878	+	1	.	codon_start=1 db_xref=GI:261819619 db_xref=InterPro:IPR007227 db_xref=GeneID:8528627 inference='protein motif:TFAM:TIGR03426' locus_tag=Pecwa_0265 note='part of cell wall structural complex MreBCD; transmembrane component' product='rod shape-determining protein MreD' protein_id=YP_003257725.1 transl_table=11
NC_013421	GenBank	CDS	297887	298480	+	1	.	codon_start=1 db_xref=GI:261819620 db_xref=InterPro:IPR003697 db_xref=GeneID:8528628 inference='protein motif:TFAM:TIGR00172' locus_tag=Pecwa_0266 note='Maf; overexpression in Bacillus subtilis inhibits septation in the dividing cell' product='Maf-like protein' protein_id=YP_003257726.1 transl_table=11
NC_013421	GenBank	CDS	298470	299939	+	1	.	codon_start=1 db_xref=GI:261819621 db_xref=InterPro:IPR003029 db_xref=InterPro:IPR004659 db_xref=InterPro:IPR019307 db_xref=GeneID:8528629 inference='protein motif:TFAM:TIGR00757' locus_tag=Pecwa_0267 note='involved in the processing of the 5'end of 16S rRNA' product='ribonuclease G' protein_id=YP_003257727.1 transl_table=11
NC_013421	GenBank	misc_feature	298563	298853	+	1	.	db_xref=CDD:88419 locus_tag=Pecwa_0267 note='S1_RNase_E: RNase E and RNase G, S1-like RNA-binding domain. RNase E is an essential endoribonuclease in the processing and degradation of RNA. In addition to its role in mRNA degradation, RNase E has also been implicated in the processing of rRNA, and...; Region: S1_RNase_E; cd04453'
NC_013421	GenBank	CDS	299981	303811	+	1	.	codon_start=1 db_xref=GI:261819622 db_xref=InterPro:IPR011836 db_xref=GeneID:8528630 inference='similar to AA sequence:KEGG:ECA0272' locus_tag=Pecwa_0268 note='KEGG: eca:ECA0272 hypothetical protein' product='hypothetical protein' protein_id=YP_003257728.1 transl_table=11
NC_013421	GenBank	CDS	303868	305313	+	1	.	codon_start=1 db_xref=GI:261819623 db_xref=InterPro:IPR002510 db_xref=GeneID:8528631 gene=tldD inference='protein motif:PFAM:PF01523' locus_tag=Pecwa_0269 note='responsible for the proteolytic maturation of the E. coli pMccB17 plasmid-encoded microcin B17, an exported protein that targets the essential topoisomerase II DNA gyrase; degrades the E. coli plasmid F-encoded CcdA' product='protease Tld…
NC_013421	GenBank	CDS	305345	306289	+	-1	.	codon_start=1 db_xref=GI:261819624 db_xref=InterPro:IPR000847 db_xref=InterPro:IPR005119 db_xref=GeneID:8528632 inference='protein motif:PFAM:PF03466' locus_tag=Pecwa_0270 note='PFAM: LysR substrate-binding; regulatory protein LysR; KEGG: eca:ECA0276 DNA-binding transcriptional regulator' product='DNA-binding transcriptional regulator' protein_id=YP_003257730.1 transl_table=11
NC_013421	GenBank	CDS	306650	306853	+	1	.	codon_start=1 db_xref=GI:261819625 db_xref=InterPro:IPR012451 db_xref=GeneID:8528633 inference='protein motif:PFAM:PF07869' locus_tag=Pecwa_0271 note='membrane protein AaeX; the gene is a member of the aaeXAB operon' product='hypothetical protein' protein_id=YP_003257731.1 transl_table=11
NC_013421	GenBank	CDS	306861	307826	+	1	.	codon_start=1 db_xref=GI:261819626 db_xref=InterPro:IPR006143 db_xref=GeneID:8528634 inference='protein motif:PFAM:PF00529' locus_tag=Pecwa_0272 note='with AaeB forms an efflux pump whose substrates are p-hydroxybenzoic acid, 6-hydroxy-2-naphthoic and 2-hydroxycinnamate' product='p-hydroxybenzoic acid efflux subunit AaeA' protein_id=YP_003257732.1 transl_table=11
NC_013421	GenBank	CDS	307838	309826	+	1	.	codon_start=1 db_xref=GI:261819627 db_xref=InterPro:IPR006726 db_xref=GeneID:8528635 inference='protein motif:PFAM:PF04632' locus_tag=Pecwa_0273 note='with AaeA forms an efflux pump whose substrates are p-hydroxybenzoic acid 6-hydroxy-2-naphthoic and 2-hydroxycinnamate' product='p-hydroxybenzoic acid efflux subunit AaeB' protein_id=YP_003257733.1 transl_table=11
NC_013421	GenBank	CDS	309879	310430	+	-1	.	codon_start=1 db_xref=GI:261819628 db_xref=InterPro:IPR006839 db_xref=GeneID:8528636 inference='protein motif:PFAM:PF04751' locus_tag=Pecwa_0274 note='PFAM: protein of unknown function DUF615; KEGG: pct:PC1_0266 hypothetical protein' product='hypothetical protein' protein_id=YP_003257734.1 transl_table=11
NC_013421	GenBank	CDS	310798	312138	+	1	.	codon_start=1 db_xref=GI:261819629 db_xref=InterPro:IPR002510 db_xref=InterPro:IPR018134 db_xref=GeneID:8528637 inference='protein motif:PFAM:PF01523' locus_tag=Pecwa_0275 note='protease involved in proteolytic processing of the antibiotic Microcin B17 and in sensitivity to the DNA gyrase inhibitor LetD' product='peptidase PmbA' protein_id=YP_003257735.1 transl_table=11
NC_013421	GenBank	CDS	312210	312620	+	-1	.	codon_start=1 db_xref=GI:261819630 db_xref=GeneID:8528638 inference='similar to AA sequence:KEGG:ECA0283' locus_tag=Pecwa_0276 note='Regulates the synthesis of nucleoside triphosphates for nucleic acid synthesis, CTP for lipid synthesis, and GTP for protein elongation' product='nucleoside diphosphate kinase regulator' protein_id=YP_003257736.1 transl_table=11
NC_013421	GenBank	CDS	312774	313046	+	-1	.	codon_start=1 db_xref=GI:261819631 db_xref=InterPro:IPR001020 db_xref=InterPro:IPR005698 db_xref=GeneID:8528639 inference='protein motif:TFAM:TIGR01003' locus_tag=Pecwa_0277 note='TIGRFAM: phosphocarrier, HPr family; PFAM: phosphoryl transfer system HPr; KEGG: pct:PC1_0270 phosphotransferase system, phosphocarrier protein HPr' product='phosphohistidinoprotein-hexose phosphotransferase component o…
NC_013421	GenBank	CDS	313078	313935	+	-1	.	codon_start=1 db_xref=GI:261819632 db_xref=InterPro:IPR005337 db_xref=GeneID:8528640 inference='protein motif:PFAM:PF03668' locus_tag=Pecwa_0278 note='PFAM: conserved hypothetical protein; KEGG: pct:PC1_0271 hypothetical protein' product='hypothetical protein' protein_id=YP_003257738.1 transl_table=11
NC_013421	GenBank	CDS	314090	314563	+	-1	.	codon_start=1 db_xref=GI:261819633 db_xref=InterPro:IPR002178 db_xref=InterPro:IPR006320 db_xref=GeneID:8528641 inference='protein motif:TFAM:TIGR01419' locus_tag=Pecwa_0279 note='TIGRFAM: PTS IIA-like nitrogen-regulatory protein PtsN; PFAM: phosphoenolpyruvate-dependent sugar phosphotransferase system EIIA 2; KEGG: eca:ECA0286 PTS IIA-like nitrogen-regulatory protein PtsN' product='PTS system tr…
NC_013421	GenBank	CDS	314644	314931	+	-1	.	codon_start=1 db_xref=GI:261819634 db_xref=InterPro:IPR003489 db_xref=GeneID:8528642 inference='protein motif:TFAM:TIGR00741' locus_tag=Pecwa_0280 note='YhbH; resting ribosome-binding protein involved in ribosome stabilization and preservation in stationary phase; binds specifically 100S ribosomes (an inactive ribosome product of a 70S ribosome dimerization); seems to be involved in modulation of…
NC_013421	GenBank	misc_feature	314659	314928	+	-1	.	db_xref=CDD:29642 locus_tag=Pecwa_0280 note='RaiA ('ribosome-associated inhibitor A', also known as Protein Y (PY), YfiA, and SpotY, is a stress-response protein that binds the ribosomal subunit interface and arrests translation by interfering with aminoacyl-tRNA binding to the ribosomal A site; Region: RaiA; cd00552'
NC_013421	GenBank	CDS	314955	316388	+	-1	.	codon_start=1 db_xref=GI:261819635 db_xref=InterPro:IPR000394 db_xref=InterPro:IPR007046 db_xref=InterPro:IPR007634 db_xref=InterPro:IPR018062 db_xref=GeneID:8528643 inference='protein motif:TFAM:TIGR02395' locus_tag=Pecwa_0281 note='sigma factors are initiation factors that promote the attachment of RNA polymerase to specific initiation sites and are then released; sigma 54 factor is responsible…
NC_013421	GenBank	CDS	316438	317163	+	-1	.	codon_start=1 db_xref=GI:261819636 db_xref=InterPro:IPR003439 db_xref=InterPro:IPR003593 db_xref=InterPro:IPR017871 db_xref=GeneID:8528644 inference='protein motif:PFAM:PF00005' locus_tag=Pecwa_0282 note='PFAM: ABC transporter; SMART: ATPase AAA; KEGG: pct:PC1_0275 ABC transporter' product='ABC transporter ATP-binding protein' protein_id=YP_003257742.1 transl_table=11
NC_013421	GenBank	CDS	317167	317739	+	-1	.	codon_start=1 db_xref=GI:261819637 db_xref=InterPro:IPR005653 db_xref=InterPro:IPR014340 db_xref=GeneID:8528645 inference='protein motif:TFAM:TIGR03002' locus_tag=Pecwa_0283 note='LptA; periplasmic binding protein part of a ABC superfamily of uptake transporters; interacts with LptB protein, the ATP binding component of the uptake system' product='lipopolysaccharide transport periplasmic protein …
NC_013421	GenBank	CDS	317720	318286	+	-1	.	codon_start=1 db_xref=GI:261819638 db_xref=InterPro:IPR010664 db_xref=GeneID:8528646 inference='protein motif:PFAM:PF06835' locus_tag=Pecwa_0284 note='PFAM: protein of unknown function DUF1239; KEGG: eca:ECA0291 hypothetical protein' product='hypothetical protein' protein_id=YP_003257744.1 transl_table=11
NC_013421	GenBank	CDS	318283	318849	+	-1	.	EC_number=3.1.3.45 codon_start=1 db_xref=GI:261819639 db_xref=InterPro:IPR006549 db_xref=InterPro:IPR010023 db_xref=GeneID:8528647 inference='protein motif:TFAM:TIGR01670' locus_tag=Pecwa_0285 note='forms homotetramers; catalyzes hydrolysis of KDO 8-P to KDO and inorganic phosphate; functions in lipopolysaccharide biosynthesis' product='3-deoxy-D-manno-octulosonate 8-phosphate phosphatase' protei…
NC_013421	GenBank	CDS	318869	319906	+	-1	.	EC_number=5.3.1.13 codon_start=1 db_xref=GI:261819640 db_xref=InterPro:IPR000644 db_xref=InterPro:IPR001347 db_xref=InterPro:IPR004800 db_xref=GeneID:8528648 inference='protein motif:TFAM:TIGR00393' locus_tag=Pecwa_0286 note='KEGG: eca:ECA0293 D-arabinose 5-phosphate isomerase; TIGRFAM: KpsF/GutQ family protein; PFAM: sugar isomerase (SIS); CBS domain containing protein' product='D-arabinose 5-ph…
NC_013421	GenBank	CDS	319947	320912	+	-1	.	codon_start=1 db_xref=GI:261819641 db_xref=InterPro:IPR004481 db_xref=InterPro:IPR004837 db_xref=GeneID:8528649 inference='protein motif:TFAM:TIGR00367' locus_tag=Pecwa_0287 note='YrbG; inner membrane protein involved in cell envelope integrity; sodium ion/calcium ion exchanger; in E. coli it is non essential for cell viability; member of the YRBG family of cation/Ca2+ exchangers' product='calciu…
NC_013421	GenBank	CDS	321300	322112	+	1	.	codon_start=1 db_xref=GI:261819642 db_xref=InterPro:IPR003439 db_xref=InterPro:IPR003593 db_xref=InterPro:IPR017871 db_xref=GeneID:8528650 inference='protein motif:PFAM:PF00005' locus_tag=Pecwa_0288 note='ATP-binding subunit of a ABC toluene efflux transporter' product='ABC transporter ATP-binding protein' protein_id=YP_003257748.1 transl_table=11
NC_013421	GenBank	CDS	322120	322902	+	1	.	codon_start=1 db_xref=GI:261819643 db_xref=InterPro:IPR003453 db_xref=GeneID:8528651 inference='protein motif:PFAM:PF02405' locus_tag=Pecwa_0289 note='PFAM: protein of unknown function DUF140; KEGG: pct:PC1_0282 hypothetical protein' product='hypothetical protein' protein_id=YP_003257749.1 transl_table=11
NC_013421	GenBank	CDS	322907	323473	+	1	.	codon_start=1 db_xref=GI:261819644 db_xref=InterPro:IPR003399 db_xref=GeneID:8528652 inference='protein motif:PFAM:PF02470' locus_tag=Pecwa_0290 note='PFAM: hypothetical protein; KEGG: pct:PC1_0283 mammalian cell entry related domain protein' product='hypothetical protein' protein_id=YP_003257750.1 transl_table=11
NC_013421	GenBank	CDS	323486	324115	+	1	.	codon_start=1 db_xref=GI:261819645 db_xref=InterPro:IPR008869 db_xref=GeneID:8528653 inference='protein motif:PFAM:PF05494' locus_tag=Pecwa_0291 note='PFAM: toluene tolerance family protein; KEGG: eca:ECA0298 hypothetical protein' product='toluene tolerance family protein' protein_id=YP_003257751.1 transl_table=11
NC_013421	GenBank	CDS	324129	324419	+	1	.	codon_start=1 db_xref=GI:261819646 db_xref=InterPro:IPR002645 db_xref=GeneID:8528654 inference='similar to AA sequence:KEGG:ECA0299' locus_tag=Pecwa_0292 note='KEGG: eca:ECA0299 hypothetical protein' product='hypothetical protein' protein_id=YP_003257752.1 transl_table=11
NC_013421	GenBank	CDS	324543	324797	+	1	.	codon_start=1 db_xref=GI:261819647 db_xref=InterPro:IPR002634 db_xref=GeneID:8528655 inference='protein motif:PFAM:PF01722' locus_tag=Pecwa_0293 note='PFAM: BolA family protein; KEGG: pct:PC1_0286 BolA family protein' product='BolA family protein' protein_id=YP_003257753.1 transl_table=11
NC_013421	GenBank	CDS	324878	326140	+	1	.	codon_start=1 db_xref=GI:261819648 db_xref=InterPro:IPR001986 db_xref=InterPro:IPR005750 db_xref=GeneID:8528656 inference='protein motif:TFAM:TIGR01072' locus_tag=Pecwa_0294 note='adds enolpyruvyl to UDP-N-acetylglucosamine as a component of cell wall formation; gram-positive bacteria have 2 copies of MurA which are active' product='UDP-N-acetylglucosamine 1-carboxyvinyltransferase' protein_id=YP…
NC_013421	GenBank	CDS	326246	327343	+	-1	.	codon_start=1 db_xref=GI:261819649 db_xref=InterPro:IPR001254 db_xref=InterPro:IPR001478 db_xref=InterPro:IPR001940 db_xref=InterPro:IPR011783 db_xref=GeneID:8528657 inference='protein motif:TFAM:TIGR02038' locus_tag=Pecwa_0295 note='KEGG: eca:ECA0302 serine endoprotease; TIGRFAM: periplasmic serine protease DegS; PFAM: peptidase S1 and S6 chymotrypsin/Hap; PDZ/DHR/GLGF domain protein; SMART: PDZ…
NC_013421	GenBank	CDS	327479	328849	+	-1	.	EC_number=3.4.21.108 codon_start=1 db_xref=GI:261819650 db_xref=InterPro:IPR001254 db_xref=InterPro:IPR001478 db_xref=InterPro:IPR001940 db_xref=InterPro:IPR011782 db_xref=GeneID:8528658 inference='protein motif:TFAM:TIGR02037' locus_tag=Pecwa_0296 note='KEGG: eca:ECA0303 exported protease; TIGRFAM: protease Do; PFAM: peptidase S1 and S6 chymotrypsin/Hap; PDZ/DHR/GLGF domain protein; SMART: PDZ/D…
NC_013421	GenBank	CDS	329097	329501	+	-1	.	codon_start=1 db_xref=GI:261819651 db_xref=InterPro:IPR009386 db_xref=GeneID:8528659 inference='protein motif:PFAM:PF06295' locus_tag=Pecwa_0297 note='PFAM: protein of unknown function DUF1043; KEGG: pct:PC1_0290 hypothetical protein' product='cytochrome d ubiquinol oxidase subunit III' protein_id=YP_003257757.1 transl_table=11
NC_013421	GenBank	CDS	329717	330868	+	1	.	codon_start=1 db_xref=GI:261819652 db_xref=InterPro:IPR005654 db_xref=GeneID:8528660 inference='protein motif:PFAM:PF03969' locus_tag=Pecwa_0298 note='PFAM: AFG1-family ATPase; KEGG: pct:PC1_0291 AFG1-family ATPase' product='AFG1 family ATPase' protein_id=YP_003257758.1 transl_table=11
NC_013421	GenBank	CDS	331105	331533	+	1	.	codon_start=1 db_xref=GI:261819653 db_xref=InterPro:IPR005822 db_xref=InterPro:IPR005823 db_xref=GeneID:8528661 gene=rplM inference='protein motif:TFAM:TIGR01066' locus_tag=Pecwa_0299 note='in Escherichia coli this protein is one of the earliest assembly proteins in the large subunit' product='50S ribosomal protein L13' protein_id=YP_003257759.1 transl_table=11
NC_013421	GenBank	misc_feature	331147	331485	+	1	.	db_xref=CDD:88313 gene=rplM locus_tag=Pecwa_0299 note='Ribosomal protein L13. Protein L13, a large ribosomal subunit protein, is one of five proteins required for an early folding intermediate of 23S rRNA in the assembly of the large subunit. L13 is situated on the bottom of the large subunit, near the...; Region: Ribosomal_L13; cd00392'
NC_013421	GenBank	misc_feature	331174	331476	+	1	.	db_xref=CDD:88313 gene=rplM locus_tag=Pecwa_0299 note='23S rRNA interface [nucleotide binding]; other site'
NC_013421	GenBank	CDS	331549	331941	+	1	.	codon_start=1 db_xref=GI:261819654 db_xref=InterPro:IPR000754 db_xref=InterPro:IPR020574 db_xref=GeneID:8528662 gene=rpsI inference='protein motif:PFAM:PF00380' locus_tag=Pecwa_0300 note='forms a direct contact with the tRNA during translation' product='30S ribosomal protein S9' protein_id=YP_003257760.1 transl_table=11
NC_013421	GenBank	CDS	332269	332910	+	1	.	codon_start=1 db_xref=GI:261819655 db_xref=InterPro:IPR004045 db_xref=InterPro:IPR004046 db_xref=GeneID:8528663 gene=sspA inference='protein motif:PFAM:PF00043' locus_tag=Pecwa_0301 note='transcriptional activator; required for activation of bacteriophage P1 late promoter; induced by starvation' product='stringent starvation protein A' protein_id=YP_003257761.1 transl_table=11
NC_013421	GenBank	CDS	332916	333419	+	1	.	codon_start=1 db_xref=GI:261819656 db_xref=InterPro:IPR007481 db_xref=GeneID:8528664 inference='protein motif:PFAM:PF04386' locus_tag=Pecwa_0302 note='PFAM: stringent starvation protein B; KEGG: eca:ECA0309 ClpXP protease specificity-enhancing factor' product='ClpXP protease specificity-enhancing factor' protein_id=YP_003257762.1 transl_table=11
NC_013421	GenBank	CDS	333495	334268	+	-1	.	codon_start=1 db_xref=GI:261819657 db_xref=InterPro:IPR002198 db_xref=InterPro:IPR002347 db_xref=InterPro:IPR002424 db_xref=InterPro:IPR013968 db_xref=InterPro:IPR014007 db_xref=GeneID:8528665 inference='protein motif:TFAM:TIGR02415' locus_tag=Pecwa_0303 note='TIGRFAM: acetoin reductase; PFAM: short-chain dehydrogenase/reductase SDR; KR domain protein; KEGG: eca:ECA0310 acetoin reductase' product…
NC_013421	GenBank	CDS	334516	335934	+	-1	.	codon_start=1 db_xref=GI:261819658 db_xref=InterPro:IPR000103 db_xref=InterPro:IPR000759 db_xref=InterPro:IPR001327 db_xref=InterPro:IPR006006 db_xref=InterPro:IPR013027 db_xref=GeneID:8528666 gene=gltD inference='protein motif:TFAM:TIGR01318' locus_tag=Pecwa_0304 note='glutamate synthase is composed of subunits alpha and beta; subunit beta is a flavin adenine dinucleotide-NADPH dependent oxidore…
NC_013421	GenBank	CDS	335944	340404	+	-1	.	EC_number=1.4.7.1 codon_start=1 db_xref=GI:261819659 db_xref=InterPro:IPR000583 db_xref=InterPro:IPR002489 db_xref=InterPro:IPR002932 db_xref=InterPro:IPR006982 db_xref=GeneID:8528667 gene=gltB inference='protein motif:PRIAM:1.4.7.1' locus_tag=Pecwa_0305 note='catalyzes the formation of glutamate from glutamine and alpha-ketoglutarate' product='glutamate synthase subunit alpha' protein_id=YP_0032…
NC_013421	GenBank	CDS	341056	341985	+	1	.	codon_start=1 db_xref=GI:261819660 db_xref=InterPro:IPR005911 db_xref=InterPro:IPR006638 db_xref=InterPro:IPR007197 db_xref=GeneID:8528668 inference='protein motif:TFAM:TIGR01212' locus_tag=Pecwa_0306 note='KEGG: eca:ECA0313 hypothetical protein; TIGRFAM: conserved hypothetical protein; PFAM: radical SAM protein; SMART: Elongator protein 3/MiaB/NifB' product='hypothetical protein' protein_id=YP_0…
NC_013421	GenBank	CDS	342104	344473	+	1	.	codon_start=1 db_xref=GI:261819661 db_xref=InterPro:IPR000014 db_xref=InterPro:IPR000700 db_xref=InterPro:IPR001789 db_xref=InterPro:IPR003594 db_xref=InterPro:IPR003661 db_xref=InterPro:IPR004358 db_xref=InterPro:IPR005467 db_xref=InterPro:IPR008207 db_xref=InterPro:IPR013656 db_xref=InterPro:IPR013767 db_xref=GeneID:8528669 inference='protein motif:TFAM:TIGR00229' locus_tag=Pecwa_0307 note='sen…
NC_013421	GenBank	CDS	344980	345636	+	1	.	codon_start=1 db_xref=GI:261819662 db_xref=InterPro:IPR002818 db_xref=GeneID:8528670 inference='protein motif:PFAM:PF01965' locus_tag=Pecwa_0308 note='PFAM: ThiJ/PfpI domain protein; KEGG: pct:PC1_0302 ThiJ/PfpI domain protein' product='isoprenoid biosynthesis protein' protein_id=YP_003257768.1 transl_table=11
NC_013421	GenBank	CDS	345666	346367	+	1	.	codon_start=1 db_xref=GI:261819663 db_xref=InterPro:IPR001264 db_xref=InterPro:IPR011812 db_xref=GeneID:8528671 gene=mtgA inference='protein motif:TFAM:TIGR02070' locus_tag=Pecwa_0309 note='glycosyltransferase; polymerizes glycan strands in the peptidoglycan' product='monofunctional biosynthetic peptidoglycan transglycosylase' protein_id=YP_003257769.1 transl_table=11
NC_013421	GenBank	CDS	346439	347734	+	1	.	codon_start=1 db_xref=GI:261819664 db_xref=GeneID:8528672 inference='similar to AA sequence:KEGG:PC1_0304' locus_tag=Pecwa_0310 note='KEGG: pct:PC1_0304 hypothetical protein' product='hypothetical protein' protein_id=YP_003257770.1 transl_table=11
NC_013421	GenBank	CDS	347839	348411	+	-1	.	codon_start=1 db_xref=GI:261819665 db_xref=InterPro:IPR007055 db_xref=InterPro:IPR014004 db_xref=GeneID:8528673 inference='protein motif:PFAM:PF04972' locus_tag=Pecwa_0311 note='PFAM: transport-associated; SMART: transport-associated and nodulation region; KEGG: eca:ECA0319 hypothetical protein' product='hypothetical protein' protein_id=YP_003257771.1 transl_table=11
NC_013421	GenBank	CDS	348423	349013	+	-1	.	codon_start=1 db_xref=GI:261819666 db_xref=GeneID:8528674 inference='similar to AA sequence:KEGG:ECA0320' locus_tag=Pecwa_0312 note='Required for the timely initiation of chromosomal replication via direct interactions with the dnaA initiator protein' product='DnaA initiator-associating protein DiaA' protein_id=YP_003257772.1 transl_table=11
NC_013421	GenBank	CDS	349055	349411	+	-1	.	codon_start=1 db_xref=GI:261819667 db_xref=InterPro:IPR003509 db_xref=GeneID:8528675 inference='protein motif:PFAM:PF02021' locus_tag=Pecwa_0313 note='PFAM: protein of unknown function UPF0102; KEGG: pct:PC1_0307 hypothetical protein' product='hypothetical protein' protein_id=YP_003257773.1 transl_table=11
NC_013421	GenBank	CDS	349408	351426	+	-1	.	codon_start=1 db_xref=GI:261819668 db_xref=InterPro:IPR007443 db_xref=GeneID:8528676 inference='protein motif:PFAM:PF04348' locus_tag=Pecwa_0314 note='PFAM: LppC family lipoprotein; KEGG: pct:PC1_0308 LppC family lipoprotein' product='LppC family lipoprotein' protein_id=YP_003257774.1 transl_table=11
NC_013421	GenBank	CDS	351488	352375	+	1	.	codon_start=1 db_xref=GI:261819669 db_xref=InterPro:IPR000878 db_xref=InterPro:IPR008189 db_xref=InterPro:IPR018063 db_xref=GeneID:8528677 inference='protein motif:PFAM:PF00590' locus_tag=Pecwa_0315 note='PFAM: uroporphyrin-III C/tetrapyrrole (Corrin/Porphyrin) methyltransferase; KEGG: eca:ECA0323 tetrapyrrole methylase' product='uroporphyrin-III C/tetrapyrrole (Corrin/Porphyrin) methyltransferas…
NC_013421	GenBank	CDS	353623	354255	+	1	.	codon_start=1 db_xref=GI:261819670 db_xref=GeneID:8528679 inference='similar to AA sequence:KEGG:YE1937' locus_tag=Pecwa_0316 note='KEGG: yen:YE1937 hypothetical protein' product='hypothetical protein' protein_id=YP_003257776.1 transl_table=11
NC_013421	GenBank	CDS	354263	354595	+	1	.	codon_start=1 db_xref=GI:261819671 db_xref=GeneID:8528680 inference='similar to AA sequence:KEGG:YPTB0567' locus_tag=Pecwa_0317 note='KEGG: yps:YPTB0567 hypothetical protein' product='hypothetical protein' protein_id=YP_003257777.1 transl_table=11
NC_013421	GenBank	CDS	354876	355130	+	1	.	codon_start=1 db_xref=GI:261819672 db_xref=InterPro:IPR003756 db_xref=InterPro:IPR006442 db_xref=GeneID:8528681 inference='protein motif:TFAM:TIGR01552' locus_tag=Pecwa_0318 note='TIGRFAM: prevent-host-death family protein; PFAM: protein of unknown function DUF172; KEGG: eca:ECA0325 plasmid stability protein' product='prevent-host-death family protein' protein_id=YP_003257778.1 transl_table=11
NC_013421	GenBank	CDS	355120	355407	+	1	.	codon_start=1 db_xref=GI:261819673 db_xref=InterPro:IPR007712 db_xref=InterPro:IPR012753 db_xref=GeneID:8528682 inference='protein motif:TFAM:TIGR02385' locus_tag=Pecwa_0319 note='TIGRFAM: addiction module toxin, RelE/StbE family; PFAM: plasmid stabilization system; KEGG: eca:ECA0326 plasmid stability protein' product='RelE/StbE family addiction module toxin' protein_id=YP_003257779.1 transl_tabl…
NC_013421	GenBank	CDS	355586	356374	+	1	.	codon_start=1 db_xref=GI:261819674 db_xref=InterPro:IPR004183 db_xref=GeneID:8528683 inference='protein motif:PFAM:PF02900' locus_tag=Pecwa_0320 note='seems to be involved in biofilm formation; in asymptomatic bacteriuria E. coli strains 83972 and VR50, the ygiD gene is upregulated during biofilm formation in urine' product='hypothetical protein' protein_id=YP_003257780.1 transl_table=11
NC_013421	GenBank	CDS	356462	357622	+	-1	.	codon_start=1 db_xref=GI:261819675 db_xref=InterPro:IPR005494 db_xref=GeneID:8528684 inference='protein motif:PFAM:PF03738' locus_tag=Pecwa_0321 note='PFAM: glutathionylspermidine synthase; KEGG: eca:ECA0328 glutathionylspermidine synthase' product='glutathionylspermidine synthase' protein_id=YP_003257781.1 transl_table=11
NC_013421	GenBank	CDS	357634	358302	+	-1	.	codon_start=1 db_xref=GI:261819676 db_xref=InterPro:IPR009576 db_xref=GeneID:8528685 inference='protein motif:PFAM:PF06693' locus_tag=Pecwa_0322 note='PFAM: protein of unknown function DUF1190; KEGG: pct:PC1_0312 hypothetical protein' product='hypothetical protein' protein_id=YP_003257782.1 transl_table=11
NC_013421	GenBank	CDS	358585	359976	+	-1	.	codon_start=1 db_xref=GI:261819677 db_xref=InterPro:IPR003423 db_xref=InterPro:IPR010130 db_xref=GeneID:8528686 gene=tolC inference='protein motif:TFAM:TIGR01844' locus_tag=Pecwa_0323 note='trimeric outer membrane protein involved in efflux of hydrophobic/amphipathic molecules; functions with a number of efflux systems in the inner membrane to transport molecules out of the cell' product='outer m…
NC_013421	GenBank	CDS	360315	360947	+	1	.	EC_number=3.6.1.13 codon_start=1 db_xref=GI:261819678 db_xref=InterPro:IPR000086 db_xref=InterPro:IPR004385 db_xref=InterPro:IPR020084 db_xref=InterPro:IPR020476 db_xref=GeneID:8528687 gene=nudF inference='protein motif:PRIAM:3.6.1.13' locus_tag=Pecwa_0324 note='ADP-sugar pyrophosphatase; catalyzes the formation of D-ribose 5-phosphate from ADP-ribose; can also act on ADP-mannose and ADP-glucose'…
NC_013421	GenBank	CDS	360952	361383	+	1	.	codon_start=1 db_xref=GI:261819679 db_xref=InterPro:IPR009659 db_xref=GeneID:8528688 inference='protein motif:PFAM:PF06853' locus_tag=Pecwa_0325 note='PFAM: protein of unknown function DUF1249; KEGG: pct:PC1_0316 hypothetical protein' product='hypothetical protein' protein_id=YP_003257785.1 transl_table=11
NC_013421	GenBank	CDS	361490	362317	+	1	.	codon_start=1 db_xref=GI:261819680 db_xref=InterPro:IPR004843 db_xref=InterPro:IPR013622 db_xref=GeneID:8528689 inference='protein motif:PFAM:PF08413' locus_tag=Pecwa_0326 note='PFAM: calcineurin phosphoesterase; metallophosphoesterase; KEGG: pct:PC1_0317 calcineurin phosphoesterase domain protein' product='cyclic 3',5'-adenosine monophosphate phosphodiesterase' protein_id=YP_003257786.1 transl_t…
NC_013421	GenBank	CDS	362317	362898	+	1	.	codon_start=1 db_xref=GI:261819681 db_xref=InterPro:IPR008886 db_xref=GeneID:8528690 inference='protein motif:PFAM:PF05728' locus_tag=Pecwa_0327 note='Displays esterase activity toward palmitoyl-CoA and pNP-butyrate' product='esterase YqiA' protein_id=YP_003257787.1 transl_table=11
NC_013421	GenBank	CDS	362983	364878	+	1	.	EC_number=5.99.1.3 codon_start=1 db_xref=GI:261819682 db_xref=InterPro:IPR001241 db_xref=InterPro:IPR002288 db_xref=InterPro:IPR003594 db_xref=InterPro:IPR005737 db_xref=InterPro:IPR013506 db_xref=InterPro:IPR018522 db_xref=GeneID:8528691 inference='protein motif:TFAM:TIGR01055' locus_tag=Pecwa_0328 note='decatenates newly replicated chromosomal DNA and relaxes positive and negative DNA supercoil…
NC_013421	GenBank	CDS	364921	365817	+	1	.	codon_start=1 db_xref=GI:261819683 db_xref=InterPro:IPR000847 db_xref=InterPro:IPR005119 db_xref=GeneID:8528692 inference='protein motif:PFAM:PF03466' locus_tag=Pecwa_0329 note='PFAM: LysR substrate-binding; regulatory protein LysR; KEGG: pct:PC1_0321 LysR family transcriptional regulator' product='LysR family transcriptional regulator' protein_id=YP_003257789.1 transl_table=11
NC_013421	GenBank	CDS	365858	366439	+	-1	.	codon_start=1 db_xref=GI:261819684 db_xref=InterPro:IPR003680 db_xref=GeneID:8528693 inference='protein motif:PFAM:PF02525' locus_tag=Pecwa_0330 note='PFAM: NAD(P)H dehydrogenase (quinone); KEGG: eca:ECA0337 modulator of drug activity B' product='NAD(P)H dehydrogenase (quinone)' protein_id=YP_003257790.1 transl_table=11
NC_013421	GenBank	CDS	366646	367506	+	-1	.	codon_start=1 db_xref=GI:261819685 db_xref=InterPro:IPR000771 db_xref=GeneID:8528694 inference='protein motif:TFAM:TIGR00167' locus_tag=Pecwa_0331 note='KEGG: eca:ECA0338 hypothetical protein; TIGRFAM: ketose-bisphosphate aldolase; PFAM: ketose-bisphosphate aldolase class-II' product='hypothetical protein' protein_id=YP_003257791.1 transl_table=11
NC_013421	GenBank	CDS	367596	368447	+	-1	.	EC_number=4.1.2.40 codon_start=1 db_xref=GI:261819686 db_xref=InterPro:IPR000711 db_xref=InterPro:IPR000771 db_xref=GeneID:8528695 inference='protein motif:PRIAM:4.1.2.40' locus_tag=Pecwa_0332 note='PFAM: ketose-bisphosphate aldolase class-II; KEGG: eca:ECA0339 sugar-bisphosphate aldolase' product='tagatose-bisphosphate aldolase' protein_id=YP_003257792.1 transl_table=11
NC_013421	GenBank	CDS	368459	369550	+	-1	.	codon_start=1 db_xref=GI:261819687 db_xref=InterPro:IPR003352 db_xref=InterPro:IPR006327 db_xref=InterPro:IPR013014 db_xref=GeneID:8528696 inference='protein motif:TFAM:TIGR01427' locus_tag=Pecwa_0333 note='TIGRFAM: PTS system, fructose subfamily, IIC subunit; PFAM: phosphotransferase system EIIC; KEGG: eca:ECA0340 PTS system, IIBC component' product='PTS system fructose subfamily transporter sub…
NC_013421	GenBank	CDS	369576	369890	+	-1	.	codon_start=1 db_xref=GI:261819688 db_xref=InterPro:IPR003353 db_xref=InterPro:IPR013011 db_xref=GeneID:8528697 inference='protein motif:TFAM:TIGR00829' locus_tag=Pecwa_0334 note='TIGRFAM: PTS system, fructose-specific, IIB subunnit; PFAM: phosphotransferase system PTS fructose-specific IIB subunit; KEGG: pct:PC1_0326 PTS system, fructose-specific, IIB subunnit' product='PTS system fructose-speci…
NC_013421	GenBank	CDS	369904	370383	+	-1	.	codon_start=1 db_xref=GI:261819689 db_xref=InterPro:IPR002178 db_xref=InterPro:IPR004715 db_xref=GeneID:8528698 inference='protein motif:TFAM:TIGR00848' locus_tag=Pecwa_0335 note='TIGRFAM: PTS system, fructose subfamily, IIA subunit; PFAM: phosphoenolpyruvate-dependent sugar phosphotransferase system EIIA 2; KEGG: pct:PC1_0327 PTS IIA-like nitrogen-regulatory protein PtsN' product='PTS transporte…
NC_013421	GenBank	CDS	370432	371982	+	-1	.	codon_start=1 db_xref=GI:261819690 db_xref=InterPro:IPR001034 db_xref=InterPro:IPR007737 db_xref=InterPro:IPR011608 db_xref=InterPro:IPR013011 db_xref=InterPro:IPR013196 db_xref=GeneID:8528699 inference='protein motif:PFAM:PF00874' locus_tag=Pecwa_0336 note='PFAM: PRD domain protein; Helix-turn-helix type 11 domain protein; M trans-acting positive regulator; regulatory protein DeoR; KEGG: eca:ECA…
NC_013421	GenBank	CDS	372400	374802	+	-1	.	codon_start=1 db_xref=GI:261819691 db_xref=InterPro:IPR000531 db_xref=InterPro:IPR010917 db_xref=InterPro:IPR012910 db_xref=GeneID:8528700 inference='protein motif:PFAM:PF00593' locus_tag=Pecwa_0337 note='PFAM: TonB-dependent receptor; TonB-dependent receptor plug; KEGG: pct:PC1_0329 TonB-dependent receptor' product='TonB-dependent receptor' protein_id=YP_003257797.1 transl_table=11
NC_013421	GenBank	CDS	375022	375525	+	1	.	codon_start=1 db_xref=GI:261819692 db_xref=GeneID:8528701 inference='similar to AA sequence:KEGG:PC1_0331' locus_tag=Pecwa_0338 note='KEGG: pct:PC1_0331 hypothetical protein' product='hypothetical protein' protein_id=YP_003257798.1 transl_table=11
NC_013421	GenBank	CDS	375698	377968	+	1	.	EC_number=5.99.1.3 codon_start=1 db_xref=GI:261819693 db_xref=InterPro:IPR002205 db_xref=InterPro:IPR005742 db_xref=InterPro:IPR006691 db_xref=GeneID:8528702 inference='protein motif:TFAM:TIGR01062' locus_tag=Pecwa_0339 note='decatenates newly replicated chromosomal DNA and relaxes positive and negative DNA supercoiling' product='DNA topoisomerase IV subunit A' protein_id=YP_003257799.1 transl_ta…
NC_013421	GenBank	CDS	378113	378850	+	1	.	EC_number=2.3.1.51 codon_start=1 db_xref=GI:261819694 db_xref=InterPro:IPR002123 db_xref=InterPro:IPR004552 db_xref=GeneID:8528703 inference='protein motif:TFAM:TIGR00530' locus_tag=Pecwa_0340 note='KEGG: pct:PC1_0333 1-acyl-sn-glycerol-3-phosphate acyltransferase; TIGRFAM: 1-acyl-sn-glycerol-3-phosphate acyltransferase; PFAM: phospholipid/glycerol acyltransferase; SMART: phospholipid/glycerol ac…
NC_013421	GenBank	CDS	379005	380420	+	1	.	codon_start=1 db_xref=GI:261819695 db_xref=InterPro:IPR006311 db_xref=InterPro:IPR011706 db_xref=InterPro:IPR011707 db_xref=GeneID:8528704 inference='protein motif:PFAM:PF07732' locus_tag=Pecwa_0341 note='PFAM: multicopper oxidase type 3; multicopper oxidase type 2; KEGG: pct:PC1_0334 multicopper oxidase type 3' product='repressor protein for FtsI' protein_id=YP_003257801.1 transl_table=11
NC_013421	GenBank	CDS	380743	381480	+	1	.	codon_start=1 db_xref=GI:261819696 db_xref=InterPro:IPR000524 db_xref=InterPro:IPR001808 db_xref=InterPro:IPR011663 db_xref=InterPro:IPR013838 db_xref=GeneID:8528705 inference='protein motif:PFAM:PF07702' locus_tag=Pecwa_0342 note='PFAM: UbiC transcription regulator-associated domain protein; regulatory protein Crp; regulatory protein GntR HTH; SMART: regulatory protein GntR HTH; KEGG: eca:ECA034…
NC_013421	GenBank	CDS	381523	382350	+	-1	.	EC_number=1.1.1.274 codon_start=1 db_xref=GI:261819697 db_xref=InterPro:IPR001395 db_xref=InterPro:IPR018170 db_xref=InterPro:IPR020471 db_xref=GeneID:8528706 gene=dkgA inference='protein motif:PRIAM:1.1.1.274' locus_tag=Pecwa_0343 note='methylglyoxal reductase/#-keto ester reductase; catalyzes the reduction of 2,5-diketo-D-gluconic acid to 2-keto-L-gulonic acid; also catalyzes the reduction of m…
NC_013421	GenBank	CDS	382906	383424	+	1	.	codon_start=1 db_xref=GI:261819698 db_xref=InterPro:IPR008514 db_xref=InterPro:IPR017728 db_xref=GeneID:8528707 inference='protein motif:TFAM:TIGR03344' locus_tag=Pecwa_0344 note='TIGRFAM: type VI secretion system effector, Hcp1 family; PFAM: protein of unknown function DUF796; KEGG: pct:PC1_0054 type VI secretion system effector, Hcp1 family' product='type VI secretion system effector' protein_i…
NC_013421	GenBank	CDS	383546	385405	+	1	.	codon_start=1 db_xref=GI:261819699 db_xref=InterPro:IPR005829 db_xref=InterPro:IPR006533 db_xref=InterPro:IPR017847 db_xref=GeneID:8528708 inference='protein motif:TFAM:TIGR03361' locus_tag=Pecwa_0345 note='TIGRFAM: type VI secretion system Vgr family protein; Rhs element Vgr protein; PFAM: Rhs element Vgr protein; KEGG: eca:ECA2867 rhs accessory genetic element' product='ImpA family type VI secr…
NC_013421	GenBank	CDS	385472	385912	+	1	.	codon_start=1 db_xref=GI:261819700 db_xref=InterPro:IPR014894 db_xref=GeneID:8528709 inference='protein motif:PFAM:PF08786' locus_tag=Pecwa_0346 note='PFAM: Domain of unknown function DUF1795; KEGG: eta:ETA_30010 hypothetical protein' product='hypothetical protein' protein_id=YP_003257806.1 transl_table=11
NC_013421	GenBank	CDS	385930	390069	+	1	.	codon_start=1 db_xref=GI:261819701 db_xref=InterPro:IPR001826 db_xref=InterPro:IPR006530 db_xref=InterPro:IPR008727 db_xref=GeneID:8528710 inference='protein motif:TFAM:TIGR01643' locus_tag=Pecwa_0347 note='TIGRFAM: hypothetical protein; PFAM: RHS protein; PAAR repeat-containing protein; hypothetical protein; KEGG: eta:ETA_08660 rhs family protein' product='hypothetical protein' protein_id=YP_003…
NC_013421	GenBank	CDS	390074	390418	+	1	.	codon_start=1 db_xref=GI:261819702 db_xref=GeneID:8528711 inference='ab initio prediction:Prodigal:1.4' locus_tag=Pecwa_0348 product='hypothetical protein' protein_id=YP_003257808.1 transl_table=11
NC_013421	GenBank	CDS	390648	391571	+	1	.	codon_start=1 db_xref=GI:261819703 db_xref=InterPro:IPR001826 db_xref=GeneID:8528713 inference='protein motif:PFAM:PF03527' locus_tag=Pecwa_0350 note='PFAM: RHS protein; KEGG: eta:ETA_30000 membrane-bound sugar-binding protein' product='RHS protein' protein_id=YP_003257809.1 transl_table=11
NC_013421	GenBank	CDS	391581	392000	+	1	.	codon_start=1 db_xref=GI:261819704 db_xref=GeneID:8528714 inference='ab initio prediction:Prodigal:1.4' locus_tag=Pecwa_0351 product='hypothetical protein' protein_id=YP_003257810.1 transl_table=11
NC_013421	GenBank	CDS	392613	392933	+	1	.	codon_start=1 db_xref=GI:261819705 db_xref=GeneID:8528716 inference='ab initio prediction:Prodigal:1.4' locus_tag=Pecwa_0353 product='hypothetical protein' protein_id=YP_003257811.1 transl_table=11
NC_013421	GenBank	CDS	393088	393399	+	-1	.	codon_start=1 db_xref=GI:261819706 db_xref=InterPro:IPR014944 db_xref=GeneID:8528717 inference='protein motif:PFAM:PF08845' locus_tag=Pecwa_0354 note='PFAM: Domain of unknown function DUF1813 HSP20-like; KEGG: sfv:SFV_0629 hypothetical protein' product='hypothetical protein' protein_id=YP_003257812.1 transl_table=11
NC_013421	GenBank	CDS	393473	393742	+	-1	.	codon_start=1 db_xref=GI:261819707 db_xref=GeneID:8528718 inference='similar to AA sequence:KEGG:plu3590' locus_tag=Pecwa_0355 note='KEGG: plu:plu3590 hypothetical protein' product='hypothetical protein' protein_id=YP_003257813.1 transl_table=11
NC_013421	GenBank	CDS	394684	394947	+	1	.	codon_start=1 db_xref=GI:261819708 db_xref=GeneID:8528719 inference='similar to AA sequence:KEGG:Bxe_B1285' locus_tag=Pecwa_0356 note='KEGG: bxe:Bxe_B1285 hypothetical protein' product='hypothetical protein' protein_id=YP_003257814.1 transl_table=11
NC_013421	GenBank	CDS	394971	395207	+	1	.	codon_start=1 db_xref=GI:261819709 db_xref=GeneID:8528720 inference='similar to AA sequence:KEGG:Bxe_B1286' locus_tag=Pecwa_0357 note='KEGG: bxe:Bxe_B1286 hypothetical protein' product='hypothetical protein' protein_id=YP_003257815.1 transl_table=11
NC_013421	GenBank	CDS	395320	395694	+	1	.	codon_start=1 db_xref=GI:261819710 db_xref=GeneID:8528721 inference='ab initio prediction:Prodigal:1.4' locus_tag=Pecwa_0358 product='hypothetical protein' protein_id=YP_003257816.1 transl_table=11
NC_013421	GenBank	CDS	395922	396842	+	1	.	codon_start=1 db_xref=GI:261819711 db_xref=InterPro:IPR000026 db_xref=InterPro:IPR001826 db_xref=GeneID:8528723 inference='protein motif:PFAM:PF00545' locus_tag=Pecwa_0360 note='PFAM: guanine-specific ribonuclease N1 and T1; RHS protein; KEGG: eta:ETA_30000 membrane-bound sugar-binding protein' product='guanine-specific ribonuclease N1 and T1' protein_id=YP_003257817.1 transl_table=11
NC_013421	GenBank	CDS	396842	397174	+	1	.	codon_start=1 db_xref=GI:261819712 db_xref=InterPro:IPR000468 db_xref=GeneID:8528724 inference='protein motif:PFAM:PF01337' locus_tag=Pecwa_0361 note='PFAM: Barstar (barnase inhibitor); KEGG: rlg:Rleg_3292 barstar (barnase inhibitor)' product='barnase inhibitor' protein_id=YP_003257818.1 transl_table=11
NC_013421	GenBank	CDS	398262	398594	+	1	.	codon_start=1 db_xref=GI:261819713 db_xref=GeneID:8528727 inference='similar to AA sequence:KEGG:PFL_2671' locus_tag=Pecwa_0364 note='KEGG: pfl:PFL_2671 hypothetical protein' product='hypothetical protein' protein_id=YP_003257819.1 transl_table=11
NC_013421	GenBank	CDS	400312	400707	+	1	.	codon_start=1 db_xref=GI:261819714 db_xref=GeneID:8528730 inference='similar to AA sequence:KEGG:ESA_03890' locus_tag=Pecwa_0367 note='KEGG: esa:ESA_03890 hypothetical protein' product='hypothetical protein' protein_id=YP_003257820.1 transl_table=11
NC_013421	GenBank	CDS	400837	401688	+	1	.	codon_start=1 db_xref=GI:261819715 db_xref=InterPro:IPR001826 db_xref=GeneID:8528731 inference='ab initio prediction:Prodigal:1.4' locus_tag=Pecwa_0368 note='KEGG: pct:PC1_0051 hypothetical protein' product='hypothetical protein' protein_id=YP_003257821.1 transl_table=11
NC_013421	GenBank	CDS	401654	402121	+	1	.	codon_start=1 db_xref=GI:261819716 db_xref=GeneID:8528732 inference='ab initio prediction:Prodigal:1.4' locus_tag=Pecwa_0369 product='hypothetical protein' protein_id=YP_003257822.1 transl_table=11
NC_013421	GenBank	CDS	403391	403915	+	1	.	codon_start=1 db_xref=GI:261819717 db_xref=GeneID:8528735 inference='ab initio prediction:Prodigal:1.4' locus_tag=Pecwa_0372 product='hypothetical protein' protein_id=YP_003257823.1 transl_table=11
NC_013421	GenBank	CDS	404039	404305	+	1	.	codon_start=1 db_xref=GI:261819718 db_xref=GeneID:8528736 inference='ab initio prediction:Prodigal:1.4' locus_tag=Pecwa_0373 note='KEGG: eca:ECA2869 rhs protein' product='hypothetical protein' protein_id=YP_003257824.1 transl_table=11
NC_013421	GenBank	CDS	404293	404508	+	1	.	codon_start=1 db_xref=GI:261819719 db_xref=GeneID:8528737 inference='ab initio prediction:Prodigal:1.4' locus_tag=Pecwa_0374 note='KEGG: bcj:BCAL1298 hypothetical protein' product='hypothetical protein' protein_id=YP_003257825.1 transl_table=11
NC_013421	GenBank	CDS	404524	404961	+	1	.	codon_start=1 db_xref=GI:261819720 db_xref=InterPro:IPR013026 db_xref=GeneID:8528738 inference='similar to AA sequence:KEGG:Sputw3181_1019' locus_tag=Pecwa_0375 note='KEGG: shw:Sputw3181_1019 hypothetical protein' product='hypothetical protein' protein_id=YP_003257826.1 transl_table=11
NC_013421	GenBank	CDS	405816	406259	+	1	.	codon_start=1 db_xref=GI:261819721 db_xref=GeneID:8528739 inference='ab initio prediction:Prodigal:1.4' locus_tag=Pecwa_0376 note='KEGG: plu:plu0353 hypothetical protein' product='hypothetical protein' protein_id=YP_003257827.1 transl_table=11
NC_013421	GenBank	CDS	406246	406575	+	1	.	codon_start=1 db_xref=GI:261819722 db_xref=GeneID:8528740 inference='similar to AA sequence:KEGG:PSEEN4592' locus_tag=Pecwa_0377 note='KEGG: pen:PSEEN4592 hypothetical protein' product='hypothetical protein' protein_id=YP_003257828.1 transl_table=11
NC_013421	GenBank	CDS	406922	407155	+	-1	.	codon_start=1 db_xref=GI:261819723 db_xref=InterPro:IPR002514 db_xref=GeneID:8528742 inference='protein motif:PFAM:PF01527' locus_tag=Pecwa_0379 note='PFAM: transposase IS3/IS911 family protein; KEGG: ent:Ent638_4321 transposase IS3/IS911 family protein' product='transposase IS3/IS911 family protein' protein_id=YP_003257829.1 transl_table=11
NC_013421	GenBank	CDS	407290	408453	+	-1	.	codon_start=1 db_xref=GI:261819724 db_xref=InterPro:IPR001670 db_xref=InterPro:IPR018211 db_xref=GeneID:8528743 inference='protein motif:PFAM:PF00465' locus_tag=Pecwa_0380 note='PFAM: iron-containing alcohol dehydrogenase; KEGG: eca:ECA0350 iron-containing alcohol dehydrogenase' product='iron-containing alcohol dehydrogenase' protein_id=YP_003257830.1 transl_table=11
NC_013421	GenBank	CDS	408457	409197	+	-1	.	codon_start=1 db_xref=GI:261819725 db_xref=InterPro:IPR000415 db_xref=GeneID:8528744 inference='protein motif:PFAM:PF00881' locus_tag=Pecwa_0381 note='PFAM: nitroreductase; KEGG: pct:PC1_0338 nitroreductase' product=nitroreductase protein_id=YP_003257831.1 transl_table=11
NC_013421	GenBank	CDS	409385	410425	+	1	.	codon_start=1 db_xref=GI:261819726 db_xref=InterPro:IPR000005 db_xref=InterPro:IPR009594 db_xref=InterPro:IPR018060 db_xref=InterPro:IPR018062 db_xref=InterPro:IPR020449 db_xref=GeneID:8528745 inference='protein motif:PFAM:PF06719' locus_tag=Pecwa_0382 note='PFAM: AraC-type transcriptional regulator; helix-turn-helix- domain containing protein AraC type; SMART: Helix-turn-helix, AraC domain; KEGG…
NC_013421	GenBank	CDS	410455	411114	+	-1	.	codon_start=1 db_xref=GI:261819727 db_xref=InterPro:IPR015414 db_xref=GeneID:8528746 inference='protein motif:PFAM:PF09335' locus_tag=Pecwa_0383 note='PFAM: SNARE associated Golgi protein; KEGG: eca:ECA0353 DedA family membrane protein' product='hypothetical protein' protein_id=YP_003257833.1 transl_table=11
NC_013421	GenBank	CDS	411431	412621	+	-1	.	codon_start=1 db_xref=GI:261819728 db_xref=InterPro:IPR000277 db_xref=InterPro:IPR006233 db_xref=GeneID:8528747 inference='protein motif:TFAM:TIGR01324' locus_tag=Pecwa_0384 note='catalyzes the formation of L-homocysteine from cystathionine' product='cystathionine beta-lyase' protein_id=YP_003257834.1 transl_table=11
NC_013421	GenBank	CDS	412946	414238	+	-1	.	codon_start=1 db_xref=GI:261819729 db_xref=InterPro:IPR004681 db_xref=InterPro:IPR010656 db_xref=GeneID:8528748 inference='protein motif:TFAM:TIGR00786' locus_tag=Pecwa_0385 note='TIGRFAM: TRAP dicarboxylate transporter DctM subunit; PFAM: TRAP C4-dicarboxylate transporter permease DctM subunit; KEGG: eca:ECA0355 DedA family membrane protein' product='TRAP dicarboxylate transporter subunit DctM' …
NC_013421	GenBank	CDS	414256	414762	+	-1	.	codon_start=1 db_xref=GI:261819730 db_xref=InterPro:IPR007387 db_xref=GeneID:8528749 inference='protein motif:PFAM:PF04290' locus_tag=Pecwa_0386 note='PFAM: tripartite ATP-independent periplasmic transporter DctQ component; KEGG: eca:ECA0356 hypothetical protein' product='tripartite ATP-independent periplasmic transporter DctQ component' protein_id=YP_003257836.1 transl_table=11
NC_013421	GenBank	CDS	414888	415865	+	-1	.	codon_start=1 db_xref=GI:261819731 db_xref=InterPro:IPR004682 db_xref=InterPro:IPR018389 db_xref=GeneID:8528750 inference='protein motif:TFAM:TIGR00787' locus_tag=Pecwa_0387 note='TIGRFAM: TRAP dicarboxylate transporter DctP subunit; PFAM: extracellular solute-binding protein, family 7, bacteria; KEGG: eca:ECA0357 substrate-binding periplasmic protein' product='TRAP dicarboxylate transporter subu…
NC_013421	GenBank	CDS	416537	417535	+	1	.	codon_start=1 db_xref=GI:261819732 db_xref=InterPro:IPR002898 db_xref=InterPro:IPR014164 db_xref=GeneID:8528751 inference='protein motif:TFAM:TIGR02797' locus_tag=Pecwa_0388 note='TIGRFAM: tonB-system energizer ExbB; PFAM: MotA/TolQ/ExbB proton channel; KEGG: pct:PC1_0345 TonB-system energizer ExbB' product='tonB-system energizer ExbB' protein_id=YP_003257838.1 transl_table=11
NC_013421	GenBank	CDS	417539	417964	+	1	.	codon_start=1 db_xref=GI:261819733 db_xref=InterPro:IPR003400 db_xref=InterPro:IPR014170 db_xref=GeneID:8528752 inference='protein motif:TFAM:TIGR02803' locus_tag=Pecwa_0389 note='membrane spanning protein in TonB-ExbB-ExbD complex; involved in the tonB-independent energy-dependent transport iron-siderophore complexes and vitamin B12 into the cell' product='biopolymer transporter ExbD' protein_id…
NC_013421	GenBank	CDS	418188	419207	+	-1	.	codon_start=1 db_xref=GI:261819734 db_xref=GeneID:8528753 inference='similar to AA sequence:KEGG:ECIAI1_4101' locus_tag=Pecwa_0390 note='KEGG: ecr:ECIAI1_4101 hypothetical protein' product='hypothetical protein' protein_id=YP_003257840.1 transl_table=11
NC_013421	GenBank	CDS	419608	420627	+	-1	.	codon_start=1 db_xref=GI:261819735 db_xref=InterPro:IPR000843 db_xref=InterPro:IPR001761 db_xref=InterPro:IPR012781 db_xref=GeneID:8528754 inference='protein motif:TFAM:TIGR02417' locus_tag=Pecwa_0391 note='KEGG: eca:ECA0360 sucrose operon repressor; TIGRFAM: D-fructose-responsive transcription factor; PFAM: regulatory protein LacI; periplasmic binding protein/LacI transcriptional regulator; SMAR…
NC_013421	GenBank	CDS	420658	422067	+	-1	.	codon_start=1 db_xref=GI:261819736 db_xref=InterPro:IPR001362 db_xref=InterPro:IPR006232 db_xref=InterPro:IPR013148 db_xref=InterPro:IPR013189 db_xref=InterPro:IPR018053 db_xref=GeneID:8528755 inference='protein motif:TFAM:TIGR01322' locus_tag=Pecwa_0392 note='KEGG: eca:ECA0361 sucrose-6-phosphate hydrolase; TIGRFAM: sucrose-6-phosphate hydrolase; PFAM: glycosyl hydrolase family 32 domain protein…
NC_013421	GenBank	CDS	422064	423437	+	-1	.	codon_start=1 db_xref=GI:261819737 db_xref=InterPro:IPR001996 db_xref=InterPro:IPR003352 db_xref=InterPro:IPR004719 db_xref=InterPro:IPR010973 db_xref=InterPro:IPR011535 db_xref=InterPro:IPR013013 db_xref=InterPro:IPR018113 db_xref=GeneID:8528756 inference='protein motif:TFAM:TIGR01996' locus_tag=Pecwa_0393 note='TIGRFAM: PTS system, sucrose-specific IIBC subunit; PTS system, glucose-like IIB sub…
NC_013421	GenBank	CDS	423508	425067	+	-1	.	codon_start=1 db_xref=GI:261819738 db_xref=InterPro:IPR003192 db_xref=GeneID:8528757 inference='protein motif:PFAM:PF02264' locus_tag=Pecwa_0394 note='PFAM: porin; KEGG: pct:PC1_0350 porin' product=porin protein_id=YP_003257844.1 transl_table=11
NC_013421	GenBank	CDS	425255	426190	+	-1	.	codon_start=1 db_xref=GI:261819739 db_xref=InterPro:IPR002139 db_xref=InterPro:IPR002173 db_xref=InterPro:IPR011611 db_xref=GeneID:8528758 inference='protein motif:PFAM:PF00294' locus_tag=Pecwa_0395 note='phosphorylates aminoimidazole ribotide (AIR) which forms 4-amino-5-hydroxymethyl-2-methylpyrimidine phosphate (HMP-P); synthesis of HMP-P from AIR is complex and requires the product of thiC gen…
NC_013421	GenBank	CDS	426661	427212	+	1	.	codon_start=1 db_xref=GI:261819740 db_xref=InterPro:IPR007607 db_xref=GeneID:8528759 inference='protein motif:PFAM:PF04519' locus_tag=Pecwa_0396 note='PFAM: protein of unknown function DUF583; KEGG: eca:ECA0365 hypothetical protein' product='hypothetical protein' protein_id=YP_003257846.1 transl_table=11
NC_013421	GenBank	CDS	427240	429963	+	1	.	codon_start=1 db_xref=GI:261819741 db_xref=InterPro:IPR006474 db_xref=InterPro:IPR014001 db_xref=InterPro:IPR014021 db_xref=GeneID:8528760 inference='protein motif:TFAM:TIGR01587' locus_tag=Pecwa_0397 note='TIGRFAM: CRISPR-associated helicase Cas3; SMART: DEAD/DEAH box helicase; KEGG: dda:Dd703_3591 CRISPR-associated helicase Cas3' product='CRISPR-associated helicase Cas3' protein_id=YP_003257847…
NC_013421	GenBank	CDS	430597	432168	+	1	.	codon_start=1 db_xref=GI:261819742 db_xref=InterPro:IPR013381 db_xref=GeneID:8528761 inference='protein motif:TFAM:TIGR02547' locus_tag=Pecwa_0398 note='TIGRFAM: CRISPR-associated protein, Cse1 family; PFAM: CRISPR-associated protein Cse1; KEGG: dda:Dd703_3590 CRISPR-associated protein, CSE1 family' product='CRISPR-associated protein, Cse1 family' protein_id=YP_003257848.1 transl_table=11
NC_013421	GenBank	CDS	432152	432787	+	1	.	codon_start=1 db_xref=GI:261819743 db_xref=InterPro:IPR013382 db_xref=GeneID:8528762 inference='protein motif:TFAM:TIGR02548' locus_tag=Pecwa_0399 note='TIGRFAM: CRISPR-associated protein, Cse2 family; PFAM: CRISPR-associated protein Cse2; KEGG: dda:Dd703_3589 CRISPR-associated protein, CSE2 family' product='CRISPR-associated protein, Cse2 family' protein_id=YP_003257849.1 transl_table=11
NC_013421	GenBank	CDS	432791	433858	+	1	.	codon_start=1 db_xref=GI:261819744 db_xref=InterPro:IPR010148 db_xref=GeneID:8528763 inference='protein motif:TFAM:TIGR01869' locus_tag=Pecwa_0400 note='TIGRFAM: CRISPR-associated protein, Cse4 family; PFAM: CRISPR-associated protein CT1975; KEGG: dda:Dd703_3588 CRISPR-associated protein, CSE4 family' product='CRISPR-associated protein, Cse4 family' protein_id=YP_003257850.1 transl_table=11
NC_013421	GenBank	CDS	433868	434602	+	1	.	codon_start=1 db_xref=GI:261819745 db_xref=InterPro:IPR010147 db_xref=InterPro:IPR013422 db_xref=GeneID:8528764 inference='protein motif:TFAM:TIGR01868' locus_tag=Pecwa_0401 note='TIGRFAM: CRISPR-associated protein Cas5 family; CRISPR-associated protein Cas5; PFAM: CRISPR-associated protein CT1976; KEGG: dda:Dd703_3587 CRISPR-associated protein Cas5 family' product='CRISPR-associated protein Cas5…
NC_013421	GenBank	CDS	434602	435249	+	1	.	codon_start=1 db_xref=GI:261819746 db_xref=InterPro:IPR010179 db_xref=GeneID:8528765 inference='protein motif:TFAM:TIGR01907' locus_tag=Pecwa_0402 note='TIGRFAM: CRISPR-associated protein, Cse3 family; PFAM: CRISPR-associated protein CT1974; KEGG: dda:Dd703_3586 CRISPR-associated protein, CSE3 family' product='CRISPR-associated protein, Cse3 family' protein_id=YP_003257852.1 transl_table=11
NC_013421	GenBank	CDS	435277	436194	+	1	.	codon_start=1 db_xref=GI:261819747 db_xref=InterPro:IPR002729 db_xref=InterPro:IPR019851 db_xref=GeneID:8528766 inference='protein motif:TFAM:TIGR03638' locus_tag=Pecwa_0403 note='TIGRFAM: CRISPR-associated protein Cas1; PFAM: protein of unknown function DUF48; KEGG: dda:Dd703_3585 CRISPR-associated protein Cas1' product='CRISPR-associated protein Cas1' protein_id=YP_003257853.1 transl_table=11
NC_013421	GenBank	CDS	436195	436488	+	1	.	codon_start=1 db_xref=GI:261819748 db_xref=InterPro:IPR010152 db_xref=GeneID:8528767 inference='protein motif:TFAM:TIGR01873' locus_tag=Pecwa_0404 note='TIGRFAM: CRISPR-associated protein Cas2; PFAM: CRISPR-associated protein Cas2; KEGG: dda:Dd703_3584 CRISPR-associated protein Cas2' product='CRISPR-associated protein Cas2' protein_id=YP_003257854.1 transl_table=11
NC_013421	GenBank	CDS	437595	437966	+	-1	.	codon_start=1 db_xref=GI:261819749 db_xref=InterPro:IPR001387 db_xref=GeneID:8528768 inference='protein motif:PFAM:PF01381' locus_tag=Pecwa_0405 note='PFAM: hypothetical protein; SMART: hypothetical protein; KEGG: esa:ESA_00803 hypothetical protein' product='XRE family transcriptional regulator' protein_id=YP_003257855.1 transl_table=11
NC_013421	GenBank	CDS	438040	438300	+	-1	.	codon_start=1 db_xref=GI:261819750 db_xref=InterPro:IPR007712 db_xref=GeneID:8528769 inference='protein motif:PFAM:PF05016' locus_tag=Pecwa_0406 note='PFAM: plasmid stabilization system; KEGG: ypb:YPTS_3250 plasmid stabilization system protein' product='plasmid stabilization system' protein_id=YP_003257856.1 transl_table=11
NC_013421	GenBank	CDS	438451	438756	+	1	.	codon_start=1 db_xref=GI:261819751 db_xref=InterPro:IPR018669 db_xref=GeneID:8528770 inference='protein motif:PFAM:PF09907' locus_tag=Pecwa_0407 note='PFAM: protein of unknown function DUF2136; KEGG: eca:ECA0366 hypothetical protein' product='hypothetical protein' protein_id=YP_003257857.1 transl_table=11
NC_013421	GenBank	CDS	438753	439169	+	1	.	codon_start=1 db_xref=GI:261819752 db_xref=InterPro:IPR001387 db_xref=GeneID:8528771 inference='protein motif:PFAM:PF01381' locus_tag=Pecwa_0408 note='PFAM: hypothetical protein; SMART: hypothetical protein; KEGG: eca:ECA0367 DNA-binding protein' product='XRE family transcriptional regulator' protein_id=YP_003257858.1 transl_table=11
NC_013421	GenBank	CDS	439267	439362	+	1	.	codon_start=1 db_xref=GI:261819753 db_xref=GeneID:8528772 inference='ab initio prediction:Prodigal:1.4' locus_tag=Pecwa_0409 product='hypothetical protein' protein_id=YP_003257859.1 transl_table=11
NC_013421	GenBank	CDS	440027	440485	+	1	.	codon_start=1 db_xref=GI:261819754 db_xref=GeneID:8528773 inference='similar to AA sequence:KEGG:PC1_0353' locus_tag=Pecwa_0410 note='KEGG: pct:PC1_0353 hypothetical protein' product='hypothetical protein' protein_id=YP_003257860.1 transl_table=11
NC_013421	GenBank	CDS	440566	441918	+	-1	.	codon_start=1 db_xref=GI:261819755 db_xref=InterPro:IPR002129 db_xref=InterPro:IPR018247 db_xref=GeneID:8528774 inference='protein motif:PFAM:PF00282' locus_tag=Pecwa_0411 note='PFAM: pyridoxal-dependent decarboxylase; KEGG: eca:ECA0369 pyridoxal-dependent decarboxylase' product='pyridoxal-dependent decarboxylase' protein_id=YP_003257861.1 transl_table=11
NC_013421	GenBank	CDS	441949	443235	+	-1	.	codon_start=1 db_xref=GI:261819756 db_xref=InterPro:IPR011701 db_xref=GeneID:8528775 inference='protein motif:PFAM:PF07690' locus_tag=Pecwa_0412 note='PFAM: major facilitator superfamily MFS_1; KEGG: eca:ECA0370 hypothetical protein' product='major facilitator superfamily protein' protein_id=YP_003257862.1 transl_table=11
NC_013421	GenBank	CDS	443375	443821	+	1	.	codon_start=1 db_xref=GI:261819757 db_xref=InterPro:IPR002577 db_xref=GeneID:8528776 inference='protein motif:PFAM:PF01638' locus_tag=Pecwa_0413 note='PFAM: helix-turn-helix HxlR type; KEGG: pct:PC1_0356 HxlR family transcriptional regulator' product='HxlR family transcriptional regulator' protein_id=YP_003257863.1 transl_table=11
NC_013421	GenBank	CDS	443831	444328	+	1	.	codon_start=1 db_xref=GI:261819758 db_xref=GeneID:8528777 inference='similar to AA sequence:KEGG:ECA0372' locus_tag=Pecwa_0414 note='KEGG: eca:ECA0372 hypothetical protein' product='hypothetical protein' protein_id=YP_003257864.1 transl_table=11
NC_013421	GenBank	CDS	444355	445008	+	1	.	codon_start=1 db_xref=GI:261819759 db_xref=GeneID:8528778 inference='similar to AA sequence:KEGG:ECA0373' locus_tag=Pecwa_0415 note='KEGG: eca:ECA0373 hypothetical protein' product='hypothetical protein' protein_id=YP_003257865.1 transl_table=11
NC_013421	GenBank	CDS	445020	445484	+	-1	.	codon_start=1 db_xref=GI:261819760 db_xref=InterPro:IPR001989 db_xref=InterPro:IPR012837 db_xref=GeneID:8528779 gene=nrdG inference='protein motif:TFAM:TIGR02491' locus_tag=Pecwa_0416 note='activates anaerobic ribonucleoside-triphosphate reductase under anaerobic conditions' product='anaerobic ribonucleotide reductase-activating protein' protein_id=YP_003257866.1 transl_table=11
NC_013421	GenBank	CDS	445566	447704	+	-1	.	EC_number=1.17.4.2 codon_start=1 db_xref=GI:261819761 db_xref=InterPro:IPR001150 db_xref=InterPro:IPR005144 db_xref=InterPro:IPR012833 db_xref=InterPro:IPR019777 db_xref=GeneID:8528780 inference='protein motif:TFAM:TIGR02487' locus_tag=Pecwa_0417 note='Catalyzes the reduction of nucleoside 5'-triphosphates to 2'-deoxynucleoside 5'-triphosphates' product='anaerobic ribonucleoside triphosphate redu…
NC_013421	GenBank	CDS	448105	448491	+	-1	.	codon_start=1 db_xref=GI:261819762 db_xref=InterPro:IPR006056 db_xref=InterPro:IPR006175 db_xref=InterPro:IPR019897 db_xref=GeneID:8528781 inference='protein motif:TFAM:TIGR00004' locus_tag=Pecwa_0418 note='TIGRFAM: endoribonuclease L-PSP; PFAM: endoribonuclease L-PSP; KEGG: pct:PC1_0365 endoribonuclease L-PSP' product='endoribonuclease L-PSP' protein_id=YP_003257868.1 transl_table=11
NC_013421	GenBank	CDS	448590	449054	+	-1	.	codon_start=1 db_xref=GI:261819763 db_xref=InterPro:IPR002801 db_xref=InterPro:IPR020542 db_xref=InterPro:IPR020545 db_xref=GeneID:8528782 inference='protein motif:TFAM:TIGR00240' locus_tag=Pecwa_0419 note='involved in the allosteric regulation of aspartate carbamoyltransferase' product='aspartate carbamoyltransferase regulatory subunit' protein_id=YP_003257869.1 transl_table=11
NC_013421	GenBank	CDS	449070	450005	+	-1	.	EC_number=2.1.3.2 codon_start=1 db_xref=GI:261819764 db_xref=InterPro:IPR002082 db_xref=InterPro:IPR006130 db_xref=InterPro:IPR006131 db_xref=InterPro:IPR006132 db_xref=GeneID:8528783 gene=pyrB inference='protein motif:TFAM:TIGR00670' locus_tag=Pecwa_0420 note='catalyzes the transfer of the carbamoyl moiety from carbamoyl phosphate to L- aspartate in pyrimidine biosynthesis' product='aspartate ca…
NC_013421	GenBank	CDS	450454	450918	+	1	.	codon_start=1 db_xref=GI:261819765 db_xref=InterPro:IPR004375 db_xref=GeneID:8528784 inference='protein motif:PFAM:PF04074' locus_tag=Pecwa_0421 note='PFAM: conserved hypothetical protein; KEGG: eca:ECA0383 hypothetical protein' product='hypothetical protein' protein_id=YP_003257871.1 transl_table=11
NC_013421	GenBank	CDS	451293	451976	+	1	.	codon_start=1 db_xref=GI:261819766 db_xref=InterPro:IPR000792 db_xref=GeneID:8528785 inference='protein motif:PFAM:PF00196' locus_tag=Pecwa_0422 note='PFAM: regulatory protein LuxR; SMART: regulatory protein LuxR; KEGG: pct:PC1_0371 LuxR family transcriptional regulator' product='LuxR family transcriptional regulator' protein_id=YP_003257872.1 transl_table=11
NC_013421	GenBank	CDS	451981	452646	+	1	.	codon_start=1 db_xref=GI:261819767 db_xref=InterPro:IPR000792 db_xref=InterPro:IPR013656 db_xref=GeneID:8528786 inference='protein motif:PFAM:PF08448' locus_tag=Pecwa_0423 note='PFAM: hypothetical protein; SMART: regulatory protein LuxR; KEGG: pct:PC1_0372 PAS/PAC sensor protein' product='LuxR family transcriptional regulator' protein_id=YP_003257873.1 transl_table=11
NC_013421	GenBank	CDS	452817	453824	+	-1	.	codon_start=1 db_xref=GI:261819768 db_xref=InterPro:IPR002082 db_xref=InterPro:IPR002292 db_xref=InterPro:IPR006130 db_xref=InterPro:IPR006131 db_xref=InterPro:IPR006132 db_xref=GeneID:8528788 inference='protein motif:TFAM:TIGR00658' locus_tag=Pecwa_0425 note='catalyzes the formation of L-citrulline from carbamoyl phosphate and L-ornithine in arginine biosynthesis and degradation; E. coli K12 has…
NC_013421	GenBank	CDS	453986	454408	+	1	.	codon_start=1 db_xref=GI:261819769 db_xref=InterPro:IPR009671 db_xref=GeneID:8528789 inference='protein motif:PFAM:PF06877' locus_tag=Pecwa_0426 note='PFAM: protein of unknown function DUF1260; KEGG: pct:PC1_0375 hypothetical protein' product='hypothetical protein' protein_id=YP_003257875.1 transl_table=11
NC_013421	GenBank	CDS	454559	455062	+	-1	.	codon_start=1 db_xref=GI:261819770 db_xref=InterPro:IPR000182 db_xref=GeneID:8528790 inference='protein motif:PFAM:PF00583' locus_tag=Pecwa_0427 note='PFAM: GCN5-related N-acetyltransferase; KEGG: eca:ECA0386 acetyltransferase' product='N-acetyltransferase GCN5' protein_id=YP_003257876.1 transl_table=11
NC_013421	GenBank	CDS	455357	456538	+	1	.	codon_start=1 db_xref=GI:261819771 db_xref=InterPro:IPR010295 db_xref=GeneID:8528791 inference='protein motif:PFAM:PF05987' locus_tag=Pecwa_0428 note='PFAM: protein of unknown function DUF898 transmembrane; KEGG: eca:ECA0387 hypothetical protein' product='hypothetical protein' protein_id=YP_003257877.1 transl_table=11
NC_013421	GenBank	CDS	456555	457592	+	1	.	codon_start=1 db_xref=GI:261819772 db_xref=InterPro:IPR001915 db_xref=GeneID:8528792 inference='protein motif:PFAM:PF01435' locus_tag=Pecwa_0429 note='PFAM: peptidase M48 Ste24p; KEGG: pct:PC1_0378 peptidase M48 Ste24p' product='peptidase M48 Ste24p' protein_id=YP_003257878.1 transl_table=11
NC_013421	GenBank	CDS	457934	459013	+	1	.	codon_start=1 db_xref=GI:261819773 db_xref=InterPro:IPR000073 db_xref=GeneID:8528793 inference='protein motif:PRIAM:2.3.1.31' locus_tag=Pecwa_0430 note='PFAM: alpha/beta hydrolase fold; KEGG: pct:PC1_0379 homoserine O-acetyltransferase' product='hypothetical protein' protein_id=YP_003257879.1 transl_table=11
NC_013421	GenBank	CDS	459227	460846	+	1	.	codon_start=1 db_xref=GI:261819774 db_xref=InterPro:IPR003660 db_xref=InterPro:IPR004089 db_xref=InterPro:IPR004090 db_xref=GeneID:8528794 inference='protein motif:PFAM:PF00015' locus_tag=Pecwa_0431 note='PFAM: chemotaxis sensory transducer; histidine kinase HAMP region domain protein; SMART: chemotaxis sensory transducer; histidine kinase HAMP region domain protein; KEGG: pct:PC1_0380 methyl-acc…
NC_013421	GenBank	CDS	461098	462876	+	1	.	codon_start=1 db_xref=GI:261819775 db_xref=InterPro:IPR005565 db_xref=InterPro:IPR013686 db_xref=GeneID:8528795 inference='protein motif:PFAM:PF08479' locus_tag=Pecwa_0432 note='PFAM: polypeptide-transport-associated domain protein ShlB-type; Hemolysin activator HlyB domain protein; KEGG: eca:ECA0391 activator or transporter protein of haemolysin-like protein' product='polypeptide-transport-assoc…
NC_013421	GenBank	CDS	462948	469985	+	1	.	codon_start=1 db_xref=GI:261819776 db_xref=InterPro:IPR006914 db_xref=InterPro:IPR008619 db_xref=InterPro:IPR008638 db_xref=InterPro:IPR010069 db_xref=InterPro:IPR016160 db_xref=GeneID:8528796 inference='protein motif:TFAM:TIGR01901' locus_tag=Pecwa_0433 note='TIGRFAM: filamentous haemagglutinin family outer membrane protein; adhesin HecA family; PFAM: filamentous haemagglutinin domain protein; H…
NC_013421	GenBank	CDS	469991	470350	+	1	.	codon_start=1 db_xref=GI:261819777 db_xref=GeneID:8528797 inference='ab initio prediction:Prodigal:1.4' locus_tag=Pecwa_0434 product='hypothetical protein' protein_id=YP_003257883.1 transl_table=11
NC_013421	GenBank	CDS	471965	472360	+	1	.	codon_start=1 db_xref=GI:261819778 db_xref=GeneID:8528800 inference='similar to AA sequence:KEGG:PAU_03360' locus_tag=Pecwa_0437 note='KEGG: pay:PAU_03360 hypothetical protein' product='hypothetical protein' protein_id=YP_003257884.1 transl_table=11
NC_013421	GenBank	CDS	472361	472903	+	-1	.	codon_start=1 db_xref=GI:261819779 db_xref=InterPro:IPR002745 db_xref=GeneID:8528801 inference='protein motif:PFAM:PF01885' locus_tag=Pecwa_0438 note='PFAM: phosphotransferase KptA/Tpt1; KEGG: eca:ECA0395 RNA 2'-phosphotransferase' product='phosphotransferase KptA/Tpt1' protein_id=YP_003257885.1 transl_table=11
NC_013421	GenBank	CDS	472963	473205	+	-1	.	codon_start=1 db_xref=GI:261819780 db_xref=InterPro:IPR014944 db_xref=GeneID:8528802 inference='protein motif:PFAM:PF08845' locus_tag=Pecwa_0439 note='PFAM: Domain of unknown function DUF1813 HSP20-like; KEGG: eca:ECA4289 hypothetical protein' product='hypothetical protein' protein_id=YP_003257886.1 transl_table=11
NC_013421	GenBank	CDS	473441	474451	+	1	.	codon_start=1 db_xref=GI:261819781 db_xref=GeneID:8528803 inference='similar to AA sequence:KEGG:RHECIAT_PB0000188' locus_tag=Pecwa_0440 note='KEGG: rec:RHECIAT_PB0000188 hypothetical protein' product='hypothetical protein' protein_id=YP_003257887.1 transl_table=11
NC_013421	GenBank	CDS	474454	475074	+	1	.	codon_start=1 db_xref=GI:261819782 db_xref=InterPro:IPR001123 db_xref=GeneID:8528804 inference='protein motif:PFAM:PF01810' locus_tag=Pecwa_0441 note='PFAM: lysine exporter (LYSE/YGGA); KEGG: mlo:mlr3188 hypothetical protein' product='lysine exporter protein LysE/YggA' protein_id=YP_003257888.1 transl_table=11
NC_013421	GenBank	CDS	475164	478019	+	-1	.	codon_start=1 db_xref=GI:261819783 db_xref=InterPro:IPR001412 db_xref=InterPro:IPR002300 db_xref=InterPro:IPR002303 db_xref=InterPro:IPR013155 db_xref=InterPro:IPR015413 db_xref=InterPro:IPR019499 db_xref=InterPro:IPR019754 db_xref=GeneID:8528805 gene=valS inference='protein motif:TFAM:TIGR00422' locus_tag=Pecwa_0442 note='valine--tRNA ligase; ValRS; converts valine ATP and tRNA(Val) to AMP PPi a…
NC_013421	GenBank	misc_feature	475170	478019	+	-1	.	db_xref=CDD:180225 gene=valS locus_tag=Pecwa_0442 note='valyl-tRNA synthetase; Reviewed; Region: valS; PRK05729'
NC_013421	GenBank	misc_feature	477447	477923	+	-1	.	db_xref=CDD:185677 gene=valS locus_tag=Pecwa_0442 note='catalytic core domain of valyl-tRNA synthetases; Region: ValRS_core; cd00817'
NC_013421	GenBank	misc_feature	477102	477395	+	-1	.	db_xref=CDD:205781 gene=valS locus_tag=Pecwa_0442 note='Leucyl-tRNA synthetase, Domain 2; Region: tRNA-synt_1_2; pfam13603'
NC_013421	GenBank	misc_feature	476130	476921	+	-1	.	db_xref=CDD:185677 gene=valS locus_tag=Pecwa_0442 note='catalytic core domain of valyl-tRNA synthetases; Region: ValRS_core; cd00817'
NC_013421	GenBank	misc_feature	475728	476132	+	-1	.	db_xref=CDD:153416 gene=valS locus_tag=Pecwa_0442 note='Anticodon-binding domain of valyl tRNA synthetases; Region: Anticodon_Ia_Val; cd07962'
NC_013421	GenBank	misc_feature	475857	476129	+	-1	.	db_xref=CDD:153416 gene=valS locus_tag=Pecwa_0442 note='tRNA binding surface [nucleotide binding]; other site'
NC_013421	GenBank	misc_feature	475173	475370	+	-1	.	db_xref=CDD:151031 gene=valS locus_tag=Pecwa_0442 note='Valyl tRNA synthetase tRNA binding arm; Region: Val_tRNA-synt_C; pfam10458'
NC_013421	GenBank	CDS	478032	478481	+	-1	.	EC_number=2.7.7.7 codon_start=1 db_xref=GI:261819784 db_xref=InterPro:IPR007459 db_xref=GeneID:8528806 inference='protein motif:PRIAM:2.7.7.7' locus_tag=Pecwa_0443 note='binds to single-strand binding (SSB) protein and acts as a bridge between the DnaX clamp loader complex and the SSB' product='DNA polymerase III subunit chi' protein_id=YP_003257890.1 transl_table=11
NC_013421	GenBank	CDS	478586	480097	+	-1	.	EC_number=3.4.11.1 codon_start=1 db_xref=GI:261819785 db_xref=InterPro:IPR000819 db_xref=InterPro:IPR008283 db_xref=GeneID:8528807 inference='protein motif:PRIAM:3.4.11.1' locus_tag=Pecwa_0444 note='catalyzes the removal of N-terminal amino acids preferably leucine from various peptides' product='leucyl aminopeptidase' protein_id=YP_003257891.1 transl_table=11
NC_013421	GenBank	CDS	480379	481491	+	1	.	codon_start=1 db_xref=GI:261819786 db_xref=InterPro:IPR005495 db_xref=GeneID:8528808 inference='protein motif:PFAM:PF03739' locus_tag=Pecwa_0445 note='PFAM: permease YjgP/YjgQ family protein; KEGG: pct:PC1_0389 permease YjgP/YjgQ family protein' product='YjgP/YjgQ family permease' protein_id=YP_003257892.1 transl_table=11
NC_013421	GenBank	CDS	481491	482567	+	1	.	codon_start=1 db_xref=GI:261819787 db_xref=InterPro:IPR005495 db_xref=GeneID:8528809 inference='protein motif:PFAM:PF03739' locus_tag=Pecwa_0446 note='PFAM: permease YjgP/YjgQ family protein; KEGG: pct:PC1_0390 permease YjgP/YjgQ family protein' product='YjgP/YjgQ family permease' protein_id=YP_003257893.1 transl_table=11
NC_013421	GenBank	gene	482784	482868	+	1	.	db_xref=GeneID:8528810 locus_tag=Pecwa_R0014 note=tRNA-Leu1
NC_013421	GenBank	tRNA	482784	482868	+	1	.	db_xref=GeneID:8528810 locus_tag=Pecwa_R0014 product=tRNA-Leu
NC_013421	GenBank	CDS	483089	484348	+	1	.	codon_start=1 db_xref=GI:261819788 db_xref=InterPro:IPR002104 db_xref=GeneID:8528811 inference='protein motif:PFAM:PF00589' locus_tag=Pecwa_0447 note='PFAM: integrase; KEGG: dze:Dd1591_3702 integrase' product=integrase protein_id=YP_003257894.1 transl_table=11
NC_013421	GenBank	CDS	484399	484689	+	1	.	codon_start=1 db_xref=GI:261819789 db_xref=GeneID:8528812 inference='ab initio prediction:Prodigal:1.4' locus_tag=Pecwa_0448 product='hypothetical protein' protein_id=YP_003257895.1 transl_table=11
NC_013421	GenBank	CDS	484740	485012	+	1	.	codon_start=1 db_xref=GI:261819790 db_xref=InterPro:IPR003220 db_xref=GeneID:8528813 inference='protein motif:PFAM:PF03811' locus_tag=Pecwa_0449 note='PFAM: Insertion element protein; KEGG: sdy:SDY_P213 iso-IS1 ORF1' product='Insertion element protein' protein_id=YP_003257896.1 transl_table=11
NC_013421	GenBank	CDS	485409	486989	+	-1	.	codon_start=1 db_xref=GI:261819791 db_xref=InterPro:IPR002789 db_xref=GeneID:8528815 inference='protein motif:PFAM:PF01935' locus_tag=Pecwa_0451 note='PFAM: protein of unknown function DUF87; KEGG: smt:Smal_1674 protein of unknown function DUF87' product='hypothetical protein' protein_id=YP_003257897.1 transl_table=11
NC_013421	GenBank	CDS	486979	488157	+	-1	.	codon_start=1 db_xref=GI:261819792 db_xref=GeneID:8528816 inference='similar to AA sequence:KEGG:Smal_1675' locus_tag=Pecwa_0452 note='KEGG: smt:Smal_1675 hypothetical protein' product='hypothetical protein' protein_id=YP_003257898.1 transl_table=11
NC_013421	GenBank	CDS	489899	490888	+	-1	.	codon_start=1 db_xref=GI:261819793 db_xref=InterPro:IPR001091 db_xref=InterPro:IPR002295 db_xref=InterPro:IPR002941 db_xref=InterPro:IPR017985 db_xref=GeneID:8528818 inference='protein motif:PFAM:PF01555' locus_tag=Pecwa_0454 note='PFAM: DNA methylase N-4/N-6; KEGG: sek:SSPA3985 DNA methyltransferase SptAIM; protects DNA against PvuII endonuclease' product='DNA methylase N-4/N-6' protein_id=YP_00…
NC_013421	GenBank	CDS	490944	491180	+	1	.	codon_start=1 db_xref=GI:261819794 db_xref=InterPro:IPR001387 db_xref=GeneID:8528819 inference='protein motif:PFAM:PF01381' locus_tag=Pecwa_0455 note='PFAM: hypothetical protein; SMART: hypothetical protein; KEGG: sek:SSPA3986 subunit S of type I restriction-modification system' product='XRE family transcriptional regulator' protein_id=YP_003257900.1 transl_table=11
NC_013421	GenBank	CDS	491177	491740	+	1	.	EC_number=3.1.21.4 codon_start=1 db_xref=GI:261819795 db_xref=GeneID:8528820 inference='protein motif:PRIAM:3.1.21.4' locus_tag=Pecwa_0456 note='KEGG: sek:SSPA3987 subunit R of type I restriction-modification system' product='type II site-specific deoxyribonuclease' protein_id=YP_003257901.1 transl_table=11
NC_013421	GenBank	CDS	493458	493589	+	1	.	codon_start=1 db_xref=GI:261819796 db_xref=GeneID:8528822 inference='ab initio prediction:Prodigal:1.4' locus_tag=Pecwa_0458 product='hypothetical protein' protein_id=YP_003257902.1 transl_table=11
NC_013421	GenBank	CDS	493746	494207	+	1	.	codon_start=1 db_xref=GI:261819797 db_xref=GeneID:8528823 inference='similar to AA sequence:KEGG:YPK_3136' locus_tag=Pecwa_0459 note='KEGG: ypy:YPK_3136 hypothetical protein' product='hypothetical protein' protein_id=YP_003257903.1 transl_table=11
NC_013421	GenBank	CDS	494266	494793	+	1	.	codon_start=1 db_xref=GI:261819798 db_xref=GeneID:8528824 inference='similar to AA sequence:KEGG:Sbal_0630' locus_tag=Pecwa_0460 note='KEGG: sbl:Sbal_0630 hypothetical protein' product='hypothetical protein' protein_id=YP_003257904.1 transl_table=11
NC_013421	GenBank	CDS	495042	495275	+	-1	.	codon_start=1 db_xref=GI:261819799 db_xref=GeneID:8528825 inference='ab initio prediction:Prodigal:1.4' locus_tag=Pecwa_0461 product='hypothetical protein' protein_id=YP_003257905.1 transl_table=11
NC_013421	GenBank	CDS	495739	496221	+	-1	.	codon_start=1 db_xref=GI:261819800 db_xref=GeneID:8528826 inference='similar to AA sequence:KEGG:Ent638_4231' locus_tag=Pecwa_0462 note='KEGG: ent:Ent638_4231 hypothetical protein' product='hypothetical protein' protein_id=YP_003257906.1 transl_table=11
NC_013421	GenBank	CDS	496232	496936	+	-1	.	codon_start=1 db_xref=GI:261819801 db_xref=GeneID:8528827 inference='similar to AA sequence:KEGG:Ent638_4232' locus_tag=Pecwa_0463 note='KEGG: ent:Ent638_4232 hypothetical protein' product='hypothetical protein' protein_id=YP_003257907.1 transl_table=11
NC_013421	GenBank	CDS	496961	498496	+	-1	.	codon_start=1 db_xref=GI:261819802 db_xref=InterPro:IPR005532 db_xref=GeneID:8528828 inference='protein motif:PFAM:PF03781' locus_tag=Pecwa_0464 note='PFAM: protein of unknown function DUF323; KEGG: ent:Ent638_4233 hypothetical protein' product='hypothetical protein' protein_id=YP_003257908.1 transl_table=11
NC_013421	GenBank	CDS	498486	499718	+	-1	.	codon_start=1 db_xref=GI:261819803 db_xref=InterPro:IPR003838 db_xref=GeneID:8528829 inference='protein motif:PFAM:PF02687' locus_tag=Pecwa_0465 note='PFAM: protein of unknown function DUF214; KEGG: ent:Ent638_4234 hypothetical protein' product='hypothetical protein' protein_id=YP_003257909.1 transl_table=11
NC_013421	GenBank	CDS	499699	500367	+	-1	.	codon_start=1 db_xref=GI:261819804 db_xref=InterPro:IPR003439 db_xref=InterPro:IPR003593 db_xref=GeneID:8528830 inference='protein motif:PFAM:PF00005' locus_tag=Pecwa_0466 note='PFAM: ABC transporter; SMART: ATPase AAA; KEGG: ent:Ent638_4235 ABC transporter' product='ABC transporter' protein_id=YP_003257910.1 transl_table=11
NC_013421	GenBank	CDS	500385	502364	+	-1	.	codon_start=1 db_xref=GI:261819805 db_xref=InterPro:IPR002035 db_xref=GeneID:8528831 inference='protein motif:PFAM:PF00092' locus_tag=Pecwa_0467 note='PFAM: von Willebrand factor A; KEGG: ent:Ent638_4236 von Willebrand factor, type A' product='von Willebrand factor A' protein_id=YP_003257911.1 transl_table=11
NC_013421	GenBank	CDS	502374	503354	+	-1	.	codon_start=1 db_xref=GI:261819806 db_xref=GeneID:8528832 inference='similar to AA sequence:KEGG:Ent638_4237' locus_tag=Pecwa_0468 note='KEGG: ent:Ent638_4237 hypothetical protein' product='hypothetical protein' protein_id=YP_003257912.1 transl_table=11
NC_013421	GenBank	CDS	503361	506027	+	-1	.	codon_start=1 db_xref=GI:261819807 db_xref=InterPro:IPR009081 db_xref=InterPro:IPR017030 db_xref=GeneID:8528833 inference='protein motif:PFAM:PF10139' locus_tag=Pecwa_0469 note='PFAM: virulence effector, SrfC; KEGG: ent:Ent638_4238 hypothetical protein' product='virulence effector, SrfC' protein_id=YP_003257913.1 transl_table=11
NC_013421	GenBank	CDS	506027	509029	+	-1	.	codon_start=1 db_xref=GI:261819808 db_xref=InterPro:IPR009216 db_xref=GeneID:8528834 inference='protein motif:PFAM:PF07520' locus_tag=Pecwa_0470 note='PFAM: virulence protein SrfB; KEGG: ent:Ent638_4239 virulence protein SrfB' product='virulence protein SrfB' protein_id=YP_003257914.1 transl_table=11
NC_013421	GenBank	CDS	509030	510394	+	-1	.	codon_start=1 db_xref=GI:261819809 db_xref=GeneID:8528835 inference='similar to AA sequence:KEGG:Ent638_4240' locus_tag=Pecwa_0471 note='KEGG: ent:Ent638_4240 hypothetical protein' product='hypothetical protein' protein_id=YP_003257915.1 transl_table=11
NC_013421	GenBank	CDS	510760	511971	+	-1	.	codon_start=1 db_xref=GI:261819810 db_xref=InterPro:IPR002035 db_xref=GeneID:8528836 inference='protein motif:PFAM:PF00092' locus_tag=Pecwa_0472 note='PFAM: von Willebrand factor A; SMART: von Willebrand factor A; KEGG: ent:Ent638_4241 von Willebrand factor, type A' product='von Willebrand factor A' protein_id=YP_003257916.1 transl_table=11
NC_013421	GenBank	CDS	512384	513505	+	1	.	codon_start=1 db_xref=GI:261819811 db_xref=InterPro:IPR003347 db_xref=InterPro:IPR013109 db_xref=GeneID:8528837 inference='protein motif:PFAM:PF08007' locus_tag=Pecwa_0473 note='PFAM: cupin; SMART: transcription factor jumonji jmjC domain protein; KEGG: pct:PC1_0392 cupin 4 family protein' product=cupin protein_id=YP_003257917.1 transl_table=11
NC_013421	GenBank	CDS	513802	514932	+	1	.	codon_start=1 db_xref=GI:261819812 db_xref=InterPro:IPR005152 db_xref=GeneID:8528838 inference='protein motif:PFAM:PF03583' locus_tag=Pecwa_0474 note='PFAM: secretory lipase; KEGG: eca:ECA0421 exported lipase' product='secretory lipase' protein_id=YP_003257918.1 transl_table=11
NC_013421	GenBank	CDS	514996	516174	+	-1	.	codon_start=1 db_xref=GI:261819813 db_xref=InterPro:IPR013525 db_xref=GeneID:8528839 inference='protein motif:PFAM:PF01061' locus_tag=Pecwa_0475 note='PFAM: ABC transporter; KEGG: pct:PC1_0394 ABC-2 type transporter' product='ABC transporter' protein_id=YP_003257919.1 transl_table=11
NC_013421	GenBank	CDS	516168	517286	+	-1	.	codon_start=1 db_xref=GI:261819814 db_xref=GeneID:8528840 inference='similar to AA sequence:KEGG:ECA0423' locus_tag=Pecwa_0476 note='KEGG: eca:ECA0423 hypothetical protein' product='hypothetical protein' protein_id=YP_003257920.1 transl_table=11
NC_013421	GenBank	CDS	517286	518284	+	-1	.	codon_start=1 db_xref=GI:261819815 db_xref=GeneID:8528841 inference='similar to AA sequence:KEGG:ECA0424' locus_tag=Pecwa_0477 note='KEGG: eca:ECA0424 hypothetical protein' product='hypothetical protein' protein_id=YP_003257921.1 transl_table=11
NC_013421	GenBank	CDS	518281	519696	+	-1	.	codon_start=1 db_xref=GI:261819816 db_xref=InterPro:IPR003423 db_xref=GeneID:8528842 inference='protein motif:PFAM:PF02321' locus_tag=Pecwa_0478 note='PFAM: outer membrane efflux protein; KEGG: pct:PC1_0397 outer membrane efflux protein' product='outer membrane efflux protein' protein_id=YP_003257922.1 transl_table=11
NC_013421	GenBank	CDS	520262	522052	+	-1	.	codon_start=1 db_xref=GI:261819817 db_xref=InterPro:IPR003439 db_xref=InterPro:IPR003593 db_xref=InterPro:IPR017871 db_xref=GeneID:8528843 inference='protein motif:PFAM:PF00005' locus_tag=Pecwa_0479 note='PFAM: ABC transporter; SMART: ATPase AAA; KEGG: cko:CKO_00841 hypothetical protein' product='ABC transporter' protein_id=YP_003257923.1 transl_table=11
NC_013421	GenBank	CDS	522326	523765	+	-1	.	codon_start=1 db_xref=GI:261819818 db_xref=InterPro:IPR000362 db_xref=InterPro:IPR004708 db_xref=InterPro:IPR018951 db_xref=InterPro:IPR020557 db_xref=GeneID:8528844 inference='protein motif:TFAM:TIGR00839' locus_tag=Pecwa_0480 note='catalyzes the formation of fumarate from aspartate' product='aspartate ammonia-lyase' protein_id=YP_003257924.1 transl_table=11
NC_013421	GenBank	CDS	524017	525012	+	-1	.	codon_start=1 db_xref=GI:261819819 db_xref=InterPro:IPR000847 db_xref=InterPro:IPR005119 db_xref=GeneID:8528845 inference='protein motif:PFAM:PF00126' locus_tag=Pecwa_0481 note='PFAM: regulatory protein LysR; LysR substrate-binding; KEGG: pct:PC1_0399 LysR family transcriptional regulator' product='LysR family transcriptional regulator' protein_id=YP_003257925.1 transl_table=11
NC_013421	GenBank	CDS	525737	526072	+	-1	.	codon_start=1 db_xref=GI:261819820 db_xref=GeneID:8528846 inference='similar to AA sequence:KEGG:PC1_0400' locus_tag=Pecwa_0482 note='KEGG: pct:PC1_0400 hypothetical protein' product='hypothetical protein' protein_id=YP_003257926.1 transl_table=11
NC_013421	GenBank	CDS	526654	526971	+	-1	.	codon_start=1 db_xref=GI:261819821 db_xref=InterPro:IPR001387 db_xref=GeneID:8528847 inference='protein motif:PFAM:PF01381' locus_tag=Pecwa_0483 note='PFAM: hypothetical protein; SMART: hypothetical protein; KEGG: pen:PSEEN5219 Cro/CI family transcriptional regulator' product='XRE family transcriptional regulator' protein_id=YP_003257927.1 transl_table=11
NC_013421	GenBank	CDS	527073	527417	+	-1	.	codon_start=1 db_xref=GI:261819822 db_xref=GeneID:8528848 inference='ab initio prediction:Prodigal:1.4' locus_tag=Pecwa_0484 note='KEGG: yen:YE0486 hypothetical protein' product='hypothetical protein' protein_id=YP_003257928.1 transl_table=11
NC_013421	GenBank	CDS	527432	527701	+	-1	.	codon_start=1 db_xref=GI:261819823 db_xref=GeneID:8528849 inference='similar to AA sequence:KEGG:YE0485' locus_tag=Pecwa_0485 note='KEGG: yen:YE0485 hypothetical protein' product='hypothetical protein' protein_id=YP_003257929.1 transl_table=11
NC_013421	GenBank	CDS	527862	529439	+	-1	.	codon_start=1 db_xref=GI:261819824 db_xref=InterPro:IPR002078 db_xref=InterPro:IPR003593 db_xref=InterPro:IPR009715 db_xref=InterPro:IPR011704 db_xref=GeneID:8528850 inference='protein motif:PFAM:PF06956' locus_tag=Pecwa_0486 note='PFAM: regulator of RNA terminal phosphate cyclase; sigma-54 factor interaction domain-containing protein; ATPase associated with various cellular activities AAA_5; SMA…
NC_013421	GenBank	CDS	529631	530866	+	1	.	codon_start=1 db_xref=GI:261819825 db_xref=InterPro:IPR001233 db_xref=GeneID:8528851 inference='protein motif:PFAM:PF01139' locus_tag=Pecwa_0487 note='PFAM: protein of unknown function UPF0027; KEGG: pct:PC1_0404 hypothetical protein' product='hypothetical protein' protein_id=YP_003257931.1 transl_table=11
NC_013421	GenBank	CDS	530871	531662	+	1	.	codon_start=1 db_xref=GI:261819826 db_xref=InterPro:IPR018775 db_xref=GeneID:8528852 inference='protein motif:PFAM:PF10127' locus_tag=Pecwa_0488 note='PFAM: nucleotidyltransferase, predicted; KEGG: pct:PC1_0405 hypothetical protein' product=nucleotidyltransferase protein_id=YP_003257932.1 transl_table=11
NC_013421	GenBank	CDS	531708	533309	+	1	.	codon_start=1 db_xref=GI:261819827 db_xref=GeneID:8528853 inference='similar to AA sequence:KEGG:YpAngola_A1898' locus_tag=Pecwa_0489 note='KEGG: ypg:YpAngola_A1898 hypothetical protein' product='hypothetical protein' protein_id=YP_003257933.1 transl_table=11
NC_013421	GenBank	CDS	533332	534114	+	-1	.	codon_start=1 db_xref=GI:261819828 db_xref=GeneID:8528854 inference='similar to AA sequence:KEGG:ECA0432' locus_tag=Pecwa_0490 note='KEGG: eca:ECA0432 hypothetical protein' product='hypothetical protein' protein_id=YP_003257934.1 transl_table=11
NC_013421	GenBank	CDS	534267	535364	+	1	.	codon_start=1 db_xref=GI:261819829 db_xref=InterPro:IPR011673 db_xref=GeneID:8528855 inference='protein motif:PFAM:PF07759' locus_tag=Pecwa_0491 note='PFAM: protein of unknown function DUF1615; KEGG: eca:ECA0433 lipoprotein' product='hypothetical protein' protein_id=YP_003257935.1 transl_table=11
NC_013421	GenBank	CDS	535460	537409	+	-1	.	codon_start=1 db_xref=GI:261819830 db_xref=InterPro:IPR003660 db_xref=InterPro:IPR004089 db_xref=InterPro:IPR004090 db_xref=InterPro:IPR010910 db_xref=InterPro:IPR013587 db_xref=GeneID:8528856 inference='protein motif:PFAM:PF08376' locus_tag=Pecwa_0492 note='PFAM: nitrate and nitrite sensing domain protein; chemotaxis sensory transducer; histidine kinase HAMP region domain protein; SMART: chemota…
NC_013421	GenBank	CDS	537760	540471	+	-1	.	codon_start=1 db_xref=GI:261819831 db_xref=InterPro:IPR000695 db_xref=InterPro:IPR001757 db_xref=InterPro:IPR004014 db_xref=InterPro:IPR005834 db_xref=InterPro:IPR006068 db_xref=InterPro:IPR006415 db_xref=InterPro:IPR008250 db_xref=InterPro:IPR018303 db_xref=GeneID:8528857 inference='protein motif:TFAM:TIGR01524' locus_tag=Pecwa_0493 note='TIGRFAM: magnesium-translocating P-type ATPase; ATPase, P…
NC_013421	GenBank	CDS	540549	540695	+	1	.	codon_start=1 db_xref=GI:261819832 db_xref=GeneID:8528858 inference='ab initio prediction:Prodigal:1.4' locus_tag=Pecwa_0494 product='hypothetical protein' protein_id=YP_003257938.1 transl_table=11
NC_013421	GenBank	CDS	540937	542514	+	-1	.	codon_start=1 db_xref=GI:261819833 db_xref=InterPro:IPR004089 db_xref=InterPro:IPR004090 db_xref=GeneID:8528859 inference='protein motif:PFAM:PF00015' locus_tag=Pecwa_0495 note='PFAM: chemotaxis sensory transducer; SMART: chemotaxis sensory transducer; KEGG: pct:PC1_0416 methyl-accepting chemotaxis sensory transducer' product='methyl-accepting chemotaxis sensory transducer' protein_id=YP_00325793…
NC_013421	GenBank	CDS	542943	543257	+	-1	.	codon_start=1 db_xref=GI:261819834 db_xref=InterPro:IPR008000 db_xref=InterPro:IPR013448 db_xref=GeneID:8528860 inference='protein motif:TFAM:TIGR02625' locus_tag=Pecwa_0496 note='TIGRFAM: L-rhamnose 1-epimerase; PFAM: protein of unknown function DUF718; KEGG: eca:ECA0437 hypothetical protein' product='L-rhamnose 1-epimerase' protein_id=YP_003257940.1 transl_table=11
NC_013421	GenBank	CDS	543342	544166	+	-1	.	EC_number=4.1.2.19 codon_start=1 db_xref=GI:261819835 db_xref=InterPro:IPR001303 db_xref=InterPro:IPR013447 db_xref=GeneID:8528861 inference='protein motif:TFAM:TIGR02624' locus_tag=Pecwa_0497 note='KEGG: pct:PC1_0418 rhamnulose-1-phosphate aldolase; TIGRFAM: rhamnulose-1-phosphate aldolase; PFAM: class II aldolase/adducin family protein' product='rhamnulose-1-phosphate aldolase' protein_id=YP_00…
NC_013421	GenBank	CDS	544171	545433	+	-1	.	EC_number=5.3.1.14 codon_start=1 db_xref=GI:261819836 db_xref=InterPro:IPR009308 db_xref=GeneID:8528862 inference='protein motif:TFAM:TIGR01748' locus_tag=Pecwa_0498 note='catalyzes the formation of L-rhamnulose from L-rhamnose' product='L-rhamnose isomerase' protein_id=YP_003257942.1 transl_table=11
NC_013421	GenBank	CDS	545430	546920	+	-1	.	codon_start=1 db_xref=GI:261819837 db_xref=InterPro:IPR013449 db_xref=InterPro:IPR018484 db_xref=GeneID:8528863 gene=rhaB inference='protein motif:TFAM:TIGR02627' locus_tag=Pecwa_0499 note='catalyzes the ATP-dependent phosphorylation of rhamnulose' product=rhamnulokinase protein_id=YP_003257943.1 transl_table=11
NC_013421	GenBank	CDS	547289	548128	+	1	.	codon_start=1 db_xref=GI:261819838 db_xref=InterPro:IPR000005 db_xref=InterPro:IPR003313 db_xref=InterPro:IPR018060 db_xref=InterPro:IPR018062 db_xref=InterPro:IPR020449 db_xref=GeneID:8528864 inference='protein motif:PFAM:PF02311' locus_tag=Pecwa_0500 note='activates the expression of the rhaBAD operon and rhaT gene' product='transcriptional activator RhaS' protein_id=YP_003257944.1 transl_table…
NC_013421	GenBank	CDS	548153	549007	+	1	.	codon_start=1 db_xref=GI:261819839 db_xref=InterPro:IPR000005 db_xref=InterPro:IPR003313 db_xref=InterPro:IPR013096 db_xref=InterPro:IPR018060 db_xref=InterPro:IPR020449 db_xref=GeneID:8528865 inference='protein motif:PFAM:PF00165' locus_tag=Pecwa_0501 note='PFAM: helix-turn-helix- domain containing protein AraC type; AraC protein arabinose-binding/dimerisation; Cupin 2 conserved barrel domain pr…
NC_013421	GenBank	CDS	549069	549359	+	1	.	codon_start=1 db_xref=GI:261819840 db_xref=InterPro:IPR002145 db_xref=GeneID:8528866 inference='protein motif:PFAM:PF01402' locus_tag=Pecwa_0502 note='PFAM: CopG domain protein DNA-binding domain protein; KEGG: pct:PC1_0423 transcriptional regulator, CopG family' product='CopG family transcriptional regulator' protein_id=YP_003257946.1 transl_table=11
NC_013421	GenBank	CDS	549347	549652	+	1	.	codon_start=1 db_xref=GI:261819841 db_xref=InterPro:IPR007712 db_xref=GeneID:8528867 inference='protein motif:PFAM:PF05016' locus_tag=Pecwa_0503 note='PFAM: plasmid stabilization system; KEGG: pct:PC1_0424 hypothetical protein' product='plasmid stabilization system' protein_id=YP_003257947.1 transl_table=11
NC_013421	GenBank	CDS	549712	551400	+	-1	.	codon_start=1 db_xref=GI:261819842 db_xref=InterPro:IPR003439 db_xref=InterPro:IPR003593 db_xref=InterPro:IPR013563 db_xref=InterPro:IPR017871 db_xref=GeneID:8528868 inference='protein motif:PFAM:PF00005' locus_tag=Pecwa_0504 note='PFAM: ABC transporter; oligopeptide/dipeptide ABC transporter; SMART: ATPase AAA; KEGG: pct:PC1_0425 ABC transporter related' product='ABC transporter' protein_id=YP_0…
NC_013421	GenBank	CDS	551397	552263	+	-1	.	codon_start=1 db_xref=GI:261819843 db_xref=InterPro:IPR000515 db_xref=InterPro:IPR000911 db_xref=GeneID:8528869 inference='protein motif:PFAM:PF00528' locus_tag=Pecwa_0505 note='PFAM: binding-protein-dependent transporters inner membrane component; KEGG: pct:PC1_0426 binding-protein-dependent transport systems inner membrane component' product='binding-protein-dependent transporters inner membran…
NC_013421	GenBank	CDS	552256	553215	+	-1	.	codon_start=1 db_xref=GI:261819844 db_xref=InterPro:IPR000515 db_xref=GeneID:8528870 inference='protein motif:PFAM:PF00528' locus_tag=Pecwa_0506 note='PFAM: binding-protein-dependent transporters inner membrane component; KEGG: pct:PC1_0427 binding-protein-dependent transport systems inner membrane component' product='binding-protein-dependent transporters inner membrane component' protein_id=YP_…
NC_013421	GenBank	CDS	553193	554806	+	-1	.	codon_start=1 db_xref=GI:261819845 db_xref=InterPro:IPR000914 db_xref=GeneID:8528871 inference='protein motif:PFAM:PF00496' locus_tag=Pecwa_0507 note='PFAM: extracellular solute-binding protein family 5; KEGG: eca:ECA0448 ABC transporter extracellular solute binding protein' product='family 5 extracellular solute-binding protein' protein_id=YP_003257951.1 transl_table=11
NC_013421	GenBank	CDS	555341	555955	+	1	.	codon_start=1 db_xref=GI:261819846 db_xref=InterPro:IPR009898 db_xref=GeneID:8528872 inference='protein motif:PFAM:PF07274' locus_tag=Pecwa_0508 note='PFAM: protein of unknown function DUF1440; KEGG: pct:PC1_0429 hypothetical protein' product='hypothetical protein' protein_id=YP_003257952.1 transl_table=11
NC_013421	GenBank	CDS	556255	556719	+	-1	.	codon_start=1 db_xref=GI:261819847 db_xref=GeneID:8528873 inference='similar to AA sequence:KEGG:PSEEN0545' locus_tag=Pecwa_0509 note='KEGG: pen:PSEEN0545 hypothetical protein' product='hypothetical protein' protein_id=YP_003257953.1 transl_table=11
NC_013421	GenBank	CDS	557251	558285	+	-1	.	codon_start=1 db_xref=GI:261819848 db_xref=InterPro:IPR004673 db_xref=InterPro:IPR010476 db_xref=GeneID:8528875 inference='protein motif:TFAM:TIGR00776' locus_tag=Pecwa_0511 note='transports L-rhamnose and L-lyxose into the cell' product='rhamnose-proton symporter' protein_id=YP_003257954.1 transl_table=11
NC_013421	GenBank	CDS	558738	559244	+	1	.	codon_start=1 db_xref=GI:261819849 db_xref=InterPro:IPR005134 db_xref=GeneID:8528876 inference='protein motif:PFAM:PF03350' locus_tag=Pecwa_0512 note='PFAM: conserved hypothetical protein; KEGG: pct:PC1_0431 hypothetical protein' product='hypothetical protein' protein_id=YP_003257955.1 transl_table=11
NC_013421	GenBank	CDS	559339	560376	+	1	.	codon_start=1 db_xref=GI:261819850 db_xref=InterPro:IPR013149 db_xref=GeneID:8528877 inference='protein motif:PFAM:PF00107' locus_tag=Pecwa_0513 note='PFAM: alcohol dehydrogenase zinc-binding domain protein; KEGG: pct:PC1_0432 alcohol dehydrogenase zinc-binding domain protein' product='alcohol dehydrogenase zinc-binding domain protein' protein_id=YP_003257956.1 transl_table=11
NC_013421	GenBank	CDS	560464	560610	+	1	.	codon_start=1 db_xref=GI:261819851 db_xref=GeneID:8528878 inference='similar to AA sequence:KEGG:PC1_0433' locus_tag=Pecwa_0514 note='KEGG: pct:PC1_0433 transcriptional regulator, AraC family' product='AraC family transcriptional regulator' protein_id=YP_003257957.1 transl_table=11
NC_013421	GenBank	CDS	560772	561146	+	-1	.	codon_start=1 db_xref=GI:261819852 db_xref=GeneID:8528879 inference='ab initio prediction:Prodigal:1.4' locus_tag=Pecwa_0515 note='KEGG: efe:EFER_1461 hypothetical protein' product='hypothetical protein' protein_id=YP_003257958.1 transl_table=11
NC_013421	GenBank	CDS	561454	561942	+	-1	.	codon_start=1 db_xref=GI:261819853 db_xref=GeneID:8528881 inference='ab initio prediction:Prodigal:1.4' locus_tag=Pecwa_0517 product='hypothetical protein' protein_id=YP_003257959.1 transl_table=11
NC_013421	GenBank	CDS	562429	562713	+	-1	.	codon_start=1 db_xref=GI:261819854 db_xref=GeneID:8528882 inference='ab initio prediction:Prodigal:1.4' locus_tag=Pecwa_0518 product='hypothetical protein' protein_id=YP_003257960.1 transl_table=11
NC_013421	GenBank	CDS	563350	564375	+	-1	.	codon_start=1 db_xref=GI:261819855 db_xref=GeneID:8528884 inference='ab initio prediction:Prodigal:1.4' locus_tag=Pecwa_0520 note='KEGG: conserved hypothetical protein' product='hypothetical protein' protein_id=YP_003257961.1 transl_table=11
NC_013421	GenBank	CDS	564345	565037	+	-1	.	codon_start=1 db_xref=GI:261819856 db_xref=InterPro:IPR001826 db_xref=GeneID:8528885 inference='protein motif:COG:COG3209' locus_tag=Pecwa_0521 note='KEGG: eta:ETA_30000 membrane-bound sugar-binding protein' product='Rhs family protein-like protein' protein_id=YP_003257962.1 transl_table=11
NC_013421	GenBank	CDS	565242	565526	+	-1	.	codon_start=1 db_xref=GI:261819857 db_xref=GeneID:8528887 inference='ab initio prediction:Prodigal:1.4' locus_tag=Pecwa_0523 note='KEGG: pen:PSEEN2510 hypothetical protein' product='hypothetical protein' protein_id=YP_003257963.1 transl_table=11
NC_013421	GenBank	CDS	565884	566240	+	-1	.	codon_start=1 db_xref=GI:261819858 db_xref=InterPro:IPR001826 db_xref=GeneID:8528888 inference='protein motif:PFAM:PF03527' locus_tag=Pecwa_0524 note='PFAM: RHS protein; KEGG: ypy:YPK_0403 YD repeat-containing protein' product='RHS protein' protein_id=YP_003257964.1 transl_table=11
NC_013421	GenBank	CDS	566339	566992	+	-1	.	codon_start=1 db_xref=GI:261819859 db_xref=GeneID:8528889 inference='ab initio prediction:Prodigal:1.4' locus_tag=Pecwa_0525 note='KEGG: hypothetical protein' product='hypothetical protein' protein_id=YP_003257965.1 transl_table=11
NC_013421	GenBank	CDS	567941	568429	+	-1	.	codon_start=1 db_xref=GI:261819860 db_xref=GeneID:8528891 inference='ab initio prediction:Prodigal:1.4' locus_tag=Pecwa_0527 product='hypothetical protein' protein_id=YP_003257966.1 transl_table=11
NC_013421	GenBank	CDS	569000	569422	+	-1	.	codon_start=1 db_xref=GI:261819861 db_xref=GeneID:8528893 inference='ab initio prediction:Prodigal:1.4' locus_tag=Pecwa_0529 product='hypothetical protein' protein_id=YP_003257967.1 transl_table=11
NC_013421	GenBank	CDS	570426	570692	+	-1	.	codon_start=1 db_xref=GI:261819862 db_xref=InterPro:IPR008727 db_xref=GeneID:8528896 inference='protein motif:PFAM:PF05488' locus_tag=Pecwa_0532 note='PFAM: PAAR repeat-containing protein; KEGG: pct:PC1_2184 PaaR repeat-containing protein' product='PAAR repeat-containing protein' protein_id=YP_003257968.1 transl_table=11
NC_013421	GenBank	CDS	570784	571158	+	-1	.	codon_start=1 db_xref=GI:261819863 db_xref=InterPro:IPR008514 db_xref=InterPro:IPR017728 db_xref=GeneID:8528897 inference='protein motif:TFAM:TIGR03344' locus_tag=Pecwa_0533 note='TIGRFAM: type VI secretion system effector, Hcp1 family; PFAM: protein of unknown function DUF796; KEGG: pct:PC1_0054 type VI secretion system effector, Hcp1 family' product='type VI secretion system effector' protein_i…
NC_013421	GenBank	CDS	571346	571648	+	-1	.	codon_start=1 db_xref=GI:261819864 db_xref=GeneID:8528898 inference='similar to AA sequence:KEGG:PC1_0438' locus_tag=Pecwa_0534 note='KEGG: pct:PC1_0438 hypothetical protein' product='hypothetical protein' protein_id=YP_003257970.1 transl_table=11
NC_013421	GenBank	CDS	571662	572027	+	-1	.	codon_start=1 db_xref=GI:261819865 db_xref=GeneID:8528899 inference='similar to AA sequence:KEGG:PC1_0438' locus_tag=Pecwa_0535 note='KEGG: pct:PC1_0438 hypothetical protein' product='hypothetical protein' protein_id=YP_003257971.1 transl_table=11
NC_013421	GenBank	CDS	572024	572458	+	-1	.	codon_start=1 db_xref=GI:261819866 db_xref=GeneID:8528900 inference='ab initio prediction:Prodigal:1.4' locus_tag=Pecwa_0536 note='KEGG: pmr:PMI2877 hypothetical protein' product='hypothetical protein' protein_id=YP_003257972.1 transl_table=11
NC_013421	GenBank	CDS	572623	572922	+	-1	.	codon_start=1 db_xref=GI:261819867 db_xref=GeneID:8528901 inference='similar to AA sequence:KEGG:ECA0454' locus_tag=Pecwa_0537 note='KEGG: eca:ECA0454 hypothetical protein' product='hypothetical protein' protein_id=YP_003257973.1 transl_table=11
NC_013421	GenBank	CDS	573661	574872	+	-1	.	codon_start=1 db_xref=GI:261819868 db_xref=InterPro:IPR002938 db_xref=InterPro:IPR003042 db_xref=InterPro:IPR010971 db_xref=InterPro:IPR018168 db_xref=GeneID:8528903 inference='protein motif:TFAM:TIGR01988' locus_tag=Pecwa_0539 note='TIGRFAM: Ubiquinone biosynthesis hydroxylase, UbiH/UbiF/VisC/COQ6 family; PFAM: monooxygenase FAD-binding; KEGG: eca:ECA0457 hypothetical protein' product='hypotheti…
NC_013421	GenBank	CDS	574902	576080	+	-1	.	codon_start=1 db_xref=GI:261819869 db_xref=InterPro:IPR002938 db_xref=InterPro:IPR003042 db_xref=InterPro:IPR006076 db_xref=InterPro:IPR010971 db_xref=InterPro:IPR011295 db_xref=InterPro:IPR018168 db_xref=GeneID:8528904 inference='protein motif:TFAM:TIGR01984' locus_tag=Pecwa_0540 note='Oxygenase that introduces the hydroxyl group at carbon four of 2-octaprenyl-6-methoxyphenol resulting in the fo…
NC_013421	GenBank	CDS	576106	577431	+	-1	.	codon_start=1 db_xref=GI:261819870 db_xref=InterPro:IPR000994 db_xref=InterPro:IPR001131 db_xref=InterPro:IPR001714 db_xref=InterPro:IPR007865 db_xref=GeneID:8528905 inference='protein motif:PFAM:PF00557' locus_tag=Pecwa_0541 note='exopeptidase able to cleave the peptide bond of the last amino acid if linked to a proline residue; substrate can be as short as a dipeptide' product='proline aminopep…
NC_013421	GenBank	CDS	577493	578080	+	-1	.	codon_start=1 db_xref=GI:261819871 db_xref=InterPro:IPR005356 db_xref=InterPro:IPR011978 db_xref=GeneID:8528906 inference='protein motif:TFAM:TIGR02292' locus_tag=Pecwa_0542 note='the crystal structure of Haemophilus influenzae HI0817 showed that this protein forms dimers; function unknown' product='hypothetical protein' protein_id=YP_003257977.1 transl_table=11
NC_013421	GenBank	CDS	578273	578602	+	1	.	codon_start=1 db_xref=GI:261819872 db_xref=InterPro:IPR007838 db_xref=GeneID:8528907 inference='protein motif:PFAM:PF05164' locus_tag=Pecwa_0543 note='PFAM: protein of unknown function DUF710; KEGG: eca:ECA0461 Z-ring-associated protein' product='Z-ring-associated protein' protein_id=YP_003257978.1 transl_table=11
NC_013421	GenBank	CDS	578901	579542	+	1	.	codon_start=1 db_xref=GI:261819873 db_xref=InterPro:IPR002698 db_xref=GeneID:8528909 inference='protein motif:TFAM:TIGR02727' locus_tag=Pecwa_0544 note='TIGRFAM: 5-formyltetrahydrofolate cyclo-ligase; PFAM: 5-formyltetrahydrofolate cyclo-ligase; KEGG: pct:PC1_0447 5-formyltetrahydrofolate cyclo-ligase' product='5-formyltetrahydrofolate cyclo-ligase' protein_id=YP_003257979.1 transl_table=11
NC_013421	GenBank	CDS	579539	580792	+	-1	.	codon_start=1 db_xref=GI:261819874 db_xref=InterPro:IPR001387 db_xref=InterPro:IPR004821 db_xref=InterPro:IPR006417 db_xref=InterPro:IPR016160 db_xref=GeneID:8528910 inference='protein motif:TFAM:TIGR01526' locus_tag=Pecwa_0545 note='catalyzes the formation of NAD(+) from nicotinamide ribonucleotide' product='nicotinamide-nucleotide adenylyltransferase' protein_id=YP_003257980.1 transl_table=11
NC_013421	GenBank	CDS	580924	582306	+	-1	.	codon_start=1 db_xref=GI:261819875 db_xref=InterPro:IPR001984 db_xref=InterPro:IPR003593 db_xref=InterPro:IPR004504 db_xref=InterPro:IPR020588 db_xref=GeneID:8528911 inference='protein motif:TFAM:TIGR00416' locus_tag=Pecwa_0546 note='Sms; stabilizes the strand-invasion intermediate during the DNA repair; involved in recombination of donor DNA and plays an important role in DNA damage repair after…
NC_013421	GenBank	CDS	582324	583301	+	-1	.	EC_number=3.1.3.3 codon_start=1 db_xref=GI:261819876 db_xref=InterPro:IPR001757 db_xref=InterPro:IPR004469 db_xref=InterPro:IPR005834 db_xref=InterPro:IPR006383 db_xref=InterPro:IPR013200 db_xref=GeneID:8528912 gene=serB inference='protein motif:TFAM:TIGR00338' locus_tag=Pecwa_0547 note='catalyzes the formation of serine from O-phosphoserine' product='phosphoserine phosphatase' protein_id=YP_0032…
NC_013421	GenBank	CDS	583458	584156	+	1	.	codon_start=1 db_xref=GI:261819877 db_xref=InterPro:IPR019305 db_xref=GeneID:8528913 inference='protein motif:PFAM:PF10144' locus_tag=Pecwa_0548 note='PFAM: virulence factor, haemolysin regulator; KEGG: eca:ECA0466 hypothetical protein' product='hypothetical protein' protein_id=YP_003257983.1 transl_table=11
NC_013421	GenBank	CDS	584362	584673	+	1	.	codon_start=1 db_xref=GI:261819878 db_xref=InterPro:IPR001387 db_xref=GeneID:8528914 inference='protein motif:PFAM:PF01381' locus_tag=Pecwa_0549 note='PFAM: hypothetical protein; SMART: hypothetical protein; KEGG: amc:MADE_04053 transcriptional regulator, XRE family protein' product='XRE family transcriptional regulator' protein_id=YP_003257984.1 transl_table=11
NC_013421	GenBank	CDS	584666	585880	+	1	.	codon_start=1 db_xref=GI:261819879 db_xref=InterPro:IPR012893 db_xref=InterPro:IPR012894 db_xref=InterPro:IPR017508 db_xref=GeneID:8528915 inference='protein motif:TFAM:TIGR03071' locus_tag=Pecwa_0550 note='TIGRFAM: HipA N-terminal domain protein; PFAM: HipA domain protein; KEGG: amc:MADE_04052 HipA-like protein' product='HipA N-terminal domain-containing protein' protein_id=YP_003257985.1 transl…
NC_013421	GenBank	CDS	586161	587750	+	1	.	codon_start=1 db_xref=GI:261819880 db_xref=InterPro:IPR000795 db_xref=InterPro:IPR004161 db_xref=InterPro:IPR004548 db_xref=InterPro:IPR005225 db_xref=GeneID:8528916 gene=prfC inference='protein motif:TFAM:TIGR00503' locus_tag=Pecwa_0551 note='stimulates the release of release factors 1 and 2 from the ribosome after hydrolysis of the ester bond in peptidyl-tRNA has occurred; GDP/GTP-binding prote…
NC_013421	GenBank	CDS	588274	588882	+	1	.	codon_start=1 db_xref=GI:261819881 db_xref=InterPro:IPR007055 db_xref=InterPro:IPR014004 db_xref=GeneID:8528917 inference='protein motif:PFAM:PF04972' locus_tag=Pecwa_0552 note='PFAM: transport-associated; SMART: transport-associated and nodulation region; KEGG: pct:PC1_0454 transporter' product='hypothetical protein' protein_id=YP_003257987.1 transl_table=11
NC_013421	GenBank	CDS	589034	589195	+	1	.	codon_start=1 db_xref=GI:261819882 db_xref=InterPro:IPR009760 db_xref=GeneID:8528918 inference='protein motif:PFAM:PF07043' locus_tag=Pecwa_0553 note='PFAM: protein of unknown function DUF1328; KEGG: eca:ECA0470 hypothetical protein' product='hypothetical protein' protein_id=YP_003257988.1 transl_table=11
NC_013421	GenBank	CDS	589323	589511	+	1	.	codon_start=1 db_xref=GI:261819883 db_xref=GeneID:8528919 inference='similar to AA sequence:KEGG:PC1_0456' locus_tag=Pecwa_0554 note='KEGG: pct:PC1_0456 hypothetical protein' product='hypothetical protein' protein_id=YP_003257989.1 transl_table=11
NC_013421	GenBank	CDS	589611	590408	+	1	.	codon_start=1 db_xref=GI:261819884 db_xref=InterPro:IPR001130 db_xref=InterPro:IPR006992 db_xref=InterPro:IPR018228 db_xref=GeneID:8528920 inference='protein motif:PFAM:PF01026' locus_tag=Pecwa_0555 note='PFAM: TatD-related deoxyribonuclease; amidohydrolase 2; KEGG: eca:ECA0472 TatD family deoxyribonuclease' product='TatD-related deoxyribonuclease' protein_id=YP_003257990.1 transl_table=11
NC_013421	GenBank	CDS	590825	592102	+	1	.	codon_start=1 db_xref=GI:261819885 db_xref=InterPro:IPR002668 db_xref=InterPro:IPR011642 db_xref=InterPro:IPR011657 db_xref=InterPro:IPR018270 db_xref=GeneID:8528921 inference='protein motif:TFAM:TIGR00804' locus_tag=Pecwa_0556 note='TIGRFAM: nucleoside transporter; PFAM: Na+ dependent nucleoside transporter domain protein; nucleoside recognition domain protein; Na+ dependent nucleoside transport…
NC_013421	GenBank	CDS	592251	592967	+	1	.	codon_start=1 db_xref=GI:261819886 db_xref=InterPro:IPR003542 db_xref=InterPro:IPR008278 db_xref=GeneID:8528922 inference='protein motif:PFAM:PF01648' locus_tag=Pecwa_0557 note='PFAM: 4'-phosphopantetheinyl transferase; KEGG: eca:ECA0474 enterobactin synthetase component D (4'-phosphopantetheinyl transferase)' product='4'-phosphopantetheinyl transferase' protein_id=YP_003257992.1 transl_table=11
NC_013421	GenBank	CDS	593017	594990	+	-1	.	codon_start=1 db_xref=GI:261819887 db_xref=InterPro:IPR000531 db_xref=InterPro:IPR012910 db_xref=GeneID:8528923 inference='protein motif:PFAM:PF00593' locus_tag=Pecwa_0558 note='PFAM: TonB-dependent receptor; TonB-dependent receptor plug; KEGG: pct:PC1_0460 TonB-dependent receptor' product='TonB-dependent receptor' protein_id=YP_003257993.1 transl_table=11
NC_013421	GenBank	CDS	595107	595544	+	-1	.	codon_start=1 db_xref=GI:261819888 db_xref=GeneID:8528924 inference='similar to AA sequence:KEGG:PC1_0461' locus_tag=Pecwa_0559 note='KEGG: pct:PC1_0461 major facilitator superfamily MFS_1' product='major facilitator superfamily protein' protein_id=YP_003257994.1 transl_table=11
NC_013421	GenBank	CDS	595876	597072	+	1	.	codon_start=1 db_xref=GI:261819889 db_xref=InterPro:IPR004561 db_xref=InterPro:IPR015890 db_xref=GeneID:8528925 inference='protein motif:TFAM:TIGR00543' locus_tag=Pecwa_0560 note='TIGRFAM: isochorismate synthase; PFAM: chorismate binding-like; KEGG: eca:ECA0477 isochorismate synthase' product='isochorismate synthase' protein_id=YP_003257995.1 transl_table=11
NC_013421	GenBank	CDS	597069	598697	+	1	.	codon_start=1 db_xref=GI:261819890 db_xref=InterPro:IPR000873 db_xref=InterPro:IPR011963 db_xref=GeneID:8528926 gene=entE inference='protein motif:TFAM:TIGR02275' locus_tag=Pecwa_0561 note='bifunctional 2,3-dihydroxybenzoate-AMP ligase/S-dihydroxybenzoyltransferase; activates the carboxylate group of 2,3-dihydroxy-benzoate forming (2,3-dihydroxybenzoyl)adenylate then catalyzes the acylation of ho…
NC_013421	GenBank	CDS	598724	598831	+	1	.	codon_start=1 db_xref=GI:261819891 db_xref=GeneID:8528927 inference='ab initio prediction:Prodigal:1.4' locus_tag=Pecwa_0562 product='hypothetical protein' protein_id=YP_003257997.1 transl_table=11
NC_013421	GenBank	CDS	598840	599622	+	1	.	codon_start=1 db_xref=GI:261819892 db_xref=InterPro:IPR002198 db_xref=InterPro:IPR003560 db_xref=InterPro:IPR013968 db_xref=GeneID:8528928 inference='protein motif:PFAM:PF00106' locus_tag=Pecwa_0563 note='catalyzes the formation of 2,3-dihydroxybenzoate from 2,3-dihydro-2,3-dihydroxybenzoate; involved in the biosynthesis of siderophores, enterobactin, bacillibactin or vibriobactin' product=2,3-di…
NC_013421	GenBank	CDS	599703	601211	+	-1	.	codon_start=1 db_xref=GI:261819893 db_xref=InterPro:IPR003423 db_xref=GeneID:8528929 inference='protein motif:PFAM:PF02321' locus_tag=Pecwa_0564 note='PFAM: outer membrane efflux protein; KEGG: pct:PC1_0469 outer membrane efflux protein' product='outer membrane efflux protein' protein_id=YP_003257999.1 transl_table=11
NC_013421	GenBank	CDS	601314	609776	+	-1	.	codon_start=1 db_xref=GI:261819894 db_xref=InterPro:IPR001969 db_xref=InterPro:IPR002126 db_xref=InterPro:IPR006644 db_xref=InterPro:IPR008009 db_xref=GeneID:8528930 inference='protein motif:PFAM:PF05345' locus_tag=Pecwa_0565 note='PFAM: Ig family protein; SMART: Dystroglycan-type cadherin domain protein; cadherin; KEGG: pct:PC1_0470 Ig family protein' product='Ig family protein' protein_id=YP_00…
NC_013421	GenBank	CDS	610133	610945	+	-1	.	codon_start=1 db_xref=GI:261819895 db_xref=InterPro:IPR011083 db_xref=GeneID:8528931 inference='protein motif:PFAM:PF07484' locus_tag=Pecwa_0566 note='PFAM: hypothetical protein; KEGG: pct:PC1_0471 tail collar domain protein' product='hypothetical protein' protein_id=YP_003258001.1 transl_table=11
NC_013421	GenBank	CDS	611219	613324	+	-1	.	codon_start=1 db_xref=GI:261819896 db_xref=InterPro:IPR008915 db_xref=GeneID:8528932 inference='protein motif:PFAM:PF02163' locus_tag=Pecwa_0567 note='PFAM: peptidase M50; KEGG: pct:PC1_0472 peptidase M50' product='peptidase M50' protein_id=YP_003258002.1 transl_table=11
NC_013421	GenBank	CDS	613321	614649	+	-1	.	codon_start=1 db_xref=GI:261819897 db_xref=GeneID:8528933 inference='similar to AA sequence:KEGG:PC1_0473' locus_tag=Pecwa_0568 note='KEGG: pct:PC1_0473 hypothetical protein' product='hypothetical protein' protein_id=YP_003258003.1 transl_table=11
NC_013421	GenBank	CDS	614646	615449	+	-1	.	codon_start=1 db_xref=GI:261819898 db_xref=InterPro:IPR006143 db_xref=GeneID:8528934 inference='protein motif:PFAM:PF00529' locus_tag=Pecwa_0569 note='PFAM: hypothetical protein; KEGG: pct:PC1_0474 hypothetical protein' product='hypothetical protein' protein_id=YP_003258004.1 transl_table=11
NC_013421	GenBank	CDS	615733	617814	+	-1	.	codon_start=1 db_xref=GI:261819899 db_xref=GeneID:8528935 inference='similar to AA sequence:KEGG:ECA0485' locus_tag=Pecwa_0570 note='KEGG: eca:ECA0485 hypothetical protein' product='hypothetical protein' protein_id=YP_003258005.1 transl_table=11
NC_013421	GenBank	CDS	617906	618004	+	1	.	codon_start=1 db_xref=GI:261819900 db_xref=GeneID:8528936 inference='ab initio prediction:Prodigal:1.4' locus_tag=Pecwa_0571 product='hypothetical protein' protein_id=YP_003258006.1 transl_table=11
NC_013421	GenBank	CDS	618519	619451	+	1	.	codon_start=1 db_xref=GI:261819901 db_xref=InterPro:IPR012698 db_xref=GeneID:8528937 inference='protein motif:TFAM:TIGR02320' locus_tag=Pecwa_0572 note='TIGRFAM: phosphoenolpyruvate phosphomutase; KEGG: eca:ECA0487 phosphoenolpyruvate phosphomutase' product='phosphoenolpyruvate phosphomutase' protein_id=YP_003258007.1 transl_table=11
NC_013421	GenBank	CDS	619642	620796	+	1	.	codon_start=1 db_xref=GI:261819902 db_xref=InterPro:IPR000399 db_xref=InterPro:IPR011766 db_xref=InterPro:IPR017684 db_xref=GeneID:8528938 inference='protein motif:TFAM:TIGR03297' locus_tag=Pecwa_0573 note='TIGRFAM: phosphonopyruvate decarboxylase; PFAM: thiamine pyrophosphate protein domain protein TPP-binding; KEGG: eca:ECA0488 phosphonopyruvate decarboxylase' product='phosphonopyruvate decarbo…
NC_013421	GenBank	CDS	620829	621722	+	1	.	codon_start=1 db_xref=GI:261819903 db_xref=InterPro:IPR006115 db_xref=InterPro:IPR006183 db_xref=GeneID:8528939 inference='protein motif:PFAM:PF03446' locus_tag=Pecwa_0574 note='PFAM: 6-phosphogluconate dehydrogenase NAD-binding; KEGG: eca:ECA0489 2-hydroxy-3-oxopropionate reductase' product='6-phosphogluconate dehydrogenase' protein_id=YP_003258009.1 transl_table=11
NC_013421	GenBank	CDS	621723	622166	+	1	.	codon_start=1 db_xref=GI:261819904 db_xref=InterPro:IPR009609 db_xref=GeneID:8528940 inference='protein motif:TFAM:TIGR03293' locus_tag=Pecwa_0575 note='TIGRFAM: phosphonate C-P lyase system protein PhnG; PFAM: phosphonate metabolism PhnG; KEGG: eca:ECA0490 phosphonate metabolism protein' product='phosphonate C-P lyase system protein PhnG' protein_id=YP_003258010.1 transl_table=11
NC_013421	GenBank	CDS	622173	622754	+	1	.	codon_start=1 db_xref=GI:261819905 db_xref=InterPro:IPR008772 db_xref=GeneID:8528941 gene=phnH inference='protein motif:TFAM:TIGR03292' locus_tag=Pecwa_0576 note='TIGRFAM: phosphonate C-P lyase system protein PhnH; PFAM: phosphonate metabolism; KEGG: eca:ECA0491 carbon-phosphorus lyase complex subunit' product='carbon-phosphorus lyase complex subunit' protein_id=YP_003258011.1 transl_table=11
NC_013421	GenBank	CDS	622754	623857	+	1	.	codon_start=1 db_xref=GI:261819906 db_xref=InterPro:IPR008773 db_xref=GeneID:8528942 inference='protein motif:PFAM:PF05861' locus_tag=Pecwa_0577 note='PFAM: phosphonate metabolism; KEGG: eca:ECA0492 phosphonate metabolism protein' product='phosphonate metabolism protein' protein_id=YP_003258012.1 transl_table=11
NC_013421	GenBank	CDS	623857	624762	+	1	.	codon_start=1 db_xref=GI:261819907 db_xref=InterPro:IPR010306 db_xref=GeneID:8528943 inference='protein motif:PFAM:PF06007' locus_tag=Pecwa_0578 note='PFAM: phosphonate metabolism PhnJ; KEGG: pct:PC1_0482 phosphonate metabolism PhnJ' product='phosphonate metabolism PhnJ' protein_id=YP_003258013.1 transl_table=11
NC_013421	GenBank	CDS	624759	625547	+	1	.	codon_start=1 db_xref=GI:261819908 db_xref=InterPro:IPR003439 db_xref=InterPro:IPR003593 db_xref=InterPro:IPR012700 db_xref=InterPro:IPR017871 db_xref=GeneID:8528944 gene=phnK inference='protein motif:TFAM:TIGR02323' locus_tag=Pecwa_0579 note='KEGG: eca:ECA0494 phosphonate C-P lyase system protein PhnK; TIGRFAM: phosphonate C-P lyase system protein PhnK; PFAM: ABC transporter related; SMART: ATPa…
NC_013421	GenBank	CDS	625569	626285	+	1	.	codon_start=1 db_xref=GI:261819909 db_xref=InterPro:IPR003439 db_xref=InterPro:IPR003593 db_xref=InterPro:IPR012701 db_xref=InterPro:IPR017871 db_xref=GeneID:8528945 inference='protein motif:TFAM:TIGR02324' locus_tag=Pecwa_0580 note='KEGG: eca:ECA0495 phosphonate ABC transporter ATP-binding protein; TIGRFAM: phosphonate C-P lyase system protein PhnL; PFAM: ABC transporter; SMART: ATPase AAA' prod…
NC_013421	GenBank	CDS	626275	627411	+	1	.	codon_start=1 db_xref=GI:261819910 db_xref=InterPro:IPR006680 db_xref=InterPro:IPR012696 db_xref=InterPro:IPR013108 db_xref=GeneID:8528946 inference='protein motif:TFAM:TIGR02318' locus_tag=Pecwa_0581 note='TIGRFAM: phosphonate metabolism protein PhnM; PFAM: amidohydrolase; amidohydrolase; KEGG: eca:ECA0496 phosphonate metabolism protein' product='phosphonate metabolism protein PhnM' protein_id=Y…
NC_013421	GenBank	CDS	627414	627980	+	1	.	codon_start=1 db_xref=GI:261819911 db_xref=InterPro:IPR008144 db_xref=InterPro:IPR008145 db_xref=InterPro:IPR012699 db_xref=GeneID:8528947 inference='protein motif:TFAM:TIGR02322' locus_tag=Pecwa_0582 note='TIGRFAM: phosphonate metabolism protein/1,5-bisphosphokinase (PRPP-forming) PhnN; SMART: guanylate kinase/L-type calcium channel region; KEGG: eca:ECA0497 ribose 1,5-bisphosphokinase' product=…
NC_013421	GenBank	CDS	628007	628780	+	1	.	codon_start=1 db_xref=GI:261819912 db_xref=InterPro:IPR001279 db_xref=InterPro:IPR017693 db_xref=GeneID:8528948 gene=phnP inference='protein motif:TFAM:TIGR03307' locus_tag=Pecwa_0583 note='required for the use of phosphonates and phosphite as phosphorus sources' product='carbon-phosphorus lyase complex accessory protein' protein_id=YP_003258018.1 transl_table=11
NC_013421	GenBank	CDS	629384	630790	+	1	.	codon_start=1 db_xref=GI:261819913 db_xref=InterPro:IPR003362 db_xref=InterPro:IPR017473 db_xref=InterPro:IPR017475 db_xref=GeneID:8528949 inference='protein motif:TFAM:TIGR03023' locus_tag=Pecwa_0584 note='TIGRFAM: undecaprenyl-phosphate glucose phosphotransferase; exopolysaccharide biosynthesis polyprenyl glycosylphosphotransferase; PFAM: sugar transferase; KEGG: eca:ECA0499 capsular polysaccha…
NC_013421	GenBank	CDS	630780	632066	+	1	.	codon_start=1 db_xref=GI:261819914 db_xref=GeneID:8528950 inference='similar to AA sequence:KEGG:ECA0500' locus_tag=Pecwa_0585 note='KEGG: eca:ECA0500 capsular polysaccharide biosynthesis protein' product='capsular polysaccharide biosynthesis protein' protein_id=YP_003258020.1 transl_table=11
NC_013421	GenBank	CDS	632068	632625	+	1	.	codon_start=1 db_xref=GI:261819915 db_xref=InterPro:IPR003715 db_xref=InterPro:IPR019554 db_xref=GeneID:8528951 inference='protein motif:PFAM:PF02563' locus_tag=Pecwa_0586 note='PFAM: polysaccharide export protein; Soluble ligand binding domain; KEGG: eca:ECA0501 capsular polysaccharide export protein' product='polysaccharide export protein' protein_id=YP_003258021.1 transl_table=11
NC_013421	GenBank	CDS	632628	634760	+	1	.	codon_start=1 db_xref=GI:261819916 db_xref=InterPro:IPR003856 db_xref=GeneID:8528952 inference='protein motif:PFAM:PF02706' locus_tag=Pecwa_0587 note='PFAM: lipopolysaccharide biosynthesis protein; KEGG: eca:ECA0502 capsulatr polysaccharide biosynthesis protein' product='lipopolysaccharide biosynthesis protein' protein_id=YP_003258022.1 transl_table=11
NC_013421	GenBank	CDS	634774	635985	+	1	.	codon_start=1 db_xref=GI:261819917 db_xref=GeneID:8528953 inference='similar to AA sequence:KEGG:ECA0503' locus_tag=Pecwa_0588 note='KEGG: eca:ECA0503 capsular polysaccharide bisynthesis protein' product='capsular polysaccharide biosynthesis protein' protein_id=YP_003258023.1 transl_table=11
NC_013421	GenBank	CDS	635982	637364	+	1	.	codon_start=1 db_xref=GI:261819918 db_xref=GeneID:8528954 inference='similar to AA sequence:KEGG:ECA0504' locus_tag=Pecwa_0589 note='KEGG: eca:ECA0504 capsular polysaccharide bisynthesis protein' product='capsular polysaccharide biosynthesis protein' protein_id=YP_003258024.1 transl_table=11
NC_013421	GenBank	CDS	637357	638346	+	1	.	codon_start=1 db_xref=GI:261819919 db_xref=InterPro:IPR001173 db_xref=GeneID:8528955 inference='protein motif:PFAM:PF00535' locus_tag=Pecwa_0590 note='PFAM: glycosyl transferase family 2; KEGG: eca:ECA0505 capsular polysaccharide bisynthesis glycosyl transferase' product='family 2 glycosyl transferase' protein_id=YP_003258025.1 transl_table=11
NC_013421	GenBank	CDS	638353	639567	+	1	.	codon_start=1 db_xref=GI:261819920 db_xref=InterPro:IPR001296 db_xref=GeneID:8528956 inference='protein motif:PFAM:PF00534' locus_tag=Pecwa_0591 note='PFAM: glycosyl transferase group 1; KEGG: eca:ECA0506 capsular polysaccharide bisynthesis glycosyl transferase' product='group 1 glycosyl transferase' protein_id=YP_003258026.1 transl_table=11
NC_013421	GenBank	CDS	639569	640681	+	1	.	codon_start=1 db_xref=GI:261819921 db_xref=InterPro:IPR001296 db_xref=InterPro:IPR015393 db_xref=GeneID:8528957 inference='protein motif:PFAM:PF00534' locus_tag=Pecwa_0592 note='PFAM: glycosyl transferase group 1; protein of unknown function DUF1972; KEGG: eca:ECA0507 capsular polysaccharide bisynthesis glycosyl transferase' product='group 1 glycosyl transferase' protein_id=YP_003258027.1 transl_…
NC_013421	GenBank	CDS	640684	641091	+	1	.	codon_start=1 db_xref=GI:261819922 db_xref=GeneID:8528958 inference='similar to AA sequence:KEGG:ECA0508' locus_tag=Pecwa_0593 note='KEGG: eca:ECA0508 hypothetical protein' product='hypothetical protein' protein_id=YP_003258028.1 transl_table=11
NC_013421	GenBank	CDS	641130	642524	+	1	.	codon_start=1 db_xref=GI:261819923 db_xref=GeneID:8528959 inference='similar to AA sequence:KEGG:ECA0509' locus_tag=Pecwa_0594 note='KEGG: eca:ECA0509 hypothetical protein' product='hypothetical protein' protein_id=YP_003258029.1 transl_table=11
NC_013421	GenBank	CDS	642551	643051	+	1	.	codon_start=1 db_xref=GI:261819924 db_xref=InterPro:IPR001451 db_xref=InterPro:IPR018357 db_xref=GeneID:8528960 inference='similar to AA sequence:KEGG:ECA0510' locus_tag=Pecwa_0595 note='KEGG: eca:ECA0510 capsular polysacharide biosynthesis transferase' product='capsular polysacharide biosynthesis transferase' protein_id=YP_003258030.1 transl_table=11
NC_013421	GenBank	CDS	644914	645978	+	1	.	codon_start=1 db_xref=GI:261819925 db_xref=InterPro:IPR000594 db_xref=GeneID:8528964 inference='protein motif:PFAM:PF00899' locus_tag=Pecwa_0599 note='PFAM: UBA/THIF-type NAD/FAD binding protein; KEGG: plu:plu1515 hypothetical protein' product='UBA/THIF-type NAD/FAD binding protein' protein_id=YP_003258031.1 transl_table=11
NC_013421	GenBank	CDS	645975	647210	+	1	.	codon_start=1 db_xref=GI:261819926 db_xref=InterPro:IPR011701 db_xref=GeneID:8528965 inference='protein motif:PFAM:PF07690' locus_tag=Pecwa_0600 note='PFAM: major facilitator superfamily MFS_1; KEGG: ypb:YPTS_1931 major facilitator transporter' product='major facilitator superfamily protein' protein_id=YP_003258032.1 transl_table=11
NC_013421	GenBank	CDS	647207	648013	+	1	.	codon_start=1 db_xref=GI:261819927 db_xref=InterPro:IPR013216 db_xref=InterPro:IPR013217 db_xref=GeneID:8528966 inference='protein motif:PFAM:PF08241' locus_tag=Pecwa_0601 note='PFAM: methyltransferase type 11; methyltransferase type 12; KEGG: ypb:YPTS_1935 methyltransferase type 11' product='methyltransferase type 11' protein_id=YP_003258033.1 transl_table=11
NC_013421	GenBank	CDS	647998	649764	+	1	.	codon_start=1 db_xref=GI:261819928 db_xref=InterPro:IPR000182 db_xref=InterPro:IPR000183 db_xref=GeneID:8528967 inference='protein motif:PFAM:PF02784' locus_tag=Pecwa_0602 note='PFAM: Orn/DAP/Arg decarboxylase 2; GCN5-related N-acetyltransferase; KEGG: ypb:YPTS_1936 Orn/DAP/Arg decarboxylase 2' product='Orn/DAP/Arg decarboxylase 2' protein_id=YP_003258034.1 transl_table=11
NC_013421	GenBank	CDS	649985	650242	+	1	.	codon_start=1 db_xref=GI:261819929 db_xref=GeneID:8528968 inference='ab initio prediction:Prodigal:1.4' locus_tag=Pecwa_0603 note='KEGG: dal:Dalk_2939 plasmid pRiA4b ORF-3 family protein' product='hypothetical protein' protein_id=YP_003258035.1 transl_table=11
NC_013421	GenBank	CDS	650732	651619	+	1	.	codon_start=1 db_xref=GI:261819930 db_xref=GeneID:8528970 inference='similar to AA sequence:KEGG:YpsIP31758_3748' locus_tag=Pecwa_0605 note='KEGG: ypi:YpsIP31758_3748 hypothetical protein' product='hypothetical protein' protein_id=YP_003258036.1 transl_table=11
NC_013421	GenBank	CDS	651619	652005	+	1	.	codon_start=1 db_xref=GI:261819931 db_xref=GeneID:8528971 inference='similar to AA sequence:KEGG:ECA0518' locus_tag=Pecwa_0606 note='KEGG: eca:ECA0518 hypothetical protein' product='hypothetical protein' protein_id=YP_003258037.1 transl_table=11
NC_013421	GenBank	CDS	651998	653359	+	1	.	codon_start=1 db_xref=GI:261819932 db_xref=InterPro:IPR007692 db_xref=InterPro:IPR007693 db_xref=InterPro:IPR007694 db_xref=GeneID:8528972 inference='protein motif:TFAM:TIGR00665' locus_tag=Pecwa_0607 note='TIGRFAM: replicative DNA helicase; PFAM: DnaB domain protein helicase; KEGG: ypi:YpsIP31758_3747 replicative DNA helicase' product='replicative DNA helicase' protein_id=YP_003258038.1 transl_t…
NC_013421	GenBank	CDS	653359	655083	+	1	.	codon_start=1 db_xref=GI:261819933 db_xref=GeneID:8528973 inference='similar to AA sequence:KEGG:SPAB_05337' locus_tag=Pecwa_0608 note='KEGG: spq:SPAB_05337 hypothetical protein' product='hypothetical protein' protein_id=YP_003258039.1 transl_table=11
NC_013421	GenBank	CDS	655073	655312	+	1	.	codon_start=1 db_xref=GI:261819934 db_xref=InterPro:IPR000962 db_xref=InterPro:IPR020458 db_xref=InterPro:IPR020460 db_xref=GeneID:8528974 inference='protein motif:PFAM:PF01258' locus_tag=Pecwa_0609 note='PFAM: zinc finger DksA/TraR C4-type; KEGG: plu:plu1033 hypothetical protein' product='TraR/DksA family transcriptional regulator' protein_id=YP_003258040.1 transl_table=11
NC_013421	GenBank	CDS	655309	655974	+	1	.	codon_start=1 db_xref=GI:261819935 db_xref=GeneID:8528975 inference='similar to AA sequence:KEGG:SPAB_05339' locus_tag=Pecwa_0610 note='KEGG: spq:SPAB_05339 hypothetical protein' product='hypothetical protein' protein_id=YP_003258041.1 transl_table=11
NC_013421	GenBank	CDS	655967	656083	+	1	.	codon_start=1 db_xref=GI:261819936 db_xref=GeneID:8528976 inference='ab initio prediction:Prodigal:1.4' locus_tag=Pecwa_0611 product='hypothetical protein' protein_id=YP_003258042.1 transl_table=11
NC_013421	GenBank	CDS	656080	656661	+	1	.	codon_start=1 db_xref=GI:261819937 db_xref=GeneID:8528977 inference='similar to AA sequence:KEGG:YE3512' locus_tag=Pecwa_0612 note='KEGG: yen:YE3512 hypothetical protein' product='hypothetical protein' protein_id=YP_003258043.1 transl_table=11
NC_013421	GenBank	CDS	656663	656893	+	1	.	codon_start=1 db_xref=GI:261819938 db_xref=GeneID:8528978 inference='similar to AA sequence:KEGG:SPAB_05341' locus_tag=Pecwa_0613 note='KEGG: spq:SPAB_05341 hypothetical protein' product='hypothetical protein' protein_id=YP_003258044.1 transl_table=11
NC_013421	GenBank	CDS	656890	657087	+	1	.	codon_start=1 db_xref=GI:261819939 db_xref=GeneID:8528979 inference='ab initio prediction:Prodigal:1.4' locus_tag=Pecwa_0614 product='hypothetical protein' protein_id=YP_003258045.1 transl_table=11
NC_013421	GenBank	CDS	657087	657329	+	1	.	codon_start=1 db_xref=GI:261819940 db_xref=GeneID:8528980 inference='ab initio prediction:Prodigal:1.4' locus_tag=Pecwa_0615 product='hypothetical protein' protein_id=YP_003258046.1 transl_table=11
NC_013421	GenBank	CDS	657326	658624	+	1	.	codon_start=1 db_xref=GI:261819941 db_xref=GeneID:8528981 inference='similar to AA sequence:KEGG:YE3511' locus_tag=Pecwa_0616 note='KEGG: yen:YE3511 hypothetical protein' product='hypothetical protein' protein_id=YP_003258047.1 transl_table=11
NC_013421	GenBank	CDS	659131	659883	+	1	.	codon_start=1 db_xref=GI:261819942 db_xref=InterPro:IPR014996 db_xref=GeneID:8528982 inference='protein motif:PFAM:PF08900' locus_tag=Pecwa_0617 note='PFAM: Domain of unknown function DUF1845; KEGG: spq:SPAB_05346 hypothetical protein' product='hypothetical protein' protein_id=YP_003258048.1 transl_table=11
NC_013421	GenBank	CDS	659898	661907	+	1	.	codon_start=1 db_xref=GI:261819943 db_xref=InterPro:IPR000380 db_xref=InterPro:IPR003601 db_xref=InterPro:IPR003602 db_xref=InterPro:IPR005738 db_xref=InterPro:IPR006154 db_xref=InterPro:IPR006171 db_xref=InterPro:IPR013497 db_xref=InterPro:IPR013498 db_xref=GeneID:8528983 inference='protein motif:TFAM:TIGR01056' locus_tag=Pecwa_0618 note='decatenates replicating daughter chromosomes' product='DN…
NC_013421	GenBank	CDS	662542	663051	+	1	.	codon_start=1 db_xref=GI:261819944 db_xref=GeneID:8528984 inference='similar to AA sequence:KEGG:ECA0528' locus_tag=Pecwa_0619 note='KEGG: eca:ECA0528 hypothetical protein' product='hypothetical protein' protein_id=YP_003258050.1 transl_table=11
NC_013421	GenBank	CDS	663111	663659	+	1	.	codon_start=1 db_xref=GI:261819945 db_xref=InterPro:IPR000424 db_xref=InterPro:IPR011344 db_xref=GeneID:8528985 inference='protein motif:TFAM:TIGR00621' locus_tag=Pecwa_0620 note='binds to single stranded DNA and PriA helcase facilitate replication restart' product='single-stranded DNA-binding protein' protein_id=YP_003258051.1 transl_table=11
NC_013421	GenBank	CDS	663763	664347	+	1	.	codon_start=1 db_xref=GI:261819946 db_xref=GeneID:8528986 inference='similar to AA sequence:KEGG:Neut_0078' locus_tag=Pecwa_0621 note='KEGG: net:Neut_0078 hypothetical protein' product='hypothetical protein' protein_id=YP_003258052.1 transl_table=11
NC_013421	GenBank	CDS	664419	664856	+	1	.	codon_start=1 db_xref=GI:261819947 db_xref=InterPro:IPR002636 db_xref=GeneID:8528987 inference='protein motif:PFAM:PF01724' locus_tag=Pecwa_0622 note='PFAM: protein of unknown function DUF29; KEGG: eca:ECA0531 plasmid-related protein' product='hypothetical protein' protein_id=YP_003258053.1 transl_table=11
NC_013421	GenBank	CDS	665007	666350	+	1	.	codon_start=1 db_xref=GI:261819948 db_xref=GeneID:8528988 inference='similar to AA sequence:KEGG:ECA0532' locus_tag=Pecwa_0623 note='KEGG: eca:ECA0532 type IV pilus protein' product='type IV pilus protein' protein_id=YP_003258054.1 transl_table=11
NC_013421	GenBank	CDS	666350	666796	+	1	.	codon_start=1 db_xref=GI:261819949 db_xref=GeneID:8528989 inference='similar to AA sequence:KEGG:ECA0533' locus_tag=Pecwa_0624 note='KEGG: eca:ECA0533 type IV pilus protein' product='type IV pilus protein' protein_id=YP_003258055.1 transl_table=11
NC_013421	GenBank	CDS	666806	668470	+	1	.	codon_start=1 db_xref=GI:261819950 db_xref=InterPro:IPR011514 db_xref=InterPro:IPR013359 db_xref=GeneID:8528990 inference='protein motif:TFAM:TIGR02520' locus_tag=Pecwa_0625 note='TIGRFAM: type IVB pilus formation outer membrane protein, R64 PilN family; PFAM: Secretin domain protein; KEGG: eca:ECA0534 type IV pilus protein' product='type IVB pilus formation outer membrane protein, R64 PilN famil…
NC_013421	GenBank	CDS	668481	669794	+	1	.	codon_start=1 db_xref=GI:261819951 db_xref=GeneID:8528991 inference='ab initio prediction:Prodigal:1.4' locus_tag=Pecwa_0626 note='KEGG: stt:t4243 pilus assembly protein' product='hypothetical protein' protein_id=YP_003258057.1 transl_table=11
NC_013421	GenBank	CDS	669791	670300	+	1	.	codon_start=1 db_xref=GI:261819952 db_xref=InterPro:IPR017471 db_xref=GeneID:8528992 inference='protein motif:TFAM:TIGR03021' locus_tag=Pecwa_0627 note='TIGRFAM: type IV pilus biogenesis protein PilP; KEGG: eca:ECA0537 type IV pilus protein' product='type IV pilus biogenesis protein PilP' protein_id=YP_003258058.1 transl_table=11
NC_013421	GenBank	CDS	670300	670437	+	1	.	codon_start=1 db_xref=GI:261819953 db_xref=GeneID:8528993 inference='similar to AA sequence:KEGG:ECA0537' locus_tag=Pecwa_0628 note='KEGG: eca:ECA0537 type IV pilus protein' product='type IV pilus protein' protein_id=YP_003258059.1 transl_table=11
NC_013421	GenBank	CDS	670437	671996	+	1	.	codon_start=1 db_xref=GI:261819954 db_xref=InterPro:IPR001482 db_xref=GeneID:8528994 inference='protein motif:PFAM:PF00437' locus_tag=Pecwa_0629 note='PFAM: type II secretion system protein E; KEGG: eca:ECA0538 type IV pilus nucleotide-binding protein' product='type II secretion system protein E' protein_id=YP_003258060.1 transl_table=11
NC_013421	GenBank	CDS	671999	673165	+	1	.	codon_start=1 db_xref=GI:261819955 db_xref=GeneID:8528995 inference='similar to AA sequence:KEGG:ECA0540' locus_tag=Pecwa_0630 note='KEGG: eca:ECA0540 type IV pilus protein' product='type IV pilus protein' protein_id=YP_003258061.1 transl_table=11
NC_013421	GenBank	CDS	673222	673818	+	1	.	codon_start=1 db_xref=GI:261819956 db_xref=InterPro:IPR008262 db_xref=InterPro:IPR014911 db_xref=GeneID:8528996 inference='protein motif:PFAM:PF08805' locus_tag=Pecwa_0631 note='PFAM: PilS domain protein; KEGG: eca:ECA0541 type IV pilus prepilin' product='PilS domain-containing protein' protein_id=YP_003258062.1 transl_table=11
NC_013421	GenBank	CDS	673818	674345	+	1	.	codon_start=1 db_xref=GI:261819957 db_xref=InterPro:IPR008258 db_xref=GeneID:8528997 inference='protein motif:PFAM:PF01464' locus_tag=Pecwa_0632 note='PFAM: lytic transglycosylase catalytic; KEGG: eca:ECA0542 type IV pilus protein' product='lytic transglycosylase' protein_id=YP_003258063.1 transl_table=11
NC_013421	GenBank	CDS	674342	674995	+	1	.	codon_start=1 db_xref=GI:261819958 db_xref=GeneID:8528998 inference='similar to AA sequence:KEGG:ECA0543' locus_tag=Pecwa_0633 note='KEGG: eca:ECA0543 prepilin peptidase' product='prepilin peptidase' protein_id=YP_003258064.1 transl_table=11
NC_013421	GenBank	CDS	675009	676607	+	1	.	codon_start=1 db_xref=GI:261819959 db_xref=InterPro:IPR007001 db_xref=InterPro:IPR011083 db_xref=GeneID:8528999 inference='protein motif:PFAM:PF04917' locus_tag=Pecwa_0634 note='PFAM: shufflon domain protein; hypothetical protein; KEGG: eca:ECA0544 type IV pilus prepilin protein' product='shufflon domain-containing protein' protein_id=YP_003258065.1 transl_table=11
NC_013421	GenBank	CDS	676679	677101	+	1	.	codon_start=1 db_xref=GI:261819960 db_xref=InterPro:IPR011083 db_xref=GeneID:8529000 inference='protein motif:PFAM:PF07484' locus_tag=Pecwa_0635 note='PFAM: hypothetical protein; KEGG: eca:ECA0545 alternative C-terminus for the PilV protein (fragment)' product='hypothetical protein' protein_id=YP_003258066.1 transl_table=11
NC_013421	GenBank	CDS	677588	678022	+	-1	.	codon_start=1 db_xref=GI:261819961 db_xref=InterPro:IPR011083 db_xref=GeneID:8529001 inference='protein motif:PFAM:PF07484' locus_tag=Pecwa_0636 note='PFAM: hypothetical protein; KEGG: eca:ECA0545 alternative C-terminus for the PilV protein (fragment)' product='hypothetical protein' protein_id=YP_003258067.1 transl_table=11
NC_013421	GenBank	CDS	678324	678746	+	-1	.	codon_start=1 db_xref=GI:261819962 db_xref=InterPro:IPR011083 db_xref=GeneID:8529002 inference='protein motif:PFAM:PF07484' locus_tag=Pecwa_0637 note='PFAM: hypothetical protein; KEGG: eca:ECA0545 alternative C-terminus for the PilV protein (fragment)' product='hypothetical protein' protein_id=YP_003258068.1 transl_table=11
NC_013421	GenBank	CDS	678818	679291	+	-1	.	codon_start=1 db_xref=GI:261819963 db_xref=InterPro:IPR011083 db_xref=GeneID:8529003 inference='protein motif:PFAM:PF07484' locus_tag=Pecwa_0638 note='PFAM: hypothetical protein; KEGG: eca:ECA0545 alternative C-terminus for the PilV protein (fragment)' product='hypothetical protein' protein_id=YP_003258069.1 transl_table=11
NC_013421	GenBank	CDS	679339	680463	+	1	.	codon_start=1 db_xref=GI:261819964 db_xref=InterPro:IPR002104 db_xref=GeneID:8529004 inference='protein motif:PFAM:PF00589' locus_tag=Pecwa_0639 note='PFAM: integrase; KEGG: eca:ECA0546 shufflon-specific DNA recombinase' product=integrase protein_id=YP_003258070.1 transl_table=11
NC_013421	GenBank	CDS	680568	681371	+	1	.	codon_start=1 db_xref=GI:261819965 db_xref=GeneID:8529005 inference='similar to AA sequence:KEGG:SPAB_05369' locus_tag=Pecwa_0640 note='KEGG: spq:SPAB_05369 hypothetical protein' product='hypothetical protein' protein_id=YP_003258071.1 transl_table=11
NC_013421	GenBank	CDS	681380	682087	+	1	.	codon_start=1 db_xref=GI:261819966 db_xref=GeneID:8529006 inference='similar to AA sequence:KEGG:SPAB_05370' locus_tag=Pecwa_0641 note='KEGG: spq:SPAB_05370 hypothetical protein' product='hypothetical protein' protein_id=YP_003258072.1 transl_table=11
NC_013421	GenBank	CDS	682066	682716	+	1	.	codon_start=1 db_xref=GI:261819967 db_xref=InterPro:IPR008258 db_xref=GeneID:8529007 inference='protein motif:PFAM:PF01464' locus_tag=Pecwa_0642 note='PFAM: lytic transglycosylase catalytic; KEGG: ypi:YpsIP31758_3720 transglycosylase SLT domain-containing protein' product='lytic transglycosylase' protein_id=YP_003258073.1 transl_table=11
NC_013421	GenBank	CDS	682713	683264	+	1	.	codon_start=1 db_xref=GI:261819968 db_xref=GeneID:8529008 inference='similar to AA sequence:KEGG:YE3494' locus_tag=Pecwa_0643 note='KEGG: yen:YE3494 hypothetical protein' product='hypothetical protein' protein_id=YP_003258074.1 transl_table=11
NC_013421	GenBank	CDS	683279	683815	+	1	.	codon_start=1 db_xref=GI:261819969 db_xref=GeneID:8529009 inference='ab initio prediction:Prodigal:1.4' locus_tag=Pecwa_0644 note='KEGG: eca:ECA0559 hypothetical protein' product='hypothetical protein' protein_id=YP_003258075.1 transl_table=11
NC_013421	GenBank	CDS	683808	685919	+	1	.	codon_start=1 db_xref=GI:261819970 db_xref=GeneID:8529010 inference='similar to AA sequence:KEGG:YE3493' locus_tag=Pecwa_0645 note='KEGG: yen:YE3493 TraG-family protein' product='TraG-family protein' protein_id=YP_003258076.1 transl_table=11
NC_013421	GenBank	CDS	685919	686671	+	1	.	codon_start=1 db_xref=GI:261819971 db_xref=GeneID:8529011 inference='similar to AA sequence:KEGG:YE3492' locus_tag=Pecwa_0646 note='KEGG: yen:YE3492 inner membrane protein' product='inner membrane protein' protein_id=YP_003258077.1 transl_table=11
NC_013421	GenBank	CDS	687024	687542	+	1	.	codon_start=1 db_xref=GI:261819972 db_xref=InterPro:IPR008514 db_xref=InterPro:IPR017728 db_xref=GeneID:8529012 inference='protein motif:TFAM:TIGR03344' locus_tag=Pecwa_0647 note='TIGRFAM: type VI secretion system effector, Hcp1 family; PFAM: protein of unknown function DUF796; KEGG: pct:PC1_3239 type VI secretion system effector, Hcp1 family' product='type VI secretion system effector' protein_i…
NC_013421	GenBank	CDS	687663	689492	+	1	.	codon_start=1 db_xref=GI:261819973 db_xref=InterPro:IPR006533 db_xref=InterPro:IPR017847 db_xref=GeneID:8529013 inference='protein motif:TFAM:TIGR03361' locus_tag=Pecwa_0648 note='TIGRFAM: type VI secretion system Vgr family protein; Rhs element Vgr protein; PFAM: Rhs element Vgr protein; KEGG: eca:ECA2867 rhs accessory genetic element' product='ImpA family type VI secretion-associated protein' p…
NC_013421	GenBank	CDS	689521	689964	+	1	.	codon_start=1 db_xref=GI:261819974 db_xref=InterPro:IPR014894 db_xref=GeneID:8529014 inference='protein motif:PFAM:PF08786' locus_tag=Pecwa_0649 note='PFAM: Domain of unknown function DUF1795; KEGG: eca:ECA2868 hypothetical protein' product='hypothetical protein' protein_id=YP_003258080.1 transl_table=11
NC_013421	GenBank	CDS	689957	694225	+	1	.	codon_start=1 db_xref=GI:261819975 db_xref=InterPro:IPR006530 db_xref=InterPro:IPR008727 db_xref=InterPro:IPR018313 db_xref=GeneID:8529015 inference='protein motif:TFAM:TIGR01643' locus_tag=Pecwa_0650 note='TIGRFAM: hypothetical protein; PFAM: PAAR repeat-containing protein; hypothetical protein; KEGG: eca:ECA2869 rhs protein' product='hypothetical protein' protein_id=YP_003258081.1 transl_table=…
NC_013421	GenBank	CDS	694222	694779	+	1	.	codon_start=1 db_xref=GI:261819976 db_xref=GeneID:8529016 inference='similar to AA sequence:KEGG:BCAS0661B' locus_tag=Pecwa_0651 note='KEGG: bcj:BCAS0661B hypothetical protein' product='hypothetical protein' protein_id=YP_003258082.1 transl_table=11
NC_013421	GenBank	CDS	694946	695254	+	1	.	codon_start=1 db_xref=GI:261819977 db_xref=InterPro:IPR019110 db_xref=GeneID:8529017 inference='protein motif:PFAM:PF09686' locus_tag=Pecwa_0652 note='PFAM: protein of unknown function, RAQPRD; KEGG: yen:YE3490 hypothetical protein' product='hypothetical protein' protein_id=YP_003258083.1 transl_table=11
NC_013421	GenBank	CDS	695251	695487	+	1	.	codon_start=1 db_xref=GI:261819978 db_xref=GeneID:8529018 inference='similar to AA sequence:KEGG:PMI2584' locus_tag=Pecwa_0653 note='KEGG: pmr:PMI2584 hypothetical protein' product='hypothetical protein' protein_id=YP_003258084.1 transl_table=11
NC_013421	GenBank	CDS	695516	695875	+	1	.	codon_start=1 db_xref=GI:261819979 db_xref=GeneID:8529019 inference='similar to AA sequence:KEGG:YpsIP31758_3711' locus_tag=Pecwa_0654 note='KEGG: ypi:YpsIP31758_3711 hypothetical protein' product='hypothetical protein' protein_id=YP_003258085.1 transl_table=11
NC_013421	GenBank	CDS	695887	696261	+	1	.	codon_start=1 db_xref=GI:261819980 db_xref=GeneID:8529020 inference='similar to AA sequence:KEGG:SPAB_05381' locus_tag=Pecwa_0655 note='KEGG: spq:SPAB_05381 hypothetical protein' product='hypothetical protein' protein_id=YP_003258086.1 transl_table=11
NC_013421	GenBank	CDS	696258	696917	+	1	.	codon_start=1 db_xref=GI:261819981 db_xref=GeneID:8529021 inference='similar to AA sequence:KEGG:YpsIP31758_3709' locus_tag=Pecwa_0656 note='KEGG: ypi:YpsIP31758_3709 hypothetical protein' product='hypothetical protein' protein_id=YP_003258087.1 transl_table=11
NC_013421	GenBank	CDS	696914	697810	+	1	.	codon_start=1 db_xref=GI:261819982 db_xref=GeneID:8529022 inference='similar to AA sequence:KEGG:YpsIP31758_3708' locus_tag=Pecwa_0657 note='KEGG: ypi:YpsIP31758_3708 hypothetical protein' product='hypothetical protein' protein_id=YP_003258088.1 transl_table=11
NC_013421	GenBank	CDS	697807	699348	+	1	.	codon_start=1 db_xref=GI:261819983 db_xref=GeneID:8529023 inference='similar to AA sequence:KEGG:YpsIP31758_3707' locus_tag=Pecwa_0658 note='KEGG: ypi:YpsIP31758_3707 hypothetical protein' product='hypothetical protein' protein_id=YP_003258089.1 transl_table=11
NC_013421	GenBank	CDS	699351	700154	+	1	.	codon_start=1 db_xref=GI:261819984 db_xref=GeneID:8529024 inference='similar to AA sequence:KEGG:ECED1_3575' locus_tag=Pecwa_0659 note='KEGG: ecq:ECED1_3575 hypothetical protein' product='hypothetical protein' protein_id=YP_003258090.1 transl_table=11
NC_013421	GenBank	CDS	700141	700602	+	1	.	codon_start=1 db_xref=GI:261819985 db_xref=GeneID:8529025 inference='ab initio prediction:Prodigal:1.4' locus_tag=Pecwa_0660 note='KEGG: eca:ECA0571 hypothetical protein' product='hypothetical protein' protein_id=YP_003258091.1 transl_table=11
NC_013421	GenBank	CDS	700595	701005	+	1	.	codon_start=1 db_xref=GI:261819986 db_xref=GeneID:8529026 inference='similar to AA sequence:KEGG:SPAB_05386' locus_tag=Pecwa_0661 note='KEGG: spq:SPAB_05386 hypothetical protein' product='hypothetical protein' protein_id=YP_003258092.1 transl_table=11
NC_013421	GenBank	CDS	701005	703830	+	1	.	codon_start=1 db_xref=GI:261819987 db_xref=GeneID:8529027 inference='similar to AA sequence:KEGG:YpsIP31758_3705' locus_tag=Pecwa_0662 note='KEGG: ypi:YpsIP31758_3705 hypothetical protein' product='hypothetical protein' protein_id=YP_003258093.1 transl_table=11
NC_013421	GenBank	CDS	703827	704225	+	1	.	codon_start=1 db_xref=GI:261819988 db_xref=GeneID:8529028 inference='similar to AA sequence:KEGG:SPAB_05389' locus_tag=Pecwa_0663 note='KEGG: spq:SPAB_05389 hypothetical protein' product='hypothetical protein' protein_id=YP_003258094.1 transl_table=11
NC_013421	GenBank	CDS	704395	705297	+	1	.	codon_start=1 db_xref=GI:261819989 db_xref=GeneID:8529029 inference='similar to AA sequence:KEGG:LF82_p665' locus_tag=Pecwa_0664 note='KEGG: elf:LF82_p665 hypothetical protein' product='hypothetical protein' protein_id=YP_003258095.1 transl_table=11
NC_013421	GenBank	CDS	705294	705521	+	-1	.	codon_start=1 db_xref=GI:261819990 db_xref=GeneID:8529030 inference='similar to AA sequence:KEGG:HS_1734' locus_tag=Pecwa_0665 note='KEGG: hso:HS_1734 hypothetical protein' product='hypothetical protein' protein_id=YP_003258096.1 transl_table=11
NC_013421	GenBank	CDS	705711	708098	+	1	.	codon_start=1 db_xref=GI:261819991 db_xref=GeneID:8529031 inference='similar to AA sequence:KEGG:Bcep1808_7657' locus_tag=Pecwa_0666 note='KEGG: bvi:Bcep1808_7657 hypothetical protein' product='hypothetical protein' protein_id=YP_003258097.1 transl_table=11
NC_013421	GenBank	CDS	708322	708594	+	1	.	codon_start=1 db_xref=GI:261819992 db_xref=InterPro:IPR003220 db_xref=GeneID:8529032 inference='protein motif:PFAM:PF03811' locus_tag=Pecwa_0667 note='PFAM: Insertion element protein; KEGG: sdy:SDY_P213 iso-IS1 ORF1' product='Insertion element protein' protein_id=YP_003258098.1 transl_table=11
NC_013421	GenBank	CDS	709059	710021	+	1	.	codon_start=1 db_xref=GI:261819993 db_xref=GeneID:8529034 inference='similar to AA sequence:KEGG:APECO1_381' locus_tag=Pecwa_0669 note='KEGG: ecv:APECO1_381 hypothetical protein' product='hypothetical protein' protein_id=YP_003258099.1 transl_table=11
NC_013421	GenBank	CDS	710037	711038	+	1	.	codon_start=1 db_xref=GI:261819994 db_xref=GeneID:8529035 inference='similar to AA sequence:KEGG:ECS88_1342' locus_tag=Pecwa_0670 note='KEGG: ecz:ECS88_1342 conserved hypothetical protein from phage origin' product='hypothetical protein' protein_id=YP_003258100.1 transl_table=11
NC_013421	GenBank	CDS	711295	712284	+	-1	.	codon_start=1 db_xref=GI:261819995 db_xref=InterPro:IPR007685 db_xref=GeneID:8529036 inference='protein motif:PFAM:PF04607' locus_tag=Pecwa_0671 note='PFAM: RelA/SpoT domain protein; KEGG: yen:YE3463 hypothetical protein' product='RelA/SpoT domain-containing protein' protein_id=YP_003258101.1 transl_table=11
NC_013421	GenBank	CDS	712281	713372	+	-1	.	codon_start=1 db_xref=GI:261819996 db_xref=GeneID:8529037 inference='similar to AA sequence:KEGG:YE3462' locus_tag=Pecwa_0672 note='KEGG: yen:YE3462 hypothetical protein' product='hypothetical protein' protein_id=YP_003258102.1 transl_table=11
NC_013421	GenBank	CDS	713388	713834	+	-1	.	codon_start=1 db_xref=GI:261819997 db_xref=GeneID:8529038 inference='similar to AA sequence:KEGG:MADE_00113' locus_tag=Pecwa_0673 note='KEGG: amc:MADE_00113 hypothetical protein' product='hypothetical protein' protein_id=YP_003258103.1 transl_table=11
NC_013421	GenBank	CDS	714261	714812	+	1	.	codon_start=1 db_xref=GI:261819998 db_xref=GeneID:8529039 inference='ab initio prediction:Prodigal:1.4' locus_tag=Pecwa_0674 note='KEGG: sew:SeSA_A1660 sefir domain protein' product='hypothetical protein' protein_id=YP_003258104.1 transl_table=11
NC_013421	GenBank	CDS	715768	718461	+	1	.	codon_start=1 db_xref=GI:261819999 db_xref=GeneID:8529041 inference='similar to AA sequence:KEGG:VFMJ11_B0190' locus_tag=Pecwa_0676 note='KEGG: vfm:VFMJ11_B0190 ATPase involved in DNA repair' product='DNA repair ATPase' protein_id=YP_003258105.1 transl_table=11
NC_013421	GenBank	CDS	718870	719274	+	1	.	codon_start=1 db_xref=GI:261820000 db_xref=InterPro:IPR011090 db_xref=GeneID:8529043 inference='protein motif:PFAM:PF07511' locus_tag=Pecwa_0678 note='PFAM: protein of unknown function DUF1525; KEGG: ypi:YpsIP31758_3702 hypothetical protein' product='hypothetical protein' protein_id=YP_003258106.1 transl_table=11
NC_013421	GenBank	CDS	719271	720239	+	1	.	codon_start=1 db_xref=GI:261820001 db_xref=InterPro:IPR011092 db_xref=GeneID:8529044 inference='protein motif:PFAM:PF07513' locus_tag=Pecwa_0679 note='PFAM: protein of unknown function DUF1527; KEGG: spq:SPAB_05391 hypothetical protein' product='hypothetical protein' protein_id=YP_003258107.1 transl_table=11
NC_013421	GenBank	CDS	720255	721682	+	1	.	codon_start=1 db_xref=GI:261820002 db_xref=InterPro:IPR018130 db_xref=GeneID:8529045 inference='similar to AA sequence:KEGG:SPAB_05392' locus_tag=Pecwa_0680 note='KEGG: spq:SPAB_05392 hypothetical protein' product='hypothetical protein' protein_id=YP_003258108.1 transl_table=11
NC_013421	GenBank	CDS	721685	722029	+	1	.	codon_start=1 db_xref=GI:261820003 db_xref=GeneID:8529046 inference='similar to AA sequence:KEGG:SPAB_05393' locus_tag=Pecwa_0681 note='KEGG: spq:SPAB_05393 hypothetical protein' product='hypothetical protein' protein_id=YP_003258109.1 transl_table=11
NC_013421	GenBank	CDS	722039	723604	+	1	.	codon_start=1 db_xref=GI:261820004 db_xref=GeneID:8529047 inference='similar to AA sequence:KEGG:YpsIP31758_3699' locus_tag=Pecwa_0682 note='KEGG: ypi:YpsIP31758_3699 hypothetical protein' product='hypothetical protein' protein_id=YP_003258110.1 transl_table=11
NC_013421	GenBank	CDS	723640	723909	+	-1	.	codon_start=1 db_xref=GI:261820005 db_xref=GeneID:8529048 inference='ab initio prediction:Prodigal:1.4' locus_tag=Pecwa_0683 note='KEGG: spq:SPAB_05395 hypothetical protein' product='hypothetical protein' protein_id=YP_003258111.1 transl_table=11
NC_013421	GenBank	CDS	724014	724736	+	1	.	codon_start=1 db_xref=GI:261820006 db_xref=GeneID:8529049 inference='similar to AA sequence:KEGG:ECED1_3539' locus_tag=Pecwa_0684 note='KEGG: ecq:ECED1_3539 hypothetical protein' product='hypothetical protein' protein_id=YP_003258112.1 transl_table=11
NC_013421	GenBank	CDS	724883	725731	+	-1	.	codon_start=1 db_xref=GI:261820007 db_xref=GeneID:8529050 inference='ab initio prediction:Prodigal:1.4' locus_tag=Pecwa_0685 product='hypothetical protein' protein_id=YP_003258113.1 transl_table=11
NC_013421	GenBank	CDS	726654	727541	+	1	.	codon_start=1 db_xref=GI:261820008 db_xref=GeneID:8529051 inference='similar to AA sequence:KEGG:ECA0587' locus_tag=Pecwa_0686 note='KEGG: eca:ECA0587 hypothetical protein' product='hypothetical protein' protein_id=YP_003258114.1 transl_table=11
NC_013421	GenBank	CDS	727575	727769	+	1	.	codon_start=1 db_xref=GI:261820009 db_xref=GeneID:8529052 inference='ab initio prediction:Prodigal:1.4' locus_tag=Pecwa_0687 product='hypothetical protein' protein_id=YP_003258115.1 transl_table=11
NC_013421	GenBank	CDS	728108	728455	+	1	.	codon_start=1 db_xref=GI:261820010 db_xref=GeneID:8529053 inference='similar to AA sequence:KEGG:ECA0590' locus_tag=Pecwa_0688 note='KEGG: eca:ECA0590 hypothetical protein' product='hypothetical protein' protein_id=YP_003258116.1 transl_table=11
NC_013421	GenBank	CDS	728537	729052	+	1	.	codon_start=1 db_xref=GI:261820011 db_xref=GeneID:8529054 inference='similar to AA sequence:KEGG:ECA0591' locus_tag=Pecwa_0689 note='KEGG: eca:ECA0591 hypothetical protein' product='hypothetical protein' protein_id=YP_003258117.1 transl_table=11
NC_013421	GenBank	CDS	729141	729545	+	1	.	codon_start=1 db_xref=GI:261820012 db_xref=GeneID:8529055 inference='similar to AA sequence:KEGG:ECA0592' locus_tag=Pecwa_0690 note='KEGG: eca:ECA0592 hypothetical protein' product='hypothetical protein' protein_id=YP_003258118.1 transl_table=11
NC_013421	GenBank	CDS	729644	730114	+	1	.	codon_start=1 db_xref=GI:261820013 db_xref=GeneID:8529056 inference='ab initio prediction:Prodigal:1.4' locus_tag=Pecwa_0691 note='KEGG: eca:ECA0592 hypothetical protein' product='hypothetical protein' protein_id=YP_003258119.1 transl_table=11
NC_013421	GenBank	CDS	730220	730696	+	1	.	codon_start=1 db_xref=GI:261820014 db_xref=InterPro:IPR001405 db_xref=InterPro:IPR013838 db_xref=GeneID:8529057 inference='protein motif:TFAM:TIGR00608' locus_tag=Pecwa_0692 note='TIGRFAM: DNA repair protein RadC; PFAM: DNA repair protein RadC; KEGG: eca:ECA0593 DNA repair protein' product='DNA repair protein RadC' protein_id=YP_003258120.1 transl_table=11
NC_013421	GenBank	CDS	730788	731003	+	1	.	codon_start=1 db_xref=GI:261820015 db_xref=GeneID:8529058 inference='similar to AA sequence:KEGG:SPC_4443' locus_tag=Pecwa_0693 note='KEGG: sei:SPC_4443 hypothetical protein' product='hypothetical protein' protein_id=YP_003258121.1 transl_table=11
NC_013421	GenBank	CDS	731015	731470	+	1	.	codon_start=1 db_xref=GI:261820016 db_xref=GeneID:8529059 inference='similar to AA sequence:KEGG:ECA0594' locus_tag=Pecwa_0694 note='KEGG: eca:ECA0594 hypothetical protein' product='hypothetical protein' protein_id=YP_003258122.1 transl_table=11
NC_013421	GenBank	CDS	731467	731739	+	1	.	codon_start=1 db_xref=GI:261820017 db_xref=GeneID:8529060 inference='similar to AA sequence:KEGG:ECA0595' locus_tag=Pecwa_0695 note='KEGG: eca:ECA0595 hypothetical protein' product='hypothetical protein' protein_id=YP_003258123.1 transl_table=11
NC_013421	GenBank	CDS	731811	732296	+	1	.	codon_start=1 db_xref=GI:261820018 db_xref=GeneID:8529061 inference='similar to AA sequence:KEGG:ECA0596' locus_tag=Pecwa_0696 note='KEGG: eca:ECA0596 hypothetical protein' product='hypothetical protein' protein_id=YP_003258124.1 transl_table=11
NC_013421	GenBank	CDS	732361	734322	+	1	.	codon_start=1 db_xref=GI:261820019 db_xref=InterPro:IPR002296 db_xref=InterPro:IPR013610 db_xref=GeneID:8529062 inference='protein motif:PFAM:PF08401' locus_tag=Pecwa_0697 note='PFAM: domain of unknown function DUF1738; KEGG: eca:ECA0597 hypothetical protein' product='hypothetical protein' protein_id=YP_003258125.1 transl_table=11
NC_013421	GenBank	CDS	734396	735289	+	1	.	codon_start=1 db_xref=GI:261820020 db_xref=GeneID:8529063 inference='similar to AA sequence:KEGG:ECA0598' locus_tag=Pecwa_0698 note='KEGG: eca:ECA0598 hypothetical protein' product='hypothetical protein' protein_id=YP_003258126.1 transl_table=11
NC_013421	GenBank	CDS	735368	736294	+	1	.	codon_start=1 db_xref=GI:261820021 db_xref=GeneID:8529064 inference='similar to AA sequence:KEGG:ECA0599' locus_tag=Pecwa_0699 note='KEGG: eca:ECA0599 hypothetical protein' product='hypothetical protein' protein_id=YP_003258127.1 transl_table=11
NC_013421	GenBank	CDS	736379	736672	+	-1	.	codon_start=1 db_xref=GI:261820022 db_xref=GeneID:8529065 inference='ab initio prediction:Prodigal:1.4' locus_tag=Pecwa_0700 product='hypothetical protein' protein_id=YP_003258128.1 transl_table=11
NC_013421	GenBank	CDS	736693	737391	+	-1	.	codon_start=1 db_xref=GI:261820023 db_xref=GeneID:8529066 inference='similar to AA sequence:KEGG:ECA0552' locus_tag=Pecwa_0701 note='KEGG: eca:ECA0552 hypothetical protein' product='hypothetical protein' protein_id=YP_003258129.1 transl_table=11
NC_013421	GenBank	CDS	737403	738194	+	-1	.	codon_start=1 db_xref=GI:261820024 db_xref=InterPro:IPR002052 db_xref=GeneID:8529067 inference='ab initio prediction:Prodigal:1.4' locus_tag=Pecwa_0702 product='hypothetical protein' protein_id=YP_003258130.1 transl_table=11
NC_013421	GenBank	CDS	738194	738658	+	-1	.	codon_start=1 db_xref=GI:261820025 db_xref=GeneID:8529068 inference='similar to AA sequence:KEGG:Ent638_1000' locus_tag=Pecwa_0703 note='KEGG: ent:Ent638_1000 hypothetical protein' product='hypothetical protein' protein_id=YP_003258131.1 transl_table=11
NC_013421	GenBank	CDS	738690	739340	+	-1	.	codon_start=1 db_xref=GI:261820026 db_xref=GeneID:8529069 inference='ab initio prediction:Prodigal:1.4' locus_tag=Pecwa_0704 product='hypothetical protein' protein_id=YP_003258132.1 transl_table=11
NC_013421	GenBank	CDS	739437	740636	+	-1	.	codon_start=1 db_xref=GI:261820027 db_xref=GeneID:8529070 inference='similar to AA sequence:KEGG:ECA0549' locus_tag=Pecwa_0705 note='KEGG: eca:ECA0549 plasmid transfer protein' product='plasmid transfer protein' protein_id=YP_003258133.1 transl_table=11
NC_013421	GenBank	CDS	740782	741777	+	-1	.	codon_start=1 db_xref=GI:261820028 db_xref=GeneID:8529071 inference='ab initio prediction:Prodigal:1.4' locus_tag=Pecwa_0706 note='KEGG: spq:SPAB_05446 hypothetical protein' product='hypothetical protein' protein_id=YP_003258134.1 transl_table=11
NC_013421	GenBank	CDS	741866	742501	+	-1	.	codon_start=1 db_xref=GI:261820029 db_xref=GeneID:8529072 inference='similar to AA sequence:KEGG:YpsIP31758_3688' locus_tag=Pecwa_0707 note='KEGG: ypi:YpsIP31758_3688 hypothetical protein' product='hypothetical protein' protein_id=YP_003258135.1 transl_table=11
NC_013421	GenBank	CDS	742513	742653	+	1	.	codon_start=1 db_xref=GI:261820030 db_xref=GeneID:8529073 inference='ab initio prediction:Prodigal:1.4' locus_tag=Pecwa_0708 product='hypothetical protein' protein_id=YP_003258136.1 transl_table=11
NC_013421	GenBank	CDS	742694	744151	+	1	.	codon_start=1 db_xref=GI:261820031 db_xref=InterPro:IPR011093 db_xref=InterPro:IPR011119 db_xref=GeneID:8529074 inference='protein motif:PFAM:PF07515' locus_tag=Pecwa_0709 note='PFAM: protein of unknown function DUF1528; relaxase; KEGG: spq:SPAB_05448 hypothetical protein' product='hypothetical protein' protein_id=YP_003258137.1 transl_table=11
NC_013421	GenBank	CDS	744192	745166	+	1	.	codon_start=1 db_xref=GI:261820032 db_xref=InterPro:IPR002104 db_xref=GeneID:8529075 inference='protein motif:PFAM:PF00589' locus_tag=Pecwa_0710 note='PFAM: integrase; KEGG: yen:YE3450 phage integrase' product=integrase protein_id=YP_003258138.1 transl_table=11
NC_013421	GenBank	CDS	745763	746905	+	1	.	codon_start=1 db_xref=GI:261820033 db_xref=InterPro:IPR003812 db_xref=GeneID:8529076 inference='protein motif:PFAM:PF02661' locus_tag=Pecwa_0711 note='PFAM: filamentation induced by cAMP protein Fic; KEGG: eca:ECA0515 hypothetical protein' product='filamentation induced by cAMP protein fic' protein_id=YP_003258139.1 transl_table=11
NC_013421	GenBank	CDS	747128	749140	+	-1	.	codon_start=1 db_xref=GI:261820034 db_xref=GeneID:8529077 inference='similar to AA sequence:KEGG:Glov_0280' locus_tag=Pecwa_0712 note='KEGG: glo:Glov_0280 hypothetical protein' product='hypothetical protein' protein_id=YP_003258140.1 transl_table=11
NC_013421	GenBank	CDS	749153	749752	+	-1	.	codon_start=1 db_xref=GI:261820035 db_xref=InterPro:IPR015032 db_xref=GeneID:8529078 inference='protein motif:PFAM:PF08937' locus_tag=Pecwa_0713 note='PFAM: Domain of unknown function DUF1863; KEGG: sun:SUN_2116 hypothetical protein' product='hypothetical protein' protein_id=YP_003258141.1 transl_table=11
NC_013421	GenBank	CDS	750348	750809	+	1	.	codon_start=1 db_xref=GI:261820036 db_xref=GeneID:8529080 inference='similar to AA sequence:KEGG:PC1_0868' locus_tag=Pecwa_0715 note='KEGG: pct:PC1_0868 hypothetical protein' product='hypothetical protein' protein_id=YP_003258142.1 transl_table=11
NC_013421	GenBank	CDS	750806	751027	+	1	.	codon_start=1 db_xref=GI:261820037 db_xref=InterPro:IPR001387 db_xref=GeneID:8529081 inference='similar to AA sequence:KEGG:PC1_0869' locus_tag=Pecwa_0716 note='KEGG: pct:PC1_0869 transcriptional regulator, Nlp' product='transcriptional regulator, Nlp' protein_id=YP_003258143.1 transl_table=11
NC_013421	GenBank	CDS	751196	751744	+	1	.	codon_start=1 db_xref=GI:261820038 db_xref=GeneID:8529082 inference='similar to AA sequence:KEGG:PC1_0870' locus_tag=Pecwa_0717 note='KEGG: pct:PC1_0870 hypothetical protein' product='hypothetical protein' protein_id=YP_003258144.1 transl_table=11
NC_013421	GenBank	CDS	751931	753190	+	-1	.	codon_start=1 db_xref=GI:261820039 db_xref=InterPro:IPR002104 db_xref=GeneID:8529083 inference='protein motif:PFAM:PF00589' locus_tag=Pecwa_0718 note='PFAM: integrase; KEGG: pct:PC1_0871 integrase' product=integrase protein_id=YP_003258145.1 transl_table=11
NC_013421	GenBank	gene	753354	753429	+	-1	.	db_xref=GeneID:8529084 locus_tag=Pecwa_R0016 note=tRNA-Phe2
NC_013421	GenBank	tRNA	753354	753429	+	-1	.	db_xref=GeneID:8529084 locus_tag=Pecwa_R0016 product=tRNA-Phe
NC_013421	GenBank	CDS	753601	754446	+	1	.	codon_start=1 db_xref=GI:261820040 db_xref=InterPro:IPR000005 db_xref=InterPro:IPR003313 db_xref=InterPro:IPR018060 db_xref=InterPro:IPR020449 db_xref=GeneID:8529085 inference='protein motif:PFAM:PF02311' locus_tag=Pecwa_0719 note='PFAM: AraC protein arabinose-binding/dimerisation; helix-turn-helix- domain containing protein AraC type; SMART: Helix-turn-helix, AraC domain; KEGG: eca:ECA0615 AraC …
NC_013421	GenBank	CDS	754482	755072	+	1	.	codon_start=1 db_xref=GI:261820041 db_xref=InterPro:IPR001123 db_xref=GeneID:8529086 inference='protein motif:PFAM:PF01810' locus_tag=Pecwa_0720 note='PFAM: lysine exporter (LYSE/YGGA); KEGG: eca:ECA0616 hypothetical protein' product='lysine exporter protein LysE/YggA' protein_id=YP_003258147.1 transl_table=11
NC_013421	GenBank	CDS	755069	755644	+	-1	.	codon_start=1 db_xref=GI:261820042 db_xref=InterPro:IPR001647 db_xref=GeneID:8529087 inference='similar to AA sequence:KEGG:ECA0617' locus_tag=Pecwa_0721 note='KEGG: eca:ECA0617 transcriptional regulator' product='transcriptional regulator' protein_id=YP_003258148.1 transl_table=11
NC_013421	GenBank	CDS	755687	757438	+	-1	.	codon_start=1 db_xref=GI:261820043 db_xref=InterPro:IPR003834 db_xref=InterPro:IPR006662 db_xref=InterPro:IPR013766 db_xref=InterPro:IPR017937 db_xref=GeneID:8529088 gene=dipZ inference='protein motif:PFAM:PF02683' locus_tag=Pecwa_0722 note='two electrons are transferred from cytoplasmic NADPH to thioredoxin and then to the inner membrane protein DsbD which keeps the disulfide isomerase DsbC in a…
NC_013421	GenBank	CDS	757414	757746	+	-1	.	codon_start=1 db_xref=GI:261820044 db_xref=InterPro:IPR004323 db_xref=GeneID:8529089 inference='protein motif:PFAM:PF03091' locus_tag=Pecwa_0723 note='copper binding protein required for copper tolerance; involved in resistance toward heavy metals' product='divalent-cation tolerance protein CutA' protein_id=YP_003258150.1 transl_table=11
NC_013421	GenBank	CDS	757878	759179	+	-1	.	codon_start=1 db_xref=GI:261820045 db_xref=InterPro:IPR004668 db_xref=GeneID:8529090 inference='protein motif:TFAM:TIGR00770' locus_tag=Pecwa_0724 note='functions in anaerobic transport of C4-dicarboxylate compounds such as fumarate; similar to dcuB' product='anaerobic C4-dicarboxylate transporter' protein_id=YP_003258151.1 transl_table=11
NC_013421	GenBank	CDS	759568	761007	+	-1	.	codon_start=1 db_xref=GI:261820046 db_xref=InterPro:IPR000362 db_xref=InterPro:IPR004708 db_xref=InterPro:IPR018951 db_xref=InterPro:IPR020557 db_xref=GeneID:8529091 gene=aspA inference='protein motif:TFAM:TIGR00839' locus_tag=Pecwa_0725 note='catalyzes the formation of fumarate from aspartate' product='aspartate ammonia-lyase' protein_id=YP_003258152.1 transl_table=11
NC_013421	GenBank	CDS	761508	761978	+	1	.	codon_start=1 db_xref=GI:261820047 db_xref=InterPro:IPR007313 db_xref=GeneID:8529092 inference='protein motif:PFAM:PF04186' locus_tag=Pecwa_0726 note='PFAM: FxsA cytoplasmic membrane protein; KEGG: eca:ECA0623 suppressor of F plamsid exlusion of phage T7' product='FxsA cytoplasmic membrane protein' protein_id=YP_003258153.1 transl_table=11
NC_013421	GenBank	CDS	762215	762508	+	1	.	codon_start=1 db_xref=GI:261820048 db_xref=InterPro:IPR001476 db_xref=InterPro:IPR018369 db_xref=GeneID:8529093 gene=groES inference='protein motif:PFAM:PF00166' locus_tag=Pecwa_0727 note='10 kDa chaperonin; Cpn10; GroES; forms homoheptameric ring; binds to one or both ends of the GroEL double barrel in the presence of adenine nucleotides capping it; folding of unfolded substrates initiates in a …
NC_013421	GenBank	CDS	762554	764200	+	1	.	codon_start=1 db_xref=GI:261820049 db_xref=InterPro:IPR001844 db_xref=InterPro:IPR002423 db_xref=InterPro:IPR017998 db_xref=InterPro:IPR018370 db_xref=GeneID:8529094 gene=groEL inference='protein motif:TFAM:TIGR02348' locus_tag=Pecwa_0728 note='60 kDa chaperone family; promotes refolding of misfolded polypeptides especially under stressful conditions; forms two stacked rings of heptamers to form …
NC_013421	GenBank	CDS	764477	765010	+	1	.	codon_start=1 db_xref=GI:261820050 db_xref=InterPro:IPR007440 db_xref=GeneID:8529095 gene=ubiC inference='protein motif:PRIAM:4.1.3.40' locus_tag=Pecwa_0729 note='catalyzes the formation of 4-hydroxybenzoate from chorismate' product='chorismate pyruvate lyase' protein_id=YP_003258156.1 transl_table=11
NC_013421	GenBank	CDS	765023	765886	+	1	.	codon_start=1 db_xref=GI:261820051 db_xref=InterPro:IPR000537 db_xref=InterPro:IPR006370 db_xref=GeneID:8529096 gene=ubiA inference='protein motif:TFAM:TIGR01474' locus_tag=Pecwa_0730 note='catalyzes the conversion of 4-hydroxybenzoate into 3-octaprenyl-4-hydroxybenzoate, as part of the ubiquinone biosynthesis pathway' product='4-hydroxybenzoate octaprenyltransferase' protein_id=YP_003258157.1 tr…
NC_013421	GenBank	CDS	766027	768495	+	-1	.	EC_number=2.3.1.15 codon_start=1 db_xref=GI:261820052 db_xref=InterPro:IPR002123 db_xref=GeneID:8529097 inference='protein motif:PRIAM:2.3.1.15' locus_tag=Pecwa_0731 note='PlsB; catalyzes the formation of 1-acyl-sn-glycerol 3-phosphate by transfering the acyl moiety from acyl-CoA' product='glycerol-3-phosphate acyltransferase' protein_id=YP_003258158.1 transl_table=11
NC_013421	GenBank	CDS	768624	768989	+	1	.	codon_start=1 db_xref=GI:261820053 db_xref=InterPro:IPR000829 db_xref=GeneID:8529098 inference='protein motif:PFAM:PF01219' locus_tag=Pecwa_0732 note='PFAM: diacylglycerol kinase; KEGG: pct:PC1_0513 diacylglycerol kinase' product='diacylglycerol kinase' protein_id=YP_003258159.1 transl_table=11
NC_013421	GenBank	CDS	769100	769708	+	1	.	EC_number=3.4.21.88 codon_start=1 db_xref=GI:261820054 db_xref=InterPro:IPR006197 db_xref=InterPro:IPR006199 db_xref=InterPro:IPR006200 db_xref=InterPro:IPR019759 db_xref=GeneID:8529099 inference='protein motif:TFAM:TIGR00498' locus_tag=Pecwa_0733 note='Represses a number of genes involved in the response to DNA damage' product='LexA repressor' protein_id=YP_003258160.1 transl_table=11
NC_013421	GenBank	CDS	769738	770253	+	-1	.	codon_start=1 db_xref=GI:261820055 db_xref=InterPro:IPR002481 db_xref=GeneID:8529100 inference='protein motif:PFAM:PF01475' locus_tag=Pecwa_0734 note='Acts as a negative controlling element, employing Zn(2+) as a cofactor to bind the operator of the repressed genes znuACB' product='zinc uptake transcriptional repressor' protein_id=YP_003258161.1 transl_table=11
NC_013421	GenBank	CDS	770354	771052	+	-1	.	codon_start=1 db_xref=GI:261820056 db_xref=InterPro:IPR003829 db_xref=GeneID:8529101 inference='protein motif:PFAM:PF02678' locus_tag=Pecwa_0735 note='PFAM: pirin; KEGG: eca:ECA0633 hypothetical protein' product=pirin protein_id=YP_003258162.1 transl_table=11
NC_013421	GenBank	CDS	771165	772061	+	1	.	codon_start=1 db_xref=GI:261820057 db_xref=InterPro:IPR000847 db_xref=InterPro:IPR005119 db_xref=GeneID:8529102 inference='protein motif:PFAM:PF03466' locus_tag=Pecwa_0736 note='PFAM: LysR substrate-binding; regulatory protein LysR; KEGG: pct:PC1_0518 LysR family transcriptional regulator' product='LysR family transcriptional regulator' protein_id=YP_003258163.1 transl_table=11
NC_013421	GenBank	CDS	772133	773128	+	-1	.	EC_number=2.5.1.18 codon_start=1 db_xref=GI:261820058 db_xref=GeneID:8529103 inference='protein motif:PRIAM:2.5.1.18' locus_tag=Pecwa_0737 note='KEGG: pct:PC1_0519 glutathione transferase' product='glutathione transferase' protein_id=YP_003258164.1 transl_table=11
NC_013421	GenBank	CDS	773237	773632	+	-1	.	codon_start=1 db_xref=GI:261820059 db_xref=InterPro:IPR011637 db_xref=GeneID:8529104 inference='protein motif:PFAM:PF07681' locus_tag=Pecwa_0738 note='PFAM: DoxX family protein; KEGG: pct:PC1_0520 DoxX family protein' product='DoxX family protein' protein_id=YP_003258165.1 transl_table=11
NC_013421	GenBank	CDS	773907	774197	+	-1	.	codon_start=1 db_xref=GI:261820060 db_xref=GeneID:8529105 inference='similar to AA sequence:KEGG:PC1_0521' locus_tag=Pecwa_0739 note='KEGG: pct:PC1_0521 hypothetical protein' product='hypothetical protein' protein_id=YP_003258166.1 transl_table=11
NC_013421	GenBank	CDS	774194	774589	+	-1	.	codon_start=1 db_xref=GI:261820061 db_xref=InterPro:IPR019279 db_xref=GeneID:8529106 inference='protein motif:PFAM:PF10072' locus_tag=Pecwa_0740 note='PFAM: protein of unknown function DUF2311, membrane; KEGG: eca:ECA0638 hypothetical protein' product='hypothetical protein' protein_id=YP_003258167.1 transl_table=11
NC_013421	GenBank	CDS	774603	774908	+	-1	.	codon_start=1 db_xref=GI:261820062 db_xref=InterPro:IPR010279 db_xref=GeneID:8529107 inference='protein motif:PFAM:PF05957' locus_tag=Pecwa_0741 note='PFAM: protein of unknown function DUF883 ElaB; KEGG: eca:ECA0639 hypothetical protein' product='hypothetical protein' protein_id=YP_003258168.1 transl_table=11
NC_013421	GenBank	CDS	775185	775580	+	-1	.	codon_start=1 db_xref=GI:261820063 db_xref=GeneID:8529108 inference='similar to AA sequence:KEGG:PC1_0525' locus_tag=Pecwa_0742 note='KEGG: pct:PC1_0525 hypothetical protein' product='hypothetical protein' protein_id=YP_003258169.1 transl_table=11
NC_013421	GenBank	CDS	775583	776266	+	-1	.	codon_start=1 db_xref=GI:261820064 db_xref=InterPro:IPR015414 db_xref=GeneID:8529109 inference='protein motif:PFAM:PF09335' locus_tag=Pecwa_0743 note='PFAM: SNARE associated Golgi protein; KEGG: eca:ECA0642 DedA family membrane protein' product='hypothetical protein' protein_id=YP_003258170.1 transl_table=11
NC_013421	GenBank	CDS	776752	777528	+	-1	.	codon_start=1 db_xref=GI:261820065 db_xref=InterPro:IPR000524 db_xref=InterPro:IPR011711 db_xref=GeneID:8529110 inference='protein motif:PFAM:PF00392' locus_tag=Pecwa_0744 note='regulates the exuT, uxaCA and uxuRAB operons which encode genes involved in hexuronate utilization.' product='ExuR family transcriptional regulator' protein_id=YP_003258171.1 transl_table=11
NC_013421	GenBank	CDS	777736	779037	+	-1	.	codon_start=1 db_xref=GI:261820066 db_xref=InterPro:IPR004744 db_xref=InterPro:IPR011701 db_xref=GeneID:8529111 inference='protein motif:TFAM:TIGR00893' locus_tag=Pecwa_0745 note='TIGRFAM: d-galactonate transporter; PFAM: major facilitator superfamily MFS_1; KEGG: eca:ECA0644 galacturonate transporter' product='d-galactonate transporter' protein_id=YP_003258172.1 transl_table=11
NC_013421	GenBank	CDS	779458	780867	+	1	.	EC_number=5.3.1.12 codon_start=1 db_xref=GI:261820067 db_xref=InterPro:IPR003766 db_xref=GeneID:8529112 inference='protein motif:PRIAM:5.3.1.12' locus_tag=Pecwa_0746 note='catalyzes the interconversion of D-glucuronate to D-fructuronate or D-galacturonate to D-tagaturonate; functions in glucuronic and galacturonic metabolism' product='glucuronate isomerase' protein_id=YP_003258173.1 transl_table=…
NC_013421	GenBank	CDS	781073	782539	+	1	.	codon_start=1 db_xref=GI:261820068 db_xref=InterPro:IPR013118 db_xref=InterPro:IPR013131 db_xref=GeneID:8529113 inference='protein motif:PFAM:PF08125' locus_tag=Pecwa_0747 note='catalyzes the formation of D-tagaturonate from D-altronate' product='altronate oxidoreductase' protein_id=YP_003258174.1 transl_table=11
NC_013421	GenBank	CDS	782559	784049	+	1	.	EC_number=4.2.1.7 codon_start=1 db_xref=GI:261820069 db_xref=InterPro:IPR007392 db_xref=InterPro:IPR013974 db_xref=GeneID:8529114 inference='protein motif:PRIAM:4.2.1.7' locus_tag=Pecwa_0748 note='PFAM: D-galactarate dehydratase/altronate hydrolase domain protein; SAF domain protein; KEGG: eca:ECA0647 altronate hydrolase' product='altronate dehydratase' protein_id=YP_003258175.1 transl_table=11
NC_013421	GenBank	CDS	784139	784669	+	1	.	codon_start=1 db_xref=GI:261820070 db_xref=InterPro:IPR019629 db_xref=GeneID:8529115 inference='protein motif:PFAM:PF10688' locus_tag=Pecwa_0749 note='PFAM: protein of unknown function, inner membrane,YgjV; KEGG: eca:ECA0648 hypothetical protein' product='hypothetical protein' protein_id=YP_003258176.1 transl_table=11
NC_013421	GenBank	CDS	784756	786003	+	-1	.	codon_start=1 db_xref=GI:261820071 db_xref=InterPro:IPR001991 db_xref=GeneID:8529116 inference='protein motif:PFAM:PF00375' locus_tag=Pecwa_0750 note='involved in the import of serine and threonine coupled with the import of sodium' product='serine/threonine transporter SstT' protein_id=YP_003258177.1 transl_table=11
NC_013421	GenBank	CDS	786293	787246	+	-1	.	codon_start=1 db_xref=GI:261820072 db_xref=InterPro:IPR005496 db_xref=GeneID:8529117 inference='protein motif:PFAM:PF03741' locus_tag=Pecwa_0751 note='PFAM: integral membrane protein TerC; KEGG: eca:ECA0652 hypothetical protein' product='integral membrane protein TerC' protein_id=YP_003258178.1 transl_table=11
NC_013421	GenBank	CDS	787626	788624	+	-1	.	codon_start=1 db_xref=GI:261820073 db_xref=InterPro:IPR000683 db_xref=GeneID:8529118 inference='protein motif:PFAM:PF01408' locus_tag=Pecwa_0752 note='PFAM: oxidoreductase domain protein; KEGG: eca:ECA0653 oxidoreductase' product='oxidoreductase domain-containing protein' protein_id=YP_003258179.1 transl_table=11
NC_013421	GenBank	CDS	788786	789925	+	1	.	codon_start=1 db_xref=GI:261820074 db_xref=InterPro:IPR002052 db_xref=InterPro:IPR007848 db_xref=GeneID:8529119 inference='protein motif:PRIAM:2.1.1.52' locus_tag=Pecwa_0753 note='PFAM: methyltransferase small; KEGG: pct:PC1_0536 rRNA (guanine-N(2)-)-methyltransferase' product='rRNA (guanine-N(2)-)-methyltransferase' protein_id=YP_003258180.1 transl_table=11
NC_013421	GenBank	CDS	789942	791999	+	-1	.	codon_start=1 db_xref=GI:261820075 db_xref=InterPro:IPR000759 db_xref=InterPro:IPR001155 db_xref=InterPro:IPR013027 db_xref=GeneID:8529120 inference='protein motif:PFAM:PF00724' locus_tag=Pecwa_0754 note='PFAM: NADH:flavin oxidoreductase/NADH oxidase; FAD-dependent pyridine nucleotide-disulphide oxidoreductase; KEGG: pct:PC1_0537 2,4-dienoyl-CoA reductase (NADPH)' product='NADH:flavin oxidoreduct…
NC_013421	GenBank	CDS	792215	792511	+	1	.	codon_start=1 db_xref=GI:261820076 db_xref=GeneID:8529121 inference='similar to AA sequence:KEGG:PC1_0538' locus_tag=Pecwa_0755 note='KEGG: pct:PC1_0538 hypothetical protein' product='hypothetical protein' protein_id=YP_003258182.1 transl_table=11
NC_013421	GenBank	CDS	792699	793187	+	1	.	codon_start=1 db_xref=GI:261820077 db_xref=InterPro:IPR012899 db_xref=GeneID:8529122 inference='protein motif:PFAM:PF07813' locus_tag=Pecwa_0756 note='periplasmic protein induced by stress response via Cpx and BaeSR system; similar to CpxP' product='hypothetical protein' protein_id=YP_003258183.1 transl_table=11
NC_013421	GenBank	CDS	793389	794858	+	1	.	codon_start=1 db_xref=GI:261820078 db_xref=InterPro:IPR000160 db_xref=GeneID:8529123 inference='protein motif:TFAM:TIGR00254' locus_tag=Pecwa_0757 note='KEGG: eca:ECA0659 signaling membrane protein; TIGRFAM: diguanylate cyclase; PFAM: GGDEF domain containing protein; SMART: GGDEF domain containing protein' product='diguanylate cyclase' protein_id=YP_003258184.1 transl_table=11
NC_013421	GenBank	CDS	795153	797114	+	1	.	codon_start=1 db_xref=GI:261820079 db_xref=InterPro:IPR001127 db_xref=InterPro:IPR001996 db_xref=InterPro:IPR003352 db_xref=InterPro:IPR011297 db_xref=InterPro:IPR013013 db_xref=InterPro:IPR018113 db_xref=GeneID:8529124 inference='protein motif:TFAM:TIGR01995' locus_tag=Pecwa_0758 note='TIGRFAM: PTS system, beta-glucoside-specific IIABC subunit; PTS system, glucose subfamily, IIsubunit alpha; PFA…
NC_013421	GenBank	CDS	797170	798006	+	1	.	codon_start=1 db_xref=GI:261820080 db_xref=InterPro:IPR004341 db_xref=InterPro:IPR011608 db_xref=InterPro:IPR016160 db_xref=GeneID:8529125 inference='protein motif:PFAM:PF00874' locus_tag=Pecwa_0759 note='PFAM: PRD domain protein; CAT RNA-binding domain protein; KEGG: dda:Dd703_1406 transcriptional antiterminator, BglG' product='transcriptional antiterminator BglG' protein_id=YP_003258186.1 trans…
NC_013421	GenBank	CDS	798312	799934	+	1	.	codon_start=1 db_xref=GI:261820081 db_xref=InterPro:IPR003192 db_xref=GeneID:8529126 inference='protein motif:PFAM:PF02264' locus_tag=Pecwa_0760 note='PFAM: porin; KEGG: eca:ECA1872 porin' product=porin protein_id=YP_003258187.1 transl_table=11
NC_013421	GenBank	CDS	799947	801413	+	1	.	codon_start=1 db_xref=GI:261820082 db_xref=InterPro:IPR011483 db_xref=GeneID:8529127 inference='protein motif:PFAM:PF07632' locus_tag=Pecwa_0761 note='PFAM: protein of unknown function DUF1593; KEGG: tau:Tola_0222 protein of unknown function DUF1593' product='hypothetical protein' protein_id=YP_003258188.1 transl_table=11
NC_013421	GenBank	CDS	801542	803272	+	1	.	codon_start=1 db_xref=GI:261820083 db_xref=InterPro:IPR000917 db_xref=GeneID:8529128 inference='protein motif:PFAM:PF00884' locus_tag=Pecwa_0762 note='PFAM: sulfatase; KEGG: cps:CPS_2367 sulfatase family protein' product=sulfatase protein_id=YP_003258189.1 transl_table=11
NC_013421	GenBank	CDS	803346	804569	+	1	.	codon_start=1 db_xref=GI:261820084 db_xref=InterPro:IPR007197 db_xref=GeneID:8529129 inference='protein motif:PFAM:PF04055' locus_tag=Pecwa_0763 note='PFAM: radical SAM protein; KEGG: pct:PC1_2436 radical SAM protein' product='radical SAM protein' protein_id=YP_003258190.1 transl_table=11
NC_013421	GenBank	CDS	804629	806308	+	1	.	codon_start=1 db_xref=GI:261820085 db_xref=InterPro:IPR000917 db_xref=GeneID:8529130 inference='protein motif:PFAM:PF00884' locus_tag=Pecwa_0764 note='PFAM: sulfatase; KEGG: pct:PC1_2434 sulfatase' product=sulfatase protein_id=YP_003258191.1 transl_table=11
NC_013421	GenBank	CDS	806913	808397	+	-1	.	codon_start=1 db_xref=GI:261820086 db_xref=GeneID:8529132 inference='similar to AA sequence:KEGG:PMI0288' locus_tag=Pecwa_0766 note='KEGG: pmr:PMI0288 glycoporin' product=glycoporin protein_id=YP_003258192.1 transl_table=11
NC_013421	GenBank	CDS	808476	809138	+	-1	.	codon_start=1 db_xref=GI:261820087 db_xref=InterPro:IPR005834 db_xref=InterPro:IPR006402 db_xref=InterPro:IPR010972 db_xref=InterPro:IPR010976 db_xref=GeneID:8529133 inference='protein motif:TFAM:TIGR01990' locus_tag=Pecwa_0767 note='TIGRFAM: beta-phosphoglucomutase; beta-phosphoglucomutase family hydrolase; HAD-superfamily hydrolase, subfamily IA, variant 3; PFAM: haloacid dehalogenase; KEGG: pm…
NC_013421	GenBank	CDS	809143	811857	+	-1	.	EC_number=2.4.1.216 codon_start=1 db_xref=GI:261820088 db_xref=InterPro:IPR005195 db_xref=InterPro:IPR005196 db_xref=GeneID:8529134 inference='protein motif:PRIAM:2.4.1.216' locus_tag=Pecwa_0768 note='PFAM: glycoside hydrolase family 65 central catalytic; glycoside hydrolase family 65 domain protein; KEGG: pmr:PMI0290 glycosyl hydrolase' product='trehalose 6-phosphate phosphorylase' protein_id=YP…
NC_013421	GenBank	CDS	811883	813307	+	-1	.	codon_start=1 db_xref=GI:261820089 db_xref=InterPro:IPR001996 db_xref=InterPro:IPR003352 db_xref=InterPro:IPR011296 db_xref=InterPro:IPR013013 db_xref=InterPro:IPR018113 db_xref=GeneID:8529135 inference='protein motif:TFAM:TIGR01992' locus_tag=Pecwa_0769 note='phosphoenolpyruvate-dependent sugar phosphotransferase system; catalyzes the phosphorylation of incoming sugar substrates concomitant with…
NC_013421	GenBank	CDS	813439	814380	+	-1	.	codon_start=1 db_xref=GI:261820090 db_xref=InterPro:IPR000843 db_xref=InterPro:IPR012771 db_xref=GeneID:8529136 gene=treR inference='protein motif:TFAM:TIGR02405' locus_tag=Pecwa_0770 note='regulates genes involved in trehalose metabolism; binds the intermediate trehalose-6-phosphate; binds a dimer; regulates treBC operon' product='trehalose repressor' protein_id=YP_003258196.1 transl_table=11
NC_013421	GenBank	CDS	814588	815976	+	-1	.	codon_start=1 db_xref=GI:261820091 db_xref=InterPro:IPR001360 db_xref=InterPro:IPR018120 db_xref=GeneID:8529137 inference='protein motif:PFAM:PF00232' locus_tag=Pecwa_0771 note='PFAM: glycoside hydrolase family 1; KEGG: eca:ECA0662 6-phospho-beta-glucosidase' product='glycoside hydrolase family 1' protein_id=YP_003258197.1 transl_table=11
NC_013421	GenBank	CDS	816056	816223	+	1	.	codon_start=1 db_xref=GI:261820092 db_xref=GeneID:8529138 inference='similar to AA sequence:KEGG:PC1_0544' locus_tag=Pecwa_0772 note='KEGG: pct:PC1_0544 hypothetical protein' product='hypothetical protein' protein_id=YP_003258198.1 transl_table=11
NC_013421	GenBank	CDS	816608	820831	+	1	.	codon_start=1 db_xref=GI:261820093 db_xref=InterPro:IPR001094 db_xref=InterPro:IPR001433 db_xref=InterPro:IPR001709 db_xref=InterPro:IPR003097 db_xref=InterPro:IPR006655 db_xref=InterPro:IPR006656 db_xref=InterPro:IPR006657 db_xref=InterPro:IPR006963 db_xref=InterPro:IPR008254 db_xref=GeneID:8529139 inference='protein motif:PFAM:PF00384' locus_tag=Pecwa_0773 note='PFAM: molybdopterin oxidoreducta…
NC_013421	GenBank	CDS	820907	821671	+	-1	.	codon_start=1 db_xref=GI:261820094 db_xref=InterPro:IPR002818 db_xref=GeneID:8529140 inference='protein motif:PFAM:PF01965' locus_tag=Pecwa_0774 note='PFAM: ThiJ/PfpI domain protein; KEGG: dze:Dd1591_2067 ThiJ/PfpI domain protein' product='ThiJ/PfpI domain-containing protein' protein_id=YP_003258200.1 transl_table=11
NC_013421	GenBank	CDS	821850	822752	+	1	.	codon_start=1 db_xref=GI:261820095 db_xref=InterPro:IPR000847 db_xref=InterPro:IPR005119 db_xref=GeneID:8529141 inference='protein motif:PFAM:PF03466' locus_tag=Pecwa_0775 note='PFAM: LysR substrate-binding; regulatory protein LysR; KEGG: dze:Dd1591_2066 LysR family transcriptional regulator' product='LysR family transcriptional regulator' protein_id=YP_003258201.1 transl_table=11
NC_013421	GenBank	CDS	822960	823694	+	-1	.	codon_start=1 db_xref=GI:261820096 db_xref=InterPro:IPR000524 db_xref=InterPro:IPR011663 db_xref=GeneID:8529142 inference='protein motif:PFAM:PF07702' locus_tag=Pecwa_0776 note='PFAM: UbiC transcription regulator-associated domain protein; regulatory protein GntR HTH; SMART: regulatory protein GntR HTH; KEGG: kpe:KPK_B0037 GntR family transcriptional regulator' product='GntR family transcriptiona…
NC_013421	GenBank	CDS	824198	826195	+	1	.	EC_number=2.2.1.1 codon_start=1 db_xref=GI:261820097 db_xref=InterPro:IPR005474 db_xref=InterPro:IPR005475 db_xref=InterPro:IPR005476 db_xref=InterPro:IPR005478 db_xref=GeneID:8529143 inference='protein motif:TFAM:TIGR00232' locus_tag=Pecwa_0777 note='catalyzes the formation of ribose 5-phosphate and xylulose 5-phosphate from sedoheptulose 7-phosphate and glyceraldehyde 3-phosphate; can transfer …
NC_013421	GenBank	CDS	826238	826699	+	1	.	codon_start=1 db_xref=GI:261820098 db_xref=InterPro:IPR002178 db_xref=GeneID:8529144 inference='protein motif:PFAM:PF00359' locus_tag=Pecwa_0778 note='PFAM: phosphoenolpyruvate-dependent sugar phosphotransferase system EIIA 2; KEGG: sgl:SG2041 PTS system IIA component' product='PTS transporter subunit IIA-like nitrogen-regulatory protein PtsN' protein_id=YP_003258204.1 transl_table=11
NC_013421	GenBank	CDS	826736	827008	+	1	.	codon_start=1 db_xref=GI:261820099 db_xref=InterPro:IPR003501 db_xref=InterPro:IPR013011 db_xref=GeneID:8529145 inference='protein motif:PFAM:PF02302' locus_tag=Pecwa_0779 note='PFAM: phosphotransferase system lactose/cellobiose-specific IIsubunit beta; KEGG: sgl:SG2042 PTS system IIB component' product='PTS system lactose/cellobiose-specific transporter subunit IIB' protein_id=YP_003258205.1 tra…
NC_013421	GenBank	CDS	827048	828421	+	1	.	codon_start=1 db_xref=GI:261820100 db_xref=InterPro:IPR007333 db_xref=GeneID:8529146 gene=ulaA inference='protein motif:PFAM:PF04215' locus_tag=Pecwa_0780 note='membrane component; functions with enzymes IIB (sgaB; ulaB) and IIA (sgaA; ulaC) enzyme I and HPr for anaerobic utilization and uptake of L-ascorbate; sgaTBA are regulated by yifQ as well as Crp and Fnr' product='PTS system ascorbate-spec…
NC_013421	GenBank	CDS	828771	829493	+	1	.	codon_start=1 db_xref=GI:261820101 db_xref=GeneID:8529147 inference='similar to AA sequence:KEGG:BCAM1700' locus_tag=Pecwa_0781 note='KEGG: bcj:BCAM1700 acetyltransferase' product=acetyltransferase protein_id=YP_003258207.1 transl_table=11
NC_013421	GenBank	gene	829855	829930	+	-1	.	db_xref=GeneID:8529148 locus_tag=Pecwa_R0017 note=tRNA-Met7
NC_013421	GenBank	tRNA	829855	829930	+	-1	.	db_xref=GeneID:8529148 locus_tag=Pecwa_R0017 product=tRNA-Met
NC_013421	GenBank	CDS	830071	830574	+	1	.	codon_start=1 db_xref=GI:261820102 db_xref=InterPro:IPR005122 db_xref=GeneID:8529149 inference='protein motif:PFAM:PF03167' locus_tag=Pecwa_0782 note='PFAM: uracil-DNA glycosylase superfamily; KEGG: eca:ECA0679 G/U mismatch-specific DNA glycosylase' product='G/U mismatch-specific DNA glycosylase' protein_id=YP_003258208.1 transl_table=11
NC_013421	GenBank	CDS	830672	832507	+	-1	.	codon_start=1 db_xref=GI:261820103 db_xref=InterPro:IPR000943 db_xref=InterPro:IPR007127 db_xref=InterPro:IPR007624 db_xref=InterPro:IPR007627 db_xref=InterPro:IPR007630 db_xref=InterPro:IPR007631 db_xref=InterPro:IPR009042 db_xref=InterPro:IPR012760 db_xref=InterPro:IPR014284 db_xref=GeneID:8529150 inference='protein motif:TFAM:TIGR02393' locus_tag=Pecwa_0783 note='sigma factors are initiation f…
NC_013421	GenBank	CDS	832662	834416	+	-1	.	codon_start=1 db_xref=GI:261820104 db_xref=InterPro:IPR002694 db_xref=InterPro:IPR006154 db_xref=InterPro:IPR006171 db_xref=InterPro:IPR006295 db_xref=InterPro:IPR013173 db_xref=InterPro:IPR013264 db_xref=InterPro:IPR019475 db_xref=GeneID:8529151 gene=dnaG inference='protein motif:TFAM:TIGR01391' locus_tag=Pecwa_0784 note='synthesizes RNA primers at the replication forks' product='DNA primase' pr…
NC_013421	GenBank	CDS	834570	834785	+	-1	.	codon_start=1 db_xref=GI:261820105 db_xref=InterPro:IPR001911 db_xref=InterPro:IPR018278 db_xref=GeneID:8529152 gene=rpsU inference='protein motif:TFAM:TIGR00030' locus_tag=Pecwa_0785 note='a small basic protein that is one of the last in the subunit assembly; omission does not prevent assembly but the subunit is inactive; binds central domain of 16S rRNA' product='30S ribosomal protein S21' prot…
NC_013421	GenBank	CDS	835013	836026	+	1	.	EC_number=3.4.24.57 codon_start=1 db_xref=GI:261820106 db_xref=InterPro:IPR000905 db_xref=InterPro:IPR017860 db_xref=InterPro:IPR017861 db_xref=GeneID:8529153 inference='protein motif:TFAM:TIGR00329' locus_tag=Pecwa_0786 note='in most organisms, only the N-terminal domain is present in a single polypeptide; in some archaea this domain is fused to a kinase domain; this gene is essential for growth…
NC_013421	GenBank	CDS	836096	836566	+	-1	.	codon_start=1 db_xref=GI:261820107 db_xref=InterPro:IPR001669 db_xref=GeneID:8529154 inference='protein motif:TFAM:TIGR01529' locus_tag=Pecwa_0787 note='regulates arginine biosynthesis when complexed with arginine by binding at site that overlap the promotors of the arginine biosynthesis genes' product='arginine repressor' protein_id=YP_003258213.1 transl_table=11
NC_013421	GenBank	CDS	837037	837972	+	1	.	codon_start=1 db_xref=GI:261820108 db_xref=InterPro:IPR001236 db_xref=InterPro:IPR001252 db_xref=InterPro:IPR010097 db_xref=GeneID:8529155 inference='protein motif:TFAM:TIGR01772' locus_tag=Pecwa_0788 note='oxidizes malate to oxaloacetate' product='malate dehydrogenase' protein_id=YP_003258214.1 transl_table=11
NC_013421	GenBank	CDS	838036	838299	+	-1	.	codon_start=1 db_xref=GI:261820109 db_xref=GeneID:8529156 inference='similar to AA sequence:KEGG:ECA0686' locus_tag=Pecwa_0789 note='KEGG: eca:ECA0686 sugar fermentation stimulation protein' product='transcriptional regulator, Nlp' protein_id=YP_003258215.1 transl_table=11
NC_013421	GenBank	CDS	838488	838874	+	1	.	codon_start=1 db_xref=GI:261820110 db_xref=InterPro:IPR003314 db_xref=GeneID:8529157 inference='protein motif:PFAM:PF02316' locus_tag=Pecwa_0790 note='PFAM: MuA-transposase/repressor protein CI DNA-binding; KEGG: pct:PC1_0555 MuA-transposase/repressor protein CI DNA-binding' product='MuA-transposase/repressor protein CI DNA-binding protein' protein_id=YP_003258216.1 transl_table=11
NC_013421	GenBank	CDS	839123	839497	+	1	.	codon_start=1 db_xref=GI:261820111 db_xref=InterPro:IPR003314 db_xref=GeneID:8529158 inference='protein motif:PFAM:PF02316' locus_tag=Pecwa_0791 note='PFAM: MuA-transposase/repressor protein CI DNA-binding; KEGG: eca:ECA0688 hypothetical protein' product='MuA-transposase/repressor protein CI DNA-binding protein' protein_id=YP_003258217.1 transl_table=11
NC_013421	GenBank	CDS	839569	840540	+	-1	.	EC_number=2.5.1.30 codon_start=1 db_xref=GI:261820112 db_xref=InterPro:IPR000092 db_xref=GeneID:8529159 inference='protein motif:PRIAM:2.5.1.30' locus_tag=Pecwa_0792 note='PFAM: polyprenyl synthetase; KEGG: pct:PC1_0557 trans-hexaprenyltranstransferase' product='octaprenyl diphosphate synthase' protein_id=YP_003258218.1 transl_table=11
NC_013421	GenBank	CDS	840798	841109	+	1	.	codon_start=1 db_xref=GI:261820113 db_xref=InterPro:IPR001787 db_xref=InterPro:IPR018258 db_xref=GeneID:8529160 gene=rplU inference='protein motif:TFAM:TIGR00061' locus_tag=Pecwa_0793 note='TIGRFAM: ribosomal protein L21; PFAM: ribosomal protein L21; KEGG: pct:PC1_0558 ribosomal protein L21' product='50S ribosomal protein L21' protein_id=YP_003258219.1 transl_table=11
NC_013421	GenBank	CDS	841128	841385	+	1	.	codon_start=1 db_xref=GI:261820114 db_xref=InterPro:IPR001684 db_xref=InterPro:IPR018261 db_xref=GeneID:8529161 gene=rpmA inference='protein motif:TFAM:TIGR00062' locus_tag=Pecwa_0794 note='involved in the peptidyltransferase reaction during translation' product='50S ribosomal protein L27' protein_id=YP_003258220.1 transl_table=11
NC_013421	GenBank	CDS	841475	842437	+	1	.	codon_start=1 db_xref=GI:261820115 db_xref=InterPro:IPR000620 db_xref=GeneID:8529162 inference='protein motif:PFAM:PF00892' locus_tag=Pecwa_0795 note='PFAM: protein of unknown function DUF6 transmembrane; KEGG: pct:PC1_0560 hypothetical protein' product='hypothetical protein' protein_id=YP_003258221.1 transl_table=11
NC_013421	GenBank	CDS	842698	843870	+	1	.	codon_start=1 db_xref=GI:261820116 db_xref=InterPro:IPR002917 db_xref=InterPro:IPR005225 db_xref=InterPro:IPR006073 db_xref=InterPro:IPR006074 db_xref=InterPro:IPR006169 db_xref=InterPro:IPR014100 db_xref=GeneID:8529163 gene=obgE inference='protein motif:TFAM:TIGR02729' locus_tag=Pecwa_0796 note='essential GTPase; exhibits high exchange rate for GTP/GDP; associates with 50S ribosomal subunit; inv…
NC_013421	GenBank	CDS	843941	845374	+	-1	.	EC_number=3.4.16.4 codon_start=1 db_xref=GI:261820117 db_xref=InterPro:IPR000667 db_xref=GeneID:8529164 inference='protein motif:TFAM:TIGR00666' locus_tag=Pecwa_0797 note='penicillin binding protein 4; penicillin sensitive; catalyzes the formation of D-alanine from D-alanyl-D-alanine; one of four, DD-carboxypeptidase low-molecular weight penicillin-binding proteins that remove terminal D-alanine …
NC_013421	GenBank	CDS	845643	846122	+	1	.	codon_start=1 db_xref=GI:261820118 db_xref=InterPro:IPR001437 db_xref=InterPro:IPR006359 db_xref=InterPro:IPR018151 db_xref=GeneID:8529165 gene=greA inference='protein motif:TFAM:TIGR01462' locus_tag=Pecwa_0798 note='necessary for efficient RNA polymerase transcription elongation past template-encoded arresting sites; arresting sites in DNA have the property of trapping a certain fraction of elon…
NC_013421	GenBank	CDS	846250	846543	+	-1	.	codon_start=1 db_xref=GI:261820119 db_xref=InterPro:IPR001890 db_xref=InterPro:IPR017924 db_xref=GeneID:8529166 inference='protein motif:PFAM:PF01985' locus_tag=Pecwa_0799 note='PFAM: protein of unknown function UPF0044; KEGG: pct:PC1_0564 hypothetical protein' product='hypothetical protein' protein_id=YP_003258225.1 transl_table=11
NC_013421	GenBank	CDS	846687	847316	+	1	.	codon_start=1 db_xref=GI:261820120 db_xref=InterPro:IPR002877 db_xref=InterPro:IPR004512 db_xref=GeneID:8529167 gene=rrmJ inference='protein motif:TFAM:TIGR00438' locus_tag=Pecwa_0800 note='Specifically methylates the uridine in position 2552 of 23S rRNA in the fully assembled 50S ribosomal subunit' product='23S rRNA methyltransferase J' protein_id=YP_003258226.1 transl_table=11
NC_013421	GenBank	misc_feature	846705	847310	+	1	.	db_xref=CDD:30641 gene=rrmJ locus_tag=Pecwa_0800 note='23S rRNA methylase [Translation, ribosomal structure and biogenesis]; Region: FtsJ; COG0293'
NC_013421	GenBank	CDS	847364	849319	+	1	.	EC_number=3.6.4.3 codon_start=1 db_xref=GI:261820121 db_xref=InterPro:IPR000642 db_xref=InterPro:IPR001984 db_xref=InterPro:IPR003593 db_xref=InterPro:IPR003959 db_xref=InterPro:IPR003960 db_xref=InterPro:IPR005936 db_xref=InterPro:IPR011546 db_xref=InterPro:IPR011704 db_xref=GeneID:8529168 inference='protein motif:TFAM:TIGR01241' locus_tag=Pecwa_0801 note='KEGG: pct:PC1_0566 ATP-dependent metall…
NC_013421	GenBank	CDS	849437	850270	+	1	.	EC_number=2.5.1.15 codon_start=1 db_xref=GI:261820122 db_xref=InterPro:IPR000489 db_xref=InterPro:IPR006390 db_xref=GeneID:8529169 gene=folP inference='protein motif:TFAM:TIGR01496' locus_tag=Pecwa_0802 note='catalyzes the formation of dihydropteroate from 2-amino-4-hydroxy-6-hydroxymethyl-7,8-dihydropteridine diphosphate and 4-aminobenzoate' product='dihydropteroate synthase' protein_id=YP_00325…
NC_013421	GenBank	CDS	850279	851616	+	1	.	EC_number=5.4.2.10 codon_start=1 db_xref=GI:261820123 db_xref=InterPro:IPR005841 db_xref=InterPro:IPR005843 db_xref=InterPro:IPR005844 db_xref=InterPro:IPR005845 db_xref=InterPro:IPR005846 db_xref=InterPro:IPR006352 db_xref=InterPro:IPR016066 db_xref=GeneID:8529170 gene=glmM inference='protein motif:TFAM:TIGR01455' locus_tag=Pecwa_0803 note='catalyzes the conversion of glucosamine-6-phosphate to …
NC_013421	GenBank	CDS	851658	851855	+	1	.	codon_start=1 db_xref=GI:261820124 db_xref=GeneID:8529171 inference='similar to AA sequence:KEGG:ECA0701' locus_tag=Pecwa_0804 note='KEGG: eca:ECA0701 hypothetical protein' product='hypothetical protein' protein_id=YP_003258230.1 transl_table=11
NC_013421	GenBank	CDS	851867	852199	+	1	.	codon_start=1 db_xref=GI:261820125 db_xref=InterPro:IPR004692 db_xref=GeneID:8529172 gene=secG inference='protein motif:TFAM:TIGR00810' locus_tag=Pecwa_0805 note='TIGRFAM: preprotein translocase, SecG subunit; PFAM: Preprotein translocase SecG subunit; KEGG: eca:ECA0702 preprotein translocase subunit SecG' product='preprotein translocase subunit SecG' protein_id=YP_003258231.1 transl_table=11
NC_013421	GenBank	gene	852224	852310	+	1	.	db_xref=GeneID:8529173 locus_tag=Pecwa_R0018 note=tRNA-Leu2
NC_013421	GenBank	tRNA	852224	852310	+	1	.	db_xref=GeneID:8529173 locus_tag=Pecwa_R0018 product=tRNA-Leu
NC_013421	GenBank	gene	853804	853880	+	1	.	db_xref=GeneID:8529174 locus_tag=Pecwa_R0019 note=tRNA-Met1
NC_013421	GenBank	tRNA	853804	853880	+	1	.	db_xref=GeneID:8529174 locus_tag=Pecwa_R0019 product=tRNA-Met
NC_013421	GenBank	CDS	854128	854550	+	1	.	codon_start=1 db_xref=GI:261820126 db_xref=InterPro:IPR003728 db_xref=GeneID:8529175 inference='protein motif:PFAM:PF02576' locus_tag=Pecwa_0806 note='PFAM: protein of unknown function DUF150; KEGG: pct:PC1_0583 hypothetical protein' product='hypothetical protein' protein_id=YP_003258232.1 transl_table=11
NC_013421	GenBank	CDS	854572	856101	+	1	.	codon_start=1 db_xref=GI:261820127 db_xref=InterPro:IPR003029 db_xref=InterPro:IPR010213 db_xref=InterPro:IPR010214 db_xref=InterPro:IPR013735 db_xref=GeneID:8529176 gene=nusA inference='protein motif:TFAM:TIGR01954' locus_tag=Pecwa_0807 note='modifies transcription through interactions with RNA polymerase affecting elongation, readthrough, termination, and antitermination' product='transcription…
NC_013421	GenBank	CDS	856127	858829	+	1	.	codon_start=1 db_xref=GI:261820128 db_xref=InterPro:IPR000178 db_xref=InterPro:IPR000795 db_xref=InterPro:IPR002917 db_xref=InterPro:IPR004161 db_xref=InterPro:IPR005225 db_xref=InterPro:IPR006847 db_xref=InterPro:IPR013575 db_xref=InterPro:IPR013684 db_xref=GeneID:8529177 gene=infB inference='protein motif:TFAM:TIGR00487' locus_tag=Pecwa_0808 note='Protects formylmethionyl-tRNA from spontaneous …
NC_013421	GenBank	CDS	858903	859301	+	1	.	codon_start=1 db_xref=GI:261820129 db_xref=InterPro:IPR000238 db_xref=InterPro:IPR020053 db_xref=GeneID:8529178 gene=rbfA inference='protein motif:TFAM:TIGR00082' locus_tag=Pecwa_0809 note='associates with free 30S ribosomal subunits; essential for efficient processing of 16S rRNA; in Escherichia coli rbfA is induced by cold shock' product='ribosome-binding factor A' protein_id=YP_003258235.1 tra…
NC_013421	GenBank	CDS	859301	860245	+	1	.	codon_start=1 db_xref=GI:261820130 db_xref=InterPro:IPR002501 db_xref=InterPro:IPR014780 db_xref=InterPro:IPR015240 db_xref=GeneID:8529179 gene=truB inference='protein motif:TFAM:TIGR00431' locus_tag=Pecwa_0810 note='catalyzes isomerization of specific uridines in RNA to pseudouridine; responsible for residues in T loops of many tRNAs' product='tRNA pseudouridine synthase B' protein_id=YP_0032582…
NC_013421	GenBank	misc_feature	859307	860239	+	1	.	db_xref=CDD:179918 gene=truB locus_tag=Pecwa_0810 note='tRNA pseudouridine synthase B; Provisional; Region: truB; PRK05033'
NC_013421	GenBank	CDS	860368	860637	+	1	.	codon_start=1 db_xref=GI:261820131 db_xref=InterPro:IPR000589 db_xref=InterPro:IPR005290 db_xref=GeneID:8529180 gene=rpsO inference='protein motif:TFAM:TIGR00952' locus_tag=Pecwa_0811 note='primary rRNA binding protein; helps nucleate assembly of 30S; binds directly to the 16S rRNA and an intersubunit bridge to the 23S rRNA; autoregulates translation through interactions with the mRNA leader sequ…
NC_013421	GenBank	misc_feature	860389	860625	+	1	.	db_xref=CDD:48353 gene=rpsO locus_tag=Pecwa_0811 note='Ribosomal protein S15 (prokaryotic)_S13 (eukaryotic) binds the central domain of 16S rRNA and is required for assembly of the small ribosomal subunit and for intersubunit association, thus representing a key element in the assembly of the whole ribosome; Region: Ribosomal_S15p_S13e; cd00353'
NC_013421	GenBank	misc_feature	860389	860574	+	1	.	db_xref=CDD:48353 gene=rpsO locus_tag=Pecwa_0811 note='16S/18S rRNA binding site [nucleotide binding]; other site'
NC_013421	GenBank	misc_feature	860545	860625	+	1	.	db_xref=CDD:48353 gene=rpsO locus_tag=Pecwa_0811 note='25S rRNA binding site [nucleotide binding]; other site'
NC_013421	GenBank	CDS	860887	863007	+	1	.	EC_number=2.7.7.8 codon_start=1 db_xref=GI:261820132 db_xref=InterPro:IPR001247 db_xref=InterPro:IPR003029 db_xref=InterPro:IPR004087 db_xref=InterPro:IPR004088 db_xref=InterPro:IPR012162 db_xref=InterPro:IPR015847 db_xref=InterPro:IPR015848 db_xref=InterPro:IPR018111 db_xref=GeneID:8529181 inference='protein motif:TFAM:TIGR03591' locus_tag=Pecwa_0812 note='KEGG: pct:PC1_0589 polyribonucleotide n…
NC_013421	GenBank	CDS	863145	864029	+	1	.	codon_start=1 db_xref=GI:261820133 db_xref=InterPro:IPR001440 db_xref=InterPro:IPR013026 db_xref=InterPro:IPR013105 db_xref=InterPro:IPR019734 db_xref=GeneID:8529182 inference='protein motif:PFAM:PF07719' locus_tag=Pecwa_0813 note='lipoprotein that appears to be involved in cell division; interacts with the periplasmic protease Prc and may be activated by protease processing' product='lipoprotein…
NC_013421	GenBank	CDS	864204	866102	+	1	.	codon_start=1 db_xref=GI:261820134 db_xref=InterPro:IPR000629 db_xref=InterPro:IPR001650 db_xref=InterPro:IPR005580 db_xref=InterPro:IPR011545 db_xref=InterPro:IPR014001 db_xref=InterPro:IPR014014 db_xref=InterPro:IPR014021 db_xref=GeneID:8529183 inference='protein motif:PFAM:PF00270' locus_tag=Pecwa_0814 note='participates in the assembly of the large subunit of the ribosome; plays a key role in…
NC_013421	GenBank	CDS	866227	867234	+	-1	.	codon_start=1 db_xref=GI:261820135 db_xref=InterPro:IPR016048 db_xref=InterPro:IPR019949 db_xref=GeneID:8529184 inference='protein motif:TFAM:TIGR03558' locus_tag=Pecwa_0815 note='TIGRFAM: luciferase family oxidoreductase, group 1; PFAM: Luciferase-like, subgroup; KEGG: pct:PC1_0592 luciferase-like monooxygenase' product='hypothetical protein' protein_id=YP_003258241.1 transl_table=11
NC_013421	GenBank	CDS	867326	867529	+	1	.	codon_start=1 db_xref=GI:261820136 db_xref=GeneID:8529185 inference='ab initio prediction:Prodigal:1.4' locus_tag=Pecwa_0816 note='KEGG: eca:ECA3326 hypothetical protein' product='hypothetical protein' protein_id=YP_003258242.1 transl_table=11
NC_013421	GenBank	CDS	867523	868401	+	-1	.	codon_start=1 db_xref=GI:261820137 db_xref=InterPro:IPR001539 db_xref=GeneID:8529186 inference='protein motif:PFAM:PF01136' locus_tag=Pecwa_0817 note='PFAM: peptidase U32; KEGG: eca:ECA0721 hypothetical protein' product='peptidase U32' protein_id=YP_003258243.1 transl_table=11
NC_013421	GenBank	CDS	868413	869408	+	-1	.	codon_start=1 db_xref=GI:261820138 db_xref=InterPro:IPR001539 db_xref=GeneID:8529187 inference='protein motif:PFAM:PF01136' locus_tag=Pecwa_0818 note='PFAM: peptidase U32; KEGG: pct:PC1_0594 peptidase U32' product='peptidase U32' protein_id=YP_003258244.1 transl_table=11
NC_013421	GenBank	CDS	869713	870288	+	1	.	codon_start=1 db_xref=GI:261820139 db_xref=InterPro:IPR003033 db_xref=GeneID:8529188 inference='protein motif:PFAM:PF02036' locus_tag=Pecwa_0819 note='PFAM: sterol-binding domain protein; KEGG: eca:ECA0723 sterol transferase' product='sterol-binding domain protein' protein_id=YP_003258245.1 transl_table=11
NC_013421	GenBank	CDS	870282	870824	+	1	.	codon_start=1 db_xref=GI:261820140 db_xref=InterPro:IPR000182 db_xref=GeneID:8529189 inference='protein motif:PFAM:PF00583' locus_tag=Pecwa_0820 note='PFAM: GCN5-related N-acetyltransferase; KEGG: eca:ECA0724 acetyltransferase' product='N-acetyltransferase GCN5' protein_id=YP_003258246.1 transl_table=11
NC_013421	GenBank	CDS	870808	871119	+	-1	.	codon_start=1 db_xref=GI:261820141 db_xref=InterPro:IPR000305 db_xref=GeneID:8529190 inference='protein motif:PFAM:PF01541' locus_tag=Pecwa_0821 note='PFAM: excinuclease ABC C subunit domain protein; KEGG: eca:ECA0725 GIY-YIG nuclease superfamily protein' product='GIY-YIG nuclease superfamily protein' protein_id=YP_003258247.1 transl_table=11
NC_013421	GenBank	CDS	871840	873168	+	1	.	EC_number=2.4.2.4 codon_start=1 db_xref=GI:261820142 db_xref=InterPro:IPR000312 db_xref=InterPro:IPR013102 db_xref=InterPro:IPR013465 db_xref=InterPro:IPR017459 db_xref=InterPro:IPR017872 db_xref=InterPro:IPR018090 db_xref=GeneID:8529191 gene=deoA inference='protein motif:TFAM:TIGR02643' locus_tag=Pecwa_0822 note='Catalyzes the reversible phosphorolysis of thymidine, deoxyuridine and their analog…
NC_013421	GenBank	CDS	873258	874481	+	1	.	EC_number=5.4.2.7 codon_start=1 db_xref=GI:261820143 db_xref=InterPro:IPR006124 db_xref=InterPro:IPR010045 db_xref=InterPro:IPR013553 db_xref=GeneID:8529192 inference='protein motif:TFAM:TIGR01696' locus_tag=Pecwa_0823 note='catalyzes the transfer of phosphate between the C1 and C5 carbons of pentose' product=phosphopentomutase protein_id=YP_003258249.1 transl_table=11
NC_013421	GenBank	CDS	874527	875246	+	1	.	codon_start=1 db_xref=GI:261820144 db_xref=InterPro:IPR000845 db_xref=InterPro:IPR004402 db_xref=InterPro:IPR018016 db_xref=GeneID:8529193 gene=deoD inference='protein motif:TFAM:TIGR00107' locus_tag=Pecwa_0824 note='catalyzes the reversible phosphorolysis of ribonucleosides and 2'- deoxyribonucleosides to the free base and (2'-deoxy)ribose-1- phosphate' product='purine nucleoside phosphorylase' …
NC_013421	GenBank	CDS	875411	877690	+	1	.	codon_start=1 db_xref=GI:261820145 db_xref=InterPro:IPR000531 db_xref=InterPro:IPR010105 db_xref=InterPro:IPR010916 db_xref=InterPro:IPR010917 db_xref=InterPro:IPR012910 db_xref=GeneID:8529194 inference='protein motif:TFAM:TIGR01783' locus_tag=Pecwa_0825 note='TIGRFAM: TonB-dependent siderophore receptor; PFAM: TonB-dependent receptor; TonB-dependent receptor plug; KEGG: eca:ECA0731 ferric sidero…
NC_013421	GenBank	CDS	877779	878258	+	-1	.	codon_start=1 db_xref=GI:261820146 db_xref=InterPro:IPR000421 db_xref=GeneID:8529195 inference='protein motif:PFAM:PF00754' locus_tag=Pecwa_0826 note='PFAM: coagulation factor 5/8 type domain protein; KEGG: pct:PC1_0610 coagulation factor 5/8 type domain protein' product='coagulation factor 5/8 type domain-containing protein' protein_id=YP_003258252.1 transl_table=11
NC_013421	GenBank	CDS	878287	878442	+	1	.	codon_start=1 db_xref=GI:261820147 db_xref=GeneID:8529196 inference='ab initio prediction:Prodigal:1.4' locus_tag=Pecwa_0827 product='hypothetical protein' protein_id=YP_003258253.1 transl_table=11
NC_013421	GenBank	CDS	878461	878904	+	-1	.	EC_number=2.3.1.128 codon_start=1 db_xref=GI:261820148 db_xref=InterPro:IPR000182 db_xref=InterPro:IPR006464 db_xref=GeneID:8529197 gene=rimI inference='protein motif:TFAM:TIGR01575' locus_tag=Pecwa_0828 note='alanine acetyltransferase that specifically acetylates ribosomal protein S18' product='ribosomal-protein-alanine N-acetyltransferase' protein_id=YP_003258254.1 transl_table=11
NC_013421	GenBank	CDS	878855	879286	+	-1	.	codon_start=1 db_xref=GI:261820149 db_xref=InterPro:IPR004615 db_xref=GeneID:8529198 inference='protein motif:PFAM:PF03603' locus_tag=Pecwa_0829 note='with the chi subunit binds to single-strand binding (SSB) protein and acts as a bridge between the DnaX clamp loader complex and the SSB' product='DNA polymerase III subunit psi' protein_id=YP_003258255.1 transl_table=11
NC_013421	GenBank	CDS	879446	880489	+	1	.	codon_start=1 db_xref=GI:261820150 db_xref=InterPro:IPR002052 db_xref=InterPro:IPR007848 db_xref=InterPro:IPR013216 db_xref=InterPro:IPR013217 db_xref=InterPro:IPR013675 db_xref=GeneID:8529199 gene=rsmC inference='protein motif:PRIAM:2.1.1.52' locus_tag=Pecwa_0830 note='16S rRNA M2G1207 methyltransferase; one of many enzymes that modify bases of the ribosomal RNA; this enzyme methylates the G at …
NC_013421	GenBank	CDS	880494	881486	+	-1	.	codon_start=1 db_xref=GI:261820151 db_xref=InterPro:IPR001395 db_xref=InterPro:IPR020471 db_xref=GeneID:8529200 inference='protein motif:PFAM:PF00248' locus_tag=Pecwa_0831 note='PFAM: aldo/keto reductase; KEGG: eca:ECA0736 aldo/keto reductase' product='aldo/keto reductase' protein_id=YP_003258257.1 transl_table=11
NC_013421	GenBank	CDS	881600	882505	+	1	.	codon_start=1 db_xref=GI:261820152 db_xref=InterPro:IPR000847 db_xref=InterPro:IPR005119 db_xref=GeneID:8529201 inference='protein motif:PFAM:PF03466' locus_tag=Pecwa_0832 note='PFAM: LysR substrate-binding; regulatory protein LysR; KEGG: eca:ECA0737 LysR family transcriptional regulator' product='LysR family transcriptional regulator' protein_id=YP_003258258.1 transl_table=11
NC_013421	GenBank	gene	882609	882695	+	1	.	db_xref=GeneID:8529202 locus_tag=Pecwa_R0020 note=tRNA-Leu3
NC_013421	GenBank	tRNA	882609	882695	+	1	.	db_xref=GeneID:8529202 locus_tag=Pecwa_R0020 product=tRNA-Leu
NC_013421	GenBank	gene	882773	882859	+	1	.	db_xref=GeneID:8529203 locus_tag=Pecwa_R0021 note=tRNA-Leu4
NC_013421	GenBank	tRNA	882773	882859	+	1	.	db_xref=GeneID:8529203 locus_tag=Pecwa_R0021 product=tRNA-Leu
NC_013421	GenBank	gene	882921	883007	+	1	.	db_xref=GeneID:8529204 locus_tag=Pecwa_R0022 note=tRNA-Leu5
NC_013421	GenBank	tRNA	882921	883007	+	1	.	db_xref=GeneID:8529204 locus_tag=Pecwa_R0022 product=tRNA-Leu
NC_013421	GenBank	CDS	883107	883346	+	-1	.	codon_start=1 db_xref=GI:261820153 db_xref=InterPro:IPR009885 db_xref=GeneID:8529205 inference='protein motif:PFAM:PF07256' locus_tag=Pecwa_0833 note='PFAM: protein of unknown function DUF1435; KEGG: eca:ECA0738 hypothetical protein' product='hypothetical protein' protein_id=YP_003258259.1 transl_table=11
NC_013421	GenBank	CDS	883504	884406	+	-1	.	codon_start=1 db_xref=GI:261820154 db_xref=InterPro:IPR000847 db_xref=InterPro:IPR005119 db_xref=GeneID:8529206 inference='protein motif:PFAM:PF03466' locus_tag=Pecwa_0834 note='PFAM: LysR substrate-binding; regulatory protein LysR; KEGG: eca:ECA0739 LysR family transcriptional regulator' product='LysR family transcriptional regulator' protein_id=YP_003258260.1 transl_table=11
NC_013421	GenBank	CDS	884536	885318	+	1	.	EC_number=4.1.1.5 codon_start=1 db_xref=GI:261820155 db_xref=InterPro:IPR005128 db_xref=GeneID:8529207 inference='protein motif:TFAM:TIGR01252' locus_tag=Pecwa_0835 note='KEGG: eca:ECA0740 alpha-acetolactate decarboxylase; TIGRFAM: alpha-acetolactate decarboxylase; PFAM: alpha-acetolactate decarboxylase' product='alpha-acetolactate decarboxylase' protein_id=YP_003258261.1 transl_table=11
NC_013421	GenBank	CDS	885340	887019	+	1	.	codon_start=1 db_xref=GI:261820156 db_xref=InterPro:IPR000399 db_xref=InterPro:IPR011766 db_xref=InterPro:IPR012000 db_xref=InterPro:IPR012001 db_xref=InterPro:IPR012782 db_xref=GeneID:8529208 inference='protein motif:TFAM:TIGR02418' locus_tag=Pecwa_0836 note='catalyzes the formation of 2-acetolactate from pyruvate in stationary phase' product='acetolactate synthase' protein_id=YP_003258262.1 tra…
NC_013421	GenBank	CDS	887120	888271	+	-1	.	codon_start=1 db_xref=GI:261820157 db_xref=InterPro:IPR001670 db_xref=InterPro:IPR013460 db_xref=InterPro:IPR018211 db_xref=GeneID:8529209 inference='protein motif:TFAM:TIGR02638' locus_tag=Pecwa_0837 note='TIGRFAM: lactaldehyde reductase; PFAM: iron-containing alcohol dehydrogenase; KEGG: pct:PC1_0621 lactaldehyde reductase' product='L-1,2-propanediol oxidoreductase' protein_id=YP_003258263.1 tr…
NC_013421	GenBank	CDS	888833	889948	+	1	.	codon_start=1 db_xref=GI:261820158 db_xref=InterPro:IPR006222 db_xref=InterPro:IPR006223 db_xref=InterPro:IPR013977 db_xref=GeneID:8529210 gene=gcvT inference='protein motif:TFAM:TIGR00528' locus_tag=Pecwa_0838 note='catalyzes the transfer of a methylene carbon from the methylamine-loaded GcvH protein to tetrahydrofolate, causing the release of ammonia and the generation of reduced GcvH protein' …
NC_013421	GenBank	CDS	890007	890399	+	1	.	codon_start=1 db_xref=GI:261820159 db_xref=InterPro:IPR002930 db_xref=InterPro:IPR003016 db_xref=InterPro:IPR017453 db_xref=GeneID:8529211 inference='protein motif:TFAM:TIGR00527' locus_tag=Pecwa_0839 note='part of multienzyme complex composed of H, L, P, and T proteins which catalyzes oxidation of glycine to yield carbon dioxide, ammonia, 5,10-CH2-H4folate and a reduced pyridine nucleotide; prot…
NC_013421	GenBank	CDS	890513	893386	+	1	.	EC_number=1.4.4.2 codon_start=1 db_xref=GI:261820160 db_xref=InterPro:IPR003437 db_xref=InterPro:IPR020580 db_xref=GeneID:8529212 inference='protein motif:TFAM:TIGR00461' locus_tag=Pecwa_0840 note='acts in conjunction with GvcH to form H-protein-S-aminomethyldihydrolipoyllysine from glycine' product='glycine dehydrogenase' protein_id=YP_003258266.1 transl_table=11
NC_013421	GenBank	CDS	893869	894741	+	1	.	codon_start=1 db_xref=GI:261820161 db_xref=InterPro:IPR000515 db_xref=GeneID:8529213 inference='protein motif:PFAM:PF00528' locus_tag=Pecwa_0841 note='PFAM: binding-protein-dependent transporters inner membrane component; KEGG: eca:ECA0748 binding-protein-dependent transporter protein' product='binding-protein-dependent transporters inner membrane component' protein_id=YP_003258267.1 transl_table…
NC_013421	GenBank	CDS	894731	895630	+	1	.	codon_start=1 db_xref=GI:261820162 db_xref=InterPro:IPR000515 db_xref=GeneID:8529214 inference='protein motif:PFAM:PF00528' locus_tag=Pecwa_0842 note='PFAM: binding-protein-dependent transporters inner membrane component; KEGG: eca:ECA0749 binding-protein-dependent transporter protein' product='binding-protein-dependent transporters inner membrane component' protein_id=YP_003258268.1 transl_table…
NC_013421	GenBank	CDS	895877	896701	+	1	.	codon_start=1 db_xref=GI:261820163 db_xref=InterPro:IPR004843 db_xref=GeneID:8529215 inference='protein motif:PFAM:PF00149' locus_tag=Pecwa_0843 note='PFAM: metallophosphoesterase; KEGG: eca:ECA0750 calcineurin-like phosphoesterase' product=metallophosphoesterase protein_id=YP_003258269.1 transl_table=11
NC_013421	GenBank	CDS	896701	897789	+	1	.	codon_start=1 db_xref=GI:261820164 db_xref=InterPro:IPR003439 db_xref=InterPro:IPR003593 db_xref=InterPro:IPR013611 db_xref=InterPro:IPR017871 db_xref=GeneID:8529216 inference='protein motif:PFAM:PF00005' locus_tag=Pecwa_0844 note='PFAM: ABC transporter; transport-associated OB domain protein; SMART: ATPase AAA; KEGG: pct:PC1_0630 ABC transporter' product='ABC transporter' protein_id=YP_003258270…
NC_013421	GenBank	CDS	897782	899089	+	1	.	codon_start=1 db_xref=GI:261820165 db_xref=InterPro:IPR006059 db_xref=GeneID:8529217 inference='protein motif:PFAM:PF01547' locus_tag=Pecwa_0845 note='PFAM: extracellular solute-binding protein family 1; KEGG: eca:ECA0752 sugar ABC transporter periplasmic protein' product='extracellular solute-binding protein' protein_id=YP_003258271.1 transl_table=11
NC_013421	GenBank	CDS	899151	900413	+	-1	.	codon_start=1 db_xref=GI:261820166 db_xref=InterPro:IPR000576 db_xref=InterPro:IPR011701 db_xref=InterPro:IPR020480 db_xref=GeneID:8529218 gene=lacY inference='protein motif:TFAM:TIGR00882' locus_tag=Pecwa_0846 note='lactose/proton symporter; mediates lactose/proton symport through the membrane by utilizing the proton gradient to drive transport of galactosides; member of major facilitator superf…
NC_013421	GenBank	CDS	900506	902650	+	-1	.	codon_start=1 db_xref=GI:261820167 db_xref=InterPro:IPR000111 db_xref=InterPro:IPR002252 db_xref=InterPro:IPR016059 db_xref=GeneID:8529219 inference='protein motif:PFAM:PF02065' locus_tag=Pecwa_0847 note='PFAM: glycoside hydrolase clan GH-D; KEGG: eca:ECA0754 alpha-galactosidase' product='glycoside hydrolase clan GH-D' protein_id=YP_003258273.1 transl_table=11
NC_013421	GenBank	CDS	902861	903865	+	-1	.	codon_start=1 db_xref=GI:261820168 db_xref=InterPro:IPR000843 db_xref=InterPro:IPR001761 db_xref=GeneID:8529220 inference='protein motif:PFAM:PF00532' locus_tag=Pecwa_0848 note='PFAM: periplasmic binding protein/LacI transcriptional regulator; SMART: regulatory protein LacI; KEGG: eca:ECA0755 LysR family raffinose operon repressor' product='LacI family transcriptional regulator' protein_id=YP_003…
NC_013421	GenBank	CDS	903919	904527	+	-1	.	codon_start=1 db_xref=GI:261820169 db_xref=InterPro:IPR006674 db_xref=GeneID:8529221 inference='protein motif:PFAM:PF01966' locus_tag=Pecwa_0849 note='PFAM: metal-dependent phosphohydrolase HD sub domain; KEGG: eca:ECA0756 hypothetical protein' product='metal dependent phosphohydrolase' protein_id=YP_003258275.1 transl_table=11
NC_013421	GenBank	CDS	904938	905585	+	1	.	codon_start=1 db_xref=GI:261820170 db_xref=InterPro:IPR004254 db_xref=InterPro:IPR005744 db_xref=GeneID:8529222 inference='protein motif:TFAM:TIGR01065' locus_tag=Pecwa_0850 note='TIGRFAM: channel protein, hemolysin III family; PFAM: Hly-III family protein; KEGG: eca:ECA0757 hypothetical protein' product='hemolysin III family channel protein' protein_id=YP_003258276.1 transl_table=11
NC_013421	GenBank	CDS	905640	906641	+	-1	.	codon_start=1 db_xref=GI:261820171 db_xref=InterPro:IPR006222 db_xref=InterPro:IPR017703 db_xref=GeneID:8529223 inference='protein motif:TFAM:TIGR03317' locus_tag=Pecwa_0851 note='physiological role is not clear; not essential for growth but mutants grow poorly; mutations suppress hda null mutations; may be involved in regulation of ATP-DnaA levels; may also be involved in regulation of tRNA modi…
NC_013421	GenBank	CDS	906869	907135	+	1	.	codon_start=1 db_xref=GI:261820172 db_xref=InterPro:IPR005631 db_xref=GeneID:8529224 inference='protein motif:PFAM:PF03937' locus_tag=Pecwa_0852 note='PFAM: protein of unknown function DUF339; KEGG: pct:PC1_0638 hypothetical protein' product='hypothetical protein' protein_id=YP_003258278.1 transl_table=11
NC_013421	GenBank	CDS	907116	907529	+	1	.	codon_start=1 db_xref=GI:261820173 db_xref=InterPro:IPR009883 db_xref=GeneID:8529225 inference='protein motif:PFAM:PF07254' locus_tag=Pecwa_0853 note='PFAM: protein of unknown function DUF1434; KEGG: eca:ECA0760 hypothetical protein' product='hypothetical protein' protein_id=YP_003258279.1 transl_table=11
NC_013421	GenBank	CDS	907755	908690	+	1	.	EC_number=2.1.1.48 codon_start=1 db_xref=GI:261820174 db_xref=InterPro:IPR010286 db_xref=GeneID:8529226 inference='protein motif:PRIAM:2.1.1.48' locus_tag=Pecwa_0854 note='PFAM: protein of unknown function DUF890; KEGG: eca:ECA0761 SAM-dependent methyltransferase' product='SAM-dependent methyltransferase' protein_id=YP_003258280.1 transl_table=11
NC_013421	GenBank	CDS	908778	909101	+	-1	.	codon_start=1 db_xref=GI:261820175 db_xref=GeneID:8529227 inference='similar to AA sequence:KEGG:ECA0762' locus_tag=Pecwa_0855 note='KEGG: eca:ECA0762 lipoprotein' product=lipoprotein protein_id=YP_003258281.1 transl_table=11
NC_013421	GenBank	CDS	909130	909648	+	-1	.	codon_start=1 db_xref=GI:261820176 db_xref=InterPro:IPR001226 db_xref=InterPro:IPR008254 db_xref=InterPro:IPR010086 db_xref=GeneID:8529228 inference='protein motif:TFAM:TIGR01752' locus_tag=Pecwa_0856 note='An electron-transfer protein; flavodoxin binds one FMN molecule, which serves as a redox-active prosthetic' product='flavodoxin FldB' protein_id=YP_003258282.1 transl_table=11
NC_013421	GenBank	CDS	909976	910992	+	1	.	codon_start=1 db_xref=GI:261820177 db_xref=InterPro:IPR003439 db_xref=InterPro:IPR003593 db_xref=InterPro:IPR017871 db_xref=InterPro:IPR018449 db_xref=GeneID:8529229 inference='protein motif:PFAM:PF00005' locus_tag=Pecwa_0857 note='PFAM: ABC transporter; NIL domain; SMART: AAA ATPase; KEGG: spe:Spro_1397 ABC transporter-related protein' product='ABC transporter' protein_id=YP_003258283.1 transl_t…
NC_013421	GenBank	CDS	910985	911653	+	1	.	codon_start=1 db_xref=GI:261820178 db_xref=InterPro:IPR000515 db_xref=GeneID:8529230 inference='protein motif:PFAM:PF00528' locus_tag=Pecwa_0858 note='PFAM: binding-protein-dependent transporters inner membrane component; KEGG: spe:Spro_1396 binding-protein-dependent transport systems inner membrane component' product='binding-protein-dependent transporters inner membrane component' protein_id=YP…
NC_013421	GenBank	CDS	911668	912489	+	1	.	codon_start=1 db_xref=GI:261820179 db_xref=InterPro:IPR004872 db_xref=GeneID:8529231 inference='protein motif:PFAM:PF03180' locus_tag=Pecwa_0859 note='PFAM: NLPA lipoprotein; KEGG: spe:Spro_1395 NlpA lipoprotein' product='NLPA lipoprotein' protein_id=YP_003258285.1 transl_table=11
NC_013421	GenBank	CDS	912639	913964	+	-1	.	codon_start=1 db_xref=GI:261820180 db_xref=InterPro:IPR000911 db_xref=InterPro:IPR004736 db_xref=InterPro:IPR005828 db_xref=InterPro:IPR005829 db_xref=InterPro:IPR011701 db_xref=GeneID:8529232 inference='protein motif:TFAM:TIGR00883' locus_tag=Pecwa_0860 note='TIGRFAM: metabolite/H+ symporter, major facilitator superfamily (MFS); PFAM: general substrate transporter; major facilitator superfamily …
NC_013421	GenBank	CDS	914276	915175	+	1	.	codon_start=1 db_xref=GI:261820181 db_xref=InterPro:IPR002104 db_xref=InterPro:IPR004107 db_xref=InterPro:IPR011932 db_xref=GeneID:8529233 gene=xerD inference='protein motif:TFAM:TIGR02225' locus_tag=Pecwa_0861 note='site-specific tyrosine recombinase which cuts and rejoins DNA molecules; binds cooperatively to specific DNA consensus sites; forms a heterotetrameric complex with XerC; XerCD exhibi…
NC_013421	GenBank	CDS	915312	916028	+	1	.	codon_start=1 db_xref=GI:261820182 db_xref=InterPro:IPR017937 db_xref=InterPro:IPR018950 db_xref=GeneID:8529234 inference='protein motif:PFAM:PF10411' locus_tag=Pecwa_0862 note='DsbC; periplasmic protein with protein disulfide isomerase activity; this protein also shows disulfide oxidoreductase activity' product='thiol:disulfide interchange protein DsbC' protein_id=YP_003258288.1 transl_table=11
NC_013421	GenBank	CDS	916041	917795	+	1	.	codon_start=1 db_xref=GI:261820183 db_xref=InterPro:IPR001667 db_xref=InterPro:IPR003156 db_xref=InterPro:IPR004610 db_xref=GeneID:8529235 inference='protein motif:TFAM:TIGR00644' locus_tag=Pecwa_0863 note='5'-3' single-stranded-DNA-specific exonuclease' product='ssDNA exonuclease RecJ' protein_id=YP_003258289.1 transl_table=11
NC_013421	GenBank	CDS	918176	919274	+	1	.	codon_start=1 db_xref=GI:261820184 db_xref=GeneID:8529236 gene=prfB inference='ab initio prediction:Prodigal:1.4' locus_tag=Pecwa_0864 note='recognizes the termination signals UGA and UAA during protein translation a specificity which is dependent on amino acid residues residing in loops of the L-shaped tRNA-like molecule of RF2; in some organisms control of PrfB protein levels is maintained thro…
NC_013421	GenBank	CDS	919283	920800	+	1	.	codon_start=1 db_xref=GI:261820185 db_xref=InterPro:IPR002313 db_xref=InterPro:IPR004364 db_xref=InterPro:IPR004365 db_xref=InterPro:IPR006195 db_xref=InterPro:IPR018149 db_xref=GeneID:8529237 gene=lysS inference='protein motif:TFAM:TIGR00499' locus_tag=Pecwa_0865 note='class II; LysRS2; catalyzes a two-step reaction, first charging a lysine molecule by linking its carboxyl group to the alpha-pho…
NC_013421	GenBank	misc_feature	919319	920797	+	1	.	db_xref=CDD:179044 gene=lysS locus_tag=Pecwa_0865 note='lysyl-tRNA synthetase; Reviewed; Region: lysS; PRK00484'
NC_013421	GenBank	misc_feature	919484	919804	+	1	.	db_xref=CDD:58592 gene=lysS locus_tag=Pecwa_0865 note='LysRS_N: N-terminal, anticodon recognition domain of lysyl-tRNA synthetases (LysRS). These enzymes are homodimeric class 2b aminoacyl-tRNA synthetases (aaRSs). This domain is a beta-barrel domain (OB fold) involved in binding the tRNA anticodon stem-loop; Region: LysRS_N; cd04322'
NC_013421	GenBank	misc_feature	919811	920791	+	1	.	db_xref=CDD:29820 gene=lysS locus_tag=Pecwa_0865 note='Lys_tRNA synthetase (LysRS) class II core domain. Class II LysRS is a dimer which attaches a lysine to the 3' OH group of ribose of the appropriate tRNA. Its assignment to class II aaRS is based upon its structure and the presence of three...; Region: LysRS_core; cd00775'
NC_013421	GenBank	CDS	921081	921836	+	1	.	codon_start=1 db_xref=GI:261820186 db_xref=InterPro:IPR000005 db_xref=InterPro:IPR003313 db_xref=InterPro:IPR018060 db_xref=InterPro:IPR018062 db_xref=InterPro:IPR020449 db_xref=GeneID:8529238 inference='protein motif:PFAM:PF02311' locus_tag=Pecwa_0866 note='PFAM: AraC protein arabinose-binding/dimerisation; helix-turn-helix- domain containing protein AraC type; SMART: Helix-turn-helix, AraC doma…
NC_013421	GenBank	CDS	921899	922582	+	1	.	codon_start=1 db_xref=GI:261820187 db_xref=InterPro:IPR001123 db_xref=GeneID:8529239 inference='protein motif:PFAM:PF01810' locus_tag=Pecwa_0867 note='PFAM: lysine exporter (LYSE/YGGA); KEGG: eca:ECA0776 hypothetical protein' product='lysine exporter protein LysE/YggA' protein_id=YP_003258293.1 transl_table=11
NC_013421	GenBank	gene	922664	922737	+	1	.	db_xref=GeneID:8529240 locus_tag=Pecwa_R0023 note=tRNA-Gly2
NC_013421	GenBank	tRNA	922664	922737	+	1	.	db_xref=GeneID:8529240 locus_tag=Pecwa_R0023 product=tRNA-Gly
NC_013421	GenBank	CDS	923028	924524	+	1	.	codon_start=1 db_xref=GI:261820188 db_xref=InterPro:IPR002104 db_xref=GeneID:8529241 inference='protein motif:PFAM:PF00589' locus_tag=Pecwa_0868 note='PFAM: integrase; KEGG: sfx:S1981 integrase' product=integrase protein_id=YP_003258294.1 transl_table=11
NC_013421	GenBank	CDS	925796	926491	+	1	.	codon_start=1 db_xref=GI:261820189 db_xref=InterPro:IPR019104 db_xref=GeneID:8529242 inference='protein motif:PFAM:PF09669' locus_tag=Pecwa_0869 note='PFAM: Phage regulatory protein, Rha-like; KEGG: kpe:KPK_0786 hypothetical protein' product='Phage regulatory protein, Rha-like protein' protein_id=YP_003258295.1 transl_table=11
NC_013421	GenBank	CDS	926479	926730	+	1	.	codon_start=1 db_xref=GI:261820190 db_xref=GeneID:8529243 inference='ab initio prediction:Prodigal:1.4' locus_tag=Pecwa_0870 product='hypothetical protein' protein_id=YP_003258296.1 transl_table=11
NC_013421	GenBank	CDS	926851	927261	+	1	.	codon_start=1 db_xref=GI:261820191 db_xref=GeneID:8529244 inference='similar to AA sequence:KEGG:t2949' locus_tag=Pecwa_0871 note='KEGG: stt:t2949 hypothetical protein' product='hypothetical protein' protein_id=YP_003258297.1 transl_table=11
NC_013421	GenBank	CDS	927363	928529	+	1	.	codon_start=1 db_xref=GI:261820192 db_xref=GeneID:8529245 inference='similar to AA sequence:KEGG:ECA2312' locus_tag=Pecwa_0872 note='KEGG: eca:ECA2312 hypothetical protein' product='hypothetical protein' protein_id=YP_003258298.1 transl_table=11
NC_013421	GenBank	CDS	930144	930764	+	1	.	codon_start=1 db_xref=GI:261820193 db_xref=InterPro:IPR006118 db_xref=InterPro:IPR006119 db_xref=GeneID:8529246 inference='protein motif:PFAM:PF00239' locus_tag=Pecwa_0873 note='PFAM: Resolvase domain; KEGG: ecs:ECs3240 resolvase' product=resolvase protein_id=YP_003258299.1 transl_table=11
NC_013421	GenBank	CDS	931055	931831	+	1	.	codon_start=1 db_xref=GI:261820194 db_xref=GeneID:8529247 inference='ab initio prediction:Prodigal:1.4' locus_tag=Pecwa_0874 product='ECF subfamily RNA polymerase sigma-24 subunit' protein_id=YP_003258300.1 transl_table=11
NC_013421	GenBank	CDS	932068	932415	+	1	.	codon_start=1 db_xref=GI:261820195 db_xref=GeneID:8529248 inference='ab initio prediction:Prodigal:1.4' locus_tag=Pecwa_0875 product='hypothetical protein' protein_id=YP_003258301.1 transl_table=11
NC_013421	GenBank	CDS	932588	933517	+	1	.	codon_start=1 db_xref=GI:261820196 db_xref=GeneID:8529249 inference='ab initio prediction:Prodigal:1.4' locus_tag=Pecwa_0876 product='hypothetical protein' protein_id=YP_003258302.1 transl_table=11
NC_013421	GenBank	CDS	933501	934124	+	1	.	codon_start=1 db_xref=GI:261820197 db_xref=GeneID:8529250 inference='ab initio prediction:Prodigal:1.4' locus_tag=Pecwa_0877 product='hypothetical protein' protein_id=YP_003258303.1 transl_table=11
NC_013421	GenBank	CDS	934121	934393	+	1	.	codon_start=1 db_xref=GI:261820198 db_xref=GeneID:8529251 inference='ab initio prediction:Prodigal:1.4' locus_tag=Pecwa_0878 product='hypothetical protein' protein_id=YP_003258304.1 transl_table=11
NC_013421	GenBank	CDS	934393	934845	+	1	.	codon_start=1 db_xref=GI:261820199 db_xref=GeneID:8529252 inference='ab initio prediction:Prodigal:1.4' locus_tag=Pecwa_0879 product='hypothetical protein' protein_id=YP_003258305.1 transl_table=11
NC_013421	GenBank	CDS	935237	935773	+	1	.	codon_start=1 db_xref=GI:261820200 db_xref=InterPro:IPR002711 db_xref=GeneID:8529253 inference='protein motif:PFAM:PF01844' locus_tag=Pecwa_0880 note='PFAM: HNH endonuclease; KEGG: ecg:E2348C_0680 predicted endonuclease' product='HNH endonuclease' protein_id=YP_003258306.1 transl_table=11
NC_013421	GenBank	CDS	935776	936177	+	-1	.	codon_start=1 db_xref=GI:261820201 db_xref=GeneID:8529254 inference='ab initio prediction:Prodigal:1.4' locus_tag=Pecwa_0881 product='hypothetical protein' protein_id=YP_003258307.1 transl_table=11
NC_013421	GenBank	CDS	936279	936650	+	-1	.	codon_start=1 db_xref=GI:261820202 db_xref=GeneID:8529255 inference='ab initio prediction:Prodigal:1.4' locus_tag=Pecwa_0882 product='hypothetical protein' protein_id=YP_003258308.1 transl_table=11
NC_013421	GenBank	CDS	936821	938035	+	-1	.	codon_start=1 db_xref=GI:261820203 db_xref=InterPro:IPR002104 db_xref=GeneID:8529256 inference='protein motif:PFAM:PF00589' locus_tag=Pecwa_0883 note='PFAM: integrase; KEGG: kpe:KPK_4425 site-specific recombinase, phage integrase family' product=integrase protein_id=YP_003258309.1 transl_table=11
NC_013421	GenBank	CDS	938422	938619	+	-1	.	codon_start=1 db_xref=GI:261820204 db_xref=GeneID:8529257 inference='similar to AA sequence:KEGG:Dd1591_4092' locus_tag=Pecwa_0884 note='KEGG: dze:Dd1591_4092 hypothetical protein' product='hypothetical protein' protein_id=YP_003258310.1 transl_table=11
NC_013421	GenBank	CDS	938689	939759	+	-1	.	codon_start=1 db_xref=GI:261820205 db_xref=InterPro:IPR009560 db_xref=GeneID:8529258 inference='protein motif:PFAM:PF06674' locus_tag=Pecwa_0885 note='PFAM: protein of unknown function DUF1176; KEGG: eca:ECA0780 hypothetical protein' product='hypothetical protein' protein_id=YP_003258311.1 transl_table=11
NC_013421	GenBank	CDS	940127	941059	+	1	.	codon_start=1 db_xref=GI:261820206 db_xref=InterPro:IPR004960 db_xref=InterPro:IPR011920 db_xref=GeneID:8529259 inference='protein motif:TFAM:TIGR02207' locus_tag=Pecwa_0886 note='acylates the intermediate (KDO)2-lipid IVA to form (KDO)2-(palmitoleoyl)-lipid IVA in cells subjected to cold shock' product='lipid A biosynthesis palmitoleoyl acyltransferase' protein_id=YP_003258312.1 transl_table=11
NC_013421	GenBank	CDS	941966	943333	+	1	.	codon_start=1 db_xref=GI:261820207 db_xref=InterPro:IPR006043 db_xref=InterPro:IPR011547 db_xref=GeneID:8529261 inference='protein motif:PFAM:PF00860' locus_tag=Pecwa_0888 note='PFAM: xanthine/uracil/vitamin C permease; sulfate transporter; KEGG: eca:ECA0783 permease' product='xanthine/uracil/vitamin C permease' protein_id=YP_003258313.1 transl_table=11
NC_013421	GenBank	CDS	943615	945261	+	1	.	codon_start=1 db_xref=GI:261820208 db_xref=InterPro:IPR004705 db_xref=InterPro:IPR006153 db_xref=GeneID:8529262 inference='protein motif:TFAM:TIGR00831' locus_tag=Pecwa_0889 note='TIGRFAM: Na+/H+ antiporter; PFAM: sodium/hydrogen exchanger; KEGG: eca:ECA0784 sodium/hydrogen antiporter' product='Na+/H+ antiporter' protein_id=YP_003258314.1 transl_table=11
NC_013421	GenBank	CDS	945632	946360	+	1	.	codon_start=1 db_xref=GI:261820209 db_xref=InterPro:IPR001789 db_xref=InterPro:IPR001867 db_xref=GeneID:8529263 inference='protein motif:PFAM:PF00072' locus_tag=Pecwa_0890 note='PFAM: response regulator receiver; transcriptional regulator domain protein; SMART: response regulator receiver; KEGG: pct:PC1_0662 transcriptional regulator' product='two component transcriptional regulator, winged helix…
NC_013421	GenBank	CDS	946338	947837	+	1	.	codon_start=1 db_xref=GI:261820210 db_xref=InterPro:IPR003594 db_xref=InterPro:IPR003660 db_xref=InterPro:IPR003661 db_xref=InterPro:IPR004358 db_xref=InterPro:IPR005467 db_xref=GeneID:8529264 inference='protein motif:PFAM:PF02518' locus_tag=Pecwa_0891 note='PFAM: ATP-binding region ATPase domain protein; histidine kinase HAMP region domain protein; histidine kinase A domain protein; SMART: ATP-b…
NC_013421	GenBank	CDS	948162	948386	+	1	.	codon_start=1 db_xref=GI:261820211 db_xref=InterPro:IPR007047 db_xref=GeneID:8529265 inference='protein motif:PFAM:PF04964' locus_tag=Pecwa_0892 note='PFAM: Flp/Fap pilin component; KEGG: pct:PC1_0664 Flp/Fap pilin component' product='Flp/Fap pilin component' protein_id=YP_003258317.1 transl_table=11
NC_013421	GenBank	CDS	948397	948948	+	1	.	codon_start=1 db_xref=GI:261820212 db_xref=InterPro:IPR000045 db_xref=GeneID:8529266 inference='protein motif:PFAM:PF01478' locus_tag=Pecwa_0893 note='PFAM: peptidase A24A prepilin type IV; KEGG: pct:PC1_0665 peptidase A24A prepilin type IV' product='peptidase A24A prepilin type IV' protein_id=YP_003258318.1 transl_table=11
NC_013421	GenBank	CDS	948995	949933	+	1	.	codon_start=1 db_xref=GI:261820213 db_xref=InterPro:IPR013974 db_xref=InterPro:IPR017592 db_xref=GeneID:8529267 inference='protein motif:TFAM:TIGR03177' locus_tag=Pecwa_0894 note='TIGRFAM: Flp pilus assembly protein CpaB; PFAM: SAF domain protein; KEGG: eca:ECA0788 hypothetical protein' product='Flp pilus assembly protein CpaB' protein_id=YP_003258319.1 transl_table=11
NC_013421	GenBank	CDS	950014	951441	+	1	.	codon_start=1 db_xref=GI:261820214 db_xref=InterPro:IPR001775 db_xref=InterPro:IPR004846 db_xref=GeneID:8529268 inference='protein motif:PFAM:PF00263' locus_tag=Pecwa_0895 note='PFAM: type II and III secretion system protein; KEGG: eca:ECA0789 hypothetical protein' product='type II and III secretion system protein' protein_id=YP_003258320.1 transl_table=11
NC_013421	GenBank	CDS	951463	952149	+	1	.	codon_start=1 db_xref=GI:261820215 db_xref=InterPro:IPR013361 db_xref=InterPro:IPR019027 db_xref=GeneID:8529269 inference='protein motif:TFAM:TIGR02522' locus_tag=Pecwa_0896 note='TIGRFAM: pilus (Caulobacter type) biogenesis lipoprotein CpaD; PFAM: pilus biogenesis CpaD-related; KEGG: eca:ECA0790 lipoprotein' product='pilus biogenesis lipoprotein CpaD' protein_id=YP_003258321.1 transl_table=11
NC_013421	GenBank	CDS	952164	953363	+	1	.	codon_start=1 db_xref=GI:261820216 db_xref=InterPro:IPR001789 db_xref=GeneID:8529270 inference='similar to AA sequence:KEGG:ECA0791' locus_tag=Pecwa_0897 note='KEGG: eca:ECA0791 hypothetical protein' product='response regulator receiver protein' protein_id=YP_003258322.1 transl_table=11
NC_013421	GenBank	CDS	953445	954848	+	1	.	codon_start=1 db_xref=GI:261820217 db_xref=InterPro:IPR001482 db_xref=InterPro:IPR017975 db_xref=GeneID:8529271 inference='protein motif:PFAM:PF00437' locus_tag=Pecwa_0898 note='PFAM: type II secretion system protein E; KEGG: eca:ECA0792 type IV pilus protein' product='type II secretion system protein E' protein_id=YP_003258323.1 transl_table=11
NC_013421	GenBank	CDS	954867	955847	+	1	.	codon_start=1 db_xref=GI:261820218 db_xref=InterPro:IPR018076 db_xref=GeneID:8529272 inference='protein motif:PFAM:PF00482' locus_tag=Pecwa_0899 note='PFAM: type II secretion system F domain; KEGG: pct:PC1_0671 type II secretion system protein' product='type II secretion system F domain protein' protein_id=YP_003258324.1 transl_table=11
NC_013421	GenBank	CDS	955862	956821	+	1	.	codon_start=1 db_xref=GI:261820219 db_xref=InterPro:IPR018076 db_xref=GeneID:8529273 inference='protein motif:PFAM:PF00482' locus_tag=Pecwa_0900 note='PFAM: type II secretion system F domain; KEGG: eca:ECA0794 type IV pilus protein' product='type II secretion system F domain protein' protein_id=YP_003258325.1 transl_table=11
NC_013421	GenBank	CDS	956927	957778	+	1	.	codon_start=1 db_xref=GI:261820220 db_xref=InterPro:IPR001440 db_xref=InterPro:IPR011717 db_xref=InterPro:IPR013026 db_xref=InterPro:IPR013105 db_xref=InterPro:IPR019734 db_xref=GeneID:8529274 inference='protein motif:PFAM:PF07719' locus_tag=Pecwa_0901 note='PFAM: hypothetical protein; TPR repeat-containing protein; hypothetical protein; SMART: Tetratricopeptide repeat; KEGG: pct:PC1_0673 tetratr…
NC_013421	GenBank	CDS	957778	958350	+	1	.	codon_start=1 db_xref=GI:261820221 db_xref=GeneID:8529275 inference='similar to AA sequence:KEGG:PC1_0674' locus_tag=Pecwa_0902 note='KEGG: pct:PC1_0674 hypothetical protein' product='hypothetical protein' protein_id=YP_003258327.1 transl_table=11
NC_013421	GenBank	CDS	958343	958981	+	1	.	codon_start=1 db_xref=GI:261820222 db_xref=GeneID:8529276 inference='similar to AA sequence:KEGG:ECA0797' locus_tag=Pecwa_0903 note='KEGG: eca:ECA0797 hypothetical protein' product='hypothetical protein' protein_id=YP_003258328.1 transl_table=11
NC_013421	GenBank	CDS	959091	960710	+	1	.	codon_start=1 db_xref=GI:261820223 db_xref=GeneID:8529277 inference='similar to AA sequence:KEGG:PC1_0676' locus_tag=Pecwa_0904 note='KEGG: pct:PC1_0676 hypothetical protein' product='hypothetical protein' protein_id=YP_003258329.1 transl_table=11
NC_013421	GenBank	CDS	960769	970461	+	1	.	codon_start=1 db_xref=GI:261820224 db_xref=InterPro:IPR001680 db_xref=InterPro:IPR006644 db_xref=InterPro:IPR008009 db_xref=InterPro:IPR011110 db_xref=GeneID:8529278 inference='protein motif:PFAM:PF05345' locus_tag=Pecwa_0905 note='PFAM: Ig family protein; Two component regulator propeller; SMART: Dystroglycan-type cadherin domain protein; WD-40 repeat protein; KEGG: pct:PC1_0677 Ig family protei…
NC_013421	GenBank	CDS	970592	972394	+	1	.	codon_start=1 db_xref=GI:261820225 db_xref=GeneID:8529279 inference='similar to AA sequence:KEGG:PC1_0678' locus_tag=Pecwa_0906 note='KEGG: pct:PC1_0678 hypothetical protein' product='hypothetical protein' protein_id=YP_003258331.1 transl_table=11
NC_013421	GenBank	CDS	972394	973152	+	1	.	codon_start=1 db_xref=GI:261820226 db_xref=GeneID:8529280 inference='similar to AA sequence:KEGG:PC1_0679' locus_tag=Pecwa_0907 note='KEGG: pct:PC1_0679 hypothetical protein' product='hypothetical protein' protein_id=YP_003258332.1 transl_table=11
NC_013421	GenBank	CDS	973149	974504	+	1	.	codon_start=1 db_xref=GI:261820227 db_xref=GeneID:8529281 inference='similar to AA sequence:KEGG:ECA0802' locus_tag=Pecwa_0908 note='KEGG: eca:ECA0802 hypothetical protein' product='hypothetical protein' protein_id=YP_003258333.1 transl_table=11
NC_013421	GenBank	CDS	974507	976636	+	1	.	codon_start=1 db_xref=GI:261820228 db_xref=GeneID:8529282 inference='similar to AA sequence:KEGG:PC1_0681' locus_tag=Pecwa_0909 note='KEGG: pct:PC1_0681 hypothetical protein' product='hypothetical protein' protein_id=YP_003258334.1 transl_table=11
NC_013421	GenBank	CDS	976965	978680	+	1	.	codon_start=1 db_xref=GI:261820229 db_xref=InterPro:IPR010325 db_xref=GeneID:8529283 inference='protein motif:PFAM:PF06045' locus_tag=Pecwa_0910 note='PFAM: Rhamnogalacturonate lyase; KEGG: eca:ECA0804 rhamnogalacturonate lyase' product='Rhamnogalacturonate lyase' protein_id=YP_003258335.1 transl_table=11
NC_013421	GenBank	CDS	978735	979631	+	-1	.	codon_start=1 db_xref=GI:261820230 db_xref=InterPro:IPR006842 db_xref=InterPro:IPR010106 db_xref=GeneID:8529284 inference='protein motif:PFAM:PF04754' locus_tag=Pecwa_0911 note='PFAM: transposase YhgA family protein; KEGG: eca:ECA0805 hypothetical protein' product='transposase YhgA family protein' protein_id=YP_003258336.1 transl_table=11
NC_013421	GenBank	CDS	980107	981765	+	-1	.	codon_start=1 db_xref=GI:261820231 db_xref=InterPro:IPR001734 db_xref=InterPro:IPR014083 db_xref=InterPro:IPR018212 db_xref=InterPro:IPR019900 db_xref=GeneID:8529285 gene=actP inference='protein motif:TFAM:TIGR02711' locus_tag=Pecwa_0912 note='member of the sodium:solute symporter family; cotranscribed with the acs gene which encodes acetyl coenzyme A synthase; mutations affect acetate uptake' pr…
NC_013421	GenBank	CDS	981762	982073	+	-1	.	codon_start=1 db_xref=GI:261820232 db_xref=InterPro:IPR007436 db_xref=GeneID:8529286 inference='protein motif:PFAM:PF04341' locus_tag=Pecwa_0913 note='PFAM: protein of unknown function DUF485; KEGG: eca:ECA0807 hypothetical protein' product='hypothetical protein' protein_id=YP_003258338.1 transl_table=11
NC_013421	GenBank	CDS	982198	984159	+	-1	.	codon_start=1 db_xref=GI:261820233 db_xref=InterPro:IPR000873 db_xref=InterPro:IPR011904 db_xref=InterPro:IPR020459 db_xref=GeneID:8529287 inference='protein motif:TFAM:TIGR02188' locus_tag=Pecwa_0914 note='Acs; catalyzes the conversion of acetate and CoA to acetyl-CoA' product='acetyl-CoA synthetase' protein_id=YP_003258339.1 transl_table=11
NC_013421	GenBank	CDS	985060	985452	+	1	.	codon_start=1 db_xref=GI:261820234 db_xref=GeneID:8529288 inference='similar to AA sequence:KEGG:ECA0809' locus_tag=Pecwa_0915 note='KEGG: eca:ECA0809 global regulatory protein' product='global regulatory protein' protein_id=YP_003258340.1 transl_table=11
NC_013421	GenBank	CDS	986171	988081	+	-1	.	codon_start=1 db_xref=GI:261820235 db_xref=InterPro:IPR002178 db_xref=InterPro:IPR007737 db_xref=InterPro:IPR011608 db_xref=InterPro:IPR013011 db_xref=InterPro:IPR013196 db_xref=InterPro:IPR018356 db_xref=GeneID:8529289 inference='protein motif:PFAM:PF08279' locus_tag=Pecwa_0916 note='PFAM: hypothetical protein; M trans-acting positive regulator; phosphoenolpyruvate-dependent sugar phosphotransfe…
NC_013421	GenBank	CDS	988118	988855	+	-1	.	codon_start=1 db_xref=GI:261820236 db_xref=InterPro:IPR010763 db_xref=GeneID:8529290 inference='protein motif:PFAM:PF07071' locus_tag=Pecwa_0917 note='PFAM: protein of unknown function DUF1341; KEGG: cko:CKO_03584 hypothetical protein' product='hypothetical protein' protein_id=YP_003258342.1 transl_table=11
NC_013421	GenBank	CDS	988852	989970	+	-1	.	codon_start=1 db_xref=GI:261820237 db_xref=InterPro:IPR001597 db_xref=InterPro:IPR006337 db_xref=InterPro:IPR018319 db_xref=GeneID:8529291 inference='protein motif:TFAM:TIGR01437' locus_tag=Pecwa_0918 note='TIGRFAM: pyridoxal phosphate-dependent enzyme; PFAM: pyridoxal phosphate-dependent transferase; aromatic amino acid beta-eliminating lyase/threonine aldolase; KEGG: ent:Ent638_0430 pyridoxal p…
NC_013421	GenBank	CDS	989954	991087	+	-1	.	codon_start=1 db_xref=GI:261820238 db_xref=InterPro:IPR006680 db_xref=InterPro:IPR020043 db_xref=GeneID:8529292 inference='protein motif:PFAM:PF01979' locus_tag=Pecwa_0919 note='Catalyzes the reversible hydrolysis of the amide bond within dihydroorotate. This metabolic intermediate is required for the biosynthesis of pyrimidine nucleotides' product=dihydroorotase protein_id=YP_003258344.1 transl_…
NC_013421	GenBank	CDS	991130	991771	+	-1	.	codon_start=1 db_xref=GI:261820239 db_xref=InterPro:IPR020041 db_xref=GeneID:8529293 inference='similar to AA sequence:KEGG:Ent638_0428' locus_tag=Pecwa_0920 note='KEGG: ent:Ent638_0428 inner membrane protein' product='inner membrane protein' protein_id=YP_003258345.1 transl_table=11
NC_013421	GenBank	CDS	991781	992557	+	-1	.	codon_start=1 db_xref=GI:261820240 db_xref=InterPro:IPR020042 db_xref=GeneID:8529294 inference='similar to AA sequence:KEGG:CKO_03588' locus_tag=Pecwa_0921 note='KEGG: cko:CKO_03588 hypothetical protein' product='hypothetical protein' protein_id=YP_003258346.1 transl_table=11
NC_013421	GenBank	CDS	992624	992920	+	-1	.	codon_start=1 db_xref=GI:261820241 db_xref=InterPro:IPR020037 db_xref=GeneID:8529295 inference='similar to AA sequence:KEGG:ESA_00249' locus_tag=Pecwa_0922 note='KEGG: esa:ESA_00249 hypothetical protein' product='hypothetical protein' protein_id=YP_003258347.1 transl_table=11
NC_013421	GenBank	CDS	992923	993285	+	-1	.	codon_start=1 db_xref=GI:261820242 db_xref=InterPro:IPR020034 db_xref=GeneID:8529296 inference='similar to AA sequence:KEGG:CKO_03590' locus_tag=Pecwa_0923 note='KEGG: cko:CKO_03590 hypothetical protein' product='hypothetical protein' protein_id=YP_003258348.1 transl_table=11
NC_013421	GenBank	CDS	993296	993616	+	-1	.	codon_start=1 db_xref=GI:261820243 db_xref=InterPro:IPR011608 db_xref=InterPro:IPR020044 db_xref=GeneID:8529297 inference='protein motif:PFAM:PF00874' locus_tag=Pecwa_0924 note='PFAM: PRD domain protein; KEGG: cko:CKO_03591 hypothetical protein' product='PRD domain-containing protein' protein_id=YP_003258349.1 transl_table=11
NC_013421	GenBank	CDS	994264	995274	+	1	.	codon_start=1 db_xref=GI:261820244 db_xref=GeneID:8529298 inference='similar to AA sequence:KEGG:ECA0815' locus_tag=Pecwa_0925 note='KEGG: eca:ECA0815 hypothetical protein' product='hypothetical protein' protein_id=YP_003258350.1 transl_table=11
NC_013421	GenBank	CDS	995455	996981	+	-1	.	codon_start=1 db_xref=GI:261820245 db_xref=GeneID:8529299 inference='similar to AA sequence:KEGG:PC1_0691' locus_tag=Pecwa_0926 note='KEGG: pct:PC1_0691 oligogalacturonide transporter' product='oligogalacturonide transporter' protein_id=YP_003258351.1 transl_table=11
NC_013421	GenBank	CDS	997365	997739	+	1	.	codon_start=1 db_xref=GI:261820246 db_xref=GeneID:8529300 inference='similar to AA sequence:KEGG:PC1_0692' locus_tag=Pecwa_0927 note='KEGG: pct:PC1_0692 hypothetical protein' product='hypothetical protein' protein_id=YP_003258352.1 transl_table=11
NC_013421	GenBank	CDS	997732	999219	+	-1	.	codon_start=1 db_xref=GI:261820247 db_xref=InterPro:IPR000669 db_xref=InterPro:IPR013118 db_xref=InterPro:IPR013131 db_xref=GeneID:8529301 inference='protein motif:PFAM:PF08125' locus_tag=Pecwa_0928 note='PFAM: Mannitol dehydrogenase domain; Mannitol dehydrogenase rossman domain; KEGG: pct:PC1_0693 mannitol dehydrogenase domain protein' product='mannitol dehydrogenase' protein_id=YP_003258353.1 t…
NC_013421	GenBank	CDS	999541	1000821	+	1	.	EC_number=2.5.1.49 codon_start=1 db_xref=GI:261820248 db_xref=InterPro:IPR000277 db_xref=InterPro:IPR000653 db_xref=InterPro:IPR001597 db_xref=InterPro:IPR006235 db_xref=GeneID:8529302 inference='protein motif:TFAM:TIGR01326' locus_tag=Pecwa_0929 note='KEGG: pct:PC1_0694 O-acetylhomoserine/O-acetylserine sulfhydrylase; TIGRFAM: O-acetylhomoserine/O-acetylserine sulfhydrylase; PFAM: Cys/Met metabo…
NC_013421	GenBank	CDS	1000883	1001956	+	-1	.	codon_start=1 db_xref=GI:261820249 db_xref=InterPro:IPR005490 db_xref=GeneID:8529303 inference='protein motif:PFAM:PF03734' locus_tag=Pecwa_0930 note='PFAM: ErfK/YbiS/YcfS/YnhG family protein; KEGG: pct:PC1_0695 ErfK/YbiS/YcfS/YnhG family protein' product='ErfK/YbiS/YcfS/YnhG family protein' protein_id=YP_003258355.1 transl_table=11
NC_013421	GenBank	CDS	1002132	1002929	+	-1	.	codon_start=1 db_xref=GI:261820250 db_xref=InterPro:IPR001110 db_xref=InterPro:IPR003010 db_xref=GeneID:8529304 inference='protein motif:PFAM:PF00795' locus_tag=Pecwa_0931 note='PFAM: nitrilase/cyanide hydratase and apolipoprotein N-acyltransferase; KEGG: eca:ECA0822 carbon-nitrogen hydrolase' product='nitrilase/cyanide hydratase and apolipoprotein N-acyltransferase' protein_id=YP_003258356.1 tra…
NC_013421	GenBank	CDS	1002951	1003487	+	-1	.	codon_start=1 db_xref=GI:261820251 db_xref=InterPro:IPR011577 db_xref=GeneID:8529305 inference='protein motif:PFAM:PF01292' locus_tag=Pecwa_0932 note='PFAM: cytochrome B561; KEGG: eca:ECA0823 cytochrome b561' product='cytochrome B561' protein_id=YP_003258357.1 transl_table=11
NC_013421	GenBank	CDS	1003788	1007321	+	-1	.	codon_start=1 db_xref=GI:261820252 db_xref=InterPro:IPR001450 db_xref=InterPro:IPR002880 db_xref=InterPro:IPR011895 db_xref=InterPro:IPR017900 db_xref=InterPro:IPR019456 db_xref=InterPro:IPR019752 db_xref=GeneID:8529306 inference='protein motif:TFAM:TIGR02176' locus_tag=Pecwa_0933 note='TIGRFAM: pyruvate ferredoxin/flavodoxin oxidoreductase; PFAM: pyruvate flavodoxin/ferredoxin oxidoreductase dom…
NC_013421	GenBank	CDS	1007714	1008142	+	1	.	codon_start=1 db_xref=GI:261820253 db_xref=GeneID:8529307 inference='similar to AA sequence:KEGG:ECA0825' locus_tag=Pecwa_0934 note='KEGG: eca:ECA0825 hypothetical protein' product='hypothetical protein' protein_id=YP_003258359.1 transl_table=11
NC_013421	GenBank	CDS	1008222	1009790	+	-1	.	codon_start=1 db_xref=GI:261820254 db_xref=InterPro:IPR006710 db_xref=GeneID:8529308 inference='protein motif:PFAM:PF04616' locus_tag=Pecwa_0935 note='PFAM: glycoside hydrolase family 43; KEGG: pct:PC1_0700 glycoside hydrolase family 43' product='glycoside hydrolase family protein' protein_id=YP_003258360.1 transl_table=11
NC_013421	GenBank	CDS	1009844	1011280	+	-1	.	codon_start=1 db_xref=GI:261820255 db_xref=InterPro:IPR001927 db_xref=InterPro:IPR011701 db_xref=InterPro:IPR018043 db_xref=GeneID:8529309 inference='protein motif:TFAM:TIGR00792' locus_tag=Pecwa_0936 note='TIGRFAM: sugar (glycoside-Pentoside-Hexuronide) transporter; PFAM: major facilitator superfamily MFS_1; KEGG: pct:PC1_0701 sugar (glycoside-pentoside-hexuronide) transporter' product='sugar (g…
NC_013421	GenBank	CDS	1011800	1012282	+	1	.	codon_start=1 db_xref=GI:261820256 db_xref=InterPro:IPR000182 db_xref=GeneID:8529310 inference='protein motif:PFAM:PF00583' locus_tag=Pecwa_0937 note='PFAM: GCN5-related N-acetyltransferase; KEGG: pct:PC1_0703 GCN5-related N-acetyltransferase' product='N-acetyltransferase GCN5' protein_id=YP_003258362.1 transl_table=11
NC_013421	GenBank	CDS	1012327	1012953	+	-1	.	codon_start=1 db_xref=GI:261820257 db_xref=InterPro:IPR001123 db_xref=GeneID:8529311 inference='protein motif:PFAM:PF01810' locus_tag=Pecwa_0938 note='PFAM: lysine exporter (LYSE/YGGA); KEGG: eca:ECA0827 amino acid efflux protein' product='lysine exporter protein LysE/YggA' protein_id=YP_003258363.1 transl_table=11
NC_013421	GenBank	CDS	1013181	1013423	+	-1	.	codon_start=1 db_xref=GI:261820258 db_xref=GeneID:8529312 inference='ab initio prediction:Prodigal:1.4' locus_tag=Pecwa_0939 product='hypothetical protein' protein_id=YP_003258364.1 transl_table=11
NC_013421	GenBank	CDS	1013498	1013827	+	1	.	codon_start=1 db_xref=GI:261820259 db_xref=InterPro:IPR010862 db_xref=GeneID:8529313 inference='protein motif:PFAM:PF07377' locus_tag=Pecwa_0940 note='PFAM: protein of unknown function DUF1493; KEGG: sec:SC2504 cytoplasmic protein' product='hypothetical protein' protein_id=YP_003258365.1 transl_table=11
NC_013421	GenBank	CDS	1014040	1014531	+	1	.	codon_start=1 db_xref=GI:261820260 db_xref=GeneID:8529314 inference='similar to AA sequence:KEGG:PC1_3264' locus_tag=Pecwa_0941 note='KEGG: pct:PC1_3264 hypothetical protein' product='hypothetical protein' protein_id=YP_003258366.1 transl_table=11
NC_013421	GenBank	CDS	1014524	1015108	+	1	.	codon_start=1 db_xref=GI:261820261 db_xref=InterPro:IPR003812 db_xref=GeneID:8529315 inference='protein motif:PFAM:PF02661' locus_tag=Pecwa_0942 note='PFAM: filamentation induced by cAMP protein Fic; KEGG: eca:ECA3452 cell filamentation protein' product='filamentation induced by cAMP protein fic' protein_id=YP_003258367.1 transl_table=11
NC_013421	GenBank	CDS	1015689	1015973	+	-1	.	codon_start=1 db_xref=GI:261820262 db_xref=InterPro:IPR007712 db_xref=GeneID:8529316 inference='protein motif:PFAM:PF05016' locus_tag=Pecwa_0943 note='PFAM: plasmid stabilization system; KEGG: eca:ECA2758 hypothetical protein' product='plasmid stabilization system' protein_id=YP_003258368.1 transl_table=11
NC_013421	GenBank	CDS	1015963	1016208	+	-1	.	codon_start=1 db_xref=GI:261820263 db_xref=InterPro:IPR002145 db_xref=GeneID:8529317 inference='protein motif:PFAM:PF01402' locus_tag=Pecwa_0944 note='PFAM: CopG domain protein DNA-binding domain protein; KEGG: dze:Dd1591_2452 transcriptional regulator, CopG family' product='CopG family transcriptional regulator' protein_id=YP_003258369.1 transl_table=11
NC_013421	GenBank	CDS	1016276	1016428	+	-1	.	codon_start=1 db_xref=GI:261820264 db_xref=GeneID:8529318 inference='ab initio prediction:Prodigal:1.4' locus_tag=Pecwa_0945 note='KEGG: cko:CKO_00978 hypothetical protein' product='hypothetical protein' protein_id=YP_003258370.1 transl_table=11
NC_013421	GenBank	CDS	1016444	1017655	+	-1	.	codon_start=1 db_xref=GI:261820265 db_xref=InterPro:IPR011701 db_xref=GeneID:8529319 inference='protein motif:PFAM:PF07690' locus_tag=Pecwa_0946 note='PFAM: major facilitator superfamily MFS_1; KEGG: cko:CKO_00976 hypothetical protein' product='major facilitator superfamily protein' protein_id=YP_003258371.1 transl_table=11
NC_013421	GenBank	CDS	1017788	1019512	+	1	.	codon_start=1 db_xref=GI:261820266 db_xref=InterPro:IPR007310 db_xref=GeneID:8529320 inference='protein motif:PFAM:PF04183' locus_tag=Pecwa_0947 note='PFAM: IucA/IucC family protein; KEGG: ses:SARI_02152 hypothetical protein' product='IucA/IucC family protein' protein_id=YP_003258372.1 transl_table=11
NC_013421	GenBank	CDS	1019513	1020460	+	1	.	codon_start=1 db_xref=GI:261820267 db_xref=InterPro:IPR019432 db_xref=GeneID:8529321 inference='protein motif:PFAM:PF10331' locus_tag=Pecwa_0948 note='PFAM: Siderophore biosynthesis protein, conserved region; KEGG: cko:CKO_00972 hypothetical protein' product='siderophore biosynthesis protein' protein_id=YP_003258373.1 transl_table=11
NC_013421	GenBank	CDS	1020460	1022193	+	1	.	codon_start=1 db_xref=GI:261820268 db_xref=InterPro:IPR007310 db_xref=GeneID:8529322 inference='protein motif:PFAM:PF04183' locus_tag=Pecwa_0949 note='PFAM: IucA/IucC family protein; KEGG: cko:CKO_00971 hypothetical protein' product='IucA/IucC family protein' protein_id=YP_003258374.1 transl_table=11
NC_013421	GenBank	CDS	1022197	1023531	+	1	.	EC_number=1.14.13.59 codon_start=1 db_xref=GI:261820269 db_xref=GeneID:8529323 inference='protein motif:PRIAM:1.14.13.59' locus_tag=Pecwa_0950 note='KEGG: cko:CKO_00970 hypothetical protein' product='L-lysine 6-monooxygenase' protein_id=YP_003258375.1 transl_table=11
NC_013421	GenBank	CDS	1023560	1025758	+	1	.	codon_start=1 db_xref=GI:261820270 db_xref=InterPro:IPR000531 db_xref=InterPro:IPR010105 db_xref=InterPro:IPR010916 db_xref=InterPro:IPR010917 db_xref=InterPro:IPR012910 db_xref=GeneID:8529324 inference='protein motif:TFAM:TIGR01783' locus_tag=Pecwa_0951 note='TIGRFAM: TonB-dependent siderophore receptor; PFAM: TonB-dependent receptor; TonB-dependent receptor plug; KEGG: cko:CKO_00969 hypothetica…
NC_013421	GenBank	CDS	1026352	1026897	+	1	.	codon_start=1 db_xref=GI:261820271 db_xref=GeneID:8529325 inference='similar to AA sequence:KEGG:PMI2492' locus_tag=Pecwa_0952 note='KEGG: pmr:PMI2492 hypothetical protein' product='hypothetical protein' protein_id=YP_003258377.1 transl_table=11
NC_013421	GenBank	CDS	1026881	1027798	+	1	.	codon_start=1 db_xref=GI:261820272 db_xref=InterPro:IPR014942 db_xref=GeneID:8529326 inference='protein motif:PFAM:PF08843' locus_tag=Pecwa_0953 note='PFAM: Domain of unknown function DUF1814; KEGG: plu:plu0453 hypothetical protein' product='hypothetical protein' protein_id=YP_003258378.1 transl_table=11
NC_013421	GenBank	CDS	1028255	1028506	+	-1	.	codon_start=1 db_xref=GI:261820273 db_xref=InterPro:IPR003756 db_xref=GeneID:8529328 inference='protein motif:PFAM:PF02604' locus_tag=Pecwa_0955 note='PFAM: protein of unknown function DUF172; KEGG: pct:PC1_0709 hypothetical protein' product='hypothetical protein' protein_id=YP_003258379.1 transl_table=11
NC_013421	GenBank	CDS	1028877	1029428	+	-1	.	codon_start=1 db_xref=GI:261820274 db_xref=GeneID:8529329 inference='similar to AA sequence:KEGG:BMULJ_02360' locus_tag=Pecwa_0956 note='KEGG: bmj:BMULJ_02360 predicted ATPase' product=ATPase protein_id=YP_003258380.1 transl_table=11
NC_013421	GenBank	CDS	1029757	1031115	+	-1	.	codon_start=1 db_xref=GI:261820275 db_xref=GeneID:8529330 inference='similar to AA sequence:KEGG:Rfer_1068' locus_tag=Pecwa_0957 note='KEGG: rfr:Rfer_1068 hypothetical protein' product='hypothetical protein' protein_id=YP_003258381.1 transl_table=11
NC_013421	GenBank	CDS	1031144	1032355	+	-1	.	codon_start=1 db_xref=GI:261820276 db_xref=InterPro:IPR002104 db_xref=GeneID:8529331 inference='protein motif:PFAM:PF00589' locus_tag=Pecwa_0958 note='PFAM: integrase; KEGG: pct:PC1_0723 integrase' product=integrase protein_id=YP_003258382.1 transl_table=11
NC_013421	GenBank	CDS	1032977	1033459	+	-1	.	codon_start=1 db_xref=GI:261820277 db_xref=InterPro:IPR000037 db_xref=InterPro:IPR020081 db_xref=GeneID:8529333 gene=smpB inference='protein motif:TFAM:TIGR00086' locus_tag=Pecwa_0959 note='binds to ssrA RNA (tmRNA) and is required for its successful binding to ribosomes; also appears to function in the trans-translation step by promoting accommodation of tmRNA into the ribosomal A site; SmpB pro…
NC_013421	GenBank	CDS	1033615	1034061	+	1	.	codon_start=1 db_xref=GI:261820278 db_xref=InterPro:IPR005031 db_xref=InterPro:IPR019587 db_xref=GeneID:8529334 inference='protein motif:PFAM:PF03364' locus_tag=Pecwa_0960 note='PFAM: cyclase/dehydrase; polyketide cyclase/dehydrase; KEGG: pct:PC1_0725 cyclase/dehydrase' product='hypothetical protein' protein_id=YP_003258384.1 transl_table=11
NC_013421	GenBank	CDS	1034042	1034332	+	1	.	codon_start=1 db_xref=GI:261820279 db_xref=InterPro:IPR005346 db_xref=GeneID:8529335 inference='protein motif:PFAM:PF03658' locus_tag=Pecwa_0961 note='PFAM: protein of unknown function UPF0125; KEGG: eca:ECA0838 hypothetical protein' product='hypothetical protein' protein_id=YP_003258385.1 transl_table=11
NC_013421	GenBank	CDS	1034468	1034803	+	-1	.	codon_start=1 db_xref=GI:261820280 db_xref=InterPro:IPR007450 db_xref=InterPro:IPR018247 db_xref=GeneID:8529336 inference='protein motif:PFAM:PF04355' locus_tag=Pecwa_0962 note='PFAM: SmpA/OmlA domain protein; KEGG: pct:PC1_0727 SmpA/OmlA domain protein' product='hypothetical protein' protein_id=YP_003258386.1 transl_table=11
NC_013421	GenBank	CDS	1034957	1036618	+	-1	.	codon_start=1 db_xref=GI:261820281 db_xref=InterPro:IPR003395 db_xref=InterPro:IPR004604 db_xref=InterPro:IPR017871 db_xref=GeneID:8529337 inference='protein motif:TFAM:TIGR00634' locus_tag=Pecwa_0963 note='TIGRFAM: DNA repair protein RecN; PFAM: SMC domain protein; KEGG: pct:PC1_0728 DNA repair protein RecN' product='recombination and repair protein' protein_id=YP_003258387.1 transl_table=11
NC_013421	GenBank	CDS	1036698	1037594	+	-1	.	EC_number=2.7.1.23 codon_start=1 db_xref=GI:261820282 db_xref=InterPro:IPR002504 db_xref=GeneID:8529338 gene=ppnK inference='protein motif:PRIAM:2.7.1.23' locus_tag=Pecwa_0964 note='catalyzes the phosphorylation of NAD to NADP' product='inorganic polyphosphate/ATP-NAD kinase' protein_id=YP_003258388.1 transl_table=11
NC_013421	GenBank	CDS	1037725	1038312	+	1	.	codon_start=1 db_xref=GI:261820283 db_xref=InterPro:IPR000740 db_xref=GeneID:8529339 inference='protein motif:PFAM:PF01025' locus_tag=Pecwa_0965 note='with DnaK and DnaJ acts in response to hyperosmotic and heat shock by preventing the aggregation of stress-denatured proteins; may act as a thermosensor' product='heat shock protein GrpE' protein_id=YP_003258389.1 transl_table=11
NC_013421	GenBank	CDS	1038569	1039807	+	1	.	codon_start=1 db_xref=GI:261820284 db_xref=InterPro:IPR001046 db_xref=GeneID:8529340 inference='protein motif:TFAM:TIGR01197' locus_tag=Pecwa_0966 note='TIGRFAM: Mn2+/Fe2+ transporter NRAMP family; PFAM: natural resistance-associated macrophage protein; KEGG: pct:PC1_0731 Mn2+/Fe2+ transporter NRAMP family' product='manganese transporter MntH' protein_id=YP_003258390.1 transl_table=11
NC_013421	GenBank	CDS	1039846	1040010	+	-1	.	codon_start=1 db_xref=GI:261820285 db_xref=GeneID:8529341 inference='ab initio prediction:Prodigal:1.4' locus_tag=Pecwa_0967 product='hypothetical protein' protein_id=YP_003258391.1 transl_table=11
NC_013421	GenBank	CDS	1040123	1040425	+	-1	.	codon_start=1 db_xref=GI:261820286 db_xref=GeneID:8529342 inference='similar to AA sequence:KEGG:BRADO6232' locus_tag=Pecwa_0968 note='KEGG: bra:BRADO6232 hypothetical protein' product='hypothetical protein' protein_id=YP_003258392.1 transl_table=11
NC_013421	GenBank	CDS	1040447	1041112	+	-1	.	codon_start=1 db_xref=GI:261820287 db_xref=GeneID:8529343 inference='similar to AA sequence:KEGG:Sde_2336' locus_tag=Pecwa_0969 note='KEGG: sde:Sde_2336 hypothetical protein' product='hypothetical protein' protein_id=YP_003258393.1 transl_table=11
NC_013421	GenBank	CDS	1041244	1041474	+	-1	.	codon_start=1 db_xref=GI:261820288 db_xref=InterPro:IPR004370 db_xref=InterPro:IPR018191 db_xref=GeneID:8529344 inference='protein motif:TFAM:TIGR00013' locus_tag=Pecwa_0970 note='TIGRFAM: 4-oxalocrotonate tautomerase family enzyme; PFAM: 4-oxalocrotonate tautomerase; KEGG: pct:PC1_0732 4-oxalocrotonate tautomerase family enzyme' product='4-oxalocrotonate tautomerase' protein_id=YP_003258394.1 tr…
NC_013421	GenBank	CDS	1041655	1042236	+	1	.	codon_start=1 db_xref=GI:261820289 db_xref=InterPro:IPR000086 db_xref=InterPro:IPR004385 db_xref=GeneID:8529345 inference='protein motif:PFAM:PF00293' locus_tag=Pecwa_0971 note='PFAM: NUDIX hydrolase; KEGG: pct:PC1_0735 NUDIX hydrolase' product='NUDIX hydrolase' protein_id=YP_003258395.1 transl_table=11
NC_013421	GenBank	CDS	1042630	1043895	+	1	.	codon_start=1 db_xref=GI:261820290 db_xref=InterPro:IPR006059 db_xref=GeneID:8529346 inference='protein motif:PFAM:PF01547' locus_tag=Pecwa_0972 note='PFAM: extracellular solute-binding protein family 1; KEGG: pct:PC1_0736 extracellular solute-binding protein family 1' product='extracellular solute-binding protein' protein_id=YP_003258396.1 transl_table=11
NC_013421	GenBank	CDS	1043959	1044840	+	1	.	codon_start=1 db_xref=GI:261820291 db_xref=InterPro:IPR000515 db_xref=GeneID:8529347 inference='protein motif:PFAM:PF00528' locus_tag=Pecwa_0973 note='PFAM: binding-protein-dependent transporters inner membrane component; KEGG: pct:PC1_0737 binding-protein-dependent transport systems inner membrane component' product='binding-protein-dependent transporters inner membrane component' protein_id=YP_…
NC_013421	GenBank	CDS	1044842	1045654	+	1	.	codon_start=1 db_xref=GI:261820292 db_xref=InterPro:IPR000515 db_xref=GeneID:8529348 inference='protein motif:PFAM:PF00528' locus_tag=Pecwa_0974 note='PFAM: binding-protein-dependent transporters inner membrane component; KEGG: pct:PC1_0738 binding-protein-dependent transport systems inner membrane component' product='binding-protein-dependent transporters inner membrane component' protein_id=YP_…
NC_013421	GenBank	CDS	1045691	1046776	+	1	.	codon_start=1 db_xref=GI:261820293 db_xref=InterPro:IPR003439 db_xref=InterPro:IPR003593 db_xref=InterPro:IPR017871 db_xref=GeneID:8529349 inference='protein motif:PFAM:PF00005' locus_tag=Pecwa_0975 note='PFAM: ABC transporter; SMART: ATPase AAA; KEGG: pct:PC1_0739 ABC transporter' product='ABC transporter' protein_id=YP_003258399.1 transl_table=11
NC_013421	GenBank	CDS	1046997	1048520	+	1	.	EC_number=3.2.1.89 codon_start=1 db_xref=GI:261820294 db_xref=InterPro:IPR000772 db_xref=InterPro:IPR011683 db_xref=GeneID:8529350 inference='protein motif:PRIAM:3.2.1.89' locus_tag=Pecwa_0976 note='PFAM: glycosyl hydrolase 53 domain protein; ricin B lectin; KEGG: pct:PC1_0740 arabinogalactan endo-1,4-beta-galactosidase' product='arabinogalactan endo-1,4-beta-galactosidase' protein_id=YP_00325840…
NC_013421	GenBank	CDS	1048596	1049627	+	-1	.	codon_start=1 db_xref=GI:261820295 db_xref=InterPro:IPR000843 db_xref=InterPro:IPR001761 db_xref=GeneID:8529351 inference='protein motif:PFAM:PF00356' locus_tag=Pecwa_0977 note='PFAM: regulatory protein LacI; periplasmic binding protein/LacI transcriptional regulator; SMART: regulatory protein LacI; KEGG: pct:PC1_0741 LacI family transcriptional regulator' product='LacI family transcriptional reg…
NC_013421	GenBank	CDS	1049864	1050805	+	-1	.	codon_start=1 db_xref=GI:261820296 db_xref=InterPro:IPR004341 db_xref=InterPro:IPR011608 db_xref=GeneID:8529352 inference='protein motif:PFAM:PF00874' locus_tag=Pecwa_0978 note='PFAM: PRD domain protein; CAT RNA-binding domain protein; KEGG: pct:PC1_0742 transcriptional antiterminator, BglG' product='transcriptional antiterminator BglG' protein_id=YP_003258402.1 transl_table=11
NC_013421	GenBank	CDS	1050862	1052289	+	-1	.	EC_number=3.2.1.21 codon_start=1 db_xref=GI:261820297 db_xref=InterPro:IPR001360 db_xref=InterPro:IPR018120 db_xref=GeneID:8529353 inference='protein motif:PRIAM:3.2.1.21' locus_tag=Pecwa_0979 note='PFAM: glycoside hydrolase family 1; KEGG: eca:ECA0859 beta-glucosidase' product=beta-glucosidase protein_id=YP_003258403.1 transl_table=11
NC_013421	GenBank	CDS	1052355	1054274	+	-1	.	codon_start=1 db_xref=GI:261820298 db_xref=InterPro:IPR001127 db_xref=InterPro:IPR001996 db_xref=InterPro:IPR003352 db_xref=InterPro:IPR011297 db_xref=InterPro:IPR013013 db_xref=InterPro:IPR018113 db_xref=GeneID:8529354 inference='protein motif:TFAM:TIGR01995' locus_tag=Pecwa_0980 note='TIGRFAM: PTS system, beta-glucoside-specific IIABC subunit; PTS system, glucose subfamily, IIsubunit alpha; PFA…
NC_013421	GenBank	CDS	1054576	1056570	+	-1	.	codon_start=1 db_xref=GI:261820299 db_xref=InterPro:IPR005474 db_xref=InterPro:IPR005475 db_xref=InterPro:IPR005476 db_xref=InterPro:IPR005478 db_xref=GeneID:8529355 inference='protein motif:TFAM:TIGR00232' locus_tag=Pecwa_0981 note='catalyzes the formation of ribose 5-phosphate and xylulose 5-phosphate from sedoheptulose 7-phosphate and glyceraldehyde 3-phosphate; can transfer ketol groups betwe…
NC_013421	GenBank	CDS	1056586	1057536	+	-1	.	EC_number=2.2.1.2 codon_start=1 db_xref=GI:261820300 db_xref=InterPro:IPR001585 db_xref=InterPro:IPR004730 db_xref=InterPro:IPR018225 db_xref=GeneID:8529356 inference='protein motif:TFAM:TIGR00874' locus_tag=Pecwa_0982 note='KEGG: eca:ECA0862 transaldolase A; TIGRFAM: transaldolase; PFAM: transaldolase' product='transaldolase A' protein_id=YP_003258406.1 transl_table=11
NC_013421	GenBank	CDS	1057720	1058178	+	-1	.	codon_start=1 db_xref=GI:261820301 db_xref=InterPro:IPR003500 db_xref=GeneID:8529357 inference='protein motif:TFAM:TIGR00689' locus_tag=Pecwa_0983 note='catalyzes the interconversion of ribose 5-phosphate to ribulose 5-phosphate; enzyme from E. coli shows allose 6-phosphate isomerase activity' product='ribose-5-phosphate isomerase B' protein_id=YP_003258407.1 transl_table=11
NC_013421	GenBank	CDS	1058257	1058625	+	-1	.	codon_start=1 db_xref=GI:261820302 db_xref=InterPro:IPR004716 db_xref=GeneID:8529358 inference='protein motif:PFAM:PF03829' locus_tag=Pecwa_0984 note='PFAM: PTS system glucitol/sorbitol-specific IIA component; KEGG: pct:PC1_0748 PTS system glucitol/sorbitol-specific IIA component' product='PTS system glucitol/sorbitol-specific transporter subunit IIA' protein_id=YP_003258408.1 transl_table=11
NC_013421	GenBank	CDS	1058636	1059661	+	-1	.	codon_start=1 db_xref=GI:261820303 db_xref=InterPro:IPR004684 db_xref=GeneID:8529359 inference='protein motif:PFAM:PF03812' locus_tag=Pecwa_0985 note='transports degraded pectin products into the bacterial cell' product='2-keto-3-deoxygluconate permease' protein_id=YP_003258409.1 transl_table=11
NC_013421	GenBank	CDS	1059766	1061484	+	-1	.	EC_number=2.7.1.69 codon_start=1 db_xref=GI:261820304 db_xref=InterPro:IPR010737 db_xref=InterPro:IPR011618 db_xref=GeneID:8529360 inference='protein motif:PRIAM:2.7.1.69' locus_tag=Pecwa_0986 note='PFAM: Sorbitol phosphotransferase protein II domain protein; type III effector Hrp-dependent outers; KEGG: pct:PC1_0750 protein-N(pi)-phosphohistidine--sugar phosphotransferase' product='protein-N(pi)…
NC_013421	GenBank	CDS	1061518	1062522	+	-1	.	EC_number=1.1.1.262 codon_start=1 db_xref=GI:261820305 db_xref=InterPro:IPR005255 db_xref=GeneID:8529361 gene=pdxA inference='protein motif:TFAM:TIGR00557' locus_tag=Pecwa_0987 note='catalyzes oxidation of 4-(phosphohydroxy)-L-threonine into 2-amino-3-oxo-4-(phosphohydroxy)butyric acid which decarboxylates to form 1-amino-3-(phosphohydroxy)propan-2-one (3-amino-2-oxopropyl phosphate)' product='4-…
NC_013421	GenBank	CDS	1062768	1063592	+	1	.	codon_start=1 db_xref=GI:261820306 db_xref=InterPro:IPR000652 db_xref=GeneID:8529362 inference='protein motif:TFAM:TIGR00419' locus_tag=Pecwa_0988 note='TIGRFAM: triosephosphate isomerase; PFAM: triosephosphate isomerase; KEGG: pct:PC1_0752 triosephosphate isomerase' product='triosephosphate isomerase' protein_id=YP_003258412.1 transl_table=11
NC_013421	GenBank	CDS	1063596	1064561	+	1	.	codon_start=1 db_xref=GI:261820307 db_xref=InterPro:IPR007324 db_xref=GeneID:8529363 inference='protein motif:PFAM:PF04198' locus_tag=Pecwa_0989 note='PFAM: sugar-binding domain protein; KEGG: pct:PC1_0753 DeoR family transcriptional regulator' product='DeoR family transcriptional regulator' protein_id=YP_003258413.1 transl_table=11
NC_013421	GenBank	CDS	1064781	1067060	+	1	.	EC_number=1.1.1.40 EC_number=2.3.1.8 codon_start=1 db_xref=GI:261820308 db_xref=InterPro:IPR002505 db_xref=InterPro:IPR012301 db_xref=InterPro:IPR012302 db_xref=InterPro:IPR015884 db_xref=GeneID:8529364 inference='protein motif:PRIAM:1.1.1.40, 2.3.1.8' locus_tag=Pecwa_0990 note='NADP-dependent; catalyzes the oxidative decarboxylation of malate to form pyruvate; decarboxylates oxaloacetate' produc…
NC_013421	GenBank	CDS	1067500	1068774	+	1	.	codon_start=1 db_xref=GI:261820309 db_xref=InterPro:IPR002091 db_xref=InterPro:IPR013059 db_xref=InterPro:IPR013061 db_xref=InterPro:IPR018227 db_xref=GeneID:8529365 inference='protein motif:TFAM:TIGR00837' locus_tag=Pecwa_0991 note='tryptophan transporter of high affinity' product='tryptophan permease' protein_id=YP_003258415.1 transl_table=11
NC_013421	GenBank	CDS	1068883	1069335	+	-1	.	codon_start=1 db_xref=GI:261820310 db_xref=InterPro:IPR003791 db_xref=GeneID:8529366 inference='protein motif:PFAM:PF02639' locus_tag=Pecwa_0992 note='PFAM: protein of unknown function DUF188; KEGG: eca:ECA0873 hypothetical protein' product='hypothetical protein' protein_id=YP_003258416.1 transl_table=11
NC_013421	GenBank	CDS	1069339	1070271	+	-1	.	EC_number=1.3.3.3 codon_start=1 db_xref=GI:261820311 db_xref=InterPro:IPR001260 db_xref=InterPro:IPR018375 db_xref=GeneID:8529367 inference='protein motif:PRIAM:1.3.3.3' locus_tag=Pecwa_0993 note='catalyzes the conversion of the propionic acid groups of rings I and III to vinyl groups during heme synthesis' product='coproporphyrinogen III oxidase' protein_id=YP_003258417.1 transl_table=11
NC_013421	GenBank	CDS	1070441	1070878	+	1	.	codon_start=1 db_xref=GI:261820312 db_xref=InterPro:IPR000182 db_xref=GeneID:8529368 inference='protein motif:PFAM:PF00583' locus_tag=Pecwa_0994 note='PFAM: GCN5-related N-acetyltransferase; KEGG: pct:PC1_0758 GCN5-related N-acetyltransferase' product=acetyltransferase protein_id=YP_003258418.1 transl_table=11
NC_013421	GenBank	CDS	1071018	1071539	+	1	.	codon_start=1 db_xref=GI:261820313 db_xref=InterPro:IPR007627 db_xref=InterPro:IPR013249 db_xref=InterPro:IPR014284 db_xref=GeneID:8529369 inference='protein motif:TFAM:TIGR02937' locus_tag=Pecwa_0995 note='TIGRFAM: RNA polymerase sigma factor, sigma-70 family; PFAM: sigma-70 region 2 domain protein; Sigma-70 region 4 type 2; KEGG: mei:Msip34_0417 RNA polymerase, sigma-24 subunit, ECF subfamily' …
NC_013421	GenBank	CDS	1071529	1072476	+	1	.	codon_start=1 db_xref=GI:261820314 db_xref=InterPro:IPR006860 db_xref=GeneID:8529370 inference='protein motif:PFAM:PF04773' locus_tag=Pecwa_0996 note='PFAM: FecR protein; KEGG: mei:Msip34_0416 anti-FecI sigma factor, FecR' product='anti-FecI sigma factor FecR' protein_id=YP_003258420.1 transl_table=11
NC_013421	GenBank	CDS	1072596	1075403	+	1	.	codon_start=1 db_xref=GI:261820315 db_xref=InterPro:IPR011662 db_xref=InterPro:IPR012910 db_xref=GeneID:8529371 inference='protein motif:PFAM:PF07715' locus_tag=Pecwa_0997 note='PFAM: TonB-dependent receptor plug; Secretin/TonB short domain; KEGG: eca:ECA0878 hypothetical protein' product='TonB-dependent receptor plug' protein_id=YP_003258421.1 transl_table=11
NC_013421	GenBank	CDS	1075429	1078206	+	1	.	codon_start=1 db_xref=GI:261820316 db_xref=InterPro:IPR001431 db_xref=InterPro:IPR007863 db_xref=InterPro:IPR011765 db_xref=GeneID:8529372 inference='protein motif:PFAM:PF00675' locus_tag=Pecwa_0998 note='PFAM: peptidase M16 domain protein; KEGG: eca:ECA0879 zinc protease' product='peptidase M16 domain-containing protein' protein_id=YP_003258422.1 transl_table=11
NC_013421	GenBank	CDS	1078203	1079876	+	1	.	codon_start=1 db_xref=GI:261820317 db_xref=InterPro:IPR003439 db_xref=InterPro:IPR003593 db_xref=InterPro:IPR009248 db_xref=InterPro:IPR010509 db_xref=InterPro:IPR017871 db_xref=InterPro:IPR017940 db_xref=GeneID:8529373 inference='protein motif:PFAM:PF06472' locus_tag=Pecwa_0999 note='PFAM: ABC transporter; ABC transporter related; SbmABacA family protein; SMART: ATPase AAA; KEGG: pct:PC1_0762 AB…
NC_013421	GenBank	CDS	1080064	1080681	+	1	.	codon_start=1 db_xref=GI:261820318 db_xref=InterPro:IPR010938 db_xref=GeneID:8529374 inference='protein motif:PFAM:PF06572' locus_tag=Pecwa_1000 note='PFAM: protein of unknown function DUF1131; KEGG: pct:PC1_0763 hypothetical protein' product='hypothetical protein' protein_id=YP_003258424.1 transl_table=11
NC_013421	GenBank	CDS	1080852	1081751	+	1	.	codon_start=1 db_xref=GI:261820319 db_xref=InterPro:IPR006314 db_xref=GeneID:8529375 inference='protein motif:TFAM:TIGR01413' locus_tag=Pecwa_1001 note='TIGRFAM: Dyp-type peroxidase family; PFAM: Dyp-type peroxidase; KEGG: eca:ECA0882 hypothetical protein' product='dyp-type peroxidase family protein' protein_id=YP_003258425.1 transl_table=11
NC_013421	GenBank	CDS	1082056	1083084	+	1	.	codon_start=1 db_xref=GI:261820320 db_xref=InterPro:IPR000957 db_xref=InterPro:IPR005669 db_xref=InterPro:IPR006059 db_xref=GeneID:8529376 inference='protein motif:TFAM:TIGR00971' locus_tag=Pecwa_1002 note='TIGRFAM: sulfate ABC transporter periplasmic sulfate-binding protein; PFAM: extracellular solute-binding protein family 1; KEGG: pct:PC1_0765 sulfate ABC transporter periplasmic sulfate-bindin…
NC_013421	GenBank	CDS	1083084	1083917	+	1	.	codon_start=1 db_xref=GI:261820321 db_xref=InterPro:IPR000515 db_xref=InterPro:IPR005667 db_xref=InterPro:IPR011865 db_xref=GeneID:8529377 inference='protein motif:TFAM:TIGR02139' locus_tag=Pecwa_1003 note='TIGRFAM: sulfate ABC transporter inner membrane protein CysT; sulfate ABC transporter inner membrane protein; PFAM: binding-protein-dependent transporters inner membrane component; KEGG: pct:P…
NC_013421	GenBank	CDS	1083917	1084783	+	1	.	codon_start=1 db_xref=GI:261820322 db_xref=InterPro:IPR000515 db_xref=InterPro:IPR005667 db_xref=InterPro:IPR011866 db_xref=GeneID:8529378 gene=cysW inference='protein motif:TFAM:TIGR02140' locus_tag=Pecwa_1004 note='Part of the ABC transporter complex cysAWTP involved in sulfate/thiosulfate import' product='sulfate/thiosulfate transporter permease subunit' protein_id=YP_003258428.1 transl_table=…
NC_013421	GenBank	CDS	1084833	1085717	+	1	.	codon_start=1 db_xref=GI:261820323 db_xref=InterPro:IPR001216 db_xref=InterPro:IPR001926 db_xref=InterPro:IPR005856 db_xref=InterPro:IPR005858 db_xref=GeneID:8529379 gene=cysM inference='protein motif:TFAM:TIGR01138' locus_tag=Pecwa_1005 note='catalyzes the formation of cysteine from 3-O-acetyl-L-serine and hydrogen sulfide' product='cysteine synthase B' protein_id=YP_003258429.1 transl_table=11
NC_013421	GenBank	CDS	1085718	1087667	+	-1	.	codon_start=1 db_xref=GI:261820324 db_xref=InterPro:IPR003439 db_xref=InterPro:IPR003593 db_xref=InterPro:IPR003838 db_xref=InterPro:IPR017871 db_xref=GeneID:8529380 inference='protein motif:PFAM:PF00005' locus_tag=Pecwa_1006 note='PFAM: ABC transporter; protein of unknown function DUF214; SMART: ATPase AAA; KEGG: pct:PC1_0769 ABC transporter' product='ABC transporter' protein_id=YP_003258430.1 t…
NC_013421	GenBank	CDS	1087671	1088867	+	-1	.	codon_start=1 db_xref=GI:261820325 db_xref=InterPro:IPR000089 db_xref=InterPro:IPR006143 db_xref=GeneID:8529381 inference='protein motif:TFAM:TIGR01730' locus_tag=Pecwa_1007 note='TIGRFAM: efflux transporter RND family, MFP subunit; PFAM: biotin/lipoyl attachment domain-containing protein; hypothetical protein family protein; KEGG: eca:ECA0888 macrolide-specific efflux protein maca precursor' pro…
NC_013421	GenBank	CDS	1089113	1089793	+	1	.	codon_start=1 db_xref=GI:261820326 db_xref=InterPro:IPR001789 db_xref=InterPro:IPR001867 db_xref=GeneID:8529382 inference='protein motif:PFAM:PF00072' locus_tag=Pecwa_1008 note='PFAM: response regulator receiver; transcriptional regulator domain protein; SMART: response regulator receiver; KEGG: pct:PC1_0771 transcriptional regulator' product='two component transcriptional regulator, winged helix…
NC_013421	GenBank	CDS	1089793	1091160	+	1	.	codon_start=1 db_xref=GI:261820327 db_xref=InterPro:IPR003594 db_xref=InterPro:IPR003660 db_xref=InterPro:IPR003661 db_xref=InterPro:IPR004358 db_xref=InterPro:IPR005467 db_xref=GeneID:8529383 inference='protein motif:PFAM:PF02518' locus_tag=Pecwa_1009 note='PFAM: ATP-binding region ATPase domain protein; histidine kinase A domain protein; histidine kinase HAMP region domain protein; SMART: ATP-b…
NC_013421	GenBank	CDS	1091227	1091736	+	-1	.	codon_start=1 db_xref=GI:261820328 db_xref=InterPro:IPR001127 db_xref=GeneID:8529384 inference='protein motif:TFAM:TIGR00830' locus_tag=Pecwa_1010 note='functions in phosphoenolpyruvate-(PEP)-dependent phosphotransferase (PTS) system; functions in the transport and phosphorylation of glucose' product='PTS system glucose-specific transporter' protein_id=YP_003258434.1 transl_table=11
NC_013421	GenBank	CDS	1091887	1093614	+	-1	.	codon_start=1 db_xref=GI:261820329 db_xref=InterPro:IPR000121 db_xref=InterPro:IPR006318 db_xref=InterPro:IPR008279 db_xref=InterPro:IPR008731 db_xref=InterPro:IPR018274 db_xref=GeneID:8529385 inference='protein motif:TFAM:TIGR01417' locus_tag=Pecwa_1011 note='phosphotransferase system, enzyme I; transfers the phosphoryl group from phosphoenolpyruvate (PEP) to the phosphoryl carrier protein; part…
NC_013421	GenBank	CDS	1093661	1093918	+	-1	.	codon_start=1 db_xref=GI:261820330 db_xref=InterPro:IPR001020 db_xref=InterPro:IPR002114 db_xref=InterPro:IPR005698 db_xref=GeneID:8529386 inference='protein motif:TFAM:TIGR01003' locus_tag=Pecwa_1012 note='TIGRFAM: phosphocarrier, HPr family; PFAM: phosphoryl transfer system HPr; KEGG: pct:PC1_0775 phosphotransferase system, phosphocarrier protein HPr' product='PTS system phosphohistidinoprotein…
NC_013421	GenBank	CDS	1094351	1095319	+	-1	.	codon_start=1 db_xref=GI:261820331 db_xref=InterPro:IPR001216 db_xref=InterPro:IPR001926 db_xref=InterPro:IPR005856 db_xref=InterPro:IPR005859 db_xref=GeneID:8529387 inference='protein motif:TFAM:TIGR01139' locus_tag=Pecwa_1013 note='CysK; forms a complex with serine acetyltransferase CysE; functions in cysteine biosynthesis' product='cysteine synthase A' protein_id=YP_003258437.1 transl_table=11
NC_013421	GenBank	CDS	1095483	1096274	+	-1	.	codon_start=1 db_xref=GI:261820332 db_xref=InterPro:IPR007496 db_xref=GeneID:8529388 inference='protein motif:PFAM:PF04401' locus_tag=Pecwa_1014 note='role in sulfur assimilation' product='sulfate transporter CysZ' protein_id=YP_003258438.1 transl_table=11
NC_013421	GenBank	CDS	1096499	1097521	+	1	.	codon_start=1 db_xref=GI:261820333 db_xref=InterPro:IPR007449 db_xref=InterPro:IPR011919 db_xref=GeneID:8529389 inference='protein motif:TFAM:TIGR02205' locus_tag=Pecwa_1015 note='interacts with cell division protein FitsZ and may be required to anchor septal ring structure' product='cell division protein ZipA' protein_id=YP_003258439.1 transl_table=11
NC_013421	GenBank	CDS	1097672	1098925	+	1	.	codon_start=1 db_xref=GI:261820334 db_xref=InterPro:IPR004841 db_xref=GeneID:8529390 inference='protein motif:PFAM:PF00324' locus_tag=Pecwa_1016 note='uncharacterized member of the APC superfamily of amino acid transporters; unknown function' product='inner membrane protein YjeH' protein_id=YP_003258440.1 transl_table=11
NC_013421	GenBank	CDS	1099026	1099307	+	-1	.	codon_start=1 db_xref=GI:261820335 db_xref=InterPro:IPR007475 db_xref=GeneID:8529391 inference='protein motif:PFAM:PF04380' locus_tag=Pecwa_1017 note='PFAM: protein of unknown function DUF526; KEGG: pct:PC1_0780 hypothetical protein' product='hypothetical protein' protein_id=YP_003258441.1 transl_table=11
NC_013421	GenBank	CDS	1099821	1100474	+	1	.	codon_start=1 db_xref=GI:261820336 db_xref=InterPro:IPR000422 db_xref=GeneID:8529392 gene=ribB inference='protein motif:TFAM:TIGR00506' locus_tag=Pecwa_1018 note='DHBP synthase; functions during riboflavin biosynthesis' product='3,4-dihydroxy-2-butanone 4-phosphate synthase' protein_id=YP_003258442.1 transl_table=11
NC_013421	GenBank	CDS	1100558	1101418	+	-1	.	codon_start=1 db_xref=GI:261820337 db_xref=InterPro:IPR004537 db_xref=InterPro:IPR013216 db_xref=InterPro:IPR013217 db_xref=InterPro:IPR015392 db_xref=InterPro:IPR015985 db_xref=GeneID:8529393 inference='protein motif:TFAM:TIGR00477' locus_tag=Pecwa_1019 note='with TehA confers resistance to tellurite' product='tellurite resistance protein TehB' protein_id=YP_003258443.1 transl_table=11
NC_013421	GenBank	CDS	1101524	1102672	+	-1	.	codon_start=1 db_xref=GI:261820338 db_xref=InterPro:IPR000103 db_xref=InterPro:IPR001327 db_xref=InterPro:IPR013027 db_xref=GeneID:8529394 inference='protein motif:PFAM:PF00070' locus_tag=Pecwa_1020 note='catalyzes the reduction of the rubredoxin moiety of nitric oxide reductase' product='nitric oxide reductase' protein_id=YP_003258444.1 transl_table=11
NC_013421	GenBank	CDS	1102683	1104200	+	-1	.	codon_start=1 db_xref=GI:261820339 db_xref=InterPro:IPR001052 db_xref=InterPro:IPR001279 db_xref=InterPro:IPR004039 db_xref=InterPro:IPR008254 db_xref=GeneID:8529395 inference='protein motif:PFAM:PF00753' locus_tag=Pecwa_1021 note='detoxifies nitric oxide using NADH' product='anaerobic nitric oxide reductase flavorubredoxin' protein_id=YP_003258445.1 transl_table=11
NC_013421	GenBank	CDS	1104368	1105903	+	1	.	codon_start=1 db_xref=GI:261820340 db_xref=InterPro:IPR002078 db_xref=InterPro:IPR003018 db_xref=InterPro:IPR003593 db_xref=InterPro:IPR011704 db_xref=InterPro:IPR020441 db_xref=GeneID:8529396 inference='protein motif:PFAM:PF00158' locus_tag=Pecwa_1022 note='Required for the expression of anaerobic nitric oxide (NO) reductase; acts as a transcriptional activator for the norVW operon' product='ana…
NC_013421	GenBank	CDS	1105954	1107597	+	-1	.	codon_start=1 db_xref=GI:261820341 db_xref=InterPro:IPR004646 db_xref=InterPro:IPR004647 db_xref=InterPro:IPR020557 db_xref=GeneID:8529397 inference='protein motif:TFAM:TIGR00723' locus_tag=Pecwa_1023 note='TIGRFAM: hydro-lyase, Fe-S type, tartrate/fumarate subfamily subunit beta; hydro-lyase, Fe-S type, tartrate/fumarate subfamily, subunit alpha; PFAM: Fe-S type hydro-lyase tartrate/fumarate alp…
NC_013421	GenBank	CDS	1108208	1109086	+	-1	.	codon_start=1 db_xref=GI:261820342 db_xref=InterPro:IPR000847 db_xref=InterPro:IPR005119 db_xref=GeneID:8529398 inference='protein motif:PFAM:PF03466' locus_tag=Pecwa_1024 note='PFAM: LysR substrate-binding; regulatory protein LysR; KEGG: eca:ECA0905 LysR family transcriptional regulator' product='LysR family transcriptional regulator' protein_id=YP_003258448.1 transl_table=11
NC_013421	GenBank	CDS	1109359	1109829	+	1	.	codon_start=1 db_xref=GI:261820343 db_xref=InterPro:IPR007896 db_xref=GeneID:8529399 inference='protein motif:PFAM:PF05232' locus_tag=Pecwa_1025 note='PFAM: transmembrane pair domain protein; KEGG: pct:PC1_0789 transmembrane pair domain protein' product='transmembrane pair domain-containing protein' protein_id=YP_003258449.1 transl_table=11
NC_013421	GenBank	CDS	1109839	1110501	+	-1	.	EC_number=3.2.2.21 codon_start=1 db_xref=GI:261820344 db_xref=InterPro:IPR000035 db_xref=InterPro:IPR003265 db_xref=GeneID:8529400 inference='protein motif:PRIAM:3.2.2.21' locus_tag=Pecwa_1026 note='KEGG: eca:ECA0907 DNA-3-methyladenine glycosylase; PFAM: HhH-GPD family protein; SMART: HhH-GPD family protein' product='DNA-3-methyladenine glycosylase II' protein_id=YP_003258450.1 transl_table=11
NC_013421	GenBank	CDS	1110725	1111804	+	1	.	EC_number=2.1.1.63 codon_start=1 db_xref=GI:261820345 db_xref=InterPro:IPR000005 db_xref=InterPro:IPR001497 db_xref=InterPro:IPR004026 db_xref=InterPro:IPR008332 db_xref=InterPro:IPR014048 db_xref=InterPro:IPR018060 db_xref=InterPro:IPR018062 db_xref=InterPro:IPR020449 db_xref=GeneID:8529401 inference='protein motif:TFAM:TIGR00589' locus_tag=Pecwa_1027 note='KEGG: eca:ECA0908 ADA regulatory prote…
NC_013421	GenBank	CDS	1111836	1112492	+	1	.	codon_start=1 db_xref=GI:261820346 db_xref=InterPro:IPR005123 db_xref=GeneID:8529402 inference='protein motif:PFAM:PF03171' locus_tag=Pecwa_1028 note='PFAM: 2OG-Fe(II) oxygenase; KEGG: pct:PC1_0794 2OG-Fe(II) oxygenase' product='2OG-Fe(II) oxygenase' protein_id=YP_003258452.1 transl_table=11
NC_013421	GenBank	CDS	1112573	1114102	+	-1	.	codon_start=1 db_xref=GI:261820347 db_xref=InterPro:IPR003953 db_xref=InterPro:IPR006076 db_xref=GeneID:8529403 inference='protein motif:PFAM:PF00890' locus_tag=Pecwa_1029 note='PFAM: fumarate reductase/succinate dehydrogenase flavoprotein domain protein; FAD dependent oxidoreductase; KEGG: eca:ECA0910 flavoprotein subunit of a reductase' product='fumarate reductase/succinate dehydrogenase flavop…
NC_013421	GenBank	CDS	1114144	1114548	+	-1	.	codon_start=1 db_xref=GI:261820348 db_xref=InterPro:IPR007329 db_xref=GeneID:8529404 inference='protein motif:PFAM:PF04205' locus_tag=Pecwa_1030 note='PFAM: FMN-binding domain protein; KEGG: pct:PC1_0796 FMN-binding domain protein' product='FMN-binding domain-containing protein' protein_id=YP_003258454.1 transl_table=11
NC_013421	GenBank	CDS	1114557	1115933	+	-1	.	codon_start=1 db_xref=GI:261820349 db_xref=InterPro:IPR001411 db_xref=InterPro:IPR011701 db_xref=GeneID:8529405 inference='protein motif:PFAM:PF07690' locus_tag=Pecwa_1031 note='PFAM: major facilitator superfamily MFS_1; KEGG: eca:ECA0912 hypothetical protein' product='major facilitator superfamily protein' protein_id=YP_003258455.1 transl_table=11
NC_013421	GenBank	CDS	1115934	1116896	+	-1	.	codon_start=1 db_xref=GI:261820350 db_xref=InterPro:IPR005614 db_xref=InterPro:IPR017566 db_xref=GeneID:8529406 inference='protein motif:TFAM:TIGR03148' locus_tag=Pecwa_1032 note='TIGRFAM: cytochrome C nitrite reductase, NrfD subunit; PFAM: polysulphide reductase NrfD; KEGG: eca:ECA0913 component of polysulfide reductase' product='cytochrome C nitrite reductase, NrfD subunit' protein_id=YP_003258…
NC_013421	GenBank	CDS	1116889	1117587	+	-1	.	codon_start=1 db_xref=GI:261820351 db_xref=InterPro:IPR001450 db_xref=InterPro:IPR006311 db_xref=InterPro:IPR017900 db_xref=GeneID:8529407 inference='protein motif:PFAM:PF00037' locus_tag=Pecwa_1033 note='PFAM: 4Fe-4S ferredoxin iron-sulfur binding domain protein; KEGG: eca:ECA0914 component of polysulfide reductase' product='4Fe-4S ferredoxin' protein_id=YP_003258457.1 transl_table=11
NC_013421	GenBank	CDS	1118098	1119063	+	-1	.	codon_start=1 db_xref=GI:261820352 db_xref=InterPro:IPR013094 db_xref=GeneID:8529408 inference='protein motif:PFAM:PF07859' locus_tag=Pecwa_1034 note='PFAM: alpha/beta hydrolase; KEGG: pct:PC1_0800 alpha/beta hydrolase' product='alpha/beta hydrolase' protein_id=YP_003258458.1 transl_table=11
NC_013421	GenBank	CDS	1119340	1120239	+	1	.	codon_start=1 db_xref=GI:261820353 db_xref=InterPro:IPR000847 db_xref=InterPro:IPR005119 db_xref=GeneID:8529409 inference='protein motif:PFAM:PF03466' locus_tag=Pecwa_1035 note='PFAM: LysR substrate-binding; regulatory protein LysR; KEGG: eca:ECA0916 LysR family transcriptional regulator' product='LysR family transcriptional regulator' protein_id=YP_003258459.1 transl_table=11
NC_013421	GenBank	CDS	1120411	1121625	+	1	.	codon_start=1 db_xref=GI:261820354 db_xref=InterPro:IPR013341 db_xref=InterPro:IPR013342 db_xref=InterPro:IPR018110 db_xref=GeneID:8529410 inference='protein motif:PFAM:PF01188' locus_tag=Pecwa_1036 note='PFAM: mandelate racemase/muconate lactonizing protein; KEGG: eca:ECA0917 starvation sensing mandelate racemase / muconate lactonizing enzyme' product='mandelate racemase/muconate lactonizing pro…
NC_013421	GenBank	CDS	1121655	1122677	+	1	.	codon_start=1 db_xref=GI:261820355 db_xref=InterPro:IPR002328 db_xref=InterPro:IPR013149 db_xref=InterPro:IPR013154 db_xref=GeneID:8529411 inference='protein motif:PFAM:PF08240' locus_tag=Pecwa_1037 note='PFAM: alcohol dehydrogenase GroES; alcohol dehydrogenase zinc-binding domain protein; KEGG: pct:PC1_0803 alcohol dehydrogenase GroES' product=dehydrogenase protein_id=YP_003258461.1 transl_table…
NC_013421	GenBank	CDS	1123012	1124385	+	1	.	codon_start=1 db_xref=GI:261820356 db_xref=InterPro:IPR005828 db_xref=InterPro:IPR011701 db_xref=GeneID:8529412 inference='protein motif:PFAM:PF07690' locus_tag=Pecwa_1038 note='PFAM: major facilitator superfamily MFS_1; general substrate transporter; KEGG: eca:ECA0919 transporter' product='major facilitator superfamily protein' protein_id=YP_003258462.1 transl_table=11
NC_013421	GenBank	CDS	1124488	1125954	+	1	.	codon_start=1 db_xref=GI:261820357 db_xref=InterPro:IPR000669 db_xref=InterPro:IPR013118 db_xref=InterPro:IPR013131 db_xref=GeneID:8529413 inference='protein motif:PFAM:PF08125' locus_tag=Pecwa_1039 note='PFAM: Mannitol dehydrogenase domain; Mannitol dehydrogenase rossman domain; KEGG: eca:ECA0920 carbohydrate oxidoreductase' product='mannitol dehydrogenase' protein_id=YP_003258463.1 transl_table…
NC_013421	GenBank	CDS	1126045	1126731	+	1	.	codon_start=1 db_xref=GI:261820358 db_xref=InterPro:IPR000524 db_xref=InterPro:IPR011711 db_xref=GeneID:8529414 inference='protein motif:PFAM:PF07729' locus_tag=Pecwa_1040 note='PFAM: GntR family transcriptional regulator; regulatory protein GntR HTH; SMART: regulatory protein GntR HTH; KEGG: eca:ECA0921 GntR family transcriptional regulator' product='GntR family transcriptional regulator' protei…
NC_013421	GenBank	CDS	1126793	1128154	+	-1	.	codon_start=1 db_xref=GI:261820359 db_xref=GeneID:8529415 inference='similar to AA sequence:KEGG:ECA0924' locus_tag=Pecwa_1041 note='KEGG: eca:ECA0924 hypothetical protein' product='hypothetical protein' protein_id=YP_003258465.1 transl_table=11
NC_013421	GenBank	CDS	1128298	1129491	+	-1	.	codon_start=1 db_xref=GI:261820360 db_xref=InterPro:IPR001958 db_xref=InterPro:IPR005828 db_xref=InterPro:IPR011701 db_xref=GeneID:8529416 inference='protein motif:PFAM:PF07690' locus_tag=Pecwa_1042 note='PFAM: major facilitator superfamily MFS_1; general substrate transporter; KEGG: eca:ECA0930 permease' product='major facilitator superfamily protein' protein_id=YP_003258466.1 transl_table=11
NC_013421	GenBank	CDS	1130088	1131956	+	-1	.	codon_start=1 db_xref=GI:261820361 db_xref=InterPro:IPR006025 db_xref=GeneID:8529417 inference='similar to AA sequence:KEGG:ECA0931' locus_tag=Pecwa_1043 note='KEGG: eca:ECA0931 avirulence protein' product='avirulence protein' protein_id=YP_003258467.1 transl_table=11
NC_013421	GenBank	CDS	1132265	1133581	+	-1	.	codon_start=1 db_xref=GI:261820362 db_xref=InterPro:IPR001248 db_xref=GeneID:8529418 inference='protein motif:PFAM:PF02133' locus_tag=Pecwa_1044 note='PFAM: permease for cytosine/purines uracil thiamine allantoin; KEGG: eca:ECA0932 permease' product='cytosine/purines uracil thiamine allantoin permease' protein_id=YP_003258468.1 transl_table=11
NC_013421	GenBank	CDS	1133596	1134285	+	-1	.	codon_start=1 db_xref=GI:261820363 db_xref=InterPro:IPR000792 db_xref=GeneID:8529419 inference='protein motif:PFAM:PF00196' locus_tag=Pecwa_1045 note='PFAM: regulatory protein LuxR; SMART: regulatory protein LuxR; KEGG: pct:PC1_0816 LuxR family transcriptional regulator' product='LuxR family transcriptional regulator' protein_id=YP_003258469.1 transl_table=11
NC_013421	GenBank	CDS	1134722	1135750	+	-1	.	codon_start=1 db_xref=GI:261820364 db_xref=InterPro:IPR000683 db_xref=InterPro:IPR004104 db_xref=GeneID:8529420 inference='protein motif:PFAM:PF01408' locus_tag=Pecwa_1046 note='PFAM: oxidoreductase domain protein; oxidoreductase domain; KEGG: bbt:BBta_0488 inositol 2-dehydrogenase' product='oxidoreductase domain-containing protein' protein_id=YP_003258470.1 transl_table=11
NC_013421	GenBank	CDS	1135798	1136667	+	-1	.	codon_start=1 db_xref=GI:261820365 db_xref=InterPro:IPR001307 db_xref=InterPro:IPR001763 db_xref=GeneID:8529421 inference='protein motif:PFAM:PF00581' locus_tag=Pecwa_1047 note='PFAM: rhodanese; SMART: Rhodanese domain protein; KEGG: bja:blr2556 thiosulfate sulfurtransferase' product=rhodanese protein_id=YP_003258471.1 transl_table=11
NC_013421	GenBank	CDS	1136686	1137435	+	-1	.	codon_start=1 db_xref=GI:261820366 db_xref=InterPro:IPR001412 db_xref=InterPro:IPR003439 db_xref=InterPro:IPR003593 db_xref=InterPro:IPR017871 db_xref=GeneID:8529422 inference='protein motif:PFAM:PF00005' locus_tag=Pecwa_1048 note='PFAM: ABC transporter; SMART: ATPase AAA; KEGG: bxe:Bxe_A2431 polar amino acid ABC transporter ATPase' product='ABC transporter' protein_id=YP_003258472.1 transl_table…
NC_013421	GenBank	CDS	1137435	1138148	+	-1	.	codon_start=1 db_xref=GI:261820367 db_xref=InterPro:IPR000515 db_xref=InterPro:IPR010065 db_xref=GeneID:8529423 inference='protein motif:TFAM:TIGR01726' locus_tag=Pecwa_1049 note='TIGRFAM: polar amino acid ABC transporter inner membrane protein; PFAM: binding-protein-dependent transporters inner membrane component; KEGG: pfs:PFLU2235 ABC transporter, membrane protein' product='polar amino acid AB…
NC_013421	GenBank	CDS	1138145	1138894	+	-1	.	codon_start=1 db_xref=GI:261820368 db_xref=InterPro:IPR000515 db_xref=InterPro:IPR010065 db_xref=GeneID:8529424 inference='protein motif:TFAM:TIGR01726' locus_tag=Pecwa_1050 note='TIGRFAM: polar amino acid ABC transporter inner membrane protein; PFAM: binding-protein-dependent transporters inner membrane component; KEGG: ppg:PputGB1_3165 polar amino acid ABC transporter inner membrane protein' pr…
NC_013421	GenBank	CDS	1138897	1139721	+	-1	.	codon_start=1 db_xref=GI:261820369 db_xref=InterPro:IPR001638 db_xref=GeneID:8529425 inference='protein motif:PFAM:PF00497' locus_tag=Pecwa_1051 note='PFAM: extracellular solute-binding protein family 3; SMART: extracellular solute-binding protein family 3; KEGG: avn:Avin_21410 ABC transporter substrate binding protein, family 3' product='family 3 extracellular solute-binding protein' protein_id=…
NC_013421	GenBank	CDS	1139926	1140711	+	1	.	codon_start=1 db_xref=GI:261820370 db_xref=InterPro:IPR005471 db_xref=InterPro:IPR014757 db_xref=GeneID:8529426 inference='protein motif:PFAM:PF01614' locus_tag=Pecwa_1052 note='PFAM: transcriptional regulator IclR ; regulatory protein IclR; SMART: regulatory protein IclR; KEGG: mes:Meso_0408 IclR family transcriptional regulator' product='transcriptional regulator, IclR family' protein_id=YP_003…
NC_013421	GenBank	CDS	1140898	1142067	+	1	.	EC_number=4.4.1.8 codon_start=1 db_xref=GI:261820371 db_xref=InterPro:IPR000277 db_xref=InterPro:IPR006233 db_xref=GeneID:8529427 inference='protein motif:TFAM:TIGR01324' locus_tag=Pecwa_1053 note='KEGG: reu:Reut_B3581 cystathionine beta-lyase; TIGRFAM: cystathionine beta-lyase; PFAM: Cys/Met metabolism pyridoxal-phosphate-dependent protein' product='cystathionine beta-lyase' protein_id=YP_003258…
NC_013421	GenBank	CDS	1142124	1143452	+	1	.	codon_start=1 db_xref=GI:261820372 db_xref=InterPro:IPR019079 db_xref=GeneID:8529428 inference='protein motif:PFAM:PF09587' locus_tag=Pecwa_1054 note='PFAM: capsule synthesis protein, CapA; KEGG: bph:Bphy_3228 enzyme of poly-gamma-glutamate biosynthesis (capsule formation)-like protein' product='capsule synthesis protein, CapA' protein_id=YP_003258478.1 transl_table=11
NC_013421	GenBank	CDS	1143767	1146010	+	1	.	codon_start=1 db_xref=GI:261820373 db_xref=InterPro:IPR000531 db_xref=InterPro:IPR010105 db_xref=InterPro:IPR010916 db_xref=InterPro:IPR010917 db_xref=InterPro:IPR012910 db_xref=GeneID:8529429 inference='protein motif:TFAM:TIGR01783' locus_tag=Pecwa_1055 note='TIGRFAM: TonB-dependent siderophore receptor; PFAM: TonB-dependent receptor; TonB-dependent receptor plug; KEGG: eca:ECA0935 ferric-rhodot…
NC_013421	GenBank	CDS	1146276	1146767	+	1	.	codon_start=1 db_xref=GI:261820374 db_xref=GeneID:8529430 inference='similar to AA sequence:KEGG:PC1_0821' locus_tag=Pecwa_1056 note='KEGG: pct:PC1_0821 hypothetical protein' product='hypothetical protein' protein_id=YP_003258480.1 transl_table=11
NC_013421	GenBank	CDS	1146846	1147415	+	-1	.	codon_start=1 db_xref=GI:261820375 db_xref=InterPro:IPR014779 db_xref=GeneID:8529431 inference='protein motif:PFAM:PF00419' locus_tag=Pecwa_1057 note='PFAM: fimbrial protein; KEGG: eca:ECA0939 fimbrial protein' product='fimbrial protein' protein_id=YP_003258481.1 transl_table=11
NC_013421	GenBank	CDS	1147493	1148242	+	-1	.	codon_start=1 db_xref=GI:261820376 db_xref=InterPro:IPR001829 db_xref=InterPro:IPR016147 db_xref=InterPro:IPR016148 db_xref=GeneID:8529432 inference='protein motif:PFAM:PF00345' locus_tag=Pecwa_1058 note='PFAM: Pili assembly chaperone, N-terminal; Pili assembly chaperone, C-terminal; KEGG: pct:PC1_0824 pili assembly chaperone, N-terminal' product='Pili assembly chaperone, N-terminal' protein_id=Y…
NC_013421	GenBank	CDS	1148277	1148702	+	-1	.	codon_start=1 db_xref=GI:261820377 db_xref=GeneID:8529433 inference='ab initio prediction:Prodigal:1.4' locus_tag=Pecwa_1059 note='KEGG: eca:ECA0942 outer membrane usher protein' product='hypothetical protein' protein_id=YP_003258483.1 transl_table=11
NC_013421	GenBank	CDS	1149619	1150392	+	1	.	codon_start=1 db_xref=GI:261820378 db_xref=GeneID:8529434 inference='similar to AA sequence:KEGG:ECA0944' locus_tag=Pecwa_1060 note='KEGG: eca:ECA0944 hypothetical protein' product='CadC family transcriptional regulator' protein_id=YP_003258484.1 transl_table=11
NC_013421	GenBank	CDS	1150379	1150849	+	1	.	codon_start=1 db_xref=GI:261820379 db_xref=GeneID:8529435 inference='similar to AA sequence:KEGG:PC1_0828' locus_tag=Pecwa_1061 note='KEGG: pct:PC1_0828 hypothetical protein' product='hypothetical protein' protein_id=YP_003258485.1 transl_table=11
NC_013421	GenBank	CDS	1150978	1151574	+	1	.	codon_start=1 db_xref=GI:261820380 db_xref=InterPro:IPR000209 db_xref=InterPro:IPR001969 db_xref=InterPro:IPR005269 db_xref=GeneID:8529436 inference='protein motif:PFAM:PF03641' locus_tag=Pecwa_1062 note='PFAM: conserved hypothetical protein; KEGG: kpn:KPN_02004 hypothetical protein' product='hypothetical protein' protein_id=YP_003258486.1 transl_table=11
NC_013421	GenBank	CDS	1151744	1152301	+	-1	.	codon_start=1 db_xref=GI:261820381 db_xref=GeneID:8529437 inference='similar to AA sequence:KEGG:ECA0948' locus_tag=Pecwa_1063 note='KEGG: eca:ECA0948 hypothetical protein' product='hypothetical protein' protein_id=YP_003258487.1 transl_table=11
NC_013421	GenBank	CDS	1152534	1153298	+	-1	.	codon_start=1 db_xref=GI:261820382 db_xref=InterPro:IPR002781 db_xref=GeneID:8529438 inference='protein motif:PFAM:PF01925' locus_tag=Pecwa_1064 note='PFAM: protein of unknown function DUF81; KEGG: eca:ECA0949 hypothetical protein' product='hypothetical protein' protein_id=YP_003258488.1 transl_table=11
NC_013421	GenBank	CDS	1154424	1154930	+	-1	.	codon_start=1 db_xref=GI:261820383 db_xref=InterPro:IPR000182 db_xref=GeneID:8529440 inference='protein motif:PFAM:PF00583' locus_tag=Pecwa_1066 note='PFAM: GCN5-related N-acetyltransferase; KEGG: eca:ECA0954 acetyltransferase' product='N-acetyltransferase GCN5' protein_id=YP_003258489.1 transl_table=11
NC_013421	GenBank	CDS	1155027	1155746	+	-1	.	codon_start=1 db_xref=GI:261820384 db_xref=GeneID:8529441 inference='similar to AA sequence:KEGG:Dd703_3431' locus_tag=Pecwa_1067 note='KEGG: dda:Dd703_3431 hypothetical protein' product='hypothetical protein' protein_id=YP_003258490.1 transl_table=11
NC_013421	GenBank	CDS	1157817	1158320	+	1	.	codon_start=1 db_xref=GI:261820385 db_xref=InterPro:IPR008312 db_xref=GeneID:8529444 inference='protein motif:TFAM:TIGR03358' locus_tag=Pecwa_1070 note='TIGRFAM: type VI hypothetical protein, VC_A0107 family; PFAM: conserved hypothetical protein; KEGG: eca:ECA3445 hypothetical protein' product='hypothetical protein' protein_id=YP_003258491.1 transl_table=11
NC_013421	GenBank	CDS	1158353	1159831	+	1	.	codon_start=1 db_xref=GI:261820386 db_xref=InterPro:IPR010269 db_xref=GeneID:8529445 inference='protein motif:TFAM:TIGR03355' locus_tag=Pecwa_1071 note='TIGRFAM: type VI hypothetical protein, EvpB/VC_A0108 family; PFAM: protein of unknown function DUF877; KEGG: eca:ECA3444 hypothetical protein' product='hypothetical protein' protein_id=YP_003258492.1 transl_table=11
NC_013421	GenBank	CDS	1159837	1160268	+	1	.	codon_start=1 db_xref=GI:261820387 db_xref=InterPro:IPR007048 db_xref=InterPro:IPR017737 db_xref=GeneID:8529446 inference='protein motif:TFAM:TIGR03357' locus_tag=Pecwa_1072 note='TIGRFAM: type VI secretion system lysozyme-related protein; PFAM: GPW/gp25 family protein; KEGG: eca:ECA3443 hypothetical protein' product='type VI secretion system lysozyme-like protein' protein_id=YP_003258493.1 trans…
NC_013421	GenBank	CDS	1160271	1162037	+	1	.	codon_start=1 db_xref=GI:261820388 db_xref=InterPro:IPR010272 db_xref=GeneID:8529447 inference='protein motif:TFAM:TIGR03359' locus_tag=Pecwa_1073 note='TIGRFAM: type VI hypothetical protein, VC_A0110 family; PFAM: protein of unknown function DUF879; KEGG: pct:PC1_3252 type VI hypothetical protein, VC_A0110 family' product='hypothetical protein' protein_id=YP_003258494.1 transl_table=11
NC_013421	GenBank	CDS	1162001	1162999	+	1	.	codon_start=1 db_xref=GI:261820389 db_xref=InterPro:IPR010732 db_xref=GeneID:8529448 inference='protein motif:TFAM:TIGR03347' locus_tag=Pecwa_1074 note='TIGRFAM: type VI hypothetical protein, VC_A0111 family; PFAM: protein of unknown function DUF1305; KEGG: eca:ECA3441 hypothetical protein' product='hypothetical protein' protein_id=YP_003258495.1 transl_table=11
NC_013421	GenBank	CDS	1163002	1164222	+	1	.	codon_start=1 db_xref=GI:261820390 db_xref=InterPro:IPR000253 db_xref=InterPro:IPR017735 db_xref=GeneID:8529449 inference='protein motif:TFAM:TIGR03354' locus_tag=Pecwa_1075 note='TIGRFAM: type VI secretion system FHA domain protein; PFAM: Forkhead-associated protein; KEGG: pct:PC1_3250 FHA domain containing protein' product='FHA domain-containing protein' protein_id=YP_003258496.1 transl_table=11
NC_013421	GenBank	CDS	1164219	1164743	+	1	.	codon_start=1 db_xref=GI:261820391 db_xref=InterPro:IPR017734 db_xref=GeneID:8529450 inference='protein motif:TFAM:TIGR03352' locus_tag=Pecwa_1076 note='TIGRFAM: type VI secretion lipoprotein, VC_A0113 family; KEGG: pct:PC1_3249 type VI secretion lipoprotein, VC_A0113 family' product='type VI secretion lipoprotein' protein_id=YP_003258497.1 transl_table=11
NC_013421	GenBank	CDS	1164746	1166083	+	1	.	codon_start=1 db_xref=GI:261820392 db_xref=InterPro:IPR010263 db_xref=GeneID:8529451 inference='protein motif:TFAM:TIGR03353' locus_tag=Pecwa_1077 note='TIGRFAM: type VI hypothetical protein, VC_A0114 family; PFAM: protein of unknown function DUF876; KEGG: eca:ECA3438 hypothetical protein' product='hypothetical protein' protein_id=YP_003258498.1 transl_table=11
NC_013421	GenBank	CDS	1166099	1166875	+	1	.	codon_start=1 db_xref=GI:261820393 db_xref=InterPro:IPR017732 db_xref=GeneID:8529452 inference='protein motif:TFAM:TIGR03349' locus_tag=Pecwa_1078 note='TIGRFAM: type IV / VI secretion system protein, DotU family; PFAM: type IV / VI secretion system, DotU; KEGG: pct:PC1_3247 type IV / VI secretion system protein, DotU family' product='DotU family type IV / VI secretion system protein' protein_id=…
NC_013421	GenBank	CDS	1166889	1169486	+	1	.	codon_start=1 db_xref=GI:261820394 db_xref=InterPro:IPR001270 db_xref=InterPro:IPR003593 db_xref=InterPro:IPR003959 db_xref=InterPro:IPR011704 db_xref=InterPro:IPR013093 db_xref=InterPro:IPR017729 db_xref=InterPro:IPR019489 db_xref=GeneID:8529453 inference='protein motif:TFAM:TIGR03345' locus_tag=Pecwa_1079 note='KEGG: pct:PC1_3246 type VI secretion ATPase, ClpV1 family; TIGRFAM: type VI secretio…
NC_013421	GenBank	CDS	1169489	1171027	+	1	.	codon_start=1 db_xref=GI:261820395 db_xref=InterPro:IPR002078 db_xref=InterPro:IPR003593 db_xref=InterPro:IPR020441 db_xref=GeneID:8529454 inference='protein motif:PFAM:PF00158' locus_tag=Pecwa_1080 note='PFAM: sigma-54 factor interaction domain-containing protein; SMART: ATPase AAA; KEGG: pct:PC1_3245 sigma 54 interacting domain protein' product='sigma-54 interacting domain-containing protein' p…
NC_013421	GenBank	CDS	1171027	1171587	+	1	.	codon_start=1 db_xref=GI:261820396 db_xref=InterPro:IPR017738 db_xref=GeneID:8529455 inference='protein motif:TFAM:TIGR03360' locus_tag=Pecwa_1081 note='TIGRFAM: type VI secretion-associated protein, VC_A0118 family; KEGG: pct:PC1_3244 type VI secretion-associated protein, VC_A0118 family' product='type VI secretion-associated protein' protein_id=YP_003258502.1 transl_table=11
[truncated: 3,732 more rows]
