# Supplementary material for: JContextExplorer: a tree-based approach to facilitate cross-species genomic context comparison
Source: BMC Bioinformatics. 2013 Jan 16;14:18. doi: 10.1186/1471-2105-14-18 (PMC3560190; doi:10.1186/1471-2105-14-18)
Supplement: Additional file 3 — Alpha and Gamma proteobacteria biological information. Annotated genomes of 22 alpha and gamma proteobacterial species, whole-species phylogenetic tree for 22 alpha and gamma proteobacterial species, and MCL-tribe determined homology clusters for 22 alpha and gamma proteobacterial species. [file 1471-2105-14-18-S3.zip › AlphaAndGammaProteobacteria/Annotations/Serratia_proteamaculans_568.gff]

CP000826	GenBank	CDS	565	948	+	1	.	codon_start=1 db_xref=GI:157320014 db_xref=InterPro:IPR005598 locus_tag=Spro_0001 note='PFAM: ATP synthase I chain; KEGG: ypi:YpsIP31758_4183 ATP synthase F0, I subunit' product='ATP synthase I chain' protein_id=ABV39111.1 transl_table=11
CP000826	GenBank	CDS	969	1790	+	1	.	EC_number=3.6.3.14 codon_start=1 db_xref=GI:157320015 db_xref=InterPro:IPR000568 locus_tag=Spro_0002 note='KEGG: yen:YE4212 ATP synthase subunit B protein; TIGRFAM: ATP synthase F0, A subunit; PFAM: H+transporting two-sector ATPase A subunit' product='ATP synthase F0, A subunit' protein_id=ABV39112.1 transl_table=11
CP000826	GenBank	CDS	1840	2079	+	1	.	codon_start=1 db_xref=GI:157320016 db_xref=InterPro:IPR000454 db_xref=InterPro:IPR002379 db_xref=InterPro:IPR005953 locus_tag=Spro_0003 note='TIGRFAM: ATP synthase F0, C subunit; PFAM: H+transporting two-sector ATPase C subunit; KEGG: kpn:KPN_04142 ATP synthase subunit C' product='ATP synthase F0, C subunit' protein_id=ABV39113.1 transl_table=11
CP000826	GenBank	CDS	2137	2607	+	1	.	codon_start=1 db_xref=GI:157320017 db_xref=InterPro:IPR002146 db_xref=InterPro:IPR005864 locus_tag=Spro_0004 note='TIGRFAM: ATP synthase F0, B subunit; PFAM: H+transporting two-sector ATPase B/B' subunit; KEGG: ent:Ent638_4128 ATP synthase F0, B subunit' product='ATP synthase F0, B subunit' protein_id=ABV39114.1 transl_table=11
CP000826	GenBank	CDS	2622	3155	+	1	.	EC_number=3.6.3.14 codon_start=1 db_xref=GI:157320018 db_xref=InterPro:IPR000711 locus_tag=Spro_0005 note='KEGG: yen:YE4209 ATP synthase delta subunit protein; TIGRFAM: ATP synthase F1, delta subunit; PFAM: H+transporting two-sector ATPase delta (OSCP) subunit' product='ATP synthase F1, delta subunit' protein_id=ABV39115.1 transl_table=11
CP000826	GenBank	CDS	3168	4709	+	1	.	EC_number=3.6.3.14 codon_start=1 db_xref=GI:157320019 db_xref=InterPro:IPR000194 db_xref=InterPro:IPR000793 db_xref=InterPro:IPR004100 db_xref=InterPro:IPR005294 locus_tag=Spro_0006 note='KEGG: yen:YE4208 ATP synthase alpha subunit protein; TIGRFAM: ATP synthase F1, alpha subunit; PFAM: H+transporting two-sector ATPase alpha/beta subunit central region; H+transporting two-sector ATPase alpha/beta…
CP000826	GenBank	CDS	4768	5631	+	1	.	EC_number=3.6.3.14 codon_start=1 db_xref=GI:157320020 db_xref=InterPro:IPR000131 locus_tag=Spro_0007 note='KEGG: ypi:YpsIP31758_4177 ATP synthase F1, gamma subunit; TIGRFAM: ATP synthase F1, gamma subunit; PFAM: H+transporting two-sector ATPase gamma subunit' product='ATP synthase F1, gamma subunit' protein_id=ABV39117.1 transl_table=11
CP000826	GenBank	CDS	5664	7046	+	1	.	codon_start=1 db_xref=GI:157320021 db_xref=InterPro:IPR000194 db_xref=InterPro:IPR000793 db_xref=InterPro:IPR003593 db_xref=InterPro:IPR004100 db_xref=InterPro:IPR005722 locus_tag=Spro_0008 note='KEGG: plu:plu0040 ATP synthase beta chain; TIGRFAM: ATP synthase F1, beta subunit; PFAM: H+transporting two-sector ATPase alpha/beta subunit central region; H+transporting two-sector ATPase alpha/beta su…
CP000826	GenBank	CDS	7067	7486	+	1	.	codon_start=1 db_xref=GI:157320022 db_xref=InterPro:IPR001469 locus_tag=Spro_0009 note='TIGRFAM: ATP synthase F1, epsilon subunit; PFAM: H+transporting two-sector ATPase delta/epsilon subunit; KEGG: yen:YE4205 ATP synthase epsilon subunit protein' product='ATP synthase F1, epsilon subunit' protein_id=ABV39119.1 transl_table=11
CP000826	GenBank	CDS	7783	9153	+	1	.	codon_start=1 db_xref=GI:157320023 db_xref=InterPro:IPR001451 db_xref=InterPro:IPR005835 db_xref=InterPro:IPR005882 locus_tag=Spro_0010 note='TIGRFAM: UDP-N-acetylglucosamine pyrophosphorylase; PFAM: transferase hexapeptide repeat containing protein; Nucleotidyl transferase; KEGG: yen:YE4204 UDP-N-acetylglucosamine pyrophosphorylase' product='UDP-N-acetylglucosamine pyrophosphorylase' protein_id=…
CP000826	GenBank	CDS	9365	11194	+	1	.	codon_start=1 db_xref=GI:157320024 db_xref=InterPro:IPR000583 db_xref=InterPro:IPR001347 db_xref=InterPro:IPR005855 db_xref=InterPro:IPR006025 locus_tag=Spro_0011 note='TIGRFAM: glucosamine--fructose-6-phosphate aminotransferase, isomerizing; PFAM: glutamine amidotransferase class-II; sugar isomerase (SIS); KEGG: yps:YPTB3964 D-fructose-6-phosphate amidotransferase' product='glucosamine--fructose…
CP000826	GenBank	CDS	11524	12564	+	1	.	codon_start=1 db_xref=GI:157320025 db_xref=InterPro:IPR005673 db_xref=InterPro:IPR006059 locus_tag=Spro_0012 note='TIGRFAM: phosphate ABC transporter, periplasmic phosphate-binding protein; PFAM: extracellular solute-binding protein family 1; KEGG: yen:YE4201 putative phosphate-binding periplasmic protein' product='phosphate ABC transporter, periplasmic phosphate-binding protein' protein_id=ABV39…
CP000826	GenBank	CDS	12657	13613	+	1	.	codon_start=1 db_xref=GI:157320026 db_xref=InterPro:IPR000515 db_xref=InterPro:IPR011864 locus_tag=Spro_0013 note='TIGRFAM: phosphate ABC transporter, inner membrane subunit PstC; PFAM: binding-protein-dependent transport systems inner membrane component; KEGG: eca:ECA4476 phosphate transport system permease protein' product='phosphate ABC transporter, inner membrane subunit PstC' protein_id=ABV3…
CP000826	GenBank	CDS	13624	14505	+	1	.	codon_start=1 db_xref=GI:157320027 db_xref=InterPro:IPR000515 db_xref=InterPro:IPR005672 locus_tag=Spro_0014 note='TIGRFAM: phosphate ABC transporter, inner membrane subunit PstA; PFAM: binding-protein-dependent transport systems inner membrane component; KEGG: ypi:YpsIP31758_4169 phosphate ABC transporter, permease protein PstA' product='phosphate ABC transporter, inner membrane subunit PstA' pr…
CP000826	GenBank	CDS	14554	15330	+	1	.	codon_start=1 db_xref=GI:157320028 db_xref=InterPro:IPR003439 db_xref=InterPro:IPR003593 db_xref=InterPro:IPR005670 locus_tag=Spro_0015 note='KEGG: yen:YE4198 putative phosphate transport ATP-binding protein; TIGRFAM: phosphate ABC transporter, ATPase subunit; PFAM: ABC transporter related; SMART: AAA ATPase' product='phosphate ABC transporter, ATPase subunit' protein_id=ABV39125.1 transl_table=11
CP000826	GenBank	CDS	15342	16076	+	1	.	codon_start=1 db_xref=GI:157320029 db_xref=InterPro:IPR008170 locus_tag=Spro_0016 note='TIGRFAM: phosphate transport system regulatory protein PhoU; PFAM: PhoU family protein; KEGG: eca:ECA4473 phosphate transport system protein' product='phosphate uptake regulator, PhoU' protein_id=ABV39126.1 transl_table=11
CP000826	GenBank	CDS	16245	17084	+	1	.	codon_start=1 db_xref=GI:157320030 db_xref=InterPro:IPR001638 locus_tag=Spro_0017 note='PFAM: extracellular solute-binding protein family 3; KEGG: yen:YE4193 putative periplasmic solute-binding protein' product='extracellular solute-binding protein family 3' protein_id=ABV39127.1 transl_table=11
CP000826	GenBank	CDS	17162	17875	+	1	.	codon_start=1 db_xref=GI:157320031 db_xref=InterPro:IPR000515 db_xref=InterPro:IPR010065 locus_tag=Spro_0018 note='TIGRFAM: polar amino acid ABC transporter, inner membrane subunit; PFAM: binding-protein-dependent transport systems inner membrane component; KEGG: yen:YE4191 ABC transporter permease' product='polar amino acid ABC transporter, inner membrane subunit' protein_id=ABV39128.1 transl_ta…
CP000826	GenBank	CDS	17877	18617	+	1	.	codon_start=1 db_xref=GI:157320032 db_xref=InterPro:IPR000515 db_xref=InterPro:IPR010065 locus_tag=Spro_0019 note='TIGRFAM: polar amino acid ABC transporter, inner membrane subunit; PFAM: binding-protein-dependent transport systems inner membrane component; KEGG: yen:YE4190 putative amino acid transport system permease' product='polar amino acid ABC transporter, inner membrane subunit' protein_id…
CP000826	GenBank	CDS	18610	19275	+	-1	.	codon_start=1 db_xref=GI:157320033 db_xref=InterPro:IPR005833 db_xref=InterPro:IPR005834 db_xref=InterPro:IPR006402 db_xref=InterPro:IPR006439 locus_tag=Spro_0020 note='TIGRFAM: HAD-superfamily hydrolase, subfamily IA, variant 3; HAD-superfamily hydrolase, subfamily IA, variant 1; PFAM: Haloacid dehalogenase domain protein hydrolase; KEGG: yen:YE4189 putative haloacid dehalogenase-like hydrolase'…
CP000826	GenBank	CDS	19501	20838	+	1	.	codon_start=1 db_xref=GI:157320034 db_xref=InterPro:IPR006043 db_xref=InterPro:IPR011547 db_xref=InterPro:IPR013055 locus_tag=Spro_0021 note='PFAM: Xanthine/uracil/vitamin C permease; sulphate transporter; KEGG: yps:YPTB3953 xanthine/uracil permease family protein' product='Xanthine/uracil/vitamin C permease' protein_id=ABV39131.1 transl_table=11
CP000826	GenBank	CDS	21100	22152	+	-1	.	codon_start=1 db_xref=GI:157320035 locus_tag=Spro_0022 note='KEGG: pfl:PFL_5500 hypothetical protein' product='conserved hypothetical protein' protein_id=ABV39132.1 transl_table=11
CP000826	GenBank	CDS	22248	22814	+	-1	.	codon_start=1 db_xref=GI:157320036 db_xref=InterPro:IPR005025 locus_tag=Spro_0023 note='PFAM: NADPH-dependent FMN reductase; KEGG: yen:YE4184 putative NAD(P)H-dependent FMN reductase' product='NADPH-dependent FMN reductase' protein_id=ABV39133.1 transl_table=11
CP000826	GenBank	CDS	22989	23714	+	-1	.	codon_start=1 db_xref=GI:157320037 locus_tag=Spro_0024 note='KEGG: eca:ECA4463 hypothetical protein' product='conserved hypothetical protein' protein_id=ABV39134.1 transl_table=11
CP000826	GenBank	CDS	23811	25124	+	-1	.	EC_number=1.14.13.59 codon_start=1 db_xref=GI:157320038 locus_tag=Spro_0025 note='KEGG: sbo:SBO_4340 lysine:N6-hydroxylase' product='L-lysine 6-monooxygenase (NADPH)' protein_id=ABV39135.1 transl_table=11
CP000826	GenBank	CDS	25247	26047	+	-1	.	codon_start=1 db_xref=GI:157320039 db_xref=InterPro:IPR001279 locus_tag=Spro_0026 note='PFAM: beta-lactamase domain protein; KEGG: sec:SC2881 putative metal-dependent hydrolase of the beta-lactamase superfamily II' product='beta-lactamase domain protein' protein_id=ABV39136.1 transl_table=11
CP000826	GenBank	CDS	26077	27441	+	-1	.	codon_start=1 db_xref=GI:157320040 db_xref=InterPro:IPR002917 db_xref=InterPro:IPR004520 db_xref=InterPro:IPR005225 db_xref=InterPro:IPR005289 db_xref=InterPro:IPR006073 db_xref=InterPro:IPR013684 locus_tag=Spro_0027 note='TIGRFAM: tRNA modification GTPase TrmE; small GTP-binding protein; PFAM: GTP-binding protein HSR1-related; Miro domain protein; KEGG: yps:YPTB3949 putative thiophene and furan …
CP000826	GenBank	CDS	27544	29181	+	-1	.	codon_start=1 db_xref=GI:157320041 db_xref=InterPro:IPR001708 db_xref=InterPro:IPR013308 locus_tag=Spro_0028 note='PFAM: 60 kDa inner membrane insertion protein; KEGG: yen:YE4177 probable membrane protein' product='60 kDa inner membrane insertion protein' protein_id=ABV39138.1 transl_table=11
CP000826	GenBank	CDS	29184	29441	+	-1	.	codon_start=1 db_xref=GI:157320042 db_xref=InterPro:IPR002696 locus_tag=Spro_0029 note='PFAM: protein of unknown function DUF37; KEGG: yps:YPTB3947 hypothetical protein' product='protein of unknown function DUF37' protein_id=ABV39139.1 transl_table=11
CP000826	GenBank	CDS	29405	29764	+	-1	.	codon_start=1 db_xref=GI:157320043 db_xref=InterPro:IPR000100 locus_tag=Spro_0030 note='TIGRFAM: ribonuclease P protein component; PFAM: ribonuclease P protein; KEGG: ypi:YpsIP31758_4155 ribonuclease P protein component' product='ribonuclease P protein component' protein_id=ABV39140.1 transl_table=11
CP000826	GenBank	CDS	29783	29923	+	-1	.	codon_start=1 db_xref=GI:157320044 db_xref=InterPro:IPR000271 locus_tag=Spro_0031 note='PFAM: ribosomal protein L34; KEGG: kpn:KPN_04106 50S ribosomal protein L34' product='ribosomal protein L34' protein_id=ABV39141.1 transl_table=11
CP000826	GenBank	CDS	30606	31997	+	1	.	codon_start=1 db_xref=GI:157320045 db_xref=InterPro:IPR001957 db_xref=InterPro:IPR003593 db_xref=InterPro:IPR013159 db_xref=InterPro:IPR013317 locus_tag=Spro_0032 note='KEGG: ypk:y4113 DNA biosynthesis protein; TIGRFAM: chromosomal replication initiator protein DnaA; PFAM: Chromosomal replication initiator DnaA domain; Chromosomal replication initiator DnaA; SMART: AAA ATPase' product='chromosoma…
CP000826	GenBank	CDS	32002	33102	+	1	.	EC_number=2.7.7.7 codon_start=1 db_xref=GI:157320046 db_xref=InterPro:IPR001001 locus_tag=Spro_0033 note='KEGG: yen:YE4172 DNA polymerase III, beta subunit protein; TIGRFAM: DNA polymerase III, beta subunit; PFAM: DNA polymerase III beta chain' product='DNA polymerase III, beta subunit' protein_id=ABV39143.1 transl_table=11
CP000826	GenBank	CDS	33271	34356	+	1	.	codon_start=1 db_xref=GI:157320047 db_xref=InterPro:IPR001238 db_xref=InterPro:IPR003395 locus_tag=Spro_0034 note='TIGRFAM: DNA replication and repair protein RecF; PFAM: SMC domain protein; KEGG: ypi:YpsIP31758_4151 DNA replication and repair protein RecF' product='DNA replication and repair protein RecF' protein_id=ABV39144.1 transl_table=11
CP000826	GenBank	CDS	34375	36789	+	1	.	EC_number=5.99.1.3 codon_start=1 db_xref=GI:157320048 db_xref=InterPro:IPR000565 db_xref=InterPro:IPR001241 db_xref=InterPro:IPR002288 db_xref=InterPro:IPR003594 db_xref=InterPro:IPR006171 db_xref=InterPro:IPR011557 db_xref=InterPro:IPR011558 db_xref=InterPro:IPR013506 locus_tag=Spro_0035 note='KEGG: ypi:YpsIP31758_4150 DNA gyrase, B subunit; TIGRFAM: DNA gyrase, B subunit; PFAM: DNA gyrase subun…
CP000826	GenBank	CDS	36913	37728	+	1	.	codon_start=1 db_xref=GI:157320049 db_xref=InterPro:IPR000150 db_xref=InterPro:IPR005834 db_xref=InterPro:IPR006379 db_xref=InterPro:IPR006380 db_xref=InterPro:IPR013200 locus_tag=Spro_0036 note='TIGRFAM: Cof-like hydrolase; HAD-superfamily hydrolase, subfamily IIB; PFAM: Haloacid dehalogenase domain protein hydrolase; sucrose-6F-phosphate phosphohydrolase; Haloacid dehalogenase domain protein hy…
CP000826	GenBank	CDS	37845	38813	+	-1	.	codon_start=1 db_xref=GI:157320050 db_xref=InterPro:IPR000223 db_xref=InterPro:IPR000634 db_xref=InterPro:IPR001926 locus_tag=Spro_0037 note='PFAM: Pyridoxal-5'-phosphate-dependent protein beta subunit; KEGG: yen:YE4167 pyridoxal-phosphate dependent enzyme' product='Pyridoxal-5'-phosphate-dependent protein beta subunit' protein_id=ABV39147.1 transl_table=11
CP000826	GenBank	CDS	38810	39415	+	-1	.	codon_start=1 db_xref=GI:157320051 db_xref=InterPro:IPR002197 db_xref=InterPro:IPR013559 locus_tag=Spro_0038 note='PFAM: YheO domain protein; KEGG: bvi:Bcep1808_0785 transcriptional regulator, fis family' product='YheO domain protein' protein_id=ABV39148.1 transl_table=11
CP000826	GenBank	CDS	39690	41006	+	1	.	codon_start=1 db_xref=GI:157320052 db_xref=InterPro:IPR007114 db_xref=InterPro:IPR011701 locus_tag=Spro_0039 note='PFAM: major facilitator superfamily MFS_1; KEGG: bch:Bcen2424_3541 major facilitator superfamily MFS_1' product='major facilitator superfamily MFS_1' protein_id=ABV39149.1 transl_table=11
CP000826	GenBank	CDS	40999	41946	+	1	.	codon_start=1 db_xref=GI:157320053 db_xref=InterPro:IPR006139 db_xref=InterPro:IPR006140 locus_tag=Spro_0040 note='PFAM: D-isomer specific 2-hydroxyacid dehydrogenase catalytic region; D-isomer specific 2-hydroxyacid dehydrogenase NAD-binding; KEGG: pol:Bpro_3531 D-isomer specific 2-hydroxyacid dehydrogenase, NAD-binding' product='D-isomer specific 2-hydroxyacid dehydrogenase NAD-binding' protein…
CP000826	GenBank	CDS	42130	42888	+	1	.	codon_start=1 db_xref=GI:157320054 db_xref=InterPro:IPR000524 db_xref=InterPro:IPR011711 locus_tag=Spro_0041 note='PFAM: regulatory protein GntR HTH; GntR domain protein; KEGG: eca:ECA4419 galactonate operon transcriptional repressor' product='GntR domain protein' protein_id=ABV39151.1 transl_table=11
CP000826	GenBank	CDS	42885	43778	+	1	.	EC_number=2.7.1.58 codon_start=1 db_xref=GI:157320055 db_xref=InterPro:IPR007729 locus_tag=Spro_0042 note='PFAM: 2-keto-3-deoxy-galactonokinase; KEGG: eca:ECA4418 2-dehydro-3-deoxygalactonokinase' product=2-dehydro-3-deoxygalactonokinase protein_id=ABV39152.1 transl_table=11
CP000826	GenBank	CDS	43762	44379	+	1	.	codon_start=1 db_xref=GI:157320056 db_xref=InterPro:IPR000887 db_xref=InterPro:IPR003733 locus_tag=Spro_0043 note='PFAM: KDPG and KHG aldolase; thiamine monophosphate synthase; KEGG: kpn:KPN_04096 putative keto-hydroxyglutarate-aldolase/keto-deoxy-phosphogluconate aldolase' product='KDPG and KHG aldolase' protein_id=ABV39153.1 transl_table=11
CP000826	GenBank	CDS	44376	45524	+	1	.	codon_start=1 db_xref=GI:157320057 db_xref=InterPro:IPR001354 db_xref=InterPro:IPR013341 db_xref=InterPro:IPR013342 locus_tag=Spro_0044 note='PFAM: Mandelate racemase/muconate lactonizing protein; KEGG: eca:ECA4416 DgoA protein [includes: 2-dehydro-3-deoxyphosphogalactonate aldolase; galactonate dehydratase]' product='Mandelate racemase/muconate lactonizing protein' protein_id=ABV39154.1 transl_t…
CP000826	GenBank	CDS	45743	47035	+	1	.	codon_start=1 db_xref=GI:157320058 db_xref=InterPro:IPR000849 db_xref=InterPro:IPR004744 db_xref=InterPro:IPR007114 db_xref=InterPro:IPR011701 locus_tag=Spro_0045 note='TIGRFAM: phosphoglycerate transporter; d-galactonate transporter; PFAM: major facilitator superfamily MFS_1; KEGG: eca:ECA4415 putative D-galactonate transporter' product='d-galactonate transporter' protein_id=ABV39155.1 transl_ta…
CP000826	GenBank	CDS	47082	48362	+	1	.	codon_start=1 db_xref=GI:157320059 locus_tag=Spro_0046 note='KEGG: yen:YE4166 hypothetical protein' product='conserved hypothetical protein' protein_id=ABV39156.1 transl_table=11
CP000826	GenBank	CDS	48397	48741	+	-1	.	codon_start=1 db_xref=GI:157320060 db_xref=InterPro:IPR010780 locus_tag=Spro_0047 note='PFAM: protein of unknown function DUF1375; KEGG: eca:ECA4404 putative lipoprotein' product='protein of unknown function DUF1375' protein_id=ABV39157.1 transl_table=11
CP000826	GenBank	CDS	49046	49459	+	1	.	codon_start=1 db_xref=GI:157320061 db_xref=InterPro:IPR002068 locus_tag=Spro_0048 note='PFAM: heat shock protein Hsp20; KEGG: ypi:YpsIP31758_4143 small heat shock protein IbpA' product='heat shock protein Hsp20' protein_id=ABV39158.1 transl_table=11
CP000826	GenBank	CDS	49568	49996	+	1	.	codon_start=1 db_xref=GI:157320062 db_xref=InterPro:IPR002068 locus_tag=Spro_0049 note='PFAM: heat shock protein Hsp20; KEGG: ypi:YpsIP31758_4142 small heat shock protein IbpB' product='heat shock protein Hsp20' protein_id=ABV39159.1 transl_table=11
CP000826	GenBank	CDS	50164	51822	+	1	.	codon_start=1 db_xref=GI:157320063 db_xref=InterPro:IPR006037 db_xref=InterPro:IPR006512 locus_tag=Spro_0050 note='TIGRFAM: YidE/YbjL duplication; PFAM: TrkA-C domain protein; YidE/YbjL duplication domain protein; KEGG: ypp:YPDSF_0014 membrane protein' product='YidE/YbjL duplication' protein_id=ABV39160.1 transl_table=11
CP000826	GenBank	CDS	51859	52239	+	-1	.	codon_start=1 db_xref=GI:157320064 db_xref=InterPro:IPR002716 locus_tag=Spro_0051 note='PFAM: PilT protein domain protein; KEGG: ret:RHE_PF00555 hypothetical protein' product='PilT protein domain protein' protein_id=ABV39161.1 transl_table=11
CP000826	GenBank	CDS	52239	52448	+	-1	.	codon_start=1 db_xref=GI:157320065 locus_tag=Spro_0052 note='KEGG: ecs:ECs4816 hypothetical protein' product='conserved hypothetical protein' protein_id=ABV39162.1 transl_table=11
CP000826	GenBank	CDS	52549	53871	+	-1	.	codon_start=1 db_xref=GI:157320066 db_xref=InterPro:IPR004839 locus_tag=Spro_0053 note='PFAM: aminotransferase class I and II; KEGG: yps:YPTB3907 valine--pyruvate transaminase' product='aminotransferase class I and II' protein_id=ABV39163.1 transl_table=11
CP000826	GenBank	CDS	53931	55997	+	-1	.	codon_start=1 db_xref=GI:157320067 db_xref=InterPro:IPR006047 db_xref=InterPro:IPR006589 locus_tag=Spro_0054 note='PFAM: alpha amylase catalytic region; SMART: alpha amylase catalytic sub domain; KEGG: ypi:YpsIP31758_4138 alpha-amylase' product='alpha amylase catalytic region' protein_id=ABV39164.1 transl_table=11
CP000826	GenBank	CDS	56186	56434	+	1	.	codon_start=1 db_xref=GI:157320068 db_xref=InterPro:IPR002145 locus_tag=Spro_0055 note='PFAM: CopG domain protein DNA-binding domain protein; KEGG: eca:ECA2757 hypothetical protein' product='transcriptional regulator, CopG family' protein_id=ABV39165.1 transl_table=11
CP000826	GenBank	CDS	56424	56711	+	1	.	codon_start=1 db_xref=GI:157320069 db_xref=InterPro:IPR007712 locus_tag=Spro_0056 note='PFAM: plasmid stabilization system; KEGG: eca:ECA2758 hypothetical protein' product='plasmid stabilization system' protein_id=ABV39166.1 transl_table=11
CP000826	GenBank	CDS	56756	57733	+	-1	.	codon_start=1 db_xref=GI:157320070 db_xref=InterPro:IPR006139 db_xref=InterPro:IPR006140 locus_tag=Spro_0057 note='PFAM: D-isomer specific 2-hydroxyacid dehydrogenase catalytic region; D-isomer specific 2-hydroxyacid dehydrogenase NAD-binding; KEGG: yen:YE4159 putative D-isomer specific 2-hydroxyacid dehydrogenase' product='D-isomer specific 2-hydroxyacid dehydrogenase NAD-binding' protein_id=ABV…
CP000826	GenBank	CDS	57838	59106	+	-1	.	codon_start=1 db_xref=GI:157320071 db_xref=InterPro:IPR005828 db_xref=InterPro:IPR007114 db_xref=InterPro:IPR011701 locus_tag=Spro_0058 note='PFAM: General substrate transporter; major facilitator superfamily MFS_1; KEGG: ent:Ent638_0168 major facilitator superfamily MFS_1' product='major facilitator superfamily MFS_1' protein_id=ABV39168.1 transl_table=11
CP000826	GenBank	CDS	59204	60163	+	-1	.	codon_start=1 db_xref=GI:157320072 db_xref=InterPro:IPR011611 locus_tag=Spro_0059 note='PFAM: PfkB domain protein; KEGG: kpn:KPN_03913 putative kinase' product='PfkB domain protein' protein_id=ABV39169.1 transl_table=11
CP000826	GenBank	CDS	60170	60922	+	-1	.	codon_start=1 db_xref=GI:157320073 db_xref=InterPro:IPR012307 locus_tag=Spro_0060 note='PFAM: Xylose isomerase domain protein TIM barrel; KEGG: kpn:KPN_03912 putative sugar phosphate isomerase/epimerase' product='Xylose isomerase domain protein TIM barrel' protein_id=ABV39170.1 transl_table=11
CP000826	GenBank	CDS	61106	62140	+	-1	.	codon_start=1 db_xref=GI:157320074 db_xref=InterPro:IPR000843 db_xref=InterPro:IPR001761 locus_tag=Spro_0061 note='PFAM: regulatory protein LacI; periplasmic binding protein/LacI transcriptional regulator; KEGG: kpn:KPN_03911 putative transcriptional regulator' product='transcriptional regulator, LacI family' protein_id=ABV39171.1 transl_table=11
CP000826	GenBank	CDS	62260	62922	+	-1	.	codon_start=1 db_xref=GI:157320075 db_xref=InterPro:IPR001035 db_xref=InterPro:IPR006664 db_xref=InterPro:IPR006665 db_xref=InterPro:IPR006690 db_xref=InterPro:IPR008816 locus_tag=Spro_0062 note='PFAM: OmpA/MotB domain protein; 17 kDa surface antigen; KEGG: yen:YE4156 putative lipoprotein' product='OmpA/MotB domain protein' protein_id=ABV39172.1 transl_table=11
CP000826	GenBank	CDS	63191	63649	+	-1	.	codon_start=1 db_xref=GI:157320076 db_xref=InterPro:IPR000182 locus_tag=Spro_0063 note='PFAM: GCN5-related N-acetyltransferase; KEGG: eca:ECA0081 putative GNAT-family acetyltransferase' product='GCN5-related N-acetyltransferase' protein_id=ABV39173.1 transl_table=11
CP000826	GenBank	CDS	63625	64188	+	-1	.	EC_number=3.2.2.20 codon_start=1 db_xref=GI:157320077 db_xref=InterPro:IPR004597 db_xref=InterPro:IPR005019 locus_tag=Spro_0064 note='KEGG: yen:YE4152 DNA-3-methyladenine glycosylase; TIGRFAM: DNA-3-methyladenine glycosylase I; PFAM: methyladenine glycosylase' product='DNA-3-methyladenine glycosylase I' protein_id=ABV39174.1 transl_table=11
CP000826	GenBank	CDS	64387	66375	+	1	.	EC_number=3.1.1.3 codon_start=1 db_xref=GI:157320078 db_xref=InterPro:IPR001087 db_xref=InterPro:IPR005546 db_xref=InterPro:IPR006315 db_xref=InterPro:IPR008265 locus_tag=Spro_0065 note='KEGG: spt:SPA2157 outer membrane esterase; TIGRFAM: outer membrane autotransporter barrel domain; PFAM: lipolytic protein G-D-S-L family; Autotransporter beta- domain protein' product='outer membrane autotranspor…
CP000826	GenBank	CDS	67169	67915	+	1	.	codon_start=1 db_xref=GI:157320079 db_xref=InterPro:IPR000792 db_xref=InterPro:IPR005143 locus_tag=Spro_0066 note='PFAM: regulatory protein LuxR; Autoinducer-binding domain protein; KEGG: yen:YE1026 LuxR-family transcriptional regulator' product='transcriptional regulator, LuxR family' protein_id=ABV39176.1 transl_table=11
CP000826	GenBank	CDS	67874	68548	+	-1	.	codon_start=1 db_xref=GI:157320080 db_xref=InterPro:IPR001690 locus_tag=Spro_0067 note='PFAM: autoinducer synthesis protein; KEGG: eca:ECA0105 N-acylhomoserine lactone synthesis protein' product='autoinducer synthesis protein' protein_id=ABV39177.1 transl_table=11
CP000826	GenBank	CDS	68897	70240	+	-1	.	codon_start=1 db_xref=GI:157320081 db_xref=InterPro:IPR007114 db_xref=InterPro:IPR011701 locus_tag=Spro_0068 note='PFAM: major facilitator superfamily MFS_1; KEGG: bmb:BruAb1_1939 major facilitator family transporter' product='major facilitator superfamily MFS_1' protein_id=ABV39178.1 transl_table=11
CP000826	GenBank	CDS	70502	71416	+	1	.	EC_number=6.1.1.14 codon_start=1 db_xref=GI:157320082 db_xref=InterPro:IPR002310 db_xref=InterPro:IPR006194 locus_tag=Spro_0069 note='KEGG: ypi:YpsIP31758_4131 glycyl-tRNA synthetase, alpha subunit; TIGRFAM: glycyl-tRNA synthetase, alpha subunit; PFAM: glycyl-tRNA synthetase alpha subunit' product='glycyl-tRNA synthetase, alpha subunit' protein_id=ABV39179.1 transl_table=11
CP000826	GenBank	CDS	71426	73495	+	1	.	EC_number=6.1.1.14 codon_start=1 db_xref=GI:157320083 db_xref=InterPro:IPR002311 db_xref=InterPro:IPR006194 db_xref=InterPro:IPR008909 locus_tag=Spro_0070 note='KEGG: ypi:YpsIP31758_4130 glycyl-tRNA synthetase, beta subunit; TIGRFAM: glycyl-tRNA synthetase, beta subunit' product='glycyl-tRNA synthetase, beta subunit' protein_id=ABV39180.1 transl_table=11
CP000826	GenBank	CDS	73841	74560	+	1	.	codon_start=1 db_xref=GI:157320084 locus_tag=Spro_0071 note='KEGG: yen:YE4149 hypothetical protein' product='conserved hypothetical protein' protein_id=ABV39181.1 transl_table=11
CP000826	GenBank	CDS	75110	77029	+	1	.	codon_start=1 db_xref=GI:157320085 db_xref=InterPro:IPR002178 db_xref=InterPro:IPR003352 db_xref=InterPro:IPR003501 db_xref=InterPro:IPR004718 db_xref=InterPro:IPR013011 db_xref=InterPro:IPR013014 locus_tag=Spro_0072 note='TIGRFAM: PTS system, mannitol-specific IIC subunit; PFAM: phosphoenolpyruvate-dependent sugar phosphotransferase system EIIA 2; phosphotransferase system EIIC; phosphotransfera…
CP000826	GenBank	CDS	77088	78239	+	1	.	codon_start=1 db_xref=GI:157320086 db_xref=InterPro:IPR000669 db_xref=InterPro:IPR013118 db_xref=InterPro:IPR013131 locus_tag=Spro_0073 note='PFAM: Mannitol dehydrogenase domain; Mannitol dehydrogenase rossman domain; KEGG: yen:YE4147 mannitol-1-phosphate 5-dehydrogenase' product='Mannitol dehydrogenase domain' protein_id=ABV39183.1 transl_table=11
CP000826	GenBank	CDS	78334	78885	+	1	.	codon_start=1 db_xref=GI:157320087 db_xref=InterPro:IPR007761 locus_tag=Spro_0074 note='PFAM: Mannitol repressor; KEGG: yen:YE4146 mannitol operon repressor' product='mannitol repressor, MtlR' protein_id=ABV39184.1 transl_table=11
CP000826	GenBank	CDS	78882	79490	+	-1	.	codon_start=1 db_xref=GI:157320088 db_xref=InterPro:IPR001123 locus_tag=Spro_0075 note='PFAM: Lysine exporter protein (LYSE/YGGA); KEGG: yen:YE4145 putative inner membrane protein' product='Lysine exporter protein (LYSE/YGGA)' protein_id=ABV39185.1 transl_table=11
CP000826	GenBank	CDS	79630	81096	+	1	.	codon_start=1 db_xref=GI:157320089 db_xref=InterPro:IPR000524 db_xref=InterPro:IPR004839 locus_tag=Spro_0076 note='PFAM: regulatory protein GntR HTH; aminotransferase class I and II; KEGG: yen:YE4144 putative transcriptional regulator' product='transcriptional regulator, GntR family with aminotransferase domain' protein_id=ABV39186.1 transl_table=11
CP000826	GenBank	CDS	81118	81531	+	1	.	codon_start=1 db_xref=GI:157320090 locus_tag=Spro_0077 note='KEGG: yen:YE4143 hypothetical protein' product='conserved hypothetical protein' protein_id=ABV39187.1 transl_table=11
CP000826	GenBank	CDS	81566	82345	+	-1	.	codon_start=1 db_xref=GI:157320091 db_xref=InterPro:IPR013216 db_xref=InterPro:IPR013217 locus_tag=Spro_0078 note='PFAM: Methyltransferase type 11; Methyltransferase type 12; KEGG: pfo:Pfl_2883 hypothetical protein' product='Methyltransferase type 11' protein_id=ABV39188.1 transl_table=11
CP000826	GenBank	CDS	82460	83131	+	-1	.	codon_start=1 db_xref=GI:157320092 db_xref=InterPro:IPR005163 db_xref=InterPro:IPR005302 locus_tag=Spro_0079 note='PFAM: 3-alpha domain protein; MOSC domain containing protein; KEGG: yen:YE4140 hypothetical protein' product='MOSC domain containing protein' protein_id=ABV39189.1 transl_table=11
CP000826	GenBank	CDS	83225	85153	+	-1	.	codon_start=1 db_xref=GI:157320093 db_xref=InterPro:IPR003660 db_xref=InterPro:IPR004089 db_xref=InterPro:IPR004090 db_xref=InterPro:IPR004091 locus_tag=Spro_0080 note='PFAM: histidine kinase HAMP region domain protein; chemotaxis sensory transducer; KEGG: yen:YE4139 methyl-accepting chemotaxis protein II' product='methyl-accepting chemotaxis sensory transducer' protein_id=ABV39190.1 transl_table…
CP000826	GenBank	CDS	85281	85901	+	-1	.	EC_number=1.15.1.1 codon_start=1 db_xref=GI:157320094 db_xref=InterPro:IPR001189 locus_tag=Spro_0081 note='PFAM: manganese and iron superoxide dismutase; KEGG: yen:YE4138 superoxide dismutase' product='Superoxide dismutase' protein_id=ABV39191.1 transl_table=11
CP000826	GenBank	CDS	86032	86868	+	-1	.	codon_start=1 db_xref=GI:157320095 db_xref=InterPro:IPR003786 locus_tag=Spro_0082 note='TIGRFAM: formate dehydrogenase family accessory protein FdhD; PFAM: formate dehydrogenase subunit FdhD; KEGG: yps:YPTB3926 putative formate dehydrogenase' product='formate dehydrogenase family accessory protein FdhD' protein_id=ABV39192.1 transl_table=11
CP000826	GenBank	CDS	87013	87600	+	1	.	codon_start=1 db_xref=GI:157320096 db_xref=InterPro:IPR006311 db_xref=InterPro:IPR006655 db_xref=InterPro:IPR006963 locus_tag=Spro_0083 note='PFAM: molybdopterin oxidoreductase Fe4S4 region; KEGG: ypi:YpsIP31758_4119 aerobic formate dehydrogenase, alpha subunit, proteobacterial-type' product='molybdopterin oxidoreductase Fe4S4 region' protein_id=ABV39193.1 transl_table=11
CP000826	GenBank	CDS	87649	90060	+	1	.	EC_number=1.2.1.2 codon_start=1 db_xref=GI:157320097 db_xref=InterPro:IPR006443 db_xref=InterPro:IPR006655 db_xref=InterPro:IPR006656 db_xref=InterPro:IPR006657 locus_tag=Spro_0084 note='KEGG: yen:YE4135 formate dehydrogenase-o, major subunit; TIGRFAM: formate dehydrogenase, alpha subunit; PFAM: molybdopterin oxidoreductase; molydopterin dinucleotide-binding region' product='formate dehydrogenase…
CP000826	GenBank	CDS	90073	90972	+	1	.	codon_start=1 db_xref=GI:157320098 db_xref=InterPro:IPR001450 db_xref=InterPro:IPR006470 db_xref=InterPro:IPR015246 locus_tag=Spro_0085 note='TIGRFAM: formate dehydrogenase, beta subunit; PFAM: 4Fe-4S ferredoxin iron-sulfur binding domain protein; Formate dehydrogenase transmembrane domain protein; KEGG: ypi:YpsIP31758_4118 putative aerobic formate dehydrogenase, iron-sulfur subunit' product='for…
CP000826	GenBank	CDS	90969	91604	+	1	.	codon_start=1 db_xref=GI:157320099 db_xref=InterPro:IPR006471 db_xref=InterPro:IPR011577 locus_tag=Spro_0086 note='TIGRFAM: formate dehydrogenase, gamma subunit; PFAM: cytochrome B561; KEGG: yen:YE4133 formate dehydrogenase, cytochrome b556 protein' product='formate dehydrogenase, gamma subunit' protein_id=ABV39196.1 transl_table=11
CP000826	GenBank	CDS	91604	92533	+	1	.	codon_start=1 db_xref=GI:157320100 db_xref=InterPro:IPR006452 locus_tag=Spro_0087 note='TIGRFAM: formate dehydrogenase accessory protein FdhE; PFAM: formate dehydrogenase accessory protein; KEGG: ypi:YpsIP31758_4116 formate dehydrogenase accessory protein FdhE' product='formate dehydrogenase accessory protein FdhE' protein_id=ABV39197.1 transl_table=11
CP000826	GenBank	CDS	92673	93320	+	1	.	codon_start=1 db_xref=GI:157320101 locus_tag=Spro_0088 note='KEGG: ypi:YpsIP31758_0230 putative lipoprotein' product='hypothetical protein' protein_id=ABV39198.1 transl_table=11
CP000826	GenBank	CDS	93355	93960	+	1	.	codon_start=1 db_xref=GI:157320102 db_xref=InterPro:IPR004045 db_xref=InterPro:IPR004046 locus_tag=Spro_0089 note='PFAM: Glutathione S-transferase domain; KEGG: ent:Ent638_0139 glutathione S-transferase, C-terminal domain' product='Glutathione S-transferase domain' protein_id=ABV39199.1 transl_table=11
CP000826	GenBank	CDS	94027	95418	+	1	.	EC_number=2.9.1.1 codon_start=1 db_xref=GI:157320103 db_xref=InterPro:IPR004534 locus_tag=Spro_0090 note='PFAM: L-seryl-tRNA selenium transferase; KEGG: ypp:YPDSF_0039 L-seryl-tRNA selenium transferase' product='L-seryl-tRNA(Sec) selenium transferase' protein_id=ABV39200.1 transl_table=11
CP000826	GenBank	CDS	95415	97262	+	1	.	codon_start=1 db_xref=GI:157320104 db_xref=InterPro:IPR000795 db_xref=InterPro:IPR004161 db_xref=InterPro:IPR004535 db_xref=InterPro:IPR015190 db_xref=InterPro:IPR015191 locus_tag=Spro_0091 note='TIGRFAM: selenocysteine-specific translation elongation factor; PFAM: protein synthesis factor GTP-binding; elongation factor Tu domain 2 protein; Elongation factor SelB winged helix 2; Elongation factor…
CP000826	GenBank	CDS	97654	98901	+	-1	.	codon_start=1 db_xref=GI:157320105 db_xref=InterPro:IPR007114 db_xref=InterPro:IPR011701 locus_tag=Spro_0092 note='PFAM: major facilitator superfamily MFS_1; KEGG: ypi:YpsIP31758_4110 multidrug translocase MdfA' product='major facilitator superfamily MFS_1' protein_id=ABV39202.1 transl_table=11
CP000826	GenBank	CDS	99120	100112	+	1	.	codon_start=1 db_xref=GI:157320106 locus_tag=Spro_0093 note='KEGG: yen:YE4126 hypothetical protein' product='conserved hypothetical protein' protein_id=ABV39203.1 transl_table=11
CP000826	GenBank	CDS	100107	101030	+	-1	.	codon_start=1 db_xref=GI:157320107 db_xref=InterPro:IPR000005 db_xref=InterPro:IPR002818 locus_tag=Spro_0094 note='PFAM: helix-turn-helix- domain containing protein AraC type; ThiJ/PfpI domain protein; KEGG: yen:YE4125 putative transcriptional regulator' product='transcriptional regulator, AraC family' protein_id=ABV39204.1 transl_table=11
CP000826	GenBank	CDS	101033	101584	+	-1	.	codon_start=1 db_xref=GI:157320108 db_xref=InterPro:IPR000868 locus_tag=Spro_0095 note='PFAM: isochorismatase hydrolase; KEGG: yen:YE4124 putative member of isochorismatase hydrolase family' product='isochorismatase hydrolase' protein_id=ABV39205.1 transl_table=11
CP000826	GenBank	CDS	101685	103079	+	-1	.	codon_start=1 db_xref=GI:157320109 db_xref=InterPro:IPR006311 db_xref=InterPro:IPR013108 locus_tag=Spro_0096 note='PFAM: Amidohydrolase 3; KEGG: pde:Pden_1057 N-isopropylammelide isopropylaminohydrolase' product='Amidohydrolase 3' protein_id=ABV39206.1 transl_table=11
CP000826	GenBank	CDS	103226	104677	+	-1	.	codon_start=1 db_xref=GI:157320110 db_xref=InterPro:IPR000577 db_xref=InterPro:IPR006000 locus_tag=Spro_0097 note='TIGRFAM: xylulokinase; PFAM: carbohydrate kinase FGGY; KEGG: yen:YE4123 xylulose kinase' product=xylulokinase protein_id=ABV39207.1 transl_table=11
CP000826	GenBank	CDS	104720	106039	+	-1	.	EC_number=5.3.1.5 codon_start=1 db_xref=GI:157320111 db_xref=InterPro:IPR001998 db_xref=InterPro:IPR012307 db_xref=InterPro:IPR013452 locus_tag=Spro_0098 note='KEGG: ypi:YpsIP31758_4102 xylose isomerase; TIGRFAM: xylose isomerase; PFAM: Xylose isomerase domain protein TIM barrel' product='xylose isomerase' protein_id=ABV39208.1 transl_table=11
CP000826	GenBank	CDS	106406	107401	+	1	.	EC_number=3.6.3.17 codon_start=1 db_xref=GI:157320112 db_xref=InterPro:IPR001761 db_xref=InterPro:IPR013456 locus_tag=Spro_0099 note='KEGG: yps:YPTB3890 ABC transporter, periplasmic xylose binding protein; TIGRFAM: D-xylose ABC transporter, periplasmic substrate-binding protein; PFAM: periplasmic binding protein/LacI transcriptional regulator' product='D-xylose ABC transporter, periplasmic substr…
CP000826	GenBank	CDS	107431	108972	+	1	.	codon_start=1 db_xref=GI:157320113 db_xref=InterPro:IPR003439 db_xref=InterPro:IPR003593 db_xref=InterPro:IPR013455 locus_tag=Spro_0100 note='KEGG: ypi:YpsIP31758_4100 D-xylose transport ATP-binding protein XylG; TIGRFAM: D-xylose ABC transporter, ATPase subunit; PFAM: ABC transporter related; SMART: AAA ATPase' product='D-xylose ABC transporter, ATPase subunit' protein_id=ABV39210.1 transl_table…
CP000826	GenBank	CDS	108950	110134	+	1	.	EC_number=3.6.3.17 codon_start=1 db_xref=GI:157320114 db_xref=InterPro:IPR001851 locus_tag=Spro_0101 note='PFAM: inner-membrane translocator; KEGG: yen:YE4119 sugar transport system permease protein' product='Monosaccharide-transporting ATPase' protein_id=ABV39211.1 transl_table=11
CP000826	GenBank	CDS	110239	111417	+	1	.	codon_start=1 db_xref=GI:157320115 db_xref=InterPro:IPR000005 locus_tag=Spro_0102 note='PFAM: helix-turn-helix- domain containing protein AraC type; KEGG: ypi:YpsIP31758_4098 xylose operon regulatory protein' product='transcriptional regulator, AraC family' protein_id=ABV39212.1 transl_table=11
CP000826	GenBank	CDS	111485	112105	+	1	.	codon_start=1 db_xref=GI:157320116 db_xref=InterPro:IPR002934 locus_tag=Spro_0103 note='PFAM: DNA polymerase beta domain protein region; KEGG: lpp:plpp0094 hypothetical protein' product='DNA polymerase beta domain protein region' protein_id=ABV39213.1 transl_table=11
CP000826	GenBank	CDS	112056	112496	+	1	.	codon_start=1 db_xref=GI:157320117 locus_tag=Spro_0104 note='KEGG: lpp:plpp0093 hypothetical protein' product='conserved hypothetical protein' protein_id=ABV39214.1 transl_table=11
CP000826	GenBank	CDS	112502	113356	+	-1	.	codon_start=1 db_xref=GI:157320118 db_xref=InterPro:IPR000847 db_xref=InterPro:IPR005119 locus_tag=Spro_0105 note='PFAM: regulatory protein LysR; LysR substrate-binding; KEGG: pap:PSPA7_2742 probable transcriptional regulator' product='transcriptional regulator, LysR family' protein_id=ABV39215.1 transl_table=11
CP000826	GenBank	CDS	113483	114682	+	1	.	codon_start=1 db_xref=GI:157320119 db_xref=InterPro:IPR007114 db_xref=InterPro:IPR011701 locus_tag=Spro_0106 note='PFAM: major facilitator superfamily MFS_1; KEGG: ecj:JW0332 predicted cyanate transporter' product='major facilitator superfamily MFS_1' protein_id=ABV39216.1 transl_table=11
CP000826	GenBank	CDS	114759	116105	+	1	.	codon_start=1 db_xref=GI:157320120 locus_tag=Spro_0107 note='KEGG: yps:YPTB3589 hypothetical protein' product='conserved hypothetical protein' protein_id=ABV39217.1 transl_table=11
CP000826	GenBank	gene	116207	116297	+	1	.	locus_tag=Spro_R0001 note=tRNA-SeC(p)1
CP000826	GenBank	tRNA	116207	116297	+	1	.	locus_tag=Spro_R0001 product=tRNA-Sec
CP000826	GenBank	CDS	116464	117633	+	1	.	codon_start=1 db_xref=GI:157320121 db_xref=InterPro:IPR002104 locus_tag=Spro_0108 note='PFAM: integrase family protein; KEGG: ypp:YPDSF_3775 phage integrase' product='integrase family protein' protein_id=ABV39218.1 transl_table=11
CP000826	GenBank	CDS	117630	119648	+	1	.	codon_start=1 db_xref=GI:157320122 locus_tag=Spro_0109 note='KEGG: fps:FP1554 hypothetical protein' product='conserved hypothetical protein' protein_id=ABV39219.1 transl_table=11
CP000826	GenBank	CDS	120134	120886	+	-1	.	codon_start=1 db_xref=GI:157320123 locus_tag=Spro_0110 note='KEGG: sus:Acid_2422 hypothetical protein' product='conserved hypothetical protein' protein_id=ABV39220.1 transl_table=11
CP000826	GenBank	CDS	120891	121997	+	-1	.	codon_start=1 db_xref=GI:157320124 locus_tag=Spro_0111 note='KEGG: sus:Acid_2423 hypothetical protein' product='conserved hypothetical protein' protein_id=ABV39221.1 transl_table=11
CP000826	GenBank	CDS	122132	123586	+	-1	.	codon_start=1 db_xref=GI:157320125 db_xref=InterPro:IPR000524 db_xref=InterPro:IPR004839 locus_tag=Spro_0112 note='PFAM: regulatory protein GntR HTH; aminotransferase class I and II; KEGG: syf:Synpcc7942_1725 regulatory protein GntR, HTH' product='transcriptional regulator, GntR family with aminotransferase domain' protein_id=ABV39222.1 transl_table=11
CP000826	GenBank	CDS	123861	124433	+	1	.	codon_start=1 db_xref=GI:157320126 db_xref=InterPro:IPR000182 locus_tag=Spro_0113 note='KEGG: sun:SUN_0924 acetyltransferase, GNAT family' product='acetyltransferase, GNAT family' protein_id=ABV39223.1 transl_table=11
CP000826	GenBank	CDS	124594	124917	+	1	.	codon_start=1 db_xref=GI:157320127 locus_tag=Spro_0114 note='KEGG: ecs:ECs4463 hypothetical protein' product='conserved hypothetical protein' protein_id=ABV39224.1 transl_table=11
CP000826	GenBank	CDS	124923	126059	+	1	.	codon_start=1 db_xref=GI:157320128 db_xref=InterPro:IPR006143 locus_tag=Spro_0115 note='PFAM: secretion protein HlyD family protein; KEGG: ent:Ent638_0138 secretion protein HlyD family protein' product='secretion protein HlyD family protein' protein_id=ABV39225.1 transl_table=11
CP000826	GenBank	CDS	126205	126522	+	1	.	codon_start=1 db_xref=GI:157320129 db_xref=InterPro:IPR000792 locus_tag=Spro_0116 note='PFAM: regulatory protein LuxR; KEGG: ypi:YpsIP31758_0720 transcriptional regulator, LuxR family' product='transcriptional regulator, LuxR family' protein_id=ABV39226.1 transl_table=11
CP000826	GenBank	CDS	126588	127175	+	-1	.	codon_start=1 db_xref=GI:157320130 locus_tag=Spro_0117 note='KEGG: oan:Oant_1359 hypothetical protein' product='conserved hypothetical protein' protein_id=ABV39227.1 transl_table=11
CP000826	GenBank	CDS	127320	127556	+	1	.	codon_start=1 db_xref=GI:157320131 locus_tag=Spro_0118 note='KEGG: pat:Patl_3324 hypothetical protein' product='conserved hypothetical protein' protein_id=ABV39228.1 transl_table=11
CP000826	GenBank	CDS	127593	128015	+	-1	.	codon_start=1 db_xref=GI:157320132 db_xref=InterPro:IPR001310 locus_tag=Spro_0119 note='PFAM: histidine triad (HIT) protein; KEGG: har:HEAR2858 conserved hypothetical protein' product='histidine triad (HIT) protein' protein_id=ABV39229.1 transl_table=11
CP000826	GenBank	CDS	128119	129174	+	-1	.	codon_start=1 db_xref=GI:157320133 db_xref=InterPro:IPR000312 db_xref=InterPro:IPR000843 db_xref=InterPro:IPR001761 locus_tag=Spro_0120 note='PFAM: regulatory protein LacI; periplasmic binding protein/LacI transcriptional regulator; KEGG: pol:Bpro_4573 transcriptional regulator, LacI family' product='transcriptional regulator, LacI family' protein_id=ABV39230.1 transl_table=11
CP000826	GenBank	CDS	129225	129986	+	-1	.	codon_start=1 db_xref=GI:157320134 db_xref=InterPro:IPR002198 db_xref=InterPro:IPR002347 locus_tag=Spro_0121 note='PFAM: short-chain dehydrogenase/reductase SDR; KEGG: csa:Csal_1758 short-chain dehydrogenase/reductase SDR' product='short-chain dehydrogenase/reductase SDR' protein_id=ABV39231.1 transl_table=11
CP000826	GenBank	CDS	130011	131882	+	-1	.	codon_start=1 db_xref=GI:157320135 db_xref=InterPro:IPR004681 db_xref=InterPro:IPR007387 db_xref=InterPro:IPR010656 locus_tag=Spro_0122 note='TIGRFAM: TRAP dicarboxylate transporter, DctM subunit; PFAM: Tripartite ATP-independent periplasmic transporter DctQ component; TRAP C4-dicarboxylate transport system permease DctM subunit; KEGG: bte:BTH_II0984 TRAP transporter, DctM subunit subfamily, puta…
CP000826	GenBank	CDS	131907	132920	+	-1	.	codon_start=1 db_xref=GI:157320136 db_xref=InterPro:IPR004682 locus_tag=Spro_0123 note='TIGRFAM: TRAP dicarboxylate transporter, DctP subunit; PFAM: TRAP dicarboxylate transporter- DctP subunit; KEGG: bte:BTH_II0985 bacterial extracellular solute-binding protein, family 7 superfamily' product='TRAP dicarboxylate transporter, DctP subunit' protein_id=ABV39233.1 transl_table=11
CP000826	GenBank	CDS	133243	134691	+	1	.	codon_start=1 db_xref=GI:157320137 locus_tag=Spro_0124 note='KEGG: yen:YE4092 hypothetical protein' product='conserved hypothetical protein' protein_id=ABV39234.1 transl_table=11
CP000826	GenBank	CDS	134688	135437	+	-1	.	codon_start=1 db_xref=GI:157320138 db_xref=InterPro:IPR001509 db_xref=InterPro:IPR002198 db_xref=InterPro:IPR002225 db_xref=InterPro:IPR003869 db_xref=InterPro:IPR005913 locus_tag=Spro_0125 note='PFAM: NAD-dependent epimerase/dehydratase; short-chain dehydrogenase/reductase SDR; 3-beta hydroxysteroid dehydrogenase/isomerase; polysaccharide biosynthesis protein CapD; dTDP-4-dehydrorhamnose reducta…
CP000826	GenBank	CDS	135531	136394	+	-1	.	codon_start=1 db_xref=GI:157320139 db_xref=InterPro:IPR000847 db_xref=InterPro:IPR005119 locus_tag=Spro_0126 note='PFAM: regulatory protein LysR; LysR substrate-binding; KEGG: bbt:BBta_7356 putative transcriptional regulator, LysR family' product='transcriptional regulator, LysR family' protein_id=ABV39236.1 transl_table=11
CP000826	GenBank	CDS	136509	137267	+	1	.	codon_start=1 db_xref=GI:157320140 db_xref=InterPro:IPR002198 db_xref=InterPro:IPR002347 db_xref=InterPro:IPR013968 locus_tag=Spro_0127 note='PFAM: short-chain dehydrogenase/reductase SDR; KR domain protein; KEGG: bxe:Bxe_B2157 putative short-chain dehydrogenase/reductase SDR' product='short-chain dehydrogenase/reductase SDR' protein_id=ABV39237.1 transl_table=11
CP000826	GenBank	CDS	137280	137879	+	-1	.	codon_start=1 db_xref=GI:157320141 db_xref=InterPro:IPR003607 locus_tag=Spro_0128 note='SMART: metal-dependent phosphohydrolase HD region; KEGG: hch:HCH_02572 guanosine polyphosphate pyrophosphohydrolase/synthetases' product='metal dependent phosphohydrolase' protein_id=ABV39238.1 transl_table=11
CP000826	GenBank	CDS	137991	138455	+	1	.	codon_start=1 db_xref=GI:157320142 db_xref=InterPro:IPR000835 locus_tag=Spro_0129 note='PFAM: regulatory protein MarR; KEGG: sgl:SG0020 transcriptional regulator' product='transcriptional regulator, MarR family' protein_id=ABV39239.1 transl_table=11
CP000826	GenBank	CDS	138612	139037	+	1	.	codon_start=1 db_xref=GI:157320143 db_xref=InterPro:IPR003718 locus_tag=Spro_0130 note='PFAM: OsmC family protein; KEGG: yen:YE4091 putative osmotic/stress related protein' product='OsmC family protein' protein_id=ABV39240.1 transl_table=11
CP000826	GenBank	CDS	139262	140956	+	1	.	codon_start=1 db_xref=GI:157320144 db_xref=InterPro:IPR000917 locus_tag=Spro_0131 note='PFAM: sulfatase; KEGG: ypi:YpsIP31758_4081 phosphoethanolamine transferase' product=sulfatase protein_id=ABV39241.1 transl_table=11
CP000826	GenBank	CDS	141077	141667	+	1	.	codon_start=1 db_xref=GI:157320145 db_xref=InterPro:IPR000792 db_xref=InterPro:IPR001789 locus_tag=Spro_0132 note='PFAM: regulatory protein LuxR; response regulator receiver; KEGG: ypi:YpsIP31758_4080 transcriptional regulatory protein UhpA' product='two component transcriptional regulator, LuxR family' protein_id=ABV39242.1 transl_table=11
CP000826	GenBank	CDS	141667	143208	+	1	.	codon_start=1 db_xref=GI:157320146 db_xref=InterPro:IPR002052 db_xref=InterPro:IPR003594 db_xref=InterPro:IPR007895 db_xref=InterPro:IPR011712 locus_tag=Spro_0133 note='PFAM: ATP-binding region ATPase domain protein; MASE1 domain protein; histidine kinase dimerisation and phosphoacceptor region; KEGG: ypi:YpsIP31758_4079 sensor histidine kinase UhpB' product='integral membrane sensor signal trans…
CP000826	GenBank	CDS	143303	144634	+	1	.	codon_start=1 db_xref=GI:157320147 db_xref=InterPro:IPR000849 db_xref=InterPro:IPR007114 db_xref=InterPro:IPR011701 locus_tag=Spro_0134 note='TIGRFAM: phosphoglycerate transporter; PFAM: major facilitator superfamily MFS_1; KEGG: yen:YE4087 putative regulatory protein' product='phosphoglycerate transporter' protein_id=ABV39244.1 transl_table=11
CP000826	GenBank	gene	144755	144831	+	1	.	locus_tag=Spro_R0002 note=tRNA-Pro1
CP000826	GenBank	tRNA	144755	144831	+	1	.	locus_tag=Spro_R0002 product=tRNA-Pro
CP000826	GenBank	CDS	145151	145483	+	-1	.	codon_start=1 db_xref=GI:157320148 locus_tag=Spro_0135 note='KEGG: gur:Gura_0613 hypothetical protein' product='conserved hypothetical protein' protein_id=ABV39245.1 transl_table=11
CP000826	GenBank	CDS	145495	145791	+	-1	.	codon_start=1 db_xref=GI:157320149 locus_tag=Spro_0136 note='KEGG: gme:Gmet_2969 hypothetical protein' product='conserved hypothetical protein' protein_id=ABV39246.1 transl_table=11
CP000826	GenBank	CDS	146170	147861	+	1	.	EC_number=3.2.1.14 codon_start=1 db_xref=GI:157320150 db_xref=InterPro:IPR000601 db_xref=InterPro:IPR001223 db_xref=InterPro:IPR001579 db_xref=InterPro:IPR011583 db_xref=InterPro:IPR013540 db_xref=InterPro:IPR015821 locus_tag=Spro_0137 note='KEGG: sbl:Sbal_3083 chitinase; PFAM: glycoside hydrolase family 18; Chitinase A domain protein; SMART: PKD domain containing protein; chitinase II' product=C…
CP000826	GenBank	CDS	148465	150072	+	1	.	codon_start=1 db_xref=GI:157320151 db_xref=InterPro:IPR000914 locus_tag=Spro_0138 note='PFAM: extracellular solute-binding protein family 5; KEGG: yen:YE4083 periplasmic dipeptide transport protein' product='extracellular solute-binding protein family 5' protein_id=ABV39248.1 transl_table=11
CP000826	GenBank	CDS	150179	151234	+	1	.	EC_number=3.1.3.1 codon_start=1 db_xref=GI:157320152 db_xref=InterPro:IPR000515 locus_tag=Spro_0139 note='PFAM: binding-protein-dependent transport systems inner membrane component; KEGG: yen:YE4082 dipeptide transport system permease protein' product='Alkaline phosphatase' protein_id=ABV39249.1 transl_table=11
CP000826	GenBank	CDS	151246	152148	+	1	.	codon_start=1 db_xref=GI:157320153 db_xref=InterPro:IPR000515 locus_tag=Spro_0140 note='PFAM: binding-protein-dependent transport systems inner membrane component; KEGG: yen:YE4081 dipeptide transport system permease protein' product='binding-protein-dependent transport systems inner membrane component' protein_id=ABV39250.1 transl_table=11
CP000826	GenBank	CDS	152163	153143	+	1	.	codon_start=1 db_xref=GI:157320154 db_xref=InterPro:IPR003439 db_xref=InterPro:IPR003593 db_xref=InterPro:IPR010066 db_xref=InterPro:IPR013563 locus_tag=Spro_0141 note='KEGG: yen:YE4080 dipeptide transport ATP-binding protein; TIGRFAM: oligopeptide/dipeptide ABC transporter, ATPase subunit; PFAM: ABC transporter related; Oligopeptide/dipeptide ABC transporter domain protein; SMART: AAA ATPase' pr…
CP000826	GenBank	CDS	153140	154129	+	1	.	codon_start=1 db_xref=GI:157320155 db_xref=InterPro:IPR003439 db_xref=InterPro:IPR003593 db_xref=InterPro:IPR010066 db_xref=InterPro:IPR013563 locus_tag=Spro_0142 note='KEGG: ypi:YpsIP31758_4071 dipeptide ABC transporter, ATP-binding protein DppF; TIGRFAM: oligopeptide/dipeptide ABC transporter, ATPase subunit; PFAM: ABC transporter related; Oligopeptide/dipeptide ABC transporter domain protein; …
CP000826	GenBank	CDS	154409	156061	+	-1	.	codon_start=1 db_xref=GI:157320156 locus_tag=Spro_0143 note='KEGG: yen:YE4078 putative inner membrane protein possibly involved in cellulose synthesis' product='putative inner membrane protein possibly involved in cellulose synthesis' protein_id=ABV39253.1 transl_table=11
CP000826	GenBank	CDS	156045	156257	+	-1	.	codon_start=1 db_xref=GI:157320157 locus_tag=Spro_0144 note='KEGG: eca:ECA4365 hypothetical protein' product='conserved hypothetical protein' protein_id=ABV39254.1 transl_table=11
CP000826	GenBank	CDS	156247	157815	+	-1	.	codon_start=1 db_xref=GI:157320158 locus_tag=Spro_0145 note='KEGG: yen:YE4077 hypothetical protein' product='conserved hypothetical protein' protein_id=ABV39255.1 transl_table=11
CP000826	GenBank	CDS	158014	158205	+	1	.	codon_start=1 db_xref=GI:157320159 locus_tag=Spro_0146 note='KEGG: yen:YE4076 hypothetical protein' product='conserved hypothetical protein' protein_id=ABV39256.1 transl_table=11
CP000826	GenBank	CDS	158209	158946	+	1	.	codon_start=1 db_xref=GI:157320160 db_xref=InterPro:IPR009504 locus_tag=Spro_0147 note='PFAM: YhjQ family protein; KEGG: yen:YE4075 hypothetical protein' product='YhjQ family protein' protein_id=ABV39257.1 transl_table=11
CP000826	GenBank	CDS	158943	161546	+	1	.	EC_number=2.4.1.12 codon_start=1 db_xref=GI:157320161 db_xref=InterPro:IPR001173 db_xref=InterPro:IPR003919 db_xref=InterPro:IPR009875 locus_tag=Spro_0148 note='PFAM: glycosyl transferase family 2; type IV pilus assembly PilZ; KEGG: yen:YE4074 UDP-forming cellulose synthase 1 catalytic subunit' product='Cellulose synthase (UDP-forming)' protein_id=ABV39258.1 transl_table=11
CP000826	GenBank	CDS	161602	163911	+	1	.	codon_start=1 db_xref=GI:157320162 db_xref=InterPro:IPR003920 locus_tag=Spro_0149 note='PFAM: cellulose synthase subunit B; KEGG: eca:ECA4372 cyclic di-GMP binding protein precursor' product='cellulose synthase subunit B' protein_id=ABV39259.1 transl_table=11
CP000826	GenBank	CDS	163917	165029	+	1	.	EC_number=3.2.1.4 codon_start=1 db_xref=GI:157320163 db_xref=InterPro:IPR002037 locus_tag=Spro_0150 note='PFAM: glycoside hydrolase family 8; KEGG: yen:YE4072A endoglucanase precursor (endo-1,4-beta-glucanase involved in cellulose degradation)' product=Cellulase protein_id=ABV39260.1 transl_table=11
CP000826	GenBank	CDS	165011	168484	+	1	.	codon_start=1 db_xref=GI:157320164 db_xref=InterPro:IPR001440 db_xref=InterPro:IPR008410 db_xref=InterPro:IPR011717 db_xref=InterPro:IPR013026 db_xref=InterPro:IPR013105 locus_tag=Spro_0151 note='PFAM: TPR repeat-containing protein; cellulose synthase operon C domain protein; Tetratricopeptide TPR_4; Tetratricopeptide TPR_2 repeat protein; SMART: Tetratricopeptide domain protein; KEGG: yen:YE4072…
CP000826	GenBank	CDS	168775	170781	+	1	.	codon_start=1 db_xref=GI:157320165 db_xref=InterPro:IPR000160 db_xref=InterPro:IPR001633 db_xref=InterPro:IPR003660 locus_tag=Spro_0152 note='TIGRFAM: diguanylate cyclase; PFAM: GGDEF domain containing protein; EAL domain protein; histidine kinase HAMP region domain protein; KEGG: ypp:YPDSF_3363 membrane protein' product='diguanylate cyclase/phosphodiesterase' protein_id=ABV39262.1 transl_table=11
CP000826	GenBank	CDS	171075	172364	+	1	.	codon_start=1 db_xref=GI:157320166 db_xref=InterPro:IPR001991 locus_tag=Spro_0153 note='PFAM: sodium:dicarboxylate symporter; KEGG: yen:YE4067 C4-dicarboxylate transport protein' product='sodium:dicarboxylate symporter' protein_id=ABV39263.1 transl_table=11
CP000826	GenBank	CDS	172647	174140	+	1	.	codon_start=1 db_xref=GI:157320167 db_xref=InterPro:IPR007863 db_xref=InterPro:IPR011765 locus_tag=Spro_0154 note='PFAM: peptidase M16 domain protein; KEGG: yen:YE4066 putative insulinase family protease' product='peptidase M16 domain protein' protein_id=ABV39264.1 transl_table=11
CP000826	GenBank	CDS	174168	174503	+	-1	.	codon_start=1 db_xref=GI:157320168 db_xref=InterPro:IPR000297 locus_tag=Spro_0155 note='PFAM: PpiC-type peptidyl-prolyl cis-trans isomerase; KEGG: kpn:KPN_04275 peptidyl-prolyl cis-trans isomerase C (rotamase C)' product='PpiC-type peptidyl-prolyl cis-trans isomerase' protein_id=ABV39265.1 transl_table=11
CP000826	GenBank	CDS	174559	176583	+	1	.	codon_start=1 db_xref=GI:157320169 db_xref=InterPro:IPR000212 db_xref=InterPro:IPR005752 db_xref=InterPro:IPR014016 db_xref=InterPro:IPR014017 locus_tag=Spro_0156 note='TIGRFAM: ATP-dependent DNA helicase Rep; PFAM: UvrD/REP helicase; KEGG: eca:ECA4215 ATP-dependent DNA helicase' product='ATP-dependent DNA helicase Rep' protein_id=ABV39266.1 transl_table=11
CP000826	GenBank	CDS	176766	178262	+	-1	.	EC_number=3.6.1.40 codon_start=1 db_xref=GI:157320170 db_xref=InterPro:IPR003695 locus_tag=Spro_0157 note='PFAM: Ppx/GppA phosphatase; KEGG: yen:YE0165 guanosine-5'-triphosphate,3'-diphosphate pyrophosphatase' product='Ppx/GppA phosphatase' protein_id=ABV39267.1 transl_table=11
CP000826	GenBank	CDS	178269	179555	+	-1	.	codon_start=1 db_xref=GI:157320171 db_xref=InterPro:IPR000629 db_xref=InterPro:IPR001650 db_xref=InterPro:IPR011545 db_xref=InterPro:IPR014001 db_xref=InterPro:IPR014014 db_xref=InterPro:IPR014021 locus_tag=Spro_0158 note='PFAM: helicase domain protein; DEAD/DEAH box helicase domain protein; SMART: DEAD-like helicases; KEGG: ypi:YpsIP31758_0178 ATP-dependent RNA helicase RhlB' product='DEAD/DEAH …
CP000826	GenBank	CDS	179673	179999	+	1	.	codon_start=1 db_xref=GI:157320172 db_xref=InterPro:IPR005746 db_xref=InterPro:IPR006662 db_xref=InterPro:IPR013766 locus_tag=Spro_0159 note='TIGRFAM: thioredoxin; PFAM: Thioredoxin domain; KEGG: sdy:SDY_3968 thioredoxin 1' product=thioredoxin protein_id=ABV39269.1 transl_table=11
CP000826	GenBank	CDS	180578	181837	+	1	.	codon_start=1 db_xref=GI:157320173 db_xref=InterPro:IPR000194 db_xref=InterPro:IPR002110 db_xref=InterPro:IPR003593 db_xref=InterPro:IPR004665 db_xref=InterPro:IPR011112 db_xref=InterPro:IPR011113 db_xref=InterPro:IPR011129 db_xref=InterPro:IPR013223 locus_tag=Spro_0160 note='KEGG: eca:ECA4211 transcription termination factor Rho; TIGRFAM: transcription termination factor Rho; PFAM: H+transportin…
CP000826	GenBank	CDS	182166	183248	+	1	.	codon_start=1 db_xref=GI:157320174 db_xref=InterPro:IPR000715 db_xref=InterPro:IPR012750 locus_tag=Spro_0161 note='TIGRFAM: undecaprenyl-phosphate alpha-N-acetylglucosaminyl 1-phosphatetransferase; PFAM: glycosyl transferase family 4; KEGG: ypi:YpsIP31758_0182 undecaprenyl-phosphate alpha-N-acetylglucosaminyl 1-phosphatetransferase' product='undecaprenyl-phosphate alpha-N-acetylglucosaminyl 1-pho…
CP000826	GenBank	CDS	183269	184321	+	1	.	codon_start=1 db_xref=GI:157320175 db_xref=InterPro:IPR003856 locus_tag=Spro_0162 note='PFAM: lipopolysaccharide biosynthesis protein; KEGG: yen:YE0170 putative lipopolysaccharide biosynthesis protein' product='lipopolysaccharide biosynthesis protein' protein_id=ABV39272.1 transl_table=11
CP000826	GenBank	CDS	184406	185536	+	1	.	EC_number=5.1.3.14 codon_start=1 db_xref=GI:157320176 db_xref=InterPro:IPR003331 locus_tag=Spro_0163 note='PFAM: UDP-N-acetylglucosamine 2-epimerase; KEGG: yen:YE0171 UDP-N-acetylglucosamine 2-epimerase' product='UDP-N-acetylglucosamine 2-epimerase' protein_id=ABV39273.1 transl_table=11
CP000826	GenBank	CDS	185533	186795	+	1	.	codon_start=1 db_xref=GI:157320177 db_xref=InterPro:IPR001680 db_xref=InterPro:IPR001732 db_xref=InterPro:IPR014026 db_xref=InterPro:IPR014027 locus_tag=Spro_0164 note='PFAM: UDP-glucose/GDP-mannose dehydrogenase; UDP-glucose/GDP-mannose dehydrogenase dimerisation; UDP-glucose/GDP-mannose dehydrogenase; KEGG: yen:YE0172 putative UDP-glucose/GDP-mannose dehydrogenase' product='UDP-glucose/GDP-mann…
CP000826	GenBank	CDS	186792	187859	+	1	.	codon_start=1 db_xref=GI:157320178 db_xref=InterPro:IPR001509 db_xref=InterPro:IPR002198 db_xref=InterPro:IPR002225 db_xref=InterPro:IPR003869 db_xref=InterPro:IPR005888 db_xref=InterPro:IPR005913 db_xref=InterPro:IPR013120 locus_tag=Spro_0165 note='TIGRFAM: dTDP-glucose 4,6-dehydratase; PFAM: NAD-dependent epimerase/dehydratase; short-chain dehydrogenase/reductase SDR; 3-beta hydroxysteroid dehy…
CP000826	GenBank	CDS	187911	188792	+	1	.	codon_start=1 db_xref=GI:157320179 db_xref=InterPro:IPR005835 db_xref=InterPro:IPR005907 locus_tag=Spro_0166 note='TIGRFAM: glucose-1-phosphate thymidylyltransferase; PFAM: Nucleotidyl transferase; KEGG: ypi:YpsIP31758_0187 glucose-1-phosphate thymidylyltransferase' product='glucose-1-phosphate thymidylyltransferase' protein_id=ABV39276.1 transl_table=11
CP000826	GenBank	CDS	188770	189501	+	1	.	codon_start=1 db_xref=GI:157320180 db_xref=InterPro:IPR000182 db_xref=InterPro:IPR012752 locus_tag=Spro_0167 note='TIGRFAM: TDP-D-fucosamine acetyltransferase; PFAM: GCN5-related N-acetyltransferase; KEGG: ypi:YpsIP31758_0188 TDP-D-fucosamine acetyltransferase' product='TDP-D-fucosamine acetyltransferase' protein_id=ABV39277.1 transl_table=11
CP000826	GenBank	CDS	189488	190618	+	1	.	codon_start=1 db_xref=GI:157320181 db_xref=InterPro:IPR000653 db_xref=InterPro:IPR001597 db_xref=InterPro:IPR012749 locus_tag=Spro_0168 note='TIGRFAM: TDP-4-keto-6-deoxy-D-glucose transaminase; PFAM: DegT/DnrJ/EryC1/StrS aminotransferase; aromatic amino acid beta-eliminating lyase/threonine aldolase; KEGG: ssn:SSON_3963 putative regulator' product='TDP-4-keto-6-deoxy-D-glucose transaminase' prote…
CP000826	GenBank	CDS	190620	191870	+	1	.	codon_start=1 db_xref=GI:157320182 db_xref=InterPro:IPR002797 locus_tag=Spro_0169 note='PFAM: polysaccharide biosynthesis protein; KEGG: yen:YE0177 putative lipopolysaccharide biosynthesis protein' product='polysaccharide biosynthesis protein' protein_id=ABV39279.1 transl_table=11
CP000826	GenBank	CDS	191867	192952	+	1	.	codon_start=1 db_xref=GI:157320183 db_xref=InterPro:IPR009993 locus_tag=Spro_0170 note='PFAM: 4-alpha-L-fucosyltransferase; KEGG: yen:YE0178 hypothetical protein' product=4-alpha-L-fucosyltransferase protein_id=ABV39280.1 transl_table=11
CP000826	GenBank	CDS	192949	194325	+	1	.	codon_start=1 db_xref=GI:157320184 db_xref=InterPro:IPR010691 locus_tag=Spro_0171 note='PFAM: WzyE family protein; KEGG: yen:YE0179 probable 4-alpha-L-fucosyltransferase' product='WzyE family protein' protein_id=ABV39281.1 transl_table=11
CP000826	GenBank	CDS	194339	195079	+	1	.	codon_start=1 db_xref=GI:157320185 db_xref=InterPro:IPR004629 locus_tag=Spro_0172 note='TIGRFAM: glycosyl transferase, WecB/TagA/CpsF family; PFAM: glycosyl transferase WecB/TagA/CpsF; KEGG: ypi:YpsIP31758_0193 glycosyl transferase, WecB/TagA/CpsF family' product='glycosyl transferase, WecB/TagA/CpsF family' protein_id=ABV39282.1 transl_table=11
CP000826	GenBank	CDS	195448	196851	+	1	.	codon_start=1 db_xref=GI:157320186 db_xref=InterPro:IPR004840 db_xref=InterPro:IPR004841 locus_tag=Spro_0173 note='PFAM: amino acid permease-associated region; KEGG: yen:YE0181 putative permease protein' product='amino acid permease-associated region' protein_id=ABV39283.1 transl_table=11
CP000826	GenBank	gene	196987	197063	+	1	.	locus_tag=Spro_R0003 note=tRNA-Arg1
CP000826	GenBank	tRNA	196987	197063	+	1	.	locus_tag=Spro_R0003 product=tRNA-Arg
CP000826	GenBank	gene	197123	197198	+	1	.	locus_tag=Spro_R0004 note=tRNA-His1
CP000826	GenBank	tRNA	197123	197198	+	1	.	locus_tag=Spro_R0004 product=tRNA-His
CP000826	GenBank	gene	197242	197328	+	1	.	locus_tag=Spro_R0005 note=tRNA-Leu1
CP000826	GenBank	tRNA	197242	197328	+	1	.	locus_tag=Spro_R0005 product=tRNA-Leu
CP000826	GenBank	gene	197405	197481	+	1	.	locus_tag=Spro_R0006 note=tRNA-Pro2
CP000826	GenBank	tRNA	197405	197481	+	1	.	locus_tag=Spro_R0006 product=tRNA-Pro
CP000826	GenBank	CDS	197585	197827	+	-1	.	codon_start=1 db_xref=GI:157320187 locus_tag=Spro_0174 product='hypothetical protein' protein_id=ABV39284.1 transl_table=11
CP000826	GenBank	CDS	198310	199506	+	-1	.	codon_start=1 db_xref=GI:157320188 db_xref=InterPro:IPR005254 db_xref=InterPro:IPR010817 db_xref=InterPro:IPR013026 db_xref=InterPro:IPR013105 locus_tag=Spro_0175 note='TIGRFAM: HemY protein; PFAM: HemY domain protein; Tetratricopeptide TPR_2 repeat protein; KEGG: yen:YE0184 putative protoheme IX biogenesis protein' product='HemY protein' protein_id=ABV39285.1 transl_table=11
CP000826	GenBank	CDS	199510	200634	+	-1	.	codon_start=1 db_xref=GI:157320189 db_xref=InterPro:IPR007470 locus_tag=Spro_0176 note='PFAM: protein of unknown function DUF513 hemX; KEGG: yen:YE0185 putative uroporphyrin-III C-methyltransferase' product='protein of unknown function DUF513 hemX' protein_id=ABV39286.1 transl_table=11
CP000826	GenBank	CDS	200658	201398	+	-1	.	EC_number=4.2.1.75 codon_start=1 db_xref=GI:157320190 db_xref=InterPro:IPR003754 locus_tag=Spro_0177 note='PFAM: Uroporphyrinogen III synthase HEM4; KEGG: yen:YE0186 uroporphyrinogen-III synthase' product='Uroporphyrinogen-III synthase' protein_id=ABV39287.1 transl_table=11
CP000826	GenBank	CDS	201395	202336	+	-1	.	EC_number=2.5.1.61 codon_start=1 db_xref=GI:157320191 db_xref=InterPro:IPR000860 locus_tag=Spro_0178 note='KEGG: ypi:YpsIP31758_0198 porphobilinogen deaminase; TIGRFAM: porphobilinogen deaminase; PFAM: Porphobilinogen deaminase' product='porphobilinogen deaminase' protein_id=ABV39288.1 transl_table=11
CP000826	GenBank	CDS	202653	205205	+	1	.	EC_number=4.6.1.1 codon_start=1 db_xref=GI:157320192 db_xref=InterPro:IPR000274 locus_tag=Spro_0179 note='PFAM: adenylate cyclase class-I; KEGG: yen:YE0189 adenylate cyclase' product='putative adenylate cyclase' protein_id=ABV39289.1 transl_table=11
CP000826	GenBank	CDS	205252	205572	+	-1	.	codon_start=1 db_xref=GI:157320193 db_xref=InterPro:IPR002908 locus_tag=Spro_0180 note='PFAM: Frataxin family protein; KEGG: ypi:YpsIP31758_0203 CyaY protein' product='Frataxin family protein' protein_id=ABV39290.1 transl_table=11
CP000826	GenBank	CDS	205645	205857	+	1	.	codon_start=1 db_xref=GI:157320194 locus_tag=Spro_0181 note='KEGG: ypp:YPDSF_3463 lipoprotein' product=lipoprotein protein_id=ABV39291.1 transl_table=11
CP000826	GenBank	CDS	205915	206739	+	1	.	EC_number=5.1.1.7 codon_start=1 db_xref=GI:157320195 db_xref=InterPro:IPR001653 locus_tag=Spro_0182 note='PFAM: diaminopimelate epimerase; KEGG: yen:YE0192 diaminopimelate epimerase' product='Diaminopimelate epimerase' protein_id=ABV39292.1 transl_table=11
CP000826	GenBank	CDS	206736	207440	+	1	.	codon_start=1 db_xref=GI:157320196 db_xref=InterPro:IPR007435 locus_tag=Spro_0183 note='PFAM: protein of unknown function DUF484; KEGG: ypi:YpsIP31758_0206 hypothetical protein' product='protein of unknown function DUF484' protein_id=ABV39293.1 transl_table=11
CP000826	GenBank	CDS	207437	208348	+	1	.	codon_start=1 db_xref=GI:157320197 db_xref=InterPro:IPR002104 db_xref=InterPro:IPR004107 db_xref=InterPro:IPR011931 locus_tag=Spro_0184 note='TIGRFAM: tyrosine recombinase XerC; PFAM: integrase family protein; integrase domain protein SAM domain protein; KEGG: ypi:YpsIP31758_0207 tyrosine recombinase XerC' product='tyrosine recombinase XerC' protein_id=ABV39294.1 transl_table=11
CP000826	GenBank	CDS	208348	209064	+	1	.	codon_start=1 db_xref=GI:157320198 db_xref=InterPro:IPR005833 db_xref=InterPro:IPR005834 db_xref=InterPro:IPR006402 db_xref=InterPro:IPR006439 locus_tag=Spro_0185 note='TIGRFAM: HAD-superfamily hydrolase, subfamily IA, variant 3; HAD-superfamily hydrolase, subfamily IA, variant 1; PFAM: Haloacid dehalogenase domain protein hydrolase; KEGG: yen:YE0195 putative haloacid dehalogenase-like hydrolase'…
CP000826	GenBank	CDS	209133	211304	+	1	.	codon_start=1 db_xref=GI:157320199 db_xref=InterPro:IPR000212 db_xref=InterPro:IPR005753 db_xref=InterPro:IPR014016 db_xref=InterPro:IPR014017 locus_tag=Spro_0186 note='TIGRFAM: DNA helicase II; PFAM: UvrD/REP helicase; KEGG: yen:YE0196 DNA helicase II' product='DNA helicase II' protein_id=ABV39296.1 transl_table=11
CP000826	GenBank	CDS	211347	211826	+	-1	.	codon_start=1 db_xref=GI:157320200 locus_tag=Spro_0187 note='KEGG: kpn:KPN_02730 hypothetical protein' product='conserved hypothetical protein' protein_id=ABV39297.1 transl_table=11
CP000826	GenBank	CDS	212272	213222	+	1	.	codon_start=1 db_xref=GI:157320201 db_xref=InterPro:IPR000005 db_xref=InterPro:IPR002523 db_xref=InterPro:IPR004488 locus_tag=Spro_0188 note='TIGRFAM: magnesium and cobalt transport protein CorA; PFAM: Mg2 transporter protein CorA family protein; KEGG: yen:YE0200 magnesium and cobalt transport protein' product='magnesium and cobalt transport protein CorA' protein_id=ABV39298.1 transl_table=11
CP000826	GenBank	CDS	213334	214392	+	1	.	codon_start=1 db_xref=GI:157320202 db_xref=InterPro:IPR007820 locus_tag=Spro_0189 note='PFAM: putative ammonia monooxygenase; KEGG: eca:ECA4176 putative membrane protein' product='putative ammonia monooxygenase' protein_id=ABV39299.1 transl_table=11
CP000826	GenBank	CDS	214401	215288	+	-1	.	codon_start=1 db_xref=GI:157320203 db_xref=InterPro:IPR000620 db_xref=InterPro:IPR004626 locus_tag=Spro_0190 note='TIGRFAM: RarD protein, DMT superfamily transporter; PFAM: protein of unknown function DUF6 transmembrane; KEGG: ypi:YpsIP31758_0215 RarD protein' product='RarD protein, DMT superfamily transporter' protein_id=ABV39300.1 transl_table=11
CP000826	GenBank	CDS	215353	215823	+	-1	.	codon_start=1 db_xref=GI:157320204 db_xref=InterPro:IPR003736 db_xref=InterPro:IPR006683 locus_tag=Spro_0191 note='PFAM: thioesterase superfamily protein; KEGG: ypi:YpsIP31758_0216 thioesterase family protein' product='thioesterase superfamily protein' protein_id=ABV39301.1 transl_table=11
CP000826	GenBank	CDS	216024	216902	+	1	.	EC_number=3.1.1.32 codon_start=1 db_xref=GI:157320205 db_xref=InterPro:IPR003187 locus_tag=Spro_0192 note='PFAM: phospholipase A1; KEGG: ypi:YpsIP31758_0217 phospholipase A1' product='Phospholipase A(1)' protein_id=ABV39302.1 transl_table=11
CP000826	GenBank	CDS	216939	218783	+	1	.	codon_start=1 db_xref=GI:157320206 db_xref=InterPro:IPR001650 db_xref=InterPro:IPR002121 db_xref=InterPro:IPR004589 db_xref=InterPro:IPR006293 db_xref=InterPro:IPR011545 db_xref=InterPro:IPR014001 db_xref=InterPro:IPR014021 locus_tag=Spro_0193 note='KEGG: ypi:YpsIP31758_0218 ATP-dependent DNA helicase RecQ; TIGRFAM: ATP-dependent DNA helicase, RecQ family; ATP-dependent DNA helicase RecQ; PFAM: h…
CP000826	GenBank	CDS	218796	219422	+	1	.	codon_start=1 db_xref=GI:157320207 db_xref=InterPro:IPR001123 db_xref=InterPro:IPR004778 locus_tag=Spro_0194 note='TIGRFAM: homoserine/threonine efflux pump; PFAM: Lysine exporter protein (LYSE/YGGA); KEGG: yen:YE0205 threonine efflux protein' product='homoserine/threonine efflux pump' protein_id=ABV39304.1 transl_table=11
CP000826	GenBank	CDS	219475	220095	+	-1	.	codon_start=1 db_xref=GI:157320208 db_xref=InterPro:IPR001123 locus_tag=Spro_0195 note='PFAM: Lysine exporter protein (LYSE/YGGA); KEGG: eca:ECA4170 homoserine/homoserine lactone efflux protein' product='Lysine exporter protein (LYSE/YGGA)' protein_id=ABV39305.1 transl_table=11
CP000826	GenBank	CDS	220238	221275	+	1	.	EC_number=3.1.1.5 codon_start=1 db_xref=GI:157320209 db_xref=InterPro:IPR000073 locus_tag=Spro_0196 note='PFAM: alpha/beta hydrolase fold; KEGG: yen:YE0207 putative lysophospholipase' product=Lysophospholipase protein_id=ABV39306.1 transl_table=11
CP000826	GenBank	CDS	221287	222087	+	1	.	codon_start=1 db_xref=GI:157320210 db_xref=InterPro:IPR000150 db_xref=InterPro:IPR005834 db_xref=InterPro:IPR006379 db_xref=InterPro:IPR006380 db_xref=InterPro:IPR013200 locus_tag=Spro_0197 note='TIGRFAM: Cof-like hydrolase; HAD-superfamily hydrolase, subfamily IIB; PFAM: Haloacid dehalogenase domain protein hydrolase; sucrose-6F-phosphate phosphohydrolase; Haloacid dehalogenase domain protein hy…
CP000826	GenBank	CDS	222123	223202	+	-1	.	codon_start=1 db_xref=GI:157320211 db_xref=InterPro:IPR004129 locus_tag=Spro_0198 note='PFAM: glycerophosphoryl diester phosphodiesterase; KEGG: yen:YE0209 glycerophosphoryl diester phosphodiesterase' product='glycerophosphoryl diester phosphodiesterase' protein_id=ABV39308.1 transl_table=11
CP000826	GenBank	CDS	223278	224633	+	-1	.	codon_start=1 db_xref=GI:157320212 db_xref=InterPro:IPR000849 db_xref=InterPro:IPR005267 db_xref=InterPro:IPR007114 db_xref=InterPro:IPR011701 locus_tag=Spro_0199 note='TIGRFAM: phosphoglycerate transporter; glycerol-3-phosphate transporter; PFAM: major facilitator superfamily MFS_1; KEGG: yen:YE0210 glycerol-3-phosphate transporter' product='glycerol-3-phosphate transporter' protein_id=ABV39309.…
CP000826	GenBank	CDS	224999	226642	+	1	.	codon_start=1 db_xref=GI:157320213 db_xref=InterPro:IPR000447 db_xref=InterPro:IPR006076 db_xref=InterPro:IPR007419 locus_tag=Spro_0200 note='PFAM: FAD dependent oxidoreductase; BFD domain protein [2Fe-2S]-binding domain protein; KEGG: yen:YE0212 anaerobic glycerol-3-phosphate dehydrogenase subunit A' product='FAD dependent oxidoreductase' protein_id=ABV39310.1 transl_table=11
CP000826	GenBank	CDS	226629	227903	+	1	.	EC_number=1.1.5.3 codon_start=1 db_xref=GI:157320214 db_xref=InterPro:IPR003953 db_xref=InterPro:IPR006076 db_xref=InterPro:IPR013027 locus_tag=Spro_0201 note='PFAM: fumarate reductase/succinate dehydrogenase flavoprotein domain protein; FAD dependent oxidoreductase; FAD-dependent pyridine nucleotide-disulphide oxidoreductase; KEGG: yen:YE0213 putative anaerobic glycerol-3-phosphate dehydrogenase…
CP000826	GenBank	CDS	227900	229099	+	1	.	codon_start=1 db_xref=GI:157320215 db_xref=InterPro:IPR001450 db_xref=InterPro:IPR004017 locus_tag=Spro_0202 note='PFAM: protein of unknown function DUF224 cysteine-rich region domain protein; KEGG: yen:YE0214 anaerobic glycerol-3-phosphate dehydrogenase subunit C' product='protein of unknown function DUF224 cysteine-rich region domain protein' protein_id=ABV39312.1 transl_table=11
CP000826	GenBank	CDS	229135	229698	+	-1	.	codon_start=1 db_xref=GI:157320216 locus_tag=Spro_0203 note='KEGG: eca:ECA4355 putative lipoprotein' product='putative lipoprotein' protein_id=ABV39313.1 transl_table=11
CP000826	GenBank	CDS	229834	230499	+	-1	.	codon_start=1 db_xref=GI:157320217 db_xref=InterPro:IPR003744 locus_tag=Spro_0204 note='TIGRFAM: conserved hypothetical integral membrane protein; PFAM: protein of unknown function DUF165; KEGG: yen:YE0216 hypothetical protein' product='conserved hypothetical integral membrane protein' protein_id=ABV39314.1 transl_table=11
CP000826	GenBank	CDS	230845	231090	+	1	.	codon_start=1 db_xref=GI:157320218 db_xref=InterPro:IPR001455 locus_tag=Spro_0205 note='PFAM: SirA family protein; KEGG: ypi:YpsIP31758_0232 sulfurtransferase TusA' product='SirA family protein' protein_id=ABV39315.1 transl_table=11
CP000826	GenBank	CDS	231066	232232	+	-1	.	codon_start=1 db_xref=GI:157320219 locus_tag=Spro_0206 note='KEGG: plu:plu0508 hypothetical protein' product='conserved hypothetical protein' protein_id=ABV39316.1 transl_table=11
CP000826	GenBank	CDS	232232	233368	+	-1	.	codon_start=1 db_xref=GI:157320220 locus_tag=Spro_0207 note='KEGG: plu:plu0509 hypothetical protein' product='conserved hypothetical protein' protein_id=ABV39317.1 transl_table=11
CP000826	GenBank	CDS	233368	234438	+	-1	.	codon_start=1 db_xref=GI:157320221 locus_tag=Spro_0208 note='KEGG: stt:t3689 hypothetical protein' product='conserved hypothetical protein' protein_id=ABV39318.1 transl_table=11
CP000826	GenBank	CDS	234592	236907	+	-1	.	codon_start=1 db_xref=GI:157320222 db_xref=InterPro:IPR001366 db_xref=InterPro:IPR001757 db_xref=InterPro:IPR001969 db_xref=InterPro:IPR005834 db_xref=InterPro:IPR006121 db_xref=InterPro:IPR006404 db_xref=InterPro:IPR006416 db_xref=InterPro:IPR008250 locus_tag=Spro_0209 note='TIGRFAM: ATPase, P-type (transporting), HAD superfamily, subfamily IC; cadmium-translocating P-type ATPase; heavy metal tr…
CP000826	GenBank	CDS	237472	238986	+	1	.	EC_number=3.4.24.40 codon_start=1 db_xref=GI:157320223 db_xref=InterPro:IPR001343 db_xref=InterPro:IPR001818 db_xref=InterPro:IPR006025 db_xref=InterPro:IPR006026 db_xref=InterPro:IPR013858 locus_tag=Spro_0210 note='KEGG: eca:ECA2785 metalloprotease; PFAM: Hemolysin-type calcium-binding region; peptidase M10A and M12B matrixin and adamalysin; Peptidase M10 serralysin; SMART: peptidase metallopept…
CP000826	GenBank	CDS	239102	239416	+	1	.	codon_start=1 db_xref=GI:157320224 db_xref=InterPro:IPR003086 locus_tag=Spro_0211 note='PFAM: metalloprotease inhibitor I38; KEGG: pap:PSPA7_4142 alkaline proteinase inhibitor AprI' product='metalloprotease inhibitor I38' protein_id=ABV39321.1 transl_table=11
CP000826	GenBank	CDS	239454	240080	+	-1	.	codon_start=1 db_xref=GI:157320225 db_xref=InterPro:IPR012506 locus_tag=Spro_0212 note='PFAM: YhhN family protein; KEGG: yen:YE0219 hypothetical protein' product='YhhN family protein' protein_id=ABV39322.1 transl_table=11
CP000826	GenBank	CDS	240272	241024	+	-1	.	codon_start=1 db_xref=GI:157320226 db_xref=InterPro:IPR000792 locus_tag=Spro_0213 note='PFAM: regulatory protein LuxR' product='transcriptional regulator, LuxR family' protein_id=ABV39323.1 transl_table=11
CP000826	GenBank	CDS	241085	242242	+	-1	.	codon_start=1 db_xref=GI:157320227 db_xref=InterPro:IPR010888 locus_tag=Spro_0214 note='PFAM: CblD family pilus biogenesis initiator protein; KEGG: stt:t2547 putative fimbrail protein' product='CblD family pilus biogenesis initiator protein' protein_id=ABV39324.1 transl_table=11
CP000826	GenBank	CDS	242263	244890	+	-1	.	codon_start=1 db_xref=GI:157320228 locus_tag=Spro_0215 note='KEGG: spt:SPA2453 outermembrane fimbrial usher protein' product='outermembrane fimbrial usher protein' protein_id=ABV39325.1 transl_table=11
CP000826	GenBank	CDS	244975	245508	+	-1	.	codon_start=1 db_xref=GI:157320229 db_xref=InterPro:IPR007540 locus_tag=Spro_0216 note='PFAM: CS1 type fimbrial major subunit; KEGG: sec:SC0301 putative fimbrial subunit' product='CS1 type fimbrial major subunit' protein_id=ABV39326.1 transl_table=11
CP000826	GenBank	CDS	245518	246252	+	-1	.	codon_start=1 db_xref=GI:157320230 locus_tag=Spro_0217 note='KEGG: stt:t2550 putative fimbrial protein' product='putative fimbrial protein' protein_id=ABV39327.1 transl_table=11
CP000826	GenBank	CDS	246627	247202	+	-1	.	codon_start=1 db_xref=GI:157320231 db_xref=InterPro:IPR002104 locus_tag=Spro_0218 note='PFAM: integrase family protein; KEGG: stm:STM0716 putative phage integrase' product='integrase family protein' protein_id=ABV39328.1 transl_table=11
CP000826	GenBank	CDS	247450	247722	+	-1	.	codon_start=1 db_xref=GI:157320232 db_xref=InterPro:IPR009525 locus_tag=Spro_0219 note='PFAM: protein of unknown function DUF1145; KEGG: yen:YE0223 hypothetical protein' product='protein of unknown function DUF1145' protein_id=ABV39329.1 transl_table=11
CP000826	GenBank	CDS	247712	248332	+	-1	.	codon_start=1 db_xref=GI:157320233 db_xref=InterPro:IPR002052 db_xref=InterPro:IPR004398 locus_tag=Spro_0220 note='TIGRFAM: putative methyltransferase; PFAM: conserved hypothetical protein; KEGG: ypi:YpsIP31758_0238 putative methyltransferase' product='putative methyltransferase' protein_id=ABV39330.1 transl_table=11
CP000826	GenBank	CDS	248556	250163	+	1	.	codon_start=1 db_xref=GI:157320234 db_xref=InterPro:IPR000897 db_xref=InterPro:IPR003593 db_xref=InterPro:IPR004390 db_xref=InterPro:IPR013822 locus_tag=Spro_0221 note='KEGG: yen:YE0225 cell division protein; TIGRFAM: signal recognition particle-docking protein FtsY; PFAM: GTP-binding signal recognition particle SRP54 G- domain; GTP-binding signal recognition particle SRP54 helical bundle; SMART:…
CP000826	GenBank	CDS	250169	250840	+	1	.	codon_start=1 db_xref=GI:157320235 db_xref=InterPro:IPR003439 db_xref=InterPro:IPR003593 db_xref=InterPro:IPR005286 db_xref=InterPro:IPR013505 locus_tag=Spro_0222 note='KEGG: yen:YE0226 cell division ATP-binding protein; TIGRFAM: cell division ATP-binding protein FtsE; Type II (General) Secretory Pathway (IISP) Family protein; PFAM: ABC transporter related; SMART: AAA ATPase' product='Type II (Ge…
CP000826	GenBank	CDS	250830	251783	+	1	.	codon_start=1 db_xref=GI:157320236 db_xref=InterPro:IPR003838 db_xref=InterPro:IPR004513 locus_tag=Spro_0223 note='TIGRFAM: putative protein insertion ABC transporter, inner membrane subunit FtsX; PFAM: protein of unknown function DUF214; KEGG: ypi:YpsIP31758_0241 putative protein insertion permease FtsX' product='putative protein insertion ABC transporter, inner membrane subunit FtsX' protein_id…
CP000826	GenBank	CDS	252100	252957	+	1	.	codon_start=1 db_xref=GI:157320237 db_xref=InterPro:IPR000943 db_xref=InterPro:IPR007627 db_xref=InterPro:IPR007630 db_xref=InterPro:IPR012759 db_xref=InterPro:IPR014284 locus_tag=Spro_0224 note='TIGRFAM: RNA polymerase sigma factor RpoH; RNA polymerase sigma-70; PFAM: sigma-70 region 2 domain protein; sigma-70 region 4 domain protein; KEGG: yen:YE0228 RNA polymerase sigma-32 factor' product='RNA…
CP000826	GenBank	CDS	253017	255074	+	-1	.	codon_start=1 db_xref=GI:157320238 locus_tag=Spro_0225 note='KEGG: pen:PSEEN2727 hypothetical protein' product='conserved hypothetical protein' protein_id=ABV39335.1 transl_table=11
CP000826	GenBank	CDS	255061	256278	+	-1	.	codon_start=1 db_xref=GI:157320239 locus_tag=Spro_0226 note='KEGG: pen:PSEEN2726 hypothetical protein' product='conserved hypothetical protein' protein_id=ABV39336.1 transl_table=11
CP000826	GenBank	CDS	256275	256667	+	-1	.	codon_start=1 db_xref=GI:157320240 db_xref=InterPro:IPR000182 locus_tag=Spro_0227 note='PFAM: GCN5-related N-acetyltransferase; KEGG: yps:YPTB0225 putative acetyltransferase' product='GCN5-related N-acetyltransferase' protein_id=ABV39337.1 transl_table=11
CP000826	GenBank	CDS	257074	258189	+	1	.	codon_start=1 db_xref=GI:157320241 db_xref=InterPro:IPR000709 db_xref=InterPro:IPR001828 locus_tag=Spro_0228 note='PFAM: Extracellular ligand-binding receptor; KEGG: yen:YE0230 branched-chain amino acid-binding protein' product='Extracellular ligand-binding receptor' protein_id=ABV39338.1 transl_table=11
CP000826	GenBank	CDS	258306	259232	+	1	.	codon_start=1 db_xref=GI:157320242 db_xref=InterPro:IPR001851 locus_tag=Spro_0229 note='PFAM: inner-membrane translocator; KEGG: ypi:YpsIP31758_0245 high-affinity branched-chain amino acid ABC transporter, permease protein' product='inner-membrane translocator' protein_id=ABV39339.1 transl_table=11
CP000826	GenBank	CDS	259229	260512	+	1	.	codon_start=1 db_xref=GI:157320243 db_xref=InterPro:IPR001851 locus_tag=Spro_0230 note='PFAM: inner-membrane translocator; KEGG: yen:YE0232 high-affinity branched-chain amino acid transport system, permease protein' product='inner-membrane translocator' protein_id=ABV39340.1 transl_table=11
CP000826	GenBank	CDS	260509	261276	+	1	.	codon_start=1 db_xref=GI:157320244 db_xref=InterPro:IPR003439 db_xref=InterPro:IPR003593 locus_tag=Spro_0231 note='PFAM: ABC transporter related; SMART: AAA ATPase; KEGG: yen:YE0233 high-affinity branched-chain amino acid transport, ATP-binding protein' product='ABC transporter-related protein' protein_id=ABV39341.1 transl_table=11
CP000826	GenBank	CDS	261280	261981	+	1	.	codon_start=1 db_xref=GI:157320245 db_xref=InterPro:IPR003439 db_xref=InterPro:IPR003593 locus_tag=Spro_0232 note='PFAM: ABC transporter related; SMART: AAA ATPase; KEGG: yen:YE0234 high-affinity branched-chain amino acid transport, ATP-binding protein' product='ABC transporter-related protein' protein_id=ABV39342.1 transl_table=11
CP000826	GenBank	CDS	262024	263211	+	1	.	codon_start=1 db_xref=GI:157320246 db_xref=InterPro:IPR004839 locus_tag=Spro_0233 note='PFAM: aminotransferase class I and II; KEGG: eca:ECA4336 putative aminotransferase' product='putative transcriptional regulator, GntR family' protein_id=ABV39343.1 transl_table=11
CP000826	GenBank	CDS	263403	264722	+	1	.	codon_start=1 db_xref=GI:157320247 db_xref=InterPro:IPR006059 db_xref=InterPro:IPR006061 locus_tag=Spro_0234 note='PFAM: extracellular solute-binding protein family 1; KEGG: yen:YE0241 glycerol-3-phosphate-binding periplasmic protein' product='extracellular solute-binding protein family 1' protein_id=ABV39344.1 transl_table=11
CP000826	GenBank	CDS	264837	265724	+	1	.	codon_start=1 db_xref=GI:157320248 db_xref=InterPro:IPR000515 locus_tag=Spro_0235 note='PFAM: binding-protein-dependent transport systems inner membrane component; KEGG: yen:YE0242 sn-glycerol-3-phosphate transport system, permease protein' product='binding-protein-dependent transport systems inner membrane component' protein_id=ABV39345.1 transl_table=11
CP000826	GenBank	CDS	265721	266566	+	1	.	codon_start=1 db_xref=GI:157320249 db_xref=InterPro:IPR000515 locus_tag=Spro_0236 note='PFAM: binding-protein-dependent transport systems inner membrane component; KEGG: ypi:YpsIP31758_0258 glycerol-3-phosphate ABC transporter, permease protein' product='binding-protein-dependent transport systems inner membrane component' protein_id=ABV39346.1 transl_table=11
CP000826	GenBank	CDS	266571	267644	+	1	.	codon_start=1 db_xref=GI:157320250 db_xref=InterPro:IPR003439 db_xref=InterPro:IPR003593 db_xref=InterPro:IPR013611 locus_tag=Spro_0237 note='PFAM: ABC transporter related; Transport-associated OB domain protein; SMART: AAA ATPase; KEGG: yen:YE0244 sn-glycerol-3-phosphate transport, ATP-binding protein' product='ABC transporter-related protein' protein_id=ABV39347.1 transl_table=11
CP000826	GenBank	CDS	267641	268390	+	1	.	EC_number=3.1.4.46 codon_start=1 db_xref=GI:157320251 db_xref=InterPro:IPR004129 locus_tag=Spro_0238 note='PFAM: glycerophosphoryl diester phosphodiesterase; KEGG: ypp:YPDSF_3409 glycerophosphoryl diester phosphodiesterase' product='Glycerophosphodiester phosphodiesterase' protein_id=ABV39348.1 transl_table=11
CP000826	GenBank	CDS	268387	268716	+	-1	.	codon_start=1 db_xref=GI:157320252 locus_tag=Spro_0239 product='hypothetical protein' protein_id=ABV39349.1 transl_table=11
CP000826	GenBank	CDS	268869	269732	+	1	.	codon_start=1 db_xref=GI:157320253 db_xref=InterPro:IPR000620 db_xref=InterPro:IPR004779 locus_tag=Spro_0240 note='TIGRFAM: carboxylate/amino acid/amine transporter; PFAM: protein of unknown function DUF6 transmembrane; KEGG: ypp:YPDSF_3407 membrane protein' product='carboxylate/amino acid/amine transporter' protein_id=ABV39350.1 transl_table=11
CP000826	GenBank	CDS	269766	270716	+	-1	.	codon_start=1 db_xref=GI:157320254 db_xref=InterPro:IPR000847 db_xref=InterPro:IPR005119 locus_tag=Spro_0241 note='PFAM: regulatory protein LysR; LysR substrate-binding; KEGG: ypi:YpsIP31758_0262 transcriptional regulator MetR' product='transcriptional regulator, LysR family' protein_id=ABV39351.1 transl_table=11
CP000826	GenBank	CDS	270822	273098	+	1	.	EC_number=2.1.1.14 codon_start=1 db_xref=GI:157320255 db_xref=InterPro:IPR002629 db_xref=InterPro:IPR006276 db_xref=InterPro:IPR013215 locus_tag=Spro_0242 note='KEGG: yps:YPTB0248 5-methyltetrahydropteroyltriglutamate--homocysteine methyltransferase; TIGRFAM: 5-methyltetrahydropteroyltriglutamate--homocysteine S-methyltransferase; PFAM: Methionine synthase vitamin-B12 independent; Cobalamin-indep…
CP000826	GenBank	CDS	273203	274039	+	-1	.	EC_number=3.1.1.45 codon_start=1 db_xref=GI:157320256 db_xref=InterPro:IPR002925 locus_tag=Spro_0243 note='PFAM: dienelactone hydrolase; KEGG: ypi:YpsIP31758_0265 dienelactone hydrolase family protein' product=Carboxymethylenebutenolidase protein_id=ABV39353.1 transl_table=11
CP000826	GenBank	CDS	274546	275307	+	1	.	codon_start=1 db_xref=GI:157320257 db_xref=InterPro:IPR000845 db_xref=InterPro:IPR010058 locus_tag=Spro_0244 note='TIGRFAM: uridine phosphorylase; PFAM: purine or other phosphorylase family 1; KEGG: yen:YE0251 uridine phosphorylase' product='uridine phosphorylase' protein_id=ABV39354.1 transl_table=11
CP000826	GenBank	CDS	275478	276260	+	1	.	codon_start=1 db_xref=GI:157320258 locus_tag=Spro_0245 note='KEGG: yen:YE0252 hypothetical protein' product='protein tyrosine/serine phosphatase' protein_id=ABV39355.1 transl_table=11
CP000826	GenBank	CDS	276348	276878	+	1	.	codon_start=1 db_xref=GI:157320259 locus_tag=Spro_0246 note='KEGG: ypi:YpsIP31758_0269 DedA family protein' product='DedA family protein' protein_id=ABV39356.1 transl_table=11
CP000826	GenBank	CDS	277019	278566	+	1	.	codon_start=1 db_xref=GI:157320260 db_xref=InterPro:IPR003798 locus_tag=Spro_0247 note='PFAM: protein of unknown function DUF195; KEGG: ypi:YpsIP31758_0270 RmuC domain protein' product='protein of unknown function DUF195' protein_id=ABV39357.1 transl_table=11
CP000826	GenBank	CDS	278646	279401	+	1	.	codon_start=1 db_xref=GI:157320261 db_xref=InterPro:IPR004033 db_xref=InterPro:IPR013216 db_xref=InterPro:IPR013217 locus_tag=Spro_0248 note='TIGRFAM: ubiquinone/menaquinone biosynthesis methyltransferase; PFAM: UbiE/COQ5 methyltransferase; Methyltransferase type 11; Methyltransferase type 12; KEGG: ypi:YpsIP31758_0271 ubiquinone/menaquinone biosynthesis methyltransferase UbiE' product='ubiquinon…
CP000826	GenBank	CDS	279403	280023	+	1	.	codon_start=1 db_xref=GI:157320262 db_xref=InterPro:IPR003033 locus_tag=Spro_0249 note='PFAM: Sterol-binding domain protein; KEGG: yen:YE0257 hypothetical protein' product='Sterol-binding domain protein' protein_id=ABV39359.1 transl_table=11
CP000826	GenBank	CDS	280020	281651	+	1	.	codon_start=1 db_xref=GI:157320263 db_xref=InterPro:IPR004147 db_xref=InterPro:IPR010232 locus_tag=Spro_0250 note='TIGRFAM: 2-polyprenylphenol 6-hydroxylase; PFAM: ABC-1 domain protein; KEGG: yen:YE0258 ubiquinone biosynthesis protein' product='2-polyprenylphenol 6-hydroxylase' protein_id=ABV39360.1 transl_table=11
CP000826	GenBank	CDS	281732	281995	+	1	.	codon_start=1 db_xref=GI:157320264 db_xref=InterPro:IPR003369 db_xref=InterPro:IPR006312 locus_tag=Spro_0251 note='TIGRFAM: twin-arginine translocation protein, TatA/E family subunit; PFAM: sec-independent translocation protein mttA/Hcf106; KEGG: plu:plu4410 sec-independent protein translocase protein' product='twin-arginine translocation protein, TatA/E family subunit' protein_id=ABV39361.1 tran…
CP000826	GenBank	CDS	281999	282565	+	1	.	codon_start=1 db_xref=GI:157320265 db_xref=InterPro:IPR003369 db_xref=InterPro:IPR003998 locus_tag=Spro_0252 note='TIGRFAM: twin-arginine translocation protein, TatB subunit; PFAM: sec-independent translocation protein mttA/Hcf106; KEGG: yps:YPTB0259 sec-independent protein translocase protein TatB' product='twin-arginine translocation protein, TatB subunit' protein_id=ABV39362.1 transl_table=11
CP000826	GenBank	CDS	282569	283339	+	1	.	codon_start=1 db_xref=GI:157320266 db_xref=InterPro:IPR002033 locus_tag=Spro_0253 note='TIGRFAM: Sec-independent protein translocase, TatC subunit; PFAM: Sec-independent periplasmic protein translocase; KEGG: ypi:YpsIP31758_0276 twin arginine-targeting protein translocase TatC' product='Sec-independent protein translocase, TatC subunit' protein_id=ABV39363.1 transl_table=11
CP000826	GenBank	CDS	283392	284174	+	1	.	codon_start=1 db_xref=GI:157320267 db_xref=InterPro:IPR001130 locus_tag=Spro_0254 note='PFAM: TatD-related deoxyribonuclease; KEGG: yen:YE0262 deoxyribonuclease TatD (pseudogene)' product='TatD-related deoxyribonuclease' protein_id=ABV39364.1 transl_table=11
CP000826	GenBank	CDS	284189	285211	+	1	.	EC_number=4.2.1.24 codon_start=1 db_xref=GI:157320268 db_xref=InterPro:IPR001731 locus_tag=Spro_0255 note='PFAM: delta-aminolevulinic acid dehydratase; KEGG: yen:YE0263 delta-aminolevulinic acid dehydratase' product='Porphobilinogen synthase' protein_id=ABV39365.1 transl_table=11
CP000826	GenBank	CDS	285258	285746	+	-1	.	codon_start=1 db_xref=GI:157320269 db_xref=InterPro:IPR006645 db_xref=InterPro:IPR010215 locus_tag=Spro_0256 note='TIGRFAM: transcriptional activator RfaH; PFAM: NGN domain protein; KEGG: eca:ECA0204 transcriptional activator' product='transcriptional acivator RfaH' protein_id=ABV39366.1 transl_table=11
CP000826	GenBank	CDS	285991	286716	+	1	.	EC_number=3.4.13.21 codon_start=1 db_xref=GI:157320270 db_xref=InterPro:IPR005320 locus_tag=Spro_0257 note='PFAM: peptidase S51 dipeptidase E; KEGG: aha:AHA_3293 dipeptidase E' product='Dipeptidase E' protein_id=ABV39367.1 transl_table=11
CP000826	GenBank	CDS	286781	288301	+	1	.	codon_start=1 db_xref=GI:157320271 db_xref=InterPro:IPR002830 locus_tag=Spro_0258 note='TIGRFAM: UbiD family decarboxylase; PFAM: Carboxylyase-related protein; KEGG: yen:YE0265 hypothetical protein' product='UbiD family decarboxylase' protein_id=ABV39368.1 transl_table=11
CP000826	GenBank	CDS	288352	289053	+	1	.	codon_start=1 db_xref=GI:157320272 db_xref=InterPro:IPR001221 db_xref=InterPro:IPR001433 db_xref=InterPro:IPR008333 locus_tag=Spro_0259 note='PFAM: oxidoreductase FAD/NAD(P)-binding domain protein; Oxidoreductase FAD-binding domain protein; KEGG: ypi:YpsIP31758_0281 NAD(P)H-flavin reductase' product='oxidoreductase FAD/NAD(P)-binding domain protein' protein_id=ABV39369.1 transl_table=11
CP000826	GenBank	CDS	289224	290387	+	-1	.	EC_number=2.1.1.63 codon_start=1 db_xref=GI:157320273 db_xref=InterPro:IPR001412 db_xref=InterPro:IPR002155 db_xref=InterPro:IPR012805 locus_tag=Spro_0260 note='KEGG: yen:YE0267 3-ketoacyl-CoA thiolase; TIGRFAM: acetyl-CoA acetyltransferase; acetyl-CoA C-acyltransferase FadA; PFAM: Thiolase' product='acetyl-CoA C-acyltransferase FadA' protein_id=ABV39370.1 transl_table=11
CP000826	GenBank	CDS	290398	292587	+	-1	.	codon_start=1 db_xref=GI:157320274 db_xref=InterPro:IPR001753 db_xref=InterPro:IPR006108 db_xref=InterPro:IPR006176 db_xref=InterPro:IPR006180 db_xref=InterPro:IPR012799 locus_tag=Spro_0261 note='TIGRFAM: fatty oxidation complex, alpha subunit FadB; PFAM: Enoyl-CoA hydratase/isomerase; 3-hydroxyacyl-CoA dehydrogenase domain protein; 3-hydroxyacyl-CoA dehydrogenase NAD-binding; KEGG: yen:YE0268 fa…
CP000826	GenBank	CDS	292821	294017	+	1	.	codon_start=1 db_xref=GI:157320275 db_xref=InterPro:IPR001411 db_xref=InterPro:IPR007114 db_xref=InterPro:IPR011701 locus_tag=Spro_0262 note='PFAM: major facilitator superfamily MFS_1; KEGG: aha:AHA_1632 probable MFS transporter' product='major facilitator superfamily MFS_1' protein_id=ABV39372.1 transl_table=11
CP000826	GenBank	CDS	294135	295466	+	1	.	codon_start=1 db_xref=GI:157320276 db_xref=InterPro:IPR000994 db_xref=InterPro:IPR001131 locus_tag=Spro_0263 note='PFAM: peptidase M24; KEGG: ypi:YpsIP31758_0284 Xaa-Pro dipeptidase' product='peptidase M24' protein_id=ABV39373.1 transl_table=11
CP000826	GenBank	CDS	295466	296080	+	1	.	codon_start=1 db_xref=GI:157320277 db_xref=InterPro:IPR001498 db_xref=InterPro:IPR015269 db_xref=InterPro:IPR015796 locus_tag=Spro_0264 note='PFAM: protein of unknown function UPF0029; Domain of unknown function DUF1949; KEGG: ypi:YpsIP31758_0285 hypothetical protein' product='protein of unknown function UPF0029' protein_id=ABV39374.1 transl_table=11
CP000826	GenBank	CDS	296115	297566	+	1	.	codon_start=1 db_xref=GI:157320278 db_xref=InterPro:IPR003445 db_xref=InterPro:IPR004772 locus_tag=Spro_0265 note='TIGRFAM: potassium uptake protein, TrkH family; PFAM: cation transporter; KEGG: yps:YPTB0270 Trk system potassium uptake protein TrkH' product='potassium uptake protein, TrkH family' protein_id=ABV39375.1 transl_table=11
CP000826	GenBank	CDS	297589	298122	+	1	.	EC_number=1.3.3.4 codon_start=1 db_xref=GI:157320279 db_xref=InterPro:IPR001226 db_xref=InterPro:IPR008254 locus_tag=Spro_0266 note='KEGG: yen:YE0273 protoporphyrinogen oxidase' product='Protoporphyrinogen oxidase' protein_id=ABV39376.1 transl_table=11
CP000826	GenBank	rRNA	298569	300103	+	1	.	locus_tag=Spro_R0007 product='16S ribosomal RNA'
CP000826	GenBank	gene	300248	300323	+	1	.	locus_tag=Spro_R0008 note=tRNA-Glu1
CP000826	GenBank	tRNA	300248	300323	+	1	.	locus_tag=Spro_R0008 product=tRNA-Glu
CP000826	GenBank	rRNA	300559	303468	+	1	.	locus_tag=Spro_R0009 product='23S ribosomal RNA'
CP000826	GenBank	rRNA	303567	303682	+	1	.	locus_tag=Spro_R0010 product='5S ribosomal RNA'
CP000826	GenBank	CDS	304136	305173	+	1	.	EC_number=1.1.1.158 codon_start=1 db_xref=GI:157320280 db_xref=InterPro:IPR003170 db_xref=InterPro:IPR006094 db_xref=InterPro:IPR011601 locus_tag=Spro_0267 note='KEGG: eca:ECA0213 UDP-N-acetylenolpyruvoylglucosamine reductase; TIGRFAM: UDP-N-acetylenolpyruvoylglucosamine reductase; PFAM: FAD linked oxidase domain protein; UDP-N-acetylenolpyruvoylglucosamine reductase domain protein' product='UDP-…
CP000826	GenBank	CDS	305170	306132	+	1	.	EC_number=6.3.4.15 codon_start=1 db_xref=GI:157320281 db_xref=InterPro:IPR003142 db_xref=InterPro:IPR004143 db_xref=InterPro:IPR004408 db_xref=InterPro:IPR004409 db_xref=InterPro:IPR013196 locus_tag=Spro_0268 note='KEGG: yen:YE0275 bifunctional protein BirA; TIGRFAM: biotin--acetyl-CoA-carboxylase ligase; biotin operon repressor; PFAM: biotin protein ligase domain protein; biotin/lipoate A/B prot…
CP000826	GenBank	CDS	306179	307129	+	-1	.	EC_number=2.7.1.33 codon_start=1 db_xref=GI:157320282 db_xref=InterPro:IPR004566 db_xref=InterPro:IPR006083 locus_tag=Spro_0269 note='KEGG: ypi:YpsIP31758_3870 pantothenate kinase; TIGRFAM: pantothenate kinase; PFAM: phosphoribulokinase/uridine kinase' product='pantothenate kinase' protein_id=ABV39379.1 transl_table=11
CP000826	GenBank	gene	307568	307643	+	1	.	locus_tag=Spro_R0011 note=tRNA-Thr1
CP000826	GenBank	tRNA	307568	307643	+	1	.	locus_tag=Spro_R0011 product=tRNA-Thr
CP000826	GenBank	gene	307668	307752	+	1	.	locus_tag=Spro_R0012 note=tRNA-Tyr1
CP000826	GenBank	tRNA	307668	307752	+	1	.	locus_tag=Spro_R0012 product=tRNA-Tyr
CP000826	GenBank	gene	307952	308026	+	1	.	locus_tag=Spro_R0013 note=tRNA-Gly1
CP000826	GenBank	tRNA	307952	308026	+	1	.	locus_tag=Spro_R0013 product=tRNA-Gly
CP000826	GenBank	gene	308033	308108	+	1	.	locus_tag=Spro_R0014 note=tRNA-Thr2
CP000826	GenBank	tRNA	308033	308108	+	1	.	locus_tag=Spro_R0014 product=tRNA-Thr
CP000826	GenBank	CDS	308218	309402	+	1	.	codon_start=1 db_xref=GI:157320283 db_xref=InterPro:IPR000795 db_xref=InterPro:IPR004160 db_xref=InterPro:IPR004161 db_xref=InterPro:IPR004541 db_xref=InterPro:IPR005225 locus_tag=Spro_0270 note='TIGRFAM: translation elongation factor Tu; small GTP-binding protein; PFAM: protein synthesis factor GTP-binding; elongation factor Tu domain protein; elongation factor Tu domain 2 protein; KEGG: ypi:Yps…
CP000826	GenBank	CDS	309660	310043	+	1	.	codon_start=1 db_xref=GI:157320284 db_xref=InterPro:IPR001901 db_xref=InterPro:IPR005807 locus_tag=Spro_0271 note='TIGRFAM: preprotein translocase, SecE subunit; PFAM: protein secE/sec61-gamma protein; KEGG: yen:YE0279 preprotein translocase SecE subunit' product='preprotein translocase, SecE subunit' protein_id=ABV39381.1 transl_table=11
CP000826	GenBank	CDS	310045	310590	+	1	.	codon_start=1 db_xref=GI:157320285 db_xref=InterPro:IPR001062 db_xref=InterPro:IPR005824 db_xref=InterPro:IPR006645 db_xref=InterPro:IPR015869 locus_tag=Spro_0272 note='TIGRFAM: transcription termination/antitermination factor NusG; PFAM: KOW domain protein; NGN domain protein; KEGG: yen:YE0280 transcription antitermination protein' product='NusG antitermination factor' protein_id=ABV39382.1 tran…
CP000826	GenBank	CDS	310749	311177	+	1	.	codon_start=1 db_xref=GI:157320286 db_xref=InterPro:IPR000911 db_xref=InterPro:IPR006519 locus_tag=Spro_0273 note='PFAM: ribosomal protein L11; KEGG: sgl:SG0130 50S ribosomal protein L11' product='ribosomal protein L11' protein_id=ABV39383.1 transl_table=11
CP000826	GenBank	CDS	311181	311885	+	1	.	codon_start=1 db_xref=GI:157320287 db_xref=InterPro:IPR002143 db_xref=InterPro:IPR005878 locus_tag=Spro_0274 note='PFAM: ribosomal protein L1; KEGG: ent:Ent638_0194 ribosomal protein L1' product='ribosomal protein L1' protein_id=ABV39384.1 transl_table=11
CP000826	GenBank	CDS	312228	312725	+	1	.	codon_start=1 db_xref=GI:157320288 db_xref=InterPro:IPR001790 db_xref=InterPro:IPR002363 locus_tag=Spro_0275 note='PFAM: ribosomal protein L10; KEGG: eca:ECA0221 50S ribosomal protein L10' product='ribosomal protein L10' protein_id=ABV39385.1 transl_table=11
CP000826	GenBank	CDS	312788	313153	+	1	.	codon_start=1 db_xref=GI:157320289 db_xref=InterPro:IPR000206 db_xref=InterPro:IPR013823 locus_tag=Spro_0276 note='TIGRFAM: ribosomal protein L7/L12; PFAM: Ribosomal protein L7/L12; KEGG: ent:Ent638_0196 ribosomal protein L7/L12' product='ribosomal protein L7/L12' protein_id=ABV39386.1 transl_table=11
CP000826	GenBank	CDS	313487	317515	+	1	.	codon_start=1 db_xref=GI:157320290 db_xref=InterPro:IPR007120 db_xref=InterPro:IPR007121 db_xref=InterPro:IPR007641 db_xref=InterPro:IPR007642 db_xref=InterPro:IPR007644 db_xref=InterPro:IPR007645 db_xref=InterPro:IPR010243 locus_tag=Spro_0277 note='TIGRFAM: DNA-directed RNA polymerase, beta subunit; PFAM: RNA polymerase Rpb2 domain 6; RNA polymerase Rpb2 domain 7; RNA polymerase Rpb2 domain 2; R…
CP000826	GenBank	CDS	317634	321860	+	1	.	codon_start=1 db_xref=GI:157320291 db_xref=InterPro:IPR000722 db_xref=InterPro:IPR006592 db_xref=InterPro:IPR007066 db_xref=InterPro:IPR007080 db_xref=InterPro:IPR007081 db_xref=InterPro:IPR007083 db_xref=InterPro:IPR012754 locus_tag=Spro_0278 note='KEGG: yen:YE0287 DNA-directed RNA polymerase beta' chain; TIGRFAM: DNA-directed RNA polymerase, beta' subunit; PFAM: RNA polymerase alpha subunit; RN…
CP000826	GenBank	CDS	322193	323326	+	-1	.	codon_start=1 db_xref=GI:157320292 db_xref=InterPro:IPR007197 db_xref=InterPro:IPR010722 db_xref=InterPro:IPR012726 locus_tag=Spro_0279 note='TIGRFAM: thiazole biosynthesis protein ThiH; PFAM: Radical SAM domain protein; biotin and thiamin synthesis associated; KEGG: ypi:YpsIP31758_3857 thiazole biosynthesis protein ThiH' product='thiazole biosynthesis protein ThiH' protein_id=ABV39389.1 transl_t…
CP000826	GenBank	CDS	323326	324105	+	-1	.	codon_start=1 db_xref=GI:157320293 db_xref=InterPro:IPR008867 locus_tag=Spro_0280 note='PFAM: thiazole biosynthesis family protein; KEGG: yen:YE0290 thiamine biosynthesis protein' product='thiazole biosynthesis family protein' protein_id=ABV39390.1 transl_table=11
CP000826	GenBank	CDS	324107	324307	+	-1	.	codon_start=1 db_xref=GI:157320294 db_xref=InterPro:IPR003749 db_xref=InterPro:IPR010035 locus_tag=Spro_0281 note='TIGRFAM: thiamine biosynthesis protein ThiS; PFAM: thiamineS protein; KEGG: plu:plu0483 thiS protein' product='thiamine biosynthesis protein ThiS' protein_id=ABV39391.1 transl_table=11
CP000826	GenBank	CDS	324304	325053	+	-1	.	codon_start=1 db_xref=GI:157320295 db_xref=InterPro:IPR000594 db_xref=InterPro:IPR007901 locus_tag=Spro_0282 note='PFAM: UBA/THIF-type NAD/FAD binding protein; MoeZ/MoeB domain protein; KEGG: eca:ECA0230 thiamine biosynthesis adenylyltransferase' product='UBA/THIF-type NAD/FAD binding protein' protein_id=ABV39392.1 transl_table=11
CP000826	GenBank	CDS	325058	325696	+	-1	.	EC_number=2.5.1.3 codon_start=1 db_xref=GI:157320296 db_xref=InterPro:IPR003733 locus_tag=Spro_0283 note='KEGG: eca:ECA0231 thiamine-phosphate pyrophosphorylase; TIGRFAM: thiamine-phosphate pyrophosphorylase; PFAM: thiamine monophosphate synthase' product='thiamine-phosphate pyrophosphorylase' protein_id=ABV39393.1 transl_table=11
CP000826	GenBank	CDS	325689	327632	+	-1	.	codon_start=1 db_xref=GI:157320297 db_xref=InterPro:IPR002817 locus_tag=Spro_0284 note='PFAM: thiamine biosynthesis protein ThiC; KEGG: ypi:YpsIP31758_3853 thiamine biosynthesis protein ThiC' product='thiamine biosynthesis protein ThiC' protein_id=ABV39394.1 transl_table=11
CP000826	GenBank	CDS	327912	328415	+	-1	.	codon_start=1 db_xref=GI:157320298 db_xref=InterPro:IPR007448 locus_tag=Spro_0285 note='PFAM: regulator of RNA polymerase sigma(70) subunit Rsd/AlgQ; KEGG: yen:YE0295 regulator of sigma D' product='regulator of RpoD, Rsd/AlgQ' protein_id=ABV39395.1 transl_table=11
CP000826	GenBank	CDS	328515	329282	+	1	.	EC_number=3.6.1.22 codon_start=1 db_xref=GI:157320299 db_xref=InterPro:IPR000086 db_xref=InterPro:IPR015375 db_xref=InterPro:IPR015376 locus_tag=Spro_0286 note='PFAM: NUDIX hydrolase; NADH pyrophosphatase-like ; Zinc ribbon NADH pyrophosphatase; KEGG: yen:YE0296 hypothetical protein' product='NAD(+) diphosphatase' protein_id=ABV39396.1 transl_table=11
CP000826	GenBank	CDS	329323	330387	+	1	.	EC_number=4.1.1.37 codon_start=1 db_xref=GI:157320300 db_xref=InterPro:IPR000257 db_xref=InterPro:IPR006361 locus_tag=Spro_0287 note='KEGG: yen:YE0297 uroporphyrinogen decarboxylase; TIGRFAM: uroporphyrinogen decarboxylase; PFAM: Uroporphyrinogen decarboxylase (URO-D)' product='uroporphyrinogen decarboxylase' protein_id=ABV39397.1 transl_table=11
CP000826	GenBank	CDS	330397	331083	+	1	.	EC_number=3.1.21.7 codon_start=1 db_xref=GI:157320301 db_xref=InterPro:IPR007581 locus_tag=Spro_0288 note='PFAM: Endonuclease V; KEGG: stm:STM4168 endonuclease V (deoxyinosine 3'endoduclease)' product='Deoxyribonuclease V' protein_id=ABV39398.1 transl_table=11
CP000826	GenBank	CDS	331132	331722	+	1	.	codon_start=1 db_xref=GI:157320302 db_xref=InterPro:IPR007338 locus_tag=Spro_0289 note='PFAM: protein of unknown function DUF416; KEGG: yen:YE0299 hypothetical protein' product='protein of unknown function DUF416' protein_id=ABV39399.1 transl_table=11
CP000826	GenBank	CDS	331911	332183	+	1	.	codon_start=1 db_xref=GI:157320303 db_xref=InterPro:IPR000119 locus_tag=Spro_0290 note='PFAM: histone family protein DNA-binding protein; KEGG: yen:YE0300 DNA-binding protein HU-alpha' product='histone family protein DNA-binding protein' protein_id=ABV39400.1 transl_table=11
CP000826	GenBank	CDS	332253	332891	+	1	.	codon_start=1 db_xref=GI:157320304 db_xref=InterPro:IPR010858 locus_tag=Spro_0291 note='PFAM: protein of unknown function DUF1481; KEGG: yen:YE0301 hypothetical protein' product='protein of unknown function DUF1481' protein_id=ABV39401.1 transl_table=11
CP000826	GenBank	CDS	332937	334220	+	-1	.	EC_number=6.3.4.13 codon_start=1 db_xref=GI:157320305 db_xref=InterPro:IPR000115 db_xref=InterPro:IPR003806 db_xref=InterPro:IPR011761 locus_tag=Spro_0292 note='KEGG: yps:YPTB0299 phosphoribosylamine--glycine ligase; TIGRFAM: phosphoribosylamine--glycine ligase; PFAM: phosphoribosylglycinamide synthetase; protein of unknown function DUF201' product='phosphoribosylamine--glycine ligase' protein_id…
CP000826	GenBank	CDS	334269	335858	+	-1	.	EC_number=3.5.4.10 codon_start=1 db_xref=GI:157320306 db_xref=InterPro:IPR002695 db_xref=InterPro:IPR011607 db_xref=InterPro:IPR013982 locus_tag=Spro_0293 note='KEGG: yps:YPTB0300 phosphoribosylaminoimidazolecarboxamide formyltransferase; TIGRFAM: phosphoribosylaminoimidazolecarboxamide formyltransferase/IMP cyclohydrolase; PFAM: MGS domain protein; AICARFT/IMPCHase bienzyme formylation region' p…
CP000826	GenBank	rRNA	336532	338066	+	1	.	locus_tag=Spro_R0015 product='16S ribosomal RNA'
CP000826	GenBank	gene	338141	338217	+	1	.	locus_tag=Spro_R0016 note=tRNA-Ile1
CP000826	GenBank	tRNA	338141	338217	+	1	.	locus_tag=Spro_R0016 product=tRNA-Ile
CP000826	GenBank	gene	338255	338330	+	1	.	locus_tag=Spro_R0017 note=tRNA-Ala1
CP000826	GenBank	tRNA	338255	338330	+	1	.	locus_tag=Spro_R0017 product=tRNA-Ala
CP000826	GenBank	rRNA	338536	341444	+	1	.	locus_tag=Spro_R0018 product='23S ribosomal RNA'
CP000826	GenBank	rRNA	341546	341661	+	1	.	locus_tag=Spro_R0019 product='5S ribosomal RNA'
CP000826	GenBank	CDS	341925	347828	+	1	.	codon_start=1 db_xref=GI:157320307 db_xref=InterPro:IPR000421 db_xref=InterPro:IPR002048 db_xref=InterPro:IPR002591 locus_tag=Spro_0294 note='PFAM: coagulation factor 5/8 type domain protein; type I phosphodiesterase/nucleotide pyrophosphatase; KEGG: fno:Fnod_0251 hypothetical protein' product='coagulation factor 5/8 type domain protein' protein_id=ABV39404.1 transl_table=11
CP000826	GenBank	CDS	347914	349566	+	-1	.	codon_start=1 db_xref=GI:157320308 db_xref=InterPro:IPR001734 db_xref=InterPro:IPR014083 locus_tag=Spro_0295 note='TIGRFAM: SSS sodium solute transporter superfamily; Cation/acetate symporter ActP; PFAM: Na+/solute symporter; KEGG: yen:YE0307 putative transmembrane transport protein' product='Cation/acetate symporter ActP' protein_id=ABV39405.1 transl_table=11
CP000826	GenBank	CDS	349563	349874	+	-1	.	codon_start=1 db_xref=GI:157320309 db_xref=InterPro:IPR007436 locus_tag=Spro_0296 note='PFAM: protein of unknown function DUF485; KEGG: yen:YE0308 hypothetical protein' product='protein of unknown function DUF485' protein_id=ABV39406.1 transl_table=11
CP000826	GenBank	CDS	349967	351925	+	-1	.	codon_start=1 db_xref=GI:157320310 db_xref=InterPro:IPR000873 db_xref=InterPro:IPR011904 locus_tag=Spro_0297 note='TIGRFAM: acetate--CoA ligase; PFAM: AMP-dependent synthetase and ligase; KEGG: yen:YE0309 acetyl-coenzyme A synthetase' product='acetate--CoA ligase' protein_id=ABV39407.1 transl_table=11
CP000826	GenBank	CDS	352747	354063	+	1	.	codon_start=1 db_xref=GI:157320311 db_xref=InterPro:IPR001991 locus_tag=Spro_0298 note='PFAM: sodium:dicarboxylate symporter; KEGG: yen:YE0310 proton glutamate symport protein' product='sodium:dicarboxylate symporter' protein_id=ABV39408.1 transl_table=11
CP000826	GenBank	CDS	354129	354878	+	-1	.	codon_start=1 db_xref=GI:157320312 db_xref=InterPro:IPR002482 db_xref=InterPro:IPR002886 locus_tag=Spro_0299 note='PFAM: Peptidoglycan-binding LysM; peptidase M23B; KEGG: yen:YE2451 putative lipoprotein' product='peptidase M23B' protein_id=ABV39409.1 transl_table=11
CP000826	GenBank	CDS	355043	355789	+	1	.	codon_start=1 db_xref=GI:157320313 db_xref=InterPro:IPR002781 locus_tag=Spro_0300 note='PFAM: protein of unknown function DUF81; KEGG: yen:YE3446 hypothetical protein' product='protein of unknown function DUF81' protein_id=ABV39410.1 transl_table=11
CP000826	GenBank	gene	355873	355948	+	-1	.	locus_tag=Spro_R0020 note=tRNA-Phe3
CP000826	GenBank	tRNA	355873	355948	+	-1	.	locus_tag=Spro_R0020 product=tRNA-Phe
CP000826	GenBank	CDS	356010	356936	+	1	.	codon_start=1 db_xref=GI:157320314 locus_tag=Spro_0301 note='KEGG: eca:ECA0516 hypothetical protein' product='conserved hypothetical protein' protein_id=ABV39411.1 transl_table=11
CP000826	GenBank	CDS	356933	358288	+	1	.	codon_start=1 db_xref=GI:157320315 db_xref=InterPro:IPR007692 db_xref=InterPro:IPR007693 db_xref=InterPro:IPR007694 locus_tag=Spro_0302 note='TIGRFAM: replicative DNA helicase; PFAM: DnaB domain protein helicase domain protein; KEGG: plu:plu1031 unnamed protein product; similar to DNA helicase' product='replicative DNA helicase' protein_id=ABV39412.1 transl_table=11
CP000826	GenBank	CDS	358291	360027	+	1	.	codon_start=1 db_xref=GI:157320316 locus_tag=Spro_0303 note='KEGG: stt:t4228 hypothetical protein' product='conserved hypothetical protein' protein_id=ABV39413.1 transl_table=11
CP000826	GenBank	CDS	360027	360572	+	1	.	codon_start=1 db_xref=GI:157320317 locus_tag=Spro_0304 note='KEGG: eca:ECA0552 hypothetical protein' product='conserved hypothetical protein' protein_id=ABV39414.1 transl_table=11
CP000826	GenBank	CDS	360736	361365	+	1	.	codon_start=1 db_xref=GI:157320318 locus_tag=Spro_0305 note='KEGG: plu:plu1034 hypothetical protein' product='conserved hypothetical protein' protein_id=ABV39415.1 transl_table=11
CP000826	GenBank	CDS	361362	361625	+	1	.	codon_start=1 db_xref=GI:157320319 locus_tag=Spro_0306 note='KEGG: eca:ECA0522A hypothetical protein' product='conserved hypothetical protein' protein_id=ABV39416.1 transl_table=11
CP000826	GenBank	CDS	361740	363011	+	1	.	codon_start=1 db_xref=GI:157320320 locus_tag=Spro_0307 note='KEGG: plu:plu1035 hypothetical protein' product='conserved hypothetical protein' protein_id=ABV39417.1 transl_table=11
CP000826	GenBank	CDS	363199	363942	+	1	.	codon_start=1 db_xref=GI:157320321 db_xref=InterPro:IPR014996 locus_tag=Spro_0308 note='PFAM: Domain of unknown function DUF1845; KEGG: plu:plu1036 hypothetical protein' product='Domain of unknown function DUF1845' protein_id=ABV39418.1 transl_table=11
CP000826	GenBank	CDS	363939	364514	+	1	.	codon_start=1 db_xref=GI:157320322 locus_tag=Spro_0309 product='hypothetical protein' protein_id=ABV39419.1 transl_table=11
CP000826	GenBank	CDS	364529	366568	+	1	.	EC_number=5.99.1.2 codon_start=1 db_xref=GI:157320323 db_xref=InterPro:IPR000380 db_xref=InterPro:IPR003601 db_xref=InterPro:IPR003602 db_xref=InterPro:IPR005738 db_xref=InterPro:IPR006154 db_xref=InterPro:IPR006171 db_xref=InterPro:IPR013497 db_xref=InterPro:IPR013498 locus_tag=Spro_0310 note='KEGG: plu:plu1037 unnamed protein product; similar to DNA topoisomerase III; TIGRFAM: DNA topoisomerase…
CP000826	GenBank	CDS	367237	367704	+	1	.	codon_start=1 db_xref=GI:157320324 locus_tag=Spro_0311 note='KEGG: plu:plu1038 hypothetical protein' product='conserved hypothetical protein' protein_id=ABV39421.1 transl_table=11
CP000826	GenBank	CDS	367777	368283	+	1	.	codon_start=1 db_xref=GI:157320325 db_xref=InterPro:IPR000424 db_xref=InterPro:IPR011344 locus_tag=Spro_0312 note='TIGRFAM: single-strand binding protein; PFAM: single-strand binding protein/Primosomal replication protein n; KEGG: yen:YE3844 single-strand binding protein' product='single-strand binding protein' protein_id=ABV39422.1 transl_table=11
CP000826	GenBank	CDS	368618	368785	+	-1	.	codon_start=1 db_xref=GI:157320326 locus_tag=Spro_0313 note='KEGG: ent:Ent638_1532 helix-turn-helix-domain containing protein, AraC type' product='hypothetical protein' protein_id=ABV39423.1 transl_table=11
CP000826	GenBank	CDS	368807	369052	+	1	.	codon_start=1 db_xref=GI:157320327 locus_tag=Spro_0314 product='hypothetical protein' protein_id=ABV39424.1 transl_table=11
CP000826	GenBank	CDS	369227	369493	+	-1	.	codon_start=1 db_xref=GI:157320328 locus_tag=Spro_0315 note='KEGG: dra:DR_1587 hypothetical protein' product='conserved hypothetical protein' protein_id=ABV39425.1 transl_table=11
CP000826	GenBank	CDS	369639	369965	+	1	.	codon_start=1 db_xref=GI:157320329 locus_tag=Spro_0316 note='KEGG: mca:MCA0276 killer suppression protein HigA, putative' product='killer suppression protein HigA, putative' protein_id=ABV39426.1 transl_table=11
CP000826	GenBank	CDS	369962	371044	+	1	.	codon_start=1 db_xref=GI:157320330 db_xref=InterPro:IPR006025 db_xref=InterPro:IPR010359 locus_tag=Spro_0317 note='PFAM: protein of unknown function DUF955; KEGG: bxe:Bxe_A0212 hypothetical protein' product='protein of unknown function DUF955' protein_id=ABV39427.1 transl_table=11
CP000826	GenBank	CDS	371047	371991	+	-1	.	codon_start=1 db_xref=GI:157320331 locus_tag=Spro_0318 note='KEGG: bxe:Bxe_A0213 hypothetical protein' product='conserved hypothetical protein' protein_id=ABV39428.1 transl_table=11
CP000826	GenBank	CDS	371991	372968	+	-1	.	codon_start=1 db_xref=GI:157320332 db_xref=InterPro:IPR000398 locus_tag=Spro_0319 note='PFAM: thymidylate synthase; KEGG: bxe:Bxe_A0214 putative thymidylate synthase' product='thymidylate synthase' protein_id=ABV39429.1 transl_table=11
CP000826	GenBank	CDS	373757	374401	+	1	.	codon_start=1 db_xref=GI:157320333 locus_tag=Spro_0320 note='KEGG: pap:PSPA7_4470 type IV B pilus protein' product='type IV B pilus protein' protein_id=ABV39430.1 transl_table=11
CP000826	GenBank	CDS	374398	375141	+	1	.	codon_start=1 db_xref=GI:157320334 locus_tag=Spro_0321 note='KEGG: stt:t4255 hypothetical protein' product='hypothetical protein' protein_id=ABV39431.1 transl_table=11
CP000826	GenBank	CDS	375152	375862	+	1	.	codon_start=1 db_xref=GI:157320335 locus_tag=Spro_0322 note='KEGG: eca:ECA0555 hypothetical protein' product='conserved hypothetical protein' protein_id=ABV39432.1 transl_table=11
CP000826	GenBank	CDS	375841	376533	+	1	.	codon_start=1 db_xref=GI:157320336 db_xref=InterPro:IPR008258 locus_tag=Spro_0323 note='PFAM: Lytic transglycosylase catalytic; KEGG: eca:ECA0556 hypothetical protein' product='Lytic transglycosylase catalytic' protein_id=ABV39433.1 transl_table=11
CP000826	GenBank	CDS	376536	377060	+	1	.	codon_start=1 db_xref=GI:157320337 locus_tag=Spro_0324 note='KEGG: eca:ECA0557 hypothetical protein' product='conserved hypothetical protein' protein_id=ABV39434.1 transl_table=11
CP000826	GenBank	CDS	377057	377647	+	1	.	codon_start=1 db_xref=GI:157320338 db_xref=InterPro:IPR007560 locus_tag=Spro_0325 note='PFAM: restriction endonuclease; KEGG: eca:ECA0558 hypothetical protein' product='restriction endonuclease' protein_id=ABV39435.1 transl_table=11
CP000826	GenBank	CDS	377644	379758	+	1	.	codon_start=1 db_xref=GI:157320339 locus_tag=Spro_0326 note='KEGG: eca:ECA0560 putative plasmid transfer protein' product='putative plasmid transfer protein' protein_id=ABV39436.1 transl_table=11
CP000826	GenBank	CDS	379739	380497	+	1	.	codon_start=1 db_xref=GI:157320340 locus_tag=Spro_0327 note='KEGG: eca:ECA0561 hypothetical protein' product='conserved hypothetical protein' protein_id=ABV39437.1 transl_table=11
CP000826	GenBank	CDS	380724	381341	+	-1	.	codon_start=1 db_xref=GI:157320341 locus_tag=Spro_0328 note='KEGG: eca:ECA0563 hypothetical protein' product='conserved hypothetical protein' protein_id=ABV39438.1 transl_table=11
CP000826	GenBank	CDS	381523	381855	+	1	.	codon_start=1 db_xref=GI:157320342 db_xref=InterPro:IPR010040 locus_tag=Spro_0329 note='PFAM: plasmid conserved hypothetical protein RAQPRD; KEGG: eca:ECA0564 hypothetical protein' product='plasmid conserved hypothetical protein RAQPRD' protein_id=ABV39439.1 transl_table=11
CP000826	GenBank	CDS	381855	382097	+	1	.	codon_start=1 db_xref=GI:157320343 locus_tag=Spro_0330 note='KEGG: eca:ECA0565 hypothetical protein' product='conserved hypothetical protein' protein_id=ABV39440.1 transl_table=11
CP000826	GenBank	CDS	382153	382518	+	1	.	codon_start=1 db_xref=GI:157320344 locus_tag=Spro_0331 note='KEGG: plu:plu1080 hypothetical protein' product='conserved hypothetical protein' protein_id=ABV39441.1 transl_table=11
CP000826	GenBank	CDS	382530	382895	+	1	.	codon_start=1 db_xref=GI:157320345 db_xref=InterPro:IPR001120 locus_tag=Spro_0332 note='KEGG: eca:ECA0567 hypothetical protein' product='conserved hypothetical protein' protein_id=ABV39442.1 transl_table=11
CP000826	GenBank	CDS	382892	383563	+	1	.	codon_start=1 db_xref=GI:157320346 locus_tag=Spro_0333 note='KEGG: eca:ECA0568 hypothetical protein' product='conserved hypothetical protein' protein_id=ABV39443.1 transl_table=11
CP000826	GenBank	CDS	383560	384471	+	1	.	codon_start=1 db_xref=GI:157320347 locus_tag=Spro_0334 note='KEGG: eca:ECA0569 hypothetical protein' product='conserved hypothetical protein' protein_id=ABV39444.1 transl_table=11
CP000826	GenBank	CDS	384464	385960	+	1	.	codon_start=1 db_xref=GI:157320348 locus_tag=Spro_0335 note='KEGG: eca:ECA0570 hypothetical protein' product='conserved hypothetical protein' protein_id=ABV39445.1 transl_table=11
CP000826	GenBank	CDS	386110	386535	+	1	.	codon_start=1 db_xref=GI:157320349 locus_tag=Spro_0336 note='KEGG: eca:ECA0572 putative lipoprotein' product='putative lipoprotein' protein_id=ABV39446.1 transl_table=11
CP000826	GenBank	CDS	386535	389393	+	1	.	codon_start=1 db_xref=GI:157320350 locus_tag=Spro_0337 note='KEGG: eca:ECA0573 putative plasmid-related protein' product='putative plasmid-related protein' protein_id=ABV39447.1 transl_table=11
CP000826	GenBank	CDS	389390	389794	+	1	.	codon_start=1 db_xref=GI:157320351 locus_tag=Spro_0338 note='KEGG: eca:ECA0574 hypothetical protein' product='conserved hypothetical protein' protein_id=ABV39448.1 transl_table=11
CP000826	GenBank	CDS	389917	390909	+	1	.	codon_start=1 db_xref=GI:157320352 db_xref=InterPro:IPR001926 locus_tag=Spro_0339 note='PFAM: Pyridoxal-5'-phosphate-dependent protein beta subunit; KEGG: pst:PSPTO_2960 pyridoxal-phosphate dependent enzyme family/ornithine cyclodeaminase family protein' product='Pyridoxal-5'-phosphate-dependent protein beta subunit' protein_id=ABV39449.1 transl_table=11
CP000826	GenBank	CDS	390902	391936	+	1	.	codon_start=1 db_xref=GI:157320353 db_xref=InterPro:IPR003462 locus_tag=Spro_0340 note='PFAM: ornithine cyclodeaminase/mu-crystallin; KEGG: vei:Veis_1206 ornithine cyclodeaminase/mu-crystallin' product='ornithine cyclodeaminase/mu-crystallin' protein_id=ABV39450.1 transl_table=11
CP000826	GenBank	CDS	391940	392929	+	1	.	codon_start=1 db_xref=GI:157320354 db_xref=InterPro:IPR003819 locus_tag=Spro_0341 note='PFAM: Taurine catabolism dioxygenase TauD/TfdA; KEGG: ava:Ava_C0007 condensation domain' product='Taurine catabolism dioxygenase TauD/TfdA' protein_id=ABV39451.1 transl_table=11
CP000826	GenBank	CDS	392916	394655	+	1	.	codon_start=1 db_xref=GI:157320355 db_xref=InterPro:IPR000873 db_xref=InterPro:IPR006162 db_xref=InterPro:IPR006163 db_xref=InterPro:IPR010071 locus_tag=Spro_0342 note='TIGRFAM: amino acid adenylation domain; PFAM: AMP-dependent synthetase and ligase; phosphopantetheine-binding; KEGG: bce:BC2456 peptide synthetase' product='amino acid adenylation domain' protein_id=ABV39452.1 transl_table=11
CP000826	GenBank	CDS	394655	395380	+	1	.	codon_start=1 db_xref=GI:157320356 db_xref=InterPro:IPR001031 locus_tag=Spro_0343 note='PFAM: Thioesterase; KEGG: bte:BTH_I2357 thioesterase type II' product=Thioesterase protein_id=ABV39453.1 transl_table=11
CP000826	GenBank	CDS	395402	396676	+	1	.	codon_start=1 db_xref=GI:157320357 db_xref=InterPro:IPR000115 db_xref=InterPro:IPR011761 locus_tag=Spro_0344 note='PFAM: phosphoribosylglycinamide synthetase; KEGG: ypm:YP_3384 acetyl-CoA carboxylase' product='phosphoribosylglycinamide synthetase' protein_id=ABV39454.1 transl_table=11
CP000826	GenBank	CDS	396687	397859	+	1	.	codon_start=1 db_xref=GI:157320358 locus_tag=Spro_0345 product='Coenzyme F390 synthetase-like protein' protein_id=ABV39455.1 transl_table=11
CP000826	GenBank	CDS	397882	399714	+	1	.	codon_start=1 db_xref=GI:157320359 db_xref=InterPro:IPR000583 db_xref=InterPro:IPR001962 db_xref=InterPro:IPR006426 locus_tag=Spro_0346 note='TIGRFAM: asparagine synthase (glutamine-hydrolyzing); PFAM: glutamine amidotransferase class-II; asparagine synthase; KEGG: sus:Acid_4624 asparagine synthase (glutamine-hydrolyzing)' product='asparagine synthase (glutamine-hydrolyzing)' protein_id=ABV39456.…
CP000826	GenBank	CDS	399715	400665	+	1	.	codon_start=1 db_xref=GI:157320360 locus_tag=Spro_0347 note='KEGG: bja:blr2082 hypothetical protein' product='hypothetical protein' protein_id=ABV39457.1 transl_table=11
CP000826	GenBank	CDS	400801	401205	+	1	.	codon_start=1 db_xref=GI:157320361 db_xref=InterPro:IPR011090 locus_tag=Spro_0348 note='PFAM: protein of unknown function DUF1525; KEGG: eca:ECA0576 hypothetical protein' product='protein of unknown function DUF1525' protein_id=ABV39458.1 transl_table=11
CP000826	GenBank	CDS	401207	402214	+	1	.	codon_start=1 db_xref=GI:157320362 db_xref=InterPro:IPR011092 locus_tag=Spro_0349 note='PFAM: protein of unknown function DUF1527; KEGG: eca:ECA0577 hypothetical protein' product='protein of unknown function DUF1527' protein_id=ABV39459.1 transl_table=11
CP000826	GenBank	CDS	402225	403709	+	1	.	codon_start=1 db_xref=GI:157320363 locus_tag=Spro_0350 note='KEGG: eca:ECA0578 hypothetical protein' product='conserved hypothetical protein' protein_id=ABV39460.1 transl_table=11
CP000826	GenBank	CDS	403726	404097	+	1	.	codon_start=1 db_xref=GI:157320364 locus_tag=Spro_0351 note='KEGG: eca:ECA0579 hypothetical protein' product='conserved hypothetical protein' protein_id=ABV39461.1 transl_table=11
CP000826	GenBank	CDS	404094	405611	+	1	.	codon_start=1 db_xref=GI:157320365 locus_tag=Spro_0352 note='KEGG: eca:ECA0580 hypothetical protein' product='conserved hypothetical protein' protein_id=ABV39462.1 transl_table=11
CP000826	GenBank	CDS	405612	405986	+	-1	.	codon_start=1 db_xref=GI:157320366 locus_tag=Spro_0353 note='KEGG: eca:ECA0581 hypothetical protein' product='conserved hypothetical protein' protein_id=ABV39463.1 transl_table=11
CP000826	GenBank	CDS	406249	406821	+	1	.	codon_start=1 db_xref=GI:157320367 locus_tag=Spro_0354 note='KEGG: osa:4352161 Os12g0450200' product='hypothetical protein' protein_id=ABV39464.1 transl_table=11
CP000826	GenBank	CDS	406808	407482	+	-1	.	codon_start=1 db_xref=GI:157320368 locus_tag=Spro_0355 note='KEGG: kpn:KPN_pKPN3p05885 transposase' product=transposase protein_id=ABV39465.1 transl_table=11
CP000826	GenBank	CDS	407515	408558	+	1	.	codon_start=1 db_xref=GI:157320369 db_xref=InterPro:IPR001584 locus_tag=Spro_0356 note='PFAM: Integrase catalytic region; KEGG: bvi:Bcep1808_7234 integrase, catalytic region' product='Integrase catalytic region' protein_id=ABV39466.1 transl_table=11
CP000826	GenBank	CDS	408555	409343	+	1	.	codon_start=1 db_xref=GI:157320370 db_xref=InterPro:IPR001270 db_xref=InterPro:IPR002611 db_xref=InterPro:IPR003593 locus_tag=Spro_0357 note='PFAM: IstB domain protein ATP-binding protein; SMART: AAA ATPase; KEGG: pst:PSPTO_B0039 transposase/IS protein' product='IstB domain protein ATP-binding protein' protein_id=ABV39467.1 transl_table=11
CP000826	GenBank	CDS	409383	410204	+	-1	.	codon_start=1 db_xref=GI:157320371 db_xref=InterPro:IPR002513 locus_tag=Spro_0358 note='PFAM: transposase Tn3 family protein; KEGG: ent:Ent638_4224 transposase Tn3 family protein' product='transposase Tn3 family protein' protein_id=ABV39468.1 transl_table=11
CP000826	GenBank	CDS	411176	411460	+	-1	.	codon_start=1 db_xref=GI:157320372 db_xref=InterPro:IPR002514 locus_tag=Spro_0361 note='PFAM: transposase IS3/IS911 family protein; KEGG: pae:PA0983 hypothetical protein' product='transposase IS3/IS911 family protein' protein_id=ABV39469.1 transl_table=11
CP000826	GenBank	CDS	411840	412328	+	-1	.	codon_start=1 db_xref=GI:157320373 db_xref=InterPro:IPR007837 locus_tag=Spro_0362 note='PFAM: DinB family protein; KEGG: eca:ECA0612 hypothetical protein' product='DinB family protein' protein_id=ABV39470.1 transl_table=11
CP000826	GenBank	CDS	412613	412945	+	-1	.	codon_start=1 db_xref=GI:157320374 locus_tag=Spro_0363 note='KEGG: sen:SACE_4169 esterase/lipase' product='hypothetical protein' protein_id=ABV39471.1 transl_table=11
CP000826	GenBank	CDS	413017	413646	+	1	.	codon_start=1 db_xref=GI:157320375 db_xref=InterPro:IPR001647 locus_tag=Spro_0364 note='PFAM: regulatory protein TetR; KEGG: fal:FRAAL5169 putative TetR-family transcriptional regulator' product='transcriptional regulator, TetR family' protein_id=ABV39472.1 transl_table=11
CP000826	GenBank	CDS	413848	415095	+	1	.	codon_start=1 db_xref=GI:157320376 db_xref=InterPro:IPR005219 db_xref=InterPro:IPR007498 locus_tag=Spro_0365 note='TIGRFAM: integral membrane protein, PqiA family; PFAM: Paraquat-inducible protein A; KEGG: ypi:YpsIP31758_2550 paraquat-inducible protein A' product='integral membrane protein, PqiA family' protein_id=ABV39473.1 transl_table=11
CP000826	GenBank	CDS	415079	416722	+	1	.	codon_start=1 db_xref=GI:157320377 db_xref=InterPro:IPR003399 locus_tag=Spro_0366 note='PFAM: Mammalian cell entry related domain protein; KEGG: yen:YE1574 putative paraquat-inducible protein B' product='Mammalian cell entry related domain protein' protein_id=ABV39474.1 transl_table=11
CP000826	GenBank	CDS	416719	417267	+	1	.	codon_start=1 db_xref=GI:157320378 db_xref=InterPro:IPR005586 locus_tag=Spro_0367 note='PFAM: protein of unknown function DUF330; KEGG: yen:YE1575 putative lipoprotein protein' product='protein of unknown function DUF330' protein_id=ABV39475.1 transl_table=11
CP000826	GenBank	CDS	417843	418454	+	1	.	codon_start=1 db_xref=GI:157320379 db_xref=InterPro:IPR010040 locus_tag=Spro_0368 note='PFAM: plasmid conserved hypothetical protein RAQPRD; KEGG: eca:ECA0564 hypothetical protein' product='plasmid conserved hypothetical protein RAQPRD' protein_id=ABV39476.1 transl_table=11
CP000826	GenBank	CDS	418454	418615	+	1	.	codon_start=1 db_xref=GI:157320380 locus_tag=Spro_0369 note='KEGG: ppu:PP_5396 ISPpu14, transposase Orf3' product='hypothetical protein' protein_id=ABV39477.1 transl_table=11
CP000826	GenBank	CDS	418716	418871	+	1	.	codon_start=1 db_xref=GI:157320381 locus_tag=Spro_0370 product='hypothetical protein' protein_id=ABV39478.1 transl_table=11
CP000826	GenBank	CDS	418937	419143	+	1	.	codon_start=1 db_xref=GI:157320382 locus_tag=Spro_0371 note='KEGG: pfl:PFL_2517 hypothetical protein' product='conserved hypothetical protein' protein_id=ABV39479.1 transl_table=11
CP000826	GenBank	CDS	419335	420297	+	1	.	codon_start=1 db_xref=GI:157320383 locus_tag=Spro_0372 note='KEGG: rha:RHA1_ro01207 hypothetical protein' product='conserved hypothetical protein' protein_id=ABV39480.1 transl_table=11
CP000826	GenBank	CDS	420594	421613	+	-1	.	codon_start=1 db_xref=GI:157320384 db_xref=InterPro:IPR002168 db_xref=InterPro:IPR013094 locus_tag=Spro_0373 note='PFAM: Alpha/beta hydrolase fold-3 domain protein; KEGG: psp:PSPPH_3647 lipase' product='Alpha/beta hydrolase fold-3 domain protein' protein_id=ABV39481.1 transl_table=11
CP000826	GenBank	CDS	422431	422853	+	1	.	codon_start=1 db_xref=GI:157320385 db_xref=InterPro:IPR000835 locus_tag=Spro_0374 note='PFAM: regulatory protein MarR; KEGG: sfr:Sfri_0578 transcriptional regulator, MarR family protein' product='transcriptional regulator, MarR family' protein_id=ABV39482.1 transl_table=11
CP000826	GenBank	CDS	423041	423304	+	1	.	codon_start=1 db_xref=GI:157320386 db_xref=InterPro:IPR002514 locus_tag=Spro_0375 note='PFAM: transposase IS3/IS911 family protein; KEGG: yen:YE1810 insertion element protein' product='transposase IS3/IS911 family protein' protein_id=ABV39483.1 transl_table=11
CP000826	GenBank	CDS	423337	424161	+	1	.	codon_start=1 db_xref=GI:157320387 db_xref=InterPro:IPR001584 locus_tag=Spro_0376 note='PFAM: Integrase catalytic region; KEGG: sec:SC173 hypothetical protein B' product='Integrase catalytic region' protein_id=ABV39484.1 transl_table=11
CP000826	GenBank	CDS	424320	425852	+	1	.	EC_number=1.11.1.6 codon_start=1 db_xref=GI:157320388 db_xref=InterPro:IPR002226 db_xref=InterPro:IPR011614 locus_tag=Spro_0377 note='PFAM: Catalase domain protein; KEGG: bch:Bcen2424_3898 catalase' product=Catalase protein_id=ABV39485.1 transl_table=11
CP000826	GenBank	CDS	425890	426450	+	1	.	codon_start=1 db_xref=GI:157320389 db_xref=InterPro:IPR002110 locus_tag=Spro_0378 note='PFAM: Ankyrin; KEGG: xcb:XC_4036 ankyrin-like protein' product=Ankyrin protein_id=ABV39486.1 transl_table=11
CP000826	GenBank	CDS	426582	426866	+	-1	.	codon_start=1 db_xref=GI:157320390 locus_tag=Spro_0379 note='KEGG: kpn:KPN_pKPN5p08239 hypothetical protein' product='conserved hypothetical protein' protein_id=ABV39487.1 transl_table=11
CP000826	GenBank	CDS	426863	426967	+	-1	.	codon_start=1 db_xref=GI:157320391 locus_tag=Spro_0380 product='hypothetical protein' protein_id=ABV39488.1 transl_table=11
CP000826	GenBank	CDS	426993	427436	+	-1	.	codon_start=1 db_xref=GI:157320392 db_xref=InterPro:IPR006118 db_xref=InterPro:IPR006119 locus_tag=Spro_0381 note='PFAM: Resolvase domain; KEGG: psp:PSPPH_A0101 DNA invertase' product='Resolvase domain' protein_id=ABV39489.1 transl_table=11
CP000826	GenBank	CDS	427534	430092	+	1	.	codon_start=1 db_xref=GI:157320393 db_xref=InterPro:IPR006530 locus_tag=Spro_0382 note='TIGRFAM: YD repeat protein; KEGG: sbm:Shew185_0579 YD repeat protein' product='YD repeat protein' protein_id=ABV39490.1 transl_table=11
CP000826	GenBank	CDS	430865	431011	+	1	.	codon_start=1 db_xref=GI:157320394 locus_tag=Spro_0383 product='hypothetical protein' protein_id=ABV39491.1 transl_table=11
CP000826	GenBank	CDS	431324	432442	+	1	.	codon_start=1 db_xref=GI:157320395 db_xref=InterPro:IPR013094 locus_tag=Spro_0384 note='PFAM: Alpha/beta hydrolase fold-3 domain protein; KEGG: xfa:XF1743 esterase' product='Alpha/beta hydrolase fold-3 domain protein' protein_id=ABV39492.1 transl_table=11
CP000826	GenBank	CDS	432434	433564	+	-1	.	codon_start=1 db_xref=GI:157320396 locus_tag=Spro_0385 note='KEGG: sco:SCO7479 integral membrane protein' product='hypothetical protein' protein_id=ABV39493.1 transl_table=11
CP000826	GenBank	CDS	433817	434737	+	1	.	codon_start=1 db_xref=GI:157320397 db_xref=InterPro:IPR001584 locus_tag=Spro_0386 note='KEGG: psp:PSPPH_B0058 site-specific recombinase, phage integrase family' product='site-specific recombinase, phage integrase family' protein_id=ABV39494.1 transl_table=11
CP000826	GenBank	CDS	434715	435566	+	-1	.	codon_start=1 db_xref=GI:157320398 db_xref=InterPro:IPR001584 locus_tag=Spro_0387 note='PFAM: Integrase catalytic region; KEGG: psa:PST_1859 transposase, IS3 family' product='Integrase catalytic region' protein_id=ABV39495.1 transl_table=11
CP000826	GenBank	CDS	435587	435865	+	-1	.	codon_start=1 db_xref=GI:157320399 db_xref=InterPro:IPR002514 locus_tag=Spro_0388 note='PFAM: transposase IS3/IS911 family protein; KEGG: psa:PST_3402 ISxac3 transposase' product='transposase IS3/IS911 family protein' protein_id=ABV39496.1 transl_table=11
CP000826	GenBank	CDS	436410	437447	+	1	.	codon_start=1 db_xref=GI:157320400 locus_tag=Spro_0389 product='hypothetical protein' protein_id=ABV39497.1 transl_table=11
CP000826	GenBank	CDS	438505	439392	+	1	.	codon_start=1 db_xref=GI:157320401 locus_tag=Spro_0390 note='KEGG: plu:plu1152 hypothetical protein' product='conserved hypothetical protein' protein_id=ABV39498.1 transl_table=11
CP000826	GenBank	CDS	439697	440668	+	1	.	codon_start=1 db_xref=GI:157320402 locus_tag=Spro_0391 note='KEGG: sty:HCM2.0043 hypothetical protein' product='conserved hypothetical protein' protein_id=ABV39499.1 transl_table=11
CP000826	GenBank	CDS	441073	441267	+	-1	.	codon_start=1 db_xref=GI:157320403 locus_tag=Spro_0392 product='hypothetical protein' protein_id=ABV39500.1 transl_table=11
CP000826	GenBank	CDS	442052	442411	+	1	.	codon_start=1 db_xref=GI:157320404 locus_tag=Spro_0393 product='hypothetical protein' protein_id=ABV39501.1 transl_table=11
CP000826	GenBank	CDS	442525	443127	+	1	.	codon_start=1 db_xref=GI:157320405 locus_tag=Spro_0394 note='KEGG: stt:t4289 hypothetical protein' product='hypothetical protein' protein_id=ABV39502.1 transl_table=11
CP000826	GenBank	CDS	443174	444208	+	1	.	codon_start=1 db_xref=GI:157320406 db_xref=InterPro:IPR013610 locus_tag=Spro_0395 note='PFAM: domain of unknown function DUF1738; KEGG: yen:YE3460 hypothetical protein' product='domain of unknown function DUF1738' protein_id=ABV39503.1 transl_table=11
CP000826	GenBank	CDS	444220	444483	+	1	.	codon_start=1 db_xref=GI:157320407 locus_tag=Spro_0396 note='KEGG: yen:YE3459 hypothetical protein' product='conserved hypothetical protein' protein_id=ABV39504.1 transl_table=11
CP000826	GenBank	CDS	444600	445523	+	1	.	codon_start=1 db_xref=GI:157320408 db_xref=InterPro:IPR003006 db_xref=InterPro:IPR009694 locus_tag=Spro_0397 note='PFAM: protein of unknown function DUF1281; KEGG: ypi:YpsIP31758_3689 hypothetical protein' product='protein of unknown function DUF1281' protein_id=ABV39505.1 transl_table=11
CP000826	GenBank	CDS	445792	446544	+	-1	.	codon_start=1 db_xref=GI:157320409 db_xref=InterPro:IPR002198 db_xref=InterPro:IPR002347 db_xref=InterPro:IPR002424 db_xref=InterPro:IPR013968 locus_tag=Spro_0398 note='PFAM: short-chain dehydrogenase/reductase SDR; KR domain protein; KEGG: ypi:YpsIP31758_2523 oxidoreductase, short chain dehydrogenase/reductase family protein' product='short-chain dehydrogenase/reductase SDR' protein_id=ABV39506.…
CP000826	GenBank	CDS	446810	447493	+	1	.	codon_start=1 db_xref=GI:157320410 db_xref=InterPro:IPR000792 locus_tag=Spro_0399 note='PFAM: regulatory protein LuxR; KEGG: asa:ASA_P5G023 hypothetical protein' product='transcriptional regulator, LuxR family' protein_id=ABV39507.1 transl_table=11
CP000826	GenBank	CDS	448292	450004	+	1	.	codon_start=1 db_xref=GI:157320411 db_xref=InterPro:IPR011093 db_xref=InterPro:IPR011119 locus_tag=Spro_0400 note='PFAM: protein of unknown function DUF1528; Relaxase; KEGG: eca:ECA0613 hypothetical protein' product=Relaxase protein_id=ABV39508.1 transl_table=11
CP000826	GenBank	CDS	450072	451085	+	1	.	codon_start=1 db_xref=GI:157320412 db_xref=InterPro:IPR002104 locus_tag=Spro_0401 note='PFAM: integrase family protein; KEGG: plu:plu1166 hypothetical protein' product='integrase family protein' protein_id=ABV39509.1 transl_table=11
CP000826	GenBank	gene	451284	451359	+	-1	.	locus_tag=Spro_R0021 note=tRNA-Phe2
CP000826	GenBank	tRNA	451284	451359	+	-1	.	locus_tag=Spro_R0021 product=tRNA-Phe
CP000826	GenBank	CDS	451519	452109	+	-1	.	codon_start=1 db_xref=GI:157320413 db_xref=InterPro:IPR001647 locus_tag=Spro_0402 note='PFAM: regulatory protein TetR; KEGG: ypk:y0598 hypothetical protein' product='transcriptional regulator, TetR family' protein_id=ABV39510.1 transl_table=11
CP000826	GenBank	CDS	452135	453820	+	-1	.	EC_number=1.8.1.8 codon_start=1 db_xref=GI:157320414 db_xref=InterPro:IPR003834 db_xref=InterPro:IPR006662 db_xref=InterPro:IPR013766 locus_tag=Spro_0403 note='PFAM: cytochrome c biogenesis protein transmembrane region; Thioredoxin domain; KEGG: ypi:YpsIP31758_3681 thiol:disulfide interchange protein DsbD' product='Protein-disulfide reductase' protein_id=ABV39511.1 transl_table=11
CP000826	GenBank	CDS	453817	454140	+	-1	.	codon_start=1 db_xref=GI:157320415 db_xref=InterPro:IPR004323 locus_tag=Spro_0404 note='PFAM: CutA1 divalent ion tolerance protein; KEGG: ypi:YpsIP31758_3680 divalent-cation tolerance protein CutA' product='CutA1 divalent ion tolerance protein' protein_id=ABV39512.1 transl_table=11
CP000826	GenBank	CDS	454263	455564	+	-1	.	codon_start=1 db_xref=GI:157320416 db_xref=InterPro:IPR004668 locus_tag=Spro_0405 note='TIGRFAM: anaerobic c4-dicarboxylate antiporter, Dcu family; PFAM: anaerobic c4-dicarboxylate membrane transporter; KEGG: yen:YE0350 anaerobic C4-dicarboxylate transporter' product='anaerobic c4-dicarboxylate antiporter, Dcu family' protein_id=ABV39513.1 transl_table=11
CP000826	GenBank	CDS	455690	457126	+	-1	.	codon_start=1 db_xref=GI:157320417 db_xref=InterPro:IPR000362 db_xref=InterPro:IPR003031 db_xref=InterPro:IPR004708 locus_tag=Spro_0406 note='TIGRFAM: aspartate ammonia-lyase; PFAM: fumarate lyase; KEGG: yen:YE0351 aspartate ammonia-lyase' product='aspartate ammonia-lyase' protein_id=ABV39514.1 transl_table=11
CP000826	GenBank	CDS	457427	457963	+	1	.	codon_start=1 db_xref=GI:157320418 db_xref=InterPro:IPR007313 locus_tag=Spro_0407 note='PFAM: FxsA cytoplasmic membrane protein; KEGG: yen:YE0352 hypothetical protein' product='FxsA cytoplasmic membrane protein' protein_id=ABV39515.1 transl_table=11
CP000826	GenBank	CDS	458149	458442	+	1	.	codon_start=1 db_xref=GI:157320419 db_xref=InterPro:IPR001476 locus_tag=Spro_0408 note='PFAM: chaperonin Cpn10; KEGG: stm:STM4329 chaperone Hsp10, affects cell division' product='chaperonin Cpn10' protein_id=ABV39516.1 transl_table=11
CP000826	GenBank	CDS	458487	460133	+	1	.	codon_start=1 db_xref=GI:157320420 db_xref=InterPro:IPR001844 db_xref=InterPro:IPR002423 db_xref=InterPro:IPR012723 locus_tag=Spro_0409 note='TIGRFAM: chaperonin GroEL; PFAM: chaperonin Cpn60/TCP-1; KEGG: stm:STM4330 chaperone Hsp60 with peptide-dependent ATPase activity, affects cell division' product='chaperonin GroEL' protein_id=ABV39517.1 transl_table=11
CP000826	GenBank	CDS	460376	460720	+	1	.	codon_start=1 db_xref=GI:157320421 locus_tag=Spro_0410 note='KEGG: ypi:YpsIP31758_3674 hypothetical protein' product='conserved hypothetical protein' protein_id=ABV39518.1 transl_table=11
CP000826	GenBank	CDS	460800	461828	+	-1	.	EC_number=5.4.3.2 codon_start=1 db_xref=GI:157320422 db_xref=InterPro:IPR003739 db_xref=InterPro:IPR007197 locus_tag=Spro_0411 note='KEGG: yen:YE0356 hypothetical protein; TIGRFAM: lysine 2,3-aminomutase YodO family protein; PFAM: Radical SAM domain protein' product='lysine 2,3-aminomutase YodO family protein' protein_id=ABV39519.1 transl_table=11
CP000826	GenBank	CDS	461871	462437	+	1	.	codon_start=1 db_xref=GI:157320423 db_xref=InterPro:IPR001059 db_xref=InterPro:IPR011768 db_xref=InterPro:IPR013185 db_xref=InterPro:IPR013852 db_xref=InterPro:IPR015365 locus_tag=Spro_0412 note='TIGRFAM: translation elongation factor P; PFAM: Elongation factor P/YeiP protein; Elongation factor KOW domain protein; Elongation factor P; KEGG: eca:ECA3976 elongation factor P' product='translation el…
CP000826	GenBank	CDS	462508	462636	+	1	.	codon_start=1 db_xref=GI:157320424 db_xref=InterPro:IPR012556 locus_tag=Spro_0413 note='PFAM: Entericidin EcnAB; KEGG: sec:SC4214 putative entericidin A precursor' product='Entericidin EcnAB' protein_id=ABV39521.1 transl_table=11
CP000826	GenBank	CDS	462759	462890	+	1	.	codon_start=1 db_xref=GI:157320425 db_xref=InterPro:IPR012556 locus_tag=Spro_0414 note='PFAM: Entericidin EcnAB; KEGG: eca:ECA3975 entericidin B' product='Entericidin EcnAB' protein_id=ABV39522.1 transl_table=11
CP000826	GenBank	CDS	463108	463434	+	1	.	codon_start=1 db_xref=GI:157320426 db_xref=InterPro:IPR000390 locus_tag=Spro_0415 note='PFAM: small multidrug resistance protein; KEGG: stm:STM4338 putative DMT superfamily transport protein' product='small multidrug resistance protein' protein_id=ABV39523.1 transl_table=11
CP000826	GenBank	CDS	463478	463837	+	-1	.	codon_start=1 db_xref=GI:157320427 db_xref=InterPro:IPR003418 locus_tag=Spro_0416 note='PFAM: fumarate reductase D subunit; KEGG: ypi:YpsIP31758_3670 fumarate reductase, D subunit' product='fumarate reductase D subunit' protein_id=ABV39524.1 transl_table=11
CP000826	GenBank	CDS	463850	464242	+	-1	.	codon_start=1 db_xref=GI:157320428 db_xref=InterPro:IPR003510 locus_tag=Spro_0417 note='PFAM: fumarate reductase subunit C; KEGG: yen:YE0362 fumarate reductase hydrophobic protein' product='fumarate reductase subunit C' protein_id=ABV39525.1 transl_table=11
CP000826	GenBank	CDS	464258	464992	+	-1	.	EC_number=1.3.99.1 codon_start=1 db_xref=GI:157320429 db_xref=InterPro:IPR001041 db_xref=InterPro:IPR001450 db_xref=InterPro:IPR004489 db_xref=InterPro:IPR006058 locus_tag=Spro_0418 note='KEGG: yen:YE0363 fumarate reductase iron-sulfur protein; TIGRFAM: succinate dehydrogenase and fumarate reductase iron-sulfur protein; PFAM: ferredoxin; 4Fe-4S ferredoxin iron-sulfur binding domain protein' produ…
CP000826	GenBank	CDS	464985	466781	+	-1	.	EC_number=1.3.99.1 codon_start=1 db_xref=GI:157320430 db_xref=InterPro:IPR001100 db_xref=InterPro:IPR003952 db_xref=InterPro:IPR003953 db_xref=InterPro:IPR004112 db_xref=InterPro:IPR005884 db_xref=InterPro:IPR013027 db_xref=InterPro:IPR014006 locus_tag=Spro_0419 note='KEGG: ypi:YpsIP31758_3667 fumarate reductase, flavoprotein subunit; TIGRFAM: fumarate reductase, flavoprotein subunit; succinate d…
CP000826	GenBank	CDS	467167	468144	+	1	.	codon_start=1 db_xref=GI:157320431 db_xref=InterPro:IPR002313 db_xref=InterPro:IPR004364 db_xref=InterPro:IPR004525 db_xref=InterPro:IPR006195 locus_tag=Spro_0420 note='TIGRFAM: lysyl-tRNA synthetase-related protein GenX; PFAM: tRNA synthetase class II (D K and N); KEGG: yen:YE0365 putative lysyl-tRNA synthetase' product='lysyl-tRNA synthetase-related protein GenX' protein_id=ABV39528.1 transl_ta…
CP000826	GenBank	CDS	468327	471674	+	-1	.	codon_start=1 db_xref=GI:157320432 db_xref=InterPro:IPR006685 db_xref=InterPro:IPR006686 locus_tag=Spro_0421 note='PFAM: MscS Mechanosensitive ion channel; KEGG: ypi:YpsIP31758_3664 mechanosensitive ion channel domain protein' product='MscS Mechanosensitive ion channel' protein_id=ABV39529.1 transl_table=11
CP000826	GenBank	CDS	471688	472638	+	-1	.	EC_number=4.1.1.65 codon_start=1 db_xref=GI:157320433 db_xref=InterPro:IPR003817 db_xref=InterPro:IPR005221 locus_tag=Spro_0422 note='KEGG: yen:YE0367 phosphatidylserine decarboxylase proenzyme; TIGRFAM: phosphatidylserine decarboxylase; PFAM: phosphatidylserine decarboxylase-related' product='phosphatidylserine decarboxylase' protein_id=ABV39530.1 transl_table=11
CP000826	GenBank	CDS	472660	473709	+	-1	.	codon_start=1 db_xref=GI:157320434 db_xref=InterPro:IPR004881 db_xref=InterPro:IPR010914 locus_tag=Spro_0423 note='TIGRFAM: ribosome small subunit-dependent GTPase A; PFAM: GTPase EngC; KEGG: yen:YE0368 hypothetical protein' product='ribosome small subunit-dependent GTPase A' protein_id=ABV39531.1 transl_table=11
CP000826	GenBank	CDS	473893	474438	+	1	.	codon_start=1 db_xref=GI:157320435 db_xref=InterPro:IPR006055 db_xref=InterPro:IPR013520 locus_tag=Spro_0424 note='PFAM: Exonuclease RNase T and DNA polymerase III; SMART: Exonuclease; KEGG: yen:YE0369 oligoribonuclease' product='Exonuclease RNase T and DNA polymerase III' protein_id=ABV39532.1 transl_table=11
CP000826	GenBank	gene	474644	474719	+	1	.	locus_tag=Spro_R0022 note=tRNA-Gly2
CP000826	GenBank	tRNA	474644	474719	+	1	.	locus_tag=Spro_R0022 product=tRNA-Gly
CP000826	GenBank	gene	474784	474859	+	1	.	locus_tag=Spro_R0023 note=tRNA-Gly3
CP000826	GenBank	tRNA	474784	474859	+	1	.	locus_tag=Spro_R0023 product=tRNA-Gly
CP000826	GenBank	gene	474915	474990	+	1	.	locus_tag=Spro_R0024 note=tRNA-Gly4
CP000826	GenBank	tRNA	474915	474990	+	1	.	locus_tag=Spro_R0024 product=tRNA-Gly
CP000826	GenBank	CDS	475289	476428	+	-1	.	codon_start=1 db_xref=GI:157320436 db_xref=InterPro:IPR001450 db_xref=InterPro:IPR004453 db_xref=InterPro:IPR013542 locus_tag=Spro_0425 note='TIGRFAM: putative iron-sulfur cluster binding protein; PFAM: domain of unknown function DUF1730; KEGG: eca:ECA3940 putative 4Fe-4S binding protein' product='putative iron-sulfur cluster binding protein' protein_id=ABV39533.1 transl_table=11
CP000826	GenBank	CDS	476550	477938	+	1	.	codon_start=1 db_xref=GI:157320437 db_xref=InterPro:IPR000631 db_xref=InterPro:IPR004443 locus_tag=Spro_0426 note='TIGRFAM: carbohydrate kinase, YjeF related protein; PFAM: protein of unknown function UPF0031; YjeF-family domain protein; KEGG: yen:YE0372 hypothetical protein' product='carbohydrate kinase, YjeF related protein' protein_id=ABV39534.1 transl_table=11
CP000826	GenBank	CDS	477953	478423	+	1	.	codon_start=1 db_xref=GI:157320438 db_xref=InterPro:IPR003442 locus_tag=Spro_0427 note='PFAM: protein of unknown function UPF0079; KEGG: eca:ECA3938 hypothetical protein' product='protein of unknown function UPF0079' protein_id=ABV39535.1 transl_table=11
CP000826	GenBank	CDS	478431	480224	+	1	.	EC_number=3.5.1.28 codon_start=1 db_xref=GI:157320439 db_xref=InterPro:IPR002482 db_xref=InterPro:IPR002508 locus_tag=Spro_0428 note='PFAM: Peptidoglycan-binding LysM; cell wall hydrolase/autolysin; KEGG: yen:YE0374 putative N-acetylmuramoyl-L-alanine amidase-family protein' product='N-acetylmuramoyl-L-alanine amidase' protein_id=ABV39536.1 transl_table=11
CP000826	GenBank	CDS	480246	482120	+	1	.	codon_start=1 db_xref=GI:157320440 db_xref=InterPro:IPR003594 db_xref=InterPro:IPR013507 db_xref=InterPro:IPR014762 db_xref=InterPro:IPR014763 db_xref=InterPro:IPR014790 locus_tag=Spro_0429 note='TIGRFAM: DNA mismatch repair protein MutL; PFAM: ATP-binding region ATPase domain protein; DNA mismatch repair protein domain protein; MutL dimerisation; KEGG: yen:YE0375 DNA mismatch repair protein' pro…
CP000826	GenBank	CDS	482113	483054	+	1	.	EC_number=2.5.1.75 codon_start=1 db_xref=GI:157320441 db_xref=InterPro:IPR002627 db_xref=InterPro:IPR011593 locus_tag=Spro_0430 note='KEGG: yen:YE0376 tRNA delta(2)-isopentenylpyrophosphate transferase; TIGRFAM: tRNA delta(2)-isopentenylpyrophosphate transferase; PFAM: tRNA isopentenyltransferase' product='tRNA delta(2)-isopentenylpyrophosphate transferase' protein_id=ABV39538.1 transl_table=11
CP000826	GenBank	CDS	483169	483477	+	1	.	codon_start=1 db_xref=GI:157320442 db_xref=InterPro:IPR001163 db_xref=InterPro:IPR005001 locus_tag=Spro_0431 note='TIGRFAM: RNA chaperone Hfq; PFAM: Like-Sm ribonucleoprotein core; KEGG: ypi:YpsIP31758_3653 RNA chaperone Hfq' product='RNA chaperone Hfq' protein_id=ABV39539.1 transl_table=11
CP000826	GenBank	CDS	483573	484853	+	1	.	codon_start=1 db_xref=GI:157320443 db_xref=InterPro:IPR002917 db_xref=InterPro:IPR006073 locus_tag=Spro_0432 note='PFAM: GTP-binding protein HSR1-related; KEGG: yps:YPTB0426 GTP-binding protein' product='GTP-binding protein HSR1-related' protein_id=ABV39540.1 transl_table=11
CP000826	GenBank	CDS	484922	486181	+	1	.	codon_start=1 db_xref=GI:157320444 db_xref=InterPro:IPR001107 db_xref=InterPro:IPR001972 db_xref=InterPro:IPR010201 locus_tag=Spro_0433 note='TIGRFAM: HflK protein; PFAM: band 7 protein; KEGG: ypp:YPDSF_3599 membrane protein' product='HflK protein' protein_id=ABV39541.1 transl_table=11
CP000826	GenBank	CDS	486185	487192	+	1	.	codon_start=1 db_xref=GI:157320445 db_xref=InterPro:IPR001107 db_xref=InterPro:IPR010200 locus_tag=Spro_0434 note='TIGRFAM: HflC protein; PFAM: band 7 protein; KEGG: yen:YE0380 hypothetical protein' product='HflC protein' protein_id=ABV39542.1 transl_table=11
CP000826	GenBank	CDS	487253	487456	+	1	.	codon_start=1 db_xref=GI:157320446 locus_tag=Spro_0435 note='KEGG: ypi:YpsIP31758_3649 hypothetical protein' product='conserved hypothetical protein' protein_id=ABV39543.1 transl_table=11
CP000826	GenBank	CDS	487554	488852	+	1	.	EC_number=6.3.4.4 codon_start=1 db_xref=GI:157320447 db_xref=InterPro:IPR001114 locus_tag=Spro_0436 note='PFAM: adenylosuccinate synthetase; KEGG: yen:YE0382 adenylosuccinate synthetase' product='Adenylosuccinate synthase' protein_id=ABV39544.1 transl_table=11
CP000826	GenBank	CDS	489086	489511	+	1	.	codon_start=1 db_xref=GI:157320448 db_xref=InterPro:IPR000944 locus_tag=Spro_0437 note='TIGRFAM: putative transcriptional regulator, Rrf2 family; PFAM: protein of unknown function UPF0074; KEGG: eca:ECA3623 hypothetical protein' product='transcriptional regulator, BadM/Rrf2 family' protein_id=ABV39545.1 transl_table=11
CP000826	GenBank	CDS	489571	492057	+	1	.	EC_number=3.1.13.1 codon_start=1 db_xref=GI:157320449 db_xref=InterPro:IPR001900 db_xref=InterPro:IPR003029 db_xref=InterPro:IPR004476 db_xref=InterPro:IPR011129 db_xref=InterPro:IPR011805 db_xref=InterPro:IPR013223 db_xref=InterPro:IPR013668 locus_tag=Spro_0438 note='KEGG: ypi:YpsIP31758_3646 ribonuclease R; TIGRFAM: VacB and RNase II family 3'-5' exoribonuclease; ribonuclease R; PFAM: ribonucle…
CP000826	GenBank	CDS	492117	492848	+	1	.	codon_start=1 db_xref=GI:157320450 db_xref=InterPro:IPR001537 db_xref=InterPro:IPR004441 db_xref=InterPro:IPR013123 locus_tag=Spro_0439 note='TIGRFAM: RNA methyltransferase, TrmH family, group 3; PFAM: tRNA/rRNA methyltransferase (SpoU); RNA 2-O ribose methyltransferase substrate binding; KEGG: yen:YE0385 putative methylase' product='RNA methyltransferase, TrmH family, group 3' protein_id=ABV3954…
CP000826	GenBank	CDS	492978	494612	+	1	.	codon_start=1 db_xref=GI:157320451 db_xref=InterPro:IPR006089 db_xref=InterPro:IPR006090 db_xref=InterPro:IPR006091 db_xref=InterPro:IPR006092 db_xref=InterPro:IPR013107 locus_tag=Spro_0440 note='PFAM: acyl-CoA dehydrogenase domain protein; Acyl-CoA dehydrogenase type 2 domain; KEGG: yps:YPTB0434 putative acyl-CoA dehydrogenase' product='acyl-CoA dehydrogenase domain protein' protein_id=ABV39548.…
CP000826	GenBank	CDS	494700	495098	+	1	.	codon_start=1 db_xref=GI:157320452 db_xref=InterPro:IPR007140 locus_tag=Spro_0441 note='PFAM: protein of unknown function DUF350; KEGG: eca:ECA3620 hypothetical protein' product='protein of unknown function DUF350' protein_id=ABV39549.1 transl_table=11
CP000826	GenBank	CDS	495095	495370	+	-1	.	codon_start=1 db_xref=GI:157320453 db_xref=InterPro:IPR010854 locus_tag=Spro_0442 note='PFAM: protein of unknown function DUF1471; KEGG: ent:Ent638_0367 protein of unknown function DUF1471' product='protein of unknown function DUF1471' protein_id=ABV39550.1 transl_table=11
CP000826	GenBank	CDS	495493	495801	+	-1	.	codon_start=1 db_xref=GI:157320454 db_xref=InterPro:IPR010854 locus_tag=Spro_0443 note='PFAM: protein of unknown function DUF1471; KEGG: yen:YE0387 putative lipoprotein' product='protein of unknown function DUF1471' protein_id=ABV39551.1 transl_table=11
CP000826	GenBank	CDS	495928	496680	+	1	.	codon_start=1 db_xref=GI:157320455 db_xref=InterPro:IPR003140 locus_tag=Spro_0444 note='PFAM: phospholipase/Carboxylesterase; KEGG: ypi:YpsIP31758_3640 phospholipase/carboxylesterase family protein' product=phospholipase/Carboxylesterase protein_id=ABV39552.1 transl_table=11
CP000826	GenBank	CDS	496774	497040	+	-1	.	codon_start=1 db_xref=GI:157320456 db_xref=InterPro:IPR010854 locus_tag=Spro_0445 note='PFAM: protein of unknown function DUF1471; KEGG: yen:YE0389 hypothetical protein' product='protein of unknown function DUF1471' protein_id=ABV39553.1 transl_table=11
CP000826	GenBank	CDS	497498	497896	+	1	.	codon_start=1 db_xref=GI:157320457 db_xref=InterPro:IPR000529 locus_tag=Spro_0446 note='PFAM: ribosomal protein S6; KEGG: kpn:KPN_04594 30S ribosomal protein S6' product='ribosomal protein S6' protein_id=ABV39554.1 transl_table=11
CP000826	GenBank	CDS	497903	498220	+	1	.	codon_start=1 db_xref=GI:157320458 db_xref=InterPro:IPR000424 locus_tag=Spro_0447 note='PFAM: single-strand binding protein/Primosomal replication protein n; KEGG: yen:YE0393 primosomal replication protein N' product='single-strand binding protein/Primosomal replication protein n' protein_id=ABV39555.1 transl_table=11
CP000826	GenBank	CDS	498225	498452	+	1	.	codon_start=1 db_xref=GI:157320459 db_xref=InterPro:IPR001648 locus_tag=Spro_0448 note='PFAM: ribosomal protein S18; KEGG: yen:YE0394 30S ribosomal protein S18' product='ribosomal protein S18' protein_id=ABV39556.1 transl_table=11
CP000826	GenBank	CDS	498492	498944	+	1	.	codon_start=1 db_xref=GI:157320460 db_xref=InterPro:IPR000244 locus_tag=Spro_0449 note='PFAM: ribosomal protein L9; KEGG: eca:ECA3610 50S ribosomal protein L9' product='ribosomal protein L9' protein_id=ABV39557.1 transl_table=11
CP000826	GenBank	CDS	499055	499414	+	1	.	codon_start=1 db_xref=GI:157320461 db_xref=InterPro:IPR007438 locus_tag=Spro_0450 note='PFAM: protein of unknown function DUF488; KEGG: yen:YE2509 hypothetical protein' product='protein of unknown function DUF488' protein_id=ABV39558.1 transl_table=11
CP000826	GenBank	CDS	499411	500085	+	-1	.	codon_start=1 db_xref=GI:157320462 db_xref=InterPro:IPR007340 db_xref=InterPro:IPR013731 locus_tag=Spro_0451 note='PFAM: Opacity-associated protein A; Opacity-associated protein A domain protein; KEGG: yen:YE0397 hypothetical protein' product='Opacity-associated protein A' protein_id=ABV39559.1 transl_table=11
CP000826	GenBank	CDS	500372	500992	+	1	.	codon_start=1 db_xref=GI:157320463 db_xref=InterPro:IPR000774 db_xref=InterPro:IPR001179 locus_tag=Spro_0452 note='PFAM: peptidylprolyl isomerase FKBP-type; KEGG: eca:ECA3607 FkbP-type peptidyl-prolyl cis-trans isomerase' product='peptidylprolyl isomerase FKBP-type' protein_id=ABV39560.1 transl_table=11
CP000826	GenBank	CDS	501039	502991	+	-1	.	codon_start=1 db_xref=GI:157320464 db_xref=InterPro:IPR004843 db_xref=InterPro:IPR006146 db_xref=InterPro:IPR006179 db_xref=InterPro:IPR006294 db_xref=InterPro:IPR008334 locus_tag=Spro_0453 note='TIGRFAM: 2',3'-cyclic-nucleotide 2'-phosphodiesterase; PFAM: metallophosphoesterase; 5'-Nucleotidase domain protein; KEGG: yen:YE0399 2',3'-cyclic-nucleotide 2'-phosphodiesterase precursor' product='2',3…
CP000826	GenBank	CDS	503245	503988	+	1	.	codon_start=1 db_xref=GI:157320465 db_xref=InterPro:IPR000760 db_xref=InterPro:IPR006240 locus_tag=Spro_0454 note='TIGRFAM: 3'(2'),5'-bisphosphate nucleotidase; PFAM: inositol monophosphatase; KEGG: eca:ECA3601 inositol monophosphatase family protein' product='3'(2'),5'-bisphosphate nucleotidase' protein_id=ABV39562.1 transl_table=11
CP000826	GenBank	CDS	503990	504547	+	-1	.	codon_start=1 db_xref=GI:157320466 db_xref=InterPro:IPR006513 locus_tag=Spro_0455 note='PFAM: conserved hypothetical protein; KEGG: yen:YE0401 hypothetical protein' product='conserved hypothetical protein' protein_id=ABV39563.1 transl_table=11
CP000826	GenBank	CDS	504874	505080	+	1	.	codon_start=1 db_xref=GI:157320467 db_xref=InterPro:IPR009491 locus_tag=Spro_0456 note='PFAM: protein of unknown function DUF1107; KEGG: ent:Ent638_0395 protein of unknown function DUF1107' product='protein of unknown function DUF1107' protein_id=ABV39564.1 transl_table=11
CP000826	GenBank	CDS	505347	506690	+	-1	.	codon_start=1 db_xref=GI:157320468 db_xref=InterPro:IPR000644 db_xref=InterPro:IPR002550 db_xref=InterPro:IPR005170 locus_tag=Spro_0457 note='PFAM: CBS domain containing protein; protein of unknown function DUF21; transporter-associated region; KEGG: ypi:YpsIP31758_3627 CBS/transporter associated domain protein' product='protein of unknown function DUF21' protein_id=ABV39565.1 transl_table=11
CP000826	GenBank	CDS	506868	507509	+	-1	.	EC_number=1.8.4.11 codon_start=1 db_xref=GI:157320469 db_xref=InterPro:IPR002569 locus_tag=Spro_0458 note='TIGRFAM: peptide methionine sulfoxide reductase; PFAM: Methionine sulfoxide reductase A; KEGG: yen:YE0404 peptide methionine sulfoxide reductase' product='peptide methionine sulfoxide reductase' protein_id=ABV39566.1 transl_table=11
CP000826	GenBank	CDS	507797	509533	+	1	.	codon_start=1 db_xref=GI:157320470 db_xref=InterPro:IPR000184 db_xref=InterPro:IPR002345 db_xref=InterPro:IPR010827 locus_tag=Spro_0459 note='PFAM: surface antigen (D15); surface antigen variable number repeat protein; KEGG: ypi:YpsIP31758_3625 surface antigen/outer membrane protein, OMP85 family' product='surface antigen (D15)' protein_id=ABV39567.1 transl_table=11
CP000826	GenBank	CDS	509578	513348	+	1	.	codon_start=1 db_xref=GI:157320471 db_xref=InterPro:IPR007452 locus_tag=Spro_0460 note='PFAM: protein of unknown function DUF490; KEGG: yen:YE0406 hypothetical protein' product='protein of unknown function DUF490' protein_id=ABV39568.1 transl_table=11
CP000826	GenBank	CDS	513405	513698	+	1	.	codon_start=1 db_xref=GI:157320472 db_xref=InterPro:IPR009288 locus_tag=Spro_0461 note='PFAM: AIG2 family protein; KEGG: yen:YE0407 hypothetical protein' product='AIG2 family protein' protein_id=ABV39569.1 transl_table=11
CP000826	GenBank	CDS	513750	514280	+	-1	.	EC_number=3.6.1.1 codon_start=1 db_xref=GI:157320473 db_xref=InterPro:IPR008162 locus_tag=Spro_0462 note='PFAM: Inorganic pyrophosphatase; KEGG: ent:Ent638_0411 inorganic diphosphatase' product='Inorganic diphosphatase' protein_id=ABV39570.1 transl_table=11
CP000826	GenBank	CDS	514537	516090	+	1	.	codon_start=1 db_xref=GI:157320474 db_xref=InterPro:IPR003660 db_xref=InterPro:IPR004089 db_xref=InterPro:IPR004090 locus_tag=Spro_0463 note='PFAM: histidine kinase HAMP region domain protein; chemotaxis sensory transducer; KEGG: yen:YE0409 methyl-accepting chemotaxis protein' product='methyl-accepting chemotaxis sensory transducer' protein_id=ABV39571.1 transl_table=11
CP000826	GenBank	CDS	516128	517132	+	-1	.	codon_start=1 db_xref=GI:157320475 db_xref=InterPro:IPR000146 locus_tag=Spro_0464 note='PFAM: Inositol phosphatase/fructose-16-bisphosphatase; KEGG: ypi:YpsIP31758_3621 fructose-1,6-bisphosphatase' product='Inositol phosphatase/fructose-16-bisphosphatase' protein_id=ABV39572.1 transl_table=11
CP000826	GenBank	CDS	517301	518680	+	1	.	codon_start=1 db_xref=GI:157320476 db_xref=InterPro:IPR000713 db_xref=InterPro:IPR004101 db_xref=InterPro:IPR005757 db_xref=InterPro:IPR013221 locus_tag=Spro_0465 note='TIGRFAM: UDP-N-acetylmuramate; PFAM: cytoplasmic peptidoglycan synthetase domain protein; Mur ligase middle domain protein; KEGG: yps:YPTB0457 UDP-N-acetylmuramate:L-Ala-D-Glu-meso- diaminopime late ligase' product=UDP-N-acetylmur…
CP000826	GenBank	CDS	519049	519312	+	-1	.	codon_start=1 db_xref=GI:157320477 db_xref=InterPro:IPR010854 locus_tag=Spro_0466 note='PFAM: protein of unknown function DUF1471; KEGG: yen:YE0412 hypothetical protein' product='protein of unknown function DUF1471' protein_id=ABV39574.1 transl_table=11
CP000826	GenBank	CDS	519436	519699	+	-1	.	codon_start=1 db_xref=GI:157320478 db_xref=InterPro:IPR010854 locus_tag=Spro_0467 note='PFAM: protein of unknown function DUF1471; KEGG: yen:YE0412 hypothetical protein' product='protein of unknown function DUF1471' protein_id=ABV39575.1 transl_table=11
CP000826	GenBank	CDS	520105	520575	+	-1	.	codon_start=1 db_xref=GI:157320479 db_xref=InterPro:IPR001669 locus_tag=Spro_0468 note='PFAM: arginine repressor; KEGG: ypi:YpsIP31758_3617 arginine repressor' product='arginine repressor, ArgR' protein_id=ABV39576.1 transl_table=11
CP000826	GenBank	CDS	521042	521980	+	1	.	codon_start=1 db_xref=GI:157320480 db_xref=InterPro:IPR001236 db_xref=InterPro:IPR010097 locus_tag=Spro_0469 note='TIGRFAM: malate dehydrogenase, NAD-dependent; PFAM: Lactate/malate dehydrogenase; KEGG: sbo:SBO_3153 malate dehydrogenase' product='malate dehydrogenase, NAD-dependent' protein_id=ABV39577.1 transl_table=11
CP000826	GenBank	CDS	522049	522309	+	-1	.	codon_start=1 db_xref=GI:157320481 locus_tag=Spro_0470 note='KEGG: ypi:YpsIP31758_3615 sugar fermentation stimulation protein B' product='putative transcriptional regulator, Nlp' protein_id=ABV39578.1 transl_table=11
CP000826	GenBank	CDS	522570	522842	+	1	.	codon_start=1 db_xref=GI:157320482 locus_tag=Spro_0471 note='KEGG: ypi:YpsIP31758_3614 hypothetical protein' product='conserved hypothetical protein' protein_id=ABV39579.1 transl_table=11
CP000826	GenBank	CDS	522892	523863	+	-1	.	codon_start=1 db_xref=GI:157320483 db_xref=InterPro:IPR000092 locus_tag=Spro_0472 note='PFAM: Polyprenyl synthetase; KEGG: eca:ECA0689 octaprenyl-diphosphate synthase' product='Polyprenyl synthetase' protein_id=ABV39580.1 transl_table=11
CP000826	GenBank	CDS	524133	524444	+	1	.	codon_start=1 db_xref=GI:157320484 db_xref=InterPro:IPR001787 locus_tag=Spro_0473 note='PFAM: ribosomal protein L21; KEGG: eca:ECA0690 50S ribosomal protein L21' product='ribosomal protein L21' protein_id=ABV39581.1 transl_table=11
CP000826	GenBank	CDS	524462	524719	+	1	.	codon_start=1 db_xref=GI:157320485 db_xref=InterPro:IPR001684 locus_tag=Spro_0474 note='PFAM: ribosomal protein L27; KEGG: yen:YE0419 50S ribosomal protein L27' product='ribosomal protein L27' protein_id=ABV39582.1 transl_table=11
CP000826	GenBank	CDS	524792	525796	+	1	.	codon_start=1 db_xref=GI:157320486 db_xref=InterPro:IPR000620 locus_tag=Spro_0475 note='PFAM: protein of unknown function DUF6 transmembrane; KEGG: ypi:YpsIP31758_3610 integral membrane protein' product='protein of unknown function DUF6 transmembrane' protein_id=ABV39583.1 transl_table=11
CP000826	GenBank	CDS	525813	526985	+	1	.	codon_start=1 db_xref=GI:157320487 db_xref=InterPro:IPR002917 db_xref=InterPro:IPR006073 db_xref=InterPro:IPR006074 db_xref=InterPro:IPR006169 db_xref=InterPro:IPR014100 locus_tag=Spro_0476 note='TIGRFAM: GTP-binding protein Obg/CgtA; PFAM: GTP-binding protein HSR1-related; GTP1/OBG sub domain protein; KEGG: ypi:YpsIP31758_3609 GTP-binding protein Obg/CgtA' product='GTP-binding protein Obg/CgtA' …
CP000826	GenBank	CDS	527026	528087	+	-1	.	codon_start=1 db_xref=GI:157320488 db_xref=InterPro:IPR003594 db_xref=InterPro:IPR003660 db_xref=InterPro:IPR003661 db_xref=InterPro:IPR004358 db_xref=InterPro:IPR005467 locus_tag=Spro_0477 note='PFAM: ATP-binding region ATPase domain protein; histidine kinase HAMP region domain protein; histidine kinase A domain protein; KEGG: yen:YE0422 two-component system sensor protein' product='integral mem…
CP000826	GenBank	CDS	528084	528746	+	-1	.	codon_start=1 db_xref=GI:157320489 db_xref=InterPro:IPR001789 db_xref=InterPro:IPR001867 locus_tag=Spro_0478 note='PFAM: response regulator receiver; transcriptional regulator domain protein; KEGG: ypi:YpsIP31758_3607 transcriptional regulatory protein BasR/PmrA' product='two component transcriptional regulator, winged helix family' protein_id=ABV39586.1 transl_table=11
CP000826	GenBank	CDS	528755	530188	+	-1	.	EC_number=3.4.16.4 codon_start=1 db_xref=GI:157320490 db_xref=InterPro:IPR000667 locus_tag=Spro_0479 note='KEGG: yen:YE0424 penicillin-binding protein 4 precursor; TIGRFAM: D-alanyl-D-alanine carboxypeptidase/D-alanyl-D-alanine-endopeptidase; PFAM: peptidase S13 D-Ala-D-Ala carboxypeptidase C' product='D-alanyl-D-alanine carboxypeptidase/D-alanyl-D-alanine-endopeptidase' protein_id=ABV39587.1 tra…
CP000826	GenBank	CDS	530445	530921	+	1	.	codon_start=1 db_xref=GI:157320491 db_xref=InterPro:IPR001437 db_xref=InterPro:IPR006359 locus_tag=Spro_0480 note='TIGRFAM: transcription elongation factor GreA; PFAM: transcription elongation factor GreA/GreB domain protein; KEGG: yen:YE0425 transcription elongation factor' product='transcription elongation factor GreA' protein_id=ABV39588.1 transl_table=11
CP000826	GenBank	CDS	531036	531329	+	-1	.	codon_start=1 db_xref=GI:157320492 db_xref=InterPro:IPR001890 locus_tag=Spro_0481 note='PFAM: protein of unknown function UPF0044; KEGG: stm:STM3298.S putative RNA-binding protein' product='protein of unknown function UPF0044' protein_id=ABV39589.1 transl_table=11
CP000826	GenBank	CDS	531474	532103	+	1	.	codon_start=1 db_xref=GI:157320493 db_xref=InterPro:IPR002877 db_xref=InterPro:IPR004512 locus_tag=Spro_0482 note='TIGRFAM: ribosomal RNA large subunit methyltransferase J; PFAM: ribosomal RNA methyltransferase RrmJ/FtsJ; KEGG: eca:ECA0697 ribosomal RNA large subunit methyltransferase' product='ribosomal RNA large subunit methyltransferase J' protein_id=ABV39590.1 transl_table=11
CP000826	GenBank	CDS	532160	534091	+	1	.	EC_number=3.6.4.3 codon_start=1 db_xref=GI:157320494 db_xref=InterPro:IPR000642 db_xref=InterPro:IPR003593 db_xref=InterPro:IPR003959 db_xref=InterPro:IPR003960 db_xref=InterPro:IPR005936 db_xref=InterPro:IPR011546 db_xref=InterPro:IPR011704 locus_tag=Spro_0483 note='KEGG: yen:YE0428 cell division protein; TIGRFAM: ATP-dependent metalloprotease FtsH; PFAM: peptidase M41; AAA ATPase central domain…
CP000826	GenBank	CDS	534184	535017	+	1	.	EC_number=2.5.1.15 codon_start=1 db_xref=GI:157320495 db_xref=InterPro:IPR000489 db_xref=InterPro:IPR006390 locus_tag=Spro_0484 note='KEGG: yen:YE0429 dihydropteroate synthase; TIGRFAM: dihydropteroate synthase; PFAM: dihydropteroate synthase DHPS' product='dihydropteroate synthase' protein_id=ABV39592.1 transl_table=11
CP000826	GenBank	CDS	535025	536362	+	1	.	codon_start=1 db_xref=GI:157320496 db_xref=InterPro:IPR005841 db_xref=InterPro:IPR005843 db_xref=InterPro:IPR005844 db_xref=InterPro:IPR005845 db_xref=InterPro:IPR005846 db_xref=InterPro:IPR006352 locus_tag=Spro_0485 note='TIGRFAM: phosphoglucosamine mutase; PFAM: phosphoglucomutase/phosphomannomutase ; phosphoglucomutase/phosphomannomutase alpha/beta/alpha domain I; phosphoglucomutase/phosphoman…
CP000826	GenBank	CDS	536614	536949	+	1	.	codon_start=1 db_xref=GI:157320497 db_xref=InterPro:IPR004692 locus_tag=Spro_0486 note='TIGRFAM: preprotein translocase, SecG subunit; PFAM: Preprotein translocase SecG subunit; KEGG: yen:YE0431 protein-export membrane protein' product='preprotein translocase, SecG subunit' protein_id=ABV39594.1 transl_table=11
CP000826	GenBank	gene	537028	537114	+	1	.	locus_tag=Spro_R0025 note=tRNA-Leu2
CP000826	GenBank	tRNA	537028	537114	+	1	.	locus_tag=Spro_R0025 product=tRNA-Leu
CP000826	GenBank	gene	537175	537251	+	1	.	locus_tag=Spro_R0026 note=tRNA-Met1
CP000826	GenBank	tRNA	537175	537251	+	1	.	locus_tag=Spro_R0026 product=tRNA-Met
CP000826	GenBank	CDS	537499	537921	+	1	.	codon_start=1 db_xref=GI:157320498 db_xref=InterPro:IPR003728 locus_tag=Spro_0487 note='PFAM: protein of unknown function DUF150; KEGG: kpn:KPN_03578 hypothetical protein' product='protein of unknown function DUF150' protein_id=ABV39595.1 transl_table=11
CP000826	GenBank	CDS	537943	539451	+	1	.	codon_start=1 db_xref=GI:157320499 db_xref=InterPro:IPR003029 db_xref=InterPro:IPR010213 db_xref=InterPro:IPR010214 db_xref=InterPro:IPR013735 locus_tag=Spro_0488 note='TIGRFAM: transcription termination factor NusA; PFAM: RNA binding S1 domain protein; NusA domain protein; KEGG: yen:YE0433 N utilization substance protein A' product='NusA antitermination factor' protein_id=ABV39596.1 transl_table…
CP000826	GenBank	CDS	539476	542163	+	1	.	codon_start=1 db_xref=GI:157320500 db_xref=InterPro:IPR000178 db_xref=InterPro:IPR000795 db_xref=InterPro:IPR002917 db_xref=InterPro:IPR004161 db_xref=InterPro:IPR005225 db_xref=InterPro:IPR006847 db_xref=InterPro:IPR013575 db_xref=InterPro:IPR013684 locus_tag=Spro_0489 note='TIGRFAM: translation initiation factor IF-2; small GTP-binding protein; PFAM: protein synthesis factor GTP-binding; GTP-bi…
CP000826	GenBank	CDS	542232	542642	+	1	.	codon_start=1 db_xref=GI:157320501 db_xref=InterPro:IPR000238 locus_tag=Spro_0490 note='PFAM: ribosome-binding factor A; KEGG: yen:YE0435 ribosome-binding factor A' product='ribosome-binding factor A' protein_id=ABV39598.1 transl_table=11
CP000826	GenBank	CDS	542642	543586	+	1	.	codon_start=1 db_xref=GI:157320502 db_xref=InterPro:IPR002501 db_xref=InterPro:IPR014780 db_xref=InterPro:IPR015240 locus_tag=Spro_0491 note='TIGRFAM: tRNA pseudouridine synthase B; PFAM: pseudouridylate synthase TruB domain protein; tRNA pseudouridine synthase B; KEGG: ssn:SSON_3312 tRNA pseudouridine 5S synthase' product='tRNA pseudouridine synthase B' protein_id=ABV39599.1 transl_table=11
CP000826	GenBank	CDS	543710	543979	+	1	.	codon_start=1 db_xref=GI:157320503 db_xref=InterPro:IPR000589 db_xref=InterPro:IPR005290 locus_tag=Spro_0492 note='PFAM: ribosomal protein S15; KEGG: eca:ECA0715 30S ribosomal protein S15' product='ribosomal protein S15' protein_id=ABV39600.1 transl_table=11
CP000826	GenBank	CDS	544235	546352	+	1	.	EC_number=2.7.7.8 codon_start=1 db_xref=GI:157320504 db_xref=InterPro:IPR001247 db_xref=InterPro:IPR003029 db_xref=InterPro:IPR004087 db_xref=InterPro:IPR004088 db_xref=InterPro:IPR015847 db_xref=InterPro:IPR015848 locus_tag=Spro_0493 note='KEGG: yen:YE0438 polyribonucleotide nucleotidyltransferase; PFAM: 3' exoribonuclease; RNA binding S1 domain protein; KH type 1 domain protein; Exoribonuclease…
CP000826	GenBank	CDS	546481	547365	+	1	.	codon_start=1 db_xref=GI:157320505 db_xref=InterPro:IPR001440 db_xref=InterPro:IPR013026 db_xref=InterPro:IPR013105 locus_tag=Spro_0494 note='PFAM: TPR repeat-containing protein; Tetratricopeptide TPR_2 repeat protein; SMART: Tetratricopeptide domain protein; KEGG: yen:YE0439 lipoprotein NlpI' product='TPR repeat-containing protein' protein_id=ABV39602.1 transl_table=11
CP000826	GenBank	CDS	547552	549513	+	1	.	codon_start=1 db_xref=GI:157320506 db_xref=InterPro:IPR000629 db_xref=InterPro:IPR001650 db_xref=InterPro:IPR005580 db_xref=InterPro:IPR011545 db_xref=InterPro:IPR014001 db_xref=InterPro:IPR014014 db_xref=InterPro:IPR014021 locus_tag=Spro_0495 note='PFAM: helicase domain protein; DbpA RNA-binding domain protein; DEAD/DEAH box helicase domain protein; SMART: DEAD-like helicases; KEGG: yen:YE0440 c…
CP000826	GenBank	CDS	549660	550874	+	1	.	codon_start=1 db_xref=GI:157320507 db_xref=InterPro:IPR007272 locus_tag=Spro_0496 note='PFAM: protein of unknown function DUF395 YeeE/YedE; KEGG: ypi:YpsIP31758_3810 YeeE/YedE family protein' product='protein of unknown function DUF395 YeeE/YedE' protein_id=ABV39604.1 transl_table=11
CP000826	GenBank	CDS	550871	551110	+	1	.	codon_start=1 db_xref=GI:157320508 db_xref=InterPro:IPR001455 locus_tag=Spro_0497 note='PFAM: SirA family protein; KEGG: net:Neut_1003 SirA family protein' product='SirA family protein' protein_id=ABV39605.1 transl_table=11
CP000826	GenBank	CDS	551145	552170	+	-1	.	codon_start=1 db_xref=GI:157320509 db_xref=InterPro:IPR011251 locus_tag=Spro_0498 note='PFAM: luciferase family protein; KEGG: yen:YE0442 hypothetical protein' product='luciferase family protein' protein_id=ABV39606.1 transl_table=11
CP000826	GenBank	CDS	552383	553354	+	1	.	codon_start=1 db_xref=GI:157320510 db_xref=InterPro:IPR006143 locus_tag=Spro_0499 note='PFAM: secretion protein HlyD family protein; KEGG: plu:plu4516 unnamed protein product; highly similar to membrane fusion protein (MFP) of ABC transport system' product='secretion protein HlyD family protein' protein_id=ABV39607.1 transl_table=11
CP000826	GenBank	CDS	553336	554490	+	1	.	codon_start=1 db_xref=GI:157320511 db_xref=InterPro:IPR013525 locus_tag=Spro_0500 note='PFAM: ABC-2 type transporter; KEGG: plu:plu4515 unnamed protein product; similar to permease protein of ABC transport system' product='ABC-2 type transporter' protein_id=ABV39608.1 transl_table=11
CP000826	GenBank	CDS	554487	555626	+	1	.	codon_start=1 db_xref=GI:157320512 db_xref=InterPro:IPR013525 locus_tag=Spro_0501 note='PFAM: ABC-2 type transporter; KEGG: plu:plu4514 unnamed protein product; similar to permease protein of ABC transport system' product='ABC-2 type transporter' protein_id=ABV39609.1 transl_table=11
CP000826	GenBank	CDS	555728	556849	+	1	.	codon_start=1 db_xref=GI:157320513 db_xref=InterPro:IPR003347 db_xref=InterPro:IPR013109 locus_tag=Spro_0502 note='PFAM: Cupin 4 family protein; SMART: transcription factor jumonji jmjC domain protein; KEGG: ent:Ent638_0491 cupin 4 family protein' product='Cupin 4 family protein' protein_id=ABV39610.1 transl_table=11
CP000826	GenBank	CDS	556936	557814	+	-1	.	codon_start=1 db_xref=GI:157320514 db_xref=InterPro:IPR001539 locus_tag=Spro_0503 note='PFAM: peptidase U32; KEGG: yen:YE0449 hypothetical protein' product='peptidase U32' protein_id=ABV39611.1 transl_table=11
CP000826	GenBank	CDS	557826	558821	+	-1	.	codon_start=1 db_xref=GI:157320515 db_xref=InterPro:IPR001539 locus_tag=Spro_0504 note='PFAM: peptidase U32; KEGG: ent:Ent638_3595 peptidase U32' product='peptidase U32' protein_id=ABV39612.1 transl_table=11
CP000826	GenBank	CDS	559043	559564	+	1	.	codon_start=1 db_xref=GI:157320516 db_xref=InterPro:IPR003033 locus_tag=Spro_0505 note='PFAM: Sterol-binding domain protein; KEGG: yen:YE0451 putative lipid carrier protein' product='Sterol-binding domain protein' protein_id=ABV39613.1 transl_table=11
CP000826	GenBank	CDS	559558	560061	+	1	.	codon_start=1 db_xref=GI:157320517 db_xref=InterPro:IPR000182 locus_tag=Spro_0506 note='PFAM: GCN5-related N-acetyltransferase; KEGG: yen:YE0452 putative acetyltransferase' product='GCN5-related N-acetyltransferase' protein_id=ABV39614.1 transl_table=11
CP000826	GenBank	CDS	560048	560401	+	-1	.	codon_start=1 db_xref=GI:157320518 db_xref=InterPro:IPR000305 locus_tag=Spro_0507 note='PFAM: Excinuclease ABC C subunit domain protein; KEGG: yen:YE0453 hypothetical protein' product='Excinuclease ABC C subunit domain protein' protein_id=ABV39615.1 transl_table=11
CP000826	GenBank	CDS	560448	561770	+	-1	.	codon_start=1 db_xref=GI:157320519 db_xref=InterPro:IPR004841 locus_tag=Spro_0508 note='PFAM: amino acid permease-associated region; KEGG: yen:YE0454 putative amino acid permease' product='amino acid permease-associated region' protein_id=ABV39616.1 transl_table=11
CP000826	GenBank	CDS	561828	563999	+	-1	.	EC_number=4.1.1.17 codon_start=1 db_xref=GI:157320520 db_xref=InterPro:IPR000310 db_xref=InterPro:IPR005308 db_xref=InterPro:IPR008286 locus_tag=Spro_0509 note='PFAM: Orn/Lys/Arg decarboxylase major region; Orn/Lys/Arg decarboxylase domain protein; KEGG: yen:YE0455 ornithine decarboxylase, inducible' product='Ornithine decarboxylase' protein_id=ABV39617.1 transl_table=11
CP000826	GenBank	CDS	564804	565238	+	1	.	codon_start=1 db_xref=GI:157320521 locus_tag=Spro_0510 note='KEGG: ypp:YPDSF_3277 hypothetical protein' product='conserved hypothetical protein' protein_id=ABV39618.1 transl_table=11
CP000826	GenBank	CDS	565484	566122	+	1	.	codon_start=1 db_xref=GI:157320522 locus_tag=Spro_0511 note='KEGG: ypi:YpsIP31758_3569 hypothetical protein' product='conserved hypothetical protein' protein_id=ABV39619.1 transl_table=11
CP000826	GenBank	CDS	566073	566855	+	-1	.	codon_start=1 db_xref=GI:157320523 db_xref=InterPro:IPR001279 locus_tag=Spro_0512 note='PFAM: beta-lactamase domain protein; KEGG: yps:YPTB0508 PhnP protein' product='beta-lactamase domain protein' protein_id=ABV39620.1 transl_table=11
CP000826	GenBank	CDS	566870	567472	+	-1	.	codon_start=1 db_xref=GI:157320524 db_xref=InterPro:IPR001451 locus_tag=Spro_0513 note='KEGG: rpe:RPE_3116 putative acetyltransferase (virginiamycin, streptogramin A, chloramphenicol)' product='putative acetyltransferase (virginiamycin, streptogramin A, chloramphenicol)' protein_id=ABV39621.1 transl_table=11
CP000826	GenBank	CDS	567469	568038	+	-1	.	codon_start=1 db_xref=GI:157320525 db_xref=InterPro:IPR008145 db_xref=InterPro:IPR012699 locus_tag=Spro_0514 note='TIGRFAM: phosphonate metabolism protein/1,5-bisphosphokinase (PRPP-forming) PhnN; SMART: guanylate kinase/L-type calcium channel region; KEGG: ypi:YpsIP31758_3567 putative phosphonate metabolism ribose 1,5-bisphosphokinase PhnN' product='phosphonate metabolism protein/1,5-bisphosphok…
CP000826	GenBank	CDS	568038	569174	+	-1	.	codon_start=1 db_xref=GI:157320526 db_xref=InterPro:IPR006680 db_xref=InterPro:IPR011550 db_xref=InterPro:IPR012696 db_xref=InterPro:IPR013108 locus_tag=Spro_0515 note='TIGRFAM: phosphonate metabolism protein PhnM; PFAM: amidohydrolase; Amidohydrolase 3; KEGG: ypn:YPN_0624 PhnM protein' product='phosphonate metabolism protein PhnM' protein_id=ABV39623.1 transl_table=11
CP000826	GenBank	CDS	569174	569878	+	-1	.	codon_start=1 db_xref=GI:157320527 db_xref=InterPro:IPR003439 db_xref=InterPro:IPR003593 db_xref=InterPro:IPR012701 locus_tag=Spro_0516 note='KEGG: ypp:YPDSF_3272 phosphonates transport ATP-binding protein; TIGRFAM: phosphonate C-P lyase system protein PhnL; PFAM: ABC transporter related; SMART: AAA ATPase' product='phosphonate C-P lyase system protein PhnL' protein_id=ABV39624.1 transl_table=11
CP000826	GenBank	CDS	569895	570683	+	-1	.	codon_start=1 db_xref=GI:157320528 db_xref=InterPro:IPR003439 db_xref=InterPro:IPR003593 db_xref=InterPro:IPR012700 locus_tag=Spro_0517 note='KEGG: yen:YE0473 phosphonates transport ATP-binding protein; TIGRFAM: phosphonate C-P lyase system protein PhnK; PFAM: ABC transporter related; SMART: AAA ATPase' product='phosphonate C-P lyase system protein PhnK' protein_id=ABV39625.1 transl_table=11
CP000826	GenBank	CDS	570683	571543	+	-1	.	codon_start=1 db_xref=GI:157320529 db_xref=InterPro:IPR010306 locus_tag=Spro_0518 note='PFAM: phosphonate metabolism PhnJ; KEGG: ypi:YpsIP31758_3563 phosphonate metabolism protein PhnJ' product='phosphonate metabolism PhnJ' protein_id=ABV39626.1 transl_table=11
CP000826	GenBank	CDS	571536	572621	+	-1	.	codon_start=1 db_xref=GI:157320530 db_xref=InterPro:IPR008773 locus_tag=Spro_0519 note='PFAM: phosphonate metabolism; KEGG: ypi:YpsIP31758_3562 phosphonate metabolism protein PhnI' product='phosphonate metabolism' protein_id=ABV39627.1 transl_table=11
CP000826	GenBank	CDS	572621	573202	+	-1	.	codon_start=1 db_xref=GI:157320531 db_xref=InterPro:IPR008772 locus_tag=Spro_0520 note='PFAM: phosphonate metabolism; KEGG: yen:YE0476 PhnH protein' product='phosphonate metabolism' protein_id=ABV39628.1 transl_table=11
CP000826	GenBank	CDS	573206	573649	+	-1	.	codon_start=1 db_xref=GI:157320532 db_xref=InterPro:IPR009609 locus_tag=Spro_0521 note='PFAM: phosphonate metabolism PhnG; KEGG: yen:YE0477 PhnG protein' product='phosphonate metabolism PhnG' protein_id=ABV39629.1 transl_table=11
CP000826	GenBank	CDS	573650	574378	+	-1	.	codon_start=1 db_xref=GI:157320533 db_xref=InterPro:IPR000524 db_xref=InterPro:IPR011663 db_xref=InterPro:IPR012702 locus_tag=Spro_0522 note='TIGRFAM: phosphonates metabolism transcriptional regulator PhnF; PFAM: regulatory protein GntR HTH; UbiC transcription regulator-associated domain protein; KEGG: yen:YE0478 probable GntR-family transcriptional regulatory protein' product='transcriptional re…
CP000826	GenBank	CDS	574538	575659	+	1	.	codon_start=1 db_xref=GI:157320534 db_xref=InterPro:IPR005524 locus_tag=Spro_0523 note='PFAM: permease; KEGG: ssn:SSON_3297 hypothetical protein' product=permease protein_id=ABV39631.1 transl_table=11
CP000826	GenBank	CDS	575731	576195	+	-1	.	codon_start=1 db_xref=GI:157320535 db_xref=InterPro:IPR001989 db_xref=InterPro:IPR012837 locus_tag=Spro_0524 note='TIGRFAM: anaerobic ribonucleoside-triphosphate reductase activating protein; KEGG: stm:STM4451 anaerobic ribonucleotide reductase activating protein' product='anaerobic ribonucleoside-triphosphate reductase activating protein' protein_id=ABV39632.1 transl_table=11
CP000826	GenBank	CDS	576256	578394	+	-1	.	EC_number=1.17.4.2 codon_start=1 db_xref=GI:157320536 db_xref=InterPro:IPR001150 db_xref=InterPro:IPR005144 db_xref=InterPro:IPR012833 locus_tag=Spro_0525 note='KEGG: yen:YE0482 anaerobic ribonucleoside-triphosphate reductase; TIGRFAM: anaerobic ribonucleoside-triphosphate reductase; PFAM: formate C-acetyltransferase glycine radical; ATP-cone domain protein' product='anaerobic ribonucleoside-trip…
CP000826	GenBank	CDS	578667	579575	+	-1	.	EC_number=4.2.1.1 codon_start=1 db_xref=GI:157320537 db_xref=InterPro:IPR000847 db_xref=InterPro:IPR005119 locus_tag=Spro_0526 note='PFAM: regulatory protein LysR; LysR substrate-binding; KEGG: yen:YE0483 putative LysR-family transcriptional regulatory protein' product='transcriptional regulator, LysR family' protein_id=ABV39634.1 transl_table=11
CP000826	GenBank	CDS	579680	580204	+	1	.	codon_start=1 db_xref=GI:157320538 db_xref=InterPro:IPR003680 locus_tag=Spro_0527 note='PFAM: NAD(P)H dehydrogenase (quinone); KEGG: yen:YE0484 putative oxidoreductase' product='NAD(P)H dehydrogenase (quinone)' protein_id=ABV39635.1 transl_table=11
CP000826	GenBank	CDS	580232	581896	+	-1	.	codon_start=1 db_xref=GI:157320539 db_xref=InterPro:IPR006047 db_xref=InterPro:IPR006589 db_xref=InterPro:IPR012769 locus_tag=Spro_0528 note='KEGG: yen:YE3773 putative trehalose-6-phosphate hydrolase; TIGRFAM: alpha,alpha-phosphotrehalase; PFAM: alpha amylase catalytic region; SMART: alpha amylase catalytic sub domain' product=alpha,alpha-phosphotrehalase protein_id=ABV39636.1 transl_table=11
CP000826	GenBank	CDS	581942	583357	+	-1	.	codon_start=1 db_xref=GI:157320540 db_xref=InterPro:IPR001996 db_xref=InterPro:IPR003352 db_xref=InterPro:IPR011296 db_xref=InterPro:IPR011535 db_xref=InterPro:IPR013013 locus_tag=Spro_0529 note='TIGRFAM: PTS system, trehalose-specific IIBC subunit; PTS system, glucose-like IIB subunint; PFAM: phosphotransferase system PTS EIIB protein; phosphotransferase system EIIC; KEGG: yen:YE3774 PTS system,…
CP000826	GenBank	CDS	583679	584092	+	1	.	codon_start=1 db_xref=GI:157320541 locus_tag=Spro_0530 note='KEGG: ssn:SSON_PB07 entry exclusion protein 2' product='entry exclusion protein 2' protein_id=ABV39638.1 transl_table=11
CP000826	GenBank	CDS	584203	584460	+	-1	.	codon_start=1 db_xref=GI:157320542 db_xref=InterPro:IPR015287 locus_tag=Spro_0531 note='PFAM: Colicin D; KEGG: ypm:YP_3568 putative colicin immunity protein' product='Colicin D' protein_id=ABV39639.1 transl_table=11
CP000826	GenBank	CDS	584466	586424	+	-1	.	codon_start=1 db_xref=GI:157320543 db_xref=InterPro:IPR010715 locus_tag=Spro_0532 note='PFAM: S-type Pyocin domain protein; KEGG: pap:PSPA7_3037 killer protein of pyocin S3' product='S-type Pyocin domain protein' protein_id=ABV39640.1 transl_table=11
CP000826	GenBank	CDS	586523	587659	+	-1	.	codon_start=1 db_xref=GI:157320544 locus_tag=Spro_0533 note='KEGG: sgl:SG1235 hypothetical protein' product='hypothetical protein' protein_id=ABV39641.1 transl_table=11
CP000826	GenBank	CDS	587957	588904	+	-1	.	codon_start=1 db_xref=GI:157320545 db_xref=InterPro:IPR000843 db_xref=InterPro:IPR001761 db_xref=InterPro:IPR012771 locus_tag=Spro_0534 note='TIGRFAM: trehalose operon repressor; PFAM: regulatory protein LacI; periplasmic binding protein/LacI transcriptional regulator; KEGG: ypi:YpsIP31758_0432 trehalose operon repressor' product='transcriptional regulator, LacI family' protein_id=ABV39642.1 tran…
CP000826	GenBank	CDS	589380	592088	+	1	.	EC_number=3.6.3.2 codon_start=1 db_xref=GI:157320546 db_xref=InterPro:IPR000695 db_xref=InterPro:IPR001757 db_xref=InterPro:IPR004014 db_xref=InterPro:IPR005834 db_xref=InterPro:IPR006415 db_xref=InterPro:IPR008250 locus_tag=Spro_0535 note='KEGG: yen:YE3776 Mg2+ transporter ATPase; TIGRFAM: ATPase, P-type (transporting), HAD superfamily, subfamily IC; magnesium-translocating P-type ATPase; PFAM: …
CP000826	GenBank	CDS	592234	594627	+	1	.	EC_number=3.2.1.52 codon_start=1 db_xref=GI:157320547 db_xref=InterPro:IPR001540 db_xref=InterPro:IPR015882 db_xref=InterPro:IPR015883 locus_tag=Spro_0536 note='PFAM: Beta-N-acetylhexosaminidase-like; Glycoside hydrolase, family 20, catalytic core; KEGG: ent:Ent638_0442 beta-N-acetylhexosaminidase' product=Beta-N-acetylhexosaminidase protein_id=ABV39644.1 transl_table=11
CP000826	GenBank	CDS	594688	595416	+	-1	.	codon_start=1 db_xref=GI:157320548 db_xref=InterPro:IPR001353 locus_tag=Spro_0537 note='PFAM: 20S proteasome A and B subunits; KEGG: yen:YE3772 hypothetical protein' product='20S proteasome A and B subunits' protein_id=ABV39645.1 transl_table=11
CP000826	GenBank	CDS	595492	596286	+	-1	.	codon_start=1 db_xref=GI:157320549 db_xref=InterPro:IPR002931 db_xref=InterPro:IPR013589 locus_tag=Spro_0538 note='PFAM: transglutaminase domain protein; transglutaminase domain protein; KEGG: yen:YE3771 hypothetical protein' product='transglutaminase domain protein' protein_id=ABV39646.1 transl_table=11
CP000826	GenBank	CDS	596283	597212	+	-1	.	codon_start=1 db_xref=GI:157320550 db_xref=InterPro:IPR007296 locus_tag=Spro_0539 note='PFAM: protein of unknown function DUF403; KEGG: yen:YE3770 hypothetical protein' product='protein of unknown function DUF403' protein_id=ABV39647.1 transl_table=11
CP000826	GenBank	CDS	597206	598684	+	-1	.	codon_start=1 db_xref=GI:157320551 db_xref=InterPro:IPR007297 db_xref=InterPro:IPR007302 locus_tag=Spro_0540 note='PFAM: protein of unknown function DUF404; protein of unknown function DUF407; KEGG: yen:YE3769 hypothetical protein' product='protein of unknown function DUF404' protein_id=ABV39648.1 transl_table=11
CP000826	GenBank	CDS	602093	602479	+	-1	.	codon_start=1 db_xref=GI:157320552 db_xref=InterPro:IPR006056 db_xref=InterPro:IPR006175 locus_tag=Spro_0543 note='TIGRFAM: putative endoribonuclease L-PSP; PFAM: Endoribonuclease L-PSP; KEGG: yen:YE3768 hypothetical protein' product='putative endoribonuclease L-PSP' protein_id=ABV39649.1 transl_table=11
CP000826	GenBank	CDS	602578	603042	+	-1	.	codon_start=1 db_xref=GI:157320553 db_xref=InterPro:IPR002801 locus_tag=Spro_0544 note='TIGRFAM: aspartate carbamoyltransferase, regulatory subunit; PFAM: aspartate transcarbamylase regulatory subunit; KEGG: yen:YE3767 aspartate carbamoyltransferase regulatory chain' product='aspartate carbamoyltransferase, regulatory subunit' protein_id=ABV39650.1 transl_table=11
CP000826	GenBank	CDS	603055	603990	+	-1	.	EC_number=2.1.3.2 codon_start=1 db_xref=GI:157320554 db_xref=InterPro:IPR002082 db_xref=InterPro:IPR006130 db_xref=InterPro:IPR006131 db_xref=InterPro:IPR006132 db_xref=InterPro:IPR010916 locus_tag=Spro_0545 note='KEGG: yen:YE3766 aspartate carbamoyltransferase catalytic subunit; TIGRFAM: aspartate carbamoyltransferase; PFAM: aspartate/ornithine carbamoyltransferase Asp/Orn-binding region; aspart…
CP000826	GenBank	CDS	604294	605298	+	-1	.	codon_start=1 db_xref=GI:157320555 db_xref=InterPro:IPR000522 locus_tag=Spro_0546 note='PFAM: transport system permease protein; KEGG: eca:ECA4256 putative iron(III) ABC transporter permease protein' product='transport system permease protein' protein_id=ABV39652.1 transl_table=11
CP000826	GenBank	CDS	605298	606254	+	-1	.	codon_start=1 db_xref=GI:157320556 db_xref=InterPro:IPR002491 locus_tag=Spro_0547 note='PFAM: periplasmic binding protein; KEGG: eca:ECA4255 putative iron(III) ABC transporter, periplasmic-binding protein' product='periplasmic binding protein' protein_id=ABV39653.1 transl_table=11
CP000826	GenBank	CDS	606376	607173	+	-1	.	codon_start=1 db_xref=GI:157320557 db_xref=InterPro:IPR003439 db_xref=InterPro:IPR003593 locus_tag=Spro_0548 note='PFAM: ABC transporter related; SMART: AAA ATPase; KEGG: eca:ECA4254 putative iron(III) ABC transporter ATP-binding protein' product='ABC transporter-related protein' protein_id=ABV39654.1 transl_table=11
CP000826	GenBank	CDS	607193	608434	+	-1	.	codon_start=1 db_xref=GI:157320558 locus_tag=Spro_0549 note='KEGG: kpn:KPN_04792 hypothetical protein' product='conserved hypothetical protein' protein_id=ABV39655.1 transl_table=11
CP000826	GenBank	CDS	608628	609491	+	1	.	codon_start=1 db_xref=GI:157320559 db_xref=InterPro:IPR000281 db_xref=InterPro:IPR001347 locus_tag=Spro_0550 note='PFAM: helix-turn-helix protein RpiR; sugar isomerase (SIS); KEGG: kpn:KPN_04798 putative transcriptional regulator (N-terminal); putative sugar-binding domain of regulator protein (C-terminal)' product='transcriptional regulator, RpiR family' protein_id=ABV39656.1 transl_table=11
CP000826	GenBank	CDS	609529	610968	+	1	.	EC_number=3.5.1.81 codon_start=1 db_xref=GI:157320560 db_xref=InterPro:IPR006680 db_xref=InterPro:IPR012855 db_xref=InterPro:IPR013108 locus_tag=Spro_0551 note='PFAM: amidohydrolase; D-aminoacylase domain protein; Amidohydrolase 3; KEGG: kpn:KPN_04793 hypothetical protein' product='N-acyl-D-amino-acid deacylase' protein_id=ABV39657.1 transl_table=11
CP000826	GenBank	CDS	610986	611384	+	1	.	codon_start=1 db_xref=GI:157320561 db_xref=InterPro:IPR006175 locus_tag=Spro_0552 note='PFAM: Endoribonuclease L-PSP; KEGG: kpn:KPN_04794 hypothetical protein' product='Endoribonuclease L-PSP' protein_id=ABV39658.1 transl_table=11
CP000826	GenBank	CDS	611437	613005	+	-1	.	codon_start=1 db_xref=GI:157320562 db_xref=InterPro:IPR000914 locus_tag=Spro_0553 note='PFAM: extracellular solute-binding protein family 5; KEGG: yen:YE0491 ABC transporter, substrate binding protein' product='extracellular solute-binding protein family 5' protein_id=ABV39659.1 transl_table=11
CP000826	GenBank	CDS	613267	614286	+	-1	.	codon_start=1 db_xref=GI:157320563 db_xref=InterPro:IPR002082 db_xref=InterPro:IPR002292 db_xref=InterPro:IPR006130 db_xref=InterPro:IPR006131 db_xref=InterPro:IPR006132 locus_tag=Spro_0554 note='TIGRFAM: ornithine carbamoyltransferase; PFAM: aspartate/ornithine carbamoyltransferase Asp/Orn-binding region; aspartate/ornithine carbamoyltransferase carbamoyl-P binding domain; KEGG: yen:YE0494 ornit…
CP000826	GenBank	CDS	614450	614878	+	1	.	codon_start=1 db_xref=GI:157320564 db_xref=InterPro:IPR009671 locus_tag=Spro_0555 note='PFAM: protein of unknown function DUF1260; KEGG: yen:YE0495 hypothetical protein' product='protein of unknown function DUF1260' protein_id=ABV39661.1 transl_table=11
CP000826	GenBank	CDS	614934	615698	+	1	.	codon_start=1 db_xref=GI:157320565 db_xref=InterPro:IPR010386 locus_tag=Spro_0556 note='PFAM: tRNA--hydroxylase; KEGG: ent:Ent638_0461 tRNA--hydroxylase' product=tRNA--hydroxylase protein_id=ABV39662.1 transl_table=11
CP000826	GenBank	CDS	615720	617327	+	-1	.	codon_start=1 db_xref=GI:157320566 db_xref=InterPro:IPR000172 db_xref=InterPro:IPR007867 locus_tag=Spro_0557 note='PFAM: glucose-methanol-choline oxidoreductase; GMC oxidoreductase; KEGG: bte:BTH_II0331 GMC oxidoreductase' product='glucose-methanol-choline oxidoreductase' protein_id=ABV39663.1 transl_table=11
CP000826	GenBank	CDS	617680	618687	+	1	.	codon_start=1 db_xref=GI:157320567 db_xref=InterPro:IPR002656 locus_tag=Spro_0558 note='PFAM: acyltransferase 3; KEGG: apl:APL_1465 hypothetical protein' product='acyltransferase 3' protein_id=ABV39664.1 transl_table=11
CP000826	GenBank	CDS	618845	619378	+	-1	.	codon_start=1 db_xref=GI:157320568 db_xref=InterPro:IPR000182 locus_tag=Spro_0559 note='PFAM: GCN5-related N-acetyltransferase; KEGG: ypp:YPDSF_3254 acetyltransferase' product='GCN5-related N-acetyltransferase' protein_id=ABV39665.1 transl_table=11
CP000826	GenBank	CDS	619545	622421	+	-1	.	codon_start=1 db_xref=GI:157320569 db_xref=InterPro:IPR001412 db_xref=InterPro:IPR002300 db_xref=InterPro:IPR002303 db_xref=InterPro:IPR013155 db_xref=InterPro:IPR015413 locus_tag=Spro_0560 note='TIGRFAM: valyl-tRNA synthetase; KEGG: ypi:YpsIP31758_3545 valyl-tRNA synthetase' product='valyl-tRNA synthetase' protein_id=ABV39666.1 transl_table=11
CP000826	GenBank	CDS	622435	622884	+	-1	.	EC_number=2.7.7.7 codon_start=1 db_xref=GI:157320570 db_xref=InterPro:IPR007459 locus_tag=Spro_0561 note='PFAM: DNA polymerase III chi subunit HolC; KEGG: yen:YE0499 DNA polymerase III, chi subunit' product='DNA-directed DNA polymerase' protein_id=ABV39667.1 transl_table=11
CP000826	GenBank	CDS	622969	624480	+	-1	.	EC_number=3.4.11.1 codon_start=1 db_xref=GI:157320571 db_xref=InterPro:IPR000819 db_xref=InterPro:IPR008283 locus_tag=Spro_0562 note='PFAM: peptidase M17 leucyl aminopeptidase domain protein; KEGG: yen:YE0500 cytosol aminopeptidase' product='Leucyl aminopeptidase' protein_id=ABV39668.1 transl_table=11
CP000826	GenBank	CDS	624761	625855	+	1	.	codon_start=1 db_xref=GI:157320572 db_xref=InterPro:IPR005495 locus_tag=Spro_0563 note='PFAM: permease YjgP/YjgQ family protein; KEGG: ypi:YpsIP31758_3542 putative permease' product='permease YjgP/YjgQ family protein' protein_id=ABV39669.1 transl_table=11
CP000826	GenBank	CDS	625855	626925	+	1	.	codon_start=1 db_xref=GI:157320573 db_xref=InterPro:IPR003439 db_xref=InterPro:IPR005495 locus_tag=Spro_0564 note='PFAM: permease YjgP/YjgQ family protein; KEGG: yen:YE0502 hypothetical protein' product='permease YjgP/YjgQ family protein' protein_id=ABV39670.1 transl_table=11
CP000826	GenBank	gene	627171	627255	+	1	.	locus_tag=Spro_R0027 note=tRNA-Leu3
CP000826	GenBank	tRNA	627171	627255	+	1	.	locus_tag=Spro_R0027 product=tRNA-Leu
CP000826	GenBank	CDS	627797	628873	+	1	.	codon_start=1 db_xref=GI:157320574 db_xref=InterPro:IPR003812 locus_tag=Spro_0565 note='PFAM: filamentation induced by cAMP protein Fic; KEGG: shn:Shewana3_2962 filamentation induced by cAMP protein Fic' product='filamentation induced by cAMP protein Fic' protein_id=ABV39671.1 transl_table=11
CP000826	GenBank	CDS	629129	629764	+	1	.	EC_number=4.2.1.1 codon_start=1 db_xref=GI:157320575 db_xref=InterPro:IPR001765 db_xref=InterPro:IPR015892 locus_tag=Spro_0566 note='PFAM: carbonic anhydrase; KEGG: kpn:KPN_02014 putative carbonic anhydrase' product='Carbonate dehydratase' protein_id=ABV39672.1 transl_table=11
CP000826	GenBank	CDS	629991	630239	+	1	.	codon_start=1 db_xref=GI:157320576 db_xref=InterPro:IPR001387 locus_tag=Spro_0567 note='PFAM: helix-turn-helix domain protein; KEGG: ent:Ent638_2034 putative transcriptional regulator, XRE family' product='transcriptional regulator, XRE family' protein_id=ABV39673.1 transl_table=11
CP000826	GenBank	CDS	630242	630592	+	1	.	codon_start=1 db_xref=GI:157320577 locus_tag=Spro_0568 note='KEGG: kpn:KPN_04693 hypothetical protein' product='conserved hypothetical protein' protein_id=ABV39674.1 transl_table=11
CP000826	GenBank	CDS	630641	631708	+	-1	.	codon_start=1 db_xref=GI:157320578 db_xref=InterPro:IPR001789 locus_tag=Spro_0569 product='response regulator receiver protein' protein_id=ABV39675.1 transl_table=11
CP000826	GenBank	CDS	631710	633872	+	-1	.	codon_start=1 db_xref=GI:157320579 db_xref=InterPro:IPR001969 db_xref=InterPro:IPR003594 db_xref=InterPro:IPR004358 locus_tag=Spro_0570 note='PFAM: ATP-binding region ATPase domain protein; KEGG: azo:azo0358 putative two-component sensor kinase' product='ATP-binding region ATPase domain protein' protein_id=ABV39676.1 transl_table=11
CP000826	GenBank	CDS	634208	635422	+	-1	.	EC_number=3.1.21.4 codon_start=1 db_xref=GI:157320580 db_xref=InterPro:IPR015109 db_xref=InterPro:IPR015300 locus_tag=Spro_0571 note='PFAM: Restriction endonuclease EcoRII; KEGG: acr:Acry_3581 hypothetical protein' product='Type II site-specific deoxyribonuclease' protein_id=ABV39677.1 transl_table=11
CP000826	GenBank	CDS	635584	636057	+	-1	.	codon_start=1 db_xref=GI:157320581 db_xref=InterPro:IPR004603 locus_tag=Spro_0572 note='PFAM: DNA mismatch endonuclease vsr; KEGG: plu:plu0339 very short patch repair protein (DNA mismatch endonuclease) (Vsr mismatch endonuclease) (V.EcoKDcm)' product='DNA mismatch endonuclease vsr' protein_id=ABV39678.1 transl_table=11
CP000826	GenBank	CDS	636066	637541	+	-1	.	EC_number=2.1.1.37 codon_start=1 db_xref=GI:157320582 db_xref=InterPro:IPR001525 locus_tag=Spro_0573 note='KEGG: plu:plu0338 DNA-cytosine methyltransferase; TIGRFAM: DNA-cytosine methyltransferase; PFAM: C-5 cytosine-specific DNA methylase' product='DNA-cytosine methyltransferase' protein_id=ABV39679.1 transl_table=11
CP000826	GenBank	CDS	637675	638016	+	-1	.	codon_start=1 db_xref=GI:157320583 locus_tag=Spro_0574 note='KEGG: eca:ECA0128 hypothetical protein' product='hypothetical protein' protein_id=ABV39680.1 transl_table=11
CP000826	GenBank	CDS	638360	639790	+	-1	.	codon_start=1 db_xref=GI:157320584 db_xref=InterPro:IPR001360 locus_tag=Spro_0575 note='PFAM: glycoside hydrolase family 1; KEGG: sdy:SDY_2912 6-phospho-beta-glucosidase' product='glycoside hydrolase family 1' protein_id=ABV39681.1 transl_table=11
CP000826	GenBank	CDS	639807	641249	+	-1	.	codon_start=1 db_xref=GI:157320585 db_xref=InterPro:IPR001996 db_xref=InterPro:IPR003352 db_xref=InterPro:IPR013013 locus_tag=Spro_0576 note='PFAM: phosphotransferase system PTS EIIB protein; phosphotransferase system EIIC; KEGG: yen:YE1256 PTS transport protein' product='phosphotransferase system EIIC' protein_id=ABV39682.1 transl_table=11
CP000826	GenBank	CDS	641536	642570	+	1	.	EC_number=5.1.1.1 codon_start=1 db_xref=GI:157320586 db_xref=InterPro:IPR000843 db_xref=InterPro:IPR001761 locus_tag=Spro_0577 note='PFAM: regulatory protein LacI; periplasmic binding protein/LacI transcriptional regulator; KEGG: ent:Ent638_3187 regulatory protein, LacI' product='transcriptional regulator, LacI family' protein_id=ABV39683.1 transl_table=11
CP000826	GenBank	CDS	642567	643334	+	-1	.	codon_start=1 db_xref=GI:157320587 db_xref=InterPro:IPR000005 db_xref=InterPro:IPR003313 locus_tag=Spro_0578 note='PFAM: helix-turn-helix- domain containing protein AraC type; AraC protein arabinose-binding/dimerisation; KEGG: mmw:Mmwyl1_0262 transcriptional regulator, AraC family' product='transcriptional regulator, AraC family' protein_id=ABV39684.1 transl_table=11
CP000826	GenBank	CDS	643439	644626	+	1	.	codon_start=1 db_xref=GI:157320588 db_xref=InterPro:IPR002259 db_xref=InterPro:IPR004812 db_xref=InterPro:IPR007114 db_xref=InterPro:IPR011701 locus_tag=Spro_0579 note='TIGRFAM: drug resistance transporter, Bcr/CflA subfamily; PFAM: major facilitator superfamily MFS_1; KEGG: mmw:Mmwyl1_0263 drug resistance transporter, Bcr/CflA subfamily' product='drug resistance transporter, Bcr/CflA subfamily' …
CP000826	GenBank	CDS	644582	645544	+	-1	.	codon_start=1 db_xref=GI:157320589 db_xref=InterPro:IPR003495 db_xref=InterPro:IPR011629 locus_tag=Spro_0580 note='PFAM: cobalamin synthesis protein P47K; cobalamin synthesis CobW domain protein; KEGG: eca:ECA1189 hypothetical protein' product='cobalamin synthesis protein P47K' protein_id=ABV39686.1 transl_table=11
CP000826	GenBank	CDS	645557	645760	+	-1	.	codon_start=1 db_xref=GI:157320590 db_xref=InterPro:IPR007423 locus_tag=Spro_0581 note='PFAM: protein of unknown function DUF466; KEGG: eca:ECA1188 hypothetical protein' product='protein of unknown function DUF466' protein_id=ABV39687.1 transl_table=11
CP000826	GenBank	CDS	645827	648007	+	-1	.	codon_start=1 db_xref=GI:157320591 db_xref=InterPro:IPR003706 locus_tag=Spro_0582 note='PFAM: carbon starvation protein CstA; KEGG: eca:ECA1187 putative carbon starvation protein' product='carbon starvation protein CstA' protein_id=ABV39688.1 transl_table=11
CP000826	GenBank	CDS	648308	648955	+	-1	.	codon_start=1 db_xref=GI:157320592 db_xref=InterPro:IPR001830 locus_tag=Spro_0583 note='PFAM: glycosyl transferase family 20; KEGG: pol:Bpro_3918 alpha,alpha-trehalose-phosphate synthase' product='glycosyl transferase family 20' protein_id=ABV39689.1 transl_table=11
CP000826	GenBank	CDS	649019	650416	+	-1	.	codon_start=1 db_xref=GI:157320593 db_xref=InterPro:IPR008146 locus_tag=Spro_0584 note='PFAM: glutamine synthetase catalytic region; KEGG: kpn:KPN_01021 putative glutamine synthetase' product='glutamine synthetase catalytic region' protein_id=ABV39690.1 transl_table=11
CP000826	GenBank	CDS	650587	650922	+	1	.	codon_start=1 db_xref=GI:157320594 locus_tag=Spro_0585 note='KEGG: pap:PSPA7_2489 hypothetical protein' product='conserved hypothetical protein' protein_id=ABV39691.1 transl_table=11
CP000826	GenBank	CDS	651091	652167	+	-1	.	codon_start=1 db_xref=GI:157320595 locus_tag=Spro_0586 note='KEGG: kpn:KPN_01908 putative receptor' product='putative receptor' protein_id=ABV39692.1 transl_table=11
CP000826	GenBank	CDS	652513	652908	+	-1	.	codon_start=1 db_xref=GI:157320596 locus_tag=Spro_0587 product='hypothetical protein' protein_id=ABV39693.1 transl_table=11
CP000826	GenBank	CDS	653275	653700	+	-1	.	codon_start=1 db_xref=GI:157320597 locus_tag=Spro_0588 note='KEGG: stt:t4360 hypothetical protein' product='conserved hypothetical protein' protein_id=ABV39694.1 transl_table=11
CP000826	GenBank	CDS	653756	654649	+	-1	.	codon_start=1 db_xref=GI:157320598 db_xref=InterPro:IPR000847 db_xref=InterPro:IPR005119 locus_tag=Spro_0589 note='PFAM: regulatory protein LysR; LysR substrate-binding; KEGG: kpn:KPN_02052 putative transcriptional regulator (LysR family)' product='transcriptional regulator, LysR family' protein_id=ABV39695.1 transl_table=11
CP000826	GenBank	CDS	654825	655523	+	1	.	EC_number=2.8.3.5 codon_start=1 db_xref=GI:157320599 db_xref=InterPro:IPR004163 db_xref=InterPro:IPR004165 db_xref=InterPro:IPR012792 locus_tag=Spro_0590 note='KEGG: pap:PSPA7_3295 probable CoA transferase, subunit A; TIGRFAM: 3-oxoacid CoA-transferase, A subunit; PFAM: coenzyme A transferase' product='3-oxoacid CoA-transferase, A subunit' protein_id=ABV39696.1 transl_table=11
CP000826	GenBank	CDS	655534	656187	+	1	.	EC_number=2.8.3.5 codon_start=1 db_xref=GI:157320600 db_xref=InterPro:IPR004164 db_xref=InterPro:IPR004165 db_xref=InterPro:IPR012791 locus_tag=Spro_0591 note='KEGG: pap:PSPA7_3294 probable CoA transferase, subunit B; TIGRFAM: 3-oxoacid CoA-transferase, B subunit; PFAM: coenzyme A transferase' product='3-oxoacid CoA-transferase, B subunit' protein_id=ABV39697.1 transl_table=11
CP000826	GenBank	CDS	656187	657392	+	1	.	EC_number=2.3.1.9 codon_start=1 db_xref=GI:157320601 db_xref=InterPro:IPR002155 locus_tag=Spro_0592 note='KEGG: ppu:PP_4636 beta-ketothiolase; TIGRFAM: acetyl-CoA acetyltransferase; PFAM: Thiolase' product='acetyl-CoA acetyltransferase' protein_id=ABV39698.1 transl_table=11
CP000826	GenBank	CDS	657409	658332	+	1	.	codon_start=1 db_xref=GI:157320602 db_xref=InterPro:IPR006108 db_xref=InterPro:IPR006176 locus_tag=Spro_0593 note='PFAM: 3-hydroxyacyl-CoA dehydrogenase domain protein; 3-hydroxyacyl-CoA dehydrogenase NAD-binding; KEGG: kpn:KPN_02056 3-hydroxybutyryl-CoA dehydrogenase' product='3-hydroxyacyl-CoA dehydrogenase NAD-binding' protein_id=ABV39699.1 transl_table=11
CP000826	GenBank	CDS	658408	659799	+	1	.	codon_start=1 db_xref=GI:157320603 db_xref=InterPro:IPR004680 locus_tag=Spro_0594 note='PFAM: Citrate transporter; KEGG: pfl:PFL_3575 hypothetical protein' product='Citrate transporter' protein_id=ABV39700.1 transl_table=11
CP000826	GenBank	CDS	659812	660582	+	1	.	codon_start=1 db_xref=GI:157320604 db_xref=InterPro:IPR002198 db_xref=InterPro:IPR002347 db_xref=InterPro:IPR002424 db_xref=InterPro:IPR011294 locus_tag=Spro_0595 note='TIGRFAM: 3-hydroxybutyrate dehydrogenase; PFAM: short-chain dehydrogenase/reductase SDR; KEGG: kpn:KPN_02057 short chain dehydrogenase' product='3-hydroxybutyrate dehydrogenase' protein_id=ABV39701.1 transl_table=11
CP000826	GenBank	CDS	660603	661457	+	-1	.	codon_start=1 db_xref=GI:157320605 db_xref=InterPro:IPR000005 locus_tag=Spro_0596 note='PFAM: helix-turn-helix- domain containing protein AraC type; KEGG: mmw:Mmwyl1_3814 helix-turn-helix-domain containing protein AraC type' product='transcriptional regulator, AraC family' protein_id=ABV39702.1 transl_table=11
CP000826	GenBank	CDS	661544	662422	+	1	.	codon_start=1 db_xref=GI:157320606 db_xref=InterPro:IPR000005 db_xref=InterPro:IPR010499 locus_tag=Spro_0597 note='PFAM: helix-turn-helix- domain containing protein AraC type; transcription activator effector binding; KEGG: yen:YE0593 putative right origin-binding protein' product='transcriptional regulator, AraC family' protein_id=ABV39703.1 transl_table=11
CP000826	GenBank	CDS	662589	663509	+	1	.	codon_start=1 db_xref=GI:157320607 db_xref=InterPro:IPR005490 locus_tag=Spro_0598 note='PFAM: ErfK/YbiS/YcfS/YnhG family protein; KEGG: sgl:SG1042 hypothetical protein' product='ErfK/YbiS/YcfS/YnhG family protein' protein_id=ABV39704.1 transl_table=11
CP000826	GenBank	CDS	663927	664883	+	1	.	codon_start=1 db_xref=GI:157320608 db_xref=InterPro:IPR006842 db_xref=InterPro:IPR010106 locus_tag=Spro_0599 note='PFAM: putative transposase YhgA family protein; KEGG: stm:PSLT051 putative cytoplasmic protein' product='putative transposase YhgA family protein' protein_id=ABV39705.1 transl_table=11
CP000826	GenBank	CDS	665181	665588	+	1	.	codon_start=1 db_xref=GI:157320609 db_xref=InterPro:IPR003400 locus_tag=Spro_0600 note='PFAM: Biopolymer transport protein ExbD/TolR; KEGG: eca:ECA0929 biopolymer transport protein' product='Biopolymer transport protein ExbD/TolR' protein_id=ABV39706.1 transl_table=11
CP000826	GenBank	CDS	665590	666336	+	1	.	codon_start=1 db_xref=GI:157320610 db_xref=InterPro:IPR006260 locus_tag=Spro_0601 note='TIGRFAM: TonB family protein; KEGG: eca:ECA0928 TonB-like protein' product='TonB family protein' protein_id=ABV39707.1 transl_table=11
CP000826	GenBank	CDS	666376	668619	+	1	.	codon_start=1 db_xref=GI:157320611 db_xref=InterPro:IPR000531 db_xref=InterPro:IPR002160 db_xref=InterPro:IPR010917 db_xref=InterPro:IPR012910 locus_tag=Spro_0602 note='PFAM: TonB-dependent receptor; TonB-dependent receptor plug; KEGG: eca:ECA0927 TonB-dependent receptor' product='TonB-dependent receptor' protein_id=ABV39708.1 transl_table=11
CP000826	GenBank	CDS	668636	669289	+	1	.	codon_start=1 db_xref=GI:157320612 db_xref=InterPro:IPR002898 locus_tag=Spro_0603 note='PFAM: MotA/TolQ/ExbB proton channel; KEGG: eca:ECA0926 putative biopolymer transport protein' product='MotA/TolQ/ExbB proton channel' protein_id=ABV39709.1 transl_table=11
CP000826	GenBank	CDS	669282	670532	+	1	.	codon_start=1 db_xref=GI:157320613 db_xref=InterPro:IPR001736 locus_tag=Spro_0604 note='PFAM: phospholipase D/Transphosphatidylase; KEGG: eca:ECA0925 putative phospholipase' product='phospholipase D/Transphosphatidylase' protein_id=ABV39710.1 transl_table=11
CP000826	GenBank	CDS	670567	671676	+	-1	.	codon_start=1 db_xref=GI:157320614 db_xref=InterPro:IPR005321 locus_tag=Spro_0605 note='PFAM: peptidase S58 DmpA; KEGG: pfo:Pfl_3533 peptidase S58, DmpA' product='peptidase S58 DmpA' protein_id=ABV39711.1 transl_table=11
CP000826	GenBank	CDS	671793	673301	+	-1	.	codon_start=1 db_xref=GI:157320615 db_xref=InterPro:IPR002086 db_xref=InterPro:IPR010061 locus_tag=Spro_0606 note='TIGRFAM: methylmalonate-semialdehyde dehydrogenase; PFAM: aldehyde dehydrogenase; KEGG: aav:Aave_4746 methylmalonate-semialdehyde dehydrogenase' product='methylmalonate-semialdehyde dehydrogenase' protein_id=ABV39712.1 transl_table=11
CP000826	GenBank	CDS	673317	674657	+	-1	.	codon_start=1 db_xref=GI:157320616 db_xref=InterPro:IPR005814 locus_tag=Spro_0607 note='PFAM: aminotransferase class-III; KEGG: pna:Pnap_4039 aminotransferase class-III' product='aminotransferase class-III' protein_id=ABV39713.1 transl_table=11
CP000826	GenBank	CDS	674788	675717	+	1	.	codon_start=1 db_xref=GI:157320617 db_xref=InterPro:IPR000847 db_xref=InterPro:IPR005119 locus_tag=Spro_0608 note='PFAM: regulatory protein LysR; LysR substrate-binding; KEGG: rfr:Rfer_0374 transcriptional regulator, LysR family' product='transcriptional regulator, LysR family' protein_id=ABV39714.1 transl_table=11
CP000826	GenBank	CDS	675866	676144	+	1	.	codon_start=1 db_xref=GI:157320618 db_xref=InterPro:IPR002514 locus_tag=Spro_0609 note='PFAM: transposase IS3/IS911 family protein; KEGG: psa:PST_3402 ISxac3 transposase' product='transposase IS3/IS911 family protein' protein_id=ABV39715.1 transl_table=11
CP000826	GenBank	CDS	676165	677016	+	1	.	codon_start=1 db_xref=GI:157320619 db_xref=InterPro:IPR001584 locus_tag=Spro_0610 note='PFAM: Integrase catalytic region; KEGG: psa:PST_1859 transposase, IS3 family' product='Integrase catalytic region' protein_id=ABV39716.1 transl_table=11
CP000826	GenBank	CDS	677089	678216	+	-1	.	codon_start=1 db_xref=GI:157320620 db_xref=InterPro:IPR001670 locus_tag=Spro_0611 note='PFAM: iron-containing alcohol dehydrogenase; KEGG: cte:CT0951 alcohol dehydrogenase, iron-containing' product='iron-containing alcohol dehydrogenase' protein_id=ABV39717.1 transl_table=11
CP000826	GenBank	CDS	678483	679241	+	1	.	codon_start=1 db_xref=GI:157320621 db_xref=InterPro:IPR000792 db_xref=InterPro:IPR013249 locus_tag=Spro_0612 note='PFAM: regulatory protein LuxR; Sigma-70 region 4 type 2; KEGG: plu:plu4288 hypothetical protein' product='transcriptional regulator, LuxR family' protein_id=ABV39718.1 transl_table=11
CP000826	GenBank	CDS	679278	680642	+	1	.	codon_start=1 db_xref=GI:157320622 db_xref=InterPro:IPR003042 db_xref=InterPro:IPR006076 db_xref=InterPro:IPR013027 locus_tag=Spro_0613 note='PFAM: FAD dependent oxidoreductase; KEGG: plu:plu4287 unnamed protein product; highly similar to probable oxidoreductase' product='FAD dependent oxidoreductase' protein_id=ABV39719.1 transl_table=11
CP000826	GenBank	CDS	680664	681029	+	1	.	codon_start=1 db_xref=GI:157320623 db_xref=InterPro:IPR008579 locus_tag=Spro_0614 note='PFAM: protein of unknown function DUF861 cupin_3; KEGG: plu:plu4286 hypothetical protein' product='protein of unknown function DUF861 cupin_3' protein_id=ABV39720.1 transl_table=11
CP000826	GenBank	CDS	681067	681873	+	-1	.	codon_start=1 db_xref=GI:157320624 db_xref=InterPro:IPR000073 db_xref=InterPro:IPR003089 db_xref=InterPro:IPR008262 locus_tag=Spro_0615 note='PFAM: alpha/beta hydrolase fold; KEGG: sco:SCO6966 lipase' product='alpha/beta hydrolase fold' protein_id=ABV39721.1 transl_table=11
CP000826	GenBank	CDS	681963	683075	+	-1	.	codon_start=1 db_xref=GI:157320625 db_xref=InterPro:IPR000286 locus_tag=Spro_0616 note='PFAM: histone deacetylase superfamily; KEGG: kpn:KPN_00530 putative deacetylase' product='histone deacetylase superfamily' protein_id=ABV39722.1 transl_table=11
CP000826	GenBank	CDS	683089	684261	+	-1	.	codon_start=1 db_xref=GI:157320626 db_xref=InterPro:IPR011701 locus_tag=Spro_0617 note='PFAM: major facilitator superfamily MFS_1; KEGG: pau:PA14_15270 putative permease' product='major facilitator superfamily MFS_1' protein_id=ABV39723.1 transl_table=11
CP000826	GenBank	CDS	684402	685049	+	-1	.	codon_start=1 db_xref=GI:157320627 db_xref=InterPro:IPR000792 locus_tag=Spro_0618 note='PFAM: regulatory protein LuxR; KEGG: plu:plu4274 hypothetical protein' product='transcriptional regulator, LuxR family' protein_id=ABV39724.1 transl_table=11
CP000826	GenBank	CDS	685816	687309	+	1	.	codon_start=1 db_xref=GI:157320628 db_xref=InterPro:IPR004841 locus_tag=Spro_0619 note='PFAM: amino acid permease-associated region; KEGG: plu:plu4273 hypothetical protein' product='amino acid permease-associated region' protein_id=ABV39725.1 transl_table=11
CP000826	GenBank	CDS	687284	687871	+	1	.	codon_start=1 db_xref=GI:157320629 locus_tag=Spro_0620 note='KEGG: plu:plu4272 hypothetical protein' product='conserved hypothetical protein' protein_id=ABV39726.1 transl_table=11
CP000826	GenBank	CDS	687864	688646	+	1	.	codon_start=1 db_xref=GI:157320630 db_xref=InterPro:IPR002198 db_xref=InterPro:IPR002347 db_xref=InterPro:IPR013968 locus_tag=Spro_0621 note='PFAM: short-chain dehydrogenase/reductase SDR; KR domain protein; KEGG: kpn:KPN_00526 putative 3-ketoacyl-(acyl-carrier-protein) reductase' product='short-chain dehydrogenase/reductase SDR' protein_id=ABV39727.1 transl_table=11
CP000826	GenBank	CDS	688657	689454	+	1	.	codon_start=1 db_xref=GI:157320631 locus_tag=Spro_0622 note='KEGG: bpm:BURPS1710b_A2463 MoaF' product=MoaF protein_id=ABV39728.1 transl_table=11
CP000826	GenBank	CDS	689459	690241	+	1	.	codon_start=1 db_xref=GI:157320632 db_xref=InterPro:IPR001509 db_xref=InterPro:IPR002198 db_xref=InterPro:IPR002347 db_xref=InterPro:IPR002424 db_xref=InterPro:IPR013968 locus_tag=Spro_0623 note='PFAM: NAD-dependent epimerase/dehydratase; short-chain dehydrogenase/reductase SDR; KR domain protein; KEGG: bur:Bcep18194_B0903 short chain dehydrogenase' product='short-chain dehydrogenase/reductase SD…
CP000826	GenBank	CDS	690291	690746	+	-1	.	codon_start=1 db_xref=GI:157320633 db_xref=InterPro:IPR000835 db_xref=InterPro:IPR012712 locus_tag=Spro_0624 note='TIGRFAM: homoprotocatechuate degradation operon regulator, HpaR; PFAM: regulatory protein MarR; KEGG: plu:plu0991 homoprotocatechuate degradation operon regulator' product='transcriptional regulator, MarR family' protein_id=ABV39730.1 transl_table=11
CP000826	GenBank	CDS	691072	691704	+	1	.	EC_number=5.3.3.10 codon_start=1 db_xref=GI:157320634 db_xref=InterPro:IPR002529 db_xref=InterPro:IPR012686 locus_tag=Spro_0625 note='KEGG: plu:plu0990 hypothetical protein; TIGRFAM: 4-hydroxyphenylacetate degradation bifunctional isomerase/decarboxylase, HpaG1 subunit; PFAM: fumarylacetoacetate (FAA) hydrolase' product='4-hydroxyphenylacetate degradation bifunctional isomerase/decarboxylase, Hpa…
CP000826	GenBank	CDS	691701	692465	+	1	.	EC_number=5.3.3.10 codon_start=1 db_xref=GI:157320635 db_xref=InterPro:IPR002529 db_xref=InterPro:IPR012684 locus_tag=Spro_0626 note='KEGG: plu:plu0989 similar to C-terminal region of 4-hydroxyphenylacetate degradation bifunctional isomerase/decarboxylase HpaG [includes: 2-hydroxyhepta-2,4-diene-1,7-dioate isomerase (HHDD isomerase); 5-carboxymethyl-2-oxo-hex-3-ene-1,7-dioate decarboxylase (OPET …
CP000826	GenBank	CDS	692462	693916	+	1	.	codon_start=1 db_xref=GI:157320636 db_xref=InterPro:IPR002086 db_xref=InterPro:IPR011985 locus_tag=Spro_0627 note='TIGRFAM: 5-carboxymethyl-2-hydroxymuconate semialdehyde dehydrogenase; PFAM: aldehyde dehydrogenase; KEGG: kpn:KPN_04787 4-hydroxyphenylacetate catabolism' product='5-carboxymethyl-2-hydroxymuconate semialdehyde dehydrogenase' protein_id=ABV39733.1 transl_table=11
CP000826	GenBank	CDS	693926	694783	+	1	.	EC_number=1.13.11.15 codon_start=1 db_xref=GI:157320637 db_xref=InterPro:IPR004183 db_xref=InterPro:IPR011984 locus_tag=Spro_0628 note='KEGG: kpn:KPN_04786 4-hydroxyphenylacetate catabolism; TIGRFAM: 3,4-dihydroxyphenylacetate 2,3-dioxygenase; PFAM: Extradiol ring-cleavage dioxygenase class III protein subunit B' product='3,4-dihydroxyphenylacetate 2,3-dioxygenase' protein_id=ABV39734.1 transl_ta…
CP000826	GenBank	CDS	694793	695179	+	1	.	codon_start=1 db_xref=GI:157320638 db_xref=InterPro:IPR004220 locus_tag=Spro_0629 note='PFAM: 5-carboxymethyl-2-hydroxymuconate isomerase; KEGG: plu:plu0986 5-carboxymethyl-2-hydroxy-muconic acid isomerase' product='5-carboxymethyl-2-hydroxymuconate isomerase' protein_id=ABV39735.1 transl_table=11
CP000826	GenBank	CDS	695190	695993	+	1	.	EC_number=4.1.1.77 codon_start=1 db_xref=GI:157320639 db_xref=InterPro:IPR002607 db_xref=InterPro:IPR012690 locus_tag=Spro_0630 note='KEGG: ssn:SSON_4495 2-oxo-hept-3-ene-1,7-dioate hydratase; TIGRFAM: 2-oxo-hepta-3-ene-1,7-dioic acid hydratase; PFAM: Hydratase/decarboxylase' product='2-oxo-hepta-3-ene-1,7-dioic acid hydratase' protein_id=ABV39736.1 transl_table=11
CP000826	GenBank	CDS	696210	697004	+	1	.	EC_number=4.1.2.20 codon_start=1 db_xref=GI:157320640 db_xref=InterPro:IPR005000 db_xref=InterPro:IPR012689 db_xref=InterPro:IPR015793 locus_tag=Spro_0631 note='KEGG: ssn:SSON_4494 2,4-dihydroxyhept-2-ene-1,7-dioic acid aldolase (HHED aldolase); TIGRFAM: 2,4-dihydroxyhept-2-ene-1,7-dioic acid aldolase; PFAM: HpcH/HpaI aldolase' product='2,4-dihydroxyhept-2-ene-1,7-dioic acid aldolase' protein_id=…
CP000826	GenBank	CDS	697035	698405	+	1	.	codon_start=1 db_xref=GI:157320641 db_xref=InterPro:IPR007114 db_xref=InterPro:IPR011701 db_xref=InterPro:IPR012707 locus_tag=Spro_0632 note='TIGRFAM: 4-hydroxyphenylacetate transporter; PFAM: major facilitator superfamily MFS_1; KEGG: sbo:SBO_4406 putative 4-hydroxyphenylacetate permease' product='4-hydroxyphenylacetate transporter' protein_id=ABV39738.1 transl_table=11
CP000826	GenBank	CDS	698465	699361	+	1	.	codon_start=1 db_xref=GI:157320642 db_xref=InterPro:IPR000005 db_xref=InterPro:IPR003313 db_xref=InterPro:IPR011983 locus_tag=Spro_0633 note='TIGRFAM: 4-hydroxyphenylacetate catabolism regulatory protein HpaA; PFAM: helix-turn-helix- domain containing protein AraC type; AraC protein arabinose-binding/dimerisation; KEGG: kpn:KPN_04781 4-hydroxyphenylacetate catabolism' product='transcriptional reg…
CP000826	GenBank	CDS	699541	701103	+	1	.	codon_start=1 db_xref=GI:157320643 db_xref=InterPro:IPR004925 db_xref=InterPro:IPR012688 locus_tag=Spro_0634 note='TIGRFAM: 4-hydroxyphenylacetate 3-monooxygenase, oxygenase subunit; PFAM: 4-hydroxyphenylacetate 3-hydroxylase; KEGG: stm:STM1099 4-hydroxyphenylacetate catabolism' product='4-hydroxyphenylacetate 3-monooxygenase, oxygenase subunit' protein_id=ABV39740.1 transl_table=11
CP000826	GenBank	CDS	701121	701636	+	1	.	codon_start=1 db_xref=GI:157320644 db_xref=InterPro:IPR002563 db_xref=InterPro:IPR011982 locus_tag=Spro_0635 note='TIGRFAM: 4-hydroxyphenylacetate 3-monooxygenase, reductase subunit; PFAM: flavin reductase domain protein FMN-binding; KEGG: plu:plu0974 4-hydroxyphenylacetic acid hydroxylase' product='4-hydroxyphenylacetate 3-monooxygenase, reductase subunit' protein_id=ABV39741.1 transl_table=11
CP000826	GenBank	CDS	701674	702816	+	-1	.	codon_start=1 db_xref=GI:157320645 db_xref=InterPro:IPR001466 locus_tag=Spro_0636 note='PFAM: beta-lactamase; KEGG: yen:YE1402 putative penicillin-binding protein' product=beta-lactamase protein_id=ABV39742.1 transl_table=11
CP000826	GenBank	CDS	702978	703736	+	-1	.	codon_start=1 db_xref=GI:157320646 db_xref=InterPro:IPR000524 db_xref=InterPro:IPR011711 locus_tag=Spro_0637 note='PFAM: regulatory protein GntR HTH; GntR domain protein; KEGG: bvi:Bcep1808_3378 GntR domain protein' product='GntR domain protein' protein_id=ABV39743.1 transl_table=11
CP000826	GenBank	CDS	703972	704712	+	1	.	codon_start=1 db_xref=GI:157320647 db_xref=InterPro:IPR001509 db_xref=InterPro:IPR002198 db_xref=InterPro:IPR002347 db_xref=InterPro:IPR002424 db_xref=InterPro:IPR013968 locus_tag=Spro_0638 note='PFAM: NAD-dependent epimerase/dehydratase; short-chain dehydrogenase/reductase SDR; KR domain protein; KEGG: ypi:YpsIP31758_2412 oxidoreductase, short chain dehydrogenase/reductase family protein' produc…
CP000826	GenBank	CDS	704747	705592	+	1	.	EC_number=5.3.3.10 codon_start=1 db_xref=GI:157320648 db_xref=InterPro:IPR002529 locus_tag=Spro_0639 note='PFAM: fumarylacetoacetate (FAA) hydrolase; KEGG: ypi:YpsIP31758_2411 fumarylacetoacetate hydrolase family protein' product='5-carboxymethyl-2-hydroxymuconate Delta-isomerase' protein_id=ABV39745.1 transl_table=11
CP000826	GenBank	CDS	705606	706883	+	1	.	codon_start=1 db_xref=GI:157320649 db_xref=InterPro:IPR001354 db_xref=InterPro:IPR013342 locus_tag=Spro_0640 note='PFAM: Mandelate racemase/muconate lactonizing protein; KEGG: ypi:YpsIP31758_2410 mandelate racemase/muconate lactonizing enzyme family protein' product='Mandelate racemase/muconate lactonizing protein' protein_id=ABV39746.1 transl_table=11
CP000826	GenBank	CDS	706898	707761	+	1	.	codon_start=1 db_xref=GI:157320650 db_xref=InterPro:IPR006992 locus_tag=Spro_0641 note='PFAM: amidohydrolase 2; KEGG: bvi:Bcep1808_3379 amidohydrolase 2' product='amidohydrolase 2' protein_id=ABV39747.1 transl_table=11
CP000826	GenBank	CDS	707739	708515	+	1	.	codon_start=1 db_xref=GI:157320651 db_xref=InterPro:IPR002198 db_xref=InterPro:IPR002347 db_xref=InterPro:IPR002424 db_xref=InterPro:IPR013968 locus_tag=Spro_0642 note='PFAM: short-chain dehydrogenase/reductase SDR; KR domain protein; KEGG: bvi:Bcep1808_3383 short-chain dehydrogenase/reductase SDR' product='short-chain dehydrogenase/reductase SDR' protein_id=ABV39748.1 transl_table=11
CP000826	GenBank	CDS	708512	708871	+	1	.	codon_start=1 db_xref=GI:157320652 locus_tag=Spro_0643 note='KEGG: rfr:Rfer_3138 hypothetical protein' product='conserved hypothetical protein' protein_id=ABV39749.1 transl_table=11
CP000826	GenBank	CDS	708895	710124	+	1	.	codon_start=1 db_xref=GI:157320653 db_xref=InterPro:IPR005275 db_xref=InterPro:IPR007114 db_xref=InterPro:IPR011701 locus_tag=Spro_0644 note='TIGRFAM: L-fucose transporter; PFAM: major facilitator superfamily MFS_1; KEGG: cff:CFF8240_1066 L-fucose:H+ symporter permease' product='L-fucose transporter' protein_id=ABV39750.1 transl_table=11
CP000826	GenBank	CDS	710142	711215	+	-1	.	codon_start=1 db_xref=GI:157320654 db_xref=InterPro:IPR000160 locus_tag=Spro_0645 note='TIGRFAM: diguanylate cyclase; PFAM: GGDEF domain containing protein; KEGG: yen:YE0557 HmsT protein' product='diguanylate cyclase' protein_id=ABV39751.1 transl_table=11
CP000826	GenBank	CDS	711479	711763	+	1	.	codon_start=1 db_xref=GI:157320655 db_xref=InterPro:IPR009885 locus_tag=Spro_0646 note='PFAM: protein of unknown function DUF1435; KEGG: eca:ECA0738 hypothetical protein' product='protein of unknown function DUF1435' protein_id=ABV39752.1 transl_table=11
CP000826	GenBank	gene	711848	711934	+	-1	.	locus_tag=Spro_R0028 note=tRNA-Leu8
CP000826	GenBank	tRNA	711848	711934	+	-1	.	locus_tag=Spro_R0028 product=tRNA-Leu
CP000826	GenBank	gene	711978	712064	+	-1	.	locus_tag=Spro_R0029 note=tRNA-Leu7
CP000826	GenBank	tRNA	711978	712064	+	-1	.	locus_tag=Spro_R0029 product=tRNA-Leu
CP000826	GenBank	gene	712099	712185	+	-1	.	locus_tag=Spro_R0030 note=tRNA-Leu6
CP000826	GenBank	tRNA	712099	712185	+	-1	.	locus_tag=Spro_R0030 product=tRNA-Leu
CP000826	GenBank	CDS	712258	713202	+	-1	.	codon_start=1 db_xref=GI:157320656 db_xref=InterPro:IPR000847 db_xref=InterPro:IPR005119 locus_tag=Spro_0647 note='PFAM: regulatory protein LysR; LysR substrate-binding; KEGG: yen:YE0559 LysR-family regulatory protein' product='transcriptional regulator, LysR family' protein_id=ABV39753.1 transl_table=11
CP000826	GenBank	CDS	713333	714325	+	1	.	codon_start=1 db_xref=GI:157320657 db_xref=InterPro:IPR001395 locus_tag=Spro_0648 note='PFAM: aldo/keto reductase; KEGG: eca:ECA0736 putative aldo/keto reductase' product='aldo/keto reductase' protein_id=ABV39754.1 transl_table=11
CP000826	GenBank	CDS	714386	715429	+	-1	.	EC_number=2.1.1.171 codon_start=1 db_xref=GI:157320658 db_xref=InterPro:IPR002052 db_xref=InterPro:IPR002296 db_xref=InterPro:IPR007848 db_xref=InterPro:IPR013216 db_xref=InterPro:IPR013217 db_xref=InterPro:IPR013675 locus_tag=Spro_0649 note='PFAM: methyltransferase small; Methyltransferase type 11; Methyltransferase type 12; Methyltransferase small domain protein; KEGG: yps:YPTB0572 16S ribosoma…
CP000826	GenBank	CDS	715586	716023	+	1	.	codon_start=1 db_xref=GI:157320659 db_xref=InterPro:IPR004615 locus_tag=Spro_0650 note='PFAM: DNA polymerase III psi subunit; KEGG: ypn:YPN_0299 hypothetical protein' product='DNA polymerase III psi subunit' protein_id=ABV39756.1 transl_table=11
CP000826	GenBank	CDS	715968	716411	+	1	.	EC_number=2.3.1.128 codon_start=1 db_xref=GI:157320660 db_xref=InterPro:IPR000182 db_xref=InterPro:IPR006464 locus_tag=Spro_0651 note='KEGG: ypi:YpsIP31758_3505 ribosomal-protein-alanine acetyltransferase; TIGRFAM: ribosomal-protein-alanine acetyltransferase; PFAM: GCN5-related N-acetyltransferase' product='ribosomal-protein-alanine acetyltransferase' protein_id=ABV39757.1 transl_table=11
CP000826	GenBank	CDS	716580	718169	+	1	.	codon_start=1 db_xref=GI:157320661 db_xref=InterPro:IPR000795 db_xref=InterPro:IPR004161 db_xref=InterPro:IPR004548 db_xref=InterPro:IPR005225 locus_tag=Spro_0652 note='TIGRFAM: peptide chain release factor 3; small GTP-binding protein; PFAM: protein synthesis factor GTP-binding; elongation factor Tu domain 2 protein; KEGG: yen:YE0564 peptide chain release factor 3' product='peptide chain release…
CP000826	GenBank	CDS	718704	719318	+	1	.	codon_start=1 db_xref=GI:157320662 db_xref=InterPro:IPR007055 db_xref=InterPro:IPR014004 locus_tag=Spro_0653 note='PFAM: transport-associated; SMART: Transport-associated and nodulation region; KEGG: ypi:YpsIP31758_3503 osmotically induced periplasmic protein OsmY' product=transport-associated protein_id=ABV39759.1 transl_table=11
CP000826	GenBank	CDS	719380	719637	+	1	.	codon_start=1 db_xref=GI:157320663 db_xref=InterPro:IPR009760 locus_tag=Spro_0654 note='PFAM: protein of unknown function DUF1328; KEGG: kpn:KPN_04833 putative amino acid/amine transport protein' product='protein of unknown function DUF1328' protein_id=ABV39760.1 transl_table=11
CP000826	GenBank	CDS	719696	719881	+	1	.	codon_start=1 db_xref=GI:157320664 locus_tag=Spro_0655 note='KEGG: eca:ECA0471 hypothetical protein' product='conserved hypothetical protein' protein_id=ABV39761.1 transl_table=11
CP000826	GenBank	CDS	719892	721013	+	1	.	codon_start=1 db_xref=GI:157320665 db_xref=InterPro:IPR002641 locus_tag=Spro_0656 note='PFAM: Patatin; KEGG: yen:YE0567 hypothetical protein' product=Patatin protein_id=ABV39762.1 transl_table=11
CP000826	GenBank	CDS	721013	721786	+	1	.	codon_start=1 db_xref=GI:157320666 db_xref=InterPro:IPR001130 db_xref=InterPro:IPR002110 locus_tag=Spro_0657 note='PFAM: TatD-related deoxyribonuclease; KEGG: ypp:YPDSF_3199 metalloenzyme' product='TatD-related deoxyribonuclease' protein_id=ABV39763.1 transl_table=11
CP000826	GenBank	CDS	722150	723703	+	1	.	codon_start=1 db_xref=GI:157320667 db_xref=InterPro:IPR004843 db_xref=InterPro:IPR006146 db_xref=InterPro:IPR006179 db_xref=InterPro:IPR008334 locus_tag=Spro_0658 note='PFAM: metallophosphoesterase; 5'-Nucleotidase domain protein; KEGG: ecv:APECO1_2528 hypothetical protein' product='5'-Nucleotidase domain protein' protein_id=ABV39764.1 transl_table=11
CP000826	GenBank	CDS	723924	725201	+	1	.	codon_start=1 db_xref=GI:157320668 db_xref=InterPro:IPR002668 db_xref=InterPro:IPR008276 db_xref=InterPro:IPR011642 db_xref=InterPro:IPR011657 locus_tag=Spro_0659 note='TIGRFAM: nucleoside transporter; PFAM: Na+ dependent nucleoside transporter; nucleoside recognition domain protein; Na+ dependent nucleoside transporter domain protein; KEGG: ypm:YP_3746 putative Na+ dependent nucleosidetransporte…
CP000826	GenBank	CDS	725574	726353	+	1	.	EC_number=4.1.2.4 codon_start=1 db_xref=GI:157320669 db_xref=InterPro:IPR002915 db_xref=InterPro:IPR011343 locus_tag=Spro_0660 note='KEGG: ypi:YpsIP31758_3498 deoxyribose-phosphate aldolase; TIGRFAM: deoxyribose-phosphate aldolase; PFAM: deoxyribose-phosphate aldolase/phospho-2-dehydro-3-deoxyheptonate aldolase' product='deoxyribose-phosphate aldolase' protein_id=ABV39766.1 transl_table=11
CP000826	GenBank	CDS	726423	727745	+	1	.	EC_number=2.4.2.4 codon_start=1 db_xref=GI:157320670 db_xref=InterPro:IPR000053 db_xref=InterPro:IPR000312 db_xref=InterPro:IPR013102 db_xref=InterPro:IPR013465 locus_tag=Spro_0661 note='KEGG: ypi:YpsIP31758_3497 thymidine phosphorylase; TIGRFAM: pyrimidine-nucleoside phosphorylase; thymidine phosphorylase; PFAM: glycosyl transferase family 3; Pyrimidine nucleoside phosphorylase domain' product='…
CP000826	GenBank	CDS	727815	729038	+	1	.	EC_number=5.4.2.7 codon_start=1 db_xref=GI:157320671 db_xref=InterPro:IPR006124 db_xref=InterPro:IPR010045 db_xref=InterPro:IPR013553 locus_tag=Spro_0662 note='KEGG: ypi:YpsIP31758_3496 phosphopentomutase; TIGRFAM: phosphopentomutase; PFAM: metalloenzyme domain protein; Phosphopentomutase domain protein' product=phosphopentomutase protein_id=ABV39768.1 transl_table=11
CP000826	GenBank	CDS	729110	729841	+	1	.	codon_start=1 db_xref=GI:157320672 db_xref=InterPro:IPR000845 db_xref=InterPro:IPR004402 locus_tag=Spro_0663 note='TIGRFAM: purine nucleoside phosphorylase; PFAM: purine or other phosphorylase family 1; KEGG: yen:YE0574 purine nucleoside phosphorylase' product='purine nucleoside phosphorylase' protein_id=ABV39769.1 transl_table=11
CP000826	GenBank	CDS	729982	731325	+	1	.	codon_start=1 db_xref=GI:157320673 db_xref=InterPro:IPR012893 db_xref=InterPro:IPR012894 locus_tag=Spro_0664 note='PFAM: HipA domain protein; KEGG: yen:YE0575 putative DNA-binding protein' product='HipA domain protein' protein_id=ABV39770.1 transl_table=11
CP000826	GenBank	CDS	731322	732026	+	-1	.	codon_start=1 db_xref=GI:157320674 locus_tag=Spro_0665 note='KEGG: yps:YPTB0585 membrane protein, transcribed divergently from SerB' product='membrane protein, transcribed divergently from SerB' protein_id=ABV39771.1 transl_table=11
CP000826	GenBank	CDS	732131	733108	+	1	.	EC_number=3.1.3.3 codon_start=1 db_xref=GI:157320675 db_xref=InterPro:IPR004469 db_xref=InterPro:IPR005834 db_xref=InterPro:IPR006383 db_xref=InterPro:IPR013200 locus_tag=Spro_0666 note='KEGG: yen:YE0578 phosphoserine phosphatase; TIGRFAM: phosphoserine phosphatase SerB; HAD-superfamily hydrolase, subfamily IB (PSPase-like); PFAM: Haloacid dehalogenase domain protein hydrolase; Haloacid dehalogen…
CP000826	GenBank	CDS	733171	734556	+	1	.	EC_number=2.1.1.63 codon_start=1 db_xref=GI:157320676 db_xref=InterPro:IPR001553 db_xref=InterPro:IPR001984 db_xref=InterPro:IPR003593 db_xref=InterPro:IPR004504 locus_tag=Spro_0667 note='KEGG: ypi:YpsIP31758_3492 DNA repair protein RadA; TIGRFAM: DNA repair protein RadA; SMART: AAA ATPase' product='DNA repair protein RadA' protein_id=ABV39773.1 transl_table=11
CP000826	GenBank	CDS	734613	735872	+	1	.	codon_start=1 db_xref=GI:157320677 db_xref=InterPro:IPR001387 db_xref=InterPro:IPR002086 db_xref=InterPro:IPR004821 db_xref=InterPro:IPR006417 locus_tag=Spro_0668 note='TIGRFAM: cytidyltransferase-related domain; nicotinamide-nucleotide adenylyltransferase; PFAM: helix-turn-helix domain protein; KEGG: yps:YPTB0588 transcriptional regulator NadR' product='transcriptional regulator, XRE family' pro…
CP000826	GenBank	CDS	735909	736910	+	-1	.	codon_start=1 db_xref=GI:157320678 db_xref=InterPro:IPR013149 db_xref=InterPro:IPR013154 db_xref=InterPro:IPR014182 locus_tag=Spro_0669 note='TIGRFAM: Alcohol dehydrogenase. zinc-binding type 1; PFAM: Alcohol dehydrogenase zinc-binding domain protein; Alcohol dehydrogenase GroES domain protein; KEGG: yen:YE0581 putative oxidoreductase' product='Alcohol dehydrogenase. zinc-binding type 1' protein_…
CP000826	GenBank	CDS	737009	737920	+	1	.	codon_start=1 db_xref=GI:157320679 db_xref=InterPro:IPR000847 db_xref=InterPro:IPR005119 locus_tag=Spro_0670 note='PFAM: regulatory protein LysR; LysR substrate-binding; KEGG: yen:YE0582 putative LysR-family transcriptional regulatory protein' product='transcriptional regulator, LysR family' protein_id=ABV39776.1 transl_table=11
CP000826	GenBank	CDS	738101	739768	+	-1	.	codon_start=1 db_xref=GI:157320680 db_xref=InterPro:IPR003439 db_xref=InterPro:IPR003593 locus_tag=Spro_0671 note='PFAM: ABC transporter related; SMART: AAA ATPase; KEGG: eca:ECA3901 putative ABC transporter ATP-binding protein' product='ABC transporter-related protein' protein_id=ABV39777.1 transl_table=11
CP000826	GenBank	CDS	739909	740406	+	-1	.	codon_start=1 db_xref=GI:157320681 db_xref=InterPro:IPR001035 db_xref=InterPro:IPR006664 db_xref=InterPro:IPR006665 locus_tag=Spro_0672 note='PFAM: OmpA/MotB domain protein; KEGG: ypi:YpsIP31758_3488 OmpA family protein' product='OmpA/MotB domain protein' protein_id=ABV39778.1 transl_table=11
CP000826	GenBank	CDS	740443	741690	+	-1	.	codon_start=1 db_xref=GI:157320682 db_xref=InterPro:IPR000160 db_xref=InterPro:IPR003660 locus_tag=Spro_0673 note='TIGRFAM: diguanylate cyclase; PFAM: GGDEF domain containing protein; histidine kinase HAMP region domain protein; KEGG: yen:YE0586 hypothetical protein' product='diguanylate cyclase' protein_id=ABV39779.1 transl_table=11
CP000826	GenBank	CDS	741687	742301	+	-1	.	codon_start=1 db_xref=GI:157320683 locus_tag=Spro_0674 note='KEGG: yen:YE0587 hypothetical protein' product='conserved hypothetical protein' protein_id=ABV39780.1 transl_table=11
CP000826	GenBank	CDS	743047	744975	+	1	.	codon_start=1 db_xref=GI:157320684 db_xref=InterPro:IPR000189 db_xref=InterPro:IPR008258 locus_tag=Spro_0675 note='PFAM: Lytic transglycosylase catalytic; KEGG: yen:YE0589 putative soluble lytic murein transglycosylase' product='Lytic transglycosylase catalytic' protein_id=ABV39781.1 transl_table=11
CP000826	GenBank	CDS	745031	745360	+	1	.	codon_start=1 db_xref=GI:157320685 db_xref=InterPro:IPR000831 db_xref=InterPro:IPR013335 locus_tag=Spro_0676 note='TIGRFAM: trp operon repressor; PFAM: Trp repressor; KEGG: eca:ECA3899 trp operon repressor' product='Trp operon repressor' protein_id=ABV39782.1 transl_table=11
CP000826	GenBank	CDS	745379	745918	+	-1	.	codon_start=1 db_xref=GI:157320686 db_xref=InterPro:IPR002786 locus_tag=Spro_0677 note='PFAM: protein of unknown function DUF84; KEGG: eca:ECA3898 hypothetical protein' product='protein of unknown function DUF84' protein_id=ABV39783.1 transl_table=11
CP000826	GenBank	CDS	746030	746677	+	1	.	codon_start=1 db_xref=GI:157320687 db_xref=InterPro:IPR001345 db_xref=InterPro:IPR013078 locus_tag=Spro_0678 note='PFAM: Phosphoglycerate mutase; KEGG: plu:plu0559 phosphoglyceromutase 2' product='Phosphoglycerate mutase' protein_id=ABV39784.1 transl_table=11
CP000826	GenBank	CDS	746674	747543	+	-1	.	codon_start=1 db_xref=GI:157320688 db_xref=InterPro:IPR000005 db_xref=InterPro:IPR010499 locus_tag=Spro_0679 note='PFAM: helix-turn-helix- domain containing protein AraC type; transcription activator effector binding; KEGG: yen:YE0593 putative right origin-binding protein' product='transcriptional regulator, AraC family' protein_id=ABV39785.1 transl_table=11
CP000826	GenBank	CDS	747885	748364	+	1	.	codon_start=1 db_xref=GI:157320689 db_xref=InterPro:IPR010292 locus_tag=Spro_0680 note='PFAM: CreA family protein; KEGG: ypi:YpsIP31758_3479 CreA protein' product='CreA family protein' protein_id=ABV39786.1 transl_table=11
CP000826	GenBank	CDS	748413	749129	+	-1	.	codon_start=1 db_xref=GI:157320690 db_xref=InterPro:IPR001789 db_xref=InterPro:IPR001867 locus_tag=Spro_0681 note='PFAM: response regulator receiver; transcriptional regulator domain protein; KEGG: yen:YE0595 aerobic respiration control protein' product='two component transcriptional regulator, winged helix family' protein_id=ABV39787.1 transl_table=11
CP000826	GenBank	CDS	749763	750449	+	1	.	codon_start=1 db_xref=GI:157320691 db_xref=InterPro:IPR001537 db_xref=InterPro:IPR004384 locus_tag=Spro_0682 note='TIGRFAM: RNA methyltransferase, TrmH family, group 1; PFAM: tRNA/rRNA methyltransferase (SpoU); KEGG: ent:Ent638_0563 RNA methyltransferase, TrmH family, group 1' product='RNA methyltransferase, TrmH family, group 1' protein_id=ABV39788.1 transl_table=11
CP000826	GenBank	CDS	750813	753272	+	1	.	EC_number=2.7.2.4 EC_number=1.1.1.3 codon_start=1 db_xref=GI:157320692 db_xref=InterPro:IPR001048 db_xref=InterPro:IPR001341 db_xref=InterPro:IPR001342 db_xref=InterPro:IPR002912 db_xref=InterPro:IPR005106 locus_tag=Spro_0683 note='KEGG: yps:YPTB0602 bifunctional ThrA; aspartokinase I and homoserine dehydrogenase I (C-terminal); TIGRFAM: aspartate kinase; PFAM: aspartate/glutamate/uridylate kinas…
CP000826	GenBank	CDS	753274	754203	+	1	.	codon_start=1 db_xref=GI:157320693 db_xref=InterPro:IPR000870 db_xref=InterPro:IPR001174 db_xref=InterPro:IPR006203 db_xref=InterPro:IPR006204 db_xref=InterPro:IPR013750 locus_tag=Spro_0684 note='TIGRFAM: homoserine kinase; PFAM: GHMP kinase; GHMP kinase domain protein; KEGG: ypi:YpsIP31758_3475 homoserine kinase' product='homoserine kinase' protein_id=ABV39790.1 transl_table=11
CP000826	GenBank	CDS	754207	755496	+	1	.	EC_number=4.2.3.1 codon_start=1 db_xref=GI:157320694 db_xref=InterPro:IPR000634 db_xref=InterPro:IPR001926 db_xref=InterPro:IPR004450 locus_tag=Spro_0685 note='KEGG: yps:YPTB0604 threonine synthase; TIGRFAM: threonine synthase; PFAM: Pyridoxal-5'-phosphate-dependent protein beta subunit' product='threonine synthase' protein_id=ABV39791.1 transl_table=11
CP000826	GenBank	CDS	755711	756484	+	-1	.	codon_start=1 db_xref=GI:157320695 db_xref=InterPro:IPR005583 locus_tag=Spro_0686 note='PFAM: protein of unknown function DUF328; KEGG: yen:YE0603 hypothetical protein' product='protein of unknown function DUF328' protein_id=ABV39792.1 transl_table=11
CP000826	GenBank	CDS	756589	758013	+	-1	.	codon_start=1 db_xref=GI:157320696 db_xref=InterPro:IPR001463 locus_tag=Spro_0687 note='TIGRFAM: amino acid carrier protein; PFAM: sodium:alanine symporter; KEGG: plu:plu2791 unnamed protein product; highly similar to probable amino acid transport protein YaaJ, sodium-dependent of Escherichia coli' product='amino acid carrier protein' protein_id=ABV39793.1 transl_table=11
CP000826	GenBank	CDS	758395	759348	+	1	.	EC_number=2.2.1.2 codon_start=1 db_xref=GI:157320697 db_xref=InterPro:IPR001585 db_xref=InterPro:IPR004730 locus_tag=Spro_0688 note='KEGG: yen:YE0604 transaldolase B; TIGRFAM: transaldolase; PFAM: Transaldolase' product=transaldolase protein_id=ABV39794.1 transl_table=11
CP000826	GenBank	CDS	759499	760086	+	1	.	codon_start=1 db_xref=GI:157320698 db_xref=InterPro:IPR001453 db_xref=InterPro:IPR008284 locus_tag=Spro_0689 note='TIGRFAM: molybdenum cofactor synthesis domain; PFAM: molybdopterin binding domain; KEGG: ecv:APECO1_1969 molybdopterin biosynthesis Mog protein' product='molybdenum cofactor synthesis domain' protein_id=ABV39795.1 transl_table=11
CP000826	GenBank	CDS	760211	761518	+	1	.	codon_start=1 db_xref=GI:157320699 db_xref=InterPro:IPR005828 db_xref=InterPro:IPR007114 db_xref=InterPro:IPR011701 locus_tag=Spro_0690 note='PFAM: General substrate transporter; major facilitator superfamily MFS_1; KEGG: yen:YE0606 putative transport protein' product='major facilitator superfamily MFS_1' protein_id=ABV39796.1 transl_table=11
CP000826	GenBank	CDS	761571	762170	+	-1	.	codon_start=1 db_xref=GI:157320700 db_xref=InterPro:IPR000791 locus_tag=Spro_0691 note='PFAM: GPR1/FUN34/yaaH family protein; KEGG: yen:YE0608 hypothetical protein' product='GPR1/FUN34/yaaH family protein' protein_id=ABV39797.1 transl_table=11
CP000826	GenBank	CDS	762495	764408	+	1	.	EC_number=1.3.1.74 codon_start=1 db_xref=GI:157320701 db_xref=InterPro:IPR001023 db_xref=InterPro:IPR012725 db_xref=InterPro:IPR013126 locus_tag=Spro_0692 note='KEGG: ypi:YpsIP31758_3466 chaperone protein DnaK; TIGRFAM: chaperone protein DnaK; PFAM: Heat shock protein 70' product='chaperone protein DnaK' protein_id=ABV39798.1 transl_table=11
CP000826	GenBank	CDS	764515	765642	+	1	.	codon_start=1 db_xref=GI:157320702 db_xref=InterPro:IPR001305 db_xref=InterPro:IPR001623 db_xref=InterPro:IPR002939 db_xref=InterPro:IPR003095 db_xref=InterPro:IPR012724 locus_tag=Spro_0693 note='TIGRFAM: chaperone protein DnaJ; PFAM: DnaJ central domain protein; heat shock protein DnaJ domain protein; chaperone DnaJ domain protein; KEGG: kpn:KPN_00015 chaperone with DnaK; heat shock protein' pro…
CP000826	GenBank	CDS	765849	767045	+	1	.	codon_start=1 db_xref=GI:157320703 db_xref=InterPro:IPR004670 locus_tag=Spro_0694 note='PFAM: Na+/H+ antiporter NhaA; KEGG: yen:YE0611 sodium-proton antiporter' product='Na+/H+ antiporter NhaA' protein_id=ABV39800.1 transl_table=11
CP000826	GenBank	CDS	767251	768144	+	1	.	codon_start=1 db_xref=GI:157320704 db_xref=InterPro:IPR000847 locus_tag=Spro_0695 note='PFAM: regulatory protein LysR; KEGG: yen:YE0612 transcriptional activator protein NhaR' product='transcriptional regulator, LysR family' protein_id=ABV39801.1 transl_table=11
CP000826	GenBank	CDS	768214	768474	+	-1	.	codon_start=1 db_xref=GI:157320705 db_xref=InterPro:IPR002583 locus_tag=Spro_0696 note='PFAM: ribosomal protein S20; KEGG: eca:ECA3878 30S ribosomal protein S20' product='ribosomal protein S20' protein_id=ABV39802.1 transl_table=11
CP000826	GenBank	CDS	768865	769803	+	1	.	EC_number=2.7.7.2 EC_number=2.7.1.26 codon_start=1 db_xref=GI:157320706 db_xref=InterPro:IPR002606 db_xref=InterPro:IPR004820 db_xref=InterPro:IPR015864 db_xref=InterPro:IPR015865 locus_tag=Spro_0697 note='KEGG: ypi:YpsIP31758_3461 riboflavin biosynthesis protein RibF; TIGRFAM: riboflavin biosynthesis protein RibF; PFAM: cytidylyltransferase; FAD synthetase; Riboflavin kinase' product='riboflavin…
CP000826	GenBank	CDS	769836	772652	+	1	.	codon_start=1 db_xref=GI:157320707 db_xref=InterPro:IPR001412 db_xref=InterPro:IPR002300 db_xref=InterPro:IPR002301 db_xref=InterPro:IPR010663 db_xref=InterPro:IPR013155 db_xref=InterPro:IPR015413 db_xref=InterPro:IPR015905 locus_tag=Spro_0698 note='TIGRFAM: isoleucyl-tRNA synthetase; KEGG: yps:YPTB0617 isoleucyl-tRNA synthetase' product='isoleucyl-tRNA synthetase' protein_id=ABV39804.1 transl_ta…
CP000826	GenBank	CDS	772652	773161	+	1	.	EC_number=3.4.23.36 codon_start=1 db_xref=GI:157320708 db_xref=InterPro:IPR001872 locus_tag=Spro_0699 note='KEGG: stm:STM0047 prolipoprotein signal peptidase (SPase II); TIGRFAM: lipoprotein signal peptidase; PFAM: peptidase A8 signal peptidase II' product='lipoprotein signal peptidase' protein_id=ABV39805.1 transl_table=11
CP000826	GenBank	CDS	773163	773633	+	1	.	codon_start=1 db_xref=GI:157320709 db_xref=InterPro:IPR001179 locus_tag=Spro_0700 note='PFAM: peptidylprolyl isomerase FKBP-type; KEGG: ypp:YPDSF_3155 FKBP-type peptidyl-prolyl cis-trans isomerase' product='peptidylprolyl isomerase FKBP-type' protein_id=ABV39806.1 transl_table=11
CP000826	GenBank	CDS	773614	774567	+	1	.	EC_number=1.17.1.2 codon_start=1 db_xref=GI:157320710 db_xref=InterPro:IPR003451 locus_tag=Spro_0701 note='KEGG: yen:YE0619 LytB protein; TIGRFAM: hydroxymethylbutenyl pyrophosphate reductase; PFAM: LytB protein' product='hydroxymethylbutenyl pyrophosphate reductase' protein_id=ABV39807.1 transl_table=11
CP000826	GenBank	CDS	774875	775798	+	-1	.	codon_start=1 db_xref=GI:157320711 db_xref=InterPro:IPR000847 db_xref=InterPro:IPR005119 locus_tag=Spro_0702 note='PFAM: regulatory protein LysR; LysR substrate-binding; KEGG: pmy:Pmen_0810 transcriptional regulator, LysR family' product='transcriptional regulator, LysR family' protein_id=ABV39808.1 transl_table=11
CP000826	GenBank	CDS	776068	776955	+	1	.	codon_start=1 db_xref=GI:157320712 db_xref=InterPro:IPR007817 locus_tag=Spro_0703 note='PFAM: Pyoverdine biosynthesis protein; KEGG: eca:ECA3381 pyoverdine biosynthesis protein' product='Pyoverdine biosynthesis protein' protein_id=ABV39809.1 transl_table=11
CP000826	GenBank	CDS	777046	777909	+	1	.	codon_start=1 db_xref=GI:157320713 db_xref=InterPro:IPR003819 locus_tag=Spro_0704 note='PFAM: Taurine catabolism dioxygenase TauD/TfdA; KEGG: eca:ECA3380 pyoverdine biosynthesis protein' product='Taurine catabolism dioxygenase TauD/TfdA' protein_id=ABV39810.1 transl_table=11
CP000826	GenBank	CDS	777915	779186	+	1	.	codon_start=1 db_xref=GI:157320714 db_xref=InterPro:IPR004276 db_xref=InterPro:IPR006326 locus_tag=Spro_0705 note='TIGRFAM: glycosyltransferase, MGT family; PFAM: glycosyl transferase family 28; KEGG: eca:ECA3379 putative glycosyltransferase' product='glycosyltransferase, MGT family' protein_id=ABV39811.1 transl_table=11
CP000826	GenBank	CDS	779240	780022	+	-1	.	codon_start=1 db_xref=GI:157320715 db_xref=InterPro:IPR002198 db_xref=InterPro:IPR002347 locus_tag=Spro_0706 note='PFAM: short-chain dehydrogenase/reductase SDR; KEGG: bxe:Bxe_A0545 putative short-chain dehydrogenase/reductase, FabG-like' product='short-chain dehydrogenase/reductase SDR' protein_id=ABV39812.1 transl_table=11
CP000826	GenBank	CDS	780048	780950	+	-1	.	codon_start=1 db_xref=GI:157320716 db_xref=InterPro:IPR002220 locus_tag=Spro_0707 note='PFAM: dihydrodipicolinate synthetase; KEGG: vvy:VVA1582 putative dihydrodipicolinate synthase' product='dihydrodipicolinate synthetase' protein_id=ABV39813.1 transl_table=11
CP000826	GenBank	CDS	780950	782662	+	-1	.	EC_number=4.2.1.9 codon_start=1 db_xref=GI:157320717 db_xref=InterPro:IPR000581 db_xref=InterPro:IPR004404 locus_tag=Spro_0708 note='KEGG: vvy:VVA1581 putative dihydroxy-acid dehydratase; TIGRFAM: dihydroxy-acid dehydratase; PFAM: dihydroxy-acid and 6-phosphogluconate dehydratase' product='dihydroxy-acid dehydratase' protein_id=ABV39814.1 transl_table=11
CP000826	GenBank	CDS	782665	784053	+	-1	.	codon_start=1 db_xref=GI:157320718 db_xref=InterPro:IPR007114 db_xref=InterPro:IPR011701 locus_tag=Spro_0709 note='PFAM: major facilitator superfamily MFS_1; KEGG: rso:RSc2352 probable permease transmembrane protein' product='major facilitator superfamily MFS_1' protein_id=ABV39815.1 transl_table=11
CP000826	GenBank	CDS	784082	785512	+	-1	.	EC_number=1.3.1.74 codon_start=1 db_xref=GI:157320719 db_xref=InterPro:IPR003663 db_xref=InterPro:IPR005828 db_xref=InterPro:IPR005829 db_xref=InterPro:IPR007114 db_xref=InterPro:IPR011701 locus_tag=Spro_0710 note='KEGG: ecs:ECs3819 galactose-proton symport of transport system; TIGRFAM: sugar transporter; PFAM: General substrate transporter; major facilitator superfamily MFS_1' product='sugar tra…
CP000826	GenBank	CDS	785718	786449	+	-1	.	codon_start=1 db_xref=GI:157320720 db_xref=InterPro:IPR000524 db_xref=InterPro:IPR011711 locus_tag=Spro_0711 note='PFAM: regulatory protein GntR HTH; GntR domain protein; KEGG: vvy:VVA1573 hypothetical protein' product='GntR domain protein' protein_id=ABV39817.1 transl_table=11
CP000826	GenBank	CDS	786770	787591	+	1	.	EC_number=1.3.1.26 codon_start=1 db_xref=GI:157320721 db_xref=InterPro:IPR000846 db_xref=InterPro:IPR011770 locus_tag=Spro_0712 note='PFAM: dihydrodipicolinate reductase; KEGG: eca:ECA3872 dihydrodipicolinate reductase' product='Dihydrodipicolinate reductase' protein_id=ABV39818.1 transl_table=11
CP000826	GenBank	CDS	788062	789210	+	1	.	codon_start=1 db_xref=GI:157320722 db_xref=InterPro:IPR000991 db_xref=InterPro:IPR001317 db_xref=InterPro:IPR002474 db_xref=InterPro:IPR006220 db_xref=InterPro:IPR006274 db_xref=InterPro:IPR011702 db_xref=InterPro:IPR012998 locus_tag=Spro_0713 note='TIGRFAM: carbamoyl-phosphate synthase, small subunit; PFAM: glutamine amidotransferase class-I; Carbamoyl-phosphate synthase small chain; KEGG: yen:Y…
CP000826	GenBank	CDS	789226	792450	+	1	.	codon_start=1 db_xref=GI:157320723 db_xref=InterPro:IPR003806 db_xref=InterPro:IPR005479 db_xref=InterPro:IPR005480 db_xref=InterPro:IPR005481 db_xref=InterPro:IPR005483 db_xref=InterPro:IPR006275 db_xref=InterPro:IPR011607 db_xref=InterPro:IPR011761 locus_tag=Spro_0714 note='TIGRFAM: carbamoyl-phosphate synthase, large subunit; PFAM: protein of unknown function DUF201; Carbamoyl-phosphate syntha…
CP000826	GenBank	CDS	792631	793188	+	1	.	codon_start=1 db_xref=GI:157320724 db_xref=InterPro:IPR003680 locus_tag=Spro_0715 note='PFAM: NAD(P)H dehydrogenase (quinone); KEGG: ent:Ent638_0595 NAD(P)H dehydrogenase (quinone)' product='NAD(P)H dehydrogenase (quinone)' protein_id=ABV39821.1 transl_table=11
CP000826	GenBank	CDS	793181	795034	+	1	.	codon_start=1 db_xref=GI:157320725 db_xref=InterPro:IPR003148 db_xref=InterPro:IPR004771 db_xref=InterPro:IPR006153 locus_tag=Spro_0716 note='TIGRFAM: potassium efflux system protein; PFAM: TrkA-N domain protein; sodium/hydrogen exchanger; KEGG: ent:Ent638_0596 potassium efflux system protein' product='potassium efflux system protein' protein_id=ABV39822.1 transl_table=11
CP000826	GenBank	CDS	795078	795692	+	-1	.	codon_start=1 db_xref=GI:157320726 db_xref=InterPro:IPR001123 locus_tag=Spro_0717 note='PFAM: Lysine exporter protein (LYSE/YGGA); KEGG: eca:ECA3867 putative LysE-type translocator' product='Lysine exporter protein (LYSE/YGGA)' protein_id=ABV39823.1 transl_table=11
CP000826	GenBank	CDS	795821	796621	+	1	.	codon_start=1 db_xref=GI:157320727 db_xref=InterPro:IPR010619 locus_tag=Spro_0718 note='PFAM: protein of unknown function DUF1212; KEGG: yps:YPTB0626 putative transmembrane protein' product='protein of unknown function DUF1212' protein_id=ABV39824.1 transl_table=11
CP000826	GenBank	CDS	796618	797082	+	1	.	codon_start=1 db_xref=GI:157320728 locus_tag=Spro_0719 note='KEGG: ypi:YpsIP31758_3450 hypothetical protein' product='conserved hypothetical protein' protein_id=ABV39825.1 transl_table=11
CP000826	GenBank	CDS	797226	797708	+	1	.	EC_number=1.5.1.3 codon_start=1 db_xref=GI:157320729 db_xref=InterPro:IPR001796 locus_tag=Spro_0720 note='PFAM: dihydrofolate reductase region; KEGG: ypi:YpsIP31758_3449 dihydrofolate reductase' product='Dihydrofolate reductase' protein_id=ABV39826.1 transl_table=11
CP000826	GenBank	CDS	797902	799791	+	1	.	codon_start=1 db_xref=GI:157320730 db_xref=InterPro:IPR008557 locus_tag=Spro_0721 note='PFAM: protein of unknown function DUF839; KEGG: pfl:PFL_5696 Tat (twin-arginine translocation) pathway signal sequence domain protein' product='protein of unknown function DUF839' protein_id=ABV39827.1 transl_table=11
CP000826	GenBank	CDS	799830	800681	+	-1	.	EC_number=3.6.1.41 codon_start=1 db_xref=GI:157320731 db_xref=InterPro:IPR004617 db_xref=InterPro:IPR004843 locus_tag=Spro_0722 note='KEGG: ypi:YpsIP31758_3446 bis(5'-nucleosyl)-tetraphosphatase (symmetrical); TIGRFAM: bis(5'-nucleosyl)-tetraphosphatase (symmetrical); PFAM: metallophosphoesterase' product='bis(5'nucleosyl)-tetraphosphatase, ApaH' protein_id=ABV39828.1 transl_table=11
CP000826	GenBank	CDS	800684	801061	+	-1	.	codon_start=1 db_xref=GI:157320732 db_xref=InterPro:IPR007474 locus_tag=Spro_0723 note='PFAM: ApaG domain protein; KEGG: yen:YE0629 ApaG protein homologue' product='ApaG domain protein' protein_id=ABV39829.1 transl_table=11
CP000826	GenBank	CDS	801074	801892	+	-1	.	codon_start=1 db_xref=GI:157320733 db_xref=InterPro:IPR001737 db_xref=InterPro:IPR011530 locus_tag=Spro_0724 note='TIGRFAM: dimethyladenosine transferase; PFAM: ribosomal RNA adenine methylase transferase; KEGG: yen:YE0630 dimethyladenosine transferase' product='dimethyladenosine transferase' protein_id=ABV39830.1 transl_table=11
CP000826	GenBank	CDS	801885	802877	+	-1	.	EC_number=1.1.1.262 codon_start=1 db_xref=GI:157320734 db_xref=InterPro:IPR005255 locus_tag=Spro_0725 note='KEGG: ypi:YpsIP31758_3443 4-hydroxythreonine-4-phosphate dehydrogenase; TIGRFAM: 4-hydroxythreonine-4-phosphate dehydrogenase; PFAM: Pyridoxal phosphate biosynthetic protein PdxA' product='4-hydroxythreonine-4-phosphate dehydrogenase' protein_id=ABV39831.1 transl_table=11
CP000826	GenBank	CDS	802864	804162	+	-1	.	codon_start=1 db_xref=GI:157320735 db_xref=InterPro:IPR000297 db_xref=InterPro:IPR015391 locus_tag=Spro_0726 note='PFAM: PpiC-type peptidyl-prolyl cis-trans isomerase; SurA domain; KEGG: yen:YE0632 survival protein SurA precursor (peptidyl-prolyl cis-trans isomerase)' product='SurA domain' protein_id=ABV39832.1 transl_table=11
CP000826	GenBank	CDS	804228	806591	+	-1	.	codon_start=1 db_xref=GI:157320736 db_xref=InterPro:IPR005653 db_xref=InterPro:IPR007543 locus_tag=Spro_0727 note='PFAM: OstA family protein; Organic solvent tolerance protein; KEGG: yen:YE0633 organic solvent tolerance protein precursor' product='Organic solvent tolerance protein' protein_id=ABV39833.1 transl_table=11
CP000826	GenBank	CDS	806820	807641	+	1	.	codon_start=1 db_xref=GI:157320737 db_xref=InterPro:IPR001623 locus_tag=Spro_0728 note='PFAM: heat shock protein DnaJ domain protein; KEGG: ypi:YpsIP31758_3440 DnaJ-like protein DjlA' product='heat shock protein DnaJ domain protein' protein_id=ABV39834.1 transl_table=11
CP000826	GenBank	CDS	807690	808340	+	-1	.	codon_start=1 db_xref=GI:157320738 db_xref=InterPro:IPR006145 db_xref=InterPro:IPR006224 locus_tag=Spro_0729 note='PFAM: pseudouridine synthase; KEGG: eca:ECA3854 ribosomal large subunit pseudouridine synthase A' product='pseudouridine synthase' protein_id=ABV39835.1 transl_table=11
CP000826	GenBank	CDS	808397	811303	+	-1	.	codon_start=1 db_xref=GI:157320739 db_xref=InterPro:IPR000330 db_xref=InterPro:IPR001650 db_xref=InterPro:IPR006935 db_xref=InterPro:IPR014001 db_xref=InterPro:IPR014021 locus_tag=Spro_0730 note='PFAM: SNF2-related protein; helicase domain protein; type III restriction protein res subunit; SMART: DEAD-like helicases; KEGG: yen:YE0636 RNA polymerase associated helicase' product='SNF2-related prote…
CP000826	GenBank	CDS	811689	814052	+	-1	.	EC_number=2.7.7.7 codon_start=1 db_xref=GI:157320740 db_xref=InterPro:IPR006133 db_xref=InterPro:IPR006134 db_xref=InterPro:IPR006172 locus_tag=Spro_0731 note='KEGG: yen:YE0637 DNA polymerase II; PFAM: DNA polymerase B exonuclease; DNA polymerase B region; SMART: DNA-directed DNA polymerase B' product='DNA-directed DNA polymerase' protein_id=ABV39837.1 transl_table=11
CP000826	GenBank	CDS	814236	815006	+	1	.	codon_start=1 db_xref=GI:157320741 db_xref=InterPro:IPR015414 locus_tag=Spro_0732 note='PFAM: SNARE associated Golgi protein; KEGG: yen:YE0639 putative DedA-family membrane protein' product='SNARE associated Golgi protein' protein_id=ABV39838.1 transl_table=11
CP000826	GenBank	CDS	815034	815327	+	-1	.	codon_start=1 db_xref=GI:157320742 db_xref=InterPro:IPR002912 db_xref=InterPro:IPR004789 locus_tag=Spro_0733 note='PFAM: amino acid-binding ACT domain protein; KEGG: eca:ECA3849 acetolactate synthase isozyme I small subunit' product='amino acid-binding ACT domain protein' protein_id=ABV39839.1 transl_table=11
CP000826	GenBank	CDS	815331	817025	+	-1	.	codon_start=1 db_xref=GI:157320743 db_xref=InterPro:IPR000399 db_xref=InterPro:IPR011766 db_xref=InterPro:IPR012000 db_xref=InterPro:IPR012001 db_xref=InterPro:IPR012846 locus_tag=Spro_0734 note='TIGRFAM: acetolactate synthase, large subunit, biosynthetic type; PFAM: thiamine pyrophosphate protein domain protein TPP-binding; thiamine pyrophosphate protein central region; thiamine pyrophosphate pr…
CP000826	GenBank	CDS	817342	818046	+	-1	.	codon_start=1 db_xref=GI:157320744 db_xref=InterPro:IPR003439 db_xref=InterPro:IPR003593 db_xref=InterPro:IPR005968 locus_tag=Spro_0735 note='KEGG: ypi:YpsIP31758_3416 thiamine ABC transporter, ATP-binding protein; TIGRFAM: ABC transporter, ATPase subunit, ThiQ subfamily; PFAM: ABC transporter related; SMART: AAA ATPase' product='ABC transporter, ATPase subunit, ThiQ subfamily' protein_id=ABV3984…
CP000826	GenBank	CDS	818033	819640	+	-1	.	codon_start=1 db_xref=GI:157320745 db_xref=InterPro:IPR000515 db_xref=InterPro:IPR005947 locus_tag=Spro_0736 note='TIGRFAM: thiamine ABC transporter, inner membrane subunit; PFAM: binding-protein-dependent transport systems inner membrane component; KEGG: ypi:YpsIP31758_3415 thiamine/thiamine pyrophosphate ABC transporter, permease protein' product='thiamine ABC transporter, inner membrane subuni…
CP000826	GenBank	CDS	819616	820602	+	-1	.	codon_start=1 db_xref=GI:157320746 db_xref=InterPro:IPR005948 db_xref=InterPro:IPR005967 db_xref=InterPro:IPR006059 db_xref=InterPro:IPR011587 locus_tag=Spro_0737 note='TIGRFAM: ABC transporter, periplasmic binding protein, thiB subfamily; thiamine ABC transporter, periplasmic binding protein; PFAM: extracellular solute-binding protein family 1; KEGG: yen:YE0642 thiamine-binding periplasmic prote…
CP000826	GenBank	CDS	820804	822465	+	-1	.	codon_start=1 db_xref=GI:157320747 db_xref=InterPro:IPR000914 locus_tag=Spro_0738 note='PFAM: extracellular solute-binding protein family 5; KEGG: ypp:YPDSF_3111 hypothetical protein' product='extracellular solute-binding protein family 5' protein_id=ABV39844.1 transl_table=11
CP000826	GenBank	CDS	822556	822729	+	1	.	codon_start=1 db_xref=GI:157320748 locus_tag=Spro_0739 product='hypothetical protein' protein_id=ABV39845.1 transl_table=11
CP000826	GenBank	CDS	822886	824085	+	1	.	codon_start=1 db_xref=GI:157320749 db_xref=InterPro:IPR004750 db_xref=InterPro:IPR007114 db_xref=InterPro:IPR011701 locus_tag=Spro_0740 note='TIGRFAM: sugar efflux transporter; PFAM: major facilitator superfamily MFS_1; KEGG: yen:YE0648 sugar efflux transporter' product='sugar efflux transporter' protein_id=ABV39846.1 transl_table=11
CP000826	GenBank	CDS	824227	825699	+	1	.	codon_start=1 db_xref=GI:157320750 db_xref=InterPro:IPR001898 db_xref=InterPro:IPR004680 db_xref=InterPro:IPR010656 locus_tag=Spro_0741 note='TIGRFAM: anion transporter; PFAM: sodium/sulphate symporter; Citrate transporter; TRAP C4-dicarboxylate transport system permease DctM subunit; KEGG: rfr:Rfer_1465 anion transporter' product='anion transporter' protein_id=ABV39847.1 transl_table=11
CP000826	GenBank	CDS	825749	826351	+	-1	.	EC_number=4.2.1.33 codon_start=1 db_xref=GI:157320751 db_xref=InterPro:IPR000573 db_xref=InterPro:IPR004431 locus_tag=Spro_0742 note='KEGG: eca:ECA3834 3-isopropylmalate dehydratase small subunit; TIGRFAM: 3-isopropylmalate dehydratase, small subunit; PFAM: aconitate hydratase domain protein' product='3-isopropylmalate dehydratase, small subunit' protein_id=ABV39848.1 transl_table=11
CP000826	GenBank	CDS	826363	827763	+	-1	.	EC_number=4.2.1.33 codon_start=1 db_xref=GI:157320752 db_xref=InterPro:IPR001030 db_xref=InterPro:IPR004430 locus_tag=Spro_0743 note='KEGG: yen:YE0652 3-isopropylmalate dehydratase large subunit; TIGRFAM: 3-isopropylmalate dehydratase, large subunit; PFAM: aconitate hydratase domain protein' product='3-isopropylmalate dehydratase, large subunit' protein_id=ABV39849.1 transl_table=11
CP000826	GenBank	CDS	827765	828856	+	-1	.	EC_number=1.1.1.85 codon_start=1 db_xref=GI:157320753 db_xref=InterPro:IPR001804 db_xref=InterPro:IPR004429 locus_tag=Spro_0744 note='KEGG: ypp:YPDSF_3107 3-isopropylmalate dehydrogenase; TIGRFAM: 3-isopropylmalate dehydrogenase; PFAM: isocitrate/isopropylmalate dehydrogenase' product='3-isopropylmalate dehydrogenase' protein_id=ABV39850.1 transl_table=11
CP000826	GenBank	CDS	828859	830433	+	-1	.	codon_start=1 db_xref=GI:157320754 db_xref=InterPro:IPR000891 db_xref=InterPro:IPR002034 db_xref=InterPro:IPR005671 db_xref=InterPro:IPR013709 locus_tag=Spro_0745 note='TIGRFAM: 2-isopropylmalate synthase; PFAM: pyruvate carboxyltransferase; LeuA allosteric (dimerisation) domain; KEGG: yen:YE0654 2-isopropylmalate synthase' product='2-isopropylmalate synthase' protein_id=ABV39851.1 transl_table=11
CP000826	GenBank	CDS	831312	832259	+	1	.	codon_start=1 db_xref=GI:157320755 db_xref=InterPro:IPR000847 db_xref=InterPro:IPR005119 locus_tag=Spro_0746 note='PFAM: regulatory protein LysR; LysR substrate-binding; KEGG: ypi:YpsIP31758_3403 substrate-binding transcriptional regulator, LysR family' product='transcriptional regulator, LysR family' protein_id=ABV39852.1 transl_table=11
CP000826	GenBank	CDS	832725	834533	+	1	.	codon_start=1 db_xref=GI:157320756 db_xref=InterPro:IPR000873 locus_tag=Spro_0747 note='PFAM: AMP-dependent synthetase and ligase; KEGG: ypi:YpsIP31758_3402 AMP binding protein' product='AMP-dependent synthetase and ligase' protein_id=ABV39853.1 transl_table=11
CP000826	GenBank	CDS	834851	836569	+	1	.	EC_number=2.2.1.6 codon_start=1 db_xref=GI:157320757 db_xref=InterPro:IPR000399 db_xref=InterPro:IPR011766 db_xref=InterPro:IPR012000 db_xref=InterPro:IPR012001 db_xref=InterPro:IPR012846 locus_tag=Spro_0748 note='KEGG: yen:YE0658 acetolactate synthase isozyme III large subunit; TIGRFAM: acetolactate synthase, large subunit, biosynthetic type; PFAM: thiamine pyrophosphate protein domain protein T…
CP000826	GenBank	CDS	836572	837063	+	1	.	codon_start=1 db_xref=GI:157320758 db_xref=InterPro:IPR002912 db_xref=InterPro:IPR004789 locus_tag=Spro_0749 note='TIGRFAM: acetolactate synthase, small subunit; PFAM: amino acid-binding ACT domain protein; KEGG: yen:YE0659 acetolactate synthase isozyme III small subunit' product='acetolactate synthase, small subunit' protein_id=ABV39855.1 transl_table=11
CP000826	GenBank	CDS	837280	838284	+	1	.	codon_start=1 db_xref=GI:157320759 db_xref=InterPro:IPR000843 db_xref=InterPro:IPR001761 db_xref=InterPro:IPR012781 locus_tag=Spro_0750 note='TIGRFAM: D-fructose-responsive transcription factor; PFAM: regulatory protein LacI; periplasmic binding protein/LacI transcriptional regulator; KEGG: yen:YE0661 putative fructose repressor' product='transcriptional regulator, LacI family' protein_id=ABV3985…
CP000826	GenBank	CDS	838318	838758	+	-1	.	codon_start=1 db_xref=GI:157320760 db_xref=InterPro:IPR010574 locus_tag=Spro_0751 note='PFAM: protein of unknown function DUF1144; KEGG: ypi:YpsIP31758_3397 hypothetical protein' product='protein of unknown function DUF1144' protein_id=ABV39857.1 transl_table=11
CP000826	GenBank	CDS	839629	840087	+	1	.	codon_start=1 db_xref=GI:157320761 db_xref=InterPro:IPR003444 locus_tag=Spro_0752 note='TIGRFAM: MraZ protein; PFAM: protein of unknown function UPF0040; KEGG: ypi:YpsIP31758_3396 MraZ protein' product='MraZ protein' protein_id=ABV39858.1 transl_table=11
CP000826	GenBank	CDS	840090	841031	+	1	.	codon_start=1 db_xref=GI:157320762 db_xref=InterPro:IPR002903 locus_tag=Spro_0753 note='TIGRFAM: S-adenosyl-methyltransferase MraW; PFAM: methyltransferase; KEGG: ypi:YpsIP31758_3395 S-adenosyl-methyltransferase MraW' product='S-adenosyl-methyltransferase MraW' protein_id=ABV39859.1 transl_table=11
CP000826	GenBank	CDS	841028	841348	+	1	.	codon_start=1 db_xref=GI:157320763 db_xref=InterPro:IPR007082 db_xref=InterPro:IPR011922 locus_tag=Spro_0754 note='PFAM: cell division protein FtsL; KEGG: yen:YE0665 putative cell division protein' product='cell division protein FtsL' protein_id=ABV39860.1 transl_table=11
CP000826	GenBank	CDS	841391	843154	+	1	.	EC_number=2.4.1.129 codon_start=1 db_xref=GI:157320764 db_xref=InterPro:IPR001460 db_xref=InterPro:IPR005311 locus_tag=Spro_0755 note='PFAM: penicillin-binding protein transpeptidase; Penicillin-binding protein dimerisation domain; KEGG: yen:YE0666 penicillin-binding protein 3' product='Peptidoglycan glycosyltransferase' protein_id=ABV39861.1 transl_table=11
CP000826	GenBank	CDS	843141	844628	+	1	.	codon_start=1 db_xref=GI:157320765 db_xref=InterPro:IPR000713 db_xref=InterPro:IPR004101 db_xref=InterPro:IPR005761 db_xref=InterPro:IPR013221 locus_tag=Spro_0756 note='TIGRFAM: UDP-N-acetylmuramyl-tripeptide synthetase; PFAM: cytoplasmic peptidoglycan synthetase domain protein; Mur ligase middle domain protein; KEGG: ecp:ECP_0087 UDP-N-acetylmuramoylalanyl-D-glutamate-2,6-diaminopimelate ligase'…
CP000826	GenBank	CDS	844625	845986	+	1	.	codon_start=1 db_xref=GI:157320766 db_xref=InterPro:IPR000713 db_xref=InterPro:IPR004101 db_xref=InterPro:IPR005863 db_xref=InterPro:IPR013221 locus_tag=Spro_0757 note='TIGRFAM: UDP-N-acetylmuramoylalanyl-D-glutamyl-2, 6-diaminopimelate--D-alanyl-D-alanyl ligase; PFAM: cytoplasmic peptidoglycan synthetase domain protein; Mur ligase middle domain protein; KEGG: ypp:YPDSF_3091 UDP-N-acetylmuramoyla…
CP000826	GenBank	CDS	845980	847062	+	1	.	EC_number=2.7.8.13 codon_start=1 db_xref=GI:157320767 db_xref=InterPro:IPR000715 db_xref=InterPro:IPR003524 locus_tag=Spro_0758 note='KEGG: kpn:KPN_00091 phospho-N-acetylmuramoyl-pentapeptide-transferase; TIGRFAM: phospho-N-acetylmuramoyl-pentapeptide-transferase; PFAM: glycosyl transferase family 4' product='phospho-N-acetylmuramoyl-pentapeptide- transferase' protein_id=ABV39864.1 transl_table=11
CP000826	GenBank	CDS	847065	848384	+	1	.	codon_start=1 db_xref=GI:157320768 db_xref=InterPro:IPR004101 db_xref=InterPro:IPR005762 db_xref=InterPro:IPR006162 db_xref=InterPro:IPR013221 locus_tag=Spro_0759 note='TIGRFAM: UDP-N-acetylmuramoylalanine--D-glutamate ligase; PFAM: cytoplasmic peptidoglycan synthetase domain protein; Mur ligase middle domain protein; KEGG: sbo:SBO_0076 UDP-N-acetylmuramoylalanine-D-glutamate ligase' product='UDP…
CP000826	GenBank	CDS	848381	849583	+	1	.	codon_start=1 db_xref=GI:157320769 db_xref=InterPro:IPR001182 db_xref=InterPro:IPR013437 locus_tag=Spro_0760 note='TIGRFAM: cell division protein FtsW; PFAM: cell cycle protein; KEGG: yen:YE0671 cell division protein FtsW' product='cell division protein FtsW' protein_id=ABV39866.1 transl_table=11
CP000826	GenBank	CDS	849587	850651	+	1	.	EC_number=2.4.1.227 codon_start=1 db_xref=GI:157320770 db_xref=InterPro:IPR004276 db_xref=InterPro:IPR006009 db_xref=InterPro:IPR007235 locus_tag=Spro_0761 note='KEGG: yen:YE0672 UDP-N-acetylglucosamine:N-acetylmuramyl-(pentapeptide) pyrophosphoryl-undecaprenol N-acetylglucosamine transferase; TIGRFAM: UDP-N-acetylglucosamine--N-acetylmuramyl-(pentapeptide) pyrophosphoryl-undecaprenol N-acetylglu…
CP000826	GenBank	CDS	850735	852213	+	1	.	codon_start=1 db_xref=GI:157320771 db_xref=InterPro:IPR000713 db_xref=InterPro:IPR004101 db_xref=InterPro:IPR005758 db_xref=InterPro:IPR013221 locus_tag=Spro_0762 note='TIGRFAM: UDP-N-acetylmuramate--alanine ligase; PFAM: cytoplasmic peptidoglycan synthetase domain protein; Mur ligase middle domain protein; KEGG: yen:YE0673 UDP-N-acetylmuramate--alanine ligase' product='UDP-N-acetylmuramate--alan…
CP000826	GenBank	CDS	852203	853123	+	1	.	EC_number=6.3.2.4 codon_start=1 db_xref=GI:157320772 db_xref=InterPro:IPR000291 db_xref=InterPro:IPR005905 db_xref=InterPro:IPR011095 db_xref=InterPro:IPR011127 db_xref=InterPro:IPR011761 locus_tag=Spro_0763 note='KEGG: eca:ECA3813 D-alanylalanine synthetase; TIGRFAM: D-alanine--D-alanine ligase; PFAM: D-alanine--D-alanine ligase domain protein' product='D-alanine--D-alanine ligase' protein_id=AB…
CP000826	GenBank	CDS	853125	853976	+	1	.	codon_start=1 db_xref=GI:157320773 db_xref=InterPro:IPR005548 db_xref=InterPro:IPR013685 locus_tag=Spro_0764 note='PFAM: cell division protein FtsQ; Polypeptide-transport-associated domain protein FtsQ-type; KEGG: yen:YE0675 cell division protein FtsQ' product='Polypeptide-transport-associated domain protein FtsQ-type' protein_id=ABV39870.1 transl_table=11
CP000826	GenBank	CDS	853973	855229	+	1	.	codon_start=1 db_xref=GI:157320774 db_xref=InterPro:IPR003494 locus_tag=Spro_0765 note='PFAM: cell division protein FtsA; KEGG: yen:YE0676 cell division protein FtsA' product='cell division protein FtsA' protein_id=ABV39871.1 transl_table=11
CP000826	GenBank	CDS	855304	856458	+	1	.	codon_start=1 db_xref=GI:157320775 db_xref=InterPro:IPR000158 db_xref=InterPro:IPR003008 db_xref=InterPro:IPR008280 locus_tag=Spro_0766 note='TIGRFAM: cell division protein FtsZ; PFAM: Tubulin/FtsZ GTPase; Tubulin/FtsZ domain protein; KEGG: yen:YE0677 cell division protein FtsZ' product='cell division protein FtsZ' protein_id=ABV39872.1 transl_table=11
CP000826	GenBank	CDS	856514	857479	+	1	.	codon_start=1 db_xref=GI:157320776 db_xref=InterPro:IPR004463 db_xref=InterPro:IPR015870 locus_tag=Spro_0767 note='PFAM: UDP-3-0-acyl N-acetylglucosamine deacetylase; KEGG: yen:YE0678 UDP-3-O-[3-hydroxymyristoyl] N-acetylglucosamine deacetylase' product='UDP-3-0-acyl N-acetylglucosamine deacetylase' protein_id=ABV39873.1 transl_table=11
CP000826	GenBank	CDS	857494	858018	+	-1	.	codon_start=1 db_xref=GI:157320777 locus_tag=Spro_0768 note='KEGG: ypi:YpsIP31758_3380 hypothetical protein' product='conserved hypothetical protein' protein_id=ABV39874.1 transl_table=11
CP000826	GenBank	CDS	858114	858578	+	1	.	codon_start=1 db_xref=GI:157320778 db_xref=InterPro:IPR009502 locus_tag=Spro_0769 note='PFAM: secretion monitor family proten; KEGG: yen:YE0680 hypothetical protein' product='secretion monitor family proten' protein_id=ABV39875.1 transl_table=11
CP000826	GenBank	CDS	858645	861377	+	1	.	codon_start=1 db_xref=GI:157320779 db_xref=InterPro:IPR000185 db_xref=InterPro:IPR004027 db_xref=InterPro:IPR011115 db_xref=InterPro:IPR011116 db_xref=InterPro:IPR011130 db_xref=InterPro:IPR014018 db_xref=InterPro:IPR014021 locus_tag=Spro_0770 note='TIGRFAM: preprotein translocase, SecA subunit; PFAM: SEC-C motif domain protein; SecA DEAD domain protein; SecA Wing and Scaffold; SecA preprotein cr…
CP000826	GenBank	CDS	861479	861883	+	1	.	codon_start=1 db_xref=GI:157320780 db_xref=InterPro:IPR000086 db_xref=InterPro:IPR003561 locus_tag=Spro_0771 note='TIGRFAM: mutator MutT protein; PFAM: NUDIX hydrolase; KEGG: yen:YE0682 mutator protein MutT' product='mutator MutT protein' protein_id=ABV39877.1 transl_table=11
CP000826	GenBank	CDS	861991	862194	+	-1	.	codon_start=1 db_xref=GI:157320781 db_xref=InterPro:IPR005584 locus_tag=Spro_0772 note='PFAM: protein of unknown function DUF329; KEGG: ecc:c0121 zinc-binding protein' product='protein of unknown function DUF329' protein_id=ABV39878.1 transl_table=11
CP000826	GenBank	CDS	862245	862997	+	-1	.	codon_start=1 db_xref=GI:157320782 db_xref=InterPro:IPR009777 locus_tag=Spro_0773 note='PFAM: protein of unknown function DUF1342; KEGG: yen:YE0684 hypothetical protein' product='protein of unknown function DUF1342' protein_id=ABV39879.1 transl_table=11
CP000826	GenBank	CDS	863003	863617	+	-1	.	EC_number=2.7.1.24 codon_start=1 db_xref=GI:157320783 db_xref=InterPro:IPR000764 db_xref=InterPro:IPR001977 locus_tag=Spro_0774 note='KEGG: eca:ECA3802 dephospho-CoA kinase; TIGRFAM: dephospho-CoA kinase; PFAM: Dephospho-CoA kinase' product='dephospho-CoA kinase' protein_id=ABV39880.1 transl_table=11
CP000826	GenBank	CDS	863949	864992	+	1	.	codon_start=1 db_xref=GI:157320784 db_xref=InterPro:IPR001093 db_xref=InterPro:IPR005993 db_xref=InterPro:IPR015875 locus_tag=Spro_0775 note='TIGRFAM: guanosine monophosphate reductase; PFAM: IMP dehydrogenase/GMP reductase; KEGG: yen:YE0686 GMP reductase' product='guanosine monophosphate reductase' protein_id=ABV39881.1 transl_table=11
CP000826	GenBank	CDS	865060	866259	+	-1	.	codon_start=1 db_xref=GI:157320785 db_xref=InterPro:IPR001992 db_xref=InterPro:IPR003004 locus_tag=Spro_0776 note='PFAM: type II secretion system protein; KEGG: ypi:YpsIP31758_3372 putative protein transport protein HofC' product='type II secretion system protein' protein_id=ABV39882.1 transl_table=11
CP000826	GenBank	CDS	866256	867701	+	-1	.	codon_start=1 db_xref=GI:157320786 db_xref=InterPro:IPR001091 db_xref=InterPro:IPR001482 locus_tag=Spro_0777 note='PFAM: type II secretion system protein E; KEGG: eca:ECA3799 protein transport protein' product='type II secretion system protein E' protein_id=ABV39883.1 transl_table=11
CP000826	GenBank	CDS	867698	868147	+	-1	.	codon_start=1 db_xref=GI:157320787 db_xref=InterPro:IPR001082 db_xref=InterPro:IPR001120 db_xref=InterPro:IPR002416 db_xref=InterPro:IPR012902 locus_tag=Spro_0778 note='KEGG: yen:YE0690 putative prepilin peptidase dependent protein D precursor' product='putative prepilin peptidase dependent protein D precursor' protein_id=ABV39884.1 transl_table=11
CP000826	GenBank	CDS	868346	869236	+	-1	.	EC_number=2.4.2.19 codon_start=1 db_xref=GI:157320788 db_xref=InterPro:IPR002638 db_xref=InterPro:IPR004393 locus_tag=Spro_0779 note='KEGG: yen:YE0691 nicotinate-nucleotide pyrophosphorylase; TIGRFAM: nicotinate-nucleotide pyrophosphorylase; PFAM: Quinolinate phosphoribosyl transferase' product='nicotinate-nucleotide pyrophosphorylase' protein_id=ABV39885.1 transl_table=11
CP000826	GenBank	CDS	869452	870306	+	1	.	codon_start=1 db_xref=GI:157320789 locus_tag=Spro_0780 note='KEGG: ypi:YpsIP31758_3367 AmpE-like protein' product='signaling modulator of AmpD, AmpE' protein_id=ABV39886.1 transl_table=11
CP000826	GenBank	CDS	870367	871656	+	-1	.	codon_start=1 db_xref=GI:157320790 db_xref=InterPro:IPR004639 db_xref=InterPro:IPR005814 locus_tag=Spro_0781 note='TIGRFAM: glutamate-1-semialdehyde-2,1-aminomutase; PFAM: aminotransferase class-III; KEGG: yen:YE0734 glutamate-1-semialdehyde 2,1-aminomutase' product=glutamate-1-semialdehyde-2,1-aminomutase protein_id=ABV39887.1 transl_table=11
CP000826	GenBank	CDS	871835	873274	+	1	.	codon_start=1 db_xref=GI:157320791 db_xref=InterPro:IPR001807 db_xref=InterPro:IPR014743 locus_tag=Spro_0782 note='PFAM: Chloride channel core; KEGG: kpn:KPN_00170 chloride channel protein' product='Chloride channel core' protein_id=ABV39888.1 transl_table=11
CP000826	GenBank	CDS	873364	873708	+	1	.	codon_start=1 db_xref=GI:157320792 db_xref=InterPro:IPR000361 locus_tag=Spro_0783 note='TIGRFAM: iron-sulfur cluster assembly accessory protein; PFAM: HesB/YadR/YfhF-family protein; KEGG: ent:Ent638_0696 iron-sulfur cluster assembly accessory protein' product='iron-sulfur cluster assembly accessory protein' protein_id=ABV39889.1 transl_table=11
CP000826	GenBank	CDS	873767	874030	+	-1	.	codon_start=1 db_xref=GI:157320793 locus_tag=Spro_0784 note='KEGG: eca:ECA3305 putative lipoprotein' product='putative lipoprotein' protein_id=ABV39890.1 transl_table=11
CP000826	GenBank	CDS	874242	874856	+	-1	.	codon_start=1 db_xref=GI:157320794 db_xref=InterPro:IPR005115 locus_tag=Spro_0785 note='PFAM: protein of unknown function UPF0126; KEGG: yen:YE0737 hypothetical protein' product='protein of unknown function UPF0126' protein_id=ABV39891.1 transl_table=11
CP000826	GenBank	CDS	874856	875662	+	-1	.	codon_start=1 db_xref=GI:157320795 db_xref=InterPro:IPR002491 locus_tag=Spro_0786 note='PFAM: periplasmic binding protein; KEGG: ypi:YpsIP31758_3326 vitamin B12-binding protein' product='periplasmic binding protein' protein_id=ABV39892.1 transl_table=11
CP000826	GenBank	CDS	875664	876365	+	-1	.	EC_number=3.2.2.9 codon_start=1 db_xref=GI:157320796 db_xref=InterPro:IPR000845 locus_tag=Spro_0787 note='PFAM: purine or other phosphorylase family 1; KEGG: ypi:YpsIP31758_3325 MTA/SAH nucleosidase' product='Adenosylhomocysteine nucleosidase' protein_id=ABV39893.1 transl_table=11
CP000826	GenBank	CDS	876495	878012	+	1	.	EC_number=3.1.5.1 codon_start=1 db_xref=GI:157320797 db_xref=InterPro:IPR003607 db_xref=InterPro:IPR006261 db_xref=InterPro:IPR006674 locus_tag=Spro_0788 note='KEGG: yen:YE0740 deoxyguanosinetriphosphate triphosphohydrolase; TIGRFAM: putative deoxyguanosinetriphosphate triphosphohydrolase; PFAM: metal-dependent phosphohydrolase HD sub domain; SMART: metal-dependent phosphohydrolase HD region' pro…
CP000826	GenBank	CDS	878203	879633	+	1	.	EC_number=1.3.1.74 codon_start=1 db_xref=GI:157320798 db_xref=InterPro:IPR001254 db_xref=InterPro:IPR001478 db_xref=InterPro:IPR001940 db_xref=InterPro:IPR011782 locus_tag=Spro_0789 note='KEGG: yen:YE0741 global stress requirement protein GsrA; TIGRFAM: protease Do; PFAM: peptidase S1 and S6 chymotrypsin/Hap; PDZ/DHR/GLGF domain protein' product='protease Do' protein_id=ABV39895.1 transl_table=11
CP000826	GenBank	CDS	879700	882420	+	-1	.	EC_number=2.7.13.3 codon_start=1 db_xref=GI:157320799 db_xref=InterPro:IPR001789 db_xref=InterPro:IPR003594 db_xref=InterPro:IPR003660 db_xref=InterPro:IPR003661 db_xref=InterPro:IPR004358 db_xref=InterPro:IPR005467 db_xref=InterPro:IPR008207 locus_tag=Spro_0790 note='PFAM: response regulator receiver; ATP-binding region ATPase domain protein; histidine kinase HAMP region domain protein; histidin…
CP000826	GenBank	CDS	882633	882803	+	1	.	codon_start=1 db_xref=GI:157320800 locus_tag=Spro_0791 note='KEGG: pmy:Pmen_1734 RNA methyltransferase, TrmA family' product='RNA methyltransferase, TrmA family' protein_id=ABV39897.1 transl_table=11
CP000826	GenBank	CDS	882936	885167	+	1	.	EC_number=2.7.6.5 codon_start=1 db_xref=GI:157320801 db_xref=InterPro:IPR002912 db_xref=InterPro:IPR004095 db_xref=InterPro:IPR004811 db_xref=InterPro:IPR007685 locus_tag=Spro_0792 note='KEGG: yen:YE0744 GTP pyrophosphokinase; TIGRFAM: RelA/SpoT family protein; PFAM: amino acid-binding ACT domain protein; TGS domain protein; RelA/SpoT domain protein' product='(p)ppGpp synthetase I, SpoT/RelA' pro…
CP000826	GenBank	CDS	885228	886022	+	1	.	codon_start=1 db_xref=GI:157320802 db_xref=InterPro:IPR004518 db_xref=InterPro:IPR011551 locus_tag=Spro_0793 note='TIGRFAM: MazG family protein; PFAM: MazG nucleotide pyrophosphohydrolase; KEGG: ypi:YpsIP31758_3318 MazG family protein' product='MazG family protein' protein_id=ABV39899.1 transl_table=11
CP000826	GenBank	CDS	886390	888027	+	1	.	EC_number=6.3.4.2 codon_start=1 db_xref=GI:157320803 db_xref=InterPro:IPR000991 db_xref=InterPro:IPR004468 db_xref=InterPro:IPR012998 locus_tag=Spro_0794 note='PFAM: glutamine amidotransferase class-I; CTP synthase; KEGG: yen:YE0746 CTP synthase' product='CTP synthase' protein_id=ABV39900.1 transl_table=11
CP000826	GenBank	CDS	888109	889404	+	1	.	EC_number=4.2.1.11 codon_start=1 db_xref=GI:157320804 db_xref=InterPro:IPR000941 locus_tag=Spro_0795 note='PFAM: enolase; KEGG: ypi:YpsIP31758_3316 phosphopyruvate hydratase' product='Phosphopyruvate hydratase' protein_id=ABV39901.1 transl_table=11
CP000826	GenBank	CDS	889719	890909	+	1	.	codon_start=1 db_xref=GI:157320805 db_xref=InterPro:IPR013027 locus_tag=Spro_0796 note='PFAM: FAD-dependent pyridine nucleotide-disulphide oxidoreductase; KEGG: pap:PSPA7_2666 hypothetical protein' product='FAD-dependent pyridine nucleotide-disulphide oxidoreductase' protein_id=ABV39902.1 transl_table=11
CP000826	GenBank	CDS	890920	891291	+	1	.	codon_start=1 db_xref=GI:157320806 db_xref=InterPro:IPR001451 locus_tag=Spro_0797 note='KEGG: pfl:PFL_1327 hypothetical protein' product='conserved hypothetical protein' protein_id=ABV39903.1 transl_table=11
CP000826	GenBank	CDS	891338	892528	+	1	.	EC_number=4.4.1.11 codon_start=1 db_xref=GI:157320807 db_xref=InterPro:IPR000192 db_xref=InterPro:IPR000277 db_xref=InterPro:IPR000653 db_xref=InterPro:IPR001597 db_xref=InterPro:IPR006237 db_xref=InterPro:IPR009651 locus_tag=Spro_0798 note='KEGG: pfl:PFL_3514 methionine gamma-lyase; TIGRFAM: methionine gamma-lyase; PFAM: aminotransferase class V; Cys/Met metabolism pyridoxal-phosphate-dependent …
CP000826	GenBank	CDS	892579	894102	+	-1	.	EC_number=4.3.1.3 codon_start=1 db_xref=GI:157320808 db_xref=InterPro:IPR001106 db_xref=InterPro:IPR005921 locus_tag=Spro_0799 note='KEGG: psb:Psyr_4832 histidine ammonia-lyase; TIGRFAM: histidine ammonia-lyase; PFAM: phenylalanine/histidine ammonia-lyase' product='histidine ammonia-lyase' protein_id=ABV39905.1 transl_table=11
CP000826	GenBank	CDS	894113	894970	+	-1	.	codon_start=1 db_xref=GI:157320809 db_xref=InterPro:IPR003439 db_xref=InterPro:IPR003593 locus_tag=Spro_0800 note='PFAM: ABC transporter related; SMART: AAA ATPase; KEGG: pae:PA5094 putative glycine betaine/proline transport system ATP-binding protein' product='ABC transporter-related protein' protein_id=ABV39906.1 transl_table=11
CP000826	GenBank	CDS	894976	895821	+	-1	.	codon_start=1 db_xref=GI:157320810 db_xref=InterPro:IPR000515 locus_tag=Spro_0801 note='PFAM: binding-protein-dependent transport systems inner membrane component; KEGG: pau:PA14_67280 putative amino acid transporter permease protein' product='binding-protein-dependent transport systems inner membrane component' protein_id=ABV39907.1 transl_table=11
CP000826	GenBank	CDS	895890	896855	+	-1	.	codon_start=1 db_xref=GI:157320811 db_xref=InterPro:IPR007210 locus_tag=Spro_0802 note='PFAM: Substrate-binding region of ABC-type glycine betaine transport system; KEGG: pfo:Pfl_0362 substrate-binding region of ABC-type glycine betaine transport system' product='Substrate-binding region of ABC-type glycine betaine transport system' protein_id=ABV39908.1 transl_table=11
CP000826	GenBank	CDS	896908	898299	+	-1	.	codon_start=1 db_xref=GI:157320812 db_xref=InterPro:IPR004840 db_xref=InterPro:IPR004841 locus_tag=Spro_0803 note='PFAM: amino acid permease-associated region; KEGG: yen:YE4093 amino acid permease' product='amino acid permease-associated region' protein_id=ABV39909.1 transl_table=11
CP000826	GenBank	CDS	898400	899935	+	-1	.	EC_number=4.3.1.3 codon_start=1 db_xref=GI:157320813 db_xref=InterPro:IPR001106 db_xref=InterPro:IPR002110 db_xref=InterPro:IPR002345 db_xref=InterPro:IPR005921 locus_tag=Spro_0804 note='KEGG: yen:YE4094 histidine ammonia-lyase; TIGRFAM: histidine ammonia-lyase; PFAM: phenylalanine/histidine ammonia-lyase' product='histidine ammonia-lyase' protein_id=ABV39910.1 transl_table=11
CP000826	GenBank	CDS	899932	901713	+	-1	.	EC_number=4.2.1.49 codon_start=1 db_xref=GI:157320814 db_xref=InterPro:IPR000193 locus_tag=Spro_0805 note='KEGG: pst:PSPTO_5270 urocanate hydratase; TIGRFAM: urocanate hydratase; PFAM: Urocanase' product='urocanate hydratase' protein_id=ABV39911.1 transl_table=11
CP000826	GenBank	CDS	901999	902175	+	-1	.	codon_start=1 db_xref=GI:157320815 locus_tag=Spro_0806 product='hypothetical protein' protein_id=ABV39912.1 transl_table=11
CP000826	GenBank	CDS	902176	903336	+	-1	.	codon_start=1 db_xref=GI:157320816 db_xref=InterPro:IPR005828 db_xref=InterPro:IPR005829 db_xref=InterPro:IPR007114 db_xref=InterPro:IPR011701 locus_tag=Spro_0807 note='PFAM: General substrate transporter; major facilitator superfamily MFS_1; KEGG: reh:H16_B2293 4-hydroxybenzoate transporter, MFS-type AAHS family' product='major facilitator superfamily MFS_1' protein_id=ABV39913.1 transl_table=11
CP000826	GenBank	CDS	903660	904331	+	1	.	codon_start=1 db_xref=GI:157320817 db_xref=InterPro:IPR007197 locus_tag=Spro_0808 note='PFAM: Radical SAM domain protein; KEGG: ypi:YpsIP31758_3313 radical SAM domain protein' product='Radical SAM domain protein' protein_id=ABV39914.1 transl_table=11
CP000826	GenBank	CDS	904550	904909	+	-1	.	codon_start=1 db_xref=GI:157320818 db_xref=InterPro:IPR007115 locus_tag=Spro_0809 note='PFAM: 6-pyruvoyl tetrahydropterin synthase and hypothetical protein; KEGG: ypi:YpsIP31758_3312 putative 6-pyruvoyl tetrahydrobiopterin synthase' product='6-pyruvoyl tetrahydropterin synthase and hypothetical protein' protein_id=ABV39915.1 transl_table=11
CP000826	GenBank	CDS	905347	907146	+	1	.	codon_start=1 db_xref=GI:157320819 db_xref=InterPro:IPR001094 db_xref=InterPro:IPR001433 db_xref=InterPro:IPR001709 db_xref=InterPro:IPR003097 db_xref=InterPro:IPR008254 db_xref=InterPro:IPR010199 locus_tag=Spro_0810 note='TIGRFAM: sulfite reductase [NADPH] flavoprotein, alpha chain; PFAM: oxidoreductase FAD/NAD(P)-binding domain protein; FAD-binding domain protein; flavodoxin/nitric oxide syntha…
CP000826	GenBank	CDS	907146	908861	+	1	.	codon_start=1 db_xref=GI:157320820 db_xref=InterPro:IPR005117 db_xref=InterPro:IPR006066 db_xref=InterPro:IPR006067 db_xref=InterPro:IPR011786 locus_tag=Spro_0811 note='TIGRFAM: sulfite reductase (NADPH) hemoprotein, beta-component; PFAM: nitrite/sulfite reductase hemoprotein beta-component ferrodoxin domain protein; nitrite and sulphite reductase 4Fe-4S region; KEGG: ypi:YpsIP31758_3310 sulfite …
CP000826	GenBank	CDS	908933	909667	+	1	.	codon_start=1 db_xref=GI:157320821 db_xref=InterPro:IPR002500 db_xref=InterPro:IPR004511 db_xref=InterPro:IPR011800 locus_tag=Spro_0812 note='PFAM: phosphoadenosine phosphosulfate reductase; KEGG: yen:YE0757 phosphoadenosine phosphosulfate reductase' product='phosphoadenosine phosphosulfate reductase' protein_id=ABV39918.1 transl_table=11
CP000826	GenBank	CDS	909713	910039	+	-1	.	codon_start=1 db_xref=GI:157320822 locus_tag=Spro_0813 note='KEGG: asa:ASA_P5G104 hypothetical protein' product='conserved hypothetical protein' protein_id=ABV39919.1 transl_table=11
CP000826	GenBank	CDS	910051	910326	+	-1	.	codon_start=1 db_xref=GI:157320823 locus_tag=Spro_0814 note='KEGG: yen:YE0485 hypothetical protein' product='conserved hypothetical protein' protein_id=ABV39920.1 transl_table=11
CP000826	GenBank	CDS	910418	911491	+	-1	.	codon_start=1 db_xref=GI:157320824 db_xref=InterPro:IPR007484 locus_tag=Spro_0815 note='PFAM: peptidase M28; KEGG: stm:STM2936 aminopeptidase' product='peptidase M28' protein_id=ABV39921.1 transl_table=11
CP000826	GenBank	CDS	911768	912058	+	1	.	codon_start=1 db_xref=GI:157320825 locus_tag=Spro_0816 product='hypothetical protein' protein_id=ABV39922.1 transl_table=11
CP000826	GenBank	CDS	912246	913676	+	1	.	codon_start=1 db_xref=GI:157320826 db_xref=InterPro:IPR000878 db_xref=InterPro:IPR003043 db_xref=InterPro:IPR006366 db_xref=InterPro:IPR006367 locus_tag=Spro_0817 note='TIGRFAM: uroporphyrin-III C-methyltransferase; siroheme synthase; PFAM: Uroporphyrin-III C/tetrapyrrole (Corrin/Porphyrin) methyltransferase; KEGG: yen:YE0761 siroheme synthase' product='uroporphyrin-III C-methyltransferase' prote…
CP000826	GenBank	CDS	913686	914594	+	1	.	codon_start=1 db_xref=GI:157320827 db_xref=InterPro:IPR002500 db_xref=InterPro:IPR011784 locus_tag=Spro_0818 note='TIGRFAM: sulfate adenylyltransferase, small subunit; PFAM: phosphoadenosine phosphosulfate reductase; KEGG: yen:YE0762 sulfate adenylyltransferase subunit 2' product='sulfate adenylyltransferase, small subunit' protein_id=ABV39924.1 transl_table=11
CP000826	GenBank	CDS	914606	916051	+	1	.	EC_number=2.7.7.4 codon_start=1 db_xref=GI:157320828 db_xref=InterPro:IPR000795 db_xref=InterPro:IPR004161 db_xref=InterPro:IPR005225 db_xref=InterPro:IPR011779 locus_tag=Spro_0819 note='KEGG: yen:YE0763 sulfate adenylyltransferase subunit 1; TIGRFAM: small GTP-binding protein; sulfate adenylyltransferase, large subunit; PFAM: protein synthesis factor GTP-binding; elongation factor Tu domain 2 pr…
CP000826	GenBank	CDS	916053	916682	+	1	.	EC_number=2.7.1.25 codon_start=1 db_xref=GI:157320829 db_xref=InterPro:IPR002891 locus_tag=Spro_0820 note='PFAM: adenylylsulfate kinase; KEGG: yps:YPTB0767 adenylylsulfate kinase' product='Adenylyl-sulfate kinase' protein_id=ABV39926.1 transl_table=11
CP000826	GenBank	CDS	916768	917085	+	1	.	codon_start=1 db_xref=GI:157320830 locus_tag=Spro_0821 note='KEGG: yen:YE0766 hypothetical protein' product='conserved hypothetical protein' protein_id=ABV39927.1 transl_table=11
CP000826	GenBank	CDS	917138	917860	+	-1	.	codon_start=1 db_xref=GI:157320831 db_xref=InterPro:IPR003439 db_xref=InterPro:IPR003593 locus_tag=Spro_0822 note='PFAM: ABC transporter related; SMART: AAA ATPase; KEGG: eca:ECA3539 amino acid ABC transporter, ATP-binding protein' product='ABC transporter-related protein' protein_id=ABV39928.1 transl_table=11
CP000826	GenBank	CDS	917844	918608	+	-1	.	codon_start=1 db_xref=GI:157320832 db_xref=InterPro:IPR000515 db_xref=InterPro:IPR010065 locus_tag=Spro_0823 note='TIGRFAM: polar amino acid ABC transporter, inner membrane subunit; PFAM: binding-protein-dependent transport systems inner membrane component; KEGG: eca:ECA3538 amino acid ABC transporter' product='polar amino acid ABC transporter, inner membrane subunit' protein_id=ABV39929.1 transl…
CP000826	GenBank	CDS	918680	919450	+	-1	.	codon_start=1 db_xref=GI:157320833 db_xref=InterPro:IPR001320 db_xref=InterPro:IPR001638 locus_tag=Spro_0824 note='PFAM: extracellular solute-binding protein family 3; SMART: ionotropic glutamate receptor; KEGG: eca:ECA3537 amino acid-binding protein' product='extracellular solute-binding protein family 3' protein_id=ABV39930.1 transl_table=11
CP000826	GenBank	CDS	919857	920177	+	1	.	codon_start=1 db_xref=GI:157320834 db_xref=InterPro:IPR007060 locus_tag=Spro_0825 note='PFAM: Septum formation initiator; KEGG: yen:YE0768 hypothetical protein' product='Septum formation initiator' protein_id=ABV39931.1 transl_table=11
CP000826	GenBank	CDS	920181	920888	+	1	.	codon_start=1 db_xref=GI:157320835 db_xref=InterPro:IPR001228 locus_tag=Spro_0826 note='TIGRFAM: 2-C-methyl-D-erythritol 4-phosphate cytidylyltransferase; PFAM: 4-diphosphocytidyl-2C-methyl-D-erythritol synthase; KEGG: ypi:YpsIP31758_3299 2-C-methyl-D-erythritol 4-phosphate cytidylyltransferase' product='2-C-methyl-D-erythritol 4-phosphate cytidylyltransferase' protein_id=ABV39932.1 transl_table=…
CP000826	GenBank	CDS	920899	921372	+	1	.	EC_number=4.6.1.12 codon_start=1 db_xref=GI:157320836 db_xref=InterPro:IPR003526 locus_tag=Spro_0827 note='KEGG: yen:YE0770 2C-methyl-D-erythritol 2,4-cyclodiphosphate synthase; TIGRFAM: 2C-methyl-D-erythritol 2,4-cyclodiphosphate synthase; PFAM: MECDP-synthase' product='2C-methyl-D-erythritol 2,4-cyclodiphosphate synthase' protein_id=ABV39933.1 transl_table=11
CP000826	GenBank	CDS	921377	922423	+	1	.	codon_start=1 db_xref=GI:157320837 db_xref=InterPro:IPR001656 db_xref=InterPro:IPR011760 locus_tag=Spro_0828 note='PFAM: tRNA pseudouridine synthase D TruD; KEGG: yen:YE0771 hypothetical protein' product='tRNA pseudouridine synthase D TruD' protein_id=ABV39934.1 transl_table=11
CP000826	GenBank	CDS	922695	923456	+	1	.	EC_number=3.1.3.6 codon_start=1 db_xref=GI:157320838 db_xref=InterPro:IPR002828 locus_tag=Spro_0829 note='KEGG: ypi:YpsIP31758_3296 5'/3'-nucleotidase SurE; TIGRFAM: stationary-phase survival protein SurE; PFAM: Survival protein SurE' product='stationary-phase survival protein SurE' protein_id=ABV39935.1 transl_table=11
CP000826	GenBank	CDS	923450	924076	+	1	.	EC_number=2.1.1.77 codon_start=1 db_xref=GI:157320839 db_xref=InterPro:IPR000682 locus_tag=Spro_0830 note='KEGG: yen:YE0773 protein-L-isoaspartate O-methyltransferase; TIGRFAM: protein-L-isoaspartate O-methyltransferase; PFAM: protein-L-isoaspartate(D-aspartate) O-methyltransferase' product='protein-L-isoaspartate O-methyltransferase' protein_id=ABV39936.1 transl_table=11
CP000826	GenBank	CDS	924401	925387	+	1	.	codon_start=1 db_xref=GI:157320840 db_xref=InterPro:IPR002482 db_xref=InterPro:IPR002886 locus_tag=Spro_0831 note='PFAM: Peptidoglycan-binding LysM; peptidase M23B; KEGG: yen:YE0774 lipoprotein' product='peptidase M23B' protein_id=ABV39937.1 transl_table=11
CP000826	GenBank	CDS	925441	926439	+	1	.	codon_start=1 db_xref=GI:157320841 db_xref=InterPro:IPR000943 db_xref=InterPro:IPR007624 db_xref=InterPro:IPR007627 db_xref=InterPro:IPR007630 db_xref=InterPro:IPR009042 db_xref=InterPro:IPR012761 db_xref=InterPro:IPR014284 locus_tag=Spro_0832 note='TIGRFAM: RNA polymerase sigma factor RpoS; RNA polymerase sigma-70; PFAM: sigma-70 region 3 domain protein; sigma-70 region 2 domain protein; sigma-7…
CP000826	GenBank	CDS	926520	929075	+	-1	.	codon_start=1 db_xref=GI:157320842 db_xref=InterPro:IPR000432 db_xref=InterPro:IPR005748 db_xref=InterPro:IPR007695 db_xref=InterPro:IPR007696 db_xref=InterPro:IPR007860 db_xref=InterPro:IPR007861 locus_tag=Spro_0833 note='TIGRFAM: DNA mismatch repair protein MutS; PFAM: DNA mismatch repair protein MutS domain protein; MutS III domain protein; MutS II domain protein; MutS IV domain protein; KEGG:…
CP000826	GenBank	CDS	929828	930208	+	1	.	codon_start=1 db_xref=GI:157320843 db_xref=InterPro:IPR003501 db_xref=InterPro:IPR013012 db_xref=InterPro:IPR014350 locus_tag=Spro_0834 note='TIGRFAM: PTS system, lactose/cellobiose family IIB subunit; PFAM: phosphotransferase system lactose/cellobiose-specific IIB subunit; KEGG: ypm:YP_2480 PTS system, cellobiose-specific IIB component' product='PTS system, lactose/cellobiose family IIB subunit'…
CP000826	GenBank	CDS	930220	931581	+	1	.	codon_start=1 db_xref=GI:157320844 db_xref=InterPro:IPR003352 db_xref=InterPro:IPR004501 db_xref=InterPro:IPR004796 locus_tag=Spro_0835 note='TIGRFAM: PTS system, lactose/cellobiose family IIC subunit; PTS system, cellobiose-specific IIC subunit; PFAM: phosphotransferase system EIIC; KEGG: ypi:YpsIP31758_1092 PTS system, cellobiose-specific IIC component' product='PTS system, lactose/cellobiose f…
CP000826	GenBank	CDS	931630	933015	+	1	.	EC_number=3.2.1.21 codon_start=1 db_xref=GI:157320845 db_xref=InterPro:IPR001360 locus_tag=Spro_0836 note='PFAM: glycoside hydrolase family 1; KEGG: yen:YE0969 putative glycosyl hydrolase' product=Beta-glucosidase protein_id=ABV39942.1 transl_table=11
CP000826	GenBank	CDS	933015	933878	+	1	.	codon_start=1 db_xref=GI:157320846 db_xref=InterPro:IPR000005 db_xref=InterPro:IPR013096 locus_tag=Spro_0837 note='PFAM: helix-turn-helix- domain containing protein AraC type; Cupin 2 conserved barrel domain protein; KEGG: yen:YE0971 cel operon repressor' product='transcriptional regulator, AraC family' protein_id=ABV39943.1 transl_table=11
CP000826	GenBank	CDS	934020	934793	+	1	.	codon_start=1 db_xref=GI:157320847 db_xref=InterPro:IPR006879 locus_tag=Spro_0838 note='PFAM: YdjC family protein; KEGG: ypi:YpsIP31758_1095 UPF0249 protein ChbG' product='YdjC family protein' protein_id=ABV39944.1 transl_table=11
CP000826	GenBank	CDS	934824	936218	+	-1	.	codon_start=1 db_xref=GI:157320848 db_xref=InterPro:IPR007114 db_xref=InterPro:IPR011701 locus_tag=Spro_0839 note='PFAM: major facilitator superfamily MFS_1; KEGG: yen:YE0827 hypothetical protein' product='major facilitator superfamily MFS_1' protein_id=ABV39945.1 transl_table=11
CP000826	GenBank	CDS	936469	936957	+	1	.	codon_start=1 db_xref=GI:157320849 db_xref=InterPro:IPR008136 locus_tag=Spro_0840 note='PFAM: CinA domain protein; KEGG: ypi:YpsIP31758_3241 competence/damage-inducible protein CinA domain protein' product='CinA domain protein' protein_id=ABV39946.1 transl_table=11
CP000826	GenBank	CDS	937070	938131	+	1	.	EC_number=3.6.3.8 codon_start=1 db_xref=GI:157320850 db_xref=InterPro:IPR001553 db_xref=InterPro:IPR003593 db_xref=InterPro:IPR013765 locus_tag=Spro_0841 note='KEGG: yen:YE0829 RecA protein; TIGRFAM: recA protein; PFAM: RecA domain protein; SMART: AAA ATPase' product='recA protein' protein_id=ABV39947.1 transl_table=11
CP000826	GenBank	CDS	938196	938702	+	1	.	codon_start=1 db_xref=GI:157320851 db_xref=InterPro:IPR003783 locus_tag=Spro_0842 note='PFAM: regulatory protein RecX; KEGG: yen:YE0833 putative regulatory protein' product='regulatory protein RecX' protein_id=ABV39948.1 transl_table=11
CP000826	GenBank	CDS	938785	941463	+	1	.	EC_number=6.1.1.7 codon_start=1 db_xref=GI:157320852 db_xref=InterPro:IPR002318 db_xref=InterPro:IPR003156 db_xref=InterPro:IPR012947 locus_tag=Spro_0843 note='KEGG: yen:YE0834 alanyl-tRNA synthetase; TIGRFAM: alanyl-tRNA synthetase; PFAM: alanyl-tRNA synthetase class IIc; phosphoesterase DHHA1; Threonyl/alanyl tRNA synthetase SAD' product='alanyl-tRNA synthetase' protein_id=ABV39949.1 transl_tab…
CP000826	GenBank	CDS	941752	941901	+	1	.	codon_start=1 db_xref=GI:157320853 db_xref=InterPro:IPR003751 locus_tag=Spro_0844 note='PFAM: carbon storage regulator; KEGG: plu:plu1251 carbon storage regulator homolog' product='carbon storage regulator, CsrA' protein_id=ABV39950.1 transl_table=11
CP000826	GenBank	gene	942212	942304	+	1	.	locus_tag=Spro_R0031 note=tRNA-Ser1
CP000826	GenBank	tRNA	942212	942304	+	1	.	locus_tag=Spro_R0031 product=tRNA-Ser
CP000826	GenBank	gene	942308	942384	+	1	.	locus_tag=Spro_R0032 note=tRNA-Arg2
CP000826	GenBank	tRNA	942308	942384	+	1	.	locus_tag=Spro_R0032 product=tRNA-Arg
CP000826	GenBank	gene	942446	942522	+	1	.	locus_tag=Spro_R0033 note=tRNA-Arg3
CP000826	GenBank	tRNA	942446	942522	+	1	.	locus_tag=Spro_R0033 product=tRNA-Arg
CP000826	GenBank	gene	942573	942649	+	1	.	locus_tag=Spro_R0034 note=tRNA-Arg4
CP000826	GenBank	tRNA	942573	942649	+	1	.	locus_tag=Spro_R0034 product=tRNA-Arg
CP000826	GenBank	CDS	942877	943443	+	1	.	codon_start=1 db_xref=GI:157320854 db_xref=InterPro:IPR005834 db_xref=InterPro:IPR006402 db_xref=InterPro:IPR006439 db_xref=InterPro:IPR010976 locus_tag=Spro_0845 note='TIGRFAM: HAD-superfamily hydrolase, subfamily IA, variant 3; HAD-superfamily hydrolase, subfamily IA, variant 1; beta-phosphoglucomutase family hydrolase; PFAM: Haloacid dehalogenase domain protein hydrolase; KEGG: yen:YE0836 puta…
CP000826	GenBank	CDS	943440	943868	+	1	.	codon_start=1 db_xref=GI:157320855 locus_tag=Spro_0846 note='KEGG: yen:YE0837 hypothetical protein' product='conserved hypothetical protein' protein_id=ABV39952.1 transl_table=11
CP000826	GenBank	CDS	943951	945513	+	1	.	EC_number=6.3.2.2 codon_start=1 db_xref=GI:157320856 db_xref=InterPro:IPR006334 db_xref=InterPro:IPR007370 locus_tag=Spro_0847 note='TIGRFAM: glutamate--cysteine ligase; KEGG: yen:YE0838 glutamate--cysteine ligase' product='glutamate--cysteine ligase' protein_id=ABV39953.1 transl_table=11
CP000826	GenBank	CDS	945680	946195	+	1	.	EC_number=4.4.1.21 codon_start=1 db_xref=GI:157320857 db_xref=InterPro:IPR003815 locus_tag=Spro_0848 note='PFAM: LuxS protein; KEGG: eca:ECA3362 autoinducer-2 production protein' product='quorum-sensing autoinducer 2 (AI-2), LuxS' protein_id=ABV39954.1 transl_table=11
CP000826	GenBank	CDS	946264	947553	+	-1	.	codon_start=1 db_xref=GI:157320858 db_xref=InterPro:IPR000644 db_xref=InterPro:IPR002550 db_xref=InterPro:IPR005170 locus_tag=Spro_0849 note='PFAM: CBS domain containing protein; protein of unknown function DUF21; transporter-associated region; KEGG: yen:YE0840 hypothetical protein' product='protein of unknown function DUF21' protein_id=ABV39955.1 transl_table=11
CP000826	GenBank	CDS	947594	948448	+	-1	.	codon_start=1 db_xref=GI:157320859 db_xref=InterPro:IPR002541 locus_tag=Spro_0850 note='PFAM: cytochrome c assembly protein; KEGG: yps:YPTB0832 hypothetical protein' product='cytochrome c assembly protein' protein_id=ABV39956.1 transl_table=11
CP000826	GenBank	CDS	948555	949916	+	1	.	codon_start=1 db_xref=GI:157320860 db_xref=InterPro:IPR000897 db_xref=InterPro:IPR003593 db_xref=InterPro:IPR004125 db_xref=InterPro:IPR004780 db_xref=InterPro:IPR013822 locus_tag=Spro_0851 note='KEGG: yen:YE0842 signal recognition particle protein; TIGRFAM: signal recognition particle protein; PFAM: GTP-binding signal recognition particle SRP54 G- domain; Signal peptide binding (SRP54) M- domain…
CP000826	GenBank	CDS	950133	950381	+	1	.	codon_start=1 db_xref=GI:157320861 db_xref=InterPro:IPR000307 locus_tag=Spro_0852 note='PFAM: ribosomal protein S16; KEGG: ypi:YpsIP31758_3228 ribosomal protein S16' product='ribosomal protein S16' protein_id=ABV39958.1 transl_table=11
CP000826	GenBank	CDS	950400	950948	+	1	.	codon_start=1 db_xref=GI:157320862 db_xref=InterPro:IPR002676 db_xref=InterPro:IPR007903 db_xref=InterPro:IPR011961 locus_tag=Spro_0853 note='TIGRFAM: 16S rRNA processing protein RimM; PFAM: RimM protein; PRC-barrel domain protein; KEGG: yen:YE0844 16S rRNA processing protein' product='16S rRNA processing protein RimM' protein_id=ABV39959.1 transl_table=11
CP000826	GenBank	CDS	951001	951768	+	1	.	codon_start=1 db_xref=GI:157320863 db_xref=InterPro:IPR002649 locus_tag=Spro_0854 note='KEGG: yen:YE0845 tRNA (guanine-N1)-methyltransferase; TIGRFAM: tRNA (guanine-N1)-methyltransferase; PFAM: tRNA (guanine-N1-)-methyltransferase' product='tRNA (guanine-N1)-methyltransferase' protein_id=ABV39960.1 transl_table=11
CP000826	GenBank	CDS	951823	952179	+	1	.	codon_start=1 db_xref=GI:157320864 db_xref=InterPro:IPR001857 locus_tag=Spro_0855 note='PFAM: ribosomal protein L19; KEGG: yen:YE0846 50S ribosomal protein L19' product='ribosomal protein L19' protein_id=ABV39961.1 transl_table=11
CP000826	GenBank	CDS	952334	952552	+	-1	.	codon_start=1 db_xref=GI:157320865 db_xref=InterPro:IPR007684 locus_tag=Spro_0856 note='PFAM: transcriptional activator Ogr/delta; KEGG: ecv:APECO1_14 Ogr' product='transcriptional activator Ogr/delta' protein_id=ABV39962.1 transl_table=11
CP000826	GenBank	CDS	952641	953732	+	-1	.	codon_start=1 db_xref=GI:157320866 db_xref=InterPro:IPR010277 locus_tag=Spro_0857 note='PFAM: late control D family protein; KEGG: yps:YPTB1739 similar to D protein bacteriophage 186 and P2' product='late control D family protein' protein_id=ABV39963.1 transl_table=11
CP000826	GenBank	CDS	953729	954202	+	-1	.	codon_start=1 db_xref=GI:157320867 db_xref=InterPro:IPR009734 locus_tag=Spro_0858 note='PFAM: P2 GpU family protein; KEGG: yps:YPTB1740 putative phage tail protein' product='P2 GpU family protein' protein_id=ABV39964.1 transl_table=11
CP000826	GenBank	CDS	954219	956324	+	-1	.	codon_start=1 db_xref=GI:157320868 db_xref=InterPro:IPR010090 locus_tag=Spro_0859 note='TIGRFAM: phage tail tape measure protein, TP901 family; KEGG: ent:Ent638_1357 phage tail-like protein' product='phage tail tape measure protein, TP901 family' protein_id=ABV39965.1 transl_table=11
CP000826	GenBank	CDS	956317	956451	+	-1	.	codon_start=1 db_xref=GI:157320869 db_xref=InterPro:IPR009493 locus_tag=Spro_0860 note='PFAM: P2 GpE family protein; KEGG: kpn:KPN_04861 putative prophage tail protein' product='P2 GpE family protein' protein_id=ABV39966.1 transl_table=11
CP000826	GenBank	CDS	956472	956759	+	-1	.	codon_start=1 db_xref=GI:157320870 db_xref=InterPro:IPR009322 locus_tag=Spro_0861 note='PFAM: tail E family protein; KEGG: yps:YPTB1743 putative tail protein gpE P2 bacteriophage' product='tail E family protein' protein_id=ABV39967.1 transl_table=11
CP000826	GenBank	CDS	956824	957333	+	-1	.	codon_start=1 db_xref=GI:157320871 db_xref=InterPro:IPR006498 locus_tag=Spro_0862 note='TIGRFAM: phage major tail tube protein; PFAM: major tail tube protein; KEGG: yps:YPTB1744 putative tail tube protein FII (bacteriophage P2)' product='phage major tail tube protein' protein_id=ABV39968.1 transl_table=11
CP000826	GenBank	CDS	957347	958516	+	-1	.	codon_start=1 db_xref=GI:157320872 db_xref=InterPro:IPR007067 locus_tag=Spro_0863 note='PFAM: tail sheath protein; KEGG: yps:YPTB1745 putative tail sheath protein (P2 and 186 bacteriophage)' product='tail sheath protein' protein_id=ABV39969.1 transl_table=11
CP000826	GenBank	CDS	958660	959214	+	-1	.	codon_start=1 db_xref=GI:157320873 db_xref=InterPro:IPR003458 locus_tag=Spro_0864 note='PFAM: tail assembly chaperone gp38; KEGG: sgl:SG0710 hypothetical protein' product='tail assembly chaperone gp38' protein_id=ABV39970.1 transl_table=11
CP000826	GenBank	CDS	959216	960880	+	-1	.	codon_start=1 db_xref=GI:157320874 db_xref=InterPro:IPR005068 locus_tag=Spro_0865 note='PFAM: tail fiber repeat 2 protein; KEGG: plu:plu0021 hypothetical protein' product='tail fiber repeat 2 protein' protein_id=ABV39971.1 transl_table=11
CP000826	GenBank	CDS	960877	964170	+	-1	.	codon_start=1 db_xref=GI:157320875 db_xref=InterPro:IPR006521 locus_tag=Spro_0866 note='TIGRFAM: phage tail protein I; PFAM: tail protein I; KEGG: yen:YE1663 phage tail protein' product='phage tail protein I' protein_id=ABV39972.1 transl_table=11
CP000826	GenBank	CDS	964163	965071	+	-1	.	codon_start=1 db_xref=GI:157320876 db_xref=InterPro:IPR006949 locus_tag=Spro_0867 note='PFAM: Baseplate J family protein; KEGG: yps:YPTB1749 probable bacteriophage protein' product='Baseplate J family protein' protein_id=ABV39973.1 transl_table=11
CP000826	GenBank	CDS	965076	965426	+	-1	.	codon_start=1 db_xref=GI:157320877 db_xref=InterPro:IPR007048 locus_tag=Spro_0868 note='PFAM: GPW/gp25 family protein; KEGG: yps:YPTB1750 possible phage-related protein' product='GPW/gp25 family protein' protein_id=ABV39974.1 transl_table=11
CP000826	GenBank	CDS	965423	966058	+	-1	.	codon_start=1 db_xref=GI:157320878 db_xref=InterPro:IPR006531 db_xref=InterPro:IPR013046 locus_tag=Spro_0869 note='TIGRFAM: phage baseplate assembly protein V; PFAM: baseplate assembly protein V; KEGG: yps:YPTB1751 putative phage-related baseplate assembly protein' product='phage baseplate assembly protein V' protein_id=ABV39975.1 transl_table=11
CP000826	GenBank	CDS	966147	966611	+	-1	.	codon_start=1 db_xref=GI:157320879 db_xref=InterPro:IPR009678 locus_tag=Spro_0870 note='PFAM: P2 phage tail completion R family protein; KEGG: yps:YPTB1850 gpR [Enterobacteria phage P2]' product='P2 phage tail completion R family protein' protein_id=ABV39976.1 transl_table=11
CP000826	GenBank	CDS	966651	967163	+	-1	.	codon_start=1 db_xref=GI:157320880 db_xref=InterPro:IPR002196 locus_tag=Spro_0871 note='PFAM: glycoside hydrolase family 24; KEGG: yps:YPTB1755 putative phage lysozyme' product='glycoside hydrolase family 24' protein_id=ABV39977.1 transl_table=11
CP000826	GenBank	CDS	967147	967365	+	-1	.	codon_start=1 db_xref=GI:157320881 locus_tag=Spro_0872 note='KEGG: yps:YPTB1756 putative prophage Hp1 family holin' product='putative prophage Hp1 family holin' protein_id=ABV39978.1 transl_table=11
CP000826	GenBank	CDS	967369	967572	+	-1	.	codon_start=1 db_xref=GI:157320882 db_xref=InterPro:IPR008861 locus_tag=Spro_0873 note='PFAM: tail X family protein; KEGG: yps:YPTB1757 putative phage-related tail protein' product='tail X family protein' protein_id=ABV39979.1 transl_table=11
CP000826	GenBank	CDS	968036	970099	+	-1	.	codon_start=1 db_xref=GI:157320883 db_xref=InterPro:IPR008766 locus_tag=Spro_0874 note='PFAM: replication gene A; KEGG: ecv:APECO1_4464 putative phage replication initiation protein' product='replication gene A' protein_id=ABV39980.1 transl_table=11
CP000826	GenBank	CDS	970104	970325	+	-1	.	codon_start=1 db_xref=GI:157320884 db_xref=InterPro:IPR000962 db_xref=InterPro:IPR012783 locus_tag=Spro_0875 note='TIGRFAM: phage/conjugal plasmid C-4 type zinc finger protein, TraR family; PFAM: zinc finger DksA/TraR C4-type; KEGG: yen:YE1687 hypothetical 8.2 kDa protein in gpa 5'region' product='transcriptional regulator, TraR/DksA family' protein_id=ABV39981.1 transl_table=11
CP000826	GenBank	CDS	970400	970705	+	-1	.	codon_start=1 db_xref=GI:157320885 locus_tag=Spro_0876 note='KEGG: yps:YPTB1768 similar to gpB bacteriophage P2' product='gpB bacteriophage P2-like protein' protein_id=ABV39982.1 transl_table=11
CP000826	GenBank	CDS	970971	971837	+	1	.	codon_start=1 db_xref=GI:157320886 db_xref=InterPro:IPR001969 db_xref=InterPro:IPR010744 locus_tag=Spro_0877 note='PFAM: CI repressor; KEGG: ecc:c0934 hypothetical protein' product='CI repressor' protein_id=ABV39983.1 transl_table=11
CP000826	GenBank	CDS	971892	972656	+	-1	.	codon_start=1 db_xref=GI:157320887 db_xref=InterPro:IPR007433 locus_tag=Spro_0878 note='PFAM: protein of unknown function DUF481; KEGG: ypi:YpsIP31758_3223 hypothetical protein' product='protein of unknown function DUF481' protein_id=ABV39984.1 transl_table=11
CP000826	GenBank	CDS	973241	974314	+	1	.	EC_number=2.5.1.54 codon_start=1 db_xref=GI:157320888 db_xref=InterPro:IPR006218 db_xref=InterPro:IPR006219 locus_tag=Spro_0879 note='KEGG: yen:YE0850 phospho-2-dehydro-3-deoxyheptonate aldolase, Tyr-sensitive; TIGRFAM: phospho-2-dehydro-3-deoxyheptonate aldolase; PFAM: DAHP synthetase I/KDSA' product='phospho-2-dehydro-3-deoxyheptonate aldolase' protein_id=ABV39985.1 transl_table=11
CP000826	GenBank	CDS	974321	975442	+	1	.	codon_start=1 db_xref=GI:157320889 db_xref=InterPro:IPR002701 db_xref=InterPro:IPR003099 db_xref=InterPro:IPR011277 locus_tag=Spro_0880 note='TIGRFAM: chorismate mutase; PFAM: Chorismate mutase; Prephenate dehydrogenase; KEGG: yen:YE0851 T-protein' product='chorismate mutase' protein_id=ABV39986.1 transl_table=11
CP000826	GenBank	CDS	975484	976641	+	-1	.	codon_start=1 db_xref=GI:157320890 db_xref=InterPro:IPR001086 db_xref=InterPro:IPR002701 db_xref=InterPro:IPR010952 locus_tag=Spro_0881 note='TIGRFAM: chorismate mutase; PFAM: prephenate dehydratase; Chorismate mutase; KEGG: yen:YE0852 P-protein' product='chorismate mutase' protein_id=ABV39987.1 transl_table=11
CP000826	GenBank	CDS	976933	977274	+	-1	.	codon_start=1 db_xref=GI:157320891 db_xref=InterPro:IPR003489 locus_tag=Spro_0882 note='TIGRFAM: ribosomal subunit interface protein; PFAM: sigma 54 modulation protein/ribosomal protein S30EA; KEGG: ypi:YpsIP31758_3216 ribosomal subunit interface protein' product='sigma 54 modulation protein/ribosomal protein S30EA' protein_id=ABV39988.1 transl_table=11
CP000826	GenBank	CDS	977587	978318	+	-1	.	codon_start=1 db_xref=GI:157320892 locus_tag=Spro_0883 note='KEGG: ypi:YpsIP31758_3215 putative lipoprotein' product='putative lipoprotein' protein_id=ABV39989.1 transl_table=11
CP000826	GenBank	CDS	978450	979427	+	1	.	EC_number=3.2.1.17 codon_start=1 db_xref=GI:157320893 db_xref=InterPro:IPR002942 db_xref=InterPro:IPR006145 db_xref=InterPro:IPR006224 db_xref=InterPro:IPR006225 locus_tag=Spro_0884 note='KEGG: yps:YPTB0846 pseudouridine synthase (pseudouridines 1911, 1915, 1917 in 23S RNA); TIGRFAM: pseudouridine synthase, RluA family; PFAM: RNA-binding S4 domain protein; pseudouridine synthase' product='pseudou…
CP000826	GenBank	CDS	979427	980158	+	1	.	codon_start=1 db_xref=GI:157320894 db_xref=InterPro:IPR003730 locus_tag=Spro_0885 note='PFAM: protein of unknown function DUF152; KEGG: yen:YE0892 hypothetical protein' product='protein of unknown function DUF152' protein_id=ABV39991.1 transl_table=11
CP000826	GenBank	CDS	980289	982862	+	1	.	codon_start=1 db_xref=GI:157320895 db_xref=InterPro:IPR001270 db_xref=InterPro:IPR003593 db_xref=InterPro:IPR003959 db_xref=InterPro:IPR004176 db_xref=InterPro:IPR011704 db_xref=InterPro:IPR013093 locus_tag=Spro_0886 note='PFAM: AAA ATPase central domain protein; Clp domain protein; ATPase associated with various cellular activities AAA_5; ATPase AAA-2 domain protein; SMART: AAA ATPase; KEGG: yen…
CP000826	GenBank	rRNA	983450	984984	+	1	.	locus_tag=Spro_R0035 product='16S ribosomal RNA'
CP000826	GenBank	gene	985129	985204	+	1	.	locus_tag=Spro_R0036 note=tRNA-Glu2
CP000826	GenBank	tRNA	985129	985204	+	1	.	locus_tag=Spro_R0036 product=tRNA-Glu
CP000826	GenBank	rRNA	985440	988349	+	1	.	locus_tag=Spro_R0037 product='23S ribosomal RNA'
CP000826	GenBank	rRNA	988448	988563	+	1	.	locus_tag=Spro_R0038 product='5S ribosomal RNA'
CP000826	GenBank	gene	988658	988734	+	1	.	locus_tag=Spro_R0039 note=tRNA-Asp1
CP000826	GenBank	tRNA	988658	988734	+	1	.	locus_tag=Spro_R0039 product=tRNA-Asp
CP000826	GenBank	CDS	988922	989323	+	-1	.	codon_start=1 db_xref=GI:157320896 locus_tag=Spro_0887 note='KEGG: yen:YE0895 putative lipoprotein' product='putative lipoprotein' protein_id=ABV39993.1 transl_table=11
CP000826	GenBank	CDS	989633	990313	+	1	.	codon_start=1 db_xref=GI:157320897 locus_tag=Spro_0888 note='KEGG: yen:YE0896 hypothetical protein' product='conserved hypothetical protein' protein_id=ABV39994.1 transl_table=11
CP000826	GenBank	CDS	990313	991131	+	1	.	codon_start=1 db_xref=GI:157320898 db_xref=InterPro:IPR002123 locus_tag=Spro_0889 note='PFAM: phospholipid/glycerol acyltransferase; KEGG: yen:YE0897 putative acyltransferase' product='phospholipid/glycerol acyltransferase' protein_id=ABV39995.1 transl_table=11
CP000826	GenBank	CDS	991121	991396	+	1	.	codon_start=1 db_xref=GI:157320899 db_xref=InterPro:IPR006163 locus_tag=Spro_0890 note='KEGG: yen:YE0898 putative acyl carrier protein' product='putative acyl carrier protein' protein_id=ABV39996.1 transl_table=11
CP000826	GenBank	CDS	991406	991657	+	1	.	codon_start=1 db_xref=GI:157320900 db_xref=InterPro:IPR003231 db_xref=InterPro:IPR006163 locus_tag=Spro_0891 note='PFAM: phosphopantetheine-binding; KEGG: eca:ECA4503 putative acyl carrier protein' product=phosphopantetheine-binding protein_id=ABV39997.1 transl_table=11
CP000826	GenBank	CDS	991700	992257	+	1	.	codon_start=1 db_xref=GI:157320901 locus_tag=Spro_0892 note='KEGG: yen:YE0900 putative inner membrane protein' product='putative inner membrane protein' protein_id=ABV39998.1 transl_table=11
CP000826	GenBank	CDS	992224	993597	+	1	.	codon_start=1 db_xref=GI:157320902 db_xref=InterPro:IPR000873 locus_tag=Spro_0893 note='KEGG: yen:YE0901 putative AMP-binding protein' product='putative AMP-binding protein' protein_id=ABV39999.1 transl_table=11
CP000826	GenBank	CDS	993594	993938	+	1	.	codon_start=1 db_xref=GI:157320903 db_xref=InterPro:IPR013114 locus_tag=Spro_0894 note='PFAM: Beta-hydroxyacyl-(acyl-carrier-protein) dehydratase FabA/FabZ; KEGG: yen:YE0902 putative dehydratase' product='Beta-hydroxyacyl-(acyl-carrier-protein) dehydratase FabA/FabZ' protein_id=ABV40000.1 transl_table=11
CP000826	GenBank	CDS	993929	995647	+	1	.	codon_start=1 db_xref=GI:157320904 db_xref=InterPro:IPR001173 locus_tag=Spro_0895 note='PFAM: glycosyl transferase family 2; KEGG: yen:YE0903 putative bifunctional glycosyl transferase/acyl transferase' product='glycosyl transferase family 2' protein_id=ABV40001.1 transl_table=11
CP000826	GenBank	CDS	995644	996072	+	1	.	codon_start=1 db_xref=GI:157320905 db_xref=InterPro:IPR006683 locus_tag=Spro_0896 note='PFAM: thioesterase superfamily protein; KEGG: yen:YE0904 putative thioesterase' product='thioesterase superfamily protein' protein_id=ABV40002.1 transl_table=11
CP000826	GenBank	CDS	996069	996674	+	1	.	codon_start=1 db_xref=GI:157320906 locus_tag=Spro_0897 note='KEGG: yen:YE0905 putative outer-membrane lipoprotein carrier protein' product='putative outer-membrane lipoprotein carrier protein' protein_id=ABV40003.1 transl_table=11
CP000826	GenBank	CDS	996664	998970	+	1	.	codon_start=1 db_xref=GI:157320907 locus_tag=Spro_0898 note='KEGG: yen:YE0906 putative inner membrane protein' product='putative inner membrane protein' protein_id=ABV40004.1 transl_table=11
CP000826	GenBank	CDS	998970	999542	+	1	.	codon_start=1 db_xref=GI:157320908 locus_tag=Spro_0899 note='KEGG: yen:YE0907 putative lipoprotein' product='putative lipoprotein' protein_id=ABV40005.1 transl_table=11
CP000826	GenBank	CDS	999542	1000711	+	1	.	codon_start=1 db_xref=GI:157320909 db_xref=InterPro:IPR014030 db_xref=InterPro:IPR014031 locus_tag=Spro_0900 note='PFAM: Beta-ketoacyl synthase; KEGG: yen:YE0908 putative beta-ketoacyl-[ACP] synthase' product='Beta-ketoacyl synthase' protein_id=ABV40006.1 transl_table=11
CP000826	GenBank	CDS	1000708	1001181	+	1	.	codon_start=1 db_xref=GI:157320910 db_xref=InterPro:IPR013114 locus_tag=Spro_0901 note='PFAM: Beta-hydroxyacyl-(acyl-carrier-protein) dehydratase FabA/FabZ; KEGG: yen:YE0909 putative dehydratase' product='Beta-hydroxyacyl-(acyl-carrier-protein) dehydratase FabA/FabZ' protein_id=ABV40007.1 transl_table=11
CP000826	GenBank	CDS	1001178	1001909	+	1	.	codon_start=1 db_xref=GI:157320911 db_xref=InterPro:IPR002198 db_xref=InterPro:IPR002347 db_xref=InterPro:IPR011285 db_xref=InterPro:IPR013968 locus_tag=Spro_0902 note='TIGRFAM: 3-oxoacyl-(acyl-carrier-protein) reductase, putative; PFAM: short-chain dehydrogenase/reductase SDR; KR domain protein; KEGG: yen:YE0910 3-oxoacyl-[acyl-carrier protein] reductase' product='3-oxoacyl-(acyl-carrier-protein…
CP000826	GenBank	CDS	1001906	1003135	+	1	.	codon_start=1 db_xref=GI:157320912 db_xref=InterPro:IPR014030 db_xref=InterPro:IPR014031 locus_tag=Spro_0903 note='PFAM: Beta-ketoacyl synthase; KEGG: yen:YE0911 3-oxoacyl-[acyl-carrier-protein] synthase II' product='Beta-ketoacyl synthase' protein_id=ABV40009.1 transl_table=11
CP000826	GenBank	CDS	1003277	1004080	+	1	.	codon_start=1 db_xref=GI:157320913 db_xref=InterPro:IPR001395 locus_tag=Spro_0904 note='PFAM: aldo/keto reductase; KEGG: yen:YE0912 putative aldo/keto reductase' product='aldo/keto reductase' protein_id=ABV40010.1 transl_table=11
CP000826	GenBank	CDS	1004125	1005012	+	-1	.	codon_start=1 db_xref=GI:157320914 db_xref=InterPro:IPR000847 db_xref=InterPro:IPR005119 locus_tag=Spro_0905 note='PFAM: regulatory protein LysR; LysR substrate-binding; KEGG: yen:YE0914 putative LysR-family transcriptional regulatory protein' product='transcriptional regulator, LysR family' protein_id=ABV40011.1 transl_table=11
CP000826	GenBank	CDS	1005118	1006293	+	1	.	codon_start=1 db_xref=GI:157320915 db_xref=InterPro:IPR007114 db_xref=InterPro:IPR011701 locus_tag=Spro_0906 note='PFAM: major facilitator superfamily MFS_1; KEGG: kpn:KPN_00223 putative drug efflux protein' product='major facilitator superfamily MFS_1' protein_id=ABV40012.1 transl_table=11
CP000826	GenBank	CDS	1006557	1007330	+	1	.	codon_start=1 db_xref=GI:157320916 db_xref=InterPro:IPR005135 locus_tag=Spro_0907 note='PFAM: Endonuclease/exonuclease/phosphatase; KEGG: sgl:SG0587 hypothetical protein' product=Endonuclease/exonuclease/phosphatase protein_id=ABV40013.1 transl_table=11
CP000826	GenBank	CDS	1007395	1008822	+	-1	.	codon_start=1 db_xref=GI:157320917 db_xref=InterPro:IPR000189 db_xref=InterPro:IPR002482 db_xref=InterPro:IPR008258 db_xref=InterPro:IPR010511 locus_tag=Spro_0908 note='PFAM: Peptidoglycan-binding LysM; Lytic transglycosylase catalytic; MLTD_N domain protein; KEGG: yen:YE0918 membrane-bound lytic murein transglycosylase D precursor' product='Lytic transglycosylase catalytic' protein_id=ABV40014.1…
CP000826	GenBank	CDS	1008855	1009610	+	-1	.	EC_number=3.1.2.6 codon_start=1 db_xref=GI:157320918 db_xref=InterPro:IPR001279 locus_tag=Spro_0909 note='PFAM: beta-lactamase domain protein; KEGG: ypi:YpsIP31758_1052 metallo-beta-lactamase family protein' product='Hydroxyacylglutathione hydrolase' protein_id=ABV40015.1 transl_table=11
CP000826	GenBank	CDS	1009655	1010374	+	1	.	codon_start=1 db_xref=GI:157320919 db_xref=InterPro:IPR013216 locus_tag=Spro_0910 note='PFAM: Methyltransferase type 11; KEGG: yen:YE0920 hypothetical protein' product='Methyltransferase type 11' protein_id=ABV40016.1 transl_table=11
CP000826	GenBank	CDS	1010371	1010838	+	-1	.	EC_number=3.1.26.4 codon_start=1 db_xref=GI:157320920 db_xref=InterPro:IPR002156 locus_tag=Spro_0911 note='PFAM: ribonuclease H; KEGG: ypi:YpsIP31758_1054 RNase H' product='Ribonuclease H' protein_id=ABV40017.1 transl_table=11
CP000826	GenBank	CDS	1010911	1011651	+	1	.	EC_number=2.7.7.7 codon_start=1 db_xref=GI:157320921 db_xref=InterPro:IPR006054 db_xref=InterPro:IPR006055 db_xref=InterPro:IPR006309 db_xref=InterPro:IPR013520 locus_tag=Spro_0912 note='KEGG: ypi:YpsIP31758_1055 DNA polymerase III, epsilon subunit; TIGRFAM: DNA polymerase III, epsilon subunit; PFAM: Exonuclease RNase T and DNA polymerase III; SMART: Exonuclease' product='DNA polymerase III, epsi…
CP000826	GenBank	gene	1011798	1011874	+	1	.	locus_tag=Spro_R0040 note=tRNA-Asp2
CP000826	GenBank	tRNA	1011798	1011874	+	1	.	locus_tag=Spro_R0040 product=tRNA-Asp
CP000826	GenBank	CDS	1011921	1013381	+	-1	.	codon_start=1 db_xref=GI:157320922 db_xref=InterPro:IPR001248 locus_tag=Spro_0913 note='PFAM: permease for cytosine/purines uracil thiamine allantoin; KEGG: kpn:KPN_01790 putative allantoin permease' product='permease for cytosine/purines uracil thiamine allantoin' protein_id=ABV40019.1 transl_table=11
CP000826	GenBank	CDS	1013548	1014297	+	1	.	codon_start=1 db_xref=GI:157320923 db_xref=InterPro:IPR000524 db_xref=InterPro:IPR011711 locus_tag=Spro_0914 note='PFAM: regulatory protein GntR HTH; GntR domain protein; KEGG: kpn:KPN_01789 hypothetical transcriptional regulator' product='transcriptional regulator, GntR family' protein_id=ABV40020.1 transl_table=11
CP000826	GenBank	CDS	1014294	1015037	+	1	.	codon_start=1 db_xref=GI:157320924 db_xref=InterPro:IPR001920 locus_tag=Spro_0915 note='PFAM: Asp/Glu racemase; KEGG: kpn:KPN_01788 putative hydantoin racemase' product='Asp/Glu racemase' protein_id=ABV40021.1 transl_table=11
CP000826	GenBank	CDS	1015058	1015996	+	1	.	EC_number=3.5.1.41 codon_start=1 db_xref=GI:157320925 db_xref=InterPro:IPR002509 locus_tag=Spro_0916 note='PFAM: polysaccharide deacetylase; KEGG: ypi:YpsIP31758_1058 polysaccharide deacetylase family protein' product='Chitin deacetylase' protein_id=ABV40022.1 transl_table=11
CP000826	GenBank	CDS	1016024	1016353	+	-1	.	codon_start=1 db_xref=GI:157320926 locus_tag=Spro_0917 note='KEGG: nmu:Nmul_D2814 transcriptional regulator, XRE family' product='transcriptional regulator, XRE family' protein_id=ABV40023.1 transl_table=11
CP000826	GenBank	CDS	1016515	1018755	+	-1	.	codon_start=1 db_xref=GI:157320927 db_xref=InterPro:IPR000531 db_xref=InterPro:IPR010105 db_xref=InterPro:IPR010917 db_xref=InterPro:IPR012910 locus_tag=Spro_0918 note='TIGRFAM: TonB-dependent siderophore receptor; PFAM: TonB-dependent receptor; TonB-dependent receptor plug; KEGG: ypi:YpsIP31758_0710 TonB-dependent siderophore receptor' product='TonB-dependent siderophore receptor' protein_id=ABV…
CP000826	GenBank	CDS	1018789	1020117	+	-1	.	EC_number=1.14.13.59 codon_start=1 db_xref=GI:157320928 locus_tag=Spro_0919 note='KEGG: ypi:YpsIP31758_0711 aerobactin siderophore biosynthesis protein IucD' product='L-lysine 6-monooxygenase (NADPH)' protein_id=ABV40025.1 transl_table=11
CP000826	GenBank	CDS	1020114	1021862	+	-1	.	codon_start=1 db_xref=GI:157320929 db_xref=InterPro:IPR007310 locus_tag=Spro_0920 note='PFAM: IucA/IucC family protein; KEGG: ypp:YPDSF_0526 siderophore biosynthesis protein IucC' product='IucA/IucC family protein' protein_id=ABV40026.1 transl_table=11
CP000826	GenBank	CDS	1021859	1022809	+	-1	.	codon_start=1 db_xref=GI:157320930 locus_tag=Spro_0921 note='KEGG: ypi:YpsIP31758_0713 aerobactin siderophore biosynthesis protein IucB' product='aerobactin siderophore biosynthesis protein IucB' protein_id=ABV40027.1 transl_table=11
CP000826	GenBank	CDS	1022806	1024551	+	-1	.	codon_start=1 db_xref=GI:157320931 db_xref=InterPro:IPR007310 locus_tag=Spro_0922 note='PFAM: IucA/IucC family protein; KEGG: ypi:YpsIP31758_0714 aerobactin siderophore biosynthesis protein IucA' product='IucA/IucC family protein' protein_id=ABV40028.1 transl_table=11
CP000826	GenBank	CDS	1024689	1025912	+	1	.	codon_start=1 db_xref=GI:157320932 db_xref=InterPro:IPR011701 locus_tag=Spro_0923 note='PFAM: major facilitator superfamily MFS_1; KEGG: ypp:YPDSF_0530 membrane protein' product='major facilitator superfamily MFS_1' protein_id=ABV40029.1 transl_table=11
CP000826	GenBank	CDS	1025918	1026802	+	1	.	codon_start=1 db_xref=GI:157320933 db_xref=InterPro:IPR007037 db_xref=InterPro:IPR013113 locus_tag=Spro_0924 note='PFAM: Siderophore-interacting protein; FAD-binding 9 siderophore-interacting domain protein; KEGG: eca:ECA0065 hypothetical protein' product='FAD-binding 9 siderophore-interacting domain protein' protein_id=ABV40030.1 transl_table=11
CP000826	GenBank	CDS	1026812	1027102	+	-1	.	codon_start=1 db_xref=GI:157320934 db_xref=InterPro:IPR007712 locus_tag=Spro_0925 note='PFAM: plasmid stabilization system; KEGG: plu:plu2306 hypothetical protein' product='plasmid stabilization system' protein_id=ABV40031.1 transl_table=11
CP000826	GenBank	CDS	1027090	1027368	+	-1	.	codon_start=1 db_xref=GI:157320935 db_xref=InterPro:IPR002145 locus_tag=Spro_0926 note='PFAM: CopG domain protein DNA-binding domain protein; KEGG: plu:plu2305 hypothetical protein' product='transcriptional regulator, CopG family' protein_id=ABV40032.1 transl_table=11
CP000826	GenBank	CDS	1027454	1027840	+	-1	.	codon_start=1 db_xref=GI:157320936 locus_tag=Spro_0927 note='KEGG: ypi:YpsIP31758_3195 hypothetical protein' product='conserved hypothetical protein' protein_id=ABV40033.1 transl_table=11
CP000826	GenBank	CDS	1027844	1029244	+	-1	.	codon_start=1 db_xref=GI:157320937 db_xref=InterPro:IPR000120 db_xref=InterPro:IPR014087 locus_tag=Spro_0928 note='TIGRFAM: Amidohydrolase AtzE type; PFAM: Amidase; KEGG: ypi:YpsIP31758_3194 amidohydrolase, AtzE family' product='Amidohydrolase AtzE type' protein_id=ABV40034.1 transl_table=11
CP000826	GenBank	CDS	1029241	1029432	+	-1	.	codon_start=1 db_xref=GI:157320938 locus_tag=Spro_0929 note='KEGG: ypi:YpsIP31758_3193 hypothetical protein' product='conserved hypothetical protein' protein_id=ABV40035.1 transl_table=11
CP000826	GenBank	CDS	1029458	1031044	+	-1	.	EC_number=2.3.2.2 codon_start=1 db_xref=GI:157320939 db_xref=InterPro:IPR000101 locus_tag=Spro_0930 note='PFAM: gamma-glutamyltranspeptidase; KEGG: eca:ECA3497 putative gamma-glutamyltranspeptidase' product=Gamma-glutamyltransferase protein_id=ABV40036.1 transl_table=11
CP000826	GenBank	CDS	1031190	1032029	+	1	.	codon_start=1 db_xref=GI:157320940 db_xref=InterPro:IPR000281 db_xref=InterPro:IPR001347 locus_tag=Spro_0931 note='PFAM: helix-turn-helix protein RpiR; sugar isomerase (SIS); KEGG: eca:ECA3496 putative transcriptional regulator' product='transcriptional regulator, RpiR family' protein_id=ABV40037.1 transl_table=11
CP000826	GenBank	CDS	1032248	1033039	+	1	.	codon_start=1 db_xref=GI:157320941 db_xref=InterPro:IPR001638 locus_tag=Spro_0932 note='PFAM: extracellular solute-binding protein family 3; KEGG: ypi:YpsIP31758_3190 amino acid ABC transporter, periplasmic amino acid-binding protein' product='extracellular solute-binding protein family 3' protein_id=ABV40038.1 transl_table=11
CP000826	GenBank	CDS	1033052	1033717	+	1	.	codon_start=1 db_xref=GI:157320942 db_xref=InterPro:IPR000515 db_xref=InterPro:IPR010065 locus_tag=Spro_0933 note='TIGRFAM: polar amino acid ABC transporter, inner membrane subunit; PFAM: binding-protein-dependent transport systems inner membrane component; KEGG: eca:ECA3494 putative amino acid ABC transporter, permease protein' product='polar amino acid ABC transporter, inner membrane subunit' p…
CP000826	GenBank	CDS	1033717	1034373	+	1	.	codon_start=1 db_xref=GI:157320943 db_xref=InterPro:IPR000515 db_xref=InterPro:IPR010065 locus_tag=Spro_0934 note='TIGRFAM: polar amino acid ABC transporter, inner membrane subunit; PFAM: binding-protein-dependent transport systems inner membrane component; KEGG: ypi:YpsIP31758_3188 amino acid ABC transporter, permease protein' product='polar amino acid ABC transporter, inner membrane subunit' pr…
CP000826	GenBank	CDS	1034354	1035097	+	1	.	codon_start=1 db_xref=GI:157320944 db_xref=InterPro:IPR003439 db_xref=InterPro:IPR003593 locus_tag=Spro_0935 note='PFAM: ABC transporter related; SMART: AAA ATPase; KEGG: eca:ECA3492 putative amino acid ABC transporter, ATP-binding protein' product='ABC transporter-related protein' protein_id=ABV40041.1 transl_table=11
CP000826	GenBank	CDS	1035141	1036382	+	1	.	codon_start=1 db_xref=GI:157320945 db_xref=InterPro:IPR000192 locus_tag=Spro_0936 note='PFAM: aminotransferase class V; KEGG: eca:ECA3491 purine catabolism protein' product='aminotransferase class V' protein_id=ABV40042.1 transl_table=11
CP000826	GenBank	CDS	1036382	1037638	+	1	.	EC_number=3.5.1.87 codon_start=1 db_xref=GI:157320946 db_xref=InterPro:IPR001261 db_xref=InterPro:IPR002933 db_xref=InterPro:IPR010158 db_xref=InterPro:IPR011650 locus_tag=Spro_0937 note='KEGG: yps:YPTB0871 N-carbamoyl-L-amino acid amidohydrolase; TIGRFAM: amidase, hydantoinase/carbamoylase family; PFAM: peptidase M20; peptidase dimerisation domain protein' product='amidase, hydantoinase/carbamoy…
CP000826	GenBank	CDS	1037638	1038138	+	1	.	codon_start=1 db_xref=GI:157320947 locus_tag=Spro_0938 note='KEGG: nca:Noca_1144 putative urate oxidase, N-terminal' product='putative urate oxidase, N-terminal' protein_id=ABV40044.1 transl_table=11
CP000826	GenBank	CDS	1038131	1038466	+	1	.	codon_start=1 db_xref=GI:157320948 db_xref=InterPro:IPR000895 locus_tag=Spro_0939 note='PFAM: Transthyretin; KEGG: sen:SACE_6735 transthyretin' product=Transthyretin protein_id=ABV40045.1 transl_table=11
CP000826	GenBank	CDS	1038512	1039285	+	-1	.	codon_start=1 db_xref=GI:157320949 db_xref=InterPro:IPR001110 db_xref=InterPro:IPR003010 locus_tag=Spro_0940 note='PFAM: Nitrilase/cyanide hydratase and apolipoprotein N-acyltransferase; KEGG: ypi:YpsIP31758_3184 hydrolase, carbon-nitrogen family' product='Nitrilase/cyanide hydratase and apolipoprotein N-acyltransferase' protein_id=ABV40046.1 transl_table=11
CP000826	GenBank	CDS	1039273	1040433	+	-1	.	codon_start=1 db_xref=GI:157320950 db_xref=InterPro:IPR001176 db_xref=InterPro:IPR004839 locus_tag=Spro_0941 note='PFAM: aminotransferase class I and II; KEGG: eca:ECA3488 putative aminotransferase' product='aminotransferase class I and II' protein_id=ABV40047.1 transl_table=11
CP000826	GenBank	CDS	1040588	1041208	+	1	.	codon_start=1 db_xref=GI:157320951 db_xref=InterPro:IPR001303 locus_tag=Spro_0942 note='PFAM: class II aldolase/adducin family protein; KEGG: ypi:YpsIP31758_3182 class II aldolase/adducin N-terminal domain protein' product='class II aldolase/adducin family protein' protein_id=ABV40048.1 transl_table=11
CP000826	GenBank	CDS	1041205	1041894	+	1	.	codon_start=1 db_xref=GI:157320952 db_xref=InterPro:IPR005833 db_xref=InterPro:IPR005834 db_xref=InterPro:IPR006439 db_xref=InterPro:IPR010041 locus_tag=Spro_0943 note='TIGRFAM: HAD-superfamily hydrolase, subfamily IA, variant 1; 2,3-diketo-5-methylthio-1-phosphopentane phosphatase; PFAM: Haloacid dehalogenase domain protein hydrolase; KEGG: eca:ECA3486 enolase-phosphatase' product='2,3-diketo-5-…
CP000826	GenBank	CDS	1041891	1042433	+	1	.	codon_start=1 db_xref=GI:157320953 db_xref=InterPro:IPR004313 locus_tag=Spro_0944 note='PFAM: Acireductone dioxygenase ARD; KEGG: yen:YE3231 dioxygenase' product='Acireductone dioxygenase ARD' protein_id=ABV40050.1 transl_table=11
CP000826	GenBank	CDS	1042451	1043479	+	-1	.	EC_number=5.3.1.23 codon_start=1 db_xref=GI:157320954 db_xref=InterPro:IPR000649 db_xref=InterPro:IPR011559 locus_tag=Spro_0945 note='KEGG: eca:ECA3477 methylthioribose-1-phosphate isomerase; TIGRFAM: eIF-2B alpha/beta/delta-related uncharacterized protein; PFAM: initiation factor 2B related' product='eIF-2B alpha/beta/delta-related uncharacterized protein' protein_id=ABV40051.1 transl_table=11
CP000826	GenBank	CDS	1043623	1044822	+	1	.	EC_number=2.7.1.100 codon_start=1 db_xref=GI:157320955 db_xref=InterPro:IPR009212 locus_tag=Spro_0946 note='TIGRFAM: 5-methylthioribose kinase; KEGG: yen:YE3228 probable 5-methylthioribose kinase' product='5-methylthioribose kinase' protein_id=ABV40052.1 transl_table=11
CP000826	GenBank	CDS	1044908	1045060	+	-1	.	codon_start=1 db_xref=GI:157320956 db_xref=InterPro:IPR000021 locus_tag=Spro_0947 note='PFAM: Hok/gef cell toxic protein; KEGG: sty:HCM1.290c putative stable plasmid inheritance protein' product='Hok/gef cell toxic protein' protein_id=ABV40053.1 transl_table=11
CP000826	GenBank	CDS	1045412	1045564	+	-1	.	codon_start=1 db_xref=GI:157320957 db_xref=InterPro:IPR000021 locus_tag=Spro_0948 note='PFAM: Hok/gef cell toxic protein; KEGG: sty:HCM1.290c putative stable plasmid inheritance protein' product='Hok/gef cell toxic protein' protein_id=ABV40054.1 transl_table=11
CP000826	GenBank	CDS	1045853	1048309	+	-1	.	codon_start=1 db_xref=GI:157320958 db_xref=InterPro:IPR006090 db_xref=InterPro:IPR006092 db_xref=InterPro:IPR015396 locus_tag=Spro_0949 note='PFAM: acyl-CoA dehydrogenase domain protein; Protein of unknown function DUF1974; KEGG: yen:YE3224 probable acyl-CoA dehydrogenase' product='Protein of unknown function DUF1974' protein_id=ABV40055.1 transl_table=11
CP000826	GenBank	CDS	1048555	1049136	+	1	.	codon_start=1 db_xref=GI:157320959 db_xref=InterPro:IPR004515 locus_tag=Spro_0950 note='TIGRFAM: phosphoheptose isomerase; KEGG: ypi:YpsIP31758_3170 phosphoheptose isomerase' product='phosphoheptose isomerase' protein_id=ABV40056.1 transl_table=11
CP000826	GenBank	CDS	1049234	1050040	+	1	.	codon_start=1 db_xref=GI:157320960 db_xref=InterPro:IPR000583 locus_tag=Spro_0951 note='PFAM: glutamine amidotransferase class-II; KEGG: yps:YPTB0885 hypothetical protein' product='glutamine amidotransferase class-II' protein_id=ABV40057.1 transl_table=11
CP000826	GenBank	CDS	1049972	1050742	+	-1	.	codon_start=1 db_xref=GI:157320961 db_xref=InterPro:IPR010355 locus_tag=Spro_0952 note='PFAM: protein of unknown function DUF949; KEGG: ypi:YpsIP31758_3169 hypothetical protein' product='protein of unknown function DUF949' protein_id=ABV40058.1 transl_table=11
CP000826	GenBank	CDS	1051227	1052576	+	1	.	codon_start=1 db_xref=GI:157320962 db_xref=InterPro:IPR008703 locus_tag=Spro_0953 note='TIGRFAM: NADH:ubiquinone oxidoreductase, subunit A; PFAM: Na-translocating NADH-quinone reductase subunit A; KEGG: yps:YPTB0887 NADH-ubiquinone oxidoreductase subunit A' product='NADH:ubiquinone oxidoreductase, subunit A' protein_id=ABV40059.1 transl_table=11
CP000826	GenBank	CDS	1052580	1053821	+	1	.	codon_start=1 db_xref=GI:157320963 db_xref=InterPro:IPR000788 db_xref=InterPro:IPR004338 db_xref=InterPro:IPR010966 locus_tag=Spro_0954 note='TIGRFAM: NADH:ubiquinone oxidoreductase, subunit B; PFAM: NQR2 and RnfD family protein; KEGG: ypi:YpsIP31758_3165 NADH:ubiquinone oxidoreductase, Na(+)-translocating, B subunit' product='NADH:ubiquinone oxidoreductase, subunit B' protein_id=ABV40060.1 trans…
CP000826	GenBank	CDS	1053811	1054605	+	1	.	codon_start=1 db_xref=GI:157320964 db_xref=InterPro:IPR007329 db_xref=InterPro:IPR010204 locus_tag=Spro_0955 note='TIGRFAM: NADH:ubiquinone oxidoreductase, subunit C; PFAM: FMN-binding domain protein; KEGG: yen:YE3218 Na+-translocating NADH-quinone reductase subunit C' product='NADH:ubiquinone oxidoreductase, subunit C' protein_id=ABV40061.1 transl_table=11
CP000826	GenBank	CDS	1054598	1055227	+	1	.	codon_start=1 db_xref=GI:157320965 db_xref=InterPro:IPR003667 db_xref=InterPro:IPR011292 locus_tag=Spro_0956 note='TIGRFAM: NADH:ubiquinone oxidoreductase, subunit D; PFAM: RnfA-Nqr electron transport subunit; KEGG: yen:YE3217 Na+-translocating NADH-quinone reductase subunit D' product='NADH:ubiquinone oxidoreductase, subunit D' protein_id=ABV40062.1 transl_table=11
CP000826	GenBank	CDS	1055234	1055830	+	1	.	codon_start=1 db_xref=GI:157320966 db_xref=InterPro:IPR003667 db_xref=InterPro:IPR010967 locus_tag=Spro_0957 note='TIGRFAM: NADH:ubiquinone oxidoreductase, subunit E; PFAM: RnfA-Nqr electron transport subunit; KEGG: yen:YE3216 Na+-translocating NADH-quinone reductase subunit E' product='NADH:ubiquinone oxidoreductase, subunit E' protein_id=ABV40063.1 transl_table=11
CP000826	GenBank	CDS	1055846	1057069	+	1	.	codon_start=1 db_xref=GI:157320967 db_xref=InterPro:IPR001041 db_xref=InterPro:IPR001433 db_xref=InterPro:IPR001709 db_xref=InterPro:IPR008333 db_xref=InterPro:IPR010205 locus_tag=Spro_0958 note='TIGRFAM: NADH:ubiquinone oxidoreductase, subunit F; PFAM: ferredoxin; oxidoreductase FAD/NAD(P)-binding domain protein; Oxidoreductase FAD-binding domain protein; KEGG: yen:YE3215 NADH-uniquinone oxidore…
CP000826	GenBank	CDS	1057070	1058101	+	1	.	codon_start=1 db_xref=GI:157320968 db_xref=InterPro:IPR003374 locus_tag=Spro_0959 note='PFAM: ApbE family lipoprotein; KEGG: yen:YE3214 thiamine biosynthesis lipoprotein' product='ApbE family lipoprotein' protein_id=ABV40065.1 transl_table=11
CP000826	GenBank	CDS	1058109	1058336	+	1	.	codon_start=1 db_xref=GI:157320969 db_xref=InterPro:IPR007495 locus_tag=Spro_0960 note='PFAM: protein of unknown function DUF539; KEGG: yen:YE3213 hypothetical protein' product='protein of unknown function DUF539' protein_id=ABV40066.1 transl_table=11
CP000826	GenBank	CDS	1058384	1059268	+	-1	.	codon_start=1 db_xref=GI:157320970 db_xref=InterPro:IPR004129 locus_tag=Spro_0961 note='PFAM: glycerophosphoryl diester phosphodiesterase; KEGG: kpn:KPN_00246 hypothetical protein' product='glycerophosphoryl diester phosphodiesterase' protein_id=ABV40067.1 transl_table=11
CP000826	GenBank	CDS	1059466	1060527	+	1	.	EC_number=2.7.7.7 codon_start=1 db_xref=GI:157320971 db_xref=InterPro:IPR001126 locus_tag=Spro_0962 note='PFAM: UMUC domain protein DNA-repair protein; KEGG: yen:YE3207 DNA-damage-inducible protein P' product='DNA-directed DNA polymerase' protein_id=ABV40068.1 transl_table=11
CP000826	GenBank	CDS	1060583	1062043	+	-1	.	codon_start=1 db_xref=GI:157320972 db_xref=InterPro:IPR001160 db_xref=InterPro:IPR002933 db_xref=InterPro:IPR011650 locus_tag=Spro_0963 note='KEGG: yen:YE3206 aminoacyl-histidine dipeptidase; TIGRFAM: aminoacyl-histidine dipeptidase; PFAM: peptidase M20; peptidase dimerisation domain protein' product='aminoacyl-histidine dipeptidase' protein_id=ABV40069.1 transl_table=11
CP000826	GenBank	CDS	1062368	1062826	+	1	.	EC_number=2.4.2.22 codon_start=1 db_xref=GI:157320973 db_xref=InterPro:IPR000836 db_xref=InterPro:IPR002375 locus_tag=Spro_0964 note='PFAM: phosphoribosyltransferase; KEGG: eca:ECA3466 xanthine phosphoribosyltransferase' product='Xanthine phosphoribosyltransferase' protein_id=ABV40070.1 transl_table=11
CP000826	GenBank	CDS	1063004	1064251	+	1	.	codon_start=1 db_xref=GI:157320974 db_xref=InterPro:IPR010520 locus_tag=Spro_0965 note='PFAM: protein of unknown function DUF1100 hydrolase family protein; KEGG: yen:YE3204 hypothetical protein' product='protein of unknown function DUF1100 hydrolase family protein' protein_id=ABV40071.1 transl_table=11
CP000826	GenBank	CDS	1064311	1064712	+	1	.	codon_start=1 db_xref=GI:157320975 db_xref=InterPro:IPR009986 locus_tag=Spro_0966 note='PFAM: transcriptional regulator Crl; KEGG: ecc:c0387 curlin genes transcriptional activatory protein' product='transcriptional regulator Crl' protein_id=ABV40072.1 transl_table=11
CP000826	GenBank	CDS	1064828	1065931	+	1	.	EC_number=2.7.2.11 codon_start=1 db_xref=GI:157320976 db_xref=InterPro:IPR001048 db_xref=InterPro:IPR001057 db_xref=InterPro:IPR002478 db_xref=InterPro:IPR005715 locus_tag=Spro_0967 note='KEGG: yen:YE3202 glutamate 5-kinase; TIGRFAM: glutamate 5-kinase; PFAM: aspartate/glutamate/uridylate kinase; PUA domain containing protein' product='glutamate 5-kinase' protein_id=ABV40073.1 transl_table=11
CP000826	GenBank	CDS	1065941	1067194	+	1	.	EC_number=1.2.1.41 codon_start=1 db_xref=GI:157320977 db_xref=InterPro:IPR000965 locus_tag=Spro_0968 note='TIGRFAM: gamma-glutamyl phosphate reductase; KEGG: yen:YE3201 gamma-glutamyl phosphate reductase' product='gamma-glutamyl phosphate reductase' protein_id=ABV40074.1 transl_table=11
CP000826	GenBank	CDS	1067412	1067882	+	-1	.	codon_start=1 db_xref=GI:157320978 db_xref=InterPro:IPR000182 locus_tag=Spro_0969 note='PFAM: GCN5-related N-acetyltransferase; KEGG: stm:STM3653 putative acetyltransferase' product='GCN5-related N-acetyltransferase' protein_id=ABV40075.1 transl_table=11
CP000826	GenBank	CDS	1068134	1068373	+	-1	.	codon_start=1 db_xref=GI:157320979 locus_tag=Spro_0970 product='hypothetical protein' protein_id=ABV40076.1 transl_table=11
CP000826	GenBank	CDS	1068535	1069074	+	-1	.	codon_start=1 db_xref=GI:157320980 locus_tag=Spro_0971 note='KEGG: eca:ECA3962 hypothetical protein' product='conserved hypothetical protein' protein_id=ABV40077.1 transl_table=11
CP000826	GenBank	CDS	1069458	1069982	+	-1	.	codon_start=1 db_xref=GI:157320981 db_xref=InterPro:IPR011577 locus_tag=Spro_0972 note='PFAM: cytochrome B561; KEGG: eca:ECA0823 cytochrome B561' product='cytochrome B561' protein_id=ABV40078.1 transl_table=11
CP000826	GenBank	CDS	1070100	1071698	+	-1	.	codon_start=1 db_xref=GI:157320982 db_xref=InterPro:IPR000914 locus_tag=Spro_0973 note='PFAM: extracellular solute-binding protein family 5; KEGG: kpn:KPN_01918 dipeptide transport protein' product='extracellular solute-binding protein family 5' protein_id=ABV40079.1 transl_table=11
CP000826	GenBank	CDS	1072185	1073531	+	1	.	codon_start=1 db_xref=GI:157320983 db_xref=InterPro:IPR001242 locus_tag=Spro_0974 note='PFAM: condensation domain protein; KEGG: bme:BMEII0076 enterobactin synthetase component F' product='condensation domain protein' protein_id=ABV40080.1 transl_table=11
CP000826	GenBank	CDS	1078899	1081022	+	1	.	codon_start=1 db_xref=GI:157320984 db_xref=InterPro:IPR000531 db_xref=InterPro:IPR010105 db_xref=InterPro:IPR010916 db_xref=InterPro:IPR010917 db_xref=InterPro:IPR012910 locus_tag=Spro_0977 note='TIGRFAM: TonB-dependent siderophore receptor; PFAM: TonB-dependent receptor; TonB-dependent receptor plug; KEGG: vvy:VVA1309 ferric vulnibactin outer membrane receptor' product='TonB-dependent siderophor…
CP000826	GenBank	CDS	1081087	1084047	+	1	.	codon_start=1 db_xref=GI:157320985 db_xref=InterPro:IPR001242 db_xref=InterPro:IPR006163 locus_tag=Spro_0978 note='PFAM: condensation domain protein; phosphopantetheine-binding; KEGG: vvu:VV2_0830 non-ribosomal peptide synthetase modules' product='condensation domain protein' protein_id=ABV40082.1 transl_table=11
CP000826	GenBank	CDS	1084094	1085326	+	1	.	codon_start=1 db_xref=GI:157320986 locus_tag=Spro_0979 note='KEGG: kpn:KPN_01908 putative receptor' product='hypothetical protein' protein_id=ABV40083.1 transl_table=11
CP000826	GenBank	CDS	1085532	1086116	+	1	.	codon_start=1 db_xref=GI:157320987 db_xref=InterPro:IPR002563 locus_tag=Spro_0980 note='PFAM: flavin reductase domain protein FMN-binding; KEGG: ent:Ent638_2072 flavin reductase domain protein, FMN-binding' product='flavin reductase domain protein FMN-binding' protein_id=ABV40084.1 transl_table=11
CP000826	GenBank	CDS	1086201	1086554	+	-1	.	codon_start=1 db_xref=GI:157320988 locus_tag=Spro_0981 product='hypothetical protein' protein_id=ABV40085.1 transl_table=11
CP000826	GenBank	CDS	1086781	1087029	+	-1	.	codon_start=1 db_xref=GI:157320989 locus_tag=Spro_0982 product='hypothetical protein' protein_id=ABV40086.1 transl_table=11
CP000826	GenBank	CDS	1087251	1087892	+	1	.	codon_start=1 db_xref=GI:157320990 db_xref=InterPro:IPR001853 db_xref=InterPro:IPR006662 locus_tag=Spro_0983 note='PFAM: DSBA oxidoreductase; KEGG: sgl:SG2236 thiol:disulfide interchange protein' product='DSBA oxidoreductase' protein_id=ABV40087.1 transl_table=11
CP000826	GenBank	CDS	1088084	1088992	+	1	.	codon_start=1 db_xref=GI:157320991 db_xref=InterPro:IPR000005 locus_tag=Spro_0984 note='PFAM: helix-turn-helix- domain containing protein AraC type; KEGG: kpn:KPN_01454 2-phenylethylamine catabolism regulatory protein' product='transcriptional regulator, AraC family' protein_id=ABV40088.1 transl_table=11
CP000826	GenBank	CDS	1089029	1090528	+	-1	.	EC_number=1.2.1.39 codon_start=1 db_xref=GI:157320992 db_xref=InterPro:IPR002086 locus_tag=Spro_0985 note='PFAM: aldehyde dehydrogenase; KEGG: kpn:KPN_01455 phenylacetaldehyde dehydrogenase' product='Phenylacetaldehyde dehydrogenase' protein_id=ABV40089.1 transl_table=11
CP000826	GenBank	CDS	1090673	1091350	+	-1	.	codon_start=1 db_xref=GI:157320993 db_xref=InterPro:IPR001123 locus_tag=Spro_0986 note='PFAM: Lysine exporter protein (LYSE/YGGA); KEGG: aha:AHA_0057 lysine exporter protein' product='Lysine exporter protein (LYSE/YGGA)' protein_id=ABV40090.1 transl_table=11
CP000826	GenBank	CDS	1091465	1092325	+	-1	.	codon_start=1 db_xref=GI:157320994 db_xref=InterPro:IPR004537 db_xref=InterPro:IPR013216 db_xref=InterPro:IPR013217 db_xref=InterPro:IPR015392 locus_tag=Spro_0987 note='TIGRFAM: tellurite resistance protein TehB; PFAM: Tellurite resistance protein TehB; Methyltransferase type 11; Methyltransferase type 12; Protein of unknown function DUF1971; KEGG: eca:ECA0900 putative tellurite resistance protei…
CP000826	GenBank	CDS	1092532	1093635	+	1	.	codon_start=1 db_xref=GI:157320995 db_xref=InterPro:IPR011673 locus_tag=Spro_0988 note='PFAM: protein of unknown function DUF1615; KEGG: eca:ECA0433 putative lipoprotein' product='protein of unknown function DUF1615' protein_id=ABV40092.1 transl_table=11
CP000826	GenBank	CDS	1093632	1094240	+	-1	.	codon_start=1 db_xref=GI:157320996 db_xref=InterPro:IPR004045 locus_tag=Spro_0989 note='PFAM: Glutathione S-transferase domain; KEGG: bxe:Bxe_A4031 putative glutathione S-transferase' product='Glutathione S-transferase domain' protein_id=ABV40093.1 transl_table=11
CP000826	GenBank	CDS	1094256	1095152	+	-1	.	codon_start=1 db_xref=GI:157320997 db_xref=InterPro:IPR000073 db_xref=InterPro:IPR000639 db_xref=InterPro:IPR003089 locus_tag=Spro_0990 note='PFAM: alpha/beta hydrolase fold; KEGG: sen:SACE_1904 alpha/beta hydrolase' product='alpha/beta hydrolase fold' protein_id=ABV40094.1 transl_table=11
CP000826	GenBank	CDS	1095181	1096089	+	1	.	codon_start=1 db_xref=GI:157320998 db_xref=InterPro:IPR000847 db_xref=InterPro:IPR005119 locus_tag=Spro_0991 note='PFAM: regulatory protein LysR; LysR substrate-binding; KEGG: rsq:Rsph17025_3347 hypothetical protein' product='transcriptional regulator, LysR family' protein_id=ABV40095.1 transl_table=11
CP000826	GenBank	CDS	1096106	1097782	+	-1	.	codon_start=1 db_xref=GI:157320999 db_xref=InterPro:IPR000399 db_xref=InterPro:IPR011766 db_xref=InterPro:IPR012000 db_xref=InterPro:IPR012001 locus_tag=Spro_0992 note='PFAM: thiamine pyrophosphate protein domain protein TPP-binding; thiamine pyrophosphate protein central region; thiamine pyrophosphate protein TPP binding domain protein; KEGG: bxe:Bxe_B0109 putative pyruvate decarboxylase' produc…
CP000826	GenBank	CDS	1098585	1099178	+	1	.	codon_start=1 db_xref=GI:157321000 db_xref=InterPro:IPR009746 locus_tag=Spro_0993 note='PFAM: Antimicrobial peptide resistance and lipid A acylation PagP; KEGG: sgl:SG1577 hypothetical protein' product='Antimicrobial peptide resistance and lipid A acylation PagP' protein_id=ABV40097.1 transl_table=11
CP000826	GenBank	CDS	1099415	1099900	+	1	.	codon_start=1 db_xref=GI:157321001 locus_tag=Spro_0994 note='KEGG: yen:YE0521 hypothetical protein' product='conserved hypothetical protein' protein_id=ABV40098.1 transl_table=11
CP000826	GenBank	CDS	1099960	1100223	+	1	.	codon_start=1 db_xref=GI:157321002 db_xref=InterPro:IPR005590 locus_tag=Spro_0995 note='PFAM: protein of unknown function DUF333; KEGG: sfx:S1546 hypothetical protein' product='protein of unknown function DUF333' protein_id=ABV40099.1 transl_table=11
CP000826	GenBank	CDS	1100233	1100850	+	-1	.	codon_start=1 db_xref=GI:157321003 locus_tag=Spro_0996 note='KEGG: psb:Psyr_4917 heat shock protein DnaJ, N-terminal' product='hypothetical protein' protein_id=ABV40100.1 transl_table=11
CP000826	GenBank	CDS	1101074	1101886	+	1	.	codon_start=1 db_xref=GI:157321004 db_xref=InterPro:IPR001034 db_xref=InterPro:IPR013196 db_xref=InterPro:IPR014036 locus_tag=Spro_0997 note='PFAM: regulatory protein DeoR; Helix-turn-helix type 11 domain protein; KEGG: rsp:RSP_3064 transcriptional regulator, DeoR family' product='transcriptional regulator, DeoR family' protein_id=ABV40101.1 transl_table=11
CP000826	GenBank	CDS	1101888	1102271	+	1	.	codon_start=1 db_xref=GI:157321005 db_xref=InterPro:IPR004360 db_xref=InterPro:IPR011588 locus_tag=Spro_0998 note='PFAM: Glyoxalase/bleomycin resistance protein/dioxygenase; KEGG: ent:Ent638_0487 glyoxalase/bleomycin resistance protein/dioxygenase' product='Glyoxalase/bleomycin resistance protein/dioxygenase' protein_id=ABV40102.1 transl_table=11
CP000826	GenBank	CDS	1102272	1103180	+	-1	.	codon_start=1 db_xref=GI:157321006 db_xref=InterPro:IPR000847 db_xref=InterPro:IPR005119 locus_tag=Spro_0999 note='PFAM: regulatory protein LysR; LysR substrate-binding; KEGG: reh:H16_B1922 transcriptional regulator, LysR-family' product='transcriptional regulator, LysR family' protein_id=ABV40103.1 transl_table=11
CP000826	GenBank	CDS	1103307	1104188	+	1	.	codon_start=1 db_xref=GI:157321007 db_xref=InterPro:IPR003829 db_xref=InterPro:IPR008778 locus_tag=Spro_1000 note='PFAM: Pirin domain protein; KEGG: bte:BTH_I1747 pirin family protein' product='Pirin domain protein' protein_id=ABV40104.1 transl_table=11
CP000826	GenBank	CDS	1104328	1104954	+	1	.	codon_start=1 db_xref=GI:157321008 db_xref=InterPro:IPR000868 locus_tag=Spro_1001 note='PFAM: isochorismatase hydrolase; KEGG: pfl:PFL_4072 hydrolase, isochorismatase family' product='isochorismatase hydrolase' protein_id=ABV40105.1 transl_table=11
CP000826	GenBank	CDS	1105129	1105461	+	1	.	codon_start=1 db_xref=GI:157321009 locus_tag=Spro_1002 note='KEGG: kpn:KPN_02155 hypothetical protein' product='conserved hypothetical protein' protein_id=ABV40106.1 transl_table=11
CP000826	GenBank	CDS	1105525	1105968	+	1	.	codon_start=1 db_xref=GI:157321010 db_xref=InterPro:IPR007263 locus_tag=Spro_1003 note='PFAM: putative thiol-disulphide oxidoreductase DCC; KEGG: pfl:PFL_2261 protein of unknown function, DUF393 family' product='putative thiol-disulphide oxidoreductase DCC' protein_id=ABV40107.1 transl_table=11
CP000826	GenBank	CDS	1106064	1106321	+	1	.	codon_start=1 db_xref=GI:157321011 locus_tag=Spro_1004 note='KEGG: ypi:YpsIP31758_3147 hypothetical protein' product='conserved hypothetical protein' protein_id=ABV40108.1 transl_table=11
CP000826	GenBank	CDS	1106315	1106866	+	-1	.	codon_start=1 db_xref=GI:157321012 db_xref=InterPro:IPR000182 locus_tag=Spro_1005 note='PFAM: GCN5-related N-acetyltransferase; KEGG: pfl:PFL_3320 acetyltransferase, GNAT family' product='GCN5-related N-acetyltransferase' protein_id=ABV40109.1 transl_table=11
CP000826	GenBank	CDS	1106967	1107719	+	-1	.	codon_start=1 db_xref=GI:157321013 locus_tag=Spro_1006 note='KEGG: pap:PSPA7_1156 hypothetical protein' product='putative periplasmic ligand-binding sensor protein' protein_id=ABV40110.1 transl_table=11
CP000826	GenBank	CDS	1107846	1108700	+	-1	.	codon_start=1 db_xref=GI:157321014 db_xref=InterPro:IPR001387 locus_tag=Spro_1007 note='SMART: helix-turn-helix domain protein; KEGG: eca:ECA3469 putative DNA-binding protein' product='transcriptional regulator, XRE family' protein_id=ABV40111.1 transl_table=11
CP000826	GenBank	CDS	1108749	1109519	+	1	.	codon_start=1 db_xref=GI:157321015 db_xref=InterPro:IPR004033 db_xref=InterPro:IPR007848 db_xref=InterPro:IPR013216 db_xref=InterPro:IPR013217 locus_tag=Spro_1008 note='PFAM: UbiE/COQ5 methyltransferase; methyltransferase small; Methyltransferase type 11; Methyltransferase type 12; KEGG: yen:YE3193 hypothetical protein' product='Methyltransferase type 11' protein_id=ABV40112.1 transl_table=11
CP000826	GenBank	CDS	1109619	1110314	+	-1	.	codon_start=1 db_xref=GI:157321016 db_xref=InterPro:IPR000425 db_xref=InterPro:IPR012269 locus_tag=Spro_1009 note='TIGRFAM: MIP family channel protein; PFAM: major intrinsic protein; KEGG: sfv:SFV_0863 aquaporin Z' product='MIP family channel protein' protein_id=ABV40113.1 transl_table=11
CP000826	GenBank	CDS	1110764	1112128	+	1	.	codon_start=1 db_xref=GI:157321017 locus_tag=Spro_1010 note='KEGG: eca:ECA0924 hypothetical protein' product='conserved hypothetical protein' protein_id=ABV40114.1 transl_table=11
CP000826	GenBank	CDS	1112389	1113570	+	-1	.	codon_start=1 db_xref=GI:157321018 db_xref=InterPro:IPR010640 locus_tag=Spro_1011 note='PFAM: low temperature requirement A; KEGG: oan:Oant_2126 low temperature requirement A' product='low temperature requirement A' protein_id=ABV40115.1 transl_table=11
CP000826	GenBank	CDS	1113880	1114164	+	1	.	codon_start=1 db_xref=GI:157321019 db_xref=InterPro:IPR010854 locus_tag=Spro_1012 note='PFAM: protein of unknown function DUF1471; KEGG: yen:YE3192 hypothetical protein' product='protein of unknown function DUF1471' protein_id=ABV40116.1 transl_table=11
CP000826	GenBank	CDS	1114406	1114963	+	1	.	codon_start=1 db_xref=GI:157321020 locus_tag=Spro_1013 note='KEGG: ypp:YPDSF_2845 methyltransferase' product=methyltransferase protein_id=ABV40117.1 transl_table=11
CP000826	GenBank	CDS	1114964	1115425	+	-1	.	codon_start=1 db_xref=GI:157321021 db_xref=InterPro:IPR000182 locus_tag=Spro_1014 note='PFAM: GCN5-related N-acetyltransferase; KEGG: oan:Oant_1313 GCN5-related N-acetyltransferase' product='GCN5-related N-acetyltransferase' protein_id=ABV40118.1 transl_table=11
CP000826	GenBank	CDS	1115646	1116761	+	1	.	codon_start=1 db_xref=GI:157321022 db_xref=InterPro:IPR002491 locus_tag=Spro_1015 note='PFAM: periplasmic binding protein; KEGG: yen:YE3190 hypothetical protein' product='periplasmic binding protein' protein_id=ABV40119.1 transl_table=11
CP000826	GenBank	CDS	1116754	1118877	+	1	.	codon_start=1 db_xref=GI:157321023 db_xref=InterPro:IPR000531 db_xref=InterPro:IPR010105 db_xref=InterPro:IPR010916 db_xref=InterPro:IPR012910 locus_tag=Spro_1016 note='TIGRFAM: TonB-dependent siderophore receptor; PFAM: TonB-dependent receptor; TonB-dependent receptor plug; KEGG: yen:YE3189 putative hydroxamate-type ferrisiderophore receptor' product='TonB-dependent siderophore receptor' protein…
CP000826	GenBank	CDS	1118967	1119485	+	1	.	codon_start=1 db_xref=GI:157321024 db_xref=InterPro:IPR000182 locus_tag=Spro_1017 note='PFAM: GCN5-related N-acetyltransferase; KEGG: pap:PSPA7_2969 probable acetyltransferase' product='GCN5-related N-acetyltransferase' protein_id=ABV40121.1 transl_table=11
CP000826	GenBank	CDS	1119602	1120126	+	1	.	EC_number=2.7.1.71 codon_start=1 db_xref=GI:157321025 db_xref=InterPro:IPR000623 locus_tag=Spro_1018 note='PFAM: shikimate kinase; KEGG: ypi:YpsIP31758_3143 shikimate kinase 2' product='Shikimate kinase' protein_id=ABV40122.1 transl_table=11
CP000826	GenBank	CDS	1120146	1120919	+	-1	.	codon_start=1 db_xref=GI:157321026 db_xref=InterPro:IPR000005 locus_tag=Spro_1019 note='PFAM: helix-turn-helix- domain containing protein AraC type; KEGG: bur:Bcep18194_B1773 transcriptional regulator, AraC family' product='transcriptional regulator, AraC family' protein_id=ABV40123.1 transl_table=11
CP000826	GenBank	CDS	1121020	1121424	+	1	.	codon_start=1 db_xref=GI:157321027 locus_tag=Spro_1020 note='KEGG: cvi:CV_3714 hypothetical protein' product='hypothetical protein' protein_id=ABV40124.1 transl_table=11
CP000826	GenBank	CDS	1121543	1121671	+	1	.	codon_start=1 db_xref=GI:157321028 locus_tag=Spro_1021 note='KEGG: kpn:KPN_00333 hypothetical protein' product='hypothetical protein' protein_id=ABV40125.1 transl_table=11
CP000826	GenBank	CDS	1121975	1122748	+	1	.	codon_start=1 db_xref=GI:157321029 db_xref=InterPro:IPR005471 db_xref=InterPro:IPR014757 locus_tag=Spro_1022 note='PFAM: regulatory protein IclR; Transcriptional regulator IclR; KEGG: bja:bll3245 transcriptional regulatory protein' product='transcriptional regulator, IclR family' protein_id=ABV40126.1 transl_table=11
CP000826	GenBank	CDS	1122935	1124509	+	1	.	codon_start=1 db_xref=GI:157321030 db_xref=InterPro:IPR004813 locus_tag=Spro_1023 note='PFAM: Oligopeptide transporter OPT superfamily protein; KEGG: vei:Veis_1103 oligopeptide transporter OPT superfamily protein' product='Oligopeptide transporter OPT superfamily protein' protein_id=ABV40127.1 transl_table=11
CP000826	GenBank	CDS	1124542	1125471	+	1	.	codon_start=1 db_xref=GI:157321031 db_xref=InterPro:IPR009561 locus_tag=Spro_1024 note='PFAM: protein of unknown function DUF1177; KEGG: vei:Veis_1102 protein of unknown function DUF1177' product='protein of unknown function DUF1177' protein_id=ABV40128.1 transl_table=11
CP000826	GenBank	CDS	1125476	1126153	+	1	.	codon_start=1 db_xref=GI:157321032 db_xref=InterPro:IPR010843 locus_tag=Spro_1025 note='PFAM: AroM family protein; KEGG: ssn:SSON_0366 protein of aro operon, regulated by AroR' product='AroM family protein' protein_id=ABV40129.1 transl_table=11
CP000826	GenBank	CDS	1126365	1126655	+	1	.	codon_start=1 db_xref=GI:157321033 db_xref=InterPro:IPR009664 locus_tag=Spro_1026 note='PFAM: protein of unknown function DUF1255; KEGG: ypi:YpsIP31758_3142 hypothetical protein' product='protein of unknown function DUF1255' protein_id=ABV40130.1 transl_table=11
CP000826	GenBank	CDS	1127367	1128278	+	-1	.	codon_start=1 db_xref=GI:157321034 db_xref=InterPro:IPR007476 locus_tag=Spro_1027 note='PFAM: putative exonuclease RdgC; KEGG: yen:YE3186 recombination associated protein RdgC' product='putative exonuclease RdgC' protein_id=ABV40131.1 transl_table=11
CP000826	GenBank	CDS	1128367	1130979	+	-1	.	codon_start=1 db_xref=GI:157321035 db_xref=InterPro:IPR000014 db_xref=InterPro:IPR001789 db_xref=InterPro:IPR002160 db_xref=InterPro:IPR003594 db_xref=InterPro:IPR003660 db_xref=InterPro:IPR003661 db_xref=InterPro:IPR004358 db_xref=InterPro:IPR005467 db_xref=InterPro:IPR013656 locus_tag=Spro_1028 note='TIGRFAM: PAS sensor protein; PFAM: response regulator receiver; ATP-binding region ATPase domai…
CP000826	GenBank	CDS	1131121	1132641	+	1	.	codon_start=1 db_xref=GI:157321036 db_xref=InterPro:IPR003439 db_xref=InterPro:IPR003593 locus_tag=Spro_1029 note='PFAM: ABC transporter related; SMART: AAA ATPase; KEGG: ent:Ent638_0289 ABC transporter related' product='ABC transporter-related protein' protein_id=ABV40133.1 transl_table=11
CP000826	GenBank	CDS	1132634	1133659	+	1	.	EC_number=3.6.3.17 codon_start=1 db_xref=GI:157321037 db_xref=InterPro:IPR001851 locus_tag=Spro_1030 note='PFAM: inner-membrane translocator; KEGG: kpn:KPN_04488 putative carbohydrate ABC transport system permease' product='Monosaccharide-transporting ATPase' protein_id=ABV40134.1 transl_table=11
CP000826	GenBank	CDS	1133759	1134703	+	1	.	codon_start=1 db_xref=GI:157321038 db_xref=InterPro:IPR001761 locus_tag=Spro_1031 note='PFAM: periplasmic binding protein/LacI transcriptional regulator; KEGG: kpn:KPN_04487 D-ribose periplasmic binding protein' product='periplasmic binding protein/LacI transcriptional regulator' protein_id=ABV40135.1 transl_table=11
CP000826	GenBank	CDS	1134767	1135453	+	1	.	codon_start=1 db_xref=GI:157321039 db_xref=InterPro:IPR010864 locus_tag=Spro_1032 note='PFAM: protein of unknown function DUF1498; KEGG: yps:YPTB3804 hypothetical protein' product='protein of unknown function DUF1498' protein_id=ABV40136.1 transl_table=11
CP000826	GenBank	CDS	1135465	1136325	+	1	.	EC_number=4.1.2.13 codon_start=1 db_xref=GI:157321040 db_xref=InterPro:IPR000771 locus_tag=Spro_1033 note='KEGG: ypi:YpsIP31758_4026 putative fructose-bisphosphate aldolase; TIGRFAM: ketose-bisphosphate aldolase; PFAM: ketose-bisphosphate aldolase class-II' product='ketose-bisphosphate aldolase' protein_id=ABV40137.1 transl_table=11
CP000826	GenBank	CDS	1136325	1137338	+	1	.	codon_start=1 db_xref=GI:157321041 db_xref=InterPro:IPR011611 locus_tag=Spro_1034 note='PFAM: PfkB domain protein; KEGG: yps:YPTB3802 PfkB family carbohydrate kinase' product='PfkB domain protein' protein_id=ABV40138.1 transl_table=11
CP000826	GenBank	CDS	1137313	1138053	+	-1	.	codon_start=1 db_xref=GI:157321042 db_xref=InterPro:IPR001789 db_xref=InterPro:IPR001867 locus_tag=Spro_1035 note='PFAM: response regulator receiver; transcriptional regulator domain protein; KEGG: ent:Ent638_0283 two component transcriptional regulator, winged helix family' product='two component transcriptional regulator, winged helix family' protein_id=ABV40139.1 transl_table=11
CP000826	GenBank	CDS	1138264	1139172	+	1	.	codon_start=1 db_xref=GI:157321043 db_xref=InterPro:IPR000600 locus_tag=Spro_1036 note='PFAM: ROK family protein; KEGG: kpn:KPN_00337 possible NAGC-like transcriptional regulator' product='ROK family protein' protein_id=ABV40140.1 transl_table=11
CP000826	GenBank	CDS	1139278	1139511	+	1	.	codon_start=1 db_xref=GI:157321044 locus_tag=Spro_1037 note='KEGG: ypi:YpsIP31758_3738 prevent-host-death family protein' product='prevent-host-death family protein' protein_id=ABV40141.1 transl_table=11
CP000826	GenBank	CDS	1139508	1139894	+	1	.	codon_start=1 db_xref=GI:157321045 db_xref=InterPro:IPR002716 locus_tag=Spro_1038 note='PFAM: PilT protein domain protein; KEGG: nmc:NMC1584 hypothetical protein' product='PilT protein domain protein' protein_id=ABV40142.1 transl_table=11
CP000826	GenBank	CDS	1139974	1143225	+	-1	.	codon_start=1 db_xref=GI:157321046 db_xref=InterPro:IPR003395 db_xref=InterPro:IPR004592 locus_tag=Spro_1039 note='TIGRFAM: exonuclease SbcC; PFAM: SMC domain protein; KEGG: ypp:YPDSF_2840 hypothetical protein' product='exonuclease SbcC' protein_id=ABV40143.1 transl_table=11
CP000826	GenBank	CDS	1143222	1144454	+	-1	.	codon_start=1 db_xref=GI:157321047 db_xref=InterPro:IPR004593 db_xref=InterPro:IPR004843 locus_tag=Spro_1040 note='TIGRFAM: nuclease SbcCD, D subunit; PFAM: metallophosphoesterase; KEGG: yen:YE3183 exonuclease SbcD' product='nuclease SbcCD, D subunit' protein_id=ABV40144.1 transl_table=11
CP000826	GenBank	CDS	1144656	1145345	+	1	.	codon_start=1 db_xref=GI:157321048 db_xref=InterPro:IPR001789 db_xref=InterPro:IPR001867 db_xref=InterPro:IPR011879 locus_tag=Spro_1041 note='TIGRFAM: phosphate regulon transcriptional regulatory protein PhoB; PFAM: response regulator receiver; transcriptional regulator domain protein; KEGG: ypi:YpsIP31758_3136 phosphate regulon transcriptional regulatory protein PhoB' product='two component tran…
CP000826	GenBank	CDS	1145370	1146686	+	1	.	codon_start=1 db_xref=GI:157321049 db_xref=InterPro:IPR000014 db_xref=InterPro:IPR003594 db_xref=InterPro:IPR003661 db_xref=InterPro:IPR004358 db_xref=InterPro:IPR005467 db_xref=InterPro:IPR013767 db_xref=InterPro:IPR014310 locus_tag=Spro_1042 note='KEGG: yen:YE3181 phosphate regulon sensor protein PhoR; TIGRFAM: PAS sensor protein; Phosphate regulon sensor kinase PhoR; PFAM: ATP-binding region A…
CP000826	GenBank	CDS	1146703	1147641	+	1	.	codon_start=1 db_xref=GI:157321050 db_xref=InterPro:IPR011862 locus_tag=Spro_1043 note='TIGRFAM: phosphate binding protein; KEGG: eca:ECA1112 putative phosphate binding protein' product='phosphate binding protein' protein_id=ABV40147.1 transl_table=11
CP000826	GenBank	CDS	1147850	1148956	+	1	.	codon_start=1 db_xref=GI:157321051 db_xref=InterPro:IPR002629 locus_tag=Spro_1044 note='PFAM: Methionine synthase vitamin-B12 independent; KEGG: eca:ECA1113 5-methyltetrahydropteroyltriglutamate--homocysteine methyltransferase' product='Methionine synthase vitamin-B12 independent' protein_id=ABV40148.1 transl_table=11
CP000826	GenBank	CDS	1149404	1150723	+	1	.	codon_start=1 db_xref=GI:157321052 db_xref=InterPro:IPR004685 locus_tag=Spro_1045 note='PFAM: branched-chain amino acid transport system II carrier protein; KEGG: yen:YE3179 branched-chain amino acid transport system II carrier protein' product='branched-chain amino acid transport system II carrier protein' protein_id=ABV40149.1 transl_table=11
CP000826	GenBank	CDS	1150795	1152201	+	1	.	codon_start=1 db_xref=GI:157321053 db_xref=InterPro:IPR004840 db_xref=InterPro:IPR004841 locus_tag=Spro_1046 note='PFAM: amino acid permease-associated region; KEGG: yen:YE3178 probable proline-specific permease' product='amino acid permease-associated region' protein_id=ABV40150.1 transl_table=11
CP000826	GenBank	CDS	1152424	1152687	+	-1	.	codon_start=1 db_xref=GI:157321054 locus_tag=Spro_1047 product='hypothetical protein' protein_id=ABV40151.1 transl_table=11
CP000826	GenBank	CDS	1152819	1154084	+	-1	.	codon_start=1 db_xref=GI:157321055 db_xref=InterPro:IPR006685 locus_tag=Spro_1048 note='PFAM: MscS Mechanosensitive ion channel; KEGG: ypi:YpsIP31758_1534 transporter, small conductance mechanosensitive ion channel (MscS) family' product='MscS Mechanosensitive ion channel' protein_id=ABV40152.1 transl_table=11
CP000826	GenBank	CDS	1154333	1156156	+	1	.	codon_start=1 db_xref=GI:157321056 db_xref=InterPro:IPR004185 db_xref=InterPro:IPR006047 db_xref=InterPro:IPR006589 locus_tag=Spro_1049 note='PFAM: glycoside hydrolase family 13 domain protein Ig domain protein region domain protein; alpha amylase catalytic region; SMART: alpha amylase catalytic sub domain; KEGG: yen:YE3177 putative maltodextrin glucosidase' product='alpha amylase catalytic regio…
CP000826	GenBank	CDS	1156173	1156664	+	-1	.	codon_start=1 db_xref=GI:157321057 db_xref=InterPro:IPR000792 locus_tag=Spro_1050 note='PFAM: regulatory protein LuxR; KEGG: gme:Gmet_2158 two component transcriptional regulator, LuxR family' product='transcriptional regulator, LuxR family' protein_id=ABV40154.1 transl_table=11
CP000826	GenBank	CDS	1156692	1157216	+	-1	.	codon_start=1 db_xref=GI:157321058 db_xref=InterPro:IPR014779 locus_tag=Spro_1051 note='PFAM: Fimbrial protein; KEGG: shm:Shewmr7_3393 fimbrial protein' product='Fimbrial protein' protein_id=ABV40155.1 transl_table=11
CP000826	GenBank	CDS	1157231	1158268	+	-1	.	codon_start=1 db_xref=GI:157321059 db_xref=InterPro:IPR014779 locus_tag=Spro_1052 note='PFAM: Fimbrial protein; KEGG: ent:Ent638_1072 fimbrial protein' product='Fimbrial protein' protein_id=ABV40156.1 transl_table=11
CP000826	GenBank	CDS	1158265	1160778	+	-1	.	codon_start=1 db_xref=GI:157321060 db_xref=InterPro:IPR000015 locus_tag=Spro_1053 note='PFAM: fimbrial biogenesis outer membrane usher protein; KEGG: kpn:KPN_00277 putative fimbrial usher' product='fimbrial biogenesis outer membrane usher protein' protein_id=ABV40157.1 transl_table=11
CP000826	GenBank	CDS	1160811	1161515	+	-1	.	codon_start=1 db_xref=GI:157321061 db_xref=InterPro:IPR001829 locus_tag=Spro_1054 note='PFAM: pili assembly chaperone; KEGG: sec:SC0176 putative fimbrial chaparone' product='pili assembly chaperone' protein_id=ABV40158.1 transl_table=11
CP000826	GenBank	CDS	1161570	1162151	+	-1	.	codon_start=1 db_xref=GI:157321062 db_xref=InterPro:IPR014779 locus_tag=Spro_1055 note='PFAM: Fimbrial protein; KEGG: shm:Shewmr7_3393 fimbrial protein' product='Fimbrial protein' protein_id=ABV40159.1 transl_table=11
CP000826	GenBank	CDS	1162537	1163130	+	-1	.	codon_start=1 db_xref=GI:157321063 db_xref=InterPro:IPR002104 locus_tag=Spro_1056 note='PFAM: integrase family protein; KEGG: ecv:APECO1_1681 hypothetical protein' product='integrase family protein' protein_id=ABV40160.1 transl_table=11
CP000826	GenBank	CDS	1163245	1165008	+	-1	.	EC_number=2.3.2.2 codon_start=1 db_xref=GI:157321064 db_xref=InterPro:IPR000101 locus_tag=Spro_1057 note='KEGG: yen:YE3175 gamma-glutamyltranspeptidase precursor; TIGRFAM: gamma-glutamyltransferase; PFAM: gamma-glutamyltranspeptidase' product=gamma-glutamyltransferase protein_id=ABV40161.1 transl_table=11
CP000826	GenBank	CDS	1165239	1165841	+	-1	.	codon_start=1 db_xref=GI:157321065 db_xref=InterPro:IPR000866 db_xref=InterPro:IPR013740 locus_tag=Spro_1058 note='PFAM: alkyl hydroperoxide reductase/ Thiol specific antioxidant/ Mal allergen; Redoxin domain protein; KEGG: ypi:YpsIP31758_3126 antioxidant, AhpC/TSA family' product='alkyl hydroperoxide reductase/ Thiol specific antioxidant/ Mal allergen' protein_id=ABV40162.1 transl_table=11
CP000826	GenBank	CDS	1166071	1166652	+	-1	.	EC_number=3.1.4.14 codon_start=1 db_xref=GI:157321066 db_xref=InterPro:IPR007431 locus_tag=Spro_1059 note='PFAM: protein of unknown function DUF479; KEGG: yen:YE3173 hypothetical protein' product='(Acyl-carrier-protein) phosphodiesterase' protein_id=ABV40163.1 transl_table=11
CP000826	GenBank	CDS	1166773	1167843	+	1	.	codon_start=1 db_xref=GI:157321067 db_xref=InterPro:IPR003699 locus_tag=Spro_1060 note='TIGRFAM: S-adenosylmethionine--tRNA-ribosyltransferase-isomerase; PFAM: Queuosine biosynthesis protein; KEGG: ypp:YPDSF_2827 S-adenosylmethionine:tRNA ribosyltransferase-isomerase' product='S-adenosylmethionine--tRNA-ribosyltransferase- isomerase' protein_id=ABV40164.1 transl_table=11
CP000826	GenBank	CDS	1167916	1169040	+	1	.	EC_number=2.4.2.29 codon_start=1 db_xref=GI:157321068 db_xref=InterPro:IPR002616 db_xref=InterPro:IPR004803 locus_tag=Spro_1061 note='KEGG: ypi:YpsIP31758_3123 queuine tRNA-ribosyltransferase; TIGRFAM: tRNA-guanine transglycosylase, various specificities; queuine tRNA-ribosyltransferase; PFAM: Queuine/other tRNA-ribosyltransferase' product='queuine tRNA-ribosyltransferase' protein_id=ABV40165.1 t…
CP000826	GenBank	CDS	1169074	1169406	+	1	.	codon_start=1 db_xref=GI:157321069 db_xref=InterPro:IPR003849 locus_tag=Spro_1062 note='TIGRFAM: preprotein translocase, YajC subunit; PFAM: YajC family protein; KEGG: yen:YE3165 hypothetical protein' product='preprotein translocase, YajC subunit' protein_id=ABV40166.1 transl_table=11
CP000826	GenBank	CDS	1169432	1171279	+	1	.	codon_start=1 db_xref=GI:157321070 db_xref=InterPro:IPR003335 db_xref=InterPro:IPR005791 locus_tag=Spro_1063 note='TIGRFAM: protein-export membrane protein, SecD/SecF family; protein-export membrane protein SecD; PFAM: SecD/SecF/SecDF export membrane protein; KEGG: yen:YE3164 protein-export membrane protein SecD' product='protein-export membrane protein SecD' protein_id=ABV40167.1 transl_table=11
CP000826	GenBank	CDS	1171290	1172258	+	1	.	codon_start=1 db_xref=GI:157321071 db_xref=InterPro:IPR003335 db_xref=InterPro:IPR005665 locus_tag=Spro_1064 note='TIGRFAM: protein-export membrane protein, SecD/SecF family; protein-export membrane protein SecF; PFAM: SecD/SecF/SecDF export membrane protein; KEGG: yen:YE3163 protein-export membrane protein SecF' product='protein-export membrane protein SecF' protein_id=ABV40168.1 transl_table=11
CP000826	GenBank	CDS	1172318	1172938	+	-1	.	codon_start=1 db_xref=GI:157321072 db_xref=InterPro:IPR000792 db_xref=InterPro:IPR001789 locus_tag=Spro_1065 note='PFAM: regulatory protein LuxR; response regulator receiver; KEGG: stm:STM1387 response regulator' product='two component transcriptional regulator, LuxR family' protein_id=ABV40169.1 transl_table=11
CP000826	GenBank	CDS	1172913	1174670	+	-1	.	codon_start=1 db_xref=GI:157321073 db_xref=InterPro:IPR003594 db_xref=InterPro:IPR003661 db_xref=InterPro:IPR004358 db_xref=InterPro:IPR005467 locus_tag=Spro_1066 note='PFAM: ATP-binding region ATPase domain protein; histidine kinase A domain protein; KEGG: yen:YE1614 tetrathionate reductase complex: sensory transduction histidine kinase' product='histidine kinase' protein_id=ABV40170.1 transl_ta…
CP000826	GenBank	CDS	1174824	1175558	+	1	.	codon_start=1 db_xref=GI:157321074 db_xref=InterPro:IPR001450 locus_tag=Spro_1067 note='PFAM: 4Fe-4S ferredoxin iron-sulfur binding domain protein; KEGG: yen:YE1615 tetrathionate reductase subunit B' product='4Fe-4S ferredoxin iron-sulfur binding domain protein' protein_id=ABV40171.1 transl_table=11
CP000826	GenBank	CDS	1175555	1176613	+	1	.	codon_start=1 db_xref=GI:157321075 db_xref=InterPro:IPR005614 locus_tag=Spro_1068 note='PFAM: Polysulphide reductase NrfD; KEGG: yen:YE1616 tetrathionate reductase subunit C' product='Polysulphide reductase NrfD' protein_id=ABV40172.1 transl_table=11
CP000826	GenBank	CDS	1176606	1179689	+	1	.	codon_start=1 db_xref=GI:157321076 db_xref=InterPro:IPR006657 locus_tag=Spro_1069 note='PFAM: molydopterin dinucleotide-binding region; KEGG: yen:YE1617 tetrathionate reductase subunit A' product='molydopterin dinucleotide-binding region' protein_id=ABV40173.1 transl_table=11
CP000826	GenBank	CDS	1179735	1180289	+	-1	.	codon_start=1 db_xref=GI:157321077 locus_tag=Spro_1070 note='KEGG: eca:ECA1124 putative lipoprotein' product='putative lipoprotein' protein_id=ABV40174.1 transl_table=11
CP000826	GenBank	CDS	1180477	1180926	+	1	.	codon_start=1 db_xref=GI:157321078 db_xref=InterPro:IPR003796 db_xref=InterPro:IPR005144 locus_tag=Spro_1071 note='PFAM: ATP-cone domain protein; KEGG: ypi:YpsIP31758_3118 transcriptional regulator, NrdR family' product='ATP-cone domain protein' protein_id=ABV40175.1 transl_table=11
CP000826	GenBank	CDS	1180937	1182046	+	1	.	EC_number=3.5.4.26 EC_number=1.1.1.193 codon_start=1 db_xref=GI:157321079 db_xref=InterPro:IPR002125 db_xref=InterPro:IPR002734 db_xref=InterPro:IPR004794 db_xref=InterPro:IPR011549 locus_tag=Spro_1072 note='KEGG: yen:YE3161 riboflavin biosynthesis protein RibD [includes: diaminohydroxyphosphoribosylaminopyrimidine deaminase; 5-amino-6-(5-phosphoribosylamino)uracil reductase; TIGRFAM: riboflavin …
CP000826	GenBank	CDS	1182166	1182636	+	1	.	EC_number=2.5.1.9 codon_start=1 db_xref=GI:157321080 db_xref=InterPro:IPR002180 locus_tag=Spro_1073 note='KEGG: yen:YE3160 6,7-dimethyl-8-ribityllumazine synthase; TIGRFAM: 6,7-dimethyl-8-ribityllumazine synthase; PFAM: 67-dimethyl-8-ribityllumazine synthase' product='6,7-dimethyl-8-ribityllumazine synthase' protein_id=ABV40177.1 transl_table=11
CP000826	GenBank	CDS	1182657	1183073	+	1	.	codon_start=1 db_xref=GI:157321081 db_xref=InterPro:IPR006027 db_xref=InterPro:IPR011605 locus_tag=Spro_1074 note='TIGRFAM: transcription antitermination factor NusB; PFAM: NusB/RsmB/TIM44; KEGG: ypi:YpsIP31758_3115 transcription antitermination factor NusB' product='NusB antitermination factor' protein_id=ABV40178.1 transl_table=11
CP000826	GenBank	CDS	1183126	1184109	+	1	.	EC_number=2.7.4.16 codon_start=1 db_xref=GI:157321082 db_xref=InterPro:IPR006283 db_xref=InterPro:IPR010918 locus_tag=Spro_1075 note='KEGG: yen:YE3158 thiamine-monophosphate kinase; TIGRFAM: thiamine-monophosphate kinase; PFAM: AIR synthase related protein domain protein' product='thiamine-monophosphate kinase' protein_id=ABV40179.1 transl_table=11
CP000826	GenBank	CDS	1184111	1184605	+	1	.	codon_start=1 db_xref=GI:157321083 db_xref=InterPro:IPR007686 locus_tag=Spro_1076 note='PFAM: phosphatidylglycerophosphatase A; KEGG: yen:YE3157 phosphatidylglycerophosphatase A' product='phosphatidylglycerophosphatase A' protein_id=ABV40180.1 transl_table=11
CP000826	GenBank	CDS	1184649	1185623	+	-1	.	codon_start=1 db_xref=GI:157321084 db_xref=InterPro:IPR001395 locus_tag=Spro_1077 note='PFAM: aldo/keto reductase; KEGG: ecp:ECP_0478 putative oxidoreductase' product='aldo/keto reductase' protein_id=ABV40181.1 transl_table=11
CP000826	GenBank	CDS	1185731	1187596	+	-1	.	codon_start=1 db_xref=GI:157321085 db_xref=InterPro:IPR005474 db_xref=InterPro:IPR005475 db_xref=InterPro:IPR005476 db_xref=InterPro:IPR005477 locus_tag=Spro_1078 note='TIGRFAM: deoxyxylulose-5-phosphate synthase; PFAM: Transketolase central region; Transketolase domain protein; KEGG: sbo:SBO_0314 1-deoxyxylulose-5-phosphate synthase' product='deoxyxylulose-5-phosphate synthase' protein_id=ABV401…
CP000826	GenBank	CDS	1187631	1188551	+	-1	.	codon_start=1 db_xref=GI:157321086 db_xref=InterPro:IPR000092 locus_tag=Spro_1079 note='PFAM: Polyprenyl synthetase; KEGG: yen:YE3154 geranyltranstransferase' product='Polyprenyl synthetase' protein_id=ABV40183.1 transl_table=11
CP000826	GenBank	CDS	1188557	1188820	+	-1	.	codon_start=1 db_xref=GI:157321087 db_xref=InterPro:IPR003761 locus_tag=Spro_1080 note='TIGRFAM: exodeoxyribonuclease VII, small subunit; PFAM: Exonuclease VII small subunit; KEGG: eca:ECA1133 exodeoxyribonuclease VII small subunit' product='exodeoxyribonuclease VII, small subunit' protein_id=ABV40184.1 transl_table=11
CP000826	GenBank	CDS	1189053	1190501	+	1	.	codon_start=1 db_xref=GI:157321088 db_xref=InterPro:IPR001763 db_xref=InterPro:IPR003720 db_xref=InterPro:IPR004114 locus_tag=Spro_1081 note='TIGRFAM: thiamine biosynthesis/tRNA modification protein ThiI; PFAM: thiamine biosynthesis protein; THUMP domain protein; KEGG: eca:ECA1134 thiamine biosynthesis protein' product='thiamine biosynthesis/tRNA modification protein ThiI' protein_id=ABV40185.1 t…
CP000826	GenBank	CDS	1190536	1191126	+	-1	.	codon_start=1 db_xref=GI:157321089 db_xref=InterPro:IPR002818 db_xref=InterPro:IPR006287 locus_tag=Spro_1082 note='TIGRFAM: DJ-1 family protein; PFAM: ThiJ/PfpI domain protein; KEGG: eca:ECA1135 4-methyl-5b-hydroxyethyl)-thiazole monophosphate biosynthesis protein' product='DJ-1 family protein' protein_id=ABV40186.1 transl_table=11
CP000826	GenBank	CDS	1191089	1192000	+	-1	.	EC_number=1.1.1.169 codon_start=1 db_xref=GI:157321090 db_xref=InterPro:IPR003710 db_xref=InterPro:IPR013332 db_xref=InterPro:IPR013752 locus_tag=Spro_1083 note='KEGG: yen:YE3149 2-dehydropantoate 2-reductase; TIGRFAM: 2-dehydropantoate 2-reductase; PFAM: Ketopantoate reductase ApbA/PanE domain protein' product='2-dehydropantoate 2-reductase' protein_id=ABV40187.1 transl_table=11
CP000826	GenBank	CDS	1192183	1192674	+	1	.	codon_start=1 db_xref=GI:157321091 db_xref=InterPro:IPR007551 locus_tag=Spro_1084 note='PFAM: protein of unknown function DUF520; KEGG: yen:YE3147 hypothetical protein' product='protein of unknown function DUF520' protein_id=ABV40188.1 transl_table=11
CP000826	GenBank	CDS	1192878	1194242	+	-1	.	codon_start=1 db_xref=GI:157321092 db_xref=InterPro:IPR005828 db_xref=InterPro:IPR007114 db_xref=InterPro:IPR011701 locus_tag=Spro_1085 note='PFAM: General substrate transporter; major facilitator superfamily MFS_1; KEGG: yen:YE3146 putative transporter' product='major facilitator superfamily MFS_1' protein_id=ABV40189.1 transl_table=11
CP000826	GenBank	CDS	1194443	1195333	+	-1	.	codon_start=1 db_xref=GI:157321093 db_xref=InterPro:IPR000537 db_xref=InterPro:IPR006369 locus_tag=Spro_1086 note='TIGRFAM: protoheme IX farnesyltransferase; PFAM: UbiA prenyltransferase; KEGG: ent:Ent638_0895 protoheme IX farnesyltransferase' product='protoheme IX farnesyltransferase' protein_id=ABV40190.1 transl_table=11
CP000826	GenBank	CDS	1195351	1195689	+	-1	.	codon_start=1 db_xref=GI:157321094 db_xref=InterPro:IPR005171 db_xref=InterPro:IPR014210 locus_tag=Spro_1087 note='TIGRFAM: Cytochrome o ubiquinol oxidase subunit IV; PFAM: cytochrome C oxidase subunit IV; KEGG: ypi:YpsIP31758_3101 cytochrome o ubiquinol oxidase, subunit IV' product='Cytochrome o ubiquinol oxidase subunit IV' protein_id=ABV40191.1 transl_table=11
CP000826	GenBank	CDS	1195686	1196303	+	-1	.	codon_start=1 db_xref=GI:157321095 db_xref=InterPro:IPR000298 db_xref=InterPro:IPR014206 locus_tag=Spro_1088 note='TIGRFAM: Cytochrome o ubiquinol oxidase subunit III; PFAM: cytochrome c oxidase subunit III; KEGG: yen:YE3143 cytochrome o ubiquinol oxidase subunit III' product='Cytochrome o ubiquinol oxidase subunit III' protein_id=ABV40192.1 transl_table=11
CP000826	GenBank	CDS	1196293	1198284	+	-1	.	EC_number=1.9.3.1 codon_start=1 db_xref=GI:157321096 db_xref=InterPro:IPR000883 db_xref=InterPro:IPR014207 locus_tag=Spro_1089 note='KEGG: yen:YE3142 cytochrome o ubiquinol oxidase subunit I; TIGRFAM: Cytochrome o ubiquinol oxidase subunit I; PFAM: cytochrome c oxidase subunit I' product='Cytochrome o ubiquinol oxidase subunit I' protein_id=ABV40193.1 transl_table=11
CP000826	GenBank	CDS	1198288	1199238	+	-1	.	codon_start=1 db_xref=GI:157321097 db_xref=InterPro:IPR002429 db_xref=InterPro:IPR006333 db_xref=InterPro:IPR010514 db_xref=InterPro:IPR011759 locus_tag=Spro_1090 note='TIGRFAM: ubiquinol oxidase, subunit II; PFAM: cytochrome c oxidase subunit II; COX aromatic rich domain protein; KEGG: yen:YE3141 cytochrome o ubiquinol oxidase subunit II' product='ubiquinol oxidase, subunit II' protein_id=ABV401…
CP000826	GenBank	CDS	1199679	1201157	+	-1	.	codon_start=1 db_xref=GI:157321098 db_xref=InterPro:IPR004752 db_xref=InterPro:IPR007114 db_xref=InterPro:IPR011701 locus_tag=Spro_1091 note='TIGRFAM: AmpG-related permease; PFAM: major facilitator superfamily MFS_1; KEGG: yen:YE3139 beta-lactamase induction signal transducer AmpG' product='AmpG-related permease' protein_id=ABV40195.1 transl_table=11
CP000826	GenBank	CDS	1201211	1201789	+	-1	.	codon_start=1 db_xref=GI:157321099 db_xref=InterPro:IPR005619 locus_tag=Spro_1092 note='PFAM: Uncharacterized lipoprotein; KEGG: ypi:YpsIP31758_3095 putative lipoprotein' product='Uncharacterized lipoprotein' protein_id=ABV40196.1 transl_table=11
CP000826	GenBank	CDS	1202151	1202465	+	1	.	codon_start=1 db_xref=GI:157321100 db_xref=InterPro:IPR002634 locus_tag=Spro_1093 note='PFAM: BolA family protein; KEGG: kpn:KPN_00397 possible regulator of murein genes' product='BolA family protein' protein_id=ABV40197.1 transl_table=11
CP000826	GenBank	CDS	1202832	1204136	+	1	.	codon_start=1 db_xref=GI:157321101 db_xref=InterPro:IPR001179 db_xref=InterPro:IPR005215 db_xref=InterPro:IPR008880 db_xref=InterPro:IPR008881 locus_tag=Spro_1094 note='TIGRFAM: trigger factor; PFAM: peptidylprolyl isomerase FKBP-type; trigger factor domain protein; trigger factor domain; KEGG: ypi:YpsIP31758_3093 trigger factor' product='trigger factor' protein_id=ABV40198.1 transl_table=11
CP000826	GenBank	CDS	1204575	1205198	+	1	.	EC_number=3.4.21.92 codon_start=1 db_xref=GI:157321102 db_xref=InterPro:IPR001907 locus_tag=Spro_1095 note='KEGG: yen:YE3134 ATP-dependent Clp protease proteolytic subunit ClpP; TIGRFAM: ATP-dependent Clp protease, proteolytic subunit ClpP; PFAM: peptidase S14 ClpP' product='ATP-dependent Clp protease, proteolytic subunit ClpP' protein_id=ABV40199.1 transl_table=11
CP000826	GenBank	CDS	1205361	1206632	+	1	.	codon_start=1 db_xref=GI:157321103 db_xref=InterPro:IPR003593 db_xref=InterPro:IPR004487 db_xref=InterPro:IPR010603 db_xref=InterPro:IPR013093 locus_tag=Spro_1096 note='KEGG: yen:YE3133 ATP-dependent Clp protease ATP-binding subunit ClpX; TIGRFAM: ATP-dependent Clp protease, ATP-binding subunit ClpX; PFAM: zinc finger C4 domain protein; ATPase AAA-2 domain protein; SMART: AAA ATPase' product='ATP…
CP000826	GenBank	CDS	1206828	1209182	+	1	.	EC_number=3.4.21.53 codon_start=1 db_xref=GI:157321104 db_xref=InterPro:IPR000767 db_xref=InterPro:IPR001984 db_xref=InterPro:IPR003111 db_xref=InterPro:IPR003593 db_xref=InterPro:IPR003959 db_xref=InterPro:IPR004815 db_xref=InterPro:IPR008268 db_xref=InterPro:IPR008269 db_xref=InterPro:IPR011704 locus_tag=Spro_1097 note='KEGG: yen:YE3132 ATP-dependent protease La; TIGRFAM: ATP-dependent protease…
CP000826	GenBank	CDS	1209366	1209671	+	1	.	codon_start=1 db_xref=GI:157321105 db_xref=InterPro:IPR000119 locus_tag=Spro_1098 note='PFAM: histone family protein DNA-binding protein; KEGG: sdy:SDY_0292 DNA-binding protein HU-beta' product='histone family protein DNA-binding protein' protein_id=ABV40202.1 transl_table=11
CP000826	GenBank	CDS	1209854	1211737	+	1	.	codon_start=1 db_xref=GI:157321106 db_xref=InterPro:IPR000297 locus_tag=Spro_1099 note='PFAM: PpiC-type peptidyl-prolyl cis-trans isomerase; KEGG: yen:YE3130 peptidyl-prolyl cis-trans isomerase D' product='PpiC-type peptidyl-prolyl cis-trans isomerase' protein_id=ABV40203.1 transl_table=11
CP000826	GenBank	CDS	1211877	1212266	+	1	.	codon_start=1 db_xref=GI:157321107 db_xref=InterPro:IPR004509 locus_tag=Spro_1100 note='TIGRFAM: competence protein ComEA helix-hairpin-helix repeat protein; KEGG: eca:ECA1153 hypothetical protein' product='competence protein ComEA helix-hairpin-helix repeat protein' protein_id=ABV40204.1 transl_table=11
CP000826	GenBank	CDS	1212422	1212835	+	1	.	codon_start=1 db_xref=GI:157321108 db_xref=InterPro:IPR006683 db_xref=InterPro:IPR006684 locus_tag=Spro_1101 note='PFAM: thioesterase superfamily protein; KEGG: ent:Ent638_0910 thioesterase superfamily protein' product='thioesterase superfamily protein' protein_id=ABV40205.1 transl_table=11
CP000826	GenBank	CDS	1212871	1213569	+	-1	.	codon_start=1 db_xref=GI:157321109 db_xref=InterPro:IPR004479 locus_tag=Spro_1102 note='TIGRFAM: exsB protein; PFAM: ExsB family protein; KEGG: eca:ECA1155 hypothetical protein' product='exsB protein' protein_id=ABV40206.1 transl_table=11
CP000826	GenBank	CDS	1213688	1215415	+	-1	.	codon_start=1 db_xref=GI:157321110 db_xref=InterPro:IPR000914 locus_tag=Spro_1103 note='PFAM: extracellular solute-binding protein family 5; KEGG: yen:YE3126 hypothetical protein' product='extracellular solute-binding protein family 5' protein_id=ABV40207.1 transl_table=11
CP000826	GenBank	CDS	1215520	1216344	+	1	.	codon_start=1 db_xref=GI:157321111 db_xref=InterPro:IPR000150 db_xref=InterPro:IPR005834 db_xref=InterPro:IPR006379 db_xref=InterPro:IPR006380 db_xref=InterPro:IPR013200 locus_tag=Spro_1104 note='TIGRFAM: Cof-like hydrolase; HAD-superfamily hydrolase, subfamily IIB; PFAM: Haloacid dehalogenase domain protein hydrolase; sucrose-6F-phosphate phosphohydrolase; Haloacid dehalogenase domain protein hy…
CP000826	GenBank	CDS	1216406	1217449	+	-1	.	codon_start=1 db_xref=GI:157321112 db_xref=InterPro:IPR001926 locus_tag=Spro_1105 note='PFAM: Pyridoxal-5'-phosphate-dependent protein beta subunit; KEGG: yen:YE3124 putative pyridoxal-phosphate dependent protein' product='Pyridoxal-5'-phosphate-dependent protein beta subunit' protein_id=ABV40209.1 transl_table=11
CP000826	GenBank	CDS	1217569	1218030	+	1	.	codon_start=1 db_xref=GI:157321113 db_xref=InterPro:IPR000485 locus_tag=Spro_1106 note='PFAM: regulatory protein AsnC/Lrp family; KEGG: yen:YE3123 probable AsnC-family regulatory protein' product='transcriptional regulator, AsnC family' protein_id=ABV40210.1 transl_table=11
CP000826	GenBank	CDS	1218122	1219897	+	1	.	codon_start=1 db_xref=GI:157321114 db_xref=InterPro:IPR001140 db_xref=InterPro:IPR003439 db_xref=InterPro:IPR003593 db_xref=InterPro:IPR011527 locus_tag=Spro_1107 note='PFAM: ABC transporter transmembrane region; ABC transporter related; SMART: AAA ATPase; KEGG: yen:YE3122 probable ABC transporter (ATP-binding protein)' product='ABC transporter-related protein' protein_id=ABV40211.1 transl_table=…
CP000826	GenBank	CDS	1219890	1221668	+	1	.	codon_start=1 db_xref=GI:157321115 db_xref=InterPro:IPR001140 db_xref=InterPro:IPR003439 db_xref=InterPro:IPR003593 db_xref=InterPro:IPR011527 locus_tag=Spro_1108 note='PFAM: ABC transporter transmembrane region; ABC transporter related; SMART: AAA ATPase; KEGG: yen:YE3121 probable ATP transporter (ATP-binding protein)' product='ABC transporter-related protein' protein_id=ABV40212.1 transl_table=…
CP000826	GenBank	CDS	1221963	1222301	+	1	.	codon_start=1 db_xref=GI:157321116 db_xref=InterPro:IPR002187 db_xref=InterPro:IPR002332 locus_tag=Spro_1109 note='PFAM: nitrogen regulatory protein P-II; KEGG: yen:YE3120 nitrogen regulatory protein P-II' product='nitrogen regulatory protein P-II' protein_id=ABV40213.1 transl_table=11
CP000826	GenBank	CDS	1222338	1223624	+	1	.	codon_start=1 db_xref=GI:157321117 db_xref=InterPro:IPR001905 db_xref=InterPro:IPR010256 locus_tag=Spro_1110 note='TIGRFAM: ammonium transporter; PFAM: Rh family protein/ammonium transporter; KEGG: yen:YE3119 probable ammonium transporter' product='ammonium transporter' protein_id=ABV40214.1 transl_table=11
CP000826	GenBank	CDS	1223721	1224584	+	-1	.	EC_number=3.1.2.2 codon_start=1 db_xref=GI:157321118 db_xref=InterPro:IPR003703 locus_tag=Spro_1111 note='KEGG: yps:YPTB0975 acyl-CoA thioesterase II; TIGRFAM: acyl-CoA thioesterase II; PFAM: acyl-CoA thioesterase' product='acyl-CoA thioesterase II' protein_id=ABV40215.1 transl_table=11
CP000826	GenBank	CDS	1224815	1225306	+	1	.	codon_start=1 db_xref=GI:157321119 locus_tag=Spro_1112 note='KEGG: yen:YE3117 putative lipoprotein' product='putative lipoprotein' protein_id=ABV40216.1 transl_table=11
CP000826	GenBank	CDS	1225372	1225686	+	-1	.	codon_start=1 db_xref=GI:157321120 db_xref=InterPro:IPR014048 locus_tag=Spro_1113 note='TIGRFAM: methylated-DNA--protein-cysteine methyltransferase; PFAM: Methylated-DNA-[protein]-cysteine S-methyltransferase DNA binding; KEGG: yen:YE3116 putative 6-O-methylguanine DNA methyltransferase family protein' product='methylated-DNA--protein-cysteine methyltransferase' protein_id=ABV40217.1 transl_table…
CP000826	GenBank	CDS	1226170	1228146	+	-1	.	codon_start=1 db_xref=GI:157321121 db_xref=InterPro:IPR001279 locus_tag=Spro_1114 note='PFAM: beta-lactamase domain protein; KEGG: stt:t1012 putative hydrolase' product='beta-lactamase domain protein' protein_id=ABV40218.1 transl_table=11
CP000826	GenBank	CDS	1228571	1229914	+	-1	.	codon_start=1 db_xref=GI:157321122 db_xref=InterPro:IPR006043 db_xref=InterPro:IPR011547 locus_tag=Spro_1115 note='PFAM: Xanthine/uracil/vitamin C permease; sulphate transporter; KEGG: kpn:KPN_02555 putative xanthine/uracil/vitamin C permease' product='Xanthine/uracil/vitamin C permease' protein_id=ABV40219.1 transl_table=11
CP000826	GenBank	CDS	1229997	1231784	+	-1	.	EC_number=3.5.4.2 codon_start=1 db_xref=GI:157321123 db_xref=InterPro:IPR006680 db_xref=InterPro:IPR011550 locus_tag=Spro_1116 note='PFAM: amidohydrolase; KEGG: kpn:KPN_02554 putative amidohydrolase' product='Adenine deaminase' protein_id=ABV40220.1 transl_table=11
CP000826	GenBank	CDS	1231922	1232854	+	1	.	codon_start=1 db_xref=GI:157321124 db_xref=InterPro:IPR000847 db_xref=InterPro:IPR005119 locus_tag=Spro_1117 note='PFAM: regulatory protein LysR; LysR substrate-binding; KEGG: kpn:KPN_02553 putative transcriptional regulator (LysR family)' product='transcriptional regulator, LysR family' protein_id=ABV40221.1 transl_table=11
CP000826	GenBank	CDS	1232932	1233135	+	-1	.	codon_start=1 db_xref=GI:157321125 db_xref=InterPro:IPR007985 locus_tag=Spro_1118 note='PFAM: Haemolysin expression modulating family protein; KEGG: eca:ECA1165 haemolysin expression modulating protein' product='Haemolysin expression modulating family protein' protein_id=ABV40222.1 transl_table=11
CP000826	GenBank	CDS	1233191	1233559	+	-1	.	codon_start=1 db_xref=GI:157321126 locus_tag=Spro_1119 note='KEGG: yen:YE3114 hypothetical protein' product='conserved hypothetical protein' protein_id=ABV40223.1 transl_table=11
CP000826	GenBank	CDS	1233722	1234075	+	-1	.	codon_start=1 db_xref=GI:157321127 db_xref=InterPro:IPR000886 locus_tag=Spro_1120 note='KEGG: yps:YPTB0980 hypothetical protein' product='conserved hypothetical protein' protein_id=ABV40224.1 transl_table=11
CP000826	GenBank	CDS	1234525	1235238	+	1	.	codon_start=1 db_xref=GI:157321128 db_xref=InterPro:IPR003439 db_xref=InterPro:IPR003593 locus_tag=Spro_1121 note='PFAM: ABC transporter related; SMART: AAA ATPase; KEGG: yen:YE3111 ABC transport system ATP-binding protein' product='ABC transporter-related protein' protein_id=ABV40225.1 transl_table=11
CP000826	GenBank	CDS	1235235	1236092	+	1	.	codon_start=1 db_xref=GI:157321129 db_xref=InterPro:IPR001626 locus_tag=Spro_1122 note='PFAM: ABC-3 protein; KEGG: yen:YE3110 putative ABC-transporter membrane protein' product='ABC-3 protein' protein_id=ABV40226.1 transl_table=11
CP000826	GenBank	CDS	1236118	1236996	+	1	.	codon_start=1 db_xref=GI:157321130 db_xref=InterPro:IPR006127 db_xref=InterPro:IPR006128 db_xref=InterPro:IPR006129 locus_tag=Spro_1123 note='PFAM: periplasmic solute binding protein; KEGG: yen:YE3109 periplasmic solute binding protein' product='periplasmic solute binding protein' protein_id=ABV40227.1 transl_table=11
CP000826	GenBank	CDS	1237110	1237250	+	-1	.	codon_start=1 db_xref=GI:157321131 db_xref=InterPro:IPR000473 locus_tag=Spro_1124 note='PFAM: ribosomal protein L36; KEGG: stm:STM0470 putative 50S ribosomal protein L36 (second copy)' product='ribosomal protein L36' protein_id=ABV40228.1 transl_table=11
CP000826	GenBank	CDS	1237263	1237520	+	-1	.	codon_start=1 db_xref=GI:157321132 db_xref=InterPro:IPR002150 locus_tag=Spro_1125 note='PFAM: ribosomal protein L31; KEGG: eca:ECA1168 putative 50S ribosomal protein L31 (second copy)' product='ribosomal protein L31' protein_id=ABV40229.1 transl_table=11
CP000826	GenBank	CDS	1237701	1240847	+	-1	.	codon_start=1 db_xref=GI:157321133 db_xref=InterPro:IPR001036 db_xref=InterPro:IPR004764 locus_tag=Spro_1126 note='TIGRFAM: transporter, hydrophobe/amphiphile efflux-1 (HAE1) family; PFAM: acriflavin resistance protein; KEGG: yen:YE3101 multidrug efflux protein' product='transporter, hydrophobe/amphiphile efflux-1 (HAE1) family' protein_id=ABV40230.1 transl_table=11
CP000826	GenBank	CDS	1240865	1242052	+	-1	.	codon_start=1 db_xref=GI:157321134 db_xref=InterPro:IPR006143 locus_tag=Spro_1127 note='TIGRFAM: efflux transporter, RND family, MFP subunit; PFAM: secretion protein HlyD family protein; KEGG: yen:YE3100 multidrug efflux protein' product='efflux transporter, RND family, MFP subunit' protein_id=ABV40231.1 transl_table=11
CP000826	GenBank	CDS	1242195	1242878	+	1	.	codon_start=1 db_xref=GI:157321135 db_xref=InterPro:IPR001647 db_xref=InterPro:IPR013572 locus_tag=Spro_1128 note='PFAM: regulatory protein TetR; Tetracycline transcriptional repressor MAATS-type domain protein; KEGG: yen:YE3099 putative TetR-family transcriptional regulatory protein' product='transcriptional regulator, TetR family' protein_id=ABV40232.1 transl_table=11
CP000826	GenBank	CDS	1242889	1243242	+	1	.	codon_start=1 db_xref=GI:157321136 db_xref=InterPro:IPR003787 locus_tag=Spro_1129 note='PFAM: DsrE family protein; KEGG: ypi:YpsIP31758_3065 DsrE family protein' product='DsrE family protein' protein_id=ABV40233.1 transl_table=11
CP000826	GenBank	CDS	1243346	1246738	+	1	.	codon_start=1 db_xref=GI:157321137 db_xref=InterPro:IPR006685 db_xref=InterPro:IPR006686 locus_tag=Spro_1130 note='PFAM: MscS Mechanosensitive ion channel; KEGG: yen:YE3097 putative potassium efflux system' product='MscS Mechanosensitive ion channel' protein_id=ABV40234.1 transl_table=11
CP000826	GenBank	CDS	1246782	1246961	+	-1	.	codon_start=1 db_xref=GI:157321138 locus_tag=Spro_1131 note='KEGG: yen:YE3096 hypothetical protein' product='hypothetical protein' protein_id=ABV40235.1 transl_table=11
CP000826	GenBank	CDS	1247068	1247604	+	-1	.	codon_start=1 db_xref=GI:157321139 db_xref=InterPro:IPR010890 locus_tag=Spro_1132 note='PFAM: Primosomal replication priB and priC; KEGG: ypi:YpsIP31758_3062 primosomal replication protein N''' product='Primosomal replication priB and priC' protein_id=ABV40236.1 transl_table=11
CP000826	GenBank	CDS	1247755	1248135	+	1	.	codon_start=1 db_xref=GI:157321140 db_xref=InterPro:IPR007401 locus_tag=Spro_1133 note='PFAM: protein of unknown function DUF454; KEGG: yps:YPTB0990 hypothetical protein' product='protein of unknown function DUF454' protein_id=ABV40237.1 transl_table=11
CP000826	GenBank	CDS	1248204	1248800	+	1	.	EC_number=2.4.2.7 codon_start=1 db_xref=GI:157321141 db_xref=InterPro:IPR000836 db_xref=InterPro:IPR002375 db_xref=InterPro:IPR005764 locus_tag=Spro_1134 note='KEGG: yen:YE3094 adenine phosphoribosyltransferase; TIGRFAM: adenine phosphoribosyltransferase; PFAM: phosphoribosyltransferase' product='adenine phosphoribosyltransferase' protein_id=ABV40238.1 transl_table=11
CP000826	GenBank	CDS	1248884	1250836	+	1	.	EC_number=2.7.7.7 codon_start=1 db_xref=GI:157321142 db_xref=InterPro:IPR001270 db_xref=InterPro:IPR003593 db_xref=InterPro:IPR003959 db_xref=InterPro:IPR012763 locus_tag=Spro_1135 note='KEGG: yps:YPTB0992 DNA polymerase III, tau and gamma subunits; DNA elongation factor III; TIGRFAM: DNA polymerase III, subunits gamma and tau; PFAM: AAA ATPase central domain protein; SMART: AAA ATPase' product='…
CP000826	GenBank	CDS	1250878	1251207	+	1	.	codon_start=1 db_xref=GI:157321143 db_xref=InterPro:IPR004401 locus_tag=Spro_1136 note='PFAM: conserved hypothetical protein; KEGG: ypi:YpsIP31758_3058 conserved hypothetical protein TIGR00103' product='conserved hypothetical protein' protein_id=ABV40240.1 transl_table=11
CP000826	GenBank	CDS	1251207	1251812	+	1	.	codon_start=1 db_xref=GI:157321144 db_xref=InterPro:IPR000093 db_xref=InterPro:IPR006154 db_xref=InterPro:IPR006171 locus_tag=Spro_1137 note='KEGG: yen:YE3091 recombination protein RecR; TIGRFAM: recombination protein RecR; PFAM: RecR protein; TOPRIM domain protein; SMART: Toprim sub domain protein' product='recombination protein RecR' protein_id=ABV40241.1 transl_table=11
CP000826	GenBank	CDS	1251942	1253813	+	1	.	codon_start=1 db_xref=GI:157321145 db_xref=InterPro:IPR001404 db_xref=InterPro:IPR003594 locus_tag=Spro_1138 note='PFAM: heat shock protein Hsp90; ATP-binding region ATPase domain protein; KEGG: yen:YE3090 heat shock protein HtpG' product='heat shock protein Hsp90' protein_id=ABV40242.1 transl_table=11
CP000826	GenBank	CDS	1254018	1254662	+	1	.	EC_number=2.7.4.10 codon_start=1 db_xref=GI:157321146 db_xref=InterPro:IPR000850 db_xref=InterPro:IPR006259 db_xref=InterPro:IPR007862 db_xref=InterPro:IPR011769 locus_tag=Spro_1139 note='PFAM: adenylate kinase; adenylate kinase lid domain protein; KEGG: sfx:S0426 adenylate kinase' product='Nucleoside-triphosphate--adenylate kinase' protein_id=ABV40243.1 transl_table=11
CP000826	GenBank	CDS	1254831	1255964	+	1	.	codon_start=1 db_xref=GI:157321147 db_xref=InterPro:IPR008599 locus_tag=Spro_1140 note='PFAM: sugar diacid recognition domain protein; KEGG: sec:SC2489 putative regulatory protein' product='transcriptional regulator, CdaR' protein_id=ABV40244.1 transl_table=11
CP000826	GenBank	CDS	1256083	1257348	+	1	.	codon_start=1 db_xref=GI:157321148 db_xref=InterPro:IPR003474 db_xref=InterPro:IPR004680 locus_tag=Spro_1141 note='PFAM: Gluconate transporter; Citrate transporter; KEGG: sec:SC2488 putative permease' product='Gluconate transporter' protein_id=ABV40245.1 transl_table=11
CP000826	GenBank	CDS	1257358	1258506	+	1	.	EC_number=2.7.1.31 codon_start=1 db_xref=GI:157321149 db_xref=InterPro:IPR004381 locus_tag=Spro_1142 note='PFAM: glycerate kinase; KEGG: ypi:YpsIP31758_4052 glycerate kinase' product='Glycerate kinase' protein_id=ABV40246.1 transl_table=11
CP000826	GenBank	CDS	1258641	1259603	+	1	.	EC_number=4.99.1.1 codon_start=1 db_xref=GI:157321150 db_xref=InterPro:IPR001015 locus_tag=Spro_1143 note='PFAM: ferrochelatase; KEGG: ypi:YpsIP31758_3053 ferrochelatase' product=Ferrochelatase protein_id=ABV40247.1 transl_table=11
CP000826	GenBank	CDS	1259695	1260999	+	1	.	EC_number=2.7.1.73 codon_start=1 db_xref=GI:157321151 db_xref=InterPro:IPR002173 db_xref=InterPro:IPR011611 locus_tag=Spro_1144 note='PFAM: PfkB domain protein; KEGG: yen:YE3069 inosine-guanosine kinase' product='Inosine kinase' protein_id=ABV40248.1 transl_table=11
CP000826	GenBank	CDS	1261048	1262739	+	-1	.	codon_start=1 db_xref=GI:157321152 db_xref=InterPro:IPR003148 db_xref=InterPro:IPR004771 db_xref=InterPro:IPR006153 locus_tag=Spro_1145 note='TIGRFAM: potassium efflux system protein; PFAM: TrkA-N domain protein; sodium/hydrogen exchanger; KEGG: yen:YE3068 putative potassium antiporter' product='potassium efflux system protein' protein_id=ABV40249.1 transl_table=11
CP000826	GenBank	CDS	1262985	1264205	+	-1	.	codon_start=1 db_xref=GI:157321153 db_xref=InterPro:IPR007114 db_xref=InterPro:IPR011701 locus_tag=Spro_1146 note='PFAM: major facilitator superfamily MFS_1; KEGG: ypn:YPN_0996 membrane efflux protein' product='major facilitator superfamily MFS_1' protein_id=ABV40250.1 transl_table=11
CP000826	GenBank	CDS	1264387	1266042	+	1	.	codon_start=1 db_xref=GI:157321154 db_xref=InterPro:IPR004843 db_xref=InterPro:IPR006146 db_xref=InterPro:IPR006179 db_xref=InterPro:IPR008334 locus_tag=Spro_1147 note='PFAM: metallophosphoesterase; 5'-Nucleotidase domain protein; KEGG: yen:YE3066 UDP-sugar hydrolase' product='5'-Nucleotidase domain protein' protein_id=ABV40251.1 transl_table=11
CP000826	GenBank	CDS	1266081	1266560	+	-1	.	codon_start=1 db_xref=GI:157321155 db_xref=InterPro:IPR004369 db_xref=InterPro:IPR007214 locus_tag=Spro_1148 note='TIGRFAM: ybaK/ebsC protein; PFAM: YbaK/prolyl-tRNA synthetase associated region; KEGG: yen:YE3063 hypothetical protein' product='ybaK/ebsC protein' protein_id=ABV40252.1 transl_table=11
CP000826	GenBank	CDS	1266786	1267589	+	-1	.	codon_start=1 db_xref=GI:157321156 db_xref=InterPro:IPR010891 locus_tag=Spro_1149 note='PFAM: GumN family protein; KEGG: eca:ECA1192 hypothetical protein' product='GumN family protein' protein_id=ABV40253.1 transl_table=11
CP000826	GenBank	CDS	1267769	1267969	+	-1	.	codon_start=1 db_xref=GI:157321157 db_xref=InterPro:IPR006121 locus_tag=Spro_1150 note='PFAM: Heavy metal transport/detoxification protein; KEGG: yen:YE3061 putative cation-transporting ATPase' product='Heavy metal transport/detoxification protein' protein_id=ABV40254.1 transl_table=11
CP000826	GenBank	CDS	1268075	1268476	+	1	.	codon_start=1 db_xref=GI:157321158 db_xref=InterPro:IPR000551 db_xref=InterPro:IPR011789 db_xref=InterPro:IPR015358 locus_tag=Spro_1151 note='TIGRFAM: Cu(I)-responsive transcriptional regulator; PFAM: regulatory protein MerR; Transcription regulator MerR DNA binding; KEGG: yen:YE3060 putative regulatory protein' product='transcriptional regulator, MerR family' protein_id=ABV40255.1 transl_table=11
CP000826	GenBank	CDS	1268473	1268934	+	-1	.	codon_start=1 db_xref=GI:157321159 db_xref=InterPro:IPR002810 locus_tag=Spro_1152 note='PFAM: protein of unknown function DUF107; KEGG: yen:YE3059 hypothetical protein' product='protein of unknown function DUF107' protein_id=ABV40256.1 transl_table=11
CP000826	GenBank	CDS	1268937	1269842	+	-1	.	codon_start=1 db_xref=GI:157321160 db_xref=InterPro:IPR001107 db_xref=InterPro:IPR001972 locus_tag=Spro_1153 note='PFAM: band 7 protein; KEGG: yen:YE3058 hypothetical protein' product='band 7 protein' protein_id=ABV40257.1 transl_table=11
CP000826	GenBank	CDS	1270207	1271358	+	1	.	EC_number=2.1.1.79 codon_start=1 db_xref=GI:157321161 db_xref=InterPro:IPR003333 db_xref=InterPro:IPR013216 db_xref=InterPro:IPR013217 locus_tag=Spro_1154 note='PFAM: Cyclopropane-fatty-acyl-phospholipid synthase; Methyltransferase type 11; Methyltransferase type 12; KEGG: sdy:SDY_1887 cyclopropane fatty acyl phospholipid synthase' product='Cyclopropane-fatty-acyl-phospholipid synthase' protein_i…
CP000826	GenBank	CDS	1271394	1272278	+	-1	.	codon_start=1 db_xref=GI:157321162 db_xref=InterPro:IPR013766 locus_tag=Spro_1155 note='PFAM: Thioredoxin domain; KEGG: yen:YE3057 putative thioredoxin' product='Thioredoxin domain' protein_id=ABV40259.1 transl_table=11
CP000826	GenBank	CDS	1272329	1273105	+	-1	.	codon_start=1 db_xref=GI:157321163 db_xref=InterPro:IPR002198 db_xref=InterPro:IPR002347 db_xref=InterPro:IPR013968 locus_tag=Spro_1156 note='PFAM: short-chain dehydrogenase/reductase SDR; KR domain protein; KEGG: yen:YE3056 probable short-chain dehydrogenase' product='short-chain dehydrogenase/reductase SDR' protein_id=ABV40260.1 transl_table=11
CP000826	GenBank	CDS	1273131	1273721	+	-1	.	EC_number=3.1.1.5 codon_start=1 db_xref=GI:157321164 db_xref=InterPro:IPR001087 db_xref=InterPro:IPR008265 locus_tag=Spro_1157 note='PFAM: lipolytic protein G-D-S-L family; KEGG: ypi:YpsIP31758_3021 GDSL-like lipase/acylhydrolase family protein' product=Lysophospholipase protein_id=ABV40261.1 transl_table=11
CP000826	GenBank	CDS	1273740	1274426	+	1	.	codon_start=1 db_xref=GI:157321165 db_xref=InterPro:IPR003439 db_xref=InterPro:IPR003593 locus_tag=Spro_1158 note='PFAM: ABC transporter related; SMART: AAA ATPase; KEGG: ypp:YPDSF_2717 ABC transporter ATP-binding protein' product='ABC transporter-related protein' protein_id=ABV40262.1 transl_table=11
CP000826	GenBank	CDS	1274423	1276855	+	1	.	codon_start=1 db_xref=GI:157321166 db_xref=InterPro:IPR003838 locus_tag=Spro_1159 note='PFAM: protein of unknown function DUF214; KEGG: yen:YE3053 putative permease' product='protein of unknown function DUF214' protein_id=ABV40263.1 transl_table=11
CP000826	GenBank	CDS	1277252	1278658	+	1	.	EC_number=1.3.1.74 codon_start=1 db_xref=GI:157321167 db_xref=InterPro:IPR003663 db_xref=InterPro:IPR005828 db_xref=InterPro:IPR005829 db_xref=InterPro:IPR007114 db_xref=InterPro:IPR011701 locus_tag=Spro_1160 note='KEGG: ent:Ent638_3347 sugar transporter; TIGRFAM: sugar transporter; PFAM: General substrate transporter; major facilitator superfamily MFS_1' product='sugar transporter' protein_id=AB…
CP000826	GenBank	CDS	1278730	1279746	+	1	.	codon_start=1 db_xref=GI:157321168 db_xref=InterPro:IPR001509 db_xref=InterPro:IPR002198 db_xref=InterPro:IPR002225 db_xref=InterPro:IPR003869 db_xref=InterPro:IPR005886 db_xref=InterPro:IPR005913 db_xref=InterPro:IPR008089 db_xref=InterPro:IPR013120 db_xref=InterPro:IPR013968 locus_tag=Spro_1161 note='TIGRFAM: UDP-glucose 4-epimerase; PFAM: NAD-dependent epimerase/dehydratase; short-chain dehydr…
CP000826	GenBank	CDS	1279874	1280941	+	-1	.	EC_number=2.7.1.48 codon_start=1 db_xref=GI:157321169 db_xref=InterPro:IPR003135 db_xref=InterPro:IPR005875 db_xref=InterPro:IPR011761 locus_tag=Spro_1162 note='KEGG: yen:YE3052 phosphoribosylaminoimidazole carboxylase ATPase subunit PurK; TIGRFAM: phosphoribosylaminoimidazole carboxylase, ATPase subunit; PFAM: ATP-dependent carboxylate-amine ligase domain protein ATP-grasp' product='phosphoribos…
[truncated: 3,855 more rows]
