# Supplementary material for: JContextExplorer: a tree-based approach to facilitate cross-species genomic context comparison
Source: BMC Bioinformatics. 2013 Jan 16;14:18. doi: 10.1186/1471-2105-14-18 (PMC3560190; doi:10.1186/1471-2105-14-18)
Supplement: Additional file 3 — Alpha and Gamma proteobacteria biological information. Annotated genomes of 22 alpha and gamma proteobacterial species, whole-species phylogenetic tree for 22 alpha and gamma proteobacterial species, and MCL-tribe determined homology clusters for 22 alpha and gamma proteobacterial species. [file 1471-2105-14-18-S3.zip › AlphaAndGammaProteobacteria/Annotations/Teredinibacter_turnerae_T7901.gff]

CP001614	GenBank	CDS	541	2322	+	1	.	codon_start=1 db_xref=GI:237685666 gene=dnaA locus_tag=TERTU_0002 note='identified by similarity to SP:P03004; match to protein family HMM PF00308; match to protein family HMM PF08299; match to protein family HMM TIGR00362' product='chromosomal replication initiator protein DnaA' protein_id=ACR12930.1 transl_table=11
CP001614	GenBank	CDS	2388	3491	+	1	.	EC_number=2.7.7.7 codon_start=1 db_xref=GI:237687276 gene=dnaN locus_tag=TERTU_0003 note='identified by match to protein family HMM PF00712; match to protein family HMM PF02767; match to protein family HMM PF02768; match to protein family HMM TIGR00663' product='DNA polymerase III, beta subunit' protein_id=ACR14540.1 transl_table=11
CP001614	GenBank	CDS	3542	4678	+	1	.	codon_start=1 db_xref=GI:237686556 gene=recF locus_tag=TERTU_0004 note='identified by match to protein family HMM PF02463; match to protein family HMM TIGR00611' product='DNA replication and repair protein RecF' protein_id=ACR13820.1 transl_table=11
CP001614	GenBank	CDS	4675	7101	+	1	.	EC_number=5.99.1.3 codon_start=1 db_xref=GI:237686033 gene=gyrB locus_tag=TERTU_0005 note='identified by match to protein family HMM PF00204; match to protein family HMM PF00986; match to protein family HMM PF01751; match to protein family HMM PF02518; match to protein family HMM TIGR01059' product='DNA gyrase, B subunit' protein_id=ACR13297.1 transl_table=11
CP001614	GenBank	CDS	7167	7877	+	-1	.	codon_start=1 db_xref=GI:237685644 locus_tag=TERTU_0006 note='identified by match to protein family HMM PF00578; match to protein family HMM PF08534' product='antioxidant, AhpC/TSA family protein' protein_id=ACR12908.1 transl_table=11
CP001614	GenBank	CDS	7985	8881	+	1	.	codon_start=1 db_xref=GI:237687470 locus_tag=TERTU_0007 note='identified by match to protein family HMM PF00126; match to protein family HMM PF03466' product='transcriptional regulator, LysR family' protein_id=ACR14734.1 transl_table=11
CP001614	GenBank	CDS	9314	11095	+	1	.	codon_start=1 db_xref=GI:237684173 locus_tag=TERTU_0009 note='identified by match to protein family HMM PF00092' product='von Willebrand factor type A domain protein' protein_id=ACR11437.1 transl_table=11
CP001614	GenBank	CDS	11224	12198	+	1	.	codon_start=1 db_xref=GI:237683834 locus_tag=TERTU_0010 note='identified by match to protein family HMM PF01544' product='putative Mg2+ transporter protein, CorA' protein_id=ACR11098.1 transl_table=11
CP001614	GenBank	CDS	12232	15333	+	-1	.	codon_start=1 db_xref=GI:237685628 locus_tag=TERTU_0011 note='identified by match to protein family HMM PF00072; match to protein family HMM PF00165; match to protein family HMM PF00512; match to protein family HMM PF00515; match to protein family HMM PF02518; match to protein family HMM PF07719' product='sensory box sensor histidine kinase/DNA-binding response regulator, AraC family' protein_id=…
CP001614	GenBank	CDS	15471	15626	+	1	.	codon_start=1 db_xref=GI:237684383 locus_tag=TERTU_0013 note='identified by glimmer; putative' product='hypothetical protein' protein_id=ACR11647.1 transl_table=11
CP001614	GenBank	CDS	15762	17600	+	1	.	codon_start=1 db_xref=GI:237687150 locus_tag=TERTU_0014 note='identified by glimmer; putative' product='hypothetical protein' protein_id=ACR14414.1 transl_table=11
CP001614	GenBank	CDS	17961	18521	+	1	.	codon_start=1 db_xref=GI:237686299 locus_tag=TERTU_0016 note='identified by glimmer; putative' product='hypothetical protein' protein_id=ACR13563.1 transl_table=11
CP001614	GenBank	CDS	18558	21191	+	1	.	codon_start=1 db_xref=GI:237683907 locus_tag=TERTU_0017 note='identified by match to protein family HMM PF00092; match to protein family HMM PF00413' product='matrixin family protein' protein_id=ACR11171.1 transl_table=11
CP001614	GenBank	CDS	21390	22001	+	1	.	codon_start=1 db_xref=GI:237687484 locus_tag=TERTU_0018 note='identified by match to protein family HMM PF01810' product='translocator protein, LysE family' protein_id=ACR14748.1 transl_table=11
CP001614	GenBank	CDS	22005	23645	+	1	.	codon_start=1 db_xref=GI:237684691 locus_tag=TERTU_0019 product='putative lipoprotein' protein_id=ACR11955.1 transl_table=11
CP001614	GenBank	CDS	23651	24265	+	1	.	codon_start=1 db_xref=GI:237685842 locus_tag=TERTU_0021 note='identified by match to protein family HMM PF01694' product='integral membrane protein' protein_id=ACR13106.1 transl_table=11
CP001614	GenBank	CDS	24379	26295	+	1	.	EC_number=6.2.1.16 codon_start=1 db_xref=GI:237686935 locus_tag=TERTU_0022 note='identified by match to protein family HMM PF00501; match to protein family HMM TIGR01217' product='acetoacetate-CoA ligase' protein_id=ACR14199.1 transl_table=11
CP001614	GenBank	CDS	26402	27181	+	1	.	codon_start=1 db_xref=GI:237687230 locus_tag=TERTU_0023 note='identified by match to protein family HMM PF04402' product='putative secreted protein' protein_id=ACR14494.1 transl_table=11
CP001614	GenBank	CDS	27309	27725	+	-1	.	codon_start=1 db_xref=GI:237683859 locus_tag=TERTU_0024 product='conserved hypothetical protein' protein_id=ACR11123.1 transl_table=11
CP001614	GenBank	CDS	27737	28444	+	-1	.	codon_start=1 db_xref=GI:237684357 locus_tag=TERTU_0025 note='identified by match to protein family HMM PF01553' product='Acyltransferase domain protein' protein_id=ACR11621.1 transl_table=11
CP001614	GenBank	CDS	28504	30564	+	-1	.	EC_number=6.1.1.14 codon_start=1 db_xref=GI:237687492 gene=glyS locus_tag=TERTU_0026 note='identified by match to protein family HMM PF02092; match to protein family HMM PF05746; match to protein family HMM TIGR00211' product='glycyl-tRNA synthetase, beta subunit' protein_id=ACR14756.1 transl_table=11
CP001614	GenBank	CDS	30566	31516	+	-1	.	EC_number=6.1.1.14 codon_start=1 db_xref=GI:237686945 gene=glyQ locus_tag=TERTU_0027 note='identified by match to protein family HMM PF02091; match to protein family HMM TIGR00388' product='glycyl-tRNA synthetase, alpha subunit' protein_id=ACR14209.1 transl_table=11
CP001614	GenBank	CDS	31692	32576	+	1	.	codon_start=1 db_xref=GI:237683965 locus_tag=TERTU_0028 note='identified by match to protein family HMM PF03279' product='lipid A biosynthesis lauroyl acyltransferase' protein_id=ACR11229.1 transl_table=11
CP001614	GenBank	CDS	32746	33222	+	1	.	codon_start=1 db_xref=GI:237685179 locus_tag=TERTU_0030 note='identified by glimmer; putative' product='hypothetical protein' protein_id=ACR12443.1 transl_table=11
CP001614	GenBank	CDS	33211	35922	+	-1	.	codon_start=1 db_xref=GI:237683424 locus_tag=TERTU_0029 product='putative membrane protein' protein_id=ACR10688.1 transl_table=11
CP001614	GenBank	CDS	36006	37253	+	-1	.	codon_start=1 db_xref=GI:237684668 locus_tag=TERTU_0031 product='putative membrane protein' protein_id=ACR11932.1 transl_table=11
CP001614	GenBank	CDS	37307	37426	+	1	.	codon_start=1 db_xref=GI:237685305 locus_tag=TERTU_0032 note='identified by glimmer; putative' product='hypothetical protein' protein_id=ACR12569.1 transl_table=11
CP001614	GenBank	CDS	37446	38894	+	-1	.	codon_start=1 db_xref=GI:237684674 locus_tag=TERTU_0033 note='identified by match to protein family HMM PF02386; match to protein family HMM TIGR00933' product=TrkH protein_id=ACR11938.1 transl_table=11
CP001614	GenBank	CDS	38912	40363	+	-1	.	codon_start=1 db_xref=GI:237683971 locus_tag=TERTU_0034 note='identified by match to protein family HMM PF02080; match to protein family HMM PF02254' product=TrkA protein_id=ACR11235.1 transl_table=11
CP001614	GenBank	CDS	40391	41692	+	-1	.	EC_number=2.1.1.- codon_start=1 db_xref=GI:237683392 gene=rsmB locus_tag=TERTU_0035 note='identified by similarity to SP:P36929; match to protein family HMM PF01029; match to protein family HMM PF01189; match to protein family HMM TIGR00563' product='ribosomal RNA small subunit methyltransferase B' protein_id=ACR10656.1 transl_table=11
CP001614	GenBank	CDS	41685	42650	+	-1	.	EC_number=2.1.2.9 codon_start=1 db_xref=GI:237685202 gene=fmt locus_tag=TERTU_0036 note='identified by similarity to SP:O85732; match to protein family HMM PF00551; match to protein family HMM PF02911; match to protein family HMM TIGR00460' product='methionyl-tRNA formyltransferase' protein_id=ACR12466.1 transl_table=11
CP001614	GenBank	CDS	42684	43190	+	-1	.	EC_number=3.5.1.88 codon_start=1 db_xref=GI:237684580 gene=def locus_tag=TERTU_0037 note='identified by match to protein family HMM PF01327; match to protein family HMM TIGR00079' product='peptide deformylase' protein_id=ACR11844.1 transl_table=11
CP001614	GenBank	CDS	43414	44454	+	1	.	codon_start=1 db_xref=GI:237684789 locus_tag=TERTU_0038 note='identified by match to protein family HMM PF01476' product='peptidoglycan-binding LysM' protein_id=ACR12053.1 transl_table=11
CP001614	GenBank	CDS	44549	45718	+	1	.	codon_start=1 db_xref=GI:237686231 locus_tag=TERTU_0039 note='identified by match to protein family HMM PF02481; match to protein family HMM TIGR00732' product='SMF protein' protein_id=ACR13495.1 transl_table=11
CP001614	GenBank	CDS	45817	46323	+	1	.	EC_number=4.1.1.21 codon_start=1 db_xref=GI:237685913 gene=purE locus_tag=TERTU_0040 note='identified by match to protein family HMM PF00731; match to protein family HMM TIGR01162' product='phosphoribosylaminoimidazole carboxylase, catalytic subunit' protein_id=ACR13177.1 transl_table=11
CP001614	GenBank	CDS	46335	46895	+	1	.	codon_start=1 db_xref=GI:237687380 locus_tag=TERTU_0041 note='identified by match to protein family HMM PF01300' product='protein YrdC' protein_id=ACR14644.1 transl_table=11
CP001614	GenBank	CDS	46911	47834	+	1	.	EC_number=1.3.3.3 codon_start=1 db_xref=GI:237684189 gene=hemF locus_tag=TERTU_0042 note='identified by match to protein family HMM PF01218' product='HemF/Oxygen-dependent Coproporphyrinogen III oxidase' protein_id=ACR11453.1 transl_table=11
CP001614	GenBank	CDS	47831	48652	+	1	.	EC_number=1.1.1.25 codon_start=1 db_xref=GI:237686944 gene=aroE locus_tag=TERTU_0043 note='identified by match to protein family HMM PF01488; match to protein family HMM PF08501; match to protein family HMM TIGR00507' product='shikimate dehydrogenase' protein_id=ACR14208.1 transl_table=11
CP001614	GenBank	CDS	48841	50118	+	1	.	codon_start=1 db_xref=GI:237683478 locus_tag=TERTU_0044 product='conserved hypothetical protein' protein_id=ACR10742.1 transl_table=11
CP001614	GenBank	CDS	50491	51018	+	1	.	codon_start=1 db_xref=GI:237683934 locus_tag=TERTU_0045 note='identified by glimmer; putative' product='hypothetical protein' protein_id=ACR11198.1 transl_table=11
CP001614	GenBank	CDS	52130	53128	+	1	.	codon_start=1 db_xref=GI:237686836 locus_tag=TERTU_0046 note='identified by match to protein family HMM PF03067' product='carbohydrate binding module family 33 and 10 domain protein' protein_id=ACR14100.1 transl_table=11
CP001614	GenBank	CDS	53320	53919	+	1	.	codon_start=1 db_xref=GI:237685635 locus_tag=TERTU_0047 note='identified by match to protein family HMM PF00553' product='carbohydrate binding module family 2 domain protein' protein_id=ACR12899.1 transl_table=11
CP001614	GenBank	CDS	53956	55524	+	1	.	codon_start=1 db_xref=GI:237684134 locus_tag=TERTU_0048 note='identified by match to protein family HMM PF01564' product='conserved hypothetical protein' protein_id=ACR11398.1 transl_table=11
CP001614	GenBank	CDS	55547	57202	+	-1	.	codon_start=1 db_xref=GI:237686525 locus_tag=TERTU_0049 product='putative lipoprotein' protein_id=ACR13789.1 transl_table=11
CP001614	GenBank	CDS	57299	58096	+	-1	.	codon_start=1 db_xref=GI:237685117 locus_tag=TERTU_0051 note='identified by match to protein family HMM PF00950' product='high-affinity zinc uptake system membrane protein ZnuB' protein_id=ACR12381.1 transl_table=11
CP001614	GenBank	CDS	58089	58832	+	-1	.	EC_number=3.6.3.- codon_start=1 db_xref=GI:237685000 locus_tag=TERTU_0052 note='identified by match to protein family HMM PF00005' product='zinc import ATP-binding protein ZnuC' protein_id=ACR12264.1 transl_table=11
CP001614	GenBank	CDS	58829	59311	+	-1	.	codon_start=1 db_xref=GI:237683456 locus_tag=TERTU_0053 product='transcriptional regulator, Fur family' protein_id=ACR10720.1 transl_table=11
CP001614	GenBank	CDS	59407	60300	+	1	.	codon_start=1 db_xref=GI:237687144 locus_tag=TERTU_0054 note='identified by match to protein family HMM PF01297' product='transcriptional regulator, XRE family' protein_id=ACR14408.1 transl_table=11
CP001614	GenBank	CDS	60502	60798	+	-1	.	codon_start=1 db_xref=GI:237684394 locus_tag=TERTU_0055 product='putative histidine kinase, hamp region' protein_id=ACR11658.1 transl_table=11
CP001614	GenBank	CDS	61607	62728	+	1	.	codon_start=1 db_xref=GI:237683781 locus_tag=TERTU_0056 note='identified by match to protein family HMM PF00691; match to protein family HMM PF02412' product='HAD-superfamily hydrolase subfamily IA, variant 3' protein_id=ACR11045.1 transl_table=11
CP001614	GenBank	CDS	63048	67727	+	1	.	codon_start=1 db_xref=GI:237684699 locus_tag=TERTU_0058 note='identified by match to protein family HMM PF02412' product='AAA ATPase containing von Willebrand factor type A' protein_id=ACR11963.1 transl_table=11
CP001614	GenBank	CDS	68036	68812	+	-1	.	codon_start=1 db_xref=GI:237685676 locus_tag=TERTU_0060 note='identified by match to protein family HMM PF01841' product='conserved hypothetical protein' protein_id=ACR12940.1 transl_table=11
CP001614	GenBank	CDS	68809	70089	+	-1	.	codon_start=1 db_xref=GI:237684074 locus_tag=TERTU_0061 note='identified by glimmer; putative' product='hypothetical protein' protein_id=ACR11338.1 transl_table=11
CP001614	GenBank	CDS	70520	71338	+	1	.	codon_start=1 db_xref=GI:237685910 locus_tag=TERTU_0062 note='identified by glimmer; putative' product='hypothetical protein' protein_id=ACR13174.1 transl_table=11
CP001614	GenBank	CDS	71938	72375	+	1	.	codon_start=1 db_xref=GI:237686868 locus_tag=TERTU_0064 note='identified by similarity to GB:ABA58322.1' product='conserved domain protein' protein_id=ACR14132.1 transl_table=11
CP001614	GenBank	CDS	72403	72975	+	1	.	codon_start=1 db_xref=GI:237683960 locus_tag=TERTU_0065 note='identified by match to protein family HMM PF09346' product='conserved hypothetical protein' protein_id=ACR11224.1 transl_table=11
CP001614	GenBank	CDS	73152	73337	+	1	.	codon_start=1 db_xref=GI:237683376 locus_tag=TERTU_0066 note='identified by glimmer; putative' product='hypothetical protein' protein_id=ACR10640.1 transl_table=11
CP001614	GenBank	CDS	73377	73538	+	-1	.	codon_start=1 db_xref=GI:237685161 locus_tag=TERTU_0067 note='identified by match to protein family HMM PF08845' product='conserved domain protein' protein_id=ACR12425.1 transl_table=11
CP001614	GenBank	CDS	73677	74360	+	1	.	codon_start=1 db_xref=GI:237686368 locus_tag=TERTU_0068 note='identified by match to protein family HMM PF07605' product='conserved hypothetical protein' protein_id=ACR13632.1 transl_table=11
CP001614	GenBank	CDS	74556	77282	+	1	.	EC_number=2.7.7.7 codon_start=1 db_xref=GI:237686342 gene=polA locus_tag=TERTU_0069 note='identified by match to protein family HMM PF00476; match to protein family HMM PF01367; match to protein family HMM PF01612; match to protein family HMM PF02739; match to protein family HMM TIGR00593' product='DNA polymerase I' protein_id=ACR13606.1 transl_table=11
CP001614	GenBank	CDS	77361	77696	+	1	.	codon_start=1 db_xref=GI:237685766 gene=phnA locus_tag=TERTU_0070 note='identified by match to protein family HMM PF03831; match to protein family HMM PF08274; match to protein family HMM TIGR00686' product='alkylphosphonate utilization operon protein PhnA' protein_id=ACR13030.1 transl_table=11
CP001614	GenBank	CDS	78101	78772	+	1	.	codon_start=1 db_xref=GI:237687280 locus_tag=TERTU_0071 note='identified by match to protein family HMM PF02798' product='glutathione S-transferase family protein' protein_id=ACR14544.1 transl_table=11
CP001614	GenBank	CDS	79033	79308	+	1	.	codon_start=1 db_xref=GI:237684191 locus_tag=TERTU_0072 product='conserved hypothetical protein' protein_id=ACR11455.1 transl_table=11
CP001614	GenBank	CDS	79822	80316	+	-1	.	codon_start=1 db_xref=GI:237684510 locus_tag=TERTU_0073 product='conserved hypothetical protein' protein_id=ACR11774.1 transl_table=11
CP001614	GenBank	CDS	80344	81483	+	-1	.	codon_start=1 db_xref=GI:237686009 locus_tag=TERTU_0074 note='identified by glimmer; putative' product='hypothetical protein' protein_id=ACR13273.1 transl_table=11
CP001614	GenBank	CDS	81525	83414	+	-1	.	codon_start=1 db_xref=GI:237685785 locus_tag=TERTU_0075 product='conserved hypothetical protein' protein_id=ACR13049.1 transl_table=11
CP001614	GenBank	CDS	83651	84328	+	-1	.	codon_start=1 db_xref=GI:237687437 locus_tag=TERTU_0076 product='conserved hypothetical protein' protein_id=ACR14701.1 transl_table=11
CP001614	GenBank	CDS	84501	85844	+	-1	.	codon_start=1 db_xref=GI:237687328 gene=dinF locus_tag=TERTU_0077 note='identified by match to protein family HMM PF01554; match to protein family HMM TIGR00797' product='DNA-damage-inducible protein F, MATE efflux family protein' protein_id=ACR14592.1 transl_table=11
CP001614	GenBank	CDS	86065	87204	+	1	.	codon_start=1 db_xref=GI:237686816 locus_tag=TERTU_0078 note='identified by similarity to SP:P08306; match to protein family HMM PF00034; match to protein family HMM PF00116; match to protein family HMM PF02790; match to protein family HMM TIGR02866' product='cytochrome c oxidase, subunit II' protein_id=ACR14080.1 transl_table=11
CP001614	GenBank	CDS	87217	88800	+	1	.	EC_number=1.9.3.1 codon_start=1 db_xref=GI:237683628 gene=ctaD locus_tag=TERTU_0079 note='identified by match to protein family HMM PF00115; match to protein family HMM TIGR02891' product='cytochrome c oxidase, subunit I' protein_id=ACR10892.1 transl_table=11
CP001614	GenBank	CDS	88835	89455	+	1	.	codon_start=1 db_xref=GI:237685030 locus_tag=TERTU_0080 note='identified by similarity to SP:P56940; match to protein family HMM PF04442' product='cytochrome c oxidase assembly protein CtaG / Cox11' protein_id=ACR12294.1 transl_table=11
CP001614	GenBank	CDS	89482	90405	+	1	.	codon_start=1 db_xref=GI:237686486 locus_tag=TERTU_0081 note='identified by match to protein family HMM PF00510' product='putative cytochrome c oxidase, subunit 3' protein_id=ACR13750.1 transl_table=11
CP001614	GenBank	CDS	90411	90671	+	-1	.	codon_start=1 db_xref=GI:237683574 locus_tag=TERTU_0082 product='conserved hypothetical protein' protein_id=ACR10838.1 transl_table=11
CP001614	GenBank	CDS	90708	91439	+	1	.	codon_start=1 db_xref=GI:237685966 locus_tag=TERTU_0083 product='conserved hypothetical protein' protein_id=ACR13230.1 transl_table=11
CP001614	GenBank	CDS	91462	92115	+	1	.	codon_start=1 db_xref=GI:237686446 locus_tag=TERTU_0084 product='conserved hypothetical protein' protein_id=ACR13710.1 transl_table=11
CP001614	GenBank	CDS	92112	93383	+	1	.	codon_start=1 db_xref=GI:237685646 locus_tag=TERTU_0085 product='putative cytochrome oxidase assembly protein' protein_id=ACR12910.1 transl_table=11
CP001614	GenBank	CDS	93367	94302	+	1	.	EC_number=2.5.1.- codon_start=1 db_xref=GI:237685808 gene=cyoE locus_tag=TERTU_0086 note='identified by match to protein family HMM PF01040; match to protein family HMM TIGR01473' product='protoheme IX farnesyltransferase' protein_id=ACR13072.1 transl_table=11
CP001614	GenBank	CDS	94305	94970	+	1	.	codon_start=1 db_xref=GI:237684482 locus_tag=TERTU_0087 note='identified by match to protein family HMM PF02630' product=ggdef protein_id=ACR11746.1 transl_table=11
CP001614	GenBank	CDS	95116	95904	+	-1	.	codon_start=1 db_xref=GI:237686220 locus_tag=TERTU_0088 product='conserved hypothetical protein' protein_id=ACR13484.1 transl_table=11
CP001614	GenBank	CDS	96345	96599	+	1	.	codon_start=1 db_xref=GI:237684331 locus_tag=TERTU_0089 note='identified by glimmer; putative' product='hypothetical protein' protein_id=ACR11595.1 transl_table=11
CP001614	GenBank	CDS	96843	97961	+	-1	.	codon_start=1 db_xref=GI:237683872 locus_tag=TERTU_0090 product='conserved hypothetical protein' protein_id=ACR11136.1 transl_table=11
CP001614	GenBank	CDS	98038	100422	+	-1	.	codon_start=1 db_xref=GI:237687263 locus_tag=TERTU_0091 note='identified by match to protein family HMM PF00593; match to protein family HMM PF07715' product='TonB-dependent receptor' protein_id=ACR14527.1 transl_table=11
CP001614	GenBank	CDS	100720	101202	+	1	.	codon_start=1 db_xref=GI:237683561 locus_tag=TERTU_0093 note='identified by match to protein family HMM PF04945' product='YHS domain-containing protein' protein_id=ACR10825.1 transl_table=11
CP001614	GenBank	CDS	101217	102080	+	-1	.	codon_start=1 db_xref=GI:237685062 locus_tag=TERTU_0094 note='identified by match to protein family HMM PF00756' product='carbohydrate esterase family 1 domain protein' protein_id=ACR12326.1 transl_table=11
CP001614	GenBank	CDS	102294	102764	+	-1	.	codon_start=1 db_xref=GI:237686557 locus_tag=TERTU_0095 note='identified by glimmer; putative' product='hypothetical protein' protein_id=ACR13821.1 transl_table=11
CP001614	GenBank	CDS	103083	105284	+	-1	.	codon_start=1 db_xref=GI:237683944 locus_tag=TERTU_0096 note='identified by match to protein family HMM PF00211; match to protein family HMM PF00515; match to protein family HMM PF07719' product='tetratricopeptide repeat domain protein' protein_id=ACR11208.1 transl_table=11
CP001614	GenBank	CDS	105814	106329	+	-1	.	codon_start=1 db_xref=GI:237687473 locus_tag=TERTU_0097 product='putative lipoprotein' protein_id=ACR14737.1 transl_table=11
CP001614	GenBank	CDS	106353	108554	+	-1	.	codon_start=1 db_xref=GI:237687029 locus_tag=TERTU_0098 note='identified by match to protein family HMM PF00211; match to protein family HMM PF00515; match to protein family HMM PF07719' product='tetratricopeptide repeat domain protein' protein_id=ACR14293.1 transl_table=11
CP001614	GenBank	CDS	109033	109572	+	-1	.	EC_number=2.3.1.128 codon_start=1 db_xref=GI:237685866 locus_tag=TERTU_0100 note='identified by match to protein family HMM PF00583' product='ribosomal-protein-alanine acetyltransferase' protein_id=ACR13130.1 transl_table=11
CP001614	GenBank	CDS	109617	113258	+	-1	.	codon_start=1 db_xref=GI:237683970 locus_tag=TERTU_0101 note='identified by match to protein family HMM PF00072; match to protein family HMM PF00474; match to protein family HMM PF00512; match to protein family HMM PF02518' product='sensory box histidine kinase/response regulator' protein_id=ACR11234.1 transl_table=11
CP001614	GenBank	CDS	113543	115393	+	1	.	EC_number=3.4.24.- codon_start=1 db_xref=GI:237683638 gene=pepF locus_tag=TERTU_0102 note='identified by match to protein family HMM PF01432; match to protein family HMM PF08439; match to protein family HMM TIGR00181' product='oligoendopeptidase F, possibly secreted' protein_id=ACR10902.1 transl_table=11
CP001614	GenBank	CDS	115620	116828	+	1	.	codon_start=1 db_xref=GI:237686166 locus_tag=TERTU_0103 note='identified by match to protein family HMM PF01188; match to protein family HMM PF02746' product='Starvation-sensing protein' protein_id=ACR13430.1 transl_table=11
CP001614	GenBank	CDS	117029	117292	+	1	.	codon_start=1 db_xref=GI:237686622 locus_tag=TERTU_0104 product='membrane protein' protein_id=ACR13886.1 transl_table=11
CP001614	GenBank	CDS	117304	119034	+	1	.	codon_start=1 db_xref=GI:237684198 locus_tag=TERTU_0105 note='identified by match to protein family HMM PF00474' product='sodium/solute symporter family protein' protein_id=ACR11462.1 transl_table=11
CP001614	GenBank	CDS	119067	119654	+	1	.	codon_start=1 db_xref=GI:237684909 locus_tag=TERTU_0106 product='conserved hypothetical protein' protein_id=ACR12173.1 transl_table=11
CP001614	GenBank	CDS	119678	121564	+	1	.	codon_start=1 db_xref=GI:237683605 locus_tag=TERTU_0107 note='identified by match to protein family HMM PF00571; match to protein family HMM PF03445' product='CBS domain protein' protein_id=ACR10869.1 transl_table=11
CP001614	GenBank	CDS	121554	122261	+	1	.	codon_start=1 db_xref=GI:237683955 locus_tag=TERTU_0108 note='identified by match to protein family HMM PF00929' product='putative exonuclease' protein_id=ACR11219.1 transl_table=11
CP001614	GenBank	CDS	122459	123355	+	1	.	codon_start=1 db_xref=GI:237686641 locus_tag=TERTU_0109 product=ggdef protein_id=ACR13905.1 transl_table=11
CP001614	GenBank	CDS	123370	124044	+	1	.	codon_start=1 db_xref=GI:237687480 locus_tag=TERTU_0110 note='identified by match to protein family HMM PF00106' product='short chain dehydrogenase family protein' protein_id=ACR14744.1 transl_table=11
CP001614	GenBank	CDS	124145	125323	+	-1	.	EC_number=4.2.1.8 codon_start=1 db_xref=GI:237685996 gene=uxuA locus_tag=TERTU_0111 note='identified by match to protein family HMM PF01261; match to protein family HMM PF03786; match to protein family HMM TIGR00695' product='mannonate dehydratase' protein_id=ACR13260.1 transl_table=11
CP001614	GenBank	CDS	125583	125858	+	1	.	codon_start=1 db_xref=GI:237685544 locus_tag=TERTU_0112 product='conserved hypothetical protein' protein_id=ACR12808.1 transl_table=11
CP001614	GenBank	CDS	125884	127368	+	1	.	EC_number=3.4.17.19 codon_start=1 db_xref=GI:237686687 locus_tag=TERTU_0113 note='identified by match to protein family HMM PF02074' product='thermostable carboxypeptidase 1' protein_id=ACR13951.1 transl_table=11
CP001614	GenBank	CDS	128862	130145	+	-1	.	codon_start=1 db_xref=GI:237685555 locus_tag=TERTU_0115 note='identified by match to protein family HMM PF00089' product=trypsin protein_id=ACR12819.1 transl_table=11
CP001614	GenBank	CDS	130729	131187	+	1	.	codon_start=1 db_xref=GI:237685396 locus_tag=TERTU_0118 note='identified by match to protein family HMM PF00583' product='transcriptional repressor of sporulation, septation and degradative enzyme' protein_id=ACR12660.1 transl_table=11
CP001614	GenBank	CDS	131376	131513	+	1	.	codon_start=1 db_xref=GI:237683748 locus_tag=TERTU_0119 note='identified by glimmer; putative' product='hypothetical protein' protein_id=ACR11012.1 transl_table=11
CP001614	GenBank	CDS	131627	132034	+	1	.	codon_start=1 db_xref=GI:242667490 locus_tag=TERTU_0120 product='conserved hypothetical protein' protein_id=ACS93527.1 transl_table=11
CP001614	GenBank	CDS	132157	132618	+	-1	.	codon_start=1 db_xref=GI:237683738 locus_tag=TERTU_0121 product='putative membrane protein' protein_id=ACR11002.1 transl_table=11
CP001614	GenBank	CDS	132775	133836	+	-1	.	EC_number=2.1.1.63 codon_start=1 db_xref=GI:237683848 gene=ada_1 locus_tag=TERTU_0122 note='identified by match to protein family HMM PF00165; match to protein family HMM PF01035; match to protein family HMM PF02805; match to protein family HMM PF02870; match to protein family HMM TIGR00589' product='methylated-DNA-(protein)-cysteine S-methyltransferase' protein_id=ACR11112.1 transl_table=11
CP001614	GenBank	CDS	134108	134707	+	1	.	codon_start=1 db_xref=GI:237686548 locus_tag=TERTU_0123 note='identified by match to protein family HMM PF00440' product='transcriptional regulator, TetR family' protein_id=ACR13812.1 transl_table=11
CP001614	GenBank	CDS	134893	135420	+	1	.	codon_start=1 db_xref=GI:237684753 locus_tag=TERTU_0124 product='putative membrane protein' protein_id=ACR12017.1 transl_table=11
CP001614	GenBank	CDS	135426	138467	+	-1	.	codon_start=1 db_xref=GI:237685402 locus_tag=TERTU_0125 note='identified by match to protein family HMM PF00873' product='RND transporter, HAE1/HME family, permease protein' protein_id=ACR12666.1 transl_table=11
CP001614	GenBank	CDS	138467	139531	+	-1	.	codon_start=1 db_xref=GI:237685576 locus_tag=TERTU_0126 note='identified by match to protein family HMM PF00529; match to protein family HMM TIGR01730' product='RND efflux membrane fusion protein' protein_id=ACR12840.1 transl_table=11
CP001614	GenBank	CDS	139656	140270	+	1	.	codon_start=1 db_xref=GI:237684921 locus_tag=TERTU_0127 note='identified by match to protein family HMM PF00440' product='transcriptional regulator, TetR family' protein_id=ACR12185.1 transl_table=11
CP001614	GenBank	CDS	140283	140858	+	-1	.	codon_start=1 db_xref=GI:237686757 locus_tag=TERTU_0128 product='integral membrane protein' protein_id=ACR14021.1 transl_table=11
CP001614	GenBank	CDS	141487	142314	+	1	.	codon_start=1 db_xref=GI:242667491 locus_tag=TERTU_0129 note='identified by match to protein family HMM PF00652' product='carbohydrate binding module family 13 domain protein' protein_id=ACS93528.1 transl_table=11
CP001614	GenBank	CDS	142271	143539	+	1	.	codon_start=1 db_xref=GI:242667492 locus_tag=TERTU_0130 note='identified by match to protein family HMM PF00544' product='pectate lyase' protein_id=ACS93529.1 transl_table=11
CP001614	GenBank	CDS	144074	145906	+	1	.	codon_start=1 db_xref=GI:237686738 locus_tag=TERTU_0131 note='identified by match to protein family HMM PF00072; match to protein family HMM PF00563; match to protein family HMM PF00990; match to protein family HMM TIGR00254' product='PAS sensor diguanylate cyclase/phophodiesterase' protein_id=ACR14002.1 transl_table=11
CP001614	GenBank	CDS	145903	149193	+	1	.	codon_start=1 db_xref=GI:237686889 locus_tag=TERTU_0132 note='identified by match to protein family HMM PF00072; match to protein family HMM PF00512; match to protein family HMM PF00989; match to protein family HMM PF02518; match to protein family HMM PF08447; match to protein family HMM PF08448; match to protein family HMM TIGR00229' product='PAS domain containing histidine kinase' protein_id=AC…
CP001614	GenBank	CDS	149280	149453	+	1	.	codon_start=1 db_xref=GI:237683580 locus_tag=TERTU_0133 note='identified by glimmer; putative' product='hypothetical protein' protein_id=ACR10844.1 transl_table=11
CP001614	GenBank	CDS	149497	151992	+	1	.	codon_start=1 db_xref=GI:237685978 locus_tag=TERTU_0134 note='identified by match to protein family HMM PF07624; match to protein family HMM PF07626; match to protein family HMM PF07627; match to protein family HMM PF07631; match to protein family HMM PF07637' product='conserved domain protein' protein_id=ACR13242.1 transl_table=11
CP001614	GenBank	CDS	151961	153214	+	1	.	codon_start=1 db_xref=GI:237686453 locus_tag=TERTU_0135 note='identified by match to protein family HMM PF07586' product='conserved hypothetical protein' protein_id=ACR13717.1 transl_table=11
CP001614	GenBank	CDS	153211	154551	+	1	.	codon_start=1 db_xref=GI:237685005 locus_tag=TERTU_0136 note='identified by match to protein family HMM PF00023' product='ankyrin repeat protein' protein_id=ACR12269.1 transl_table=11
CP001614	GenBank	CDS	154548	155033	+	1	.	codon_start=1 db_xref=GI:237685965 locus_tag=TERTU_0137 note='identified by similarity to SP:P00149; match to protein family HMM PF01322' product='cytochrome c, class II' protein_id=ACR13229.1 transl_table=11
CP001614	GenBank	CDS	155033	155758	+	1	.	codon_start=1 db_xref=GI:237684054 locus_tag=TERTU_0138 note='identified by match to protein family HMM PF01292' product='nickel-dependent hydrogenase, b-type cytochrome subunit' protein_id=ACR11318.1 transl_table=11
CP001614	GenBank	CDS	155816	155998	+	1	.	codon_start=1 db_xref=GI:237684541 locus_tag=TERTU_0139 note='identified by glimmer; putative' product='hypothetical protein' protein_id=ACR11805.1 transl_table=11
CP001614	GenBank	CDS	156098	157261	+	-1	.	codon_start=1 db_xref=GI:237687304 locus_tag=TERTU_0140 product='putative lipoprotein' protein_id=ACR14568.1 transl_table=11
CP001614	GenBank	CDS	157606	158202	+	-1	.	codon_start=1 db_xref=GI:237684108 locus_tag=TERTU_0141 product='conserved hypothetical protein' protein_id=ACR11372.1 transl_table=11
CP001614	GenBank	CDS	158237	160123	+	-1	.	codon_start=1 db_xref=GI:237687221 locus_tag=TERTU_0142 product='putative membrane protein' protein_id=ACR14485.1 transl_table=11
CP001614	GenBank	CDS	160414	160542	+	-1	.	codon_start=1 db_xref=GI:237686694 locus_tag=TERTU_0143 note='identified by glimmer; putative' product='hypothetical protein' protein_id=ACR13958.1 transl_table=11
CP001614	GenBank	CDS	160761	162659	+	1	.	codon_start=1 db_xref=GI:237684262 locus_tag=TERTU_0144 note='identified by match to protein family HMM PF02012' product='BNR/Asp-box repeat domain protein' protein_id=ACR11526.1 transl_table=11
CP001614	GenBank	CDS	162755	164260	+	-1	.	codon_start=1 db_xref=GI:237683695 locus_tag=TERTU_0145 note='identified by match to protein family HMM PF00015' product='methyl-accepting chemotaxis protein' protein_id=ACR10959.1 transl_table=11
CP001614	GenBank	CDS	164266	164838	+	-1	.	codon_start=1 db_xref=GI:237684958 locus_tag=TERTU_0146 product='conserved hypothetical protein' protein_id=ACR12222.1 transl_table=11
CP001614	GenBank	CDS	165307	166866	+	1	.	codon_start=1 db_xref=GI:237684227 locus_tag=TERTU_0147 note='identified by match to protein family HMM PF00924' product='MscS Mechanosensitive ion channel' protein_id=ACR11491.1 transl_table=11
CP001614	GenBank	CDS	167049	168731	+	1	.	codon_start=1 db_xref=GI:237685854 locus_tag=TERTU_0148 note='identified by match to protein family HMM PF00015; match to protein family HMM PF00672; match to protein family HMM PF08269' product='methyl-accepting chemotaxis sensory transducer' protein_id=ACR13118.1 transl_table=11
CP001614	GenBank	CDS	168852	171023	+	-1	.	codon_start=1 db_xref=GI:237685688 locus_tag=TERTU_0149 note='identified by match to protein family HMM PF00553; match to protein family HMM PF02013; match to protein family HMM PF02156' product='glycoside hydrolase family 26 domain protein' protein_id=ACR12952.1 transl_table=11
CP001614	GenBank	CDS	171609	172712	+	1	.	codon_start=1 db_xref=GI:237686169 locus_tag=TERTU_0151 product='conserved hypothetical protein' protein_id=ACR13433.1 transl_table=11
CP001614	GenBank	CDS	172696	173469	+	1	.	codon_start=1 db_xref=GI:237686462 locus_tag=TERTU_0152 note='identified by match to protein family HMM PF00561' product='alpha/beta hydrolase family protein' protein_id=ACR13726.1 transl_table=11
CP001614	GenBank	CDS	175126	175611	+	1	.	codon_start=1 db_xref=GI:237685477 locus_tag=TERTU_0155 product=lectin protein_id=ACR12741.1 transl_table=11
CP001614	GenBank	CDS	175830	176441	+	1	.	codon_start=1 db_xref=GI:237686710 locus_tag=TERTU_0156 note='identified by match to protein family HMM PF00484' product='carbonate dehydratase' protein_id=ACR13974.1 transl_table=11
CP001614	GenBank	CDS	176791	177909	+	1	.	codon_start=1 db_xref=GI:237685163 locus_tag=TERTU_0158 note='identified by match to protein family HMM PF00196' product='response regulator receiver domain protein' protein_id=ACR12427.1 transl_table=11
CP001614	GenBank	CDS	177898	178203	+	-1	.	codon_start=1 db_xref=GI:237684012 locus_tag=TERTU_0157 product='putative membrane protein' protein_id=ACR11276.1 transl_table=11
CP001614	GenBank	CDS	178337	178939	+	1	.	codon_start=1 db_xref=GI:237684450 locus_tag=TERTU_0159 note='identified by match to protein family HMM PF00043; match to protein family HMM PF02798' product='glutathione S-transferase' protein_id=ACR11714.1 transl_table=11
CP001614	GenBank	CDS	178963	179565	+	1	.	codon_start=1 db_xref=GI:237684113 locus_tag=TERTU_0160 note='identified by match to protein family HMM PF01810' product='translocator protein, LysE family' protein_id=ACR11377.1 transl_table=11
CP001614	GenBank	CDS	179803	180423	+	1	.	codon_start=1 db_xref=GI:237683621 locus_tag=TERTU_0161 note='identified by glimmer; putative' product='hypothetical protein' protein_id=ACR10885.1 transl_table=11
CP001614	GenBank	CDS	180527	181414	+	-1	.	codon_start=1 db_xref=GI:237685696 locus_tag=TERTU_0162 note='identified by match to protein family HMM PF00126; match to protein family HMM PF03466' product='transcriptional regulator, LysR family' protein_id=ACR12960.1 transl_table=11
CP001614	GenBank	CDS	181517	182107	+	1	.	EC_number=1.7.-.- codon_start=1 db_xref=GI:237686797 locus_tag=TERTU_0163 note='identified by match to protein family HMM PF02525; match to protein family HMM PF03358' product='FMN-dependent NADH-azoreductase' protein_id=ACR14061.1 transl_table=11
CP001614	GenBank	CDS	182122	182970	+	1	.	codon_start=1 db_xref=GI:237686616 locus_tag=TERTU_0164 note='identified by match to protein family HMM PF02678; match to protein family HMM PF05726' product=pirin protein_id=ACR13880.1 transl_table=11
CP001614	GenBank	CDS	183103	184233	+	-1	.	codon_start=1 db_xref=GI:237684031 locus_tag=TERTU_0165 note='identified by match to protein family HMM PF00144' product=beta-lactamase protein_id=ACR11295.1 transl_table=11
CP001614	GenBank	CDS	184241	184909	+	-1	.	codon_start=1 db_xref=GI:237684494 locus_tag=TERTU_0166 note='identified by match to protein family HMM PF00881' product='nitroreductase family protein, FMN binding' protein_id=ACR11758.1 transl_table=11
CP001614	GenBank	CDS	185167	185976	+	1	.	codon_start=1 db_xref=GI:237686246 locus_tag=TERTU_0167 product='putative lipoprotein' protein_id=ACR13510.1 transl_table=11
CP001614	GenBank	CDS	186005	186937	+	-1	.	codon_start=1 db_xref=GI:237685927 gene=oxyR locus_tag=TERTU_0168 note='identified by match to protein family HMM PF00126; match to protein family HMM PF03466' product='redox-sensitive transcriptional activator OxyR' protein_id=ACR13191.1 transl_table=11
CP001614	GenBank	CDS	187182	187886	+	1	.	codon_start=1 db_xref=GI:237687157 locus_tag=TERTU_0169 note='identified by match to protein family HMM PF04029' product='putative 2-phosphosulfolactate phosphatase' protein_id=ACR14421.1 transl_table=11
CP001614	GenBank	CDS	187883	189130	+	1	.	codon_start=1 db_xref=GI:237686826 gene=nhaA locus_tag=TERTU_0170 note='identified by match to protein family HMM PF06965; match to protein family HMM TIGR00773' product='Na+/H+ antiporter NhaA' protein_id=ACR14090.1 transl_table=11
CP001614	GenBank	CDS	189181	189564	+	-1	.	codon_start=1 db_xref=GI:237684276 locus_tag=TERTU_0171 note='identified by match to protein family HMM PF01042; match to protein family HMM TIGR00004' product='putative endoribonuclease L-PSP' protein_id=ACR11540.1 transl_table=11
CP001614	GenBank	CDS	189577	191691	+	-1	.	EC_number=3.1.7.2 codon_start=1 db_xref=GI:237685288 gene=spoT locus_tag=TERTU_0172 note='identified by similarity to SP:P0AG24; match to protein family HMM PF01842; match to protein family HMM PF01966; match to protein family HMM PF02824; match to protein family HMM PF04607; match to protein family HMM TIGR00691' product='guanosine-3',5'-bis(diphosphate) 3'-pyrophosphohydrolase' protein_id=ACR12…
CP001614	GenBank	CDS	191710	191991	+	-1	.	EC_number=2.7.7.6 codon_start=1 db_xref=GI:237684828 gene=rpoZ locus_tag=TERTU_0173 note='identified by match to protein family HMM PF01192; match to protein family HMM TIGR00690' product='DNA-directed RNA polymerase, omega subunit' protein_id=ACR12092.1 transl_table=11
CP001614	GenBank	CDS	192085	192702	+	-1	.	EC_number=2.7.4.8 codon_start=1 db_xref=GI:237686210 gene=gmk locus_tag=TERTU_0174 note='identified by match to protein family HMM PF00625; match to protein family HMM TIGR03263' product='guanylate kinase' protein_id=ACR13474.1 transl_table=11
CP001614	GenBank	CDS	192771	193637	+	-1	.	codon_start=1 db_xref=GI:237685731 locus_tag=TERTU_0175 note='identified by match to protein family HMM PF03755; match to protein family HMM PF08340; match to protein family HMM TIGR00255' product='conserved hypothetical protein' protein_id=ACR12995.1 transl_table=11
CP001614	GenBank	CDS	193767	194486	+	1	.	EC_number=2.7.7.56 codon_start=1 db_xref=GI:237687110 gene=rph locus_tag=TERTU_0176 note='identified by match to protein family HMM PF01138; match to protein family HMM PF03725; match to protein family HMM TIGR01966' product='tRNA nucleotidyltransferase' protein_id=ACR14374.1 transl_table=11
CP001614	GenBank	CDS	194933	195382	+	1	.	codon_start=1 db_xref=GI:237687431 locus_tag=TERTU_0177 product='conserved hypothetical protein' protein_id=ACR14695.1 transl_table=11
CP001614	GenBank	CDS	195433	196251	+	-1	.	EC_number=3.2.2.23 codon_start=1 db_xref=GI:237685174 gene=mutM locus_tag=TERTU_0178 note='identified by match to protein family HMM PF01149; match to protein family HMM PF06831; match to protein family HMM TIGR00577' product='DNA-formamidopyrimidine glycosylase' protein_id=ACR12438.1 transl_table=11
CP001614	GenBank	CDS	196401	197066	+	1	.	codon_start=1 db_xref=GI:242667493 locus_tag=TERTU_0179 product='putative lipoprotein' protein_id=ACS93530.1 transl_table=11
CP001614	GenBank	CDS	197109	197264	+	-1	.	codon_start=1 db_xref=GI:237684779 gene=rpmG locus_tag=TERTU_0180 note='identified by match to protein family HMM PF00471; match to protein family HMM TIGR01023' product='ribosomal protein L33' protein_id=ACR12043.1 transl_table=11
CP001614	GenBank	CDS	197290	197526	+	-1	.	codon_start=1 db_xref=GI:237684904 gene=rpmB locus_tag=TERTU_0181 note='identified by match to protein family HMM PF00830; match to protein family HMM TIGR00009' product='ribosomal protein L28' protein_id=ACR12168.1 transl_table=11
CP001614	GenBank	CDS	197745	198851	+	-1	.	codon_start=1 db_xref=GI:237684864 locus_tag=TERTU_0183 note='identified by match to protein family HMM PF00150' product='glycoside hydrolase family 5 domain protein' protein_id=ACR12128.1 transl_table=11
CP001614	GenBank	CDS	198973	199647	+	-1	.	codon_start=1 db_xref=GI:237685002 gene=radC locus_tag=TERTU_0184 note='identified by similarity to SP:P25531; match to protein family HMM PF04002; match to protein family HMM TIGR00608' product='DNA repair protein RadC' protein_id=ACR12266.1 transl_table=11
CP001614	GenBank	CDS	199839	201068	+	1	.	EC_number=4.1.1.36 EC_number=6.3.2.5 codon_start=1 db_xref=GI:237685618 gene=coaBC locus_tag=TERTU_0185 note='identified by match to protein family HMM PF02441; match to protein family HMM PF04127; match to protein family HMM TIGR00521' product='phosphopantothenoylcysteine decarboxylase/phosphopantothenate--cysteine ligase' protein_id=ACR12882.1 transl_table=11
CP001614	GenBank	CDS	201152	203689	+	1	.	EC_number=5.4.2.8 codon_start=1 db_xref=GI:237686712 locus_tag=TERTU_0186 note='identified by match to protein family HMM PF00408; match to protein family HMM PF02878; match to protein family HMM PF02879; match to protein family HMM PF02880' product=phosphomannomutase protein_id=ACR13976.1 transl_table=11
CP001614	GenBank	CDS	203689	204615	+	1	.	EC_number=2.7.2.8 codon_start=1 db_xref=GI:237683749 gene=argB locus_tag=TERTU_0187 note='identified by match to protein family HMM PF00696; match to protein family HMM TIGR00761' product='acetylglutamate kinase' protein_id=ACR11013.1 transl_table=11
CP001614	GenBank	CDS	204859	205452	+	1	.	codon_start=1 db_xref=GI:237684204 locus_tag=TERTU_0188 note='identified by match to protein family HMM PF00440' product='transcriptional regulator, TetR family' protein_id=ACR11468.1 transl_table=11
CP001614	GenBank	CDS	205616	206254	+	-1	.	codon_start=1 db_xref=GI:237684815 locus_tag=TERTU_0189 product='putative lipoprotein' protein_id=ACR12079.1 transl_table=11
CP001614	GenBank	CDS	206254	206895	+	-1	.	EC_number=2.4.2.10 codon_start=1 db_xref=GI:237684847 gene=pyrE locus_tag=TERTU_0190 note='identified by match to protein family HMM PF00156; match to protein family HMM TIGR00336' product='orotate phosphoribosyltransferase' protein_id=ACR12111.1 transl_table=11
CP001614	GenBank	CDS	207209	207982	+	1	.	codon_start=1 db_xref=GI:237684162 locus_tag=TERTU_0192 note='identified by match to protein family HMM PF03372; match to protein family HMM TIGR00633' product='histidine kinase' protein_id=ACR11426.1 transl_table=11
CP001614	GenBank	CDS	208037	209434	+	-1	.	EC_number=4.3.2.1 codon_start=1 db_xref=GI:237683750 gene=argH locus_tag=TERTU_0193 note='identified by match to protein family HMM PF00206; match to protein family HMM TIGR00838' product='argininosuccinate lyase' protein_id=ACR11014.1 transl_table=11
CP001614	GenBank	CDS	209508	210596	+	1	.	codon_start=1 db_xref=GI:237683591 locus_tag=TERTU_0194 note='identified by match to protein family HMM PF06580' product='conserved hypothetical protein' protein_id=ACR10855.1 transl_table=11
CP001614	GenBank	CDS	210611	211342	+	1	.	codon_start=1 db_xref=GI:237687318 locus_tag=TERTU_0195 note='identified by match to protein family HMM PF00072; match to protein family HMM PF04397' product='positive alginate biosynthesis regulatory protein' protein_id=ACR14582.1 transl_table=11
CP001614	GenBank	CDS	211504	212478	+	1	.	EC_number=2.5.1.61 codon_start=1 db_xref=GI:237686105 gene=hemC locus_tag=TERTU_0197 note='identified by match to protein family HMM PF01379; match to protein family HMM PF03900; match to protein family HMM TIGR00212' product='hydroxymethylbilane synthase' protein_id=ACR13369.1 transl_table=11
CP001614	GenBank	CDS	212462	213262	+	1	.	EC_number=4.2.1.75 codon_start=1 db_xref=GI:237684805 gene=hemD locus_tag=TERTU_0198 note='identified by match to protein family HMM PF02602' product='uroporphyrinogen-III synthase' protein_id=ACR12069.1 transl_table=11
CP001614	GenBank	CDS	213259	214524	+	1	.	codon_start=1 db_xref=GI:237684217 locus_tag=TERTU_0199 note='identified by match to protein family HMM PF04375' product='putative membrane protein' protein_id=ACR11481.1 transl_table=11
CP001614	GenBank	CDS	214526	215731	+	1	.	codon_start=1 db_xref=GI:237683868 locus_tag=TERTU_0200 note='identified by match to protein family HMM PF07219' product='metal dependent phosphohydrolase' protein_id=ACR11132.1 transl_table=11
CP001614	GenBank	CDS	215728	216429	+	1	.	codon_start=1 db_xref=GI:237687485 locus_tag=TERTU_0201 note='identified by match to protein family HMM PF00106' product='oxidoreductase, short chain dehydrogenase/reductase family' protein_id=ACR14749.1 transl_table=11
CP001614	GenBank	CDS	216672	217661	+	-1	.	codon_start=1 db_xref=GI:237687057 locus_tag=TERTU_0202 note='identified by glimmer; putative' product='hypothetical protein' protein_id=ACR14321.1 transl_table=11
CP001614	GenBank	CDS	217699	218355	+	-1	.	codon_start=1 db_xref=GI:237686647 locus_tag=TERTU_0203 note='identified by glimmer; putative' product='hypothetical protein' protein_id=ACR13911.1 transl_table=11
CP001614	GenBank	CDS	218451	219002	+	-1	.	codon_start=1 db_xref=GI:237686135 locus_tag=TERTU_0204 note='identified by match to protein family HMM TIGR02937' product='RNA polymerase sigma factor, sigma-70 family' protein_id=ACR13399.1 transl_table=11
CP001614	GenBank	CDS	219025	222093	+	-1	.	codon_start=1 db_xref=GI:237685679 locus_tag=TERTU_0205 product='putative peptidase domain protein' protein_id=ACR12943.1 transl_table=11
CP001614	GenBank	CDS	222248	222682	+	-1	.	codon_start=1 db_xref=GI:237687106 locus_tag=TERTU_0206 note='identified by match to protein family HMM PF00903' product='glyoxalase family protein' protein_id=ACR14370.1 transl_table=11
CP001614	GenBank	CDS	222780	223337	+	1	.	codon_start=1 db_xref=GI:237686654 locus_tag=TERTU_0207 note='identified by match to protein family HMM PF01381; match to protein family HMM PF07883' product='DNA-binding protein' protein_id=ACR13918.1 transl_table=11
CP001614	GenBank	CDS	223424	224848	+	1	.	codon_start=1 db_xref=GI:237686179 locus_tag=TERTU_0208 note='identified by match to protein family HMM PF00989; match to protein family HMM PF00990; match to protein family HMM PF08447; match to protein family HMM PF08448; match to protein family HMM TIGR00229; match to protein family HMM TIGR00254' product='diguanylate cyclase with PAS/PAC sensor' protein_id=ACR13443.1 transl_table=11
CP001614	GenBank	CDS	224868	226328	+	-1	.	EC_number=4.1.1.- codon_start=1 db_xref=GI:237685674 gene=ubiD locus_tag=TERTU_0209 note='identified by match to protein family HMM PF01977; match to protein family HMM TIGR00148' product='3-octaprenyl-4-hydroxybenzoate carboxy-lyase' protein_id=ACR12938.1 transl_table=11
CP001614	GenBank	CDS	226651	227910	+	-1	.	codon_start=1 db_xref=GI:237685295 gene=rho locus_tag=TERTU_0210 note='identified by match to protein family HMM PF00006; match to protein family HMM PF07497; match to protein family HMM PF07498; match to protein family HMM PF08206; match to protein family HMM TIGR00767' product='transcription termination factor Rho' protein_id=ACR12559.1 transl_table=11
CP001614	GenBank	CDS	228333	228659	+	-1	.	codon_start=1 db_xref=GI:237684810 gene=trx locus_tag=TERTU_0211 note='identified by similarity to SP:Q9X2T1; match to protein family HMM PF00085; match to protein family HMM TIGR01068' product=thioredoxin protein_id=ACR12074.1 transl_table=11
CP001614	GenBank	CDS	228759	230894	+	-1	.	EC_number=2.7.4.1 codon_start=1 db_xref=GI:237684857 gene=ppk locus_tag=TERTU_0212 note='identified by match to protein family HMM PF02503' product='polyphosphate kinase' protein_id=ACR12121.1 transl_table=11
CP001614	GenBank	CDS	231020	233365	+	-1	.	codon_start=1 db_xref=GI:237686265 locus_tag=TERTU_0213 note='identified by match to protein family HMM PF00072; match to protein family HMM PF00512; match to protein family HMM PF02518' product='PAS/PAC sensor hybrid histidine kinase' protein_id=ACR13529.1 transl_table=11
CP001614	GenBank	CDS	233436	234602	+	-1	.	codon_start=1 db_xref=GI:237687347 locus_tag=TERTU_0214 note='identified by match to protein family HMM PF04055; match to protein family HMM PF06969; match to protein family HMM TIGR00539' product='putative oxygen-independent coproporphyrinogen III oxidase' protein_id=ACR14611.1 transl_table=11
CP001614	GenBank	CDS	234700	235983	+	1	.	codon_start=1 db_xref=GI:237686848 locus_tag=TERTU_0215 product='conserved hypothetical protein' protein_id=ACR14112.1 transl_table=11
CP001614	GenBank	CDS	236012	236623	+	-1	.	codon_start=1 db_xref=GI:237686674 gene=rdgB locus_tag=TERTU_0216 note='identified by match to protein family HMM PF01725; match to protein family HMM TIGR00042' product='non-canonical purine NTP pyrophosphatase, RdgB/HAM1 family' protein_id=ACR13938.1 transl_table=11
CP001614	GenBank	CDS	236672	237109	+	-1	.	codon_start=1 db_xref=GI:237684024 locus_tag=TERTU_0217 note='possible secreted protein, N-terminal signal sequence' product='conserved hypothetical protein' protein_id=ACR11288.1 transl_table=11
CP001614	GenBank	CDS	237106	237705	+	-1	.	codon_start=1 db_xref=GI:237686879 gene=metW locus_tag=TERTU_0218 note='identified by similarity to GB:AAK29459.1; match to protein family HMM PF07021; match to protein family HMM PF08241; match to protein family HMM TIGR02081' product='methionine biosynthesis protein MetW' protein_id=ACR14143.1 transl_table=11
CP001614	GenBank	CDS	237705	238856	+	-1	.	EC_number=2.3.1.31 codon_start=1 db_xref=GI:237684135 gene=metX locus_tag=TERTU_0219 note='identified by similarity to SP:P45131; match to protein family HMM PF00561; match to protein family HMM TIGR01392' product='homoserine O-acetyltransferase' protein_id=ACR11399.1 transl_table=11
CP001614	GenBank	CDS	238865	239164	+	-1	.	codon_start=1 db_xref=GI:237683524 locus_tag=TERTU_0220 note='identified by match to protein family HMM PF02594; match to protein family HMM TIGR00251' product='conserved hypothetical protein' protein_id=ACR10788.1 transl_table=11
CP001614	GenBank	CDS	239227	239814	+	-1	.	codon_start=1 db_xref=GI:237685135 locus_tag=TERTU_0221 note='identified by match to protein family HMM PF02325' product='yggt family protein' protein_id=ACR12399.1 transl_table=11
CP001614	GenBank	CDS	239888	240721	+	-1	.	EC_number=1.5.1.2 codon_start=1 db_xref=GI:237687025 gene=proC locus_tag=TERTU_0222 note='identified by match to protein family HMM PF01210; match to protein family HMM PF02737; match to protein family HMM PF03446; match to protein family HMM PF03807; match to protein family HMM TIGR00112' product='pyrroline-5-carboxylate reductase' protein_id=ACR14289.1 transl_table=11
CP001614	GenBank	CDS	240771	241457	+	-1	.	codon_start=1 db_xref=GI:237687467 locus_tag=TERTU_0223 note='identified by match to protein family HMM PF01168; match to protein family HMM TIGR00044' product='pyridoxal phosphate enzyme, YggS family' protein_id=ACR14731.1 transl_table=11
CP001614	GenBank	CDS	241503	242537	+	1	.	codon_start=1 db_xref=GI:237686365 locus_tag=TERTU_0225 note='identified by match to protein family HMM PF00437; match to protein family HMM TIGR01420' product='twitching mobility protein' protein_id=ACR13629.1 transl_table=11
CP001614	GenBank	CDS	242586	243728	+	1	.	codon_start=1 db_xref=GI:237686591 locus_tag=TERTU_0226 note='identified by match to protein family HMM PF00437; match to protein family HMM TIGR01420' product='twitching mobility protein' protein_id=ACR13855.1 transl_table=11
CP001614	GenBank	CDS	243767	244207	+	-1	.	codon_start=1 db_xref=GI:237687105 locus_tag=TERTU_0227 note='identified by match to protein family HMM PF03652; match to protein family HMM TIGR00250' product='conserved hypothetical protein' protein_id=ACR14369.1 transl_table=11
CP001614	GenBank	CDS	244200	244778	+	-1	.	codon_start=1 db_xref=GI:237685737 locus_tag=TERTU_0228 note='identified by match to protein family HMM PF02622' product='conserved hypothetical protein' protein_id=ACR13001.1 transl_table=11
CP001614	GenBank	CDS	244862	245737	+	-1	.	codon_start=1 db_xref=GI:237686122 locus_tag=TERTU_0229 note='identified by match to protein family HMM TIGR01352' product='TonB domain protein' protein_id=ACR13386.1 transl_table=11
CP001614	GenBank	CDS	245743	246702	+	-1	.	EC_number=6.3.2.3 codon_start=1 db_xref=GI:237686345 gene=gshB locus_tag=TERTU_0230 note='identified by match to protein family HMM PF02951; match to protein family HMM PF02955; match to protein family HMM PF08443; match to protein family HMM TIGR01380' product='glutathione synthase' protein_id=ACR13609.1 transl_table=11
CP001614	GenBank	CDS	246949	247344	+	1	.	codon_start=1 db_xref=GI:237684696 locus_tag=TERTU_0231 note='identified by match to protein family HMM PF00072' product='protein PilG' protein_id=ACR11960.1 transl_table=11
CP001614	GenBank	CDS	247390	247752	+	1	.	codon_start=1 db_xref=GI:237685071 locus_tag=TERTU_0232 note='Name was changed to response regulator receiver domain from protein PilH; identified by match to protein family HMM PF00072' product='response regulator receiver domain protein' protein_id=ACR12335.1 transl_table=11
CP001614	GenBank	CDS	247797	248336	+	1	.	codon_start=1 db_xref=GI:237684375 locus_tag=TERTU_0233 note='identified by match to protein family HMM PF01584' product='CheW domain protein' protein_id=ACR11639.1 transl_table=11
CP001614	GenBank	CDS	248496	250697	+	1	.	codon_start=1 db_xref=GI:237684060 locus_tag=TERTU_0234 note='identified by match to protein family HMM PF00015' product='putative protein PilJ' protein_id=ACR11324.1 transl_table=11
CP001614	GenBank	CDS	250715	251572	+	1	.	EC_number=2.1.1.80 codon_start=1 db_xref=GI:237683740 gene=cheR_1 locus_tag=TERTU_0235 note='identified by match to protein family HMM PF01739' product='chemotaxis protein methyltransferase' protein_id=ACR11004.1 transl_table=11
CP001614	GenBank	CDS	251608	258459	+	1	.	codon_start=1 db_xref=GI:237687117 locus_tag=TERTU_0236 note='identified by match to protein family HMM PF00072; match to protein family HMM PF01584; match to protein family HMM PF01627; match to protein family HMM PF02518; match to protein family HMM PF02895' product='putative CheA signal transduction histidine kinase' protein_id=ACR14381.1 transl_table=11
CP001614	GenBank	CDS	258464	259399	+	1	.	codon_start=1 db_xref=GI:237686775 locus_tag=TERTU_0237 note='identified by match to protein family HMM PF01339' product='protein-glutamate methylesterase CheB' protein_id=ACR14039.1 transl_table=11
CP001614	GenBank	CDS	259440	259925	+	1	.	codon_start=1 db_xref=GI:237684543 locus_tag=TERTU_0238 note='identified by match to protein family HMM PF01584' product='CheW domain protein' protein_id=ACR11807.1 transl_table=11
CP001614	GenBank	CDS	260003	260875	+	-1	.	codon_start=1 db_xref=GI:237684982 gene=hslO gene_synonym=hsp33 locus_tag=TERTU_0239 note='identified by match to protein family HMM PF01430' product='HSP33 chaperonin HslO' protein_id=ACR12246.1 transl_table=11
CP001614	GenBank	CDS	260877	261269	+	-1	.	codon_start=1 db_xref=GI:237685941 locus_tag=TERTU_0240 note='identified by match to protein family HMM PF01479' product='putative ribosome-associated heat shock protein 15' protein_id=ACR13205.1 transl_table=11
CP001614	GenBank	CDS	261274	261927	+	-1	.	codon_start=1 db_xref=GI:237686410 locus_tag=TERTU_0241 note='identified by match to protein family HMM PF00702; match to protein family HMM TIGR01509' product='HAD-superfamily hydrolase, subfamily IA, variant 3' protein_id=ACR13674.1 transl_table=11
CP001614	GenBank	CDS	261966	262508	+	1	.	EC_number=3.6.1.- codon_start=1 db_xref=GI:237686209 locus_tag=TERTU_0242 note='identified by match to protein family HMM PF00293' product='nudix hydroxylase' protein_id=ACR13473.1 transl_table=11
CP001614	GenBank	CDS	262529	263353	+	1	.	EC_number=3.1.3.7 codon_start=1 db_xref=GI:237686711 gene=cysQ_1 locus_tag=TERTU_0243 note='identified by match to protein family HMM PF00459; match to protein family HMM TIGR01331' product='3'(2'),5'-bisphosphate nucleotidase' protein_id=ACR13975.1 transl_table=11
CP001614	GenBank	CDS	263568	263783	+	1	.	codon_start=1 db_xref=GI:237684775 locus_tag=TERTU_0244 product='conserved hypothetical protein' protein_id=ACR12039.1 transl_table=11
CP001614	GenBank	CDS	263864	266749	+	-1	.	EC_number=4.6.1.1 codon_start=1 db_xref=GI:237685264 gene=cyaA locus_tag=TERTU_0245 note='identified by match to protein family HMM PF01295' product='adenylate cyclase, class I' protein_id=ACR12528.1 transl_table=11
CP001614	GenBank	CDS	266846	267334	+	-1	.	EC_number=2.7.7.3 codon_start=1 db_xref=GI:237686408 gene=coaD locus_tag=TERTU_0246 note='identified by similarity to SP:P0A6I6; match to protein family HMM PF01467; match to protein family HMM TIGR00125; match to protein family HMM TIGR01510' product='pantetheine-phosphate adenylyltransferase' protein_id=ACR13672.1 transl_table=11
CP001614	GenBank	CDS	267446	268021	+	-1	.	codon_start=1 db_xref=GI:237685959 gene=rsmD locus_tag=TERTU_0247 note='identified by match to protein family HMM PF03602; match to protein family HMM TIGR00095' product='16S rRNA m2G966 methyltransferase' protein_id=ACR13223.1 transl_table=11
CP001614	GenBank	CDS	268082	269086	+	1	.	codon_start=1 db_xref=GI:242667494 gene=ftsY locus_tag=TERTU_0248 note='identified by match to protein family HMM PF00448; match to protein family HMM PF02881; match to protein family HMM TIGR00064' product='signal recognition particle-docking protein FtsY' protein_id=ACS93531.1 transl_table=11
CP001614	GenBank	CDS	269109	269786	+	1	.	codon_start=1 db_xref=GI:237683941 gene=ftsE locus_tag=TERTU_0249 note='identified by match to protein family HMM PF00005; match to protein family HMM TIGR02673' product='cell division ATP-binding protein FtsE' protein_id=ACR11205.1 transl_table=11
CP001614	GenBank	CDS	269788	270762	+	1	.	codon_start=1 db_xref=GI:237683528 locus_tag=TERTU_0250 note='identified by match to protein family HMM PF02687' product='putative cell division protein FtsX' protein_id=ACR10792.1 transl_table=11
CP001614	GenBank	CDS	270930	271784	+	1	.	codon_start=1 db_xref=GI:237687248 gene=rpoH locus_tag=TERTU_0251 note='identified by match to protein family HMM PF04542; match to protein family HMM PF04545; match to protein family HMM TIGR02392; match to protein family HMM TIGR02937' product='alternative sigma factor RpoH' protein_id=ACR14512.1 transl_table=11
CP001614	GenBank	CDS	271765	272235	+	1	.	codon_start=1 db_xref=GI:237686632 locus_tag=TERTU_0252 note='possible membrane protein, similar to Bacillus YwdK; identified by match to protein family HMM PF04241' product='conserved hypothetical protein' protein_id=ACR13896.1 transl_table=11
CP001614	GenBank	CDS	272269	272958	+	1	.	EC_number=2.1.1.33 codon_start=1 db_xref=GI:237686964 gene=trmB locus_tag=TERTU_0253 note='identified by match to protein family HMM PF02390; match to protein family HMM TIGR00091' product='tRNA (guanine-N(7)-)-methyltransferase' protein_id=ACR14228.1 transl_table=11
CP001614	GenBank	CDS	273389	273955	+	1	.	codon_start=1 db_xref=GI:237685268 locus_tag=TERTU_0255 note='identified by match to protein family HMM PF09523; match to protein family HMM TIGR02444' product='conserved hypothetical protein TIGR02444' protein_id=ACR12532.1 transl_table=11
CP001614	GenBank	CDS	274013	275053	+	-1	.	codon_start=1 db_xref=GI:237684788 locus_tag=TERTU_0256 product='putative CheA signal transduction histidine kinase' protein_id=ACR12052.1 transl_table=11
CP001614	GenBank	CDS	275449	276210	+	1	.	EC_number=5.2.1.8 codon_start=1 db_xref=GI:237686149 gene=mip locus_tag=TERTU_0257 note='identified by match to protein family HMM PF00254; match to protein family HMM PF01346' product='peptidyl-prolyl cis-trans isomerase, FKBP-type' protein_id=ACR13413.1 transl_table=11
CP001614	GenBank	CDS	276287	277312	+	-1	.	codon_start=1 db_xref=GI:237685711 locus_tag=TERTU_0258 product='WD40 domain protein' protein_id=ACR12975.1 transl_table=11
CP001614	GenBank	CDS	277404	277868	+	-1	.	codon_start=1 db_xref=GI:237686722 locus_tag=TERTU_0259 note='identified by match to protein family HMM PF04353' product='transcriptional regulator AlgQ' protein_id=ACR13986.1 transl_table=11
CP001614	GenBank	CDS	278068	278487	+	1	.	codon_start=1 db_xref=GI:237683913 gene=fliL_1 locus_tag=TERTU_0260 note='identified by match to protein family HMM PF03748' product='flagellar basal body-associated protein FliL' protein_id=ACR11177.1 transl_table=11
CP001614	GenBank	CDS	278526	280136	+	-1	.	EC_number=6.3.2.2 codon_start=1 db_xref=GI:237683449 gene=gshA locus_tag=TERTU_0261 note='identified by match to protein family HMM PF04262; match to protein family HMM TIGR01434' product='glutamate--cysteine ligase' protein_id=ACR10713.1 transl_table=11
CP001614	GenBank	CDS	281007	281999	+	1	.	codon_start=1 db_xref=GI:237684206 gene=gspC locus_tag=TERTU_0264 note='identified by match to protein family HMM TIGR01713' product='general secretion pathway protein C' protein_id=ACR11470.1 transl_table=11
CP001614	GenBank	CDS	281989	283974	+	1	.	codon_start=1 db_xref=GI:237684660 gene=gspD locus_tag=TERTU_0265 note='identified by match to protein family HMM PF00263; match to protein family HMM PF03958; match to protein family HMM TIGR02517' product='general secretion pathway protein D' protein_id=ACR11924.1 transl_table=11
CP001614	GenBank	CDS	283981	285525	+	1	.	codon_start=1 db_xref=GI:237685284 gene=gspE locus_tag=TERTU_0266 note='identified by match to protein family HMM PF00437; match to protein family HMM TIGR02533' product='general secretory pathway protein E' protein_id=ACR12548.1 transl_table=11
CP001614	GenBank	CDS	285525	286757	+	1	.	codon_start=1 db_xref=GI:237685057 gene=gspF locus_tag=TERTU_0267 note='identified by match to protein family HMM PF00482; match to protein family HMM TIGR02120' product='general secretion pathway protein F' protein_id=ACR12321.1 transl_table=11
CP001614	GenBank	CDS	286784	287233	+	1	.	codon_start=1 db_xref=GI:237684926 gene=gspG locus_tag=TERTU_0268 note='identified by match to protein family HMM PF07963; match to protein family HMM PF08334; match to protein family HMM TIGR01710; match to protein family HMM TIGR02532' product='general secretion pathway protein G' protein_id=ACR12190.1 transl_table=11
CP001614	GenBank	CDS	287253	287819	+	1	.	codon_start=1 db_xref=GI:237684177 gene=gspH locus_tag=TERTU_0269 note='identified by match to protein family HMM PF07963; match to protein family HMM TIGR01708; match to protein family HMM TIGR02532' product='general secretion pathway protein H' protein_id=ACR11441.1 transl_table=11
CP001614	GenBank	CDS	287816	288226	+	1	.	codon_start=1 db_xref=GI:237683717 gene=gspI locus_tag=TERTU_0270 note='identified by match to protein family HMM PF02501; match to protein family HMM PF07963; match to protein family HMM TIGR01707; match to protein family HMM TIGR02532' product='general secretion pathway protein I' protein_id=ACR10981.1 transl_table=11
CP001614	GenBank	CDS	288186	288878	+	1	.	codon_start=1 db_xref=GI:237687242 gene=gspJ locus_tag=TERTU_0271 note='identified by match to protein family HMM TIGR01711; match to protein family HMM TIGR02532' product='general secretion pathway protein J' protein_id=ACR14506.1 transl_table=11
CP001614	GenBank	CDS	288890	289936	+	1	.	codon_start=1 db_xref=GI:237686137 gene=gspK locus_tag=TERTU_0272 note='identified by similarity to SP:P31706; match to protein family HMM PF03934' product='general secretion pathway protein K' protein_id=ACR13401.1 transl_table=11
CP001614	GenBank	CDS	289979	291211	+	1	.	codon_start=1 db_xref=GI:237686985 gene=gspL locus_tag=TERTU_0273 note='identified by match to protein family HMM PF05134' product='general secretion pathway protein L' protein_id=ACR14249.1 transl_table=11
CP001614	GenBank	CDS	291208	291687	+	1	.	codon_start=1 db_xref=GI:237687066 locus_tag=TERTU_0274 note='identified by match to protein family HMM PF04612' product='general secretion pathway protein M' protein_id=ACR14330.1 transl_table=11
CP001614	GenBank	CDS	291705	292469	+	1	.	codon_start=1 db_xref=GI:237687375 gene=gspN locus_tag=TERTU_0275 note='identified by match to protein family HMM PF01203' product='bacterial type II secretion system protein N' protein_id=ACR14639.1 transl_table=11
CP001614	GenBank	CDS	292484	293485	+	1	.	codon_start=1 db_xref=GI:237686821 locus_tag=TERTU_0276 note='identified by match to protein family HMM PF02424' product='membrane protein' protein_id=ACR14085.1 transl_table=11
CP001614	GenBank	CDS	294375	294683	+	1	.	codon_start=1 db_xref=GI:237686466 locus_tag=TERTU_0277 product='conserved hypothetical protein' protein_id=ACR13730.1 transl_table=11
CP001614	GenBank	CDS	296381	296713	+	1	.	codon_start=1 db_xref=GI:237686680 locus_tag=TERTU_0282 product='conserved hypothetical protein' protein_id=ACR13944.1 transl_table=11
CP001614	GenBank	CDS	297010	297126	+	1	.	codon_start=1 db_xref=GI:237683565 locus_tag=TERTU_0284 note='identified by glimmer; putative' product='hypothetical protein' protein_id=ACR10829.1 transl_table=11
CP001614	GenBank	CDS	297948	299774	+	-1	.	EC_number=3.2.1.14 codon_start=1 db_xref=GI:242667495 locus_tag=TERTU_0285 note='identified by match to protein family HMM PF00704; match to protein family HMM PF00801; match to protein family HMM PF02839' product=chitinase protein_id=ACS93532.1 transl_table=11
CP001614	GenBank	CDS	299831	300028	+	1	.	codon_start=1 db_xref=GI:237685885 locus_tag=TERTU_0287 note='identified by glimmer; putative' product='hypothetical protein' protein_id=ACR13149.1 transl_table=11
CP001614	GenBank	CDS	300262	300708	+	-1	.	codon_start=1 db_xref=GI:237687398 locus_tag=TERTU_0288 note='identified by glimmer; putative' product='hypothetical protein' protein_id=ACR14662.1 transl_table=11
CP001614	GenBank	CDS	300776	301237	+	-1	.	codon_start=1 db_xref=GI:237686234 locus_tag=TERTU_0289 product='conserved hypothetical protein' protein_id=ACR13498.1 transl_table=11
CP001614	GenBank	CDS	301344	301754	+	-1	.	codon_start=1 db_xref=GI:237684749 locus_tag=TERTU_0290 note='identified by glimmer; putative' product='hypothetical protein' protein_id=ACR12013.1 transl_table=11
CP001614	GenBank	CDS	301981	302865	+	-1	.	codon_start=1 db_xref=GI:237685367 locus_tag=TERTU_0291 note='identified by match to protein family HMM PF00892' product='putative membrane protein' protein_id=ACR12631.1 transl_table=11
CP001614	GenBank	CDS	302887	303624	+	1	.	codon_start=1 db_xref=GI:237683654 locus_tag=TERTU_0292 product='conserved hypothetical protein' protein_id=ACR10918.1 transl_table=11
CP001614	GenBank	CDS	303628	305940	+	1	.	codon_start=1 db_xref=GI:237685322 locus_tag=TERTU_0293 note='identified by match to protein family HMM PF00563; match to protein family HMM PF00672; match to protein family HMM PF00990; match to protein family HMM TIGR00254' product='hamp domain/ggdef domain/eal domain protein' protein_id=ACR12586.1 transl_table=11
CP001614	GenBank	CDS	305915	306778	+	1	.	codon_start=1 db_xref=GI:237684935 locus_tag=TERTU_0294 product='conserved hypothetical protein' protein_id=ACR12199.1 transl_table=11
CP001614	GenBank	CDS	306778	307209	+	1	.	codon_start=1 db_xref=GI:237686082 locus_tag=TERTU_0295 note='identified by match to protein family HMM PF01152' product='protozoan/cyanobacterial globin protein' protein_id=ACR13346.1 transl_table=11
CP001614	GenBank	CDS	307390	308430	+	-1	.	codon_start=1 db_xref=GI:237685521 locus_tag=TERTU_0296 note='identified by match to protein family HMM PF03480; match to protein family HMM TIGR01409' product='extracellular solute-binding protein, family 7' protein_id=ACR12785.1 transl_table=11
CP001614	GenBank	CDS	308485	309807	+	-1	.	codon_start=1 db_xref=GI:237687275 locus_tag=TERTU_0297 note='identified by match to protein family HMM PF06808' product='TRAP transporter, DctM family protein' protein_id=ACR14539.1 transl_table=11
CP001614	GenBank	CDS	309807	310412	+	-1	.	codon_start=1 db_xref=GI:237686720 locus_tag=TERTU_0298 note='identified by match to protein family HMM PF04290' product='TRAP transporter, DctQ family protein' protein_id=ACR13984.1 transl_table=11
CP001614	GenBank	CDS	310615	311433	+	-1	.	EC_number=4.3.1.7 codon_start=1 db_xref=GI:237684332 gene=eutC locus_tag=TERTU_0300 note='identified by similarity to SP:P19265; match to protein family HMM PF05985' product='ethanolamine ammonia-lyase, light chain' protein_id=ACR11596.1 transl_table=11
CP001614	GenBank	CDS	311430	313013	+	-1	.	EC_number=4.3.1.7 codon_start=1 db_xref=GI:237683841 gene=eutB locus_tag=TERTU_0301 note='identified by similarity to SP:P19264; match to protein family HMM PF06751' product='ethanolamine ammonia-lyase, large subunit' protein_id=ACR11105.1 transl_table=11
CP001614	GenBank	CDS	313034	314275	+	1	.	codon_start=1 db_xref=GI:237684156 locus_tag=TERTU_0302 note='identified by match to protein family HMM PF05684' product='inner membrane protein' protein_id=ACR11420.1 transl_table=11
CP001614	GenBank	CDS	314415	315788	+	1	.	codon_start=1 db_xref=GI:237686576 locus_tag=TERTU_0303 note='identified by match to protein family HMM PF00041; match to protein family HMM PF04389' product='putative peptidase' protein_id=ACR13840.1 transl_table=11
CP001614	GenBank	CDS	316839	317135	+	1	.	codon_start=1 db_xref=GI:237685934 locus_tag=TERTU_0306 note='identified by glimmer; putative' product='hypothetical protein' protein_id=ACR13198.1 transl_table=11
CP001614	GenBank	CDS	317489	317935	+	-1	.	codon_start=1 db_xref=GI:237686359 locus_tag=TERTU_0307 note='identified by match to protein family HMM PF08327' product='conserved hypothetical protein' protein_id=ACR13623.1 transl_table=11
CP001614	GenBank	CDS	317966	318331	+	-1	.	codon_start=1 db_xref=GI:237684386 locus_tag=TERTU_0308 note='identified by match to protein family HMM PF01638' product='transcriptional regulator, PadR family' protein_id=ACR11650.1 transl_table=11
CP001614	GenBank	CDS	318438	319562	+	1	.	codon_start=1 db_xref=GI:237686863 locus_tag=TERTU_0309 note='identified by match to protein family HMM PF00724' product='FAD/FMN-binding NADH:flavin oxidoreductase, family protein' protein_id=ACR14127.1 transl_table=11
CP001614	GenBank	CDS	319863	326960	+	1	.	codon_start=1 db_xref=GI:237683445 locus_tag=TERTU_0310 note='identified by match to protein family HMM PF05345' product=cadherin protein_id=ACR10709.1 transl_table=11
CP001614	GenBank	CDS	327307	327969	+	-1	.	codon_start=1 db_xref=GI:237683915 locus_tag=TERTU_0311 note='identified by match to protein family HMM PF01872' product='riboflavin biosynthesis protein RibD domain protein' protein_id=ACR11179.1 transl_table=11
CP001614	GenBank	CDS	327983	328396	+	-1	.	codon_start=1 db_xref=GI:237685375 locus_tag=TERTU_0312 product='putative membrane protein' protein_id=ACR12639.1 transl_table=11
CP001614	GenBank	CDS	328525	328734	+	-1	.	codon_start=1 db_xref=GI:237684507 locus_tag=TERTU_0313 product='conserved hypothetical protein' protein_id=ACR11771.1 transl_table=11
CP001614	GenBank	CDS	329174	329581	+	-1	.	codon_start=1 db_xref=GI:237684270 locus_tag=TERTU_0314 note='identified by match to protein family HMM PF00903' product='glyoxalase family protein' protein_id=ACR11534.1 transl_table=11
CP001614	GenBank	CDS	330034	332124	+	-1	.	codon_start=1 db_xref=GI:237686854 locus_tag=TERTU_0316 note='identified by match to protein family HMM PF00149; match to protein family HMM PF02872' product='putative 5'-nucleotidase' protein_id=ACR14118.1 transl_table=11
CP001614	GenBank	CDS	332510	333322	+	1	.	codon_start=1 db_xref=GI:237687302 locus_tag=TERTU_0317 note='identified by match to protein family HMM PF01764' product='triacylglycerol lipase' protein_id=ACR14566.1 transl_table=11
CP001614	GenBank	CDS	333442	333762	+	-1	.	codon_start=1 db_xref=GI:237685517 locus_tag=TERTU_0318 product='conserved hypothetical protein' protein_id=ACR12781.1 transl_table=11
CP001614	GenBank	CDS	334513	335289	+	-1	.	codon_start=1 db_xref=GI:237684578 locus_tag=TERTU_0320 note='identified by match to protein family HMM PF00561' product='hydrolase, alpha/beta fold family protein' protein_id=ACR11842.1 transl_table=11
CP001614	GenBank	CDS	335453	336457	+	-1	.	EC_number=1.10.3.- codon_start=1 db_xref=GI:237685067 gene=cydB_1 locus_tag=TERTU_0321 note='identified by match to protein family HMM PF02322; match to protein family HMM TIGR00203' product='cytochrome D ubiquinol oxidase, subunit II' protein_id=ACR12331.1 transl_table=11
CP001614	GenBank	CDS	336454	337818	+	-1	.	codon_start=1 db_xref=GI:237684944 locus_tag=TERTU_0322 note='identified by match to protein family HMM PF01654' product='bacterial cytochrome ubiquinol oxidase, subunit 1 family protein' protein_id=ACR12208.1 transl_table=11
CP001614	GenBank	CDS	337884	338438	+	-1	.	codon_start=1 db_xref=GI:237684985 locus_tag=TERTU_0323 product='helix-turn-helix, type 11' protein_id=ACR12249.1 transl_table=11
CP001614	GenBank	CDS	338674	340302	+	-1	.	codon_start=1 db_xref=GI:237685436 locus_tag=TERTU_0324 note='identified by glimmer; putative' product='hypothetical protein' protein_id=ACR12700.1 transl_table=11
CP001614	GenBank	CDS	340626	342260	+	-1	.	codon_start=1 db_xref=GI:237687170 locus_tag=TERTU_0325 note='identified by glimmer; putative' product='hypothetical protein' protein_id=ACR14434.1 transl_table=11
CP001614	GenBank	CDS	343220	343474	+	1	.	codon_start=1 db_xref=GI:237686088 locus_tag=TERTU_0328 note='identified by glimmer; putative' product='hypothetical protein' protein_id=ACR13352.1 transl_table=11
CP001614	GenBank	CDS	343572	344354	+	1	.	codon_start=1 db_xref=GI:237683582 locus_tag=TERTU_0329 product='protein RhsD' protein_id=ACR10846.1 transl_table=11
CP001614	GenBank	CDS	344852	345928	+	1	.	codon_start=1 db_xref=GI:237687306 locus_tag=TERTU_0330 note='identified by match to protein family HMM PF07605' product='conserved hypothetical protein' protein_id=ACR14570.1 transl_table=11
CP001614	GenBank	CDS	346650	348683	+	1	.	codon_start=1 db_xref=GI:237684170 locus_tag=TERTU_0331 note='identified by match to protein family HMM PF00553' product='carbohydrate binding module family 2 domain protein' protein_id=ACR11434.1 transl_table=11
CP001614	GenBank	CDS	349401	351158	+	1	.	codon_start=1 db_xref=GI:237686995 locus_tag=TERTU_0332 note='identified by match to protein family HMM PF00149' product='Ser/Thr protein phosphatase family protein' protein_id=ACR14259.1 transl_table=11
CP001614	GenBank	CDS	351472	351648	+	1	.	codon_start=1 db_xref=GI:237683743 locus_tag=TERTU_0334 note='identified by glimmer; putative' product='hypothetical protein' protein_id=ACR11007.1 transl_table=11
CP001614	GenBank	CDS	351683	352423	+	1	.	codon_start=1 db_xref=GI:237687487 locus_tag=TERTU_0335 product='putative membrane protein' protein_id=ACR14751.1 transl_table=11
CP001614	GenBank	CDS	352811	353965	+	1	.	codon_start=1 db_xref=GI:237683958 locus_tag=TERTU_0337 note='identified by glimmer; putative' product='hypothetical protein' protein_id=ACR11222.1 transl_table=11
CP001614	GenBank	CDS	353977	355515	+	-1	.	codon_start=1 db_xref=GI:237683453 locus_tag=TERTU_0338 note='identified by match to protein family HMM PF01381' product='transcriptional regulator, XRE family' protein_id=ACR10717.1 transl_table=11
CP001614	GenBank	CDS	355679	357853	+	1	.	codon_start=1 db_xref=GI:237685560 locus_tag=TERTU_0339 note='identified by match to protein family HMM PF01274; match to protein family HMM TIGR01345' product='putative malate synthase G' protein_id=ACR12824.1 transl_table=11
CP001614	GenBank	CDS	357921	359519	+	1	.	codon_start=1 db_xref=GI:237685225 locus_tag=TERTU_0340 note='identified by match to protein family HMM PF00463' product='putative isocitrate lyase' protein_id=ACR12489.1 transl_table=11
CP001614	GenBank	CDS	359753	360451	+	1	.	codon_start=1 db_xref=GI:237686307 locus_tag=TERTU_0341 note='identified by match to protein family HMM PF02678; match to protein family HMM PF07883' product='pirin domain protein' protein_id=ACR13571.1 transl_table=11
CP001614	GenBank	CDS	360561	361148	+	1	.	codon_start=1 db_xref=GI:237686174 locus_tag=TERTU_0342 note='identified by match to protein family HMM PF03358' product='NADPH-dependent fmn reductase domain protein' protein_id=ACR13438.1 transl_table=11
CP001614	GenBank	CDS	361156	361977	+	-1	.	EC_number=2.4.2.37 codon_start=1 db_xref=GI:237684250 locus_tag=TERTU_0343 product='NAD(+)--dinitrogen-reductase ADP-D-ribosyltransferase' protein_id=ACR11514.1 transl_table=11
CP001614	GenBank	CDS	362014	362937	+	1	.	codon_start=1 db_xref=GI:237684739 locus_tag=TERTU_0344 note='identified by match to protein family HMM PF03747' product='ADP-ribosylation/Crystallin J1' protein_id=ACR12003.1 transl_table=11
CP001614	GenBank	CDS	362972	365371	+	-1	.	codon_start=1 db_xref=GI:237687036 locus_tag=TERTU_0345 product='putative lipoprotein' protein_id=ACR14300.1 transl_table=11
CP001614	GenBank	CDS	365579	367600	+	1	.	codon_start=1 db_xref=GI:237683825 locus_tag=TERTU_0346 product='putative lipoprotein' protein_id=ACR11089.1 transl_table=11
CP001614	GenBank	CDS	367800	368657	+	1	.	codon_start=1 db_xref=GI:237684742 locus_tag=TERTU_0347 product='putative membrane protein' protein_id=ACR12006.1 transl_table=11
CP001614	GenBank	CDS	368748	369014	+	1	.	codon_start=1 db_xref=GI:237685721 locus_tag=TERTU_0348 note='identified by glimmer; putative' product='hypothetical protein' protein_id=ACR12985.1 transl_table=11
CP001614	GenBank	CDS	369034	369147	+	-1	.	codon_start=1 db_xref=GI:237683843 locus_tag=TERTU_0349 note='identified by glimmer; putative' product='hypothetical protein' protein_id=ACR11107.1 transl_table=11
CP001614	GenBank	CDS	369766	371112	+	1	.	codon_start=1 db_xref=GI:237684321 locus_tag=TERTU_0350 note='identified by match to protein family HMM PF01554; match to protein family HMM TIGR00797' product='putative Na+-driven multidrug efflux pump' protein_id=ACR11585.1 transl_table=11
CP001614	GenBank	CDS	371142	371738	+	1	.	codon_start=1 db_xref=GI:237686607 locus_tag=TERTU_0351 note='identified by match to protein family HMM PF02525' product='modulator of drug activity B' protein_id=ACR13871.1 transl_table=11
CP001614	GenBank	CDS	371808	372725	+	-1	.	codon_start=1 db_xref=GI:237686663 locus_tag=TERTU_0352 note='identified by similarity to SP:P13714; match to protein family HMM PF00056; match to protein family HMM PF02866' product='putative L-lactate dehydrogenase' protein_id=ACR13927.1 transl_table=11
CP001614	GenBank	CDS	372780	373616	+	-1	.	codon_start=1 db_xref=GI:237687033 locus_tag=TERTU_0353 note='identified by similarity to GB:CAA93274.1' product='glycoside hydrolase family 12 domain protein' protein_id=ACR14297.1 transl_table=11
CP001614	GenBank	CDS	373644	373910	+	-1	.	codon_start=1 db_xref=GI:237685543 locus_tag=TERTU_0354 note='identified by match to protein family HMM PF04362' product='Fe-S cluster protector protein' protein_id=ACR12807.1 transl_table=11
CP001614	GenBank	CDS	373907	374965	+	-1	.	EC_number=3.2.2.- codon_start=1 db_xref=GI:237686175 gene=mutY locus_tag=TERTU_0355 note='identified by match to protein family HMM PF00633; match to protein family HMM PF00730; match to protein family HMM TIGR01084' product='A/G-specific adenine glycosylase' protein_id=ACR13439.1 transl_table=11
CP001614	GenBank	CDS	375138	376229	+	1	.	EC_number=2.1.2.10 codon_start=1 db_xref=GI:237685380 gene=gcvT locus_tag=TERTU_0356 note='identified by match to protein family HMM PF01571; match to protein family HMM PF08669; match to protein family HMM TIGR00528' product='glycine cleavage system T protein' protein_id=ACR12644.1 transl_table=11
CP001614	GenBank	CDS	376271	376663	+	1	.	codon_start=1 db_xref=GI:237684644 gene=gcvH locus_tag=TERTU_0357 note='identified by match to protein family HMM PF01597; match to protein family HMM TIGR00527' product='glycine cleavage system H protein' protein_id=ACR11908.1 transl_table=11
CP001614	GenBank	CDS	376819	377694	+	-1	.	codon_start=1 db_xref=GI:237684190 locus_tag=TERTU_0358 note='identified by match to protein family HMM PF08668' product='HDOD domain protein' protein_id=ACR11454.1 transl_table=11
CP001614	GenBank	CDS	377784	378779	+	-1	.	codon_start=1 db_xref=GI:237683427 locus_tag=TERTU_0359 note='identified by match to protein family HMM PF09375' product='conserved hypothetical protein' protein_id=ACR10691.1 transl_table=11
CP001614	GenBank	CDS	378934	379587	+	-1	.	codon_start=1 db_xref=GI:237687172 locus_tag=TERTU_0360 note='identified by match to protein family HMM PF00702; match to protein family HMM TIGR01488; match to protein family HMM TIGR01490' product='HAD-superfamily subfamily IB hydrolase' protein_id=ACR14436.1 transl_table=11
CP001614	GenBank	CDS	379713	380228	+	1	.	EC_number=3.6.1.- codon_start=1 db_xref=GI:237684007 locus_tag=TERTU_0362 note='identified by match to protein family HMM PF00293' product='nudix hydroxylase' protein_id=ACR11271.1 transl_table=11
CP001614	GenBank	CDS	380222	382483	+	1	.	EC_number=2.7.3.9 codon_start=1 db_xref=GI:237683682 gene=ptsP locus_tag=TERTU_0363 note='identified by match to protein family HMM PF00391; match to protein family HMM PF01590; match to protein family HMM PF02896; match to protein family HMM PF05524; match to protein family HMM TIGR01417' product='phosphoenolpyruvate-protein phosphotransferase' protein_id=ACR10946.1 transl_table=11
CP001614	GenBank	CDS	382563	383423	+	1	.	EC_number=2.4.99.- codon_start=1 db_xref=GI:237685210 gene=lgt locus_tag=TERTU_0364 note='identified by match to protein family HMM PF01790; match to protein family HMM TIGR00544' product='prolipoprotein diacylglyceryl transferase' protein_id=ACR12474.1 transl_table=11
CP001614	GenBank	CDS	383427	384260	+	1	.	EC_number=2.1.1.45 codon_start=1 db_xref=GI:237686344 gene=thyA locus_tag=TERTU_0365 note='identified by match to protein family HMM PF00303; match to protein family HMM TIGR03284' product='thymidylate synthase' protein_id=ACR13608.1 transl_table=11
CP001614	GenBank	CDS	384265	384786	+	1	.	EC_number=1.5.1.3 codon_start=1 db_xref=GI:237685859 gene=folA locus_tag=TERTU_0366 note='identified by match to protein family HMM PF00186' product='dihydrofolate reductase' protein_id=ACR13123.1 transl_table=11
CP001614	GenBank	CDS	385108	385893	+	1	.	codon_start=1 db_xref=GI:237686973 locus_tag=TERTU_0368 product='conserved hypothetical protein' protein_id=ACR14237.1 transl_table=11
CP001614	GenBank	CDS	385890	387266	+	1	.	codon_start=1 db_xref=GI:237684010 locus_tag=TERTU_0369 note='identified by match to protein family HMM PF01618' product='transporter, proton channel domain containing protein' protein_id=ACR11274.1 transl_table=11
CP001614	GenBank	CDS	387329	387856	+	1	.	codon_start=1 db_xref=GI:237683465 locus_tag=TERTU_0370 note='identified by match to protein family HMM PF01618' product='lipid A export ATP-binding/permease protein MsbA' protein_id=ACR10729.1 transl_table=11
CP001614	GenBank	CDS	387895	388296	+	1	.	codon_start=1 db_xref=GI:237685242 locus_tag=TERTU_0371 note='identified by similarity to SP:Q9ZHV9; match to protein family HMM PF02472' product='transport energizing protein, ExbD/TolR family' protein_id=ACR12506.1 transl_table=11
CP001614	GenBank	CDS	388304	388912	+	1	.	codon_start=1 db_xref=GI:237685261 locus_tag=TERTU_0372 note='identified by match to protein family HMM PF03544; match to protein family HMM TIGR01352' product='TonB domain protein' protein_id=ACR12525.1 transl_table=11
CP001614	GenBank	CDS	388929	390302	+	1	.	codon_start=1 db_xref=GI:237686196 locus_tag=TERTU_0373 note='identified by match to protein family HMM PF00515; match to protein family HMM PF07719' product='putative PAS/PAC sensor protein' protein_id=ACR13460.1 transl_table=11
CP001614	GenBank	CDS	390679	392517	+	-1	.	EC_number=4.2.1.9 codon_start=1 db_xref=GI:237684589 gene=ilvD locus_tag=TERTU_0374 note='identified by match to protein family HMM PF00920; match to protein family HMM TIGR00110' product='dihydroxy-acid dehydratase' protein_id=ACR11853.1 transl_table=11
CP001614	GenBank	CDS	392518	392637	+	1	.	codon_start=1 db_xref=GI:237685496 locus_tag=TERTU_0376 note='identified by glimmer; putative' product='hypothetical protein' protein_id=ACR12760.1 transl_table=11
CP001614	GenBank	CDS	392596	394269	+	-1	.	codon_start=1 db_xref=GI:237687115 locus_tag=TERTU_0375 note='identified by match to protein family HMM PF00072; match to protein family HMM PF00515; match to protein family HMM PF07719' product='response regulator receiver protein' protein_id=ACR14379.1 transl_table=11
CP001614	GenBank	CDS	394497	395822	+	-1	.	EC_number=2.3.1.1 codon_start=1 db_xref=GI:237684367 gene=argA locus_tag=TERTU_0377 note='identified by match to protein family HMM PF00583; match to protein family HMM PF00696; match to protein family HMM TIGR01890' product='amino-acid N-acetyltransferase' protein_id=ACR11631.1 transl_table=11
CP001614	GenBank	CDS	395881	397047	+	-1	.	EC_number=3.5.1.16 codon_start=1 db_xref=GI:237686904 gene=argE locus_tag=TERTU_0378 note='identified by match to protein family HMM PF01546; match to protein family HMM PF07687; match to protein family HMM TIGR01892' product='acetylornithine deacetylase' protein_id=ACR14168.1 transl_table=11
CP001614	GenBank	CDS	397081	397884	+	-1	.	codon_start=1 db_xref=GI:237686510 locus_tag=TERTU_0379 note='PhzF family, phenazine biosynthesis, isomerase-like; identified by match to protein family HMM PF02567; match to protein family HMM TIGR00654' product='phenazine biosynthesis PhzRF' protein_id=ACR13774.1 transl_table=11
CP001614	GenBank	CDS	398015	399793	+	1	.	codon_start=1 db_xref=GI:237684785 locus_tag=TERTU_0380 note='identified by similarity to SP:P37093; match to protein family HMM PF00437; match to protein family HMM PF05157' product='ATPase, PulE/Tfp pilus assembly' protein_id=ACR12049.1 transl_table=11
CP001614	GenBank	CDS	399765	399983	+	1	.	codon_start=1 db_xref=GI:237685605 locus_tag=TERTU_0381 note='identified by glimmer; putative' product='hypothetical protein' protein_id=ACR12869.1 transl_table=11
CP001614	GenBank	CDS	400094	402379	+	1	.	EC_number=2.3.1.54 codon_start=1 db_xref=GI:237685870 gene=pflB locus_tag=TERTU_0382 note='identified by match to protein family HMM PF01228; match to protein family HMM PF02901; match to protein family HMM TIGR01255' product='formate acetyltransferase' protein_id=ACR13134.1 transl_table=11
CP001614	GenBank	CDS	402519	403073	+	1	.	codon_start=1 db_xref=GI:237687425 locus_tag=TERTU_0383 note='identified by match to protein family HMM PF01467; match to protein family HMM TIGR00125' product='putative nicotinate-nucleotide adenylyltransferase' protein_id=ACR14689.1 transl_table=11
CP001614	GenBank	CDS	403178	404881	+	1	.	codon_start=1 db_xref=GI:237686827 locus_tag=TERTU_0384 note='identified by match to protein family HMM PF00924' product='transporter, small conductance mechanosensitive ion channel family protein' protein_id=ACR14091.1 transl_table=11
CP001614	GenBank	CDS	405020	405211	+	1	.	codon_start=1 db_xref=GI:237683592 locus_tag=TERTU_0385 note='identified by glimmer; putative' product='hypothetical protein' protein_id=ACR10856.1 transl_table=11
CP001614	GenBank	CDS	405226	406641	+	1	.	codon_start=1 db_xref=GI:237687175 locus_tag=TERTU_0386 note='identified by match to protein family HMM PF00083; match to protein family HMM PF07690; match to protein family HMM TIGR00879' product='MFS transporter, SP family' protein_id=ACR14439.1 transl_table=11
CP001614	GenBank	CDS	406668	407393	+	-1	.	codon_start=1 db_xref=GI:237684525 locus_tag=TERTU_0387 note='identified by glimmer; putative' product='hypothetical protein' protein_id=ACR11789.1 transl_table=11
CP001614	GenBank	CDS	407503	408813	+	-1	.	codon_start=1 db_xref=GI:237684322 locus_tag=TERTU_0388 note='identified by match to protein family HMM PF07690' product='transporter, major facilitator family' protein_id=ACR11586.1 transl_table=11
CP001614	GenBank	CDS	409106	410398	+	-1	.	codon_start=1 db_xref=GI:237686143 locus_tag=TERTU_0390 note='identified by match to protein family HMM PF03009' product='glycerophosphoryl diester phosphodiesterase family protein' protein_id=ACR13407.1 transl_table=11
CP001614	GenBank	CDS	410571	412085	+	-1	.	EC_number=4.3.1.19 codon_start=1 db_xref=GI:237683571 gene=ilvA locus_tag=TERTU_0391 note='identified by match to protein family HMM PF00291; match to protein family HMM PF00585; match to protein family HMM TIGR01124' product='threonine ammonia-lyase, biosynthetic' protein_id=ACR10835.1 transl_table=11
CP001614	GenBank	CDS	412303	412980	+	1	.	EC_number=5.3.1.6 codon_start=1 db_xref=GI:237686048 gene=rpiA locus_tag=TERTU_0392 note='identified by match to protein family HMM PF06026; match to protein family HMM TIGR00021' product='ribose 5-phosphate isomerase A' protein_id=ACR13312.1 transl_table=11
CP001614	GenBank	CDS	412995	414230	+	1	.	EC_number=1.1.1.95 codon_start=1 db_xref=GI:237686760 locus_tag=TERTU_0393 note='identified by match to protein family HMM PF00389; match to protein family HMM PF01842; match to protein family HMM PF02826' product='D-3-phosphoglycerate dehydrogenase' protein_id=ACR14024.1 transl_table=11
CP001614	GenBank	CDS	414310	416358	+	-1	.	codon_start=1 db_xref=GI:237687200 gene=feoB locus_tag=TERTU_0394 note='identified by match to protein family HMM PF01926; match to protein family HMM PF02421; match to protein family HMM PF07664; match to protein family HMM PF07670; match to protein family HMM TIGR00231; match to protein family HMM TIGR00437; match to protein family HMM TIGR00650' product='ferrous iron transport protein B' prote…
CP001614	GenBank	CDS	416397	416633	+	-1	.	codon_start=1 db_xref=GI:237684915 locus_tag=TERTU_0395 note='identified by match to protein family HMM PF04023' product='FeoA domain protein' protein_id=ACR12179.1 transl_table=11
CP001614	GenBank	CDS	417231	417377	+	1	.	codon_start=1 db_xref=GI:237685385 locus_tag=TERTU_0396 note='identified by glimmer; putative' product='hypothetical protein' protein_id=ACR12649.1 transl_table=11
CP001614	GenBank	CDS	417615	418172	+	-1	.	EC_number=6.3.3.2 codon_start=1 db_xref=GI:237685589 locus_tag=TERTU_0397 note='identified by match to protein family HMM PF01812; match to protein family HMM TIGR02727' product='5-formyltetrahydrofolate cyclo-ligase' protein_id=ACR12853.1 transl_table=11
CP001614	GenBank	CDS	418434	418721	+	-1	.	codon_start=1 db_xref=GI:237686054 locus_tag=TERTU_0398 note='identified by similarity to PDB:1W2E_A; match to protein family HMM PF05164' product='ZapA domain containing protein' protein_id=ACR13318.1 transl_table=11
CP001614	GenBank	CDS	418758	418961	+	-1	.	codon_start=1 db_xref=GI:237686198 locus_tag=TERTU_0399 note='identified by match to protein family HMM TIGR02449' product='conserved hypothetical protein' protein_id=ACR13462.1 transl_table=11
CP001614	GenBank	CDS	419271	419876	+	1	.	codon_start=1 db_xref=GI:237683718 locus_tag=TERTU_0401 note='identified by match to protein family HMM PF03695; match to protein family HMM TIGR02292' product='YecA family protein' protein_id=ACR10982.1 transl_table=11
CP001614	GenBank	CDS	419886	421217	+	1	.	EC_number=3.4.11.9 codon_start=1 db_xref=GI:237685790 gene=pepP locus_tag=TERTU_0402 note='identified by similarity to SP:P15034; match to protein family HMM PF00557; match to protein family HMM PF05195' product='Xaa-Pro aminopeptidase' protein_id=ACR13054.1 transl_table=11
CP001614	GenBank	CDS	421466	422749	+	1	.	EC_number=1.14.13.- codon_start=1 db_xref=GI:237684651 gene=ubiH locus_tag=TERTU_0403 note='identified by match to protein family HMM PF01494; match to protein family HMM TIGR01984; match to protein family HMM TIGR01988' product='2-polyprenyl-6-methoxyphenol 4-hydroxylase' protein_id=ACR11915.1 transl_table=11
CP001614	GenBank	CDS	422746	424005	+	1	.	EC_number=1.14.13.- codon_start=1 db_xref=GI:237684143 gene=ubiF locus_tag=TERTU_0404 note='identified by match to protein family HMM PF01266; match to protein family HMM PF01494; match to protein family HMM TIGR01988' product='2-octaprenyl-3-methyl-6-methoxy-1,4-benzoquinol hydroxylase' protein_id=ACR11407.1 transl_table=11
CP001614	GenBank	CDS	423998	425275	+	1	.	codon_start=1 db_xref=GI:237687498 locus_tag=TERTU_0405 note='identified by match to protein family HMM PF04403; match to protein family HMM TIGR00155' product='paraquat-inducible protein A' protein_id=ACR14762.1 transl_table=11
CP001614	GenBank	CDS	425256	426866	+	1	.	codon_start=1 db_xref=GI:237686922 locus_tag=TERTU_0406 note='identified by match to protein family HMM PF02470' product='paraquat-inducible protein B' protein_id=ACR14186.1 transl_table=11
CP001614	GenBank	CDS	426859	427482	+	1	.	codon_start=1 db_xref=GI:237686369 locus_tag=TERTU_0407 note='identified by match to protein family HMM PF03886' product='putative lipoprotein' protein_id=ACR13633.1 transl_table=11
CP001614	GenBank	CDS	427460	427996	+	1	.	codon_start=1 db_xref=GI:237685779 locus_tag=TERTU_0408 product='putative lipoprotein' protein_id=ACR13043.1 transl_table=11
CP001614	GenBank	CDS	427996	429408	+	1	.	codon_start=1 db_xref=GI:237685177 locus_tag=TERTU_0409 note='identified by match to protein family HMM PF08238; match to protein family HMM TIGR01352' product='Sel1 domain containing protein' protein_id=ACR12441.1 transl_table=11
CP001614	GenBank	CDS	429457	430182	+	-1	.	codon_start=1 db_xref=GI:237684448 locus_tag=TERTU_0410 note='identified by match to protein family HMM PF00132' product=acetyltransferase protein_id=ACR11712.1 transl_table=11
CP001614	GenBank	CDS	430195	430815	+	1	.	codon_start=1 db_xref=GI:237687417 locus_tag=TERTU_0412 product='conserved hypothetical protein' protein_id=ACR14681.1 transl_table=11
CP001614	GenBank	CDS	430766	431851	+	-1	.	codon_start=1 db_xref=GI:237684783 locus_tag=TERTU_0411 product='conserved hypothetical protein' protein_id=ACR12047.1 transl_table=11
CP001614	GenBank	CDS	431854	432594	+	-1	.	codon_start=1 db_xref=GI:237685585 locus_tag=TERTU_0413 note='identified by match to protein family HMM PF01209; match to protein family HMM PF08241; match to protein family HMM PF08242' product='SAM-dependent methyltransferase, UbiE family' protein_id=ACR12849.1 transl_table=11
CP001614	GenBank	CDS	432588	433880	+	-1	.	codon_start=1 db_xref=GI:237686238 locus_tag=TERTU_0414 note='identified by match to protein family HMM PF00534' product='glycosyltransferase family 4 domain protein' protein_id=ACR13502.1 transl_table=11
CP001614	GenBank	CDS	433961	434434	+	-1	.	codon_start=1 db_xref=GI:237685054 locus_tag=TERTU_0415 product='response regulator receiver' protein_id=ACR12318.1 transl_table=11
CP001614	GenBank	CDS	434690	434821	+	-1	.	codon_start=1 db_xref=GI:237685450 locus_tag=TERTU_0416 note='identified by glimmer; putative' product='hypothetical protein' protein_id=ACR12714.1 transl_table=11
CP001614	GenBank	CDS	435039	435632	+	1	.	EC_number=4.2.1.19 codon_start=1 db_xref=GI:237683639 gene=hisB locus_tag=TERTU_0417 note='identified by match to protein family HMM PF00475' product='imidazoleglycerol-phosphate dehydratase' protein_id=ACR10903.1 transl_table=11
CP001614	GenBank	CDS	435668	436345	+	1	.	EC_number=2.4.2.- codon_start=1 db_xref=GI:237684232 gene=hisH_1 locus_tag=TERTU_0418 note='identified by match to protein family HMM PF00117; match to protein family HMM PF07685; match to protein family HMM TIGR01855' product='imidazole glycerol phosphate synthase, glutamine amidotransferase subunit' protein_id=ACR11496.1 transl_table=11
CP001614	GenBank	CDS	436339	437076	+	1	.	EC_number=5.3.1.16 codon_start=1 db_xref=GI:237684185 gene=hisA locus_tag=TERTU_0419 note='identified by match to protein family HMM PF00977; match to protein family HMM TIGR00007' product='1-(5-phosphoribosyl)-5- ((5'-phosphoribosylamino)methylideneamino)imidazole-4- carboxamide isomerase' protein_id=ACR11449.1 transl_table=11
CP001614	GenBank	CDS	437079	437852	+	1	.	codon_start=1 db_xref=GI:237684901 gene=hisF_1 locus_tag=TERTU_0420 note='identified by match to protein family HMM PF00977; match to protein family HMM TIGR00735' product='imidazoleglycerol phosphate synthase, cyclase subunit' protein_id=ACR12165.1 transl_table=11
CP001614	GenBank	CDS	437940	439217	+	-1	.	codon_start=1 db_xref=GI:237687432 locus_tag=TERTU_0421 note='identified by match to protein family HMM PF01384' product='phosphate transporter family protein' protein_id=ACR14696.1 transl_table=11
CP001614	GenBank	CDS	439260	439940	+	-1	.	codon_start=1 db_xref=GI:237686566 locus_tag=TERTU_0422 note='identified by match to protein family HMM PF01865; match to protein family HMM TIGR00153' product='conserved hypothetical protein' protein_id=ACR13830.1 transl_table=11
CP001614	GenBank	CDS	440149	440922	+	-1	.	codon_start=1 db_xref=GI:237687520 locus_tag=TERTU_0424 note='probable secreted protein, N-terminal signal sequence' product='putative methyltransferase' protein_id=ACR14784.1 transl_table=11
CP001614	GenBank	CDS	441861	443960	+	1	.	codon_start=1 db_xref=GI:237686063 locus_tag=TERTU_0427 note='identified by match to protein family HMM PF00150; match to protein family HMM PF02013; match to protein family HMM PF02839' product='glycoside hydrolase family 5 domain protein' protein_id=ACR13327.1 transl_table=11
CP001614	GenBank	CDS	444562	447246	+	1	.	codon_start=1 db_xref=GI:237685528 locus_tag=TERTU_0428 note='identified by match to protein family HMM PF00150; match to protein family HMM PF00457; match to protein family HMM PF02013; match to protein family HMM PF02839' product='glycoside hydrolase family 11 and family 5 domain protein' protein_id=ACR12792.1 transl_table=11
CP001614	GenBank	CDS	447349	447768	+	-1	.	codon_start=1 db_xref=GI:237685289 locus_tag=TERTU_0429 note='identified by match to protein family HMM TIGR02481' product='hemerythrin metal-binding domain protein' protein_id=ACR12553.1 transl_table=11
CP001614	GenBank	CDS	448087	448344	+	-1	.	codon_start=1 db_xref=GI:237684931 locus_tag=TERTU_0430 product=YebG protein_id=ACR12195.1 transl_table=11
CP001614	GenBank	CDS	448523	449107	+	1	.	codon_start=1 db_xref=GI:237686076 locus_tag=TERTU_0431 note='identified by match to protein family HMM PF00578; match to protein family HMM PF08534' product='putative thiol-disulfide isomerase and thioredoxin' protein_id=ACR13340.1 transl_table=11
CP001614	GenBank	CDS	449315	449560	+	1	.	codon_start=1 db_xref=GI:237684537 locus_tag=TERTU_0432 product='conserved hypothetical protein' protein_id=ACR11801.1 transl_table=11
CP001614	GenBank	CDS	449606	449950	+	-1	.	codon_start=1 db_xref=GI:237686401 locus_tag=TERTU_0433 product='transcriptional regulator, XRE family' protein_id=ACR13665.1 transl_table=11
CP001614	GenBank	CDS	450187	450813	+	1	.	codon_start=1 db_xref=GI:237685933 locus_tag=TERTU_0434 note='identified by match to protein family HMM PF04337' product='Hypothetical protein' protein_id=ACR13197.1 transl_table=11
CP001614	GenBank	CDS	450860	451480	+	1	.	codon_start=1 db_xref=GI:237686403 locus_tag=TERTU_0435 note='identified by match to protein family HMM PF08241; match to protein family HMM PF08242' product='SAM-dependent methyltransferase' protein_id=ACR13667.1 transl_table=11
CP001614	GenBank	CDS	451561	453369	+	1	.	codon_start=1 db_xref=GI:237685777 locus_tag=TERTU_0436 note='identified by match to protein family HMM PF00005; match to protein family HMM PF00664; match to protein family HMM TIGR02204' product='ABC transporter, ATP-binding protein domain containing protein' protein_id=ACR13041.1 transl_table=11
CP001614	GenBank	CDS	453462	454310	+	1	.	codon_start=1 db_xref=GI:237687383 locus_tag=TERTU_0437 product='conserved hypothetical protein' protein_id=ACR14647.1 transl_table=11
CP001614	GenBank	CDS	454312	455280	+	1	.	codon_start=1 db_xref=GI:237686819 locus_tag=TERTU_0438 product='putative membrane protein' protein_id=ACR14083.1 transl_table=11
CP001614	GenBank	CDS	455285	455887	+	1	.	codon_start=1 db_xref=GI:237684630 locus_tag=TERTU_0439 note='identified by match to protein family HMM PF04955' product='HupE/UreJ protein' protein_id=ACR11894.1 transl_table=11
CP001614	GenBank	CDS	455884	456477	+	1	.	codon_start=1 db_xref=GI:237685924 locus_tag=TERTU_0441 product='putative membrane protein' protein_id=ACR13188.1 transl_table=11
CP001614	GenBank	CDS	456474	456884	+	-1	.	codon_start=1 db_xref=GI:237684034 locus_tag=TERTU_0440 product='conserved hypothetical protein' protein_id=ACR11298.1 transl_table=11
CP001614	GenBank	CDS	457052	457441	+	1	.	codon_start=1 db_xref=GI:237686748 locus_tag=TERTU_0442 product='transcriptional regulator, XRE family' protein_id=ACR14012.1 transl_table=11
CP001614	GenBank	CDS	457442	458206	+	1	.	codon_start=1 db_xref=GI:237685995 locus_tag=TERTU_0443 note='identified by match to protein family HMM PF08808' product=RES protein_id=ACR13259.1 transl_table=11
CP001614	GenBank	CDS	458197	458316	+	1	.	codon_start=1 db_xref=GI:237686425 locus_tag=TERTU_0444 note='identified by glimmer; putative' product='hypothetical protein' protein_id=ACR13689.1 transl_table=11
CP001614	GenBank	CDS	458327	458872	+	1	.	codon_start=1 db_xref=GI:237684947 locus_tag=TERTU_0445 note='identified by match to protein family HMM PF00255' product='glutathione peroxidase subfamily protein' protein_id=ACR12211.1 transl_table=11
CP001614	GenBank	CDS	458934	460130	+	-1	.	EC_number=3.1.1.- codon_start=1 db_xref=GI:237686396 locus_tag=TERTU_0446 note='identified by match to protein family HMM TIGR01840' product='esterase, PHB depolymerase family' protein_id=ACR13660.1 transl_table=11
CP001614	GenBank	CDS	460416	461477	+	1	.	codon_start=1 db_xref=GI:237685073 locus_tag=TERTU_0447 note='identified by match to protein family HMM TIGR03304' product='conserved domain protein' protein_id=ACR12337.1 transl_table=11
CP001614	GenBank	CDS	461614	462894	+	-1	.	codon_start=1 db_xref=GI:237684496 locus_tag=TERTU_0448 product='putative lipoprotein' protein_id=ACR11760.1 transl_table=11
CP001614	GenBank	CDS	463297	464703	+	-1	.	codon_start=1 db_xref=GI:237684025 locus_tag=TERTU_0450 product='putative lipoprotein' protein_id=ACR11289.1 transl_table=11
CP001614	GenBank	CDS	465193	466800	+	1	.	codon_start=1 db_xref=GI:237685819 locus_tag=TERTU_0451 note='identified by match to protein family HMM PF01384' product='phosphate transporter family protein' protein_id=ACR13083.1 transl_table=11
CP001614	GenBank	CDS	466819	467748	+	1	.	codon_start=1 db_xref=GI:242667496 locus_tag=TERTU_0452 note='identified by match to protein family HMM PF03976' product='polyphosphate kinase' protein_id=ACS93533.1 transl_table=11
CP001614	GenBank	CDS	468127	468969	+	-1	.	EC_number=3.1.2.12 codon_start=1 db_xref=GI:237686248 gene=fghA_1 locus_tag=TERTU_0453 note='identified by match to protein family HMM PF00756; match to protein family HMM TIGR02821' product='S-formylglutathione hydrolase' protein_id=ACR13512.1 transl_table=11
CP001614	GenBank	CDS	468969	470075	+	-1	.	EC_number=1.1.1.284 EC_number=1.1.1.1 codon_start=1 db_xref=GI:237683977 locus_tag=TERTU_0454 note='identified by match to protein family HMM PF00107; match to protein family HMM PF08240; match to protein family HMM TIGR02818' product='S-(hydroxymethyl)glutathione dehydrogenase/class III alcohol dehydrogenase' protein_id=ACR11241.1 transl_table=11
CP001614	GenBank	CDS	470315	472090	+	-1	.	codon_start=1 db_xref=GI:237683407 locus_tag=TERTU_0455 note='identified by match to protein family HMM PF02080; match to protein family HMM PF03600' product='TrkA-C domain protein' protein_id=ACR10671.1 transl_table=11
CP001614	GenBank	CDS	472540	472653	+	1	.	codon_start=1 db_xref=GI:237684312 locus_tag=TERTU_0457 note='identified by glimmer; putative' product='hypothetical protein' protein_id=ACR11576.1 transl_table=11
CP001614	GenBank	CDS	472764	474461	+	1	.	codon_start=1 db_xref=GI:237686374 locus_tag=TERTU_0458 note='identified by match to protein family HMM PF02028; match to protein family HMM TIGR00842' product='glycine betaine transporter OpuD' protein_id=ACR13638.1 transl_table=11
CP001614	GenBank	CDS	474519	475670	+	1	.	codon_start=1 db_xref=GI:237685904 locus_tag=TERTU_0459 note='identified by match to protein family HMM PF00165' product='transcriptional regulator, AraC family' protein_id=ACR13168.1 transl_table=11
CP001614	GenBank	CDS	475763	476821	+	1	.	codon_start=1 db_xref=GI:237685229 locus_tag=TERTU_0460 note='identified by match to protein family HMM PF00756' product='peptide-methionine-S-oxide reductase' protein_id=ACR12493.1 transl_table=11
CP001614	GenBank	CDS	477019	477810	+	-1	.	codon_start=1 db_xref=GI:237684778 locus_tag=TERTU_0461 note='identified by match to protein family HMM PF02582' product='conserved hypothetical protein' protein_id=ACR12042.1 transl_table=11
CP001614	GenBank	CDS	477821	478930	+	-1	.	codon_start=1 db_xref=GI:237687471 locus_tag=TERTU_0462 note='identified by match to protein family HMM PF00583' product='acetyltransferase, GNAT family' protein_id=ACR14735.1 transl_table=11
CP001614	GenBank	CDS	478934	480382	+	-1	.	codon_start=1 db_xref=GI:237685856 locus_tag=TERTU_0463 note='identified by match to protein family HMM PF08443' product='conserved hypothetical protein' protein_id=ACR13120.1 transl_table=11
CP001614	GenBank	CDS	480721	481905	+	1	.	codon_start=1 db_xref=GI:237684943 locus_tag=TERTU_0465 note='identified by match to protein family HMM PF02012' product='putative glycosyl hydrolase' protein_id=ACR12207.1 transl_table=11
CP001614	GenBank	CDS	481926	482189	+	1	.	codon_start=1 db_xref=GI:237683530 locus_tag=TERTU_0466 product='conserved hypothetical protein' protein_id=ACR10794.1 transl_table=11
CP001614	GenBank	CDS	482309	482479	+	1	.	codon_start=1 db_xref=GI:237683987 locus_tag=TERTU_0467 note='identified by glimmer; putative' product='hypothetical protein' protein_id=ACR11251.1 transl_table=11
CP001614	GenBank	CDS	482577	485678	+	1	.	codon_start=1 db_xref=GI:237686846 locus_tag=TERTU_0468 note='identified by match to protein family HMM PF00754; match to protein family HMM PF06537' product='carbohydrate binding module family 32 domain protein' protein_id=ACR14110.1 transl_table=11
CP001614	GenBank	CDS	485823	486821	+	-1	.	codon_start=1 db_xref=GI:237687344 locus_tag=TERTU_0469 note='identified by match to protein family HMM PF00742; match to protein family HMM PF03447' product='putative homoserine dehydrogenase' protein_id=ACR14608.1 transl_table=11
CP001614	GenBank	CDS	486988	488526	+	-1	.	codon_start=1 db_xref=GI:237685946 locus_tag=TERTU_0470 note='identified by match to protein family HMM PF00158; match to protein family HMM PF01590; match to protein family HMM PF02954; match to protein family HMM PF07728' product='transcription regulator' protein_id=ACR13210.1 transl_table=11
CP001614	GenBank	CDS	488780	489967	+	1	.	codon_start=1 db_xref=GI:237686381 locus_tag=TERTU_0471 note='identified by match to protein family HMM PF00042; match to protein family HMM PF00175; match to protein family HMM PF00970' product='globin domain protein' protein_id=ACR13645.1 transl_table=11
CP001614	GenBank	CDS	490247	490873	+	1	.	codon_start=1 db_xref=GI:237685810 locus_tag=TERTU_0472 product='conserved domain protein' protein_id=ACR13074.1 transl_table=11
CP001614	GenBank	CDS	490968	491939	+	-1	.	codon_start=1 db_xref=GI:237686259 locus_tag=TERTU_0473 note='identified by glimmer; putative' product='hypothetical protein' protein_id=ACR13523.1 transl_table=11
CP001614	GenBank	CDS	493219	494124	+	1	.	codon_start=1 db_xref=GI:237687032 locus_tag=TERTU_0476 note='identified by glimmer; putative' product='hypothetical protein' protein_id=ACR14296.1 transl_table=11
CP001614	GenBank	CDS	494288	495571	+	-1	.	codon_start=1 db_xref=GI:237687489 locus_tag=TERTU_0477 product='conserved hypothetical protein' protein_id=ACR14753.1 transl_table=11
CP001614	GenBank	CDS	495586	496329	+	-1	.	codon_start=1 db_xref=GI:237686423 locus_tag=TERTU_0478 note='identified by match to protein family HMM PF07505' product='phage protein Gp37/Gp68' protein_id=ACR13687.1 transl_table=11
CP001614	GenBank	tRNA	496729	496807	+	-1	.	locus_tag=TERTU_0479 product=tRNA-Met
CP001614	GenBank	CDS	497222	499081	+	-1	.	codon_start=1 db_xref=GI:237686864 locus_tag=TERTU_0480 note='identified by match to protein family HMM PF00140; match to protein family HMM PF03979; match to protein family HMM PF04539; match to protein family HMM PF04542; match to protein family HMM PF04545; match to protein family HMM PF04546; match to protein family HMM TIGR02393; match to protein family HMM TIGR02937' product='RNA polymerase…
CP001614	GenBank	CDS	499224	501146	+	-1	.	EC_number=2.7.7.- codon_start=1 db_xref=GI:237684641 gene=dnaG locus_tag=TERTU_0481 note='identified by match to protein family HMM PF01751; match to protein family HMM PF01807; match to protein family HMM PF08275; match to protein family HMM PF08278; match to protein family HMM TIGR01391' product='DNA primase' protein_id=ACR11905.1 transl_table=11
CP001614	GenBank	CDS	501260	501865	+	-1	.	codon_start=1 db_xref=GI:237685109 locus_tag=TERTU_0482 note='identified by match to protein family HMM PF02798' product='glutathione S-transferase family protein' protein_id=ACR12373.1 transl_table=11
CP001614	GenBank	CDS	502023	503477	+	-1	.	EC_number=1.1.1.44 codon_start=1 db_xref=GI:237683556 gene=gnd locus_tag=TERTU_0484 note='identified by similarity to SP:P43774; match to protein family HMM PF00393; match to protein family HMM PF03446; match to protein family HMM TIGR00873' product='6-phosphogluconate dehydrogenase, decarboxylating' protein_id=ACR10820.1 transl_table=11
CP001614	GenBank	CDS	503696	504091	+	1	.	codon_start=1 db_xref=GI:237686483 locus_tag=TERTU_0485 note='identified by match to protein family HMM PF04237' product='conserved hypothetical protein' protein_id=ACR13747.1 transl_table=11
CP001614	GenBank	CDS	504103	505080	+	-1	.	codon_start=1 db_xref=GI:237685886 locus_tag=TERTU_0486 note='identified by match to protein family HMM PF01636' product='phosphotransferase family protein' protein_id=ACR13150.1 transl_table=11
CP001614	GenBank	CDS	505123	506787	+	-1	.	codon_start=1 db_xref=GI:237684540 locus_tag=TERTU_0487 note='identified by match to protein family HMM PF00989; match to protein family HMM PF00990; match to protein family HMM PF08448; match to protein family HMM TIGR00229; match to protein family HMM TIGR00254' product='diguanylate cyclase domain containing protein' protein_id=ACR11804.1 transl_table=11
CP001614	GenBank	CDS	506851	506982	+	1	.	codon_start=1 db_xref=GI:237686024 locus_tag=TERTU_0488 note='identified by glimmer; putative' product='hypothetical protein' protein_id=ACR13288.1 transl_table=11
CP001614	GenBank	CDS	506993	507697	+	-1	.	codon_start=1 db_xref=GI:237683729 locus_tag=TERTU_0489 note='identified by match to protein family HMM PF00156' product='competence protein ComF' protein_id=ACR10993.1 transl_table=11
CP001614	GenBank	CDS	507824	508879	+	1	.	EC_number=2.8.1.6 codon_start=1 db_xref=GI:237686766 gene=bioB locus_tag=TERTU_0490 note='identified by match to protein family HMM PF04055; match to protein family HMM PF06968; match to protein family HMM TIGR00433' product='biotin synthase' protein_id=ACR14030.1 transl_table=11
CP001614	GenBank	CDS	508950	510137	+	1	.	EC_number=2.3.1.47 codon_start=1 db_xref=GI:237687215 gene=bioF locus_tag=TERTU_0491 note='identified by match to protein family HMM PF00155; match to protein family HMM TIGR00858' product='8-amino-7-oxononanoate synthase' protein_id=ACR14479.1 transl_table=11
CP001614	GenBank	CDS	510134	511846	+	1	.	codon_start=1 db_xref=GI:237684368 locus_tag=TERTU_0492 note='identified by match to protein family HMM PF00561; match to protein family HMM PF01209; match to protein family HMM PF08241; match to protein family HMM PF08242; match to protein family HMM TIGR02072' product='UDP-N-acetylglucosamine 1-carboxyvinyltransferase' protein_id=ACR11632.1 transl_table=11
CP001614	GenBank	CDS	511907	512608	+	1	.	EC_number=6.3.3.3 codon_start=1 db_xref=GI:237683873 gene=bioD locus_tag=TERTU_0493 note='identified by match to protein family HMM TIGR00347' product='dethiobiotin synthase' protein_id=ACR11137.1 transl_table=11
CP001614	GenBank	CDS	512830	513138	+	1	.	codon_start=1 db_xref=GI:237685863 locus_tag=TERTU_0494 product='conserved hypothetical protein' protein_id=ACR13127.1 transl_table=11
CP001614	GenBank	CDS	513125	513253	+	1	.	codon_start=1 db_xref=GI:237685398 locus_tag=TERTU_0495 note='identified by glimmer; putative' product='hypothetical protein' protein_id=ACR12662.1 transl_table=11
CP001614	GenBank	CDS	513299	514144	+	1	.	codon_start=1 db_xref=GI:237686677 locus_tag=TERTU_0496 product='putative SrpA-related protein' protein_id=ACR13941.1 transl_table=11
CP001614	GenBank	CDS	514177	514308	+	1	.	codon_start=1 db_xref=GI:237686309 locus_tag=TERTU_0497 note='identified by glimmer; putative' product='hypothetical protein' protein_id=ACR13573.1 transl_table=11
CP001614	GenBank	CDS	514360	516135	+	1	.	codon_start=1 db_xref=GI:237684433 locus_tag=TERTU_0498 note='identified by match to protein family HMM PF00441; match to protein family HMM PF02770' product='acyl-CoA dehydrogenase family protein' protein_id=ACR11697.1 transl_table=11
CP001614	GenBank	CDS	516193	516369	+	1	.	codon_start=1 db_xref=GI:237684103 locus_tag=TERTU_0499 product='Hypothetic protein' protein_id=ACR11367.1 transl_table=11
CP001614	GenBank	CDS	516517	516984	+	-1	.	codon_start=1 db_xref=GI:237686001 locus_tag=TERTU_0500 note='identified by match to protein family HMM PF01878' product='conserved hypothetical protein' protein_id=ACR13265.1 transl_table=11
CP001614	GenBank	CDS	517071	517388	+	-1	.	codon_start=1 db_xref=GI:237685033 locus_tag=TERTU_0501 product='conserved hypothetical protein' protein_id=ACR12297.1 transl_table=11
CP001614	GenBank	CDS	517736	518422	+	1	.	codon_start=1 db_xref=GI:237687544 locus_tag=TERTU_0503 note='identified by match to protein family HMM PF00392; match to protein family HMM PF07729' product='transcriptional regulator, GntR family' protein_id=ACR14808.1 transl_table=11
CP001614	GenBank	CDS	518382	518495	+	-1	.	codon_start=1 db_xref=GI:237686890 locus_tag=TERTU_0502 note='identified by glimmer; putative' product='hypothetical protein' protein_id=ACR14154.1 transl_table=11
CP001614	GenBank	CDS	518671	519093	+	1	.	EC_number=5.2.1.8 codon_start=1 db_xref=GI:237686634 gene=fkpA_1 locus_tag=TERTU_0504 note='identified by match to protein family HMM PF00254' product='peptidyl-prolyl cis-trans isomerase fkpA domain protein' protein_id=ACR13898.1 transl_table=11
CP001614	GenBank	CDS	519390	520367	+	-1	.	codon_start=1 db_xref=GI:237687063 locus_tag=TERTU_0505 note='identified by similarity to SP:P77580; match to protein family HMM PF01118' product='putative acetaldehyde dehydrogenase' protein_id=ACR14327.1 transl_table=11
CP001614	GenBank	CDS	520475	520672	+	1	.	codon_start=1 db_xref=GI:237685704 locus_tag=TERTU_0506 note='identified by glimmer; putative' product='hypothetical protein' protein_id=ACR12968.1 transl_table=11
CP001614	GenBank	CDS	520919	522169	+	1	.	codon_start=1 db_xref=GI:237686145 locus_tag=TERTU_0507 note='identified by glimmer; putative' product='hypothetical protein' protein_id=ACR13409.1 transl_table=11
CP001614	GenBank	CDS	522195	523211	+	1	.	codon_start=1 db_xref=GI:237683994 locus_tag=TERTU_0508 product='conserved hypothetical protein' protein_id=ACR11258.1 transl_table=11
CP001614	GenBank	CDS	523890	526991	+	1	.	codon_start=1 db_xref=GI:237684893 locus_tag=TERTU_0509 note='identified by match to protein family HMM PF00593; match to protein family HMM PF07715; match to protein family HMM TIGR01782' product='TonB-dependent receptor' protein_id=ACR12157.1 transl_table=11
CP001614	GenBank	CDS	527243	528721	+	1	.	codon_start=1 db_xref=GI:237687301 locus_tag=TERTU_0510 note='identified by match to protein family HMM PF01266; match to protein family HMM PF04820' product='tryptophan halogenase PrnA' protein_id=ACR14565.1 transl_table=11
CP001614	GenBank	CDS	528998	530527	+	1	.	codon_start=1 db_xref=GI:237683857 locus_tag=TERTU_0511 product='FG-GAP repeat domain protein' protein_id=ACR11121.1 transl_table=11
CP001614	GenBank	CDS	530694	531533	+	-1	.	codon_start=1 db_xref=GI:237685534 locus_tag=TERTU_0512 note='identified by match to protein family HMM PF01522' product='polysaccharide deacetylase family protein' protein_id=ACR12798.1 transl_table=11
CP001614	GenBank	CDS	531777	535226	+	1	.	EC_number=3.2.1.- codon_start=1 db_xref=GI:237686127 locus_tag=TERTU_0513 note='identified by match to protein family HMM PF00331; match to protein family HMM PF02018' product=xylanase protein_id=ACR13391.1 transl_table=11
CP001614	GenBank	CDS	535412	536746	+	-1	.	codon_start=1 db_xref=GI:237685671 locus_tag=TERTU_0514 note='identified by match to protein family HMM PF00990; match to protein family HMM TIGR00254' product='GGDEF domain protein' protein_id=ACR12935.1 transl_table=11
CP001614	GenBank	CDS	536752	538062	+	-1	.	codon_start=1 db_xref=GI:237686237 locus_tag=TERTU_0515 note='identified by match to protein family HMM PF00990; match to protein family HMM TIGR00254' product='GGDEF domain protein' protein_id=ACR13501.1 transl_table=11
CP001614	GenBank	CDS	538200	538334	+	1	.	codon_start=1 db_xref=GI:237684816 locus_tag=TERTU_0516 note='identified by glimmer; putative' product='hypothetical protein' protein_id=ACR12080.1 transl_table=11
CP001614	GenBank	CDS	538341	539696	+	-1	.	codon_start=1 db_xref=GI:237685311 locus_tag=TERTU_0517 product='carbohydrate esterase family 15 domain protein' protein_id=ACR12575.1 transl_table=11
CP001614	GenBank	CDS	540020	540442	+	1	.	codon_start=1 db_xref=GI:237686263 locus_tag=TERTU_0520 note='identified by match to protein family HMM PF00571' product='CBS domain-containing protein' protein_id=ACR13527.1 transl_table=11
CP001614	GenBank	CDS	540508	541479	+	-1	.	codon_start=1 db_xref=GI:237686743 locus_tag=TERTU_0521 product='conserved hypothetical protein' protein_id=ACR14007.1 transl_table=11
CP001614	GenBank	CDS	541478	541624	+	1	.	codon_start=1 db_xref=GI:237684744 locus_tag=TERTU_0522 note='identified by glimmer; putative' product='hypothetical protein' protein_id=ACR12008.1 transl_table=11
CP001614	GenBank	CDS	541648	542847	+	-1	.	codon_start=1 db_xref=GI:237685351 locus_tag=TERTU_0523 product='conserved hypothetical protein' protein_id=ACR12615.1 transl_table=11
CP001614	GenBank	CDS	542996	543880	+	1	.	codon_start=1 db_xref=GI:237685561 locus_tag=TERTU_0524 note='identified by match to protein family HMM PF04397' product='response regulator receiver domain protein' protein_id=ACR12825.1 transl_table=11
CP001614	GenBank	CDS	544086	544982	+	-1	.	codon_start=1 db_xref=GI:237686074 locus_tag=TERTU_0525 note='identified by match to protein family HMM PF08450' product='Gluconolaconase domain protein' protein_id=ACR13338.1 transl_table=11
CP001614	GenBank	CDS	545330	546073	+	1	.	codon_start=1 db_xref=GI:237687013 locus_tag=TERTU_0527 note='identified by match to protein family HMM PF01223' product='DNA/RNA non-specific endonuclease' protein_id=ACR14277.1 transl_table=11
CP001614	GenBank	CDS	546545	548542	+	1	.	codon_start=1 db_xref=GI:237686752 locus_tag=TERTU_0528 note='identified by match to protein family HMM PF00326; match to protein family HMM PF01738' product='peptidase, S9 family' protein_id=ACR14016.1 transl_table=11
CP001614	GenBank	CDS	548539	550488	+	1	.	codon_start=1 db_xref=GI:237684238 locus_tag=TERTU_0529 note='identified by glimmer; putative' product='hypothetical protein' protein_id=ACR11502.1 transl_table=11
CP001614	GenBank	CDS	551923	552093	+	-1	.	codon_start=1 db_xref=GI:237687072 locus_tag=TERTU_0532 product='OmpA domain protein transmembrane region-containing protein' protein_id=ACR14336.1 transl_table=11
CP001614	GenBank	CDS	552365	552799	+	-1	.	codon_start=1 db_xref=GI:237686623 locus_tag=TERTU_0533 note='identified by glimmer; putative' product='hypothetical protein' protein_id=ACR13887.1 transl_table=11
CP001614	GenBank	CDS	552891	553076	+	-1	.	codon_start=1 db_xref=GI:237684201 locus_tag=TERTU_0534 note='identified by glimmer; putative' product='hypothetical protein' protein_id=ACR11465.1 transl_table=11
CP001614	GenBank	CDS	553498	554073	+	-1	.	codon_start=1 db_xref=GI:237684159 locus_tag=TERTU_0535 note='identified by glimmer; putative' product='hypothetical protein' protein_id=ACR11423.1 transl_table=11
CP001614	GenBank	CDS	554083	554205	+	-1	.	codon_start=1 db_xref=GI:237685451 locus_tag=TERTU_0536 note='identified by glimmer; putative' product='hypothetical protein' protein_id=ACR12715.1 transl_table=11
CP001614	GenBank	CDS	554174	554758	+	-1	.	codon_start=1 db_xref=GI:237684861 locus_tag=TERTU_0537 note='identified by glimmer; putative' product='hypothetical protein' protein_id=ACR12125.1 transl_table=11
CP001614	GenBank	CDS	554868	557024	+	-1	.	codon_start=1 db_xref=GI:237686041 locus_tag=TERTU_0538 note='identified by match to protein family HMM PF07693' product='KAP family P-loop domain protein' protein_id=ACR13305.1 transl_table=11
CP001614	GenBank	CDS	557050	557937	+	-1	.	codon_start=1 db_xref=GI:237685677 locus_tag=TERTU_0539 note='identified by glimmer; putative' product='hypothetical protein' protein_id=ACR12941.1 transl_table=11
CP001614	GenBank	CDS	557948	558166	+	-1	.	codon_start=1 db_xref=GI:237686941 locus_tag=TERTU_0540 product='putative membrane protein' protein_id=ACR14205.1 transl_table=11
CP001614	GenBank	CDS	559198	559443	+	-1	.	codon_start=1 db_xref=GI:237684813 locus_tag=TERTU_0543 note='identified by glimmer; putative' product='hypothetical protein' protein_id=ACR12077.1 transl_table=11
CP001614	GenBank	tRNA	559852	559938	+	-1	.	locus_tag=TERTU_0544 product=tRNA-Leu
CP001614	GenBank	CDS	560122	562704	+	1	.	EC_number=3.1.-.- codon_start=1 db_xref=GI:237687342 gene=rnr locus_tag=TERTU_0545 note='identified by match to protein family HMM PF00575; match to protein family HMM PF00773; match to protein family HMM PF08206; match to protein family HMM PF08461; match to protein family HMM TIGR00358; match to protein family HMM TIGR02063' product='ribonuclease R' protein_id=ACR14606.1 transl_table=11
CP001614	GenBank	CDS	562970	563713	+	1	.	codon_start=1 db_xref=GI:237686894 gene=rlmB locus_tag=TERTU_0546 note='identified by match to protein family HMM PF00588; match to protein family HMM PF08032; match to protein family HMM TIGR00186' product='23S rRNA-methyltransferase RlmB' protein_id=ACR14158.1 transl_table=11
CP001614	GenBank	CDS	563877	564332	+	1	.	codon_start=1 db_xref=GI:237684065 gene=rpsF locus_tag=TERTU_0547 note='identified by similarity to SP:P02358; match to protein family HMM PF01250; match to protein family HMM TIGR00166' product='ribosomal protein S6' protein_id=ACR11329.1 transl_table=11
CP001614	GenBank	CDS	564335	564562	+	1	.	codon_start=1 db_xref=GI:237683566 gene=rpsR locus_tag=TERTU_0548 note='identified by similarity to SP:P10806; match to protein family HMM PF01084; match to protein family HMM TIGR00165' product='ribosomal protein S18' protein_id=ACR10830.1 transl_table=11
CP001614	GenBank	CDS	564592	565458	+	1	.	codon_start=1 db_xref=GI:237683794 locus_tag=TERTU_0549 product='putative membrane protein' protein_id=ACR11058.1 transl_table=11
CP001614	GenBank	CDS	565485	565934	+	1	.	codon_start=1 db_xref=GI:237684455 gene=rplI locus_tag=TERTU_0550 note='identified by match to protein family HMM PF01281; match to protein family HMM PF03948; match to protein family HMM TIGR00158' product='ribosomal protein L9' protein_id=ACR11719.1 transl_table=11
CP001614	GenBank	CDS	566113	567441	+	1	.	EC_number=3.6.1.- codon_start=1 db_xref=GI:237686426 gene=dnaB locus_tag=TERTU_0552 note='identified by similarity to SP:P0ACB0; match to protein family HMM PF00772; match to protein family HMM PF03796; match to protein family HMM TIGR00665' product='replicative DNA helicase' protein_id=ACR13690.1 transl_table=11
CP001614	GenBank	CDS	567539	567706	+	1	.	codon_start=1 db_xref=GI:237687444 locus_tag=TERTU_0554 note='identified by glimmer; putative' product='hypothetical protein' protein_id=ACR14708.1 transl_table=11
CP001614	GenBank	CDS	567866	568723	+	1	.	EC_number=6.3.2.1 codon_start=1 db_xref=GI:237685621 gene=panC locus_tag=TERTU_0555 note='identified by match to protein family HMM PF02569; match to protein family HMM TIGR00018' product='pantoate--beta-alanine ligase' protein_id=ACR12885.1 transl_table=11
CP001614	GenBank	CDS	568746	569126	+	1	.	EC_number=4.1.1.11 codon_start=1 db_xref=GI:237686201 gene=panD locus_tag=TERTU_0556 note='identified by match to protein family HMM PF02261; match to protein family HMM TIGR00223' product='aspartate 1-decarboxylase' protein_id=ACR13465.1 transl_table=11
CP001614	GenBank	CDS	569471	571411	+	1	.	EC_number=6.2.1.1 codon_start=1 db_xref=GI:237684488 gene=acsA locus_tag=TERTU_0557 note='identified by match to protein family HMM PF00501; match to protein family HMM TIGR02188' product='acetate--CoA ligase' protein_id=ACR11752.1 transl_table=11
CP001614	GenBank	CDS	571560	572024	+	1	.	EC_number=5.2.1.8 codon_start=1 db_xref=GI:237685085 gene=slyD locus_tag=TERTU_0558 note='identified by match to protein family HMM PF00254' product='fkbp-type peptidyl-prolyl cis-trans isomerase slyd' protein_id=ACR12349.1 transl_table=11
CP001614	GenBank	CDS	572053	573444	+	1	.	codon_start=1 db_xref=GI:237685381 locus_tag=TERTU_0559 note='identified by match to protein family HMM PF03641' product='decarboxylase family protein' protein_id=ACR12645.1 transl_table=11
CP001614	GenBank	CDS	573452	574027	+	1	.	codon_start=1 db_xref=GI:237683853 locus_tag=TERTU_0560 note='identified by match to protein family HMM PF01713' product='Smr domain protein' protein_id=ACR11117.1 transl_table=11
CP001614	GenBank	CDS	574127	574540	+	1	.	codon_start=1 db_xref=GI:237684224 locus_tag=TERTU_0561 note='identified by match to protein family HMM PF06561' product='putative membrane protein' protein_id=ACR11488.1 transl_table=11
CP001614	GenBank	CDS	574581	577004	+	-1	.	codon_start=1 db_xref=GI:237686658 locus_tag=TERTU_0562 note='identified by match to protein family HMM PF00563; match to protein family HMM PF00672; match to protein family HMM PF00990; match to protein family HMM TIGR00229; match to protein family HMM TIGR00254' product='Predicted signal transduction protein, with PAS, HAMP, GGDEF and EAL domainsl' protein_id=ACR13922.1 transl_table=11
CP001614	GenBank	CDS	576997	577446	+	-1	.	codon_start=1 db_xref=GI:237686954 locus_tag=TERTU_0563 note='identified by glimmer; putative' product='hypothetical protein' protein_id=ACR14218.1 transl_table=11
CP001614	GenBank	CDS	577850	579691	+	-1	.	EC_number=2.2.1.7 codon_start=1 db_xref=GI:237687158 gene=pdxS locus_tag=TERTU_0564 note='identified by match to protein family HMM PF02779; match to protein family HMM PF02780; match to protein family HMM TIGR00204' product='1-deoxy-D-xylulose-5-phosphate synthase' protein_id=ACR14422.1 transl_table=11
CP001614	GenBank	CDS	579755	582391	+	-1	.	EC_number=4.1.1.31 codon_start=1 db_xref=GI:237685673 gene=ppc locus_tag=TERTU_0565 note='identified by match to protein family HMM PF00311' product='phosphoenolpyruvate carboxykinase (GTP)' protein_id=ACR12937.1 transl_table=11
CP001614	GenBank	CDS	582573	583535	+	1	.	codon_start=1 db_xref=GI:237686216 locus_tag=TERTU_0566 product='putative lipoprotein' protein_id=ACR13480.1 transl_table=11
CP001614	GenBank	CDS	583557	584375	+	-1	.	EC_number=2.1.2.11 codon_start=1 db_xref=GI:237685342 gene=panB locus_tag=TERTU_0567 note='identified by match to protein family HMM PF02548; match to protein family HMM TIGR00222' product='3-methyl-2-oxobutanoate hydroxymethyltransferase' protein_id=ACR12606.1 transl_table=11
CP001614	GenBank	CDS	584390	585076	+	-1	.	EC_number=2.7.1.- codon_start=1 db_xref=GI:237683798 locus_tag=TERTU_0568 note='identified by match to protein family HMM PF01712' product='deoxynucleoside kinase family protein' protein_id=ACR11062.1 transl_table=11
CP001614	GenBank	CDS	585089	585571	+	-1	.	EC_number=2.7.6.3 codon_start=1 db_xref=GI:237684424 gene=folK_1 locus_tag=TERTU_0569 note='identified by match to protein family HMM PF01288; match to protein family HMM TIGR01498' product='2-amino-4-hydroxy-6- hydroxymethyldihydropteridine pyrophosphokinase' protein_id=ACR11688.1 transl_table=11
CP001614	GenBank	CDS	585578	586969	+	-1	.	codon_start=1 db_xref=GI:237686559 locus_tag=TERTU_0570 note='identified by match to protein family HMM PF01743; match to protein family HMM TIGR01942' product='putative poly(A) polymerase' protein_id=ACR13823.1 transl_table=11
CP001614	GenBank	CDS	587601	589043	+	-1	.	codon_start=1 db_xref=GI:237687134 locus_tag=TERTU_0571 note='identified by match to protein family HMM PF00072; match to protein family HMM PF00158; match to protein family HMM PF07728' product='transcriptional regulatory protein ZraR' protein_id=ACR14398.1 transl_table=11
CP001614	GenBank	CDS	589063	592047	+	-1	.	codon_start=1 db_xref=GI:237685661 gene=cbrA locus_tag=TERTU_0572 note='identified by match to protein family HMM PF00512; match to protein family HMM PF02518; match to protein family HMM PF08448; match to protein family HMM TIGR00229' product='Two component sensor signal transduction Histidine kinase' protein_id=ACR12925.1 transl_table=11
CP001614	GenBank	CDS	592079	592261	+	-1	.	codon_start=1 db_xref=GI:237684072 locus_tag=TERTU_0573 product='putative membrane protein' protein_id=ACR11336.1 transl_table=11
CP001614	GenBank	CDS	592338	593273	+	-1	.	EC_number=6.1.1.- codon_start=1 db_xref=GI:237683606 locus_tag=TERTU_0574 note='identified by match to protein family HMM PF00749' product='glutamyl-Q tRNA(Asp) synthetase' protein_id=ACR10870.1 transl_table=11
CP001614	GenBank	CDS	593315	593755	+	-1	.	codon_start=1 db_xref=GI:237685007 gene=dksA locus_tag=TERTU_0575 note='identified by similarity to SP:P0ABS1; match to protein family HMM PF01258; match to protein family HMM TIGR02420' product='RNA polymerase-binding protein DksA' protein_id=ACR12271.1 transl_table=11
CP001614	GenBank	CDS	593935	594093	+	-1	.	codon_start=1 db_xref=GI:237684550 locus_tag=TERTU_0576 note='identified by glimmer; putative' product='hypothetical protein' protein_id=ACR11814.1 transl_table=11
CP001614	GenBank	CDS	594075	594776	+	1	.	codon_start=1 db_xref=GI:237684975 gene=sfsA locus_tag=TERTU_0577 note='identified by match to protein family HMM PF03749; match to protein family HMM TIGR00230' product='sugar fermentation stimulation protein' protein_id=ACR12239.1 transl_table=11
CP001614	GenBank	CDS	594803	595120	+	-1	.	codon_start=1 db_xref=GI:237684521 locus_tag=TERTU_0578 note='similar to feredoxin subunit; identified by match to protein family HMM PF00355' product='iron-sulfur cluster-binding protein, Rieske domain family' protein_id=ACR11785.1 transl_table=11
CP001614	GenBank	CDS	595166	595453	+	-1	.	codon_start=1 db_xref=GI:237686450 locus_tag=TERTU_0579 note='identified by match to protein family HMM PF04994' product='TfoX domain protein' protein_id=ACR13714.1 transl_table=11
CP001614	GenBank	CDS	595706	596383	+	1	.	codon_start=1 db_xref=GI:237685989 locus_tag=TERTU_0580 note='identified by match to protein family HMM PF02557' product='serine-type D-Ala-D-Ala carboxypeptidase' protein_id=ACR13253.1 transl_table=11
CP001614	GenBank	CDS	596377	597027	+	1	.	codon_start=1 db_xref=GI:237683593 locus_tag=TERTU_0581 note='Name was change to haloacid dehylogenase-like hydrolase instead of isochorismate synthase; identified by match to protein family HMM PF00702; match to protein family HMM TIGR01509' product='haloacid dehalogenase-like hydrolase' protein_id=ACR10857.1 transl_table=11
CP001614	GenBank	CDS	597121	597381	+	-1	.	codon_start=1 db_xref=GI:237686885 locus_tag=TERTU_0582 product='conserved hypothetical protein' protein_id=ACR14149.1 transl_table=11
CP001614	GenBank	CDS	597591	598406	+	1	.	codon_start=1 db_xref=GI:237684965 locus_tag=TERTU_0584 product='conserved hypothetical protein' protein_id=ACR12229.1 transl_table=11
CP001614	GenBank	CDS	598403	598951	+	-1	.	EC_number=3.6.1.1 codon_start=1 db_xref=GI:237683547 gene=ppa locus_tag=TERTU_0583 note='identified by match to protein family HMM PF00719' product='inorganic diphosphatase' protein_id=ACR10811.1 transl_table=11
CP001614	GenBank	CDS	599527	602454	+	1	.	codon_start=1 db_xref=GI:237684045 locus_tag=TERTU_0585 note='identified by match to protein family HMM PF00072; match to protein family HMM PF00512; match to protein family HMM PF02518' product='putative two-component hybrid sensor and regulator' protein_id=ACR11309.1 transl_table=11
CP001614	GenBank	CDS	602460	602597	+	-1	.	codon_start=1 db_xref=GI:237683550 locus_tag=TERTU_0586 product='conserved hypothetical protein' protein_id=ACR10814.1 transl_table=11
CP001614	GenBank	CDS	602857	604290	+	1	.	codon_start=1 db_xref=GI:237687325 gene=mpl locus_tag=TERTU_0587 note='identified by match to protein family HMM PF01225; match to protein family HMM PF02875; match to protein family HMM PF08245; match to protein family HMM TIGR01081' product='UDP-N-acetylmuramate:L-alanyl-gamma-D-glutamyl- meso-diaminopimelate ligase' protein_id=ACR14589.1 transl_table=11
CP001614	GenBank	CDS	604283	604912	+	1	.	EC_number=4.1.1.28 codon_start=1 db_xref=GI:237685031 locus_tag=TERTU_0589 note='identified by match to protein family HMM PF02441; match to protein family HMM TIGR00421' product='aromatic acid decarboxylase' protein_id=ACR12295.1 transl_table=11
CP001614	GenBank	CDS	604901	605812	+	-1	.	codon_start=1 db_xref=GI:237686790 locus_tag=TERTU_0588 note='identified by match to protein family HMM PF00498' product='FHA domain protein' protein_id=ACR14054.1 transl_table=11
CP001614	GenBank	CDS	605899	608487	+	1	.	codon_start=1 db_xref=GI:237684123 locus_tag=TERTU_0591 product='putative integral membrane protein' protein_id=ACR11387.1 transl_table=11
CP001614	GenBank	CDS	608440	608853	+	-1	.	codon_start=1 db_xref=GI:237684435 locus_tag=TERTU_0590 note='identified by match to protein family HMM PF04892' product='putative membrane protein' protein_id=ACR11699.1 transl_table=11
CP001614	GenBank	CDS	608850	610190	+	-1	.	codon_start=1 db_xref=GI:237683560 locus_tag=TERTU_0592 note='identified by similarity to SP:P23837; match to protein family HMM PF00512; match to protein family HMM PF00672; match to protein family HMM PF02518' product='His Kinase A domain protein' protein_id=ACR10824.1 transl_table=11
CP001614	GenBank	CDS	610198	610875	+	-1	.	codon_start=1 db_xref=GI:237686809 locus_tag=TERTU_0593 note='identified by match to protein family HMM PF00072; match to protein family HMM PF00486' product='transcriptional regulatory protein PhoP' protein_id=ACR14073.1 transl_table=11
CP001614	GenBank	CDS	610892	611182	+	-1	.	codon_start=1 db_xref=GI:237687404 locus_tag=TERTU_0594 product='conserved hypothetical protein' protein_id=ACR14668.1 transl_table=11
CP001614	GenBank	CDS	611211	611756	+	-1	.	codon_start=1 db_xref=GI:237685905 locus_tag=TERTU_0595 note='identified by match to protein family HMM PF05433' product='histidine kinase' protein_id=ACR13169.1 transl_table=11
CP001614	GenBank	CDS	611868	612524	+	-1	.	codon_start=1 db_xref=GI:237686478 locus_tag=TERTU_0596 note='identified by match to protein family HMM PF00702; match to protein family HMM TIGR01509; match to protein family HMM TIGR01549' product='enzymatic protein' protein_id=ACR13742.1 transl_table=11
CP001614	GenBank	CDS	612705	613397	+	1	.	codon_start=1 db_xref=GI:237685061 locus_tag=TERTU_0597 note='identified by match to protein family HMM PF05618' product='Conserved hypothetic protein, probable Zn-dependent protease' protein_id=ACR12325.1 transl_table=11
CP001614	GenBank	CDS	613434	614945	+	1	.	codon_start=1 db_xref=GI:237685897 locus_tag=TERTU_0598 product='putative membrane protein' protein_id=ACR13161.1 transl_table=11
CP001614	GenBank	CDS	614947	615894	+	1	.	codon_start=1 db_xref=GI:237683945 locus_tag=TERTU_0599 note='identified by match to protein family HMM TIGR02291' product='alpha-L-glutamate ligase family protein' protein_id=ACR11209.1 transl_table=11
CP001614	GenBank	CDS	615982	617238	+	1	.	EC_number=1.2.1.41 codon_start=1 db_xref=GI:237684682 gene=proA locus_tag=TERTU_0600 note='identified by match to protein family HMM PF00171; match to protein family HMM TIGR00407' product='glutamate-5-semialdehyde dehydrogenase' protein_id=ACR11946.1 transl_table=11
CP001614	GenBank	CDS	617403	617759	+	1	.	codon_start=1 db_xref=GI:237684623 locus_tag=TERTU_0601 note='identified by match to protein family HMM PF02410; match to protein family HMM TIGR00090' product='polyA polymerase, iojap protein' protein_id=ACR11887.1 transl_table=11
CP001614	GenBank	CDS	617779	618255	+	1	.	codon_start=1 db_xref=GI:237685223 locus_tag=TERTU_0602 note='identified by match to protein family HMM PF02590; match to protein family HMM TIGR00246' product='conserved hypothetical protein' protein_id=ACR12487.1 transl_table=11
CP001614	GenBank	CDS	618314	620185	+	1	.	codon_start=1 db_xref=GI:237683541 gene=mrdA locus_tag=TERTU_0603 note='identified by match to protein family HMM PF00905; match to protein family HMM PF03717; match to protein family HMM TIGR03423' product='penicillin-binding protein 2' protein_id=ACR10805.1 transl_table=11
CP001614	GenBank	CDS	620182	621330	+	1	.	codon_start=1 db_xref=GI:237684283 gene=mrdB locus_tag=TERTU_0604 note='identified by match to protein family HMM PF01098; match to protein family HMM TIGR02210' product='rod shape-determining protein RodA' protein_id=ACR11547.1 transl_table=11
CP001614	GenBank	CDS	621333	622322	+	1	.	EC_number=2.4.-.- codon_start=1 db_xref=GI:237686497 gene=mltB locus_tag=TERTU_0605 note='identified by similarity to SP:P41052; match to protein family HMM TIGR02282' product='lytic murein transglycosylase B' protein_id=ACR13761.1 transl_table=11
CP001614	GenBank	CDS	622404	623273	+	1	.	codon_start=1 db_xref=GI:237686936 gene=rlpA locus_tag=TERTU_0606 note='identified by match to protein family HMM PF03330; match to protein family HMM PF05036; match to protein family HMM TIGR00413' product='rare lipoprotein A' protein_id=ACR14200.1 transl_table=11
CP001614	GenBank	CDS	623395	625137	+	1	.	codon_start=1 db_xref=GI:237684522 locus_tag=TERTU_0607 note='identified by match to protein family HMM PF00759; match to protein family HMM PF02927' product='glycoside hydrolase family 9 domain protein' protein_id=ACR11786.1 transl_table=11
CP001614	GenBank	CDS	625280	626452	+	1	.	EC_number=3.4.16.4 codon_start=1 db_xref=GI:237684996 locus_tag=TERTU_0608 note='identified by match to protein family HMM PF00144; match to protein family HMM PF00768; match to protein family HMM PF07943' product='penicillin-binding protein 6' protein_id=ACR12260.1 transl_table=11
CP001614	GenBank	CDS	626456	626728	+	1	.	codon_start=1 db_xref=GI:237683924 locus_tag=TERTU_0609 note='identified by match to protein family HMM PF04359' product='conserved domain protein' protein_id=ACR11188.1 transl_table=11
CP001614	GenBank	CDS	626729	627343	+	1	.	EC_number=2.3.1.181 codon_start=1 db_xref=GI:237683984 gene=lipB locus_tag=TERTU_0610 note='identified by match to protein family HMM PF03099; match to protein family HMM TIGR00214' product='lipoyl-protein ligase' protein_id=ACR11248.1 transl_table=11
CP001614	GenBank	CDS	627351	628331	+	1	.	EC_number=2.8.1.- codon_start=1 db_xref=GI:237687449 gene=lipA locus_tag=TERTU_0611 note='identified by similarity to SP:P60716; match to protein family HMM PF04055; match to protein family HMM TIGR00510' product='lipoic acid synthase' protein_id=ACR14713.1 transl_table=11
CP001614	GenBank	CDS	628349	628882	+	1	.	codon_start=1 db_xref=GI:237683673 locus_tag=TERTU_0612 note='identified by similarity to SP:Q7PCJ8; match to protein family HMM PF00583' product='acetyltransferase, GNAT family' protein_id=ACR10937.1 transl_table=11
CP001614	GenBank	CDS	628955	630274	+	1	.	codon_start=1 db_xref=GI:237686747 gene=rimO locus_tag=TERTU_0613 note='identified by match to protein family HMM PF00919; match to protein family HMM PF04055; match to protein family HMM TIGR00089; match to protein family HMM TIGR01125' product='ribosomal protein S12 methylthiotransferase' protein_id=ACR14011.1 transl_table=11
CP001614	GenBank	CDS	630495	632321	+	1	.	codon_start=1 db_xref=GI:237687209 locus_tag=TERTU_0614 note='identified by match to protein family HMM PF00563; match to protein family HMM PF00990; match to protein family HMM TIGR00254' product='GGDEF/EAL domain protein' protein_id=ACR14473.1 transl_table=11
CP001614	GenBank	CDS	632495	632992	+	1	.	codon_start=1 db_xref=GI:237685609 locus_tag=TERTU_0615 product='putative lipoprotein' protein_id=ACR12873.1 transl_table=11
CP001614	GenBank	CDS	633010	633213	+	-1	.	codon_start=1 db_xref=GI:237686017 locus_tag=TERTU_0616 note='identified by glimmer; putative' product='hypothetical protein' protein_id=ACR13281.1 transl_table=11
CP001614	GenBank	CDS	633436	634722	+	-1	.	codon_start=1 db_xref=GI:237685373 locus_tag=TERTU_0617 note='identified by similarity to GB:ABD79884.1' product='HD-GYP domain containing protein' protein_id=ACR12637.1 transl_table=11
CP001614	GenBank	CDS	635221	636093	+	-1	.	codon_start=1 db_xref=GI:237686791 locus_tag=TERTU_0619 note='identified by similarity to SP:P55175; match to protein family HMM PF00795' product='hydrolase, carbon-nitrogen family' protein_id=ACR14055.1 transl_table=11
CP001614	GenBank	CDS	636094	636693	+	-1	.	codon_start=1 db_xref=GI:237687386 locus_tag=TERTU_0620 product='acetyltransferase, GNAT family' protein_id=ACR14650.1 transl_table=11
CP001614	GenBank	CDS	636763	639456	+	-1	.	codon_start=1 db_xref=GI:237687112 locus_tag=TERTU_0621 note='identified by match to protein family HMM PF00583; match to protein family HMM PF02629' product='long-chain-fatty-acid--CoA ligase' protein_id=ACR14376.1 transl_table=11
CP001614	GenBank	CDS	639601	640104	+	-1	.	codon_start=1 db_xref=GI:237685645 locus_tag=TERTU_0622 product='putative membrane protein' protein_id=ACR12909.1 transl_table=11
CP001614	GenBank	CDS	640174	641262	+	-1	.	EC_number=2.1.1.63 codon_start=1 db_xref=GI:237685310 gene=ada_2 locus_tag=TERTU_0623 note='identified by match to protein family HMM PF01035; match to protein family HMM PF02805; match to protein family HMM PF02870; match to protein family HMM TIGR00589' product='ada protein - regulator of adaptive response and methylated-DNA-[protein]-cysteine S-methyltransferase' protein_id=ACR12574.1 transl_t…
CP001614	GenBank	CDS	641235	641414	+	-1	.	codon_start=1 db_xref=GI:237683824 locus_tag=TERTU_0624 note='identified by glimmer; putative' product='hypothetical protein' protein_id=ACR11088.1 transl_table=11
CP001614	GenBank	CDS	642058	643521	+	1	.	codon_start=1 db_xref=GI:237684267 locus_tag=TERTU_0626 note='identified by match to protein family HMM PF00939; match to protein family HMM PF03600; match to protein family HMM TIGR00785' product='sodium-dependent anion transporter' protein_id=ACR11531.1 transl_table=11
CP001614	GenBank	CDS	643609	644160	+	-1	.	codon_start=1 db_xref=GI:237686666 locus_tag=TERTU_0627 note='identified by match to protein family HMM PF01243' product='signal transduction histidine kinase, nitrogen specific' protein_id=ACR13930.1 transl_table=11
CP001614	GenBank	CDS	644258	644392	+	-1	.	codon_start=1 db_xref=GI:237687244 locus_tag=TERTU_0628 product='glutathione-dependent formaldehyde-activating, GFA' protein_id=ACR14508.1 transl_table=11
CP001614	GenBank	CDS	644676	645143	+	-1	.	codon_start=1 db_xref=GI:237685479 locus_tag=TERTU_0630 product='putative lipoprotein' protein_id=ACR12743.1 transl_table=11
CP001614	GenBank	CDS	645203	646108	+	-1	.	codon_start=1 db_xref=GI:237684130 locus_tag=TERTU_0631 note='identified by match to protein family HMM PF02409; match to protein family HMM TIGR00027' product='methyltransferase, TIGR00027 family' protein_id=ACR11394.1 transl_table=11
CP001614	GenBank	CDS	646201	646593	+	-1	.	codon_start=1 db_xref=GI:237683454 locus_tag=TERTU_0632 note='identified by glimmer; putative' product='hypothetical protein' protein_id=ACR10718.1 transl_table=11
CP001614	GenBank	CDS	647002	647154	+	-1	.	codon_start=1 db_xref=GI:237687235 locus_tag=TERTU_0634 note='identified by glimmer; putative' product='hypothetical protein' protein_id=ACR14499.1 transl_table=11
CP001614	GenBank	CDS	647358	648320	+	1	.	EC_number=2.7.1.11 codon_start=1 db_xref=GI:237683697 gene=pfkA locus_tag=TERTU_0635 note='identified by match to protein family HMM PF00365; match to protein family HMM TIGR02482' product=6-phosphofructokinase protein_id=ACR10961.1 transl_table=11
CP001614	GenBank	CDS	648539	648907	+	1	.	codon_start=1 db_xref=GI:237684178 locus_tag=TERTU_0636 product='MazG nucleotide pyrophosphohydrolase' protein_id=ACR11442.1 transl_table=11
CP001614	GenBank	CDS	648944	649732	+	-1	.	codon_start=1 db_xref=GI:237684895 locus_tag=TERTU_0637 note='identified by similarity to GB:ABG41466.1' product='conserved hypothetical protein' protein_id=ACR12159.1 transl_table=11
CP001614	GenBank	CDS	650346	652181	+	1	.	codon_start=1 db_xref=GI:237686068 locus_tag=TERTU_0639 product='putative lipoprotein' protein_id=ACR13332.1 transl_table=11
CP001614	GenBank	CDS	652228	653193	+	1	.	codon_start=1 db_xref=GI:237684690 locus_tag=TERTU_0640 note='identified by match to protein family HMM PF03279' product='lipid A biosynthesis lauroyl' protein_id=ACR11954.1 transl_table=11
CP001614	GenBank	CDS	653201	654922	+	-1	.	EC_number=2.7.13.3 codon_start=1 db_xref=GI:237684144 locus_tag=TERTU_0641 note='identified by match to protein family HMM PF00072; match to protein family HMM PF00512; match to protein family HMM PF02518' product='signal transduction histidine-protein kinase BarA' protein_id=ACR11408.1 transl_table=11
CP001614	GenBank	CDS	655309	657873	+	-1	.	EC_number=3.6.1.- codon_start=1 db_xref=GI:237685395 gene=hrpB locus_tag=TERTU_0643 note='identified by match to protein family HMM PF00271; match to protein family HMM PF04408; match to protein family HMM PF08482; match to protein family HMM TIGR01970' product='ATP-dependent helicase HrpB' protein_id=ACR12659.1 transl_table=11
CP001614	GenBank	CDS	657984	658244	+	-1	.	codon_start=1 db_xref=GI:237684925 locus_tag=TERTU_0644 note='identified by glimmer; putative' product='hypothetical protein' protein_id=ACR12189.1 transl_table=11
CP001614	GenBank	CDS	658688	661318	+	-1	.	codon_start=1 db_xref=GI:237687365 locus_tag=TERTU_0645 note='identified by match to protein family HMM PF00553; match to protein family HMM PF00759; match to protein family HMM PF02013; match to protein family HMM PF02927' product='glycoside hydrolase family 9 domain protein' protein_id=ACR14629.1 transl_table=11
CP001614	GenBank	CDS	661877	663682	+	-1	.	EC_number=3.6.1.- codon_start=1 db_xref=GI:237685699 gene=recQ locus_tag=TERTU_0647 note='identified by similarity to SP:P15043; match to protein family HMM PF00270; match to protein family HMM PF00271; match to protein family HMM PF00570; match to protein family HMM PF09382; match to protein family HMM TIGR00614; match to protein family HMM TIGR01389' product='ATP-dependent DNA helicase RecQ' pr…
CP001614	GenBank	CDS	663699	664616	+	-1	.	codon_start=1 db_xref=GI:237687272 locus_tag=TERTU_0648 note='identified by match to protein family HMM PF00248' product='oxidoreductase, aldo/keto reductase family' protein_id=ACR14536.1 transl_table=11
CP001614	GenBank	CDS	665122	665427	+	1	.	codon_start=1 db_xref=GI:237686413 locus_tag=TERTU_0650 product='carbohydrate binding module family 48 domain protein' protein_id=ACR13677.1 transl_table=11
CP001614	GenBank	CDS	665678	666163	+	-1	.	EC_number=5.2.1.8 codon_start=1 db_xref=GI:237683889 gene=ilpA locus_tag=TERTU_0651 note='identified by match to protein family HMM PF00254' product='fkbp-type peptidyl-prolyl cis-trans isomerase IlpA' protein_id=ACR11153.1 transl_table=11
CP001614	GenBank	CDS	666228	667694	+	-1	.	codon_start=1 db_xref=GI:237685276 locus_tag=TERTU_0652 note='identified by match to protein family HMM PF04055' product='radical SAM domain protein' protein_id=ACR12540.1 transl_table=11
CP001614	GenBank	CDS	667794	668666	+	-1	.	codon_start=1 db_xref=GI:237686781 locus_tag=TERTU_0653 note='identified by match to protein family HMM PF00165' product='response regulator receiver domain protein' protein_id=ACR14045.1 transl_table=11
CP001614	GenBank	CDS	668694	670253	+	1	.	codon_start=1 db_xref=GI:237687373 locus_tag=TERTU_0654 note='identified by match to protein family HMM PF01554; match to protein family HMM TIGR00797' product='mate efflux family protein' protein_id=ACR14637.1 transl_table=11
CP001614	GenBank	CDS	670381	670701	+	1	.	codon_start=1 db_xref=GI:237685980 locus_tag=TERTU_0655 product='conserved hypothetical protein' protein_id=ACR13244.1 transl_table=11
CP001614	GenBank	CDS	670735	671472	+	1	.	codon_start=1 db_xref=GI:237686039 locus_tag=TERTU_0656 note='identified by match to protein family HMM PF08220; match to protein family HMM PF08279' product='HTH domain protein' protein_id=ACR13303.1 transl_table=11
CP001614	GenBank	CDS	671711	672820	+	1	.	codon_start=1 db_xref=GI:237685189 locus_tag=TERTU_0657 note='identified by match to protein family HMM PF01522' product='polysaccharide deacetylase family protein' protein_id=ACR12453.1 transl_table=11
CP001614	GenBank	CDS	672822	673817	+	-1	.	EC_number=4.2.1.24 codon_start=1 db_xref=GI:237683529 gene=hemB locus_tag=TERTU_0658 note='identified by match to protein family HMM PF00490' product='porphobilinogen synthase' protein_id=ACR10793.1 transl_table=11
CP001614	GenBank	CDS	674259	675917	+	1	.	EC_number=3.1.3.1 codon_start=1 db_xref=GI:237686898 locus_tag=TERTU_0659 note='identified by match to protein family HMM PF00245' product='alkaline phosphatase' protein_id=ACR14162.1 transl_table=11
CP001614	GenBank	CDS	675984	677717	+	-1	.	codon_start=1 db_xref=GI:237687361 locus_tag=TERTU_0660 note='identified by match to protein family HMM PF01553' product='acyltransferase family protein' protein_id=ACR14625.1 transl_table=11
CP001614	GenBank	CDS	678367	679479	+	-1	.	codon_start=1 db_xref=GI:237685919 locus_tag=TERTU_0662 product='putative membrane protein' protein_id=ACR13183.1 transl_table=11
CP001614	GenBank	CDS	679597	680805	+	1	.	EC_number=3.1.3.3 codon_start=1 db_xref=GI:237683726 locus_tag=TERTU_0663 note='identified by match to protein family HMM PF00702; match to protein family HMM PF01842; match to protein family HMM PF06888; match to protein family HMM PF08282; match to protein family HMM TIGR00338; match to protein family HMM TIGR01488' product='phosphoserine phosphatase' protein_id=ACR10990.1 transl_table=11
CP001614	GenBank	CDS	680843	682939	+	-1	.	codon_start=1 db_xref=GI:237684221 locus_tag=TERTU_0664 note='identified by match to protein family HMM PF00563; match to protein family HMM PF00990; match to protein family HMM TIGR00229; match to protein family HMM TIGR00254' product='response regulator receiver modulated diguanylate cyclase/phosphodiesterase with PAS/PAC sensor' protein_id=ACR11485.1 transl_table=11
CP001614	GenBank	CDS	683104	684834	+	-1	.	codon_start=1 db_xref=GI:237684942 locus_tag=TERTU_0665 product='conserved hypothetical protein' protein_id=ACR12206.1 transl_table=11
CP001614	GenBank	CDS	684934	685941	+	-1	.	codon_start=1 db_xref=GI:237684557 locus_tag=TERTU_0666 note='similar to L-lysine 2,3-aminomutase (KAM) (LAM); identified by match to protein family HMM PF04055; match to protein family HMM TIGR00238' product='KamA family protein' protein_id=ACR11821.1 transl_table=11
CP001614	GenBank	CDS	685991	686560	+	1	.	codon_start=1 db_xref=GI:237685502 gene=efp locus_tag=TERTU_0667 note='identified by match to protein family HMM PF01132; match to protein family HMM PF08207; match to protein family HMM PF09285; match to protein family HMM TIGR00038' product='translation elongation factor P' protein_id=ACR12766.1 transl_table=11
CP001614	GenBank	CDS	686668	687636	+	1	.	codon_start=1 db_xref=GI:237686219 locus_tag=TERTU_0668 note='identified by match to protein family HMM PF00152' product='putative lysyl-tRNA synthetase' protein_id=ACR13483.1 transl_table=11
CP001614	GenBank	CDS	687640	688449	+	-1	.	EC_number=2.3.1.30 codon_start=1 db_xref=GI:237686660 locus_tag=TERTU_0669 note='identified by match to protein family HMM PF06426; match to protein family HMM TIGR01172' product='serine acetyltransferase' protein_id=ACR13924.1 transl_table=11
CP001614	GenBank	CDS	688988	691912	+	1	.	codon_start=1 db_xref=GI:237683775 locus_tag=TERTU_0671 note='identified by match to protein family HMM PF00593; match to protein family HMM PF07715; match to protein family HMM TIGR01782' product='TonB-dependent receptor' protein_id=ACR11039.1 transl_table=11
CP001614	GenBank	CDS	692063	692776	+	-1	.	codon_start=1 db_xref=GI:237684387 locus_tag=TERTU_0672 note='identified by match to protein family HMM PF00392; match to protein family HMM PF07729' product='transcriptional regulator, GntR family' protein_id=ACR11651.1 transl_table=11
CP001614	GenBank	CDS	693048	695222	+	1	.	codon_start=1 db_xref=GI:237684670 locus_tag=TERTU_0674 note='identified by match to protein family HMM PF04055; match to protein family HMM PF08497' product='radical SAM' protein_id=ACR11934.1 transl_table=11
CP001614	GenBank	CDS	695512	696786	+	1	.	codon_start=1 db_xref=GI:237684948 locus_tag=TERTU_0675 product='putative lipoprotein' protein_id=ACR12212.1 transl_table=11
CP001614	GenBank	CDS	697127	699877	+	1	.	codon_start=1 db_xref=GI:237686316 locus_tag=TERTU_0676 note='identified by match to protein family HMM PF00703; match to protein family HMM PF02836; match to protein family HMM PF02837' product='glycoside hydrolase family 2 domain protein' protein_id=ACR13580.1 transl_table=11
CP001614	GenBank	CDS	699913	700146	+	-1	.	codon_start=1 db_xref=GI:237687123 locus_tag=TERTU_0677 note='identified by glimmer; putative' product='hypothetical protein' protein_id=ACR14387.1 transl_table=11
CP001614	GenBank	CDS	700175	701173	+	1	.	codon_start=1 db_xref=GI:237687007 locus_tag=TERTU_0678 note='identified by match to protein family HMM PF01266' product='putative FAD dependent oxidoreductase' protein_id=ACR14271.1 transl_table=11
CP001614	GenBank	CDS	701212	702555	+	1	.	codon_start=1 db_xref=GI:237684101 gene=phrB locus_tag=TERTU_0679 note='identified by match to protein family HMM PF00875; match to protein family HMM PF03441; match to protein family HMM TIGR02765' product='deoxyribodipyrimidine photolyase' protein_id=ACR11365.1 transl_table=11
CP001614	GenBank	CDS	702577	702723	+	1	.	codon_start=1 db_xref=GI:237683380 locus_tag=TERTU_0680 note='identified by glimmer; putative' product='hypothetical protein' protein_id=ACR10644.1 transl_table=11
CP001614	GenBank	CDS	702726	704690	+	-1	.	codon_start=1 db_xref=GI:237684672 locus_tag=TERTU_0681 note='identified by match to protein family HMM PF02837; match to protein family HMM PF03629' product=ExsB protein_id=ACR11936.1 transl_table=11
CP001614	GenBank	CDS	704745	705431	+	1	.	codon_start=1 db_xref=GI:237683850 locus_tag=TERTU_0683 note='identified by match to protein family HMM PF02586' product='chromosome 3 open reading frame 37' protein_id=ACR11114.1 transl_table=11
CP001614	GenBank	CDS	705419	706543	+	-1	.	EC_number=2.7.1.- codon_start=1 db_xref=GI:237686192 gene=anmK locus_tag=TERTU_0682 note='identified by match to protein family HMM PF03702' product='anhydro-N-acetylmuramic acid kinase' protein_id=ACR13456.1 transl_table=11
CP001614	GenBank	CDS	706654	707934	+	-1	.	codon_start=1 db_xref=GI:237684467 locus_tag=TERTU_0684 note='identified by match to protein family HMM PF01551' product='putative M23 peptidase domain protein' protein_id=ACR11731.1 transl_table=11
CP001614	GenBank	CDS	708336	709634	+	1	.	EC_number=6.1.1.1 codon_start=1 db_xref=GI:237686409 gene=tyrS locus_tag=TERTU_0686 note='identified by match to protein family HMM PF00579; match to protein family HMM TIGR00234' product='tyrosine--tRNA ligase' protein_id=ACR13673.1 transl_table=11
CP001614	GenBank	CDS	709631	710950	+	-1	.	codon_start=1 db_xref=GI:237684770 locus_tag=TERTU_0685 note='possible secreted protein, N-terminal signal sequence; identified by match to protein family HMM PF00990; match to protein family HMM TIGR00254' product='GGDEF domain protein' protein_id=ACR12034.1 transl_table=11
CP001614	GenBank	CDS	711091	711324	+	-1	.	codon_start=1 db_xref=GI:237686328 locus_tag=TERTU_0687 note='identified by glimmer; putative' product='hypothetical protein' protein_id=ACR13592.1 transl_table=11
CP001614	GenBank	CDS	711489	711839	+	1	.	codon_start=1 db_xref=GI:237687363 locus_tag=TERTU_0688 note='identified by glimmer; putative' product='hypothetical protein' protein_id=ACR14627.1 transl_table=11
CP001614	GenBank	CDS	712299	713162	+	1	.	codon_start=1 db_xref=GI:237684070 locus_tag=TERTU_0690 product='conserved hypothetical protein' protein_id=ACR11334.1 transl_table=11
CP001614	GenBank	rRNA	713946	715445	+	1	.	gene=rrsA locus_tag=TERTU_0692 product='16S ribosomal RNA'
CP001614	GenBank	CDS	715659	716498	+	1	.	codon_start=1 db_xref=GI:237685811 locus_tag=TERTU_0693 product='conserved hypothetical protein' protein_id=ACR13075.1 transl_table=11
CP001614	GenBank	CDS	716546	717364	+	1	.	codon_start=1 db_xref=GI:237686311 locus_tag=TERTU_0694 note='identified by match to protein family HMM PF00535' product='glycosyltransferase, group 2 family protein' protein_id=ACR13575.1 transl_table=11
CP001614	GenBank	CDS	717369	718394	+	-1	.	codon_start=1 db_xref=GI:237684933 locus_tag=TERTU_0695 note='identified by match to protein family HMM PF00534' product='glycosyltransferase family 4 domain protein' protein_id=ACR12197.1 transl_table=11
CP001614	GenBank	CDS	718578	719636	+	1	.	codon_start=1 db_xref=GI:237684520 locus_tag=TERTU_0696 note='identified by similarity to SP:O68547; match to protein family HMM PF00534' product='glycosyltransferase family 4 domain protein' protein_id=ACR11784.1 transl_table=11
CP001614	GenBank	CDS	719646	720569	+	1	.	EC_number=2.3.1.- codon_start=1 db_xref=GI:237684963 gene=lpxL locus_tag=TERTU_0697 note='identified by match to protein family HMM PF03279; match to protein family HMM TIGR02207' product='lipid A biosynthesis lauroyl acyltransferase' protein_id=ACR12227.1 transl_table=11
CP001614	GenBank	CDS	720606	721151	+	-1	.	codon_start=1 db_xref=GI:237683626 locus_tag=TERTU_0698 product='conserved hypothetical protein' protein_id=ACR10890.1 transl_table=11
CP001614	GenBank	CDS	721145	722581	+	-1	.	codon_start=1 db_xref=GI:237684091 locus_tag=TERTU_0699 product='conserved hypothetical protein' protein_id=ACR11355.1 transl_table=11
CP001614	GenBank	CDS	722602	723690	+	-1	.	EC_number=2.4.1.- codon_start=1 db_xref=GI:237686870 locus_tag=TERTU_0700 note='glycosyltransferase family 9 (GT9) domain in CAZy; identified by similarity to SP:P24173; match to protein family HMM PF01075' product='lipopolysaccharide heptosyltransferase' protein_id=ACR14134.1 transl_table=11
CP001614	GenBank	rRNA	724267	727141	+	1	.	gene=rrlA locus_tag=TERTU_0701 product='23S ribosomal RNA'
CP001614	GenBank	rRNA	727382	727497	+	1	.	gene=rrfA locus_tag=TERTU_0702 product='5S ribosomal RNA'
CP001614	GenBank	CDS	727761	728630	+	1	.	codon_start=1 db_xref=GI:237686386 locus_tag=TERTU_0703 note='identified by match to protein family HMM PF06629' product='potential MltA-interacting MipA family protein' protein_id=ACR13650.1 transl_table=11
CP001614	GenBank	CDS	728674	729054	+	1	.	codon_start=1 db_xref=GI:237685954 locus_tag=TERTU_0704 product='conserved hypothetical protein' protein_id=ACR13218.1 transl_table=11
CP001614	GenBank	CDS	729256	730839	+	1	.	codon_start=1 db_xref=GI:237686422 gene=prfC locus_tag=TERTU_0705 note='identified by similarity to SP:Q56121; match to protein family HMM PF00009; match to protein family HMM PF03144; match to protein family HMM TIGR00231; match to protein family HMM TIGR00503' product='peptide chain release factor 3' protein_id=ACR13686.1 transl_table=11
CP001614	GenBank	CDS	730851	731465	+	1	.	codon_start=1 db_xref=GI:237685986 locus_tag=TERTU_0706 note='identified by match to protein family HMM PF01553' product='acyltransferase family protein' protein_id=ACR13250.1 transl_table=11
CP001614	GenBank	CDS	731488	732561	+	1	.	codon_start=1 db_xref=GI:237683572 locus_tag=TERTU_0707 note='identified by match to protein family HMM PF01594' product='conserved domain protein' protein_id=ACR10836.1 transl_table=11
CP001614	GenBank	CDS	732635	734056	+	-1	.	codon_start=1 db_xref=GI:237685088 locus_tag=TERTU_0708 note='identified by similarity to SP:O05139; match to protein family HMM PF00070; match to protein family HMM PF02852; match to protein family HMM PF07992' product='putative pyridine nucleotide-disulphide oxidoreductase' protein_id=ACR12352.1 transl_table=11
CP001614	GenBank	CDS	734053	734928	+	-1	.	codon_start=1 db_xref=GI:237686813 locus_tag=TERTU_0709 note='identified by match to protein family HMM PF01966; match to protein family HMM PF08668; match to protein family HMM TIGR00277' product='putative signal transduction protein' protein_id=ACR14077.1 transl_table=11
CP001614	GenBank	CDS	735131	736330	+	1	.	codon_start=1 db_xref=GI:237684132 locus_tag=TERTU_0710 product='response regulator receiver domain protein' protein_id=ACR11396.1 transl_table=11
CP001614	GenBank	CDS	736726	737292	+	1	.	codon_start=1 db_xref=GI:237686447 locus_tag=TERTU_0711 product='conserved hypothetical protein' protein_id=ACR13711.1 transl_table=11
CP001614	GenBank	CDS	737425	738636	+	-1	.	codon_start=1 db_xref=GI:237685491 locus_tag=TERTU_0712 note='identified by match to protein family HMM PF03544; match to protein family HMM TIGR01352' product='TonB domain protein' protein_id=ACR12755.1 transl_table=11
CP001614	GenBank	CDS	738746	739024	+	1	.	codon_start=1 db_xref=GI:237685287 locus_tag=TERTU_0713 note='identified by glimmer; putative' product='hypothetical protein' protein_id=ACR12551.1 transl_table=11
CP001614	GenBank	CDS	739122	739817	+	1	.	codon_start=1 db_xref=GI:237684862 locus_tag=TERTU_0714 note='identified by match to protein family HMM PF00027' product='cyclic nucleotide-binding domain protein' protein_id=ACR12126.1 transl_table=11
CP001614	GenBank	CDS	740645	741316	+	1	.	codon_start=1 db_xref=GI:237685198 locus_tag=TERTU_0715 note='identified by match to protein family HMM PF07238' product='conserved hypothetical protein' protein_id=ACR12462.1 transl_table=11
CP001614	GenBank	CDS	741642	741830	+	1	.	codon_start=1 db_xref=GI:237684606 locus_tag=TERTU_0716 note='identified by glimmer; putative' product='hypothetical protein' protein_id=ACR11870.1 transl_table=11
CP001614	GenBank	CDS	742120	742998	+	-1	.	codon_start=1 db_xref=GI:237684023 locus_tag=TERTU_0717 note='identified by glimmer; putative' product='hypothetical protein' protein_id=ACR11287.1 transl_table=11
CP001614	GenBank	CDS	743347	744429	+	1	.	EC_number=2.7.7.7 codon_start=1 db_xref=GI:237683428 gene=dinB locus_tag=TERTU_0718 note='identified by match to protein family HMM PF00817' product='DNA polymerase IV' protein_id=ACR10692.1 transl_table=11
CP001614	GenBank	CDS	744590	744712	+	1	.	codon_start=1 db_xref=GI:237687073 locus_tag=TERTU_0720 note='identified by glimmer; putative' product='hypothetical protein' protein_id=ACR14337.1 transl_table=11
CP001614	GenBank	CDS	744679	744798	+	-1	.	codon_start=1 db_xref=GI:237685963 locus_tag=TERTU_0719 note='identified by glimmer; putative' product='hypothetical protein' protein_id=ACR13227.1 transl_table=11
CP001614	GenBank	CDS	745213	745629	+	1	.	codon_start=1 db_xref=GI:237686996 locus_tag=TERTU_0721 note='identified by similarity to SP:Q9ZHV9; match to protein family HMM PF02472' product='transport energizing protein, ExbD/TolR family' protein_id=ACR14260.1 transl_table=11
CP001614	GenBank	CDS	745640	745783	+	-1	.	codon_start=1 db_xref=GI:237685518 locus_tag=TERTU_0722 note='identified by glimmer; putative' product='hypothetical protein' protein_id=ACR12782.1 transl_table=11
CP001614	GenBank	CDS	745897	746754	+	-1	.	codon_start=1 db_xref=GI:237684001 locus_tag=TERTU_0723 product=ggdef protein_id=ACR11265.1 transl_table=11
CP001614	GenBank	CDS	746813	749698	+	-1	.	EC_number=1.4.4.2 codon_start=1 db_xref=GI:237686703 gene=gcvP locus_tag=TERTU_0724 note='identified by match to protein family HMM PF01212; match to protein family HMM PF02347; match to protein family HMM TIGR00461' product='glycine dehydrogenase' protein_id=ACR13967.1 transl_table=11
CP001614	GenBank	CDS	749865	750968	+	1	.	codon_start=1 db_xref=GI:237684607 locus_tag=TERTU_0725 note='identified by glimmer; putative' product='hypothetical protein' protein_id=ACR11871.1 transl_table=11
CP001614	GenBank	CDS	750991	751545	+	1	.	codon_start=1 db_xref=GI:237685197 locus_tag=TERTU_0726 note='identified by match to protein family HMM PF00293' product='nudix hydroxylase' protein_id=ACR12461.1 transl_table=11
CP001614	GenBank	CDS	752076	752978	+	-1	.	codon_start=1 db_xref=GI:237685780 locus_tag=TERTU_0727 note='identified by match to protein family HMM PF00072; match to protein family HMM PF00990; match to protein family HMM TIGR00254' product='response regulator receiver domain protein' protein_id=ACR13044.1 transl_table=11
CP001614	GenBank	CDS	753180	753419	+	-1	.	codon_start=1 db_xref=GI:237686375 locus_tag=TERTU_0728 note='identified by glimmer; putative' product='hypothetical protein' protein_id=ACR13639.1 transl_table=11
CP001614	GenBank	CDS	753520	754881	+	-1	.	codon_start=1 db_xref=GI:237687536 locus_tag=TERTU_0729 note='identified by match to protein family HMM PF00268' product='ribonucleoside-diphosphate reductase' protein_id=ACR14800.1 transl_table=11
CP001614	GenBank	CDS	754983	757868	+	-1	.	EC_number=1.17.4.1 codon_start=1 db_xref=GI:237686086 locus_tag=TERTU_0730 note='identified by match to protein family HMM PF00317; match to protein family HMM PF02867; match to protein family HMM PF03477; match to protein family HMM TIGR02506' product='ribonucleoside-diphosphate reductase alpha subunit, class I' protein_id=ACR13350.1 transl_table=11
CP001614	GenBank	CDS	758477	759028	+	1	.	codon_start=1 db_xref=GI:237684711 locus_tag=TERTU_0732 product='putative lipoprotein' protein_id=ACR11975.1 transl_table=11
CP001614	GenBank	CDS	759071	759985	+	-1	.	EC_number=2.1.3.3 codon_start=1 db_xref=GI:237684230 gene=argF locus_tag=TERTU_0733 note='identified by match to protein family HMM PF00185; match to protein family HMM PF02729; match to protein family HMM TIGR00658' product='ornithine carbamoyltransferase' protein_id=ACR11494.1 transl_table=11
CP001614	GenBank	CDS	760001	761161	+	-1	.	EC_number=2.6.1.11 codon_start=1 db_xref=GI:237683756 locus_tag=TERTU_0734 note='identified by match to protein family HMM PF00202; match to protein family HMM TIGR00707' product='acetylornithine transaminase' protein_id=ACR11020.1 transl_table=11
CP001614	GenBank	CDS	761414	761749	+	1	.	codon_start=1 db_xref=GI:237686987 locus_tag=TERTU_0735 note='identified by match to protein family HMM PF00462; match to protein family HMM TIGR00365' product='glutaredoxin family protein' protein_id=ACR14251.1 transl_table=11
CP001614	GenBank	CDS	761866	763005	+	1	.	EC_number=3.2.1.- codon_start=1 db_xref=GI:237683898 locus_tag=TERTU_0736 note='identified by match to protein family HMM PF00331; match to protein family HMM TIGR01409' product=xylanase protein_id=ACR11162.1 transl_table=11
CP001614	GenBank	CDS	763159	765345	+	1	.	codon_start=1 db_xref=GI:237685584 locus_tag=TERTU_0737 note='identified by match to protein family HMM PF00512; match to protein family HMM PF00989; match to protein family HMM PF02518; match to protein family HMM TIGR00229' product='putative bacteriophytochrome' protein_id=ACR12848.1 transl_table=11
CP001614	GenBank	CDS	765317	765784	+	1	.	codon_start=1 db_xref=GI:237687189 locus_tag=TERTU_0738 note='identified by match to protein family HMM PF00072' product='putative chemotaxis response regulator protein' protein_id=ACR14453.1 transl_table=11
CP001614	GenBank	CDS	765786	766433	+	-1	.	codon_start=1 db_xref=GI:237686245 locus_tag=TERTU_0739 note='identified by glimmer; putative' product='hypothetical protein' protein_id=ACR13509.1 transl_table=11
CP001614	GenBank	CDS	767059	768438	+	-1	.	codon_start=1 db_xref=GI:237684891 locus_tag=TERTU_0741 note='identified by match to protein family HMM PF07690' product='oxalate:formate antiporter' protein_id=ACR12155.1 transl_table=11
CP001614	GenBank	CDS	768548	769426	+	-1	.	codon_start=1 db_xref=GI:237683946 locus_tag=TERTU_0743 note='identified by match to protein family HMM PF01841; match to protein family HMM PF08379' product='transglutaminase domain protein' protein_id=ACR11210.1 transl_table=11
CP001614	GenBank	CDS	769423	771951	+	-1	.	codon_start=1 db_xref=GI:237684329 locus_tag=TERTU_0744 note='identified by match to protein family HMM PF04168; match to protein family HMM PF04169; match to protein family HMM PF04174' product='conserved hypothetical protein' protein_id=ACR11593.1 transl_table=11
CP001614	GenBank	CDS	772307	772849	+	-1	.	codon_start=1 db_xref=GI:237684118 locus_tag=TERTU_0745 note='identified by glimmer; putative' product='hypothetical protein' protein_id=ACR11382.1 transl_table=11
CP001614	GenBank	CDS	773360	773863	+	1	.	codon_start=1 db_xref=GI:237685032 locus_tag=TERTU_0747 note='identified by match to protein family HMM TIGR03546' product='conserved hypothetical protein' protein_id=ACR12296.1 transl_table=11
CP001614	GenBank	CDS	773866	775620	+	1	.	codon_start=1 db_xref=GI:237684308 locus_tag=TERTU_0748 note='identified by match to protein family HMM TIGR03545' product='conserved hypothetical protein' protein_id=ACR11572.1 transl_table=11
CP001614	GenBank	CDS	775636	776430	+	1	.	codon_start=1 db_xref=GI:237686988 locus_tag=TERTU_0749 note='identified by match to protein family HMM PF02811' product='putative hydrolase' protein_id=ACR14252.1 transl_table=11
CP001614	GenBank	CDS	776731	778836	+	1	.	codon_start=1 db_xref=GI:237683669 locus_tag=TERTU_0751 product='conserved hypothetical protein' protein_id=ACR10933.1 transl_table=11
CP001614	GenBank	CDS	778847	780193	+	1	.	codon_start=1 db_xref=GI:237686770 locus_tag=TERTU_0752 product='putative lipoprotein' protein_id=ACR14034.1 transl_table=11
CP001614	GenBank	CDS	780322	781035	+	-1	.	codon_start=1 db_xref=GI:237687217 locus_tag=TERTU_0753 product='conserved hypothetical protein' protein_id=ACR14481.1 transl_table=11
CP001614	GenBank	CDS	781611	783455	+	-1	.	codon_start=1 db_xref=GI:237684417 locus_tag=TERTU_0754 note='identified by match to protein family HMM PF00563; match to protein family HMM PF00990; match to protein family HMM TIGR00254' product='thioester reductase' protein_id=ACR11681.1 transl_table=11
CP001614	GenBank	CDS	783974	785503	+	1	.	codon_start=1 db_xref=GI:237685586 locus_tag=TERTU_0756 note='identified by match to protein family HMM PF01841' product='conserved hypothetical protein' protein_id=ACR12850.1 transl_table=11
CP001614	GenBank	CDS	785514	785732	+	-1	.	codon_start=1 db_xref=GI:237687090 locus_tag=TERTU_0757 note='identified by glimmer; putative' product='hypothetical protein' protein_id=ACR14354.1 transl_table=11
CP001614	GenBank	CDS	786172	786414	+	1	.	codon_start=1 db_xref=GI:237684650 locus_tag=TERTU_0758 note='identified by glimmer; putative' product='hypothetical protein' protein_id=ACR11914.1 transl_table=11
CP001614	GenBank	CDS	786867	791474	+	1	.	EC_number=1.4.1.13 codon_start=1 db_xref=GI:237686118 locus_tag=TERTU_0759 note='identified by match to protein family HMM PF00310; match to protein family HMM PF01493; match to protein family HMM PF01645; match to protein family HMM PF04898' product='glutamate synthase [NADH/NADPH] large chain' protein_id=ACR13382.1 transl_table=11
CP001614	GenBank	CDS	791474	792946	+	1	.	EC_number=1.4.1.13 codon_start=1 db_xref=GI:237686317 locus_tag=TERTU_0760 note='identified by match to protein family HMM PF00070; match to protein family HMM PF07992; match to protein family HMM TIGR01317' product='glutamate synthase [NADH/NADPH] small chain' protein_id=ACR13581.1 transl_table=11
CP001614	GenBank	CDS	793321	794187	+	1	.	codon_start=1 db_xref=GI:237687147 locus_tag=TERTU_0762 product='conserved hypothetical protein' protein_id=ACR14411.1 transl_table=11
CP001614	GenBank	CDS	794368	795738	+	-1	.	codon_start=1 db_xref=GI:237686577 locus_tag=TERTU_0763 note='identified by match to protein family HMM PF02055' product='glycoside hydrolase family 5 domain protein' protein_id=ACR13841.1 transl_table=11
CP001614	GenBank	CDS	795963	797180	+	-1	.	codon_start=1 db_xref=GI:237685802 locus_tag=TERTU_0764 note='identified by match to protein family HMM PF00165' product='transcriptional regulator, AraC family' protein_id=ACR13066.1 transl_table=11
CP001614	GenBank	CDS	797665	798843	+	1	.	codon_start=1 db_xref=GI:237686965 locus_tag=TERTU_0766 note='identified by match to protein family HMM PF00652; match to protein family HMM PF05630' product='carbohydrate binding module family 13 and NPP1 domain protein' protein_id=ACR14229.1 transl_table=11
CP001614	GenBank	CDS	799114	800286	+	1	.	EC_number=3.2.1.4 codon_start=1 db_xref=GI:237686521 locus_tag=TERTU_0767 note='identified by match to protein family HMM PF02015' product=endoglucanase protein_id=ACR13785.1 transl_table=11
CP001614	GenBank	CDS	800402	801949	+	-1	.	EC_number=3.2.1.- codon_start=1 db_xref=GI:237686947 locus_tag=TERTU_0768 note='identified by match to protein family HMM PF06964' product='glycoside hydrolase family 51 domain protein' protein_id=ACR14211.1 transl_table=11
CP001614	GenBank	CDS	802116	803711	+	1	.	codon_start=1 db_xref=GI:237685893 locus_tag=TERTU_0769 note='identified by match to protein family HMM PF00015; match to protein family HMM PF00672' product='methyl-accepting chemotaxis transducer, hypothetical' protein_id=ACR13157.1 transl_table=11
CP001614	GenBank	CDS	803801	804343	+	1	.	codon_start=1 db_xref=GI:237683440 locus_tag=TERTU_0770 product='putative lipoprotein' protein_id=ACR10704.1 transl_table=11
CP001614	GenBank	CDS	804450	805220	+	1	.	codon_start=1 db_xref=GI:237686314 locus_tag=TERTU_0772 note='identified by match to protein family HMM PF01026' product='putative deoxyribonuclease YjjV' protein_id=ACR13578.1 transl_table=11
CP001614	GenBank	CDS	805202	805996	+	-1	.	codon_start=1 db_xref=GI:237685098 locus_tag=TERTU_0771 note='identified by match to protein family HMM PF00899' product='ThiF family protein' protein_id=ACR12362.1 transl_table=11
CP001614	GenBank	CDS	806101	807345	+	1	.	codon_start=1 db_xref=GI:242667497 locus_tag=TERTU_0773 note='identified by match to protein family HMM PF01645' product='glutamate synthase' protein_id=ACS93534.1 transl_table=11
CP001614	GenBank	CDS	807305	807577	+	1	.	codon_start=1 db_xref=GI:242667498 locus_tag=TERTU_0774 product='glutamate synthase domain 2' protein_id=ACS93535.1 transl_table=11
CP001614	GenBank	CDS	807873	812900	+	1	.	codon_start=1 db_xref=GI:237685469 locus_tag=TERTU_0775 note='identified by match to protein family HMM PF01835; match to protein family HMM PF07703' product='alpha-2-macroglobulin domain protein' protein_id=ACR12733.1 transl_table=11
CP001614	GenBank	CDS	812908	815271	+	1	.	codon_start=1 db_xref=GI:237687089 gene=pbpC locus_tag=TERTU_0776 note='identified by match to protein family HMM PF00905; match to protein family HMM PF00912; match to protein family HMM PF06832; match to protein family HMM TIGR02073' product='penicillin-binding protein 1C' protein_id=ACR14353.1 transl_table=11
CP001614	GenBank	CDS	815366	816370	+	-1	.	codon_start=1 db_xref=GI:237685552 locus_tag=TERTU_0777 note='identified by glimmer; putative' product='hypothetical protein' protein_id=ACR12816.1 transl_table=11
CP001614	GenBank	CDS	816476	817537	+	1	.	codon_start=1 db_xref=GI:237684213 locus_tag=TERTU_0778 note='identified by match to protein family HMM PF00529; match to protein family HMM TIGR01730' product='efflux transporter, RND family, MFP subunit' protein_id=ACR11477.1 transl_table=11
CP001614	GenBank	CDS	817553	820651	+	1	.	codon_start=1 db_xref=GI:237686763 locus_tag=TERTU_0779 note='identified by match to protein family HMM PF00873' product='RND transporter, HAE1/HME family, permease protein' protein_id=ACR14027.1 transl_table=11
CP001614	GenBank	CDS	820784	821344	+	-1	.	codon_start=1 db_xref=GI:237684168 locus_tag=TERTU_0780 note='identified by match to protein family HMM PF01694' product='rhomboid family protein' protein_id=ACR11432.1 transl_table=11
CP001614	GenBank	CDS	821360	821722	+	-1	.	codon_start=1 db_xref=GI:237683568 locus_tag=TERTU_0781 note='identified by glimmer; putative' product='hypothetical protein' protein_id=ACR10832.1 transl_table=11
CP001614	GenBank	CDS	822143	824611	+	1	.	codon_start=1 db_xref=GI:237685462 locus_tag=TERTU_0782 note='identified by match to protein family HMM PF00759' product='glycoside hydrolase family 9 domain protein' protein_id=ACR12726.1 transl_table=11
CP001614	GenBank	CDS	825045	825476	+	1	.	codon_start=1 db_xref=GI:237684781 locus_tag=TERTU_0783 product='conserved hypothetical protein' protein_id=ACR12045.1 transl_table=11
CP001614	GenBank	CDS	825537	825797	+	1	.	codon_start=1 db_xref=GI:237686715 locus_tag=TERTU_0784 note='identified by glimmer; putative' product='hypothetical protein' protein_id=ACR13979.1 transl_table=11
CP001614	GenBank	CDS	826555	826950	+	1	.	codon_start=1 db_xref=GI:237687283 locus_tag=TERTU_0785 note='identified by glimmer; putative' product='hypothetical protein' protein_id=ACR14547.1 transl_table=11
CP001614	GenBank	CDS	827118	827711	+	1	.	codon_start=1 db_xref=GI:237686112 locus_tag=TERTU_0787 product='conserved hypothetical protein' protein_id=ACR13376.1 transl_table=11
CP001614	GenBank	CDS	828117	828731	+	1	.	codon_start=1 db_xref=GI:237686759 locus_tag=TERTU_0788 product='conserved hypothetical protein' protein_id=ACR14023.1 transl_table=11
CP001614	GenBank	CDS	828966	829100	+	1	.	codon_start=1 db_xref=GI:237686310 locus_tag=TERTU_0789 note='identified by glimmer; putative' product='hypothetical protein' protein_id=ACR13574.1 transl_table=11
CP001614	GenBank	CDS	829311	829463	+	1	.	codon_start=1 db_xref=GI:237685012 locus_tag=TERTU_0790 note='identified by glimmer; putative' product='hypothetical protein' protein_id=ACR12276.1 transl_table=11
CP001614	GenBank	CDS	829585	830757	+	1	.	codon_start=1 db_xref=GI:237684549 locus_tag=TERTU_0791 product='conserved hypothetical protein' protein_id=ACR11813.1 transl_table=11
CP001614	GenBank	CDS	830760	832601	+	1	.	codon_start=1 db_xref=GI:237686346 locus_tag=TERTU_0792 note='identified by match to protein family HMM PF01935' product='conserved hypothetical protein' protein_id=ACR13610.1 transl_table=11
CP001614	GenBank	CDS	832774	832911	+	1	.	codon_start=1 db_xref=GI:237685881 locus_tag=TERTU_0793 note='identified by glimmer; putative' product='hypothetical protein' protein_id=ACR13145.1 transl_table=11
CP001614	GenBank	CDS	832904	834379	+	1	.	codon_start=1 db_xref=GI:237685400 locus_tag=TERTU_0794 note='identified by glimmer; putative' product='hypothetical protein' protein_id=ACR12664.1 transl_table=11
CP001614	GenBank	CDS	834695	834844	+	-1	.	codon_start=1 db_xref=GI:237684912 locus_tag=TERTU_0795 note='identified by glimmer; putative' product='hypothetical protein' protein_id=ACR12176.1 transl_table=11
CP001614	GenBank	CDS	834854	838111	+	1	.	codon_start=1 db_xref=GI:237686065 locus_tag=TERTU_0796 note='identified by match to protein family HMM PF01878; match to protein family HMM PF07693' product='KAP family P-loop domain protein' protein_id=ACR13329.1 transl_table=11
CP001614	GenBank	CDS	838200	839837	+	1	.	codon_start=1 db_xref=GI:237685499 locus_tag=TERTU_0797 note='identified by match to protein family HMM PF00015; match to protein family HMM PF00672' product='methyl-accepting chemotaxis protein, hypothetical' protein_id=ACR12763.1 transl_table=11
CP001614	GenBank	CDS	840123	840692	+	1	.	EC_number=1.11.1.15 codon_start=1 db_xref=GI:237683379 gene=ahpC locus_tag=TERTU_0798 note='identified by match to protein family HMM PF00578; match to protein family HMM PF08534; match to protein family HMM TIGR03137' product=peroxiredoxin protein_id=ACR10643.1 transl_table=11
CP001614	GenBank	CDS	840755	842341	+	1	.	EC_number=1.8.1.- codon_start=1 db_xref=GI:237687239 gene=ahpF locus_tag=TERTU_0799 note='identified by match to protein family HMM PF00070; match to protein family HMM PF07992; match to protein family HMM TIGR03140' product='alkyl hydroperoxide reductase, F subunit' protein_id=ACR14503.1 transl_table=11
CP001614	GenBank	CDS	842453	843916	+	-1	.	codon_start=1 db_xref=GI:237684671 locus_tag=TERTU_0800 note='identified by match to protein family HMM PF00072' product='response regulator receiver domain protein' protein_id=ACR11935.1 transl_table=11
CP001614	GenBank	CDS	844136	844264	+	1	.	codon_start=1 db_xref=GI:237685034 locus_tag=TERTU_0801 note='identified by glimmer; putative' product='hypothetical protein' protein_id=ACR12298.1 transl_table=11
CP001614	GenBank	CDS	844355	845587	+	1	.	codon_start=1 db_xref=GI:237683385 locus_tag=TERTU_0802 note='identified by match to protein family HMM PF00512; match to protein family HMM PF02518' product='periplasmic sensor signal transduction histidine kinase' protein_id=ACR10649.1 transl_table=11
CP001614	GenBank	CDS	845592	846122	+	1	.	codon_start=1 db_xref=GI:237684913 locus_tag=TERTU_0803 note='identified by match to protein family HMM PF00072; match to protein family HMM PF02954' product='response regulator receiver domain protein' protein_id=ACR12177.1 transl_table=11
CP001614	GenBank	CDS	846432	846986	+	1	.	codon_start=1 db_xref=GI:237685274 locus_tag=TERTU_0804 note='identified by glimmer; putative' product='hypothetical protein' protein_id=ACR12538.1 transl_table=11
CP001614	GenBank	CDS	846997	847890	+	1	.	codon_start=1 db_xref=GI:237684526 locus_tag=TERTU_0805 product='putative lipoprotein' protein_id=ACR11790.1 transl_table=11
CP001614	GenBank	CDS	848088	849428	+	1	.	codon_start=1 db_xref=GI:237683912 locus_tag=TERTU_0806 note='identified by match to protein family HMM PF01554; match to protein family HMM PF03023; match to protein family HMM TIGR00797' product='MATE efflux family protein' protein_id=ACR11176.1 transl_table=11
CP001614	GenBank	CDS	849545	850300	+	1	.	codon_start=1 db_xref=GI:237684371 locus_tag=TERTU_0807 product='putative membrane protein' protein_id=ACR11635.1 transl_table=11
CP001614	GenBank	CDS	850795	853485	+	1	.	codon_start=1 db_xref=GI:237686581 locus_tag=TERTU_0808 note='identified by match to protein family HMM PF00593; match to protein family HMM PF07715; match to protein family HMM TIGR01782' product='TonB-dependent receptor' protein_id=ACR13845.1 transl_table=11
CP001614	GenBank	CDS	853620	854519	+	1	.	codon_start=1 db_xref=GI:237684597 locus_tag=TERTU_0810 note='identified by match to protein family HMM PF01869' product='BadF/BadG/BcrA/BcrD ATPase family protein' protein_id=ACR11861.1 transl_table=11
CP001614	GenBank	CDS	854529	856901	+	1	.	codon_start=1 db_xref=GI:237683730 locus_tag=TERTU_0811 note='identified by match to protein family HMM PF00728; match to protein family HMM PF00754' product='glycoside hydrolase family 20 domain protein' protein_id=ACR10994.1 transl_table=11
CP001614	GenBank	CDS	856941	858263	+	1	.	codon_start=1 db_xref=GI:237685236 locus_tag=TERTU_0812 note='identified by match to protein family HMM PF07690; match to protein family HMM TIGR01272' product='transport and binding protein, carbohydrate, organic alcohol, and acid family' protein_id=ACR12500.1 transl_table=11
CP001614	GenBank	CDS	858263	859327	+	1	.	codon_start=1 db_xref=GI:237684955 locus_tag=TERTU_0813 product='putative membrane protein' protein_id=ACR12219.1 transl_table=11
CP001614	GenBank	CDS	859486	860631	+	-1	.	EC_number=3.5.1.25 codon_start=1 db_xref=GI:237683829 gene=nagA locus_tag=TERTU_0814 note='identified by match to protein family HMM PF01979; match to protein family HMM TIGR00221' product='N-acetylglucosamine-6-phosphate deacetylase' protein_id=ACR11093.1 transl_table=11
CP001614	GenBank	CDS	860631	861698	+	-1	.	codon_start=1 db_xref=GI:237687358 locus_tag=TERTU_0815 note='identified by match to protein family HMM PF01380' product='glutamine-fructose-6-phosphate transaminase' protein_id=ACR14622.1 transl_table=11
CP001614	GenBank	CDS	861861	862889	+	-1	.	codon_start=1 db_xref=GI:237684532 locus_tag=TERTU_0816 note='identified by match to protein family HMM PF00356; match to protein family HMM PF00532' product='transcriptional regulator, LacI family' protein_id=ACR11796.1 transl_table=11
CP001614	GenBank	CDS	862968	864725	+	-1	.	EC_number=3.2.1.- codon_start=1 db_xref=GI:237684301 locus_tag=TERTU_0817 note='identified by match to protein family HMM PF00331' product=xylanase protein_id=ACR11565.1 transl_table=11
CP001614	GenBank	CDS	865058	866299	+	-1	.	codon_start=1 db_xref=GI:237685567 locus_tag=TERTU_0819 note='identified by match to protein family HMM PF04171; match to protein family HMM PF04235' product='conserved hypothetical protein' protein_id=ACR12831.1 transl_table=11
CP001614	GenBank	CDS	866426	867361	+	1	.	codon_start=1 db_xref=GI:237685948 locus_tag=TERTU_0820 note='identified by match to protein family HMM PF00850' product='conserved domain protein' protein_id=ACR13212.1 transl_table=11
CP001614	GenBank	CDS	867367	868506	+	1	.	codon_start=1 db_xref=GI:237685263 locus_tag=TERTU_0821 product='conserved hypothetical protein' protein_id=ACR12527.1 transl_table=11
CP001614	GenBank	CDS	868544	871273	+	1	.	codon_start=1 db_xref=GI:237686099 locus_tag=TERTU_0822 product='conserved hypothetical protein' protein_id=ACR13363.1 transl_table=11
CP001614	GenBank	CDS	871270	874686	+	1	.	EC_number=3.6.1.- codon_start=1 db_xref=GI:237686397 gene=uvrD_1 locus_tag=TERTU_0823 note='identified by similarity to SP:P03018; match to protein family HMM PF00580' product='UvrD/REP DNA helicase II' protein_id=ACR13661.1 transl_table=11
CP001614	GenBank	CDS	874676	876166	+	1	.	codon_start=1 db_xref=GI:237684560 locus_tag=TERTU_0824 note='identified by match to protein family HMM PF00512; match to protein family HMM PF00989; match to protein family HMM PF08448; match to protein family HMM TIGR00229' product='PAS domain protein' protein_id=ACR11824.1 transl_table=11
CP001614	GenBank	CDS	876289	879651	+	-1	.	codon_start=1 db_xref=GI:237684064 locus_tag=TERTU_0825 note='identified by match to protein family HMM PF01841; match to protein family HMM PF08379' product='conserved hypothetical protein' protein_id=ACR11328.1 transl_table=11
CP001614	GenBank	CDS	879701	880636	+	-1	.	codon_start=1 db_xref=GI:237686471 locus_tag=TERTU_0826 note='identified by match to protein family HMM PF04168' product='conserved hypothetical protein' protein_id=ACR13735.1 transl_table=11
CP001614	GenBank	CDS	880699	882141	+	-1	.	codon_start=1 db_xref=GI:237684971 locus_tag=TERTU_0827 note='identified by match to protein family HMM PF04169; match to protein family HMM PF04174' product='conserved hypothetical protein' protein_id=ACR12235.1 transl_table=11
CP001614	GenBank	CDS	882800	884068	+	-1	.	codon_start=1 db_xref=GI:237686951 locus_tag=TERTU_0829 note='identified by similarity to SP:Q51658; match to protein family HMM PF03150' product='putative di-heme cytochrome c peroxidase' protein_id=ACR14215.1 transl_table=11
CP001614	GenBank	CDS	884393	885847	+	1	.	codon_start=1 db_xref=GI:237684511 locus_tag=TERTU_0830 note='identified by match to protein family HMM PF09375' product='peptidase, imelysin family' protein_id=ACR11775.1 transl_table=11
CP001614	GenBank	CDS	885847	887325	+	1	.	codon_start=1 db_xref=GI:237684089 locus_tag=TERTU_0831 note='identified by match to protein family HMM PF06537' product='putative lipoprotein' protein_id=ACR11353.1 transl_table=11
CP001614	GenBank	CDS	887322	888428	+	1	.	codon_start=1 db_xref=GI:237685562 locus_tag=TERTU_0832 note='identified by match to protein family HMM PF07433; match to protein family HMM TIGR01409' product='conserved hypothetical protein' protein_id=ACR12826.1 transl_table=11
CP001614	GenBank	CDS	888445	889524	+	1	.	codon_start=1 db_xref=GI:237685474 locus_tag=TERTU_0833 product='putative lipoprotein' protein_id=ACR12738.1 transl_table=11
CP001614	GenBank	CDS	889550	890716	+	1	.	codon_start=1 db_xref=GI:237683666 locus_tag=TERTU_0834 product='conserved hypothetical protein' protein_id=ACR10930.1 transl_table=11
CP001614	GenBank	CDS	890798	892135	+	1	.	codon_start=1 db_xref=GI:237683620 locus_tag=TERTU_0835 note='identified by match to protein family HMM PF00331' product=xylanase protein_id=ACR10884.1 transl_table=11
CP001614	GenBank	CDS	892208	892789	+	1	.	codon_start=1 db_xref=GI:237685095 locus_tag=TERTU_0836 note='identified by match to protein family HMM PF01966' product='metal dependent phosphohydrolase' protein_id=ACR12359.1 transl_table=11
CP001614	GenBank	CDS	892849	894348	+	-1	.	codon_start=1 db_xref=GI:237684515 locus_tag=TERTU_0837 note='identified by match to protein family HMM PF00512; match to protein family HMM PF00672; match to protein family HMM PF02518' product='sensor histidine kinase' protein_id=ACR11779.1 transl_table=11
CP001614	GenBank	CDS	894341	895042	+	-1	.	codon_start=1 db_xref=GI:237686037 locus_tag=TERTU_0838 note='identified by match to protein family HMM PF00072; match to protein family HMM PF00486' product='alkaline phosphatase synthesis transcriptional regulatory protein PhoP' protein_id=ACR13301.1 transl_table=11
CP001614	GenBank	CDS	895413	896051	+	-1	.	codon_start=1 db_xref=GI:237685894 locus_tag=TERTU_0839 note='identified by match to protein family HMM PF00027; match to protein family HMM PF00325' product='cyclic nucleotide-binding domain protein' protein_id=ACR13158.1 transl_table=11
CP001614	GenBank	CDS	896939	897490	+	1	.	codon_start=1 db_xref=GI:237684843 locus_tag=TERTU_0841 note='identified by match to protein family HMM PF04205' product=FMN-binding protein_id=ACR12107.1 transl_table=11
CP001614	GenBank	CDS	897483	898235	+	1	.	codon_start=1 db_xref=GI:237684966 locus_tag=TERTU_0842 note='identified by match to protein family HMM PF03929' product='PepSY-associated TM helix family protein' protein_id=ACR12230.1 transl_table=11
CP001614	GenBank	CDS	898352	900535	+	1	.	codon_start=1 db_xref=GI:237685964 locus_tag=TERTU_0843 note='identified by match to protein family HMM PF00069' product='protein kinase' protein_id=ACR13228.1 transl_table=11
CP001614	GenBank	CDS	900592	901062	+	-1	.	codon_start=1 db_xref=GI:237686392 gene=bfr_1 locus_tag=TERTU_0844 note='identified by match to protein family HMM PF00210; match to protein family HMM TIGR00754' product=bacterioferritin protein_id=ACR13656.1 transl_table=11
CP001614	GenBank	CDS	901196	901405	+	-1	.	codon_start=1 db_xref=GI:237684218 locus_tag=TERTU_0845 note='identified by match to protein family HMM PF04324' product='putative bacterioferritin-associated ferredoxin BFD-like-binding region' protein_id=ACR11482.1 transl_table=11
CP001614	GenBank	CDS	901780	902382	+	1	.	codon_start=1 db_xref=GI:237686795 locus_tag=TERTU_0846 note='identified by match to protein family HMM PF00578; match to protein family HMM PF08534' product='antioxidant, AhpC/Tsa family' protein_id=ACR14059.1 transl_table=11
CP001614	GenBank	CDS	902460	903557	+	-1	.	codon_start=1 db_xref=GI:237683597 locus_tag=TERTU_0847 product='carbohydrate esterase family 2 domain protein' protein_id=ACR10861.1 transl_table=11
CP001614	GenBank	CDS	903567	904094	+	-1	.	EC_number=2.7.1.- codon_start=1 db_xref=GI:237684044 locus_tag=TERTU_0848 note='identified by match to protein family HMM PF01202; match to protein family HMM TIGR01313' product='carbohydrate kinase, thermoresistant glucokinase family' protein_id=ACR11308.1 transl_table=11
CP001614	GenBank	CDS	904061	905254	+	1	.	codon_start=1 db_xref=GI:237686006 locus_tag=TERTU_0849 note='identified by match to protein family HMM PF00356; match to protein family HMM PF00532' product='HTH-type transcriptional regulator GntR' protein_id=ACR13270.1 transl_table=11
CP001614	GenBank	CDS	905306	906955	+	1	.	codon_start=1 db_xref=GI:237687370 locus_tag=TERTU_0850 note='identified by match to protein family HMM TIGR00792' product='sugar transporter' protein_id=ACR14634.1 transl_table=11
CP001614	GenBank	CDS	907014	909377	+	1	.	codon_start=1 db_xref=GI:237683389 locus_tag=TERTU_0851 note='identified by match to protein family HMM PF06165' product='glycoside hydrolase family 94 domain protein' protein_id=ACR10653.1 transl_table=11
CP001614	GenBank	CDS	909476	910774	+	1	.	codon_start=1 db_xref=GI:237685187 locus_tag=TERTU_0852 product='putative membrane protein' protein_id=ACR12451.1 transl_table=11
CP001614	GenBank	CDS	910787	912961	+	1	.	codon_start=1 db_xref=GI:237686681 locus_tag=TERTU_0853 product='putative membrane protein' protein_id=ACR13945.1 transl_table=11
CP001614	GenBank	CDS	913002	913955	+	1	.	EC_number=2.4.1.- codon_start=1 db_xref=GI:237684208 locus_tag=TERTU_0854 note='identified by match to protein family HMM PF00535' product='glycosyltransferase family 2 domain protein' protein_id=ACR11472.1 transl_table=11
CP001614	GenBank	CDS	913964	914383	+	1	.	codon_start=1 db_xref=GI:237686000 locus_tag=TERTU_0855 note='identified by match to protein family HMM PF04138' product='conserved hypothetical protein' protein_id=ACR13264.1 transl_table=11
CP001614	GenBank	CDS	914386	914946	+	1	.	EC_number=1.3.3.4 codon_start=1 db_xref=GI:237685036 gene=hemG locus_tag=TERTU_0857 product='HemG/oxygen-independent protoporphyrinogen oxidase' protein_id=ACR12300.1 transl_table=11
CP001614	GenBank	CDS	914918	915496	+	-1	.	codon_start=1 db_xref=GI:237687474 locus_tag=TERTU_0856 note='identified by match to protein family HMM PF01464' product='lytic transglycosylase' protein_id=ACR14738.1 transl_table=11
CP001614	GenBank	CDS	915499	917223	+	-1	.	EC_number=6.1.1.15 codon_start=1 db_xref=GI:237684457 gene=proS locus_tag=TERTU_0858 note='identified by match to protein family HMM PF00587; match to protein family HMM PF03129; match to protein family HMM PF04073; match to protein family HMM TIGR00409' product='proline--tRNA ligase' protein_id=ACR11721.1 transl_table=11
CP001614	GenBank	CDS	917379	917843	+	1	.	codon_start=1 db_xref=GI:237685072 locus_tag=TERTU_0859 note='identified by match to protein family HMM PF01230' product='pectate lyase/Amb allergen' protein_id=ACR12336.1 transl_table=11
CP001614	GenBank	CDS	917929	918372	+	-1	.	codon_start=1 db_xref=GI:237683728 gene=bph locus_tag=TERTU_0860 note='identified by match to protein family HMM PF00216' product='DNA-binding protein BpH2' protein_id=ACR10992.1 transl_table=11
CP001614	GenBank	CDS	918332	918445	+	-1	.	codon_start=1 db_xref=GI:237685361 locus_tag=TERTU_0861 note='identified by glimmer; putative' product='hypothetical protein' protein_id=ACR12625.1 transl_table=11
CP001614	GenBank	CDS	918744	919034	+	1	.	codon_start=1 db_xref=GI:237685861 locus_tag=TERTU_0862 note='identified by match to protein family HMM PF09723; match to protein family HMM TIGR02605' product='regulatory protein, FmdB family' protein_id=ACR13125.1 transl_table=11
CP001614	GenBank	CDS	919065	920867	+	1	.	EC_number=6.1.1.12 codon_start=1 db_xref=GI:237684225 gene=aspS locus_tag=TERTU_0863 note='identified by match to protein family HMM PF00152; match to protein family HMM PF00587; match to protein family HMM PF01336; match to protein family HMM PF02938; match to protein family HMM TIGR00459' product='aspartate--tRNA ligase' protein_id=ACR11489.1 transl_table=11
CP001614	GenBank	CDS	920872	921615	+	1	.	codon_start=1 db_xref=GI:237685228 locus_tag=TERTU_0864 note='identified by match to protein family HMM PF01709; match to protein family HMM TIGR01033' product='conserved hypothetical protein' protein_id=ACR12492.1 transl_table=11
CP001614	GenBank	CDS	921713	922861	+	1	.	EC_number=5.1.1.1 codon_start=1 db_xref=GI:237683511 gene=alr locus_tag=TERTU_0865 note='identified by match to protein family HMM PF00842; match to protein family HMM PF01168; match to protein family HMM TIGR00492' product='alanine racemase' protein_id=ACR10775.1 transl_table=11
CP001614	GenBank	CDS	922858	923853	+	1	.	EC_number=6.3.4.15 codon_start=1 db_xref=GI:237683961 locus_tag=TERTU_0866 note='identified by match to protein family HMM PF02237; match to protein family HMM PF03099; match to protein family HMM PF08279; match to protein family HMM TIGR00121; match to protein family HMM TIGR00122' product='biotin-[acetyl-CoA-carboxylase] ligase domain protein' protein_id=ACR11225.1 transl_table=11
CP001614	GenBank	CDS	923874	924623	+	1	.	EC_number=2.7.1.33 codon_start=1 db_xref=GI:237686531 gene=coaX locus_tag=TERTU_0867 note='identified by match to protein family HMM PF03309; match to protein family HMM TIGR00671' product='type III pantothenate kinase' protein_id=ACR13795.1 transl_table=11
CP001614	GenBank	CDS	924658	925356	+	1	.	codon_start=1 db_xref=GI:237687436 locus_tag=TERTU_0868 note='identified by match to protein family HMM PF05036' product='conserved hypothetical protein' protein_id=ACR14700.1 transl_table=11
CP001614	GenBank	tRNA	925429	925506	+	1	.	locus_tag=TERTU_0869 product=tRNA-Thr
CP001614	GenBank	tRNA	925518	925601	+	1	.	locus_tag=TERTU_0870 product=tRNA-Tyr
CP001614	GenBank	tRNA	925875	925948	+	1	.	locus_tag=TERTU_0872 product=tRNA-Gly
CP001614	GenBank	tRNA	926007	926084	+	1	.	locus_tag=TERTU_0874 product=tRNA-Thr
CP001614	GenBank	tRNA	926159	926236	+	1	.	locus_tag=TERTU_0875 product=tRNA-Trp
CP001614	GenBank	CDS	926279	926650	+	1	.	codon_start=1 db_xref=GI:237686393 gene=secE locus_tag=TERTU_0876 note='identified by match to protein family HMM PF00584; match to protein family HMM TIGR00964' product='preprotein translocase, SecE subunit' protein_id=ACR13657.1 transl_table=11
CP001614	GenBank	CDS	926663	927196	+	1	.	codon_start=1 db_xref=GI:237686030 gene=nusG locus_tag=TERTU_0877 note='identified by match to protein family HMM PF00467; match to protein family HMM PF02357; match to protein family HMM TIGR00922' product='transcription termination/antitermination factor NusG' protein_id=ACR13294.1 transl_table=11
CP001614	GenBank	CDS	927378	927809	+	1	.	codon_start=1 db_xref=GI:237685901 gene=rplK locus_tag=TERTU_0878 note='identified by match to protein family HMM PF00298; match to protein family HMM PF03946; match to protein family HMM TIGR01632' product='ribosomal protein L11' protein_id=ACR13165.1 transl_table=11
CP001614	GenBank	CDS	927810	928505	+	1	.	codon_start=1 db_xref=GI:237683741 gene=rplA locus_tag=TERTU_0879 note='identified by match to protein family HMM PF00687; match to protein family HMM TIGR01169' product='ribosomal protein L1' protein_id=ACR11005.1 transl_table=11
CP001614	GenBank	CDS	928790	929320	+	1	.	codon_start=1 db_xref=GI:237686522 gene=rplJ locus_tag=TERTU_0881 note='identified by match to protein family HMM PF00466' product='ribosomal protein L10' protein_id=ACR13786.1 transl_table=11
CP001614	GenBank	CDS	929384	929764	+	1	.	codon_start=1 db_xref=GI:237687256 gene=rplL locus_tag=TERTU_0882 note='identified by match to protein family HMM PF00542; match to protein family HMM TIGR00855' product='ribosomal protein L7/L12' protein_id=ACR14520.1 transl_table=11
CP001614	GenBank	CDS	929967	934049	+	1	.	EC_number=2.7.7.6 codon_start=1 db_xref=GI:237687017 gene=rpoB locus_tag=TERTU_0883 note='identified by match to protein family HMM PF00562; match to protein family HMM PF04560; match to protein family HMM PF04561; match to protein family HMM PF04563; match to protein family HMM PF04565; match to protein family HMM TIGR02013' product='DNA-directed RNA polymerase, beta subunit' protein_id=ACR14281…
CP001614	GenBank	CDS	934119	938342	+	1	.	EC_number=2.7.7.6 codon_start=1 db_xref=GI:237683771 gene=rpoC locus_tag=TERTU_0884 note='identified by match to protein family HMM PF00623; match to protein family HMM PF04983; match to protein family HMM PF04997; match to protein family HMM PF04998; match to protein family HMM PF05000; match to protein family HMM TIGR02386' product='DNA-directed RNA polymerase, beta' subunit' protein_id=ACR1103…
CP001614	GenBank	CDS	938520	938891	+	1	.	codon_start=1 db_xref=GI:237685344 gene=rpsL locus_tag=TERTU_0886 note='identified by match to protein family HMM PF00164; match to protein family HMM TIGR00981' product='ribosomal protein S12' protein_id=ACR12608.1 transl_table=11
CP001614	GenBank	CDS	939000	939470	+	1	.	codon_start=1 db_xref=GI:237683803 gene=rpsG locus_tag=TERTU_0887 note='identified by match to protein family HMM PF00177; match to protein family HMM TIGR01029' product='ribosomal protein S7' protein_id=ACR11067.1 transl_table=11
CP001614	GenBank	CDS	939645	941756	+	1	.	codon_start=1 db_xref=GI:237684427 gene=fusA locus_tag=TERTU_0888 note='identified by match to protein family HMM PF00009; match to protein family HMM PF00679; match to protein family HMM PF03144; match to protein family HMM PF03764; match to protein family HMM TIGR00231; match to protein family HMM TIGR00484' product='translation elongation factor G' protein_id=ACR11691.1 transl_table=11
CP001614	GenBank	CDS	941802	943025	+	1	.	codon_start=1 db_xref=GI:237686530 gene=tufA locus_tag=TERTU_0889 note='identified by match to protein family HMM PF00009; match to protein family HMM PF03143; match to protein family HMM PF03144; match to protein family HMM TIGR00231; match to protein family HMM TIGR00485' product='translation elongation factor Tu' protein_id=ACR13794.1 transl_table=11
CP001614	GenBank	CDS	943236	944210	+	1	.	codon_start=1 db_xref=GI:237685651 locus_tag=TERTU_0891 note='identified by similarity to SP:P37735; match to protein family HMM PF03480; match to protein family HMM TIGR00787' product='TRAP transporter solute receptor, DctP family' protein_id=ACR12915.1 transl_table=11
CP001614	GenBank	CDS	944220	944720	+	1	.	codon_start=1 db_xref=GI:237686028 locus_tag=TERTU_0892 note='identified by match to protein family HMM PF04290' product='TRAP transporter, DctQ-like membrane protein' protein_id=ACR13292.1 transl_table=11
CP001614	GenBank	CDS	944742	946046	+	1	.	codon_start=1 db_xref=GI:237685570 locus_tag=TERTU_0893 note='identified by match to protein family HMM PF06808; match to protein family HMM TIGR00786' product='TRAP transporter, DctM-like subunit' protein_id=ACR12834.1 transl_table=11
CP001614	GenBank	CDS	946132	947085	+	-1	.	codon_start=1 db_xref=GI:237683405 locus_tag=TERTU_0894 note='identified by match to protein family HMM PF00294' product='putative 2-dehydro-3-deoxygluconokinase' protein_id=ACR10669.1 transl_table=11
CP001614	GenBank	CDS	947295	947984	+	1	.	codon_start=1 db_xref=GI:237687071 locus_tag=TERTU_0895 note='identified by match to protein family HMM PF00392; match to protein family HMM PF07729' product='transcriptional regulator, GntR family' protein_id=ACR14335.1 transl_table=11
CP001614	GenBank	CDS	948031	948660	+	1	.	EC_number=4.1.3.16 EC_number=4.1.2.14 codon_start=1 db_xref=GI:237686751 locus_tag=TERTU_0896 note='identified by match to protein family HMM PF01081; match to protein family HMM TIGR01182' product='khg/kdpg aldolase family protein' protein_id=ACR14015.1 transl_table=11
CP001614	GenBank	CDS	948689	949789	+	1	.	codon_start=1 db_xref=GI:237686191 locus_tag=TERTU_0897 note='identified by match to protein family HMM PF00294' product='kinase, pfkB family' protein_id=ACR13455.1 transl_table=11
CP001614	GenBank	CDS	949929	951341	+	1	.	EC_number=5.3.1.12 codon_start=1 db_xref=GI:237685355 gene=uxaC locus_tag=TERTU_0898 note='identified by match to protein family HMM PF02614' product='glucuronate isomerase' protein_id=ACR12619.1 transl_table=11
CP001614	GenBank	CDS	951352	952824	+	1	.	EC_number=1.1.1.57 codon_start=1 db_xref=GI:237685293 locus_tag=TERTU_0899 note='identified by match to protein family HMM PF01232; match to protein family HMM PF08125' product='fructuronate reductase' protein_id=ACR12557.1 transl_table=11
CP001614	GenBank	CDS	953161	954321	+	1	.	EC_number=1.6.1.2 codon_start=1 db_xref=GI:237684822 locus_tag=TERTU_0900 note='identified by similarity to SP:P07001; match to protein family HMM PF01262; match to protein family HMM PF05222' product='NAD(P) transhydrogenase subunit alpha' protein_id=ACR12086.1 transl_table=11
CP001614	GenBank	CDS	954324	954608	+	1	.	EC_number=1.6.1.2 codon_start=1 db_xref=GI:242667499 locus_tag=TERTU_0901 product='NAD(P) transhydrogenase, alpha subunit' protein_id=ACS93536.1 transl_table=11
CP001614	GenBank	CDS	954618	956021	+	1	.	EC_number=1.6.1.2 codon_start=1 db_xref=GI:237683801 locus_tag=TERTU_0902 note='identified by similarity to SP:P0C188; match to protein family HMM PF02233' product='NAD(P) transhydrogenase, beta subunit' protein_id=ACR11065.1 transl_table=11
CP001614	GenBank	CDS	956055	956771	+	1	.	codon_start=1 db_xref=GI:237686565 locus_tag=TERTU_0903 product='putative membrane protein' protein_id=ACR13829.1 transl_table=11
CP001614	GenBank	CDS	957151	959541	+	1	.	codon_start=1 db_xref=GI:237685604 locus_tag=TERTU_0904 note='identified by match to protein family HMM PF03372' product='extracellular nuclease' protein_id=ACR12868.1 transl_table=11
CP001614	GenBank	CDS	959772	961190	+	1	.	codon_start=1 db_xref=GI:237687207 locus_tag=TERTU_0906 note='identified by match to protein family HMM PF00691' product='putative outer membrane protein and related peptidoglycan-associated' protein_id=ACR14471.1 transl_table=11
CP001614	GenBank	CDS	961171	961293	+	-1	.	codon_start=1 db_xref=GI:237686631 locus_tag=TERTU_0905 note='identified by glimmer; putative' product='hypothetical protein' protein_id=ACR13895.1 transl_table=11
CP001614	GenBank	CDS	961377	961688	+	1	.	codon_start=1 db_xref=GI:237684172 gene=rpsJ locus_tag=TERTU_0907 note='identified by match to protein family HMM PF00338; match to protein family HMM TIGR01049' product='ribosomal protein S10' protein_id=ACR11436.1 transl_table=11
CP001614	GenBank	CDS	961825	962469	+	1	.	codon_start=1 db_xref=GI:237683501 gene=rplC locus_tag=TERTU_0908 note='identified by similarity to SP:Q88QN5; match to protein family HMM PF00297' product='ribosomal protein L3' protein_id=ACR10765.1 transl_table=11
CP001614	GenBank	CDS	962490	963104	+	1	.	codon_start=1 db_xref=GI:237685352 gene=rplD locus_tag=TERTU_0909 note='identified by match to protein family HMM PF00573' product='ribosomal protein L4' protein_id=ACR12616.1 transl_table=11
CP001614	GenBank	CDS	963101	963397	+	1	.	codon_start=1 db_xref=GI:237685945 gene=rplW locus_tag=TERTU_0910 note='identified by match to protein family HMM PF00276' product='ribosomal protein L23' protein_id=ACR13209.1 transl_table=11
CP001614	GenBank	CDS	963409	964236	+	1	.	codon_start=1 db_xref=GI:237685481 gene=rplB locus_tag=TERTU_0911 note='identified by match to protein family HMM PF00181; match to protein family HMM PF03947; match to protein family HMM TIGR01171' product='ribosomal protein L2' protein_id=ACR12745.1 transl_table=11
CP001614	GenBank	CDS	964270	964545	+	1	.	codon_start=1 db_xref=GI:237686071 gene=rpsS locus_tag=TERTU_0912 note='identified by match to protein family HMM PF00203; match to protein family HMM TIGR01050' product='ribosomal protein S19' protein_id=ACR13335.1 transl_table=11
CP001614	GenBank	CDS	964570	964902	+	1	.	codon_start=1 db_xref=GI:237686963 gene=rplV locus_tag=TERTU_0913 note='identified by match to protein family HMM PF00237; match to protein family HMM TIGR01044' product='ribosomal protein L22' protein_id=ACR14227.1 transl_table=11
CP001614	GenBank	CDS	964915	965589	+	1	.	codon_start=1 db_xref=GI:237684180 gene=rpsC locus_tag=TERTU_0914 note='identified by match to protein family HMM PF00189; match to protein family HMM PF00417; match to protein family HMM PF07650; match to protein family HMM TIGR01009' product='ribosomal protein S3' protein_id=ACR11444.1 transl_table=11
CP001614	GenBank	CDS	965631	966044	+	1	.	codon_start=1 db_xref=GI:237686439 gene=rplP locus_tag=TERTU_0915 note='identified by match to protein family HMM PF00252; match to protein family HMM TIGR01164' product='ribosomal protein L16' protein_id=ACR13703.1 transl_table=11
CP001614	GenBank	CDS	966044	966238	+	1	.	codon_start=1 db_xref=GI:237686638 gene=rpmC locus_tag=TERTU_0916 note='identified by match to protein family HMM PF00831; match to protein family HMM TIGR00012' product='ribosomal protein L29' protein_id=ACR13902.1 transl_table=11
CP001614	GenBank	CDS	966256	966522	+	1	.	codon_start=1 db_xref=GI:237687395 gene=rpsQ locus_tag=TERTU_0917 note='identified by match to protein family HMM PF00366' product='ribosomal protein S17' protein_id=ACR14659.1 transl_table=11
CP001614	GenBank	CDS	966585	966953	+	1	.	codon_start=1 db_xref=GI:237683661 gene=rplN locus_tag=TERTU_0918 note='identified by match to protein family HMM PF00238; match to protein family HMM TIGR01067' product='ribosomal protein L14' protein_id=ACR10925.1 transl_table=11
CP001614	GenBank	CDS	966989	967306	+	1	.	codon_start=1 db_xref=GI:237683531 gene=rplX locus_tag=TERTU_0919 note='identified by match to protein family HMM PF00467; match to protein family HMM TIGR01079' product='ribosomal protein L24' protein_id=ACR10795.1 transl_table=11
CP001614	GenBank	CDS	967326	967865	+	1	.	codon_start=1 db_xref=GI:237684131 gene=rplE locus_tag=TERTU_0920 note='identified by match to protein family HMM PF00281; match to protein family HMM PF00673' product='ribosomal protein L5' protein_id=ACR11395.1 transl_table=11
CP001614	GenBank	CDS	967879	968184	+	1	.	codon_start=1 db_xref=GI:237684528 gene=rpsN locus_tag=TERTU_0921 note='identified by match to protein family HMM PF00253' product='ribosomal protein S14' protein_id=ACR11792.1 transl_table=11
CP001614	GenBank	CDS	968213	968605	+	1	.	codon_start=1 db_xref=GI:237684995 gene=rpsH locus_tag=TERTU_0922 note='identified by match to protein family HMM PF00410' product='ribosomal protein S8' protein_id=ACR12259.1 transl_table=11
CP001614	GenBank	CDS	968642	969175	+	1	.	codon_start=1 db_xref=GI:237686597 locus_tag=TERTU_0923 note='identified by match to protein family HMM PF00347' product='ribosomal protein L6' protein_id=ACR13861.1 transl_table=11
CP001614	GenBank	CDS	969211	969561	+	1	.	codon_start=1 db_xref=GI:237685818 gene=rplR locus_tag=TERTU_0924 note='identified by match to protein family HMM PF00861; match to protein family HMM TIGR00060' product='ribosomal protein L18' protein_id=ACR13082.1 transl_table=11
CP001614	GenBank	CDS	969572	970084	+	1	.	codon_start=1 db_xref=GI:237686590 gene=rpsE locus_tag=TERTU_0925 note='identified by match to protein family HMM PF00333; match to protein family HMM PF03719; match to protein family HMM TIGR01021' product='ribosomal protein S5' protein_id=ACR13854.1 transl_table=11
CP001614	GenBank	CDS	970134	970319	+	1	.	codon_start=1 db_xref=GI:237684390 gene=rpmD locus_tag=TERTU_0926 note='identified by match to protein family HMM PF00327; match to protein family HMM TIGR01308' product='ribosomal protein L30' protein_id=ACR11654.1 transl_table=11
CP001614	GenBank	CDS	970321	970755	+	1	.	codon_start=1 db_xref=GI:237683382 gene=rplO locus_tag=TERTU_0927 note='identified by similarity to SP:P02413; match to protein family HMM PF00256; match to protein family HMM PF01305; match to protein family HMM TIGR01071' product='ribosomal protein L15' protein_id=ACR10646.1 transl_table=11
CP001614	GenBank	CDS	970813	972138	+	1	.	codon_start=1 db_xref=GI:237685019 gene=secY locus_tag=TERTU_0928 note='identified by similarity to SP:P0AGA2; match to protein family HMM PF00344; match to protein family HMM TIGR00967' product='preprotein translocase, SecY subunit' protein_id=ACR12283.1 transl_table=11
CP001614	GenBank	CDS	972309	972434	+	1	.	codon_start=1 db_xref=GI:237685148 locus_tag=TERTU_0929 note='identified by glimmer; putative' product='hypothetical protein' protein_id=ACR12412.1 transl_table=11
CP001614	GenBank	CDS	972491	972847	+	1	.	codon_start=1 db_xref=GI:237684688 gene=rpsM locus_tag=TERTU_0930 note='identified by match to protein family HMM PF00416' product='ribosomal protein S13' protein_id=ACR11952.1 transl_table=11
CP001614	GenBank	CDS	972897	973289	+	1	.	codon_start=1 db_xref=GI:237685746 gene=rpsK locus_tag=TERTU_0931 note='identified by match to protein family HMM PF00411' product='ribosomal protein S11' protein_id=ACR13010.1 transl_table=11
CP001614	GenBank	CDS	973302	973922	+	1	.	codon_start=1 db_xref=GI:237687392 gene=rpsD locus_tag=TERTU_0932 note='identified by similarity to SP:P21466; match to protein family HMM PF00163; match to protein family HMM PF01479; match to protein family HMM TIGR01017' product='ribosomal protein S4' protein_id=ACR14656.1 transl_table=11
CP001614	GenBank	CDS	973972	974961	+	1	.	EC_number=2.7.7.6 codon_start=1 db_xref=GI:237684107 gene=rpoA locus_tag=TERTU_0933 note='identified by match to protein family HMM PF01000; match to protein family HMM PF01193; match to protein family HMM PF03118; match to protein family HMM TIGR02027' product='DNA-directed RNA polymerase, alpha subunit' protein_id=ACR11371.1 transl_table=11
CP001614	GenBank	CDS	975031	975426	+	1	.	codon_start=1 db_xref=GI:237685467 gene=rplQ locus_tag=TERTU_0934 note='identified by match to protein family HMM PF01196; match to protein family HMM TIGR00059' product='ribosomal protein L17' protein_id=ACR12731.1 transl_table=11
CP001614	GenBank	CDS	975863	978091	+	1	.	EC_number=2.4.1.25 codon_start=1 db_xref=GI:237683573 gene=malQ locus_tag=TERTU_0935 note='identified by match to protein family HMM PF02446; match to protein family HMM TIGR00217' product=4-alpha-glucanotransferase protein_id=ACR10837.1 transl_table=11
CP001614	GenBank	CDS	978094	980313	+	1	.	EC_number=2.4.1.18 codon_start=1 db_xref=GI:237684088 gene=glgB locus_tag=TERTU_0936 note='identified by match to protein family HMM PF00128; match to protein family HMM PF02806; match to protein family HMM PF02922; match to protein family HMM TIGR01515' product='1,4-alpha-glucan branching enzyme' protein_id=ACR11352.1 transl_table=11
CP001614	GenBank	CDS	980382	982586	+	1	.	EC_number=3.2.1.- codon_start=1 db_xref=GI:237686858 gene=glgX locus_tag=TERTU_0937 note='identified by match to protein family HMM PF00128; match to protein family HMM PF02922; match to protein family HMM TIGR02100' product='glycogen debranching enzyme GlgX' protein_id=ACR14122.1 transl_table=11
CP001614	GenBank	CDS	982677	985124	+	1	.	EC_number=2.4.1.1 codon_start=1 db_xref=GI:237687300 gene=glgP locus_tag=TERTU_0938 note='identified by match to protein family HMM PF00343; match to protein family HMM TIGR02093' product='glycogen/starch/alpha-glucan phosphorylase' protein_id=ACR14564.1 transl_table=11
CP001614	GenBank	CDS	985226	986491	+	1	.	EC_number=2.7.7.27 codon_start=1 db_xref=GI:237686391 gene=glgC locus_tag=TERTU_0939 note='identified by match to protein family HMM PF00483; match to protein family HMM TIGR02091' product='glucose-1-phosphate adenylyltransferase' protein_id=ACR13655.1 transl_table=11
CP001614	GenBank	CDS	986530	988086	+	1	.	EC_number=2.4.1.21 codon_start=1 db_xref=GI:237684794 gene=glgA locus_tag=TERTU_0940 note='identified by match to protein family HMM PF00534; match to protein family HMM PF08323' product='glycogen synthase' protein_id=ACR12058.1 transl_table=11
CP001614	GenBank	CDS	988119	988487	+	1	.	codon_start=1 db_xref=GI:237684553 locus_tag=TERTU_0941 product='putative lipoprotein' protein_id=ACR11817.1 transl_table=11
CP001614	GenBank	CDS	988503	991331	+	-1	.	codon_start=1 db_xref=GI:237683826 gene=uvrA locus_tag=TERTU_0942 note='identified by match to protein family HMM PF00005; match to protein family HMM TIGR00630' product='excinuclease ABC, A subunit' protein_id=ACR11090.1 transl_table=11
CP001614	GenBank	CDS	991505	992167	+	-1	.	codon_start=1 db_xref=GI:237684126 locus_tag=TERTU_0943 note='identified by match to protein family HMM PF00196' product='response regulator receiver domain protein' protein_id=ACR11390.1 transl_table=11
CP001614	GenBank	CDS	992527	993873	+	1	.	codon_start=1 db_xref=GI:237685875 locus_tag=TERTU_0944 note='identified by match to protein family HMM PF07690' product='transporter, major facilitator family' protein_id=ACR13139.1 transl_table=11
CP001614	GenBank	CDS	993964	994455	+	1	.	codon_start=1 db_xref=GI:237685420 gene=ssb locus_tag=TERTU_0945 note='identified by match to protein family HMM PF00436; match to protein family HMM TIGR00621' product='single-stranded DNA-binding protein' protein_id=ACR12684.1 transl_table=11
CP001614	GenBank	CDS	994527	995405	+	1	.	codon_start=1 db_xref=GI:237685849 locus_tag=TERTU_0946 note='identified by match to protein family HMM PF04321' product='RmlD substrate binding domain containing protein' protein_id=ACR13113.1 transl_table=11
CP001614	GenBank	CDS	995531	996745	+	-1	.	EC_number=2.3.1.41 codon_start=1 db_xref=GI:237685280 locus_tag=TERTU_0947 note='identified by similarity to SP:P0A953; match to protein family HMM PF00109; match to protein family HMM PF02801' product='3-oxoacyl-[acyl-carrier-protein] synthase I' protein_id=ACR12544.1 transl_table=11
CP001614	GenBank	CDS	996830	997354	+	-1	.	EC_number=4.2.1.- codon_start=1 db_xref=GI:237687002 gene=fabA locus_tag=TERTU_0948 note='identified by match to protein family HMM PF07977; match to protein family HMM TIGR01749' product='beta-hydroxyacyl-(acyl-carrier-protein) dehydratase FabA' protein_id=ACR14266.1 transl_table=11
CP001614	GenBank	CDS	997573	998406	+	1	.	EC_number=2.7.7.9 codon_start=1 db_xref=GI:237686419 gene=galU locus_tag=TERTU_0949 note='identified by match to protein family HMM PF00483; match to protein family HMM TIGR01099' product='UTP-glucose-1-phosphate uridylyltransferase' protein_id=ACR13683.1 transl_table=11
CP001614	GenBank	CDS	998515	999882	+	1	.	EC_number=5.4.2.8 codon_start=1 db_xref=GI:237684002 locus_tag=TERTU_0950 note='identified by match to protein family HMM PF00408; match to protein family HMM PF02878; match to protein family HMM PF02879; match to protein family HMM PF02880' product='phosphoglucomutase/phosphomannomutase family protein' protein_id=ACR11266.1 transl_table=11
CP001614	GenBank	CDS	1000244	1000858	+	1	.	codon_start=1 db_xref=GI:237685206 locus_tag=TERTU_0952 product='conserved hypothetical protein' protein_id=ACR12470.1 transl_table=11
CP001614	GenBank	CDS	1000983	1001444	+	-1	.	codon_start=1 db_xref=GI:237684595 locus_tag=TERTU_0953 note='identified by match to protein family HMM PF07681' product=DoxX protein_id=ACR11859.1 transl_table=11
CP001614	GenBank	CDS	1001441	1002223	+	-1	.	codon_start=1 db_xref=GI:237686558 locus_tag=TERTU_0954 product='conserved hypothetical protein' protein_id=ACR13822.1 transl_table=11
CP001614	GenBank	CDS	1002220	1003065	+	-1	.	codon_start=1 db_xref=GI:237686251 locus_tag=TERTU_0955 note='identified by match to protein family HMM PF05114' product='conserved hypothetical protein' protein_id=ACR13515.1 transl_table=11
CP001614	GenBank	CDS	1003112	1003390	+	-1	.	codon_start=1 db_xref=GI:237686649 locus_tag=TERTU_0956 product='putative membrane protein' protein_id=ACR13913.1 transl_table=11
CP001614	GenBank	CDS	1003567	1005207	+	-1	.	EC_number=5.3.1.9 codon_start=1 db_xref=GI:237686202 gene=pgi locus_tag=TERTU_0957 note='identified by match to protein family HMM PF00342' product='glucose-6-phosphate isomerase' protein_id=ACR13466.1 transl_table=11
CP001614	GenBank	CDS	1005248	1006210	+	-1	.	EC_number=2.5.1.- codon_start=1 db_xref=GI:237684423 gene=ispB locus_tag=TERTU_0958 note='identified by match to protein family HMM PF00348' product='octaprenyl-diphosphate synthase' protein_id=ACR11687.1 transl_table=11
CP001614	GenBank	CDS	1006361	1007437	+	-1	.	EC_number=4.1.2.13 codon_start=1 db_xref=GI:237683817 gene=fbaA locus_tag=TERTU_0959 note='identified by similarity to SP:P44429; match to protein family HMM PF01116; match to protein family HMM TIGR00167; match to protein family HMM TIGR01520' product='fructose-bisphosphate aldolase, class II' protein_id=ACR11081.1 transl_table=11
CP001614	GenBank	CDS	1007938	1008249	+	1	.	codon_start=1 db_xref=GI:237685259 gene=rplU locus_tag=TERTU_0960 note='identified by match to protein family HMM PF00829; match to protein family HMM TIGR00061' product='ribosomal protein L21' protein_id=ACR12523.1 transl_table=11
CP001614	GenBank	CDS	1008279	1008536	+	1	.	codon_start=1 db_xref=GI:237684780 gene=rpmA locus_tag=TERTU_0961 note='identified by match to protein family HMM PF01016; match to protein family HMM TIGR00062' product='ribosomal protein L27' protein_id=ACR12044.1 transl_table=11
CP001614	GenBank	CDS	1008652	1009839	+	1	.	codon_start=1 db_xref=GI:237686134 gene=obgE locus_tag=TERTU_0962 note='identified by similarity to SP:P42641; match to protein family HMM PF01018; match to protein family HMM PF01926; match to protein family HMM TIGR02729' product='GTP-binding protein Obg/CgtA' protein_id=ACR13398.1 transl_table=11
CP001614	GenBank	CDS	1009878	1010999	+	1	.	EC_number=2.7.2.11 codon_start=1 db_xref=GI:237685701 gene=proB locus_tag=TERTU_0963 note='identified by match to protein family HMM PF00696; match to protein family HMM PF01472; match to protein family HMM TIGR01027' product='glutamate 5-kinase' protein_id=ACR12965.1 transl_table=11
CP001614	GenBank	CDS	1011095	1012153	+	1	.	EC_number=2.6.1.9 codon_start=1 db_xref=GI:237684410 gene=hisC locus_tag=TERTU_0964 note='identified by match to protein family HMM PF00155' product='histidinol-phosphate transaminase' protein_id=ACR11674.1 transl_table=11
CP001614	GenBank	CDS	1012287	1012553	+	-1	.	codon_start=1 db_xref=GI:237683662 gene=rpsT locus_tag=TERTU_0965 note='identified by match to protein family HMM PF01649; match to protein family HMM TIGR00029' product='ribosomal protein S20' protein_id=ACR10926.1 transl_table=11
CP001614	GenBank	CDS	1012643	1014685	+	-1	.	codon_start=1 db_xref=GI:237686047 locus_tag=TERTU_0966 note='identified by match to protein family HMM PF00512; match to protein family HMM PF00672; match to protein family HMM PF02518' product='sensor histidine kinase' protein_id=ACR13311.1 transl_table=11
CP001614	GenBank	CDS	1014690	1015388	+	-1	.	codon_start=1 db_xref=GI:237685602 locus_tag=TERTU_0967 note='identified by match to protein family HMM PF00072; match to protein family HMM PF00486' product='regulatory protein BvrR' protein_id=ACR12866.1 transl_table=11
CP001614	GenBank	CDS	1015469	1015927	+	-1	.	codon_start=1 db_xref=GI:237686844 locus_tag=TERTU_0968 note='identified by match to protein family HMM PF01814; match to protein family HMM TIGR02481' product='hemerythrin metal-binding domain protein' protein_id=ACR14108.1 transl_table=11
CP001614	GenBank	CDS	1015942	1016394	+	-1	.	codon_start=1 db_xref=GI:237686673 locus_tag=TERTU_0969 note='identified by match to protein family HMM PF01814; match to protein family HMM TIGR02481' product='hemerythrin metal-binding domain protein' protein_id=ACR13937.1 transl_table=11
CP001614	GenBank	CDS	1016651	1017892	+	1	.	codon_start=1 db_xref=GI:237684259 locus_tag=TERTU_0970 product='conserved hypothetical protein' protein_id=ACR11523.1 transl_table=11
CP001614	GenBank	CDS	1017991	1018524	+	-1	.	codon_start=1 db_xref=GI:237683648 locus_tag=TERTU_0971 product='Conserved hypothetical protein' protein_id=ACR10912.1 transl_table=11
CP001614	GenBank	CDS	1018639	1019478	+	-1	.	codon_start=1 db_xref=GI:237685425 locus_tag=TERTU_0972 note='identified by match to protein family HMM PF02517' product='CAAX amino protease family protein' protein_id=ACR12689.1 transl_table=11
CP001614	GenBank	CDS	1019478	1020434	+	-1	.	codon_start=1 db_xref=GI:237684953 locus_tag=TERTU_0973 note='identified by glimmer; putative' product='hypothetical protein' protein_id=ACR12217.1 transl_table=11
CP001614	GenBank	CDS	1020467	1021234	+	-1	.	codon_start=1 db_xref=GI:237683495 locus_tag=TERTU_0974 note='identified by match to protein family HMM PF01925' product='conserved hypothetical protein' protein_id=ACR10759.1 transl_table=11
CP001614	GenBank	CDS	1021227	1022483	+	-1	.	codon_start=1 db_xref=GI:237683895 locus_tag=TERTU_0975 product='conserved hypothetical protein' protein_id=ACR11159.1 transl_table=11
CP001614	GenBank	CDS	1022496	1023068	+	-1	.	codon_start=1 db_xref=GI:237684766 locus_tag=TERTU_0976 note='identified by match to protein family HMM PF06175' product='tRNA hydroxylase-like protein' protein_id=ACR12030.1 transl_table=11
CP001614	GenBank	CDS	1023164	1024354	+	1	.	codon_start=1 db_xref=GI:237685216 locus_tag=TERTU_0977 note='identified by match to protein family HMM PF07055' product='Short-chain alcohol dehydrogenase' protein_id=ACR12480.1 transl_table=11
CP001614	GenBank	CDS	1024381	1025427	+	1	.	codon_start=1 db_xref=GI:237683421 locus_tag=TERTU_0978 note='identified by match to protein family HMM PF00248' product='oxidoreductase, aldo/keto reductase family' protein_id=ACR10685.1 transl_table=11
CP001614	GenBank	CDS	1025528	1026403	+	1	.	EC_number=4.2.1.52 codon_start=1 db_xref=GI:237684022 gene=dapA locus_tag=TERTU_0979 note='identified by similarity to SP:O29352; match to protein family HMM PF00701; match to protein family HMM TIGR00674' product='dihydrodipicolinate synthase' protein_id=ACR11286.1 transl_table=11
CP001614	GenBank	CDS	1026437	1027633	+	1	.	codon_start=1 db_xref=GI:237687109 locus_tag=TERTU_0980 note='identified by match to protein family HMM PF06804' product='NlpB/DapX lipoprotein' protein_id=ACR14373.1 transl_table=11
CP001614	GenBank	CDS	1027640	1028404	+	1	.	codon_start=1 db_xref=GI:237687451 locus_tag=TERTU_0981 note='identified by match to protein family HMM PF00753' product='metallo-beta-lactamase family protein' protein_id=ACR14715.1 transl_table=11
CP001614	GenBank	CDS	1028904	1029173	+	1	.	codon_start=1 db_xref=GI:237686281 locus_tag=TERTU_0983 note='identified by match to protein family HMM PF07238' product='Type IV pilus assembly protein PilZ' protein_id=ACR13545.1 transl_table=11
CP001614	GenBank	CDS	1029362	1029916	+	-1	.	codon_start=1 db_xref=GI:237684277 locus_tag=TERTU_0984 product='conserved hypothetical protein' protein_id=ACR11541.1 transl_table=11
CP001614	GenBank	CDS	1030006	1030656	+	1	.	codon_start=1 db_xref=GI:237683675 locus_tag=TERTU_0985 note='identified by match to protein family HMM PF00691; match to protein family HMM PF05433' product='OmpA family protein' protein_id=ACR10939.1 transl_table=11
CP001614	GenBank	CDS	1030719	1031330	+	1	.	codon_start=1 db_xref=GI:237687181 locus_tag=TERTU_0986 note='identified by match to protein family HMM PF01810' product='translocator protein, LysE family' protein_id=ACR14445.1 transl_table=11
CP001614	GenBank	CDS	1031511	1032284	+	1	.	codon_start=1 db_xref=GI:237684246 locus_tag=TERTU_0987 product='putative membrane protein' protein_id=ACR11510.1 transl_table=11
CP001614	GenBank	CDS	1032398	1032799	+	1	.	codon_start=1 db_xref=GI:237683670 locus_tag=TERTU_0988 note='identified by match to protein family HMM PF03965' product='transcriptional regulator, BlaI/MecI/CopY family' protein_id=ACR10934.1 transl_table=11
CP001614	GenBank	CDS	1032799	1034370	+	1	.	codon_start=1 db_xref=GI:237685455 locus_tag=TERTU_0989 note='identified by match to protein family HMM PF03544; match to protein family HMM PF05569; match to protein family HMM TIGR01352' product='TonB domain protein' protein_id=ACR12719.1 transl_table=11
CP001614	GenBank	CDS	1034426	1035064	+	1	.	codon_start=1 db_xref=GI:237685448 locus_tag=TERTU_0990 note='identified by similarity to SP:Q51368; match to protein family HMM PF03544; match to protein family HMM TIGR01352' product='TonB domain protein' protein_id=ACR12712.1 transl_table=11
CP001614	GenBank	CDS	1035128	1035568	+	1	.	codon_start=1 db_xref=GI:237684888 locus_tag=TERTU_0991 note='identified by match to protein family HMM PF02472' product='transport energizing protein, ExbD/TolR family' protein_id=ACR12152.1 transl_table=11
CP001614	GenBank	CDS	1035720	1036304	+	1	.	codon_start=1 db_xref=GI:237686107 locus_tag=TERTU_0992 product='conserved hypothetical protein' protein_id=ACR13371.1 transl_table=11
CP001614	GenBank	CDS	1036593	1037417	+	1	.	codon_start=1 db_xref=GI:237683701 locus_tag=TERTU_0994 note='similar to E. coli yhiQ; identified by match to protein family HMM PF04445' product='putative SAM-dependent methyltransferase' protein_id=ACR10965.1 transl_table=11
CP001614	GenBank	CDS	1037383	1037601	+	-1	.	codon_start=1 db_xref=GI:237685537 locus_tag=TERTU_0993 product='conserved hypothetical protein' protein_id=ACR12801.1 transl_table=11
CP001614	GenBank	CDS	1037666	1038109	+	-1	.	codon_start=1 db_xref=GI:237684412 gene=moaE locus_tag=TERTU_0995 note='identified by match to protein family HMM PF02391' product='molybdopterin converting factor, subunit 2' protein_id=ACR11676.1 transl_table=11
CP001614	GenBank	CDS	1038113	1038379	+	-1	.	codon_start=1 db_xref=GI:237685285 gene=moaD locus_tag=TERTU_0996 note='identified by match to protein family HMM PF02597; match to protein family HMM TIGR01682' product='molybdopterin converting factor, subunit 1' protein_id=ACR12549.1 transl_table=11
CP001614	GenBank	CDS	1038372	1038851	+	-1	.	codon_start=1 db_xref=GI:237683864 gene=moaC locus_tag=TERTU_0997 note='identified by match to protein family HMM PF01967; match to protein family HMM TIGR00581' product='molybdenum cofactor biosynthesis protein C' protein_id=ACR11128.1 transl_table=11
CP001614	GenBank	CDS	1038851	1039978	+	-1	.	EC_number=3.5.1.18 codon_start=1 db_xref=GI:237684078 gene=dapE locus_tag=TERTU_0998 note='identified by similarity to OMNI:BTH_I2014; match to protein family HMM PF01546; match to protein family HMM PF07687; match to protein family HMM TIGR01246' product='succinyl-diaminopimelate desuccinylase' protein_id=ACR11342.1 transl_table=11
CP001614	GenBank	CDS	1040053	1041084	+	-1	.	codon_start=1 db_xref=GI:237686895 locus_tag=TERTU_0999 note='identified by similarity to GB:CAA06232.1; match to protein family HMM TIGR03536' product='putative tetrahydrodipicolinate succinylase' protein_id=ACR14159.1 transl_table=11
CP001614	GenBank	CDS	1041133	1041477	+	-1	.	codon_start=1 db_xref=GI:237686704 locus_tag=TERTU_1000 note='arsenate reductase family protein, putative; identified by match to protein family HMM PF03960; match to protein family HMM TIGR01617' product='transcriptional regulator, Spx/MsgR family' protein_id=ACR13968.1 transl_table=11
CP001614	GenBank	CDS	1041599	1042252	+	-1	.	EC_number=4.2.99.18 codon_start=1 db_xref=GI:237687259 gene=nth locus_tag=TERTU_1001 note='identified by match to protein family HMM PF00730; match to protein family HMM TIGR01083' product='endonuclease III' protein_id=ACR14523.1 transl_table=11
CP001614	GenBank	CDS	1042252	1043454	+	-1	.	EC_number=2.6.1.17 codon_start=1 db_xref=GI:237685520 gene=dapC locus_tag=TERTU_1002 note='identified by match to protein family HMM PF00155; match to protein family HMM TIGR03538' product='succinyldiaminopimelate transaminase' protein_id=ACR12784.1 transl_table=11
CP001614	GenBank	CDS	1043475	1046192	+	-1	.	EC_number=2.7.7.59 codon_start=1 db_xref=GI:237686077 gene=glnD locus_tag=TERTU_1003 note='identified by match to protein family HMM PF01842; match to protein family HMM PF01909; match to protein family HMM PF01966; match to protein family HMM PF08335; match to protein family HMM TIGR01693' product='protein-P-II uridylyltransferase' protein_id=ACR13341.1 transl_table=11
CP001614	GenBank	CDS	1046192	1046962	+	-1	.	EC_number=3.4.11.18 codon_start=1 db_xref=GI:237684695 gene=map_1 locus_tag=TERTU_1004 note='identified by match to protein family HMM PF00557; match to protein family HMM TIGR00500' product='methionine aminopeptidase, type I' protein_id=ACR11959.1 transl_table=11
CP001614	GenBank	CDS	1047244	1047996	+	1	.	codon_start=1 db_xref=GI:237686481 gene=rpsB locus_tag=TERTU_1005 note='identified by match to protein family HMM PF00318; match to protein family HMM TIGR01011' product='ribosomal protein S2' protein_id=ACR13745.1 transl_table=11
CP001614	GenBank	CDS	1048094	1048975	+	1	.	codon_start=1 db_xref=GI:237686479 gene=tsf locus_tag=TERTU_1006 note='identified by match to protein family HMM PF00627; match to protein family HMM PF00889; match to protein family HMM TIGR00116' product='translation elongation factor Ts' protein_id=ACR13743.1 transl_table=11
CP001614	GenBank	CDS	1049112	1049846	+	1	.	EC_number=2.7.4.22 codon_start=1 db_xref=GI:237684738 gene=pyrH locus_tag=TERTU_1007 note='identified by match to protein family HMM PF00696; match to protein family HMM TIGR02075' product='UMP kinase' protein_id=ACR12002.1 transl_table=11
CP001614	GenBank	CDS	1049846	1050403	+	1	.	codon_start=1 db_xref=GI:237684972 gene=frr locus_tag=TERTU_1008 note='identified by match to protein family HMM PF01765; match to protein family HMM TIGR00496' product='ribosome recycling factor' protein_id=ACR12236.1 transl_table=11
CP001614	GenBank	CDS	1050438	1051190	+	1	.	EC_number=2.5.1.31 codon_start=1 db_xref=GI:237683810 gene=uppS locus_tag=TERTU_1009 note='identified by match to protein family HMM PF01255; match to protein family HMM TIGR00055' product=di-trans,poly-cis-decaprenylcistransferase protein_id=ACR11074.1 transl_table=11
CP001614	GenBank	CDS	1051144	1052016	+	1	.	EC_number=2.7.7.41 codon_start=1 db_xref=GI:237686695 gene=cdsA locus_tag=TERTU_1010 note='identified by similarity to SP:P44937; match to protein family HMM PF01148' product='phosphatidate cytidylyltransferase' protein_id=ACR13959.1 transl_table=11
CP001614	GenBank	CDS	1052204	1053565	+	1	.	EC_number=3.4.24.- codon_start=1 db_xref=GI:237686834 gene=rseP locus_tag=TERTU_1011 note='identified by match to protein family HMM PF02163; match to protein family HMM TIGR00054' product='RIP metalloprotease RseP' protein_id=ACR14098.1 transl_table=11
CP001614	GenBank	CDS	1053624	1056305	+	1	.	codon_start=1 db_xref=GI:237687320 gene=yaeT locus_tag=TERTU_1012 note='identified by match to protein family HMM PF01103; match to protein family HMM PF07244; match to protein family HMM TIGR03303' product='outer membrane protein assembly complex, YaeT protein' protein_id=ACR14584.1 transl_table=11
CP001614	GenBank	CDS	1056336	1056845	+	1	.	codon_start=1 db_xref=GI:237686499 locus_tag=TERTU_1013 note='identified by match to protein family HMM PF03938' product='conserved hypothetical protein' protein_id=ACR13763.1 transl_table=11
CP001614	GenBank	CDS	1056898	1057920	+	1	.	EC_number=2.3.1.- codon_start=1 db_xref=GI:237685580 gene=lpxD locus_tag=TERTU_1014 note='identified by match to protein family HMM PF00132; match to protein family HMM PF04613; match to protein family HMM TIGR01853' product='UDP-3-O-[3-hydroxymyristoyl] glucosamine N-acyltransferase' protein_id=ACR12844.1 transl_table=11
CP001614	GenBank	CDS	1057986	1058426	+	1	.	EC_number=4.2.1.- codon_start=1 db_xref=GI:237684758 gene=fabZ locus_tag=TERTU_1015 note='identified by similarity to SP:P32205; match to protein family HMM PF07977; match to protein family HMM TIGR01750' product='beta-hydroxyacyl-(acyl-carrier-protein) dehydratase FabZ' protein_id=ACR12022.1 transl_table=11
CP001614	GenBank	CDS	1058451	1059233	+	1	.	EC_number=2.3.1.129 codon_start=1 db_xref=GI:237685093 gene=lpxA locus_tag=TERTU_1016 note='identified by match to protein family HMM PF00132; match to protein family HMM TIGR01852' product='acyl-[acyl-carrier-protein]-UDP-N- acetylglucosamine O-acyltransferase' protein_id=ACR12357.1 transl_table=11
CP001614	GenBank	CDS	1059233	1060447	+	1	.	EC_number=2.4.1.182 codon_start=1 db_xref=GI:237685675 gene=lpxB locus_tag=TERTU_1017 note='identified by match to protein family HMM PF02684; match to protein family HMM TIGR00215' product='lipid-A-disaccharide synthase' protein_id=ACR12939.1 transl_table=11
CP001614	GenBank	CDS	1060444	1061019	+	1	.	EC_number=3.1.26.4 codon_start=1 db_xref=GI:237686020 gene=rnhB locus_tag=TERTU_1018 note='identified by match to protein family HMM PF01351' product='ribonuclease HII' protein_id=ACR13284.1 transl_table=11
CP001614	GenBank	CDS	1061474	1062016	+	1	.	codon_start=1 db_xref=GI:237686610 locus_tag=TERTU_1019 note='identified by match to protein family HMM PF07238' product='putative type IV pilus assembly protein PilZ' protein_id=ACR13874.1 transl_table=11
CP001614	GenBank	CDS	1062176	1062706	+	-1	.	codon_start=1 db_xref=GI:237686939 locus_tag=TERTU_1020 product='conserved hypothetical protein' protein_id=ACR14203.1 transl_table=11
CP001614	GenBank	CDS	1062857	1063180	+	-1	.	codon_start=1 db_xref=GI:237685434 locus_tag=TERTU_1021 note='identified by match to protein family HMM PF01253; match to protein family HMM TIGR01158' product='putative translation initiation factor SUI1' protein_id=ACR12698.1 transl_table=11
CP001614	GenBank	CDS	1063284	1064102	+	1	.	codon_start=1 db_xref=GI:237683691 locus_tag=TERTU_1022 note='identified by match to protein family HMM PF00520; match to protein family HMM PF07885' product='transporter, cation channel family' protein_id=ACR10955.1 transl_table=11
CP001614	GenBank	CDS	1064295	1066424	+	1	.	codon_start=1 db_xref=GI:237685815 locus_tag=TERTU_1023 note='identified by match to protein family HMM PF00563; match to protein family HMM PF00990; match to protein family HMM PF08448; match to protein family HMM TIGR00229; match to protein family HMM TIGR00254' product='eal and ggdef domain containing protein' protein_id=ACR13079.1 transl_table=11
CP001614	GenBank	CDS	1066445	1067905	+	-1	.	EC_number=3.4.24.- codon_start=1 db_xref=GI:237686301 locus_tag=TERTU_1024 note='identified by match to protein family HMM PF01435' product='peptidase, M48 family' protein_id=ACR13565.1 transl_table=11
CP001614	GenBank	CDS	1068082	1068357	+	1	.	codon_start=1 db_xref=GI:237686943 locus_tag=TERTU_1025 note='identified by match to protein family HMM PF01206' product='SirA family protein' protein_id=ACR14207.1 transl_table=11
CP001614	GenBank	CDS	1068360	1069463	+	1	.	codon_start=1 db_xref=GI:237687517 locus_tag=TERTU_1026 note='identified by match to protein family HMM PF01594' product='putative permease' protein_id=ACR14781.1 transl_table=11
CP001614	GenBank	CDS	1069456	1072377	+	1	.	EC_number=3.4.24.- codon_start=1 db_xref=GI:237685751 locus_tag=TERTU_1027 note='identified by match to protein family HMM PF00675; match to protein family HMM PF05193' product='peptidase, M16 family' protein_id=ACR13015.1 transl_table=11
CP001614	GenBank	CDS	1072898	1075552	+	1	.	EC_number=1.2.4.1 codon_start=1 db_xref=GI:237684592 gene=aceE locus_tag=TERTU_1029 note='identified by match to protein family HMM TIGR00759' product='pyruvate dehydrogenase (acetyl-transferring), homodimeric type' protein_id=ACR11856.1 transl_table=11
CP001614	GenBank	CDS	1075567	1077516	+	1	.	EC_number=2.3.1.12 codon_start=1 db_xref=GI:237685167 gene=aceF locus_tag=TERTU_1030 note='identified by match to protein family HMM PF00198; match to protein family HMM PF00364; match to protein family HMM PF02817; match to protein family HMM TIGR01348' product='dihydrolipoyllysine-residue acetyltransferase E2 component of pyruvate dehydrogenase complex' protein_id=ACR12431.1 transl_table=11
CP001614	GenBank	CDS	1077652	1078062	+	-1	.	codon_start=1 db_xref=GI:237683494 locus_tag=TERTU_1031 product='conserved hypothetical protein' protein_id=ACR10758.1 transl_table=11
CP001614	GenBank	CDS	1078068	1079270	+	-1	.	codon_start=1 db_xref=GI:237684765 locus_tag=TERTU_1032 product='putative membrane protein' protein_id=ACR12029.1 transl_table=11
CP001614	GenBank	CDS	1079313	1079522	+	1	.	codon_start=1 db_xref=GI:237684458 locus_tag=TERTU_1033 note='identified by glimmer; putative' product='hypothetical protein' protein_id=ACR11722.1 transl_table=11
CP001614	GenBank	CDS	1079891	1081294	+	1	.	codon_start=1 db_xref=GI:237686298 locus_tag=TERTU_1035 product='putative membrane protein' protein_id=ACR13562.1 transl_table=11
CP001614	GenBank	CDS	1081493	1082209	+	-1	.	codon_start=1 db_xref=GI:237686899 locus_tag=TERTU_1036 note='identified by match to protein family HMM PF00691' product='conserved hypothetical OmpA family protein' protein_id=ACR14163.1 transl_table=11
CP001614	GenBank	CDS	1082334	1082462	+	-1	.	codon_start=1 db_xref=GI:237683503 locus_tag=TERTU_1037 note='identified by glimmer; putative' product='hypothetical protein' protein_id=ACR10767.1 transl_table=11
CP001614	GenBank	CDS	1082466	1084058	+	1	.	codon_start=1 db_xref=GI:237684100 gene=mviN locus_tag=TERTU_1038 note='identified by match to protein family HMM PF01554; match to protein family HMM PF03023; match to protein family HMM TIGR01695' product='integral membrane protein MviN' protein_id=ACR11364.1 transl_table=11
CP001614	GenBank	CDS	1084131	1085078	+	1	.	EC_number=2.7.1.26 EC_number=2.7.7.2 codon_start=1 db_xref=GI:237684120 gene=ribF locus_tag=TERTU_1039 note='identified by match to protein family HMM PF01687; match to protein family HMM PF06574; match to protein family HMM TIGR00083; match to protein family HMM TIGR00125' product='riboflavin biosynthesis protein RibF' protein_id=ACR11384.1 transl_table=11
CP001614	GenBank	CDS	1085109	1087913	+	1	.	EC_number=6.1.1.5 codon_start=1 db_xref=GI:237684439 gene=ileS locus_tag=TERTU_1040 note='identified by match to protein family HMM PF00133; match to protein family HMM PF06827; match to protein family HMM PF08264; match to protein family HMM PF09334; match to protein family HMM TIGR00392' product='isoleucine--tRNA ligase' protein_id=ACR11703.1 transl_table=11
CP001614	GenBank	CDS	1087906	1088412	+	1	.	EC_number=3.4.23.36 codon_start=1 db_xref=GI:237685391 gene=lspA locus_tag=TERTU_1041 note='identified by match to protein family HMM PF01252; match to protein family HMM TIGR00077' product='signal peptidase II' protein_id=ACR12655.1 transl_table=11
CP001614	GenBank	CDS	1088409	1088858	+	1	.	EC_number=5.2.1.8 codon_start=1 db_xref=GI:237685594 locus_tag=TERTU_1042 note='identified by match to protein family HMM PF00254' product='fkbp-type 16 KDa peptidyl-prolyl cis-trans isomerase' protein_id=ACR12858.1 transl_table=11
CP001614	GenBank	CDS	1089149	1089718	+	1	.	codon_start=1 db_xref=GI:237687434 locus_tag=TERTU_1043 note='identified by match to protein family HMM PF07963; match to protein family HMM TIGR02532' product='fimbrial biogenesis protein' protein_id=ACR14698.1 transl_table=11
CP001614	GenBank	CDS	1089748	1090284	+	1	.	codon_start=1 db_xref=GI:237686981 gene=pilV_1 locus_tag=TERTU_1044 note='identified by match to protein family HMM TIGR02523; match to protein family HMM TIGR02532' product='type IV pilus modification protein PilV' protein_id=ACR14245.1 transl_table=11
CP001614	GenBank	CDS	1090288	1091352	+	1	.	codon_start=1 db_xref=GI:237686527 locus_tag=TERTU_1045 note='identified by match to protein family HMM TIGR02532' product='prepilin-type N-terminal cleavage/methylation domain containing protein' protein_id=ACR13791.1 transl_table=11
CP001614	GenBank	CDS	1091372	1092013	+	1	.	codon_start=1 db_xref=GI:237686215 locus_tag=TERTU_1046 product='Tfp pilus assembly protein PilX' protein_id=ACR13479.1 transl_table=11
CP001614	GenBank	CDS	1092164	1095811	+	1	.	codon_start=1 db_xref=GI:237685634 locus_tag=TERTU_1047 product='Tfp pilus assembly protein, tip-associated adhesin PilY1' protein_id=ACR12898.1 transl_table=11
CP001614	GenBank	CDS	1095992	1096435	+	1	.	codon_start=1 db_xref=GI:237684137 locus_tag=TERTU_1048 note='identified by match to protein family HMM PF07963; match to protein family HMM TIGR02532' product='type 4 fimbrial biogenesis protein PilE' protein_id=ACR11401.1 transl_table=11
CP001614	GenBank	CDS	1096573	1097151	+	-1	.	codon_start=1 db_xref=GI:237683543 locus_tag=TERTU_1049 note='identified by match to protein family HMM TIGR02532' product='Tfp pilus assembly protein FimT' protein_id=ACR10807.1 transl_table=11
CP001614	GenBank	CDS	1097270	1098655	+	-1	.	codon_start=1 db_xref=GI:237687452 locus_tag=TERTU_1050 note='identified by match to protein family HMM PF00072; match to protein family HMM PF00158; match to protein family HMM PF02954' product='type 4 fimbriae expression regulatory protein PilR' protein_id=ACR14716.1 transl_table=11
CP001614	GenBank	CDS	1098658	1100322	+	-1	.	EC_number=2.7.13.3 codon_start=1 db_xref=GI:237686856 locus_tag=TERTU_1051 note='identified by match to protein family HMM PF00512; match to protein family HMM PF02518' product='sensor protein PilS' protein_id=ACR14120.1 transl_table=11
CP001614	GenBank	CDS	1100585	1102213	+	1	.	EC_number=6.3.5.1 codon_start=1 db_xref=GI:237686319 gene=nadE locus_tag=TERTU_1053 note='identified by match to protein family HMM PF00795; match to protein family HMM PF02540; match to protein family HMM TIGR00552' product='glutamine-dependent NAD+ synthetase' protein_id=ACR13583.1 transl_table=11
CP001614	GenBank	CDS	1102210	1103115	+	-1	.	codon_start=1 db_xref=GI:237686542 gene=yfiO locus_tag=TERTU_1052 note='lipoprotein; identified by match to protein family HMM TIGR03302' product='outer membrane assembly lipoprotein YfiO' protein_id=ACR13806.1 transl_table=11
CP001614	GenBank	CDS	1103260	1104261	+	1	.	codon_start=1 db_xref=GI:237685566 gene=rluD locus_tag=TERTU_1054 note='identified by similarity to SP:P33643; match to protein family HMM PF00849; match to protein family HMM PF01479; match to protein family HMM TIGR00005' product='ribosomal large subunit pseudouridine synthase D' protein_id=ACR12830.1 transl_table=11
CP001614	GenBank	CDS	1104258	1105010	+	1	.	codon_start=1 db_xref=GI:237686745 locus_tag=TERTU_1055 note='identified by match to protein family HMM PF02578; match to protein family HMM TIGR00726' product='conserved hypothetical protein' protein_id=ACR14009.1 transl_table=11
CP001614	GenBank	CDS	1105113	1107752	+	1	.	codon_start=1 db_xref=GI:237683583 gene=clpB locus_tag=TERTU_1057 note='identified by match to protein family HMM PF00004; match to protein family HMM PF02861; match to protein family HMM PF07724; match to protein family HMM PF07728; match to protein family HMM TIGR03346' product='ATP-dependent chaperone ClpB' protein_id=ACR10847.1 transl_table=11
CP001614	GenBank	CDS	1107820	1108284	+	-1	.	codon_start=1 db_xref=GI:237685153 locus_tag=TERTU_1058 product='conserved hypothetical protein' protein_id=ACR12417.1 transl_table=11
CP001614	GenBank	CDS	1108396	1109379	+	-1	.	codon_start=1 db_xref=GI:237686433 locus_tag=TERTU_1059 note='identified by match to protein family HMM PF01370' product='NAD-dependent epimerase/dehydratase' protein_id=ACR13697.1 transl_table=11
CP001614	GenBank	CDS	1110010	1111746	+	1	.	EC_number=2.2.1.6 codon_start=1 db_xref=GI:237685587 gene=ilvB locus_tag=TERTU_1060 note='identified by match to protein family HMM PF00205; match to protein family HMM PF02775; match to protein family HMM PF02776; match to protein family HMM TIGR00118' product='acetolactate synthase, large subunit, biosynthetic type' protein_id=ACR12851.1 transl_table=11
CP001614	GenBank	CDS	1111746	1112237	+	1	.	EC_number=2.2.1.6 codon_start=1 db_xref=GI:237687384 gene=ilvN locus_tag=TERTU_1061 note='identified by match to protein family HMM PF01842; match to protein family HMM TIGR00119' product='acetolactate synthase, small subunit' protein_id=ACR14648.1 transl_table=11
CP001614	GenBank	CDS	1112456	1114435	+	1	.	codon_start=1 db_xref=GI:237687041 locus_tag=TERTU_1062 note='identified by match to protein family HMM PF00326; match to protein family HMM PF02129' product='prolyl oligopeptidase family protein' protein_id=ACR14305.1 transl_table=11
CP001614	GenBank	CDS	1114933	1116885	+	1	.	codon_start=1 db_xref=GI:237684407 locus_tag=TERTU_1064 note='identified by match to protein family HMM PF00326; match to protein family HMM PF02129' product='prolyl oligopeptidase family protein' protein_id=ACR11671.1 transl_table=11
CP001614	GenBank	CDS	1116894	1117769	+	-1	.	codon_start=1 db_xref=GI:237684622 locus_tag=TERTU_1065 note='identified by match to protein family HMM PF00126; match to protein family HMM PF03466' product='HTH-type transcriptional regulator IlvY' protein_id=ACR11886.1 transl_table=11
CP001614	GenBank	CDS	1117902	1118918	+	1	.	EC_number=1.1.1.86 codon_start=1 db_xref=GI:237685250 gene=ilvC locus_tag=TERTU_1066 note='identified by match to protein family HMM PF01450; match to protein family HMM PF07991; match to protein family HMM TIGR00465' product='ketol-acid reductoisomerase' protein_id=ACR12514.1 transl_table=11
CP001614	GenBank	CDS	1119039	1119908	+	1	.	EC_number=2.7.8.8 codon_start=1 db_xref=GI:237685149 gene=pssA locus_tag=TERTU_1067 note='identified by match to protein family HMM PF01066; match to protein family HMM TIGR00473' product='CDP-diacylglycerol--serine O-phosphatidyltransferase' protein_id=ACR12413.1 transl_table=11
CP001614	GenBank	rRNA	1120488	1121987	+	1	.	gene=rrsB locus_tag=TERTU_1069 product='16S ribosomal RNA'
CP001614	GenBank	tRNA	1122080	1122158	+	1	.	locus_tag=TERTU_1070 product=tRNA-Ile
CP001614	GenBank	tRNA	1122166	1122243	+	1	.	locus_tag=TERTU_1071 product=tRNA-Ala
CP001614	GenBank	rRNA	1122709	1125583	+	1	.	gene=rrlB locus_tag=TERTU_1072 product='23S ribosomal RNA'
CP001614	GenBank	rRNA	1125824	1125939	+	1	.	gene=rrfB locus_tag=TERTU_1073 product='5S ribosomal RNA'
CP001614	GenBank	CDS	1126872	1128536	+	1	.	codon_start=1 db_xref=GI:237686400 locus_tag=TERTU_1074 note='identified by match to protein family HMM PF02080; match to protein family HMM PF06826; match to protein family HMM TIGR01625' product='YidE/YbjL domain-containing transporter' protein_id=ACR13664.1 transl_table=11
CP001614	GenBank	CDS	1128797	1132312	+	1	.	EC_number=2.7.7.7 codon_start=1 db_xref=GI:237687442 gene=dnaE locus_tag=TERTU_1075 note='identified by similarity to SP:P10443; match to protein family HMM PF01336; match to protein family HMM PF02811; match to protein family HMM PF07733; match to protein family HMM TIGR00594' product='DNA polymerase III, alpha subunit' protein_id=ACR14706.1 transl_table=11
CP001614	GenBank	CDS	1132535	1134037	+	-1	.	codon_start=1 db_xref=GI:237686769 locus_tag=TERTU_1076 note='identified by match to protein family HMM PF04820' product='tryptophan halogenase PrnA' protein_id=ACR14033.1 transl_table=11
CP001614	GenBank	CDS	1134350	1135306	+	1	.	EC_number=6.4.1.2 codon_start=1 db_xref=GI:237687171 gene=accA locus_tag=TERTU_1077 note='identified by match to protein family HMM PF03255; match to protein family HMM TIGR00513' product='acetyl-CoA carboxylase, carboxyl transferase, alpha subunit' protein_id=ACR14435.1 transl_table=11
CP001614	GenBank	CDS	1135401	1139462	+	1	.	codon_start=1 db_xref=GI:237683452 gene=hrpA locus_tag=TERTU_1078 note='identified by match to protein family HMM PF00271; match to protein family HMM PF04408; match to protein family HMM PF07717; match to protein family HMM TIGR01967' product='ATP-dependent helicase HrpA' protein_id=ACR10716.1 transl_table=11
CP001614	GenBank	CDS	1139546	1140352	+	1	.	codon_start=1 db_xref=GI:237684529 locus_tag=TERTU_1079 note='identified by match to protein family HMM PF04333' product='VacJ lipoprotein' protein_id=ACR11793.1 transl_table=11
CP001614	GenBank	CDS	1140470	1140787	+	-1	.	codon_start=1 db_xref=GI:237685439 locus_tag=TERTU_1080 note='identified by match to protein family HMM PF07238' product='type IV pilus assembly protein PilZ' protein_id=ACR12703.1 transl_table=11
CP001614	GenBank	CDS	1141010	1142230	+	1	.	codon_start=1 db_xref=GI:237685880 locus_tag=TERTU_1081 note='identified by match to protein family HMM PF00072; match to protein family HMM PF07228' product='response regulator receiver domain protein' protein_id=ACR13144.1 transl_table=11
CP001614	GenBank	CDS	1142381	1142890	+	1	.	codon_start=1 db_xref=GI:237686367 locus_tag=TERTU_1083 note='identified by match to protein family HMM PF01740' product='anti-anti-sigma factor' protein_id=ACR13631.1 transl_table=11
CP001614	GenBank	CDS	1142887	1143018	+	-1	.	codon_start=1 db_xref=GI:237686378 locus_tag=TERTU_1082 note='identified by glimmer; putative' product='hypothetical protein' protein_id=ACR13642.1 transl_table=11
CP001614	GenBank	CDS	1143341	1143454	+	1	.	codon_start=1 db_xref=GI:237686920 locus_tag=TERTU_1084 product=ATPase protein_id=ACR14184.1 transl_table=11
CP001614	GenBank	CDS	1143515	1145911	+	1	.	codon_start=1 db_xref=GI:237687504 locus_tag=TERTU_1085 note='identified by match to protein family HMM PF00069' product='protein kinase domain protein' protein_id=ACR14768.1 transl_table=11
CP001614	GenBank	CDS	1145933	1146292	+	1	.	codon_start=1 db_xref=GI:237686227 locus_tag=TERTU_1086 note='identified by match to protein family HMM PF00498' product='FHA domain protein' protein_id=ACR13491.1 transl_table=11
CP001614	GenBank	CDS	1146527	1148347	+	-1	.	codon_start=1 db_xref=GI:237684160 locus_tag=TERTU_1087 note='identified by match to protein family HMM PF00005; match to protein family HMM TIGR01184' product='regulatory protein, AsnC/Lrp' protein_id=ACR11424.1 transl_table=11
CP001614	GenBank	CDS	1148357	1149370	+	-1	.	codon_start=1 db_xref=GI:237686520 locus_tag=TERTU_1088 note='identified by match to protein family HMM PF00528' product='nitrate transporter, permease protein' protein_id=ACR13784.1 transl_table=11
CP001614	GenBank	CDS	1149643	1151043	+	-1	.	codon_start=1 db_xref=GI:237684298 locus_tag=TERTU_1090 product='histidine kinase' protein_id=ACR11562.1 transl_table=11
CP001614	GenBank	CDS	1151484	1153451	+	-1	.	codon_start=1 db_xref=GI:237686780 locus_tag=TERTU_1091 note='identified by match to protein family HMM PF00773; match to protein family HMM PF08206; match to protein family HMM TIGR00358' product='exoribonuclease II' protein_id=ACR14044.1 transl_table=11
CP001614	GenBank	CDS	1153624	1155051	+	1	.	EC_number=3.-.-.- codon_start=1 db_xref=GI:237687198 locus_tag=TERTU_1092 note='identified by match to protein family HMM PF04952' product='Succinylglutamate desuccinylase / Aspartoacylase family protein' protein_id=ACR14462.1 transl_table=11
CP001614	GenBank	CDS	1155297	1155629	+	1	.	codon_start=1 db_xref=GI:237684426 locus_tag=TERTU_1093 note='identified by glimmer; putative' product='hypothetical protein' protein_id=ACR11690.1 transl_table=11
CP001614	GenBank	CDS	1156147	1156515	+	1	.	codon_start=1 db_xref=GI:237686812 locus_tag=TERTU_1094 note='identified by glimmer; putative' product='hypothetical protein' protein_id=ACR14076.1 transl_table=11
CP001614	GenBank	CDS	1156518	1156985	+	-1	.	codon_start=1 db_xref=GI:237684509 locus_tag=TERTU_1095 note='similar to E. coli yibK; identified by match to protein family HMM PF00588; match to protein family HMM TIGR00185' product='RNA methyltransferase, TrmH family, group 2' protein_id=ACR11773.1 transl_table=11
CP001614	GenBank	CDS	1157311	1158315	+	1	.	codon_start=1 db_xref=GI:237685325 locus_tag=TERTU_1096 product='conserved hypothetical protein' protein_id=ACR12589.1 transl_table=11
CP001614	GenBank	CDS	1158315	1158941	+	1	.	codon_start=1 db_xref=GI:237684008 locus_tag=TERTU_1097 note='identified by match to protein family HMM PF05137' product='MSHA biogenesis protein, MshI' protein_id=ACR11272.1 transl_table=11
CP001614	GenBank	CDS	1158938	1159717	+	1	.	codon_start=1 db_xref=GI:237683409 locus_tag=TERTU_1098 product='MSHA biogenesis protein, MshJ' protein_id=ACR10673.1 transl_table=11
CP001614	GenBank	CDS	1159714	1160043	+	1	.	codon_start=1 db_xref=GI:237685868 locus_tag=TERTU_1099 product='MSHA biogenesis protein, MshK' protein_id=ACR13132.1 transl_table=11
CP001614	GenBank	CDS	1160064	1161776	+	1	.	codon_start=1 db_xref=GI:237687142 locus_tag=TERTU_1100 note='identified by match to protein family HMM PF00263; match to protein family HMM PF07655; match to protein family HMM PF07660; match to protein family HMM TIGR02519' product='MSHA type biogenesis protein, MshL' protein_id=ACR14406.1 transl_table=11
CP001614	GenBank	CDS	1161788	1162666	+	1	.	codon_start=1 db_xref=GI:237684701 locus_tag=TERTU_1101 note='identified by similarity to SP:P45754' product='MSHA biogenesis protein, MshM' protein_id=ACR11965.1 transl_table=11
CP001614	GenBank	CDS	1162663	1164090	+	1	.	codon_start=1 db_xref=GI:237686460 locus_tag=TERTU_1102 product='MSHA biogenesis protein, MshN' protein_id=ACR13724.1 transl_table=11
CP001614	GenBank	CDS	1164111	1165853	+	1	.	codon_start=1 db_xref=GI:237687529 locus_tag=TERTU_1103 note='identified by similarity to SP:P37093; match to protein family HMM PF00437; match to protein family HMM PF05157' product='MSHA biogenesis protein, MshE' protein_id=ACR14793.1 transl_table=11
CP001614	GenBank	CDS	1165876	1167105	+	1	.	codon_start=1 db_xref=GI:237684077 locus_tag=TERTU_1104 note='identified by match to protein family HMM PF00482' product='MSHA biogenesis protein, MshG' protein_id=ACR11341.1 transl_table=11
CP001614	GenBank	CDS	1167083	1167625	+	1	.	codon_start=1 db_xref=GI:237686463 locus_tag=TERTU_1105 note='identified by match to protein family HMM PF07963; match to protein family HMM TIGR02532' product='MSHA pilin protein, MshB' protein_id=ACR13727.1 transl_table=11
CP001614	GenBank	CDS	1167769	1168164	+	1	.	codon_start=1 db_xref=GI:237683403 locus_tag=TERTU_1106 note='identified by match to protein family HMM PF07963; match to protein family HMM TIGR02532' product='MSHA pilin protein, MshA' protein_id=ACR10667.1 transl_table=11
CP001614	GenBank	CDS	1168178	1168627	+	1	.	codon_start=1 db_xref=GI:237686280 locus_tag=TERTU_1107 note='identified by match to protein family HMM PF07963; match to protein family HMM TIGR02532' product='MSHA pilin protein, MshC' protein_id=ACR13544.1 transl_table=11
CP001614	GenBank	CDS	1168634	1169125	+	1	.	codon_start=1 db_xref=GI:237684645 locus_tag=TERTU_1108 product='MSHA pilin protein, MshD' protein_id=ACR11909.1 transl_table=11
CP001614	GenBank	CDS	1169130	1169936	+	1	.	codon_start=1 db_xref=GI:237687476 locus_tag=TERTU_1109 note='identified by match to protein family HMM PF07963; match to protein family HMM TIGR02532' product='MSHA biogenesis protein, MshO' protein_id=ACR14740.1 transl_table=11
CP001614	GenBank	CDS	1169926	1170351	+	1	.	codon_start=1 db_xref=GI:237685817 locus_tag=TERTU_1110 product='MSHA biogenesis protein, MshP' protein_id=ACR13081.1 transl_table=11
CP001614	GenBank	CDS	1170448	1173912	+	1	.	codon_start=1 db_xref=GI:237684169 locus_tag=TERTU_1111 product='MSHA biogenesis protein, MshQ' protein_id=ACR11433.1 transl_table=11
CP001614	GenBank	CDS	1174162	1175850	+	1	.	codon_start=1 db_xref=GI:237684772 locus_tag=TERTU_1112 note='identified by match to protein family HMM PF00532' product='periplasmic binding protein' protein_id=ACR12036.1 transl_table=11
CP001614	GenBank	CDS	1175843	1177795	+	1	.	codon_start=1 db_xref=GI:237685091 locus_tag=TERTU_1113 note='identified by glimmer; putative' product='hypothetical protein' protein_id=ACR12355.1 transl_table=11
CP001614	GenBank	CDS	1177818	1178753	+	-1	.	codon_start=1 db_xref=GI:237685710 locus_tag=TERTU_1114 product='conserved hypothetical protein' protein_id=ACR12974.1 transl_table=11
CP001614	GenBank	CDS	1178761	1180425	+	-1	.	codon_start=1 db_xref=GI:237686178 locus_tag=TERTU_1115 note='identified by match to protein family HMM PF01471' product='Peptidoglycan binding domain containing protein' protein_id=ACR13442.1 transl_table=11
CP001614	GenBank	CDS	1180540	1180929	+	1	.	codon_start=1 db_xref=GI:237684281 locus_tag=TERTU_1117 product='conserved hypothetical protein' protein_id=ACR11545.1 transl_table=11
CP001614	GenBank	CDS	1181010	1181546	+	-1	.	codon_start=1 db_xref=GI:237686605 locus_tag=TERTU_1118 note='identified by match to protein family HMM PF01842' product='ACT domain protein' protein_id=ACR13869.1 transl_table=11
CP001614	GenBank	CDS	1181651	1181887	+	1	.	codon_start=1 db_xref=GI:237687271 locus_tag=TERTU_1119 note='identified by match to protein family HMM PF06794' product='conserved hypothetical protein' protein_id=ACR14535.1 transl_table=11
CP001614	GenBank	CDS	1181896	1182561	+	1	.	codon_start=1 db_xref=GI:237687503 locus_tag=TERTU_1120 product='esterase/lipase/thioesterase family catalytic domain protein' protein_id=ACR14767.1 transl_table=11
CP001614	GenBank	CDS	1182583	1183635	+	1	.	codon_start=1 db_xref=GI:237686106 locus_tag=TERTU_1121 note='similar to E. coli ygdE' product='RNA 2'-O-ribose methyltransferase, RrmJ family' protein_id=ACR13370.1 transl_table=11
CP001614	GenBank	CDS	1183656	1183937	+	-1	.	codon_start=1 db_xref=GI:237686327 locus_tag=TERTU_1122 note='identified by match to protein family HMM PF03992' product='antibiotic biosynthesis monooxygenase, hypothetical' protein_id=ACR13591.1 transl_table=11
CP001614	GenBank	CDS	1184067	1184309	+	1	.	codon_start=1 db_xref=GI:237684954 locus_tag=TERTU_1123 note='identified by match to protein family HMM PF01206' product='SirA family protein' protein_id=ACR12218.1 transl_table=11
CP001614	GenBank	CDS	1184549	1185256	+	-1	.	codon_start=1 db_xref=GI:237684248 locus_tag=TERTU_1124 product='conserved hypothetical protein' protein_id=ACR11512.1 transl_table=11
CP001614	GenBank	CDS	1185452	1186018	+	1	.	codon_start=1 db_xref=GI:237687035 locus_tag=TERTU_1125 note='identified by match to protein family HMM PF04315' product='conserved hypothetical protein' protein_id=ACR14299.1 transl_table=11
CP001614	GenBank	CDS	1186015	1186920	+	1	.	EC_number=2.7.7.7 codon_start=1 db_xref=GI:237683935 locus_tag=TERTU_1126 note='identified by match to protein family HMM PF01367; match to protein family HMM PF02739' product='5'-3' exonuclease' protein_id=ACR11199.1 transl_table=11
CP001614	GenBank	CDS	1186943	1188055	+	1	.	EC_number=1.1.1.290 codon_start=1 db_xref=GI:237684429 gene=pdxB locus_tag=TERTU_1127 note='identified by match to protein family HMM PF00389; match to protein family HMM PF02826' product='4-phosphoerythronate dehydrogenase' protein_id=ACR11693.1 transl_table=11
CP001614	GenBank	CDS	1188052	1190223	+	1	.	codon_start=1 db_xref=GI:237685906 locus_tag=TERTU_1128 note='identified by match to protein family HMM PF01513' product='ATP-NAD/AcoX kinase' protein_id=ACR13170.1 transl_table=11
CP001614	GenBank	CDS	1190272	1192458	+	-1	.	codon_start=1 db_xref=GI:237687403 locus_tag=TERTU_1129 note='identified by match to protein family HMM PF00563; match to protein family HMM PF00989; match to protein family HMM PF00990; match to protein family HMM PF08448; match to protein family HMM TIGR00229; match to protein family HMM TIGR00254' product='PAS sensor diguanylate cyclase and phophodiesterase' protein_id=ACR14667.1 transl_table=…
CP001614	GenBank	CDS	1192794	1193222	+	-1	.	codon_start=1 db_xref=GI:237686255 locus_tag=TERTU_1131 product='conserved hypothetical protein' protein_id=ACR13519.1 transl_table=11
CP001614	GenBank	CDS	1193234	1194445	+	-1	.	codon_start=1 db_xref=GI:237683555 locus_tag=TERTU_1132 note='identified by match to protein family HMM PF00155' product='putative aspartate aminotransferase' protein_id=ACR10819.1 transl_table=11
CP001614	GenBank	CDS	1194492	1194899	+	1	.	EC_number=1.8.4.- codon_start=1 db_xref=GI:237685028 gene=msrB locus_tag=TERTU_1133 note='identified by match to protein family HMM PF01641; match to protein family HMM TIGR00357' product='methionine-R-sulfoxide reductase domain protein' protein_id=ACR12292.1 transl_table=11
CP001614	GenBank	CDS	1194896	1195567	+	1	.	codon_start=1 db_xref=GI:237686580 locus_tag=TERTU_1134 product='conserved hypothetical protein' protein_id=ACR13844.1 transl_table=11
CP001614	GenBank	CDS	1195586	1196380	+	-1	.	codon_start=1 db_xref=GI:237687003 locus_tag=TERTU_1135 product='conserved hypothetical protein' protein_id=ACR14267.1 transl_table=11
CP001614	GenBank	tRNA	1196658	1196733	+	1	.	locus_tag=TERTU_4753 product=tRNA-Glu
CP001614	GenBank	tRNA	1196735	1196810	+	1	.	locus_tag=TERTU_1137 product=tRNA-Gly
CP001614	GenBank	CDS	1196983	1197936	+	1	.	codon_start=1 db_xref=GI:237684854 locus_tag=TERTU_1139 note='identified by match to protein family HMM PF00005' product='ABC transporter domain containing protein' protein_id=ACR12118.1 transl_table=11
CP001614	GenBank	CDS	1197933	1198706	+	1	.	codon_start=1 db_xref=GI:237685468 locus_tag=TERTU_1140 note='identified by match to protein family HMM PF01061' product='ABC-2 type transporter' protein_id=ACR12732.1 transl_table=11
CP001614	GenBank	CDS	1198741	1199571	+	1	.	EC_number=1.7.1.13 codon_start=1 db_xref=GI:237685523 gene=queF locus_tag=TERTU_1141 note='identified by match to protein family HMM PF01227; match to protein family HMM TIGR03138' product='preQ(1) synthase' protein_id=ACR12787.1 transl_table=11
CP001614	GenBank	CDS	1199583	1200974	+	-1	.	codon_start=1 db_xref=GI:242667500 locus_tag=TERTU_1142 note='identified by match to protein family HMM PF00211' product='adenylate/guanylate cyclase domain protein' protein_id=ACS93537.1 transl_table=11
CP001614	GenBank	CDS	1201669	1202895	+	-1	.	codon_start=1 db_xref=GI:237685781 locus_tag=TERTU_1144 product='conserved hypothetical protein' protein_id=ACR13045.1 transl_table=11
CP001614	GenBank	CDS	1203182	1203322	+	1	.	codon_start=1 db_xref=GI:242667501 locus_tag=TERTU_1146 product='conserved hypothetical protein' protein_id=ACS93538.1 transl_table=11
CP001614	GenBank	tRNA	1203193	1203282	+	1	.	locus_tag=TERTU_1145 product=tRNA-Ser
CP001614	GenBank	CDS	1203409	1204008	+	1	.	codon_start=1 db_xref=GI:237686926 locus_tag=TERTU_1147 product='conserved hypothetical protein' protein_id=ACR14190.1 transl_table=11
CP001614	GenBank	CDS	1204016	1205095	+	1	.	codon_start=1 db_xref=GI:237683411 locus_tag=TERTU_1148 product='D-alanine-D-alanine ligase' protein_id=ACR10675.1 transl_table=11
CP001614	GenBank	CDS	1205095	1205556	+	1	.	codon_start=1 db_xref=GI:237685204 locus_tag=TERTU_1149 product='conserved hypothetical protein' protein_id=ACR12468.1 transl_table=11
CP001614	GenBank	CDS	1205563	1206108	+	1	.	codon_start=1 db_xref=GI:237684255 locus_tag=TERTU_1150 product='conserved hypothetical protein' protein_id=ACR11519.1 transl_table=11
CP001614	GenBank	CDS	1206108	1206827	+	1	.	codon_start=1 db_xref=GI:237686336 locus_tag=TERTU_1151 product='conserved hypothetical protein' protein_id=ACR13600.1 transl_table=11
CP001614	GenBank	CDS	1206883	1207719	+	-1	.	codon_start=1 db_xref=GI:237685630 locus_tag=TERTU_1152 product='conserved hypothetical protein' protein_id=ACR12894.1 transl_table=11
CP001614	GenBank	CDS	1208012	1208131	+	1	.	codon_start=1 db_xref=GI:237686583 locus_tag=TERTU_1154 product='conserved hypothetical protein' protein_id=ACR13847.1 transl_table=11
CP001614	GenBank	CDS	1208103	1208456	+	-1	.	codon_start=1 db_xref=GI:237687294 locus_tag=TERTU_1153 product='conserved hypothetical protein' protein_id=ACR14558.1 transl_table=11
CP001614	GenBank	CDS	1208892	1209449	+	1	.	EC_number=3.6.1.- codon_start=1 db_xref=GI:237683393 locus_tag=TERTU_1155 note='identified by match to protein family HMM PF00293' product='nudix hydroxylase' protein_id=ACR10657.1 transl_table=11
CP001614	GenBank	CDS	1209499	1210773	+	-1	.	codon_start=1 db_xref=GI:237687491 locus_tag=TERTU_1156 note='identified by match to protein family HMM PF00571; match to protein family HMM PF01595; match to protein family HMM PF03471' product='metal dependent phosphohydrolase' protein_id=ACR14755.1 transl_table=11
CP001614	GenBank	CDS	1210856	1211644	+	-1	.	codon_start=1 db_xref=GI:237684945 locus_tag=TERTU_1157 note='identified by match to protein family HMM PF01578' product='metal dependent phosphohydrolase' protein_id=ACR12209.1 transl_table=11
CP001614	GenBank	CDS	1211643	1213214	+	1	.	codon_start=1 db_xref=GI:237684927 gene=ffh locus_tag=TERTU_1158 note='identified by match to protein family HMM PF00448; match to protein family HMM PF02881; match to protein family HMM PF02978; match to protein family HMM TIGR00959' product='signal recognition particle protein' protein_id=ACR12191.1 transl_table=11
CP001614	GenBank	CDS	1213362	1213607	+	1	.	codon_start=1 db_xref=GI:237685695 gene=rpsP locus_tag=TERTU_1159 note='identified by match to protein family HMM PF00886; match to protein family HMM TIGR00002' product='ribosomal protein S16' protein_id=ACR12959.1 transl_table=11
CP001614	GenBank	CDS	1213638	1214177	+	1	.	codon_start=1 db_xref=GI:237685051 gene=rimM locus_tag=TERTU_1160 note='identified by match to protein family HMM PF01782; match to protein family HMM PF05239; match to protein family HMM TIGR02273' product='16S rRNA processing protein RimM' protein_id=ACR12315.1 transl_table=11
CP001614	GenBank	CDS	1214174	1214962	+	1	.	codon_start=1 db_xref=GI:237687220 gene=trmD locus_tag=TERTU_1161 note='identified by match to protein family HMM PF01746; match to protein family HMM TIGR00088' product='tRNA (guanine-N1)-methyltransferase' protein_id=ACR14484.1 transl_table=11
CP001614	GenBank	CDS	1215010	1215366	+	1	.	codon_start=1 db_xref=GI:237686762 gene=rplS locus_tag=TERTU_1162 note='identified by match to protein family HMM PF01245; match to protein family HMM TIGR01024' product='ribosomal protein L19' protein_id=ACR14026.1 transl_table=11
CP001614	GenBank	CDS	1215619	1216413	+	1	.	EC_number=5.3.4.1 codon_start=1 db_xref=GI:237684181 gene=dsbC locus_tag=TERTU_1163 product='protein-disulfide isomerase DsbC' protein_id=ACR11445.1 transl_table=11
CP001614	GenBank	CDS	1216592	1217911	+	1	.	EC_number=1.1.1.3 codon_start=1 db_xref=GI:237683832 locus_tag=TERTU_1164 note='identified by similarity to SP:P29365; match to protein family HMM PF00742; match to protein family HMM PF01842; match to protein family HMM PF03447' product='homoserine dehydrogenase' protein_id=ACR11096.1 transl_table=11
CP001614	GenBank	CDS	1217922	1219337	+	1	.	EC_number=4.2.3.1 codon_start=1 db_xref=GI:237683998 gene=thrC locus_tag=TERTU_1165 note='identified by similarity to SP:P29363; match to protein family HMM PF00291; match to protein family HMM TIGR00260' product='threonine synthase' protein_id=ACR11262.1 transl_table=11
CP001614	GenBank	CDS	1219480	1220304	+	1	.	codon_start=1 db_xref=GI:237683415 locus_tag=TERTU_1166 product='conserved hypothetical protein' protein_id=ACR10679.1 transl_table=11
CP001614	GenBank	CDS	1220566	1222308	+	1	.	EC_number=3.1.-.- codon_start=1 db_xref=GI:237685191 gene=recJ locus_tag=TERTU_1167 note='identified by match to protein family HMM PF01368; match to protein family HMM PF02272; match to protein family HMM TIGR00644' product='single-stranded-DNA-specific exonuclease RecJ' protein_id=ACR12455.1 transl_table=11
CP001614	GenBank	CDS	1222361	1222558	+	-1	.	codon_start=1 db_xref=GI:237684728 locus_tag=TERTU_1168 note='identified by similarity to GB:ABD80476.1' product='conserved domain protein' protein_id=ACR11992.1 transl_table=11
CP001614	GenBank	CDS	1222715	1225666	+	-1	.	codon_start=1 db_xref=GI:237685009 locus_tag=TERTU_1169 product='putative lipoprotein' protein_id=ACR12273.1 transl_table=11
CP001614	GenBank	CDS	1226118	1227020	+	1	.	codon_start=1 db_xref=GI:242667502 gene=prfB locus_tag=TERTU_1171 note='identified by similarity to SP:P07012; match to protein family HMM PF00472; match to protein family HMM PF03462; match to protein family HMM TIGR00020' product='peptide chain release factor 2' protein_id=ACS93539.1 transl_table=11
CP001614	GenBank	CDS	1227082	1228578	+	1	.	EC_number=6.1.1.6 codon_start=1 db_xref=GI:237687139 gene=lysS locus_tag=TERTU_1172 note='identified by match to protein family HMM PF00152; match to protein family HMM PF01336; match to protein family HMM TIGR00499' product='lysine--tRNA ligase' protein_id=ACR14403.1 transl_table=11
CP001614	GenBank	CDS	1228597	1229280	+	1	.	EC_number=3.2.2.- codon_start=1 db_xref=GI:237684223 gene=ung locus_tag=TERTU_1173 note='identified by match to protein family HMM PF03167; match to protein family HMM TIGR00628' product='uracil-DNA glycosylase' protein_id=ACR11487.1 transl_table=11
CP001614	GenBank	CDS	1229627	1231234	+	1	.	EC_number=4.1.1.49 codon_start=1 db_xref=GI:237683995 gene=pckA locus_tag=TERTU_1174 note='identified by match to protein family HMM PF01293; match to protein family HMM TIGR00224' product='phosphoenolpyruvate carboxykinase' protein_id=ACR11259.1 transl_table=11
CP001614	GenBank	CDS	1231409	1232245	+	-1	.	codon_start=1 db_xref=GI:237684547 locus_tag=TERTU_1175 note='identified by match to protein family HMM PF08668' product='putative signal transduction protein' protein_id=ACR11811.1 transl_table=11
CP001614	GenBank	CDS	1232468	1233439	+	-1	.	codon_start=1 db_xref=GI:237684991 gene=ygfZ locus_tag=TERTU_1176 note='identified by match to protein family HMM TIGR03317' product='folate-binding protein' protein_id=ACR12255.1 transl_table=11
CP001614	GenBank	CDS	1233461	1233784	+	1	.	codon_start=1 db_xref=GI:237685750 locus_tag=TERTU_1177 note='identified by match to protein family HMM PF03937' product='response regulator receiver domain protein' protein_id=ACR13014.1 transl_table=11
CP001614	GenBank	CDS	1234002	1234220	+	1	.	codon_start=1 db_xref=GI:237685087 locus_tag=TERTU_1179 note='identified by glimmer; putative' product='hypothetical protein' protein_id=ACR12351.1 transl_table=11
CP001614	GenBank	CDS	1234217	1235875	+	-1	.	EC_number=1.4.3.16 codon_start=1 db_xref=GI:237683676 gene=nadB locus_tag=TERTU_1178 note='identified by match to protein family HMM PF00890; match to protein family HMM PF02910; match to protein family HMM TIGR00551' product='L-aspartate oxidase' protein_id=ACR10940.1 transl_table=11
CP001614	GenBank	CDS	1236153	1236755	+	1	.	codon_start=1 db_xref=GI:237684489 gene=rpoE locus_tag=TERTU_1180 note='identified by match to protein family HMM PF04542; match to protein family HMM PF04545; match to protein family HMM PF08281; match to protein family HMM TIGR02937; match to protein family HMM TIGR02939' product='RNA polymerase sigma factor RpoE' protein_id=ACR11753.1 transl_table=11
CP001614	GenBank	CDS	1236933	1237676	+	1	.	codon_start=1 db_xref=GI:237684397 locus_tag=TERTU_1181 note='identified by similarity to GB:AAK94007.1; match to protein family HMM PF03872' product='Anti sigma factor domain containing protein' protein_id=ACR11661.1 transl_table=11
CP001614	GenBank	CDS	1237725	1238711	+	1	.	codon_start=1 db_xref=GI:237683653 locus_tag=TERTU_1182 note='identified by match to protein family HMM PF03888' product='putative sigma E regulatory protein, MucB/RseB' protein_id=ACR10917.1 transl_table=11
CP001614	GenBank	CDS	1238728	1239195	+	1	.	codon_start=1 db_xref=GI:237685358 locus_tag=TERTU_1183 note='identified by match to protein family HMM PF04246' product='positive regulator for alginate biosynthesis MucC' protein_id=ACR12622.1 transl_table=11
CP001614	GenBank	CDS	1239209	1240606	+	1	.	codon_start=1 db_xref=GI:237686184 locus_tag=TERTU_1184 note='identified by match to protein family HMM PF00089; match to protein family HMM PF00595; match to protein family HMM TIGR02037' product='serine protease, HtrA/DegQ/DegS family' protein_id=ACR13448.1 transl_table=11
CP001614	GenBank	CDS	1240716	1242515	+	1	.	codon_start=1 db_xref=GI:237686040 gene=lepA locus_tag=TERTU_1185 note='identified by match to protein family HMM PF00009; match to protein family HMM PF00679; match to protein family HMM PF06421; match to protein family HMM TIGR00231; match to protein family HMM TIGR01393' product='GTP-binding protein LepA' protein_id=ACR13304.1 transl_table=11
CP001614	GenBank	CDS	1242660	1243511	+	1	.	EC_number=3.4.21.89 codon_start=1 db_xref=GI:237685620 gene=lepB locus_tag=TERTU_1186 note='identified by match to protein family HMM PF00717; match to protein family HMM TIGR02227' product='signal peptidase I' protein_id=ACR12884.1 transl_table=11
CP001614	GenBank	CDS	1243540	1243977	+	1	.	codon_start=1 db_xref=GI:237687140 locus_tag=TERTU_1187 product='conserved hypothetical protein' protein_id=ACR14404.1 transl_table=11
CP001614	GenBank	CDS	1243937	1244626	+	1	.	EC_number=3.1.26.3 codon_start=1 db_xref=GI:237684548 gene=rnc locus_tag=TERTU_1188 note='identified by match to protein family HMM PF00035; match to protein family HMM PF00636; match to protein family HMM TIGR02191' product='ribonuclease III' protein_id=ACR11812.1 transl_table=11
CP001614	GenBank	CDS	1244709	1245599	+	1	.	codon_start=1 db_xref=GI:237686443 gene=era locus_tag=TERTU_1189 note='identified by match to protein family HMM PF01926; match to protein family HMM PF07650; match to protein family HMM PF08477; match to protein family HMM TIGR00231; match to protein family HMM TIGR00436; match to protein family HMM TIGR00650' product='GTP-binding protein Era' protein_id=ACR13707.1 transl_table=11
CP001614	GenBank	CDS	1245599	1246309	+	1	.	codon_start=1 db_xref=GI:237685975 gene=recO locus_tag=TERTU_1190 note='identified by match to protein family HMM PF02565; match to protein family HMM TIGR00613' product='DNA repair protein RecO' protein_id=ACR13239.1 transl_table=11
CP001614	GenBank	CDS	1246724	1249522	+	-1	.	EC_number=2.7.13.3 codon_start=1 db_xref=GI:237685431 locus_tag=TERTU_1191 note='identified by match to protein family HMM PF00072; match to protein family HMM PF00512; match to protein family HMM PF00672; match to protein family HMM PF01627; match to protein family HMM PF02518' product='signal transduction histidine-protein kinase BarA' protein_id=ACR12695.1 transl_table=11
CP001614	GenBank	CDS	1249810	1250700	+	1	.	EC_number=2.5.1.47 codon_start=1 db_xref=GI:237684258 gene=cysM locus_tag=TERTU_1192 note='identified by match to protein family HMM PF00291; match to protein family HMM TIGR01136; match to protein family HMM TIGR01138' product='cysteine synthase B' protein_id=ACR11522.1 transl_table=11
CP001614	GenBank	CDS	1250716	1252959	+	1	.	EC_number=2.7.6.5 codon_start=1 db_xref=GI:237686776 gene=relA locus_tag=TERTU_1193 note='identified by similarity to SP:O54408; match to protein family HMM PF01842; match to protein family HMM PF02824; match to protein family HMM PF04607; match to protein family HMM TIGR00691' product='GTP pyrophosphokinase' protein_id=ACR14040.1 transl_table=11
CP001614	GenBank	CDS	1252959	1253783	+	1	.	codon_start=1 db_xref=GI:237687441 locus_tag=TERTU_1194 note='identified by match to protein family HMM PF03819; match to protein family HMM TIGR00444' product='MazG family protein' protein_id=ACR14705.1 transl_table=11
CP001614	GenBank	CDS	1253989	1254324	+	-1	.	codon_start=1 db_xref=GI:237685824 locus_tag=TERTU_1195 product='conserved hypothetical protein' protein_id=ACR13088.1 transl_table=11
CP001614	GenBank	CDS	1254830	1255483	+	1	.	EC_number=2.7.4.3 codon_start=1 db_xref=GI:237684542 locus_tag=TERTU_1196 note='identified by match to protein family HMM PF00406; match to protein family HMM PF05191; match to protein family HMM TIGR01351' product='adenylate kinase' protein_id=ACR11806.1 transl_table=11
CP001614	GenBank	CDS	1255670	1256389	+	1	.	codon_start=1 db_xref=GI:237687102 locus_tag=TERTU_1198 note='identified by match to protein family HMM PF00814' product='glycoprotease family protein' protein_id=ACR14366.1 transl_table=11
CP001614	GenBank	CDS	1256418	1257212	+	1	.	EC_number=3.6.1.27 codon_start=1 db_xref=GI:237686655 gene=uppP locus_tag=TERTU_1199 note='identified by match to protein family HMM PF02673; match to protein family HMM TIGR00753' product='undecaprenyl-diphosphatase UppP' protein_id=ACR13919.1 transl_table=11
CP001614	GenBank	CDS	1257224	1258519	+	1	.	codon_start=1 db_xref=GI:237686150 locus_tag=TERTU_1200 note='identified by match to protein family HMM PF02127' product='peptidase, M18 family' protein_id=ACR13414.1 transl_table=11
CP001614	GenBank	CDS	1258626	1259654	+	1	.	codon_start=1 db_xref=GI:237685703 locus_tag=TERTU_1201 note='identified by match to protein family HMM PF00027' product='cAMP-dependent protein kinase regulatory chain' protein_id=ACR12967.1 transl_table=11
CP001614	GenBank	CDS	1259836	1260984	+	1	.	codon_start=1 db_xref=GI:237683586 locus_tag=TERTU_1202 product='glycosyltransferase family 4 domain protein' protein_id=ACR10850.1 transl_table=11
CP001614	GenBank	CDS	1261009	1262013	+	1	.	EC_number=6.1.1.2 codon_start=1 db_xref=GI:237684720 gene=trpS locus_tag=TERTU_1203 note='identified by match to protein family HMM PF00579; match to protein family HMM TIGR00233' product='tryptophan--tRNA ligase' protein_id=ACR11984.1 transl_table=11
CP001614	GenBank	CDS	1262246	1263367	+	1	.	codon_start=1 db_xref=GI:237684289 locus_tag=TERTU_1204 note='identified by match to protein family HMM PF00015' product='putative methyl-accepting chemotaxis protein signaling protein' protein_id=ACR11553.1 transl_table=11
CP001614	GenBank	CDS	1263404	1263724	+	1	.	codon_start=1 db_xref=GI:237683754 locus_tag=TERTU_1205 note='identified by match to protein family HMM PF01740' product='anti-anti-sigma regulatory factor' protein_id=ACR11018.1 transl_table=11
CP001614	GenBank	CDS	1263768	1265459	+	1	.	codon_start=1 db_xref=GI:237685987 locus_tag=TERTU_1206 note='identified by match to protein family HMM PF00072; match to protein family HMM PF07228' product='response regulator receiver domain protein' protein_id=ACR13251.1 transl_table=11
CP001614	GenBank	CDS	1265587	1266894	+	-1	.	EC_number=2.6.1.62 codon_start=1 db_xref=GI:237686330 gene=bioA locus_tag=TERTU_1207 note='identified by match to protein family HMM PF00202; match to protein family HMM TIGR00508' product='adenosylmethionine-8-amino-7-oxononanoate transaminase' protein_id=ACR13594.1 transl_table=11
CP001614	GenBank	CDS	1266993	1267712	+	-1	.	codon_start=1 db_xref=GI:237684562 locus_tag=TERTU_1208 note='identified by glimmer; putative' product='hypothetical protein' protein_id=ACR11826.1 transl_table=11
CP001614	GenBank	CDS	1267857	1267979	+	-1	.	codon_start=1 db_xref=GI:237684759 locus_tag=TERTU_1209 note='identified by glimmer; putative' product='hypothetical protein' protein_id=ACR12023.1 transl_table=11
CP001614	GenBank	CDS	1267981	1268889	+	1	.	codon_start=1 db_xref=GI:237687418 locus_tag=TERTU_1210 note='putative ATPase; identified by match to protein family HMM PF01171' product='conserved hypothetical protein' protein_id=ACR14682.1 transl_table=11
CP001614	GenBank	CDS	1269448	1271883	+	1	.	codon_start=1 db_xref=GI:237685923 locus_tag=TERTU_1211 note='identified by match to protein family HMM PF00563; match to protein family HMM PF00990; match to protein family HMM PF08448; match to protein family HMM TIGR00229; match to protein family HMM TIGR00254' product='GGDEF domain protein' protein_id=ACR13187.1 transl_table=11
CP001614	GenBank	CDS	1271933	1272643	+	-1	.	codon_start=1 db_xref=GI:237686961 locus_tag=TERTU_1212 note='identified by match to protein family HMM PF04452; match to protein family HMM TIGR00046' product='conserved hypothetical protein' protein_id=ACR14225.1 transl_table=11
CP001614	GenBank	tRNA	1272713	1272788	+	-1	.	locus_tag=TERTU_1213 product=tRNA-Arg
CP001614	GenBank	CDS	1273013	1275043	+	1	.	EC_number=3.4.24.- codon_start=1 db_xref=GI:237687525 locus_tag=TERTU_1214 note='identified by match to protein family HMM PF01431; match to protein family HMM PF05649' product='peptidase, M13 family' protein_id=ACR14789.1 transl_table=11
CP001614	GenBank	CDS	1275137	1275625	+	-1	.	codon_start=1 db_xref=GI:237683457 locus_tag=TERTU_1215 note='identified by match to protein family HMM PF05130' product='putative FlgN protein' protein_id=ACR10721.1 transl_table=11
CP001614	GenBank	CDS	1275784	1276098	+	-1	.	codon_start=1 db_xref=GI:237684057 locus_tag=TERTU_1216 note='identified by match to protein family HMM PF04316' product='negative regulator of flagellin synthesis FlgM, hypothetical' protein_id=ACR11321.1 transl_table=11
CP001614	GenBank	CDS	1276088	1276207	+	-1	.	codon_start=1 db_xref=GI:237685763 locus_tag=TERTU_1218 note='identified by glimmer; putative' product='hypothetical protein' protein_id=ACR13027.1 transl_table=11
CP001614	GenBank	CDS	1276207	1276893	+	-1	.	codon_start=1 db_xref=GI:237683904 gene=flgA locus_tag=TERTU_1219 note='identified by match to protein family HMM PF08666; match to protein family HMM TIGR03170' product='flagella basal body P-ring formation protein FlgA' protein_id=ACR11168.1 transl_table=11
CP001614	GenBank	CDS	1277173	1278123	+	1	.	codon_start=1 db_xref=GI:237683486 locus_tag=TERTU_1220 note='identified by similarity to GB:AAN08635.1; match to protein family HMM PF00072; match to protein family HMM PF01584' product='putative CheV' protein_id=ACR10750.1 transl_table=11
CP001614	GenBank	CDS	1278165	1279028	+	1	.	EC_number=2.1.1.80 codon_start=1 db_xref=GI:237687455 locus_tag=TERTU_1221 note='identified by similarity to SP:P07801; match to protein family HMM PF01739; match to protein family HMM PF03705' product='CheR-type chemotaxis protein methyltransferase' protein_id=ACR14719.1 transl_table=11
CP001614	GenBank	CDS	1279253	1279657	+	1	.	codon_start=1 db_xref=GI:237687018 gene=flgB locus_tag=TERTU_1222 note='identified by similarity to SP:P0ABW9; match to protein family HMM PF00460; match to protein family HMM TIGR01396' product='flagellar basal-body rod protein FlgB' protein_id=ACR14282.1 transl_table=11
CP001614	GenBank	CDS	1279668	1280105	+	1	.	codon_start=1 db_xref=GI:237685992 gene=flgC locus_tag=TERTU_1223 note='identified by match to protein family HMM PF00460; match to protein family HMM PF06429; match to protein family HMM TIGR01395' product='flagellar basal-body rod protein FlgC' protein_id=ACR13256.1 transl_table=11
CP001614	GenBank	CDS	1280126	1280842	+	1	.	codon_start=1 db_xref=GI:237687333 locus_tag=TERTU_1224 note='identified by similarity to SP:P75936; match to protein family HMM PF03963' product='flagellar basal-body rod modification protein FlgD' protein_id=ACR14597.1 transl_table=11
CP001614	GenBank	CDS	1280950	1283391	+	1	.	codon_start=1 db_xref=GI:237685119 locus_tag=TERTU_1225 note='identified by similarity to GB:AAF14370.2; match to protein family HMM PF00460; match to protein family HMM PF06429; match to protein family HMM PF07559; match to protein family HMM TIGR03506' product='Flagellar basal body protein FlgE' protein_id=ACR12383.1 transl_table=11
CP001614	GenBank	CDS	1283963	1284844	+	-1	.	codon_start=1 db_xref=GI:237686427 locus_tag=TERTU_1227 product='conserved hypothetical protein' protein_id=ACR13691.1 transl_table=11
CP001614	GenBank	CDS	1285039	1285791	+	1	.	codon_start=1 db_xref=GI:237683950 gene=flgF locus_tag=TERTU_1229 note='identified by match to protein family HMM PF00460; match to protein family HMM TIGR02490; match to protein family HMM TIGR03506' product='flagellar basal-body rod protein FlgF' protein_id=ACR11214.1 transl_table=11
CP001614	GenBank	CDS	1285831	1286616	+	1	.	codon_start=1 db_xref=GI:237683455 gene=flgG locus_tag=TERTU_1230 note='identified by match to protein family HMM PF00460; match to protein family HMM PF06429; match to protein family HMM TIGR02488; match to protein family HMM TIGR03506' product='flagellar basal-body rod protein FlgG' protein_id=ACR10719.1 transl_table=11
CP001614	GenBank	CDS	1286666	1287370	+	1	.	codon_start=1 db_xref=GI:237685159 gene=flgH locus_tag=TERTU_1231 note='identified by match to protein family HMM PF02107' product='flagellar L-ring protein FlgH' protein_id=ACR12423.1 transl_table=11
CP001614	GenBank	CDS	1287370	1288488	+	1	.	codon_start=1 db_xref=GI:237684687 gene=flgI locus_tag=TERTU_1232 note='identified by similarity to GB:AAB83950.1; match to protein family HMM PF02119' product='flagellar P-ring protein FlgI' protein_id=ACR11951.1 transl_table=11
CP001614	GenBank	CDS	1288488	1289498	+	1	.	codon_start=1 db_xref=GI:237686284 gene=flgJ locus_tag=TERTU_1233 note='identified by similarity to SP:P15931; match to protein family HMM PF01832; match to protein family HMM TIGR02541' product='flagellar assembly muramidase FlgJ' protein_id=ACR13548.1 transl_table=11
CP001614	GenBank	CDS	1289495	1292677	+	1	.	codon_start=1 db_xref=GI:237685158 gene=flgK locus_tag=TERTU_1234 note='identified by match to protein family HMM PF06429; match to protein family HMM TIGR02492' product='flagellar hook-associated protein FlgK' protein_id=ACR12422.1 transl_table=11
CP001614	GenBank	CDS	1292814	1294415	+	1	.	codon_start=1 db_xref=GI:237687446 gene=flgL locus_tag=TERTU_1235 note='identified by match to protein family HMM PF00669; match to protein family HMM TIGR02550' product='flagellar hook-associated protein 3' protein_id=ACR14710.1 transl_table=11
CP001614	GenBank	CDS	1294823	1296553	+	1	.	codon_start=1 db_xref=GI:237686919 locus_tag=TERTU_1237 note='identified by similarity to SP:P21184; match to protein family HMM PF00669; match to protein family HMM PF00700; match to protein family HMM PF07196' product='Flagellin probable A-type' protein_id=ACR14183.1 transl_table=11
CP001614	GenBank	CDS	1296993	1299398	+	1	.	EC_number=3.4.21.- codon_start=1 db_xref=GI:237684462 locus_tag=TERTU_1238 note='identified by match to protein family HMM PF00082; match to protein family HMM PF01483' product='peptidase families S8 and S53' protein_id=ACR11726.1 transl_table=11
CP001614	GenBank	CDS	1299529	1299951	+	-1	.	codon_start=1 db_xref=GI:237686436 locus_tag=TERTU_1239 note='identified by match to protein family HMM PF04828' product='conserved hypothetical protein' protein_id=ACR13700.1 transl_table=11
CP001614	GenBank	CDS	1300256	1300369	+	1	.	codon_start=1 db_xref=GI:237684138 locus_tag=TERTU_1241 note='identified by glimmer; putative' product='hypothetical protein' protein_id=ACR11402.1 transl_table=11
CP001614	GenBank	CDS	1300346	1301188	+	-1	.	codon_start=1 db_xref=GI:237684212 locus_tag=TERTU_1240 note='identified by match to protein family HMM PF05368' product='NmrA family protein' protein_id=ACR11476.1 transl_table=11
CP001614	GenBank	CDS	1301328	1302290	+	1	.	codon_start=1 db_xref=GI:237685835 locus_tag=TERTU_1242 note='identified by match to protein family HMM PF00165' product='helix-turn-helix- domain containing protein, AraC type' protein_id=ACR13099.1 transl_table=11
CP001614	GenBank	CDS	1302803	1304842	+	1	.	codon_start=1 db_xref=GI:237687482 locus_tag=TERTU_1243 note='identified by match to protein family HMM PF00593; match to protein family HMM PF07715' product='TonB-dependent receptor' protein_id=ACR14746.1 transl_table=11
CP001614	GenBank	CDS	1305001	1306041	+	-1	.	codon_start=1 db_xref=GI:237686067 locus_tag=TERTU_1244 note='identified by match to protein family HMM PF00990; match to protein family HMM TIGR00254' product=pas:ggdef protein_id=ACR13331.1 transl_table=11
CP001614	GenBank	CDS	1306556	1308700	+	1	.	codon_start=1 db_xref=GI:237685393 locus_tag=TERTU_1246 note='identified by match to protein family HMM PF00593; match to protein family HMM PF07715' product='outer membrane protein' protein_id=ACR12657.1 transl_table=11
CP001614	GenBank	CDS	1308713	1308964	+	1	.	codon_start=1 db_xref=GI:237684924 locus_tag=TERTU_1247 product='histidine kinase' protein_id=ACR12188.1 transl_table=11
CP001614	GenBank	CDS	1308964	1309584	+	1	.	codon_start=1 db_xref=GI:237684062 locus_tag=TERTU_1248 note='identified by match to protein family HMM PF04973; match to protein family HMM TIGR01528' product='response regulator receiver domain protein' protein_id=ACR11326.1 transl_table=11
CP001614	GenBank	CDS	1309596	1310348	+	1	.	codon_start=1 db_xref=GI:237683461 locus_tag=TERTU_1249 note='identified by match to protein family HMM PF01636' product='phosphotransferase enzyme family protein' protein_id=ACR10725.1 transl_table=11
CP001614	GenBank	CDS	1310411	1310842	+	-1	.	codon_start=1 db_xref=GI:237687052 locus_tag=TERTU_1250 note='identified by glimmer; putative' product='hypothetical protein' protein_id=ACR14316.1 transl_table=11
CP001614	GenBank	CDS	1311256	1311798	+	-1	.	codon_start=1 db_xref=GI:237686130 locus_tag=TERTU_1252 note='identified by match to protein family HMM PF00583' product='acetyltransferase family protein' protein_id=ACR13394.1 transl_table=11
CP001614	GenBank	CDS	1311835	1312863	+	-1	.	codon_start=1 db_xref=GI:237685729 locus_tag=TERTU_1253 product='membrane protein' protein_id=ACR12993.1 transl_table=11
CP001614	GenBank	CDS	1313032	1313436	+	-1	.	codon_start=1 db_xref=GI:237683721 locus_tag=TERTU_1254 note='identified by match to protein family HMM PF06983' product='3-demethylubiquinone-9 3-methyltransferase domain protein' protein_id=ACR10985.1 transl_table=11
CP001614	GenBank	CDS	1313503	1314351	+	-1	.	codon_start=1 db_xref=GI:237685388 locus_tag=TERTU_1255 note='identified by match to protein family HMM PF02517' product='protease, membrane-bound CAAX family' protein_id=ACR12652.1 transl_table=11
CP001614	GenBank	CDS	1315420	1316229	+	1	.	codon_start=1 db_xref=GI:237684366 locus_tag=TERTU_1258 note='identified by similarity to SP:P77608; match to protein family HMM PF01689' product=Hydratase/decarboxylase protein_id=ACR11630.1 transl_table=11
CP001614	GenBank	CDS	1316280	1317452	+	1	.	codon_start=1 db_xref=GI:237686912 locus_tag=TERTU_1259 note='identified by match to protein family HMM PF00355' product='carbazole dioxygenase-like protein' protein_id=ACR14176.1 transl_table=11
CP001614	GenBank	CDS	1317452	1318321	+	1	.	codon_start=1 db_xref=GI:237683891 locus_tag=TERTU_1260 note='identified by match to protein family HMM PF00561' product='alpha/beta hydrolase family protein' protein_id=ACR11155.1 transl_table=11
CP001614	GenBank	CDS	1318318	1318593	+	1	.	codon_start=1 db_xref=GI:237684237 locus_tag=TERTU_1261 note='identified by glimmer; putative' product='hypothetical protein' protein_id=ACR11501.1 transl_table=11
CP001614	GenBank	CDS	1318599	1319414	+	1	.	codon_start=1 db_xref=GI:237684724 locus_tag=TERTU_1262 note='identified by match to protein family HMM PF02900' product='aromatic ring-opening dioxygenase, catalytic LigB subunit family protein' protein_id=ACR11988.1 transl_table=11
CP001614	GenBank	CDS	1319582	1319740	+	1	.	codon_start=1 db_xref=GI:237685171 locus_tag=TERTU_1263 note='identified by glimmer; putative' product='hypothetical protein' protein_id=ACR12435.1 transl_table=11
CP001614	GenBank	CDS	1320054	1321637	+	-1	.	EC_number=3.1.1.20 codon_start=1 db_xref=GI:237687076 locus_tag=TERTU_1264 note='identified by match to protein family HMM PF07519' product='Tannase and feruloyl esterase domain protein' protein_id=ACR14340.1 transl_table=11
CP001614	GenBank	CDS	1321882	1324152	+	1	.	codon_start=1 db_xref=GI:237685611 locus_tag=TERTU_1265 note='identified by match to protein family HMM PF00593; match to protein family HMM PF07715' product='TonB-dependent receptor' protein_id=ACR12875.1 transl_table=11
CP001614	GenBank	CDS	1324211	1325470	+	1	.	codon_start=1 db_xref=GI:237683769 locus_tag=TERTU_1266 note='identified by match to protein family HMM PF07690' product='transporter, major facilitator family' protein_id=ACR11033.1 transl_table=11
CP001614	GenBank	CDS	1326339	1327139	+	-1	.	EC_number=1.14.11.17 codon_start=1 db_xref=GI:237683715 locus_tag=TERTU_1269 note='identified by match to protein family HMM PF02668' product='taurine dioxygenase' protein_id=ACR10979.1 transl_table=11
CP001614	GenBank	CDS	1327287	1327949	+	1	.	codon_start=1 db_xref=GI:237683622 locus_tag=TERTU_1271 note='identified by match to protein family HMM PF00392; match to protein family HMM PF07729' product='transcriptional regulator, GntR family' protein_id=ACR10886.1 transl_table=11
CP001614	GenBank	CDS	1328593	1329285	+	1	.	codon_start=1 db_xref=GI:237686544 locus_tag=TERTU_1273 note='identified by similarity to SP:Q9X1X6; match to protein family HMM PF01113; match to protein family HMM PF01118; match to protein family HMM PF01958; match to protein family HMM PF03447' product='putative L-aspartate dehydrogenase' protein_id=ACR13808.1 transl_table=11
CP001614	GenBank	CDS	1329516	1330217	+	1	.	codon_start=1 db_xref=GI:237685853 locus_tag=TERTU_1274 note='identified by match to protein family HMM PF00392; match to protein family HMM PF07729' product='GntR family transcriptional regulator' protein_id=ACR13117.1 transl_table=11
CP001614	GenBank	CDS	1330222	1331031	+	-1	.	codon_start=1 db_xref=GI:237686180 locus_tag=TERTU_1275 note='identified by match to protein family HMM PF01925' product='membrane protein' protein_id=ACR13444.1 transl_table=11
CP001614	GenBank	CDS	1331063	1331209	+	1	.	codon_start=1 db_xref=GI:239918943 locus_tag=TERTU_1276 note='identified by glimmer; putative' product='hypothetical protein' protein_id=ACR11967.2 transl_table=11
CP001614	GenBank	CDS	1331244	1331597	+	1	.	codon_start=1 db_xref=GI:237685414 locus_tag=TERTU_1277 note='identified by match to protein family HMM PF00355' product='putative ferredoxin subunit' protein_id=ACR12678.1 transl_table=11
CP001614	GenBank	CDS	1331947	1333800	+	-1	.	codon_start=1 db_xref=GI:237684973 locus_tag=TERTU_1279 note='identified by match to protein family HMM PF01019' product='gamma-glutamyltranspeptidase family protein' protein_id=ACR12237.1 transl_table=11
CP001614	GenBank	CDS	1333958	1334485	+	-1	.	codon_start=1 db_xref=GI:237683564 locus_tag=TERTU_1280 note='identified by match to protein family HMM PF07883' product='cupin region' protein_id=ACR10828.1 transl_table=11
CP001614	GenBank	CDS	1334497	1335720	+	-1	.	codon_start=1 db_xref=GI:237685104 locus_tag=TERTU_1281 note='identified by match to protein family HMM PF01494' product='FAD binding domain protein' protein_id=ACR12368.1 transl_table=11
CP001614	GenBank	CDS	1335902	1336810	+	1	.	EC_number=1.2.1.10 codon_start=1 db_xref=GI:237686929 locus_tag=TERTU_1282 note='identified by match to protein family HMM PF01118; match to protein family HMM PF09290; match to protein family HMM TIGR03215' product='acetaldehyde dehydrogenase' protein_id=ACR14193.1 transl_table=11
CP001614	GenBank	CDS	1336861	1337886	+	1	.	EC_number=4.1.3.- codon_start=1 db_xref=GI:237684176 gene=dmpG locus_tag=TERTU_1283 note='identified by match to protein family HMM PF00682; match to protein family HMM PF07836; match to protein family HMM TIGR03217' product='4-hydroxy-2-oxovalerate aldolase' protein_id=ACR11440.1 transl_table=11
CP001614	GenBank	CDS	1337948	1338916	+	1	.	codon_start=1 db_xref=GI:237687061 locus_tag=TERTU_1284 note='ferredoxin-like protein; identified by similarity to SP:O54037; match to protein family HMM PF00111; match to protein family HMM PF00175; match to protein family HMM PF00970' product='putative vanillate O-demethylase oxidoreductase' protein_id=ACR14325.1 transl_table=11
CP001614	GenBank	CDS	1338945	1339070	+	1	.	codon_start=1 db_xref=GI:237687493 locus_tag=TERTU_1285 note='identified by glimmer; putative' product='hypothetical protein' protein_id=ACR14757.1 transl_table=11
CP001614	GenBank	CDS	1339160	1340182	+	1	.	EC_number=3.5.1.1 codon_start=1 db_xref=GI:237686226 locus_tag=TERTU_1286 note='identified by similarity to SP:P0A962; match to protein family HMM PF00710; match to protein family HMM TIGR00519' product='L-asparaginase 1' protein_id=ACR13490.1 transl_table=11
CP001614	GenBank	CDS	1340551	1340955	+	-1	.	codon_start=1 db_xref=GI:237685664 locus_tag=TERTU_1287 product='putative membrane protein' protein_id=ACR12928.1 transl_table=11
CP001614	GenBank	CDS	1341713	1341892	+	-1	.	codon_start=1 db_xref=GI:237684610 locus_tag=TERTU_1288 product='conserved hypothetical protein' protein_id=ACR11874.1 transl_table=11
CP001614	GenBank	CDS	1342089	1342736	+	-1	.	codon_start=1 db_xref=GI:237684056 locus_tag=TERTU_1289 note='identified by match to protein family HMM PF04542' product='putative transcriptional regulator' protein_id=ACR11320.1 transl_table=11
CP001614	GenBank	CDS	1343061	1343237	+	1	.	codon_start=1 db_xref=GI:237685578 locus_tag=TERTU_1290 note='identified by glimmer; putative' product='hypothetical protein' protein_id=ACR12842.1 transl_table=11
CP001614	GenBank	CDS	1343365	1343979	+	-1	.	codon_start=1 db_xref=GI:237684987 locus_tag=TERTU_1291 product='putative lipoprotein' protein_id=ACR12251.1 transl_table=11
CP001614	GenBank	CDS	1344333	1344500	+	-1	.	codon_start=1 db_xref=GI:237685907 locus_tag=TERTU_1293 product='putative lipoprotein' protein_id=ACR13171.1 transl_table=11
CP001614	GenBank	CDS	1344681	1344935	+	-1	.	codon_start=1 db_xref=GI:237684344 locus_tag=TERTU_1294 product='conserved hypothetical protein' protein_id=ACR11608.1 transl_table=11
CP001614	GenBank	CDS	1345206	1345370	+	-1	.	codon_start=1 db_xref=GI:237685251 locus_tag=TERTU_1296 note='identified by glimmer; putative' product='hypothetical protein' protein_id=ACR12515.1 transl_table=11
CP001614	GenBank	CDS	1346527	1346772	+	1	.	codon_start=1 db_xref=GI:242667503 locus_tag=TERTU_1297 product='histidine kinase' protein_id=ACS93540.1 transl_table=11
CP001614	GenBank	CDS	1346791	1348326	+	-1	.	codon_start=1 db_xref=GI:242667504 locus_tag=TERTU_1298 note='identified by match to protein family HMM PF01979' product=amidohydrolase protein_id=ACS93541.1 transl_table=11
CP001614	GenBank	CDS	1349704	1349961	+	-1	.	codon_start=1 db_xref=GI:237686874 locus_tag=TERTU_1299 product='conserved hypothetical protein' protein_id=ACR14138.1 transl_table=11
CP001614	GenBank	CDS	1350274	1350783	+	-1	.	codon_start=1 db_xref=GI:237686732 locus_tag=TERTU_1300 note='identified by match to protein family HMM PF08238' product='Sel1 repeat family protein' protein_id=ACR13996.1 transl_table=11
CP001614	GenBank	CDS	1351536	1352504	+	1	.	codon_start=1 db_xref=GI:237684485 locus_tag=TERTU_1302 note='identified by match to protein family HMM PF00589; match to protein family HMM TIGR02249' product='integron integrase' protein_id=ACR11749.1 transl_table=11
CP001614	GenBank	CDS	1352732	1354801	+	-1	.	codon_start=1 db_xref=GI:237685888 locus_tag=TERTU_1303 note='identified by glimmer; putative' product='hypothetical protein' protein_id=ACR13152.1 transl_table=11
CP001614	GenBank	CDS	1354970	1355590	+	-1	.	EC_number=2.4.2.- codon_start=1 db_xref=GI:237687511 gene=hisH_2 locus_tag=TERTU_1304 note='identified by match to protein family HMM PF00117; match to protein family HMM PF07685; match to protein family HMM TIGR01855' product='imidazole glycerol phosphate synthase, glutamine amidotransferase subunit' protein_id=ACR14775.1 transl_table=11
CP001614	GenBank	CDS	1355587	1356366	+	-1	.	EC_number=4.1.3.- codon_start=1 db_xref=GI:237687293 gene=hisF_2 locus_tag=TERTU_1305 note='identified by match to protein family HMM PF00977' product='imidazoleglycerol phosphate synthase, cyclase subunit' protein_id=ACR14557.1 transl_table=11
CP001614	GenBank	CDS	1356363	1357055	+	-1	.	EC_number=2.7.7.43 codon_start=1 db_xref=GI:237685541 locus_tag=TERTU_1306 note='identified by match to protein family HMM PF02348' product='N-acylneuraminate cytidylyltransferase' protein_id=ACR12805.1 transl_table=11
CP001614	GenBank	CDS	1357080	1358372	+	-1	.	codon_start=1 db_xref=GI:237686109 locus_tag=TERTU_1307 product='conserved hypothetical protein' protein_id=ACR13373.1 transl_table=11
CP001614	GenBank	CDS	1358369	1359433	+	-1	.	codon_start=1 db_xref=GI:237686420 locus_tag=TERTU_1308 note='identified by match to protein family HMM PF00483; match to protein family HMM PF00571' product='nucleotidyl transferase' protein_id=ACR13684.1 transl_table=11
CP001614	GenBank	CDS	1359440	1360639	+	-1	.	EC_number=5.1.3.14 codon_start=1 db_xref=GI:237684920 locus_tag=TERTU_1309 note='identified by match to protein family HMM PF02350' product='UDP-N-acetylglucosamine 2-epimerase' protein_id=ACR12184.1 transl_table=11
CP001614	GenBank	CDS	1360636	1361637	+	-1	.	codon_start=1 db_xref=GI:237685192 locus_tag=TERTU_1310 note='identified by match to protein family HMM PF03102; match to protein family HMM PF08666' product='N-acylneuraminate-9-phosphate synthase' protein_id=ACR12456.1 transl_table=11
CP001614	GenBank	CDS	1361634	1362266	+	-1	.	codon_start=1 db_xref=GI:237683652 locus_tag=TERTU_1311 product='conserved hypothetical protein' protein_id=ACR10916.1 transl_table=11
CP001614	GenBank	CDS	1362289	1363419	+	-1	.	codon_start=1 db_xref=GI:237687154 locus_tag=TERTU_1312 note='identified by match to protein family HMM PF01041' product='UDP-bacillosamine synthetase' protein_id=ACR14418.1 transl_table=11
CP001614	GenBank	CDS	1363441	1364439	+	-1	.	codon_start=1 db_xref=GI:237685928 locus_tag=TERTU_1313 note='identified by match to protein family HMM PF00106; match to protein family HMM PF01073; match to protein family HMM PF01370; match to protein family HMM PF02719; match to protein family HMM PF07993' product='NAD-dependent epimerase/dehydratase' protein_id=ACR13192.1 transl_table=11
CP001614	GenBank	CDS	1364854	1366629	+	1	.	codon_start=1 db_xref=GI:237686232 locus_tag=TERTU_1314 note='identified by match to protein family HMM PF00669; match to protein family HMM PF00700; match to protein family HMM PF07196' product='A-type flagellin' protein_id=ACR13496.1 transl_table=11
CP001614	GenBank	CDS	1366710	1367117	+	1	.	codon_start=1 db_xref=GI:237684048 gene=flaG locus_tag=TERTU_1315 note='identified by match to protein family HMM PF03646' product='FlaG protein' protein_id=ACR11312.1 transl_table=11
CP001614	GenBank	CDS	1367272	1369353	+	1	.	codon_start=1 db_xref=GI:237684360 locus_tag=TERTU_1316 note='identified by match to protein family HMM PF02465; match to protein family HMM PF07195' product='putative flagellar hook-associated protein 2' protein_id=ACR11624.1 transl_table=11
CP001614	GenBank	CDS	1370013	1370390	+	1	.	codon_start=1 db_xref=GI:237687045 gene=fliS_1 locus_tag=TERTU_1318 note='identified by match to protein family HMM PF02561; match to protein family HMM TIGR00208' product='flagellar protein FliS' protein_id=ACR14309.1 transl_table=11
CP001614	GenBank	CDS	1370564	1370947	+	1	.	codon_start=1 db_xref=GI:237685960 gene=fliS_2 locus_tag=TERTU_1319 note='identified by match to protein family HMM PF02561; match to protein family HMM TIGR00208' product='flagellar protein FliS' protein_id=ACR13224.1 transl_table=11
CP001614	GenBank	CDS	1371141	1371437	+	1	.	codon_start=1 db_xref=GI:237686250 locus_tag=TERTU_1320 product='tryptophanyl-tRNA synthetase, class Ib' protein_id=ACR13514.1 transl_table=11
CP001614	GenBank	CDS	1371783	1373213	+	1	.	codon_start=1 db_xref=GI:237684797 gene=adnA locus_tag=TERTU_1322 note='identified by similarity to GB:AAG47964.1; match to protein family HMM PF00158; match to protein family HMM PF02954; match to protein family HMM PF07728' product='protein AdnA' protein_id=ACR12061.1 transl_table=11
CP001614	GenBank	CDS	1373348	1374454	+	1	.	EC_number=6.3.2.6 codon_start=1 db_xref=GI:237685278 gene=purC locus_tag=TERTU_1323 note='identified by match to protein family HMM PF01259; match to protein family HMM TIGR02735' product='phosphoribosylaminoimidazolesuccinocarboxamide synthase' protein_id=ACR12542.1 transl_table=11
CP001614	GenBank	CDS	1374932	1375618	+	1	.	codon_start=1 db_xref=GI:237687279 locus_tag=TERTU_1325 note='identified by glimmer; putative' product='hypothetical protein' protein_id=ACR14543.1 transl_table=11
CP001614	GenBank	CDS	1375863	1377110	+	1	.	codon_start=1 db_xref=GI:237686998 locus_tag=TERTU_1326 note='identified by match to protein family HMM PF00512; match to protein family HMM PF02518' product='two-component sensor' protein_id=ACR14262.1 transl_table=11
CP001614	GenBank	CDS	1377127	1378593	+	1	.	codon_start=1 db_xref=GI:237686339 locus_tag=TERTU_1327 note='identified by match to protein family HMM PF00072; match to protein family HMM PF00158; match to protein family HMM PF02954; match to protein family HMM PF07728' product='transcriptional activator' protein_id=ACR13603.1 transl_table=11
CP001614	GenBank	CDS	1378856	1379044	+	1	.	codon_start=1 db_xref=GI:237685511 locus_tag=TERTU_1328 product='conserved hypothetical protein' protein_id=ACR12775.1 transl_table=11
CP001614	GenBank	CDS	1379383	1379745	+	1	.	codon_start=1 db_xref=GI:237684569 gene=fliE locus_tag=TERTU_1330 note='identified by match to protein family HMM PF02049; match to protein family HMM TIGR00205' product='flagellar hook-basal body complex protein FliE' protein_id=ACR11833.1 transl_table=11
CP001614	GenBank	CDS	1379765	1381441	+	1	.	codon_start=1 db_xref=GI:237683992 gene=fliF locus_tag=TERTU_1331 note='identified by match to protein family HMM PF01514; match to protein family HMM PF08345; match to protein family HMM TIGR00206' product='flagellar M-ring protein FliF' protein_id=ACR11256.1 transl_table=11
CP001614	GenBank	CDS	1381444	1382475	+	1	.	codon_start=1 db_xref=GI:237684124 gene=fliG locus_tag=TERTU_1332 note='identified by match to protein family HMM PF01706; match to protein family HMM TIGR00207' product='flagellar motor switch protein FliG' protein_id=ACR11388.1 transl_table=11
CP001614	GenBank	CDS	1382484	1383329	+	1	.	codon_start=1 db_xref=GI:237683514 gene=fliH locus_tag=TERTU_1333 note='identified by match to protein family HMM PF02108' product='flagellar assembly protein FliH' protein_id=ACR10778.1 transl_table=11
CP001614	GenBank	CDS	1383322	1384764	+	1	.	EC_number=3.6.3.14 codon_start=1 db_xref=GI:237687407 gene=fliI locus_tag=TERTU_1334 note='identified by match to protein family HMM PF00006; match to protein family HMM TIGR01026; match to protein family HMM TIGR03496' product='flagellar protein export ATPase FliI' protein_id=ACR14671.1 transl_table=11
CP001614	GenBank	CDS	1384773	1385207	+	1	.	codon_start=1 db_xref=GI:237685233 gene=fliJ locus_tag=TERTU_1335 note='identified by match to protein family HMM TIGR02473' product='flagellar export protein FliJ' protein_id=ACR12497.1 transl_table=11
CP001614	GenBank	CDS	1385225	1386937	+	-1	.	codon_start=1 db_xref=GI:237686195 locus_tag=TERTU_1336 note='identified by match to protein family HMM PF08447' product='PAS fold family protein' protein_id=ACR13459.1 transl_table=11
CP001614	GenBank	CDS	1387332	1387616	+	1	.	codon_start=1 db_xref=GI:237685624 locus_tag=TERTU_1337 product='conserved hypothetical protein' protein_id=ACR12888.1 transl_table=11
CP001614	GenBank	CDS	1387757	1388119	+	1	.	codon_start=1 db_xref=GI:237685667 locus_tag=TERTU_1338 note='identified by match to protein family HMM PF00072' product='response regulator receiver domain protein' protein_id=ACR12931.1 transl_table=11
CP001614	GenBank	CDS	1388186	1390654	+	1	.	EC_number=2.7.13.3 codon_start=1 db_xref=GI:237687163 locus_tag=TERTU_1339 note='identified by match to protein family HMM PF01584; match to protein family HMM PF01627; match to protein family HMM PF02518; match to protein family HMM PF02895' product='chemotaxis protein CheA' protein_id=ACR14427.1 transl_table=11
CP001614	GenBank	CDS	1390774	1391343	+	1	.	codon_start=1 db_xref=GI:237686579 gene=cheW locus_tag=TERTU_1340 note='identified by match to protein family HMM PF01584' product='Purine-binding chemotaxis protein cheW' protein_id=ACR13843.1 transl_table=11
CP001614	GenBank	CDS	1391584	1394325	+	1	.	codon_start=1 db_xref=GI:237684415 locus_tag=TERTU_1341 note='identified by match to protein family HMM PF00015; match to protein family HMM PF00989; match to protein family HMM PF08447; match to protein family HMM PF08448; match to protein family HMM TIGR00229' product='putative methyl-accepting chemotaxis sensory transducer with Pas/Pac sensor' protein_id=ACR11679.1 transl_table=11
CP001614	GenBank	CDS	1394347	1395192	+	1	.	EC_number=2.1.1.80 codon_start=1 db_xref=GI:237684431 locus_tag=TERTU_1342 note='identified by match to protein family HMM PF01739; match to protein family HMM PF03705' product='chemotaxis protein methyltransferase' protein_id=ACR11695.1 transl_table=11
CP001614	GenBank	CDS	1395218	1395859	+	1	.	codon_start=1 db_xref=GI:237683809 locus_tag=TERTU_1343 note='identified by match to protein family HMM PF03975' product='chemotaxis protein CheD' protein_id=ACR11073.1 transl_table=11
CP001614	GenBank	CDS	1395936	1397000	+	1	.	EC_number=3.1.1.61 codon_start=1 db_xref=GI:237685349 locus_tag=TERTU_1344 note='identified by match to protein family HMM PF00072; match to protein family HMM PF01339' product='chemotaxis response regulator protein-glutamate methylesterase' protein_id=ACR12613.1 transl_table=11
CP001614	GenBank	CDS	1397075	1397383	+	1	.	codon_start=1 db_xref=GI:237685273 locus_tag=TERTU_1345 product='flagellar basal-body rod protein FlgB, hypothetical' protein_id=ACR12537.1 transl_table=11
CP001614	GenBank	CDS	1397483	1399204	+	1	.	codon_start=1 db_xref=GI:237683813 locus_tag=TERTU_1346 note='identified by match to protein family HMM PF00072; match to protein family HMM PF07228' product='flagellar basal-body rod protein FlgC' protein_id=ACR11077.1 transl_table=11
CP001614	GenBank	CDS	1399204	1399548	+	1	.	codon_start=1 db_xref=GI:237686652 locus_tag=TERTU_1347 note='identified by match to protein family HMM PF01627' product='multi-sensor hybrid histidine kinase' protein_id=ACR13916.1 transl_table=11
CP001614	GenBank	CDS	1399638	1400948	+	1	.	codon_start=1 db_xref=GI:237686648 locus_tag=TERTU_1348 note='identified by match to protein family HMM PF02120' product='flagellar hook-length control protein' protein_id=ACR13912.1 transl_table=11
CP001614	GenBank	CDS	1401364	1401894	+	1	.	codon_start=1 db_xref=GI:237687044 gene=fliL_2 locus_tag=TERTU_1349 note='identified by match to protein family HMM PF03748' product='flagellar basal body-associated protein FliL' protein_id=ACR14308.1 transl_table=11
CP001614	GenBank	CDS	1401919	1402917	+	1	.	codon_start=1 db_xref=GI:237685691 gene=fliM locus_tag=TERTU_1350 note='identified by match to protein family HMM PF01052; match to protein family HMM PF02154; match to protein family HMM TIGR01397' product='flagellar motor switch protein FliM' protein_id=ACR12955.1 transl_table=11
CP001614	GenBank	CDS	1402914	1403357	+	1	.	codon_start=1 db_xref=GI:237686139 locus_tag=TERTU_1351 note='identified by match to protein family HMM PF01052; match to protein family HMM TIGR02480' product='flagellar motor switch protein FliN' protein_id=ACR13403.1 transl_table=11
CP001614	GenBank	CDS	1403370	1403873	+	1	.	codon_start=1 db_xref=GI:237685470 locus_tag=TERTU_1352 note='identified by match to protein family HMM PF04347; match to protein family HMM TIGR03500' product='flagellar biosynthesis protein, FliO' protein_id=ACR12734.1 transl_table=11
CP001614	GenBank	CDS	1403870	1404721	+	1	.	codon_start=1 db_xref=GI:237683712 gene=fliP locus_tag=TERTU_1353 note='identified by match to protein family HMM PF00813; match to protein family HMM TIGR01103' product='flagellar biosynthetic protein FliP' protein_id=ACR10976.1 transl_table=11
CP001614	GenBank	CDS	1404730	1404999	+	1	.	codon_start=1 db_xref=GI:237686706 gene=fliQ locus_tag=TERTU_1354 note='identified by match to protein family HMM PF01313; match to protein family HMM TIGR01402' product='flagellar biosynthetic protein FliQ' protein_id=ACR13970.1 transl_table=11
CP001614	GenBank	CDS	1404999	1405772	+	1	.	codon_start=1 db_xref=GI:237685643 gene=fliR locus_tag=TERTU_1355 note='identified by match to protein family HMM PF01311; match to protein family HMM TIGR01400' product='flagellar biosynthetic protein FliR' protein_id=ACR12907.1 transl_table=11
CP001614	GenBank	CDS	1405794	1406927	+	1	.	codon_start=1 db_xref=GI:237686236 gene=flhB locus_tag=TERTU_1356 note='identified by match to protein family HMM PF01312; match to protein family HMM TIGR00328' product='flagellar biosynthetic protein FlhB' protein_id=ACR13500.1 transl_table=11
CP001614	GenBank	CDS	1406993	1409245	+	-1	.	EC_number=1.11.1.6 codon_start=1 db_xref=GI:237686225 gene=katG_1 locus_tag=TERTU_1357 note='identified by match to protein family HMM PF00141; match to protein family HMM TIGR00198' product='catalase/peroxidase HPI' protein_id=ACR13489.1 transl_table=11
CP001614	GenBank	CDS	1409535	1411142	+	-1	.	EC_number=1.1.1.40 codon_start=1 db_xref=GI:237685245 locus_tag=TERTU_1358 note='identified by match to protein family HMM PF00390; match to protein family HMM PF03949' product='NADP-dependent malic enzyme' protein_id=ACR12509.1 transl_table=11
CP001614	GenBank	CDS	1411327	1412460	+	-1	.	codon_start=1 db_xref=GI:237683696 locus_tag=TERTU_1359 note='identified by match to protein family HMM PF00515; match to protein family HMM PF07719' product='tetratricopeptide repeat domain protein' protein_id=ACR10960.1 transl_table=11
CP001614	GenBank	CDS	1412867	1415101	+	1	.	codon_start=1 db_xref=GI:237684372 gene=flhA locus_tag=TERTU_1360 note='identified by match to protein family HMM PF00771; match to protein family HMM TIGR01398' product='flagellar biosynthesis protein FlhA' protein_id=ACR11636.1 transl_table=11
CP001614	GenBank	CDS	1415133	1416653	+	1	.	codon_start=1 db_xref=GI:237684381 locus_tag=TERTU_1361 note='identified by match to protein family HMM PF00448; match to protein family HMM TIGR03499' product='flagellar biosynthetic protein FlhF' protein_id=ACR11645.1 transl_table=11
CP001614	GenBank	CDS	1416761	1417579	+	1	.	codon_start=1 db_xref=GI:237686523 gene=fleN locus_tag=TERTU_1362 note='identified by similarity to GB:AAF24747.1; match to protein family HMM PF01656' product='flagellar synthesis regulator FleN' protein_id=ACR13787.1 transl_table=11
CP001614	GenBank	CDS	1417643	1418350	+	1	.	codon_start=1 db_xref=GI:237687129 locus_tag=TERTU_1363 note='identified by match to protein family HMM PF04539; match to protein family HMM PF04542; match to protein family HMM PF04545; match to protein family HMM PF08281; match to protein family HMM TIGR02479; match to protein family HMM TIGR02937' product='RNA polymerase sigma factor for flagellar operon' protein_id=ACR14393.1 transl_table=11
CP001614	GenBank	CDS	1418366	1418494	+	-1	.	codon_start=1 db_xref=GI:237685648 locus_tag=TERTU_1364 note='identified by glimmer; putative' product='hypothetical protein' protein_id=ACR12912.1 transl_table=11
CP001614	GenBank	CDS	1418487	1418873	+	1	.	codon_start=1 db_xref=GI:237685475 locus_tag=TERTU_1365 note='identified by match to protein family HMM PF00072' product='response regulator receiver domain protein' protein_id=ACR12739.1 transl_table=11
CP001614	GenBank	CDS	1418892	1419686	+	1	.	codon_start=1 db_xref=GI:237685788 locus_tag=TERTU_1366 note='identified by match to protein family HMM PF04344' product='chemotaxis protein CheZ' protein_id=ACR13052.1 transl_table=11
CP001614	GenBank	CDS	1419712	1422081	+	1	.	EC_number=2.7.13.3 codon_start=1 db_xref=GI:237686803 locus_tag=TERTU_1367 note='identified by match to protein family HMM PF01584; match to protein family HMM PF01627; match to protein family HMM PF02518; match to protein family HMM PF02895' product='chemotaxis protein CheA' protein_id=ACR14067.1 transl_table=11
CP001614	GenBank	CDS	1422281	1423420	+	1	.	EC_number=3.1.1.61 codon_start=1 db_xref=GI:237683617 locus_tag=TERTU_1369 note='identified by match to protein family HMM PF00072; match to protein family HMM PF01339' product='chemotaxis response regulator protein-glutamate methylesterase' protein_id=ACR10881.1 transl_table=11
CP001614	GenBank	CDS	1423431	1424171	+	1	.	codon_start=1 db_xref=GI:237683897 locus_tag=TERTU_1370 note='identified by match to protein family HMM PF01618' product='transporter, MotA/TolQ/ExbB proton channel family' protein_id=ACR11161.1 transl_table=11
CP001614	GenBank	CDS	1424182	1425099	+	1	.	codon_start=1 db_xref=GI:237684013 locus_tag=TERTU_1371 note='identified by match to protein family HMM PF00691' product='OmpA family protein' protein_id=ACR11277.1 transl_table=11
CP001614	GenBank	CDS	1425241	1425357	+	1	.	codon_start=1 db_xref=GI:237684327 locus_tag=TERTU_1372 note='identified by glimmer; putative' product='hypothetical protein' protein_id=ACR11591.1 transl_table=11
CP001614	GenBank	CDS	1425339	1426136	+	1	.	codon_start=1 db_xref=GI:237684949 locus_tag=TERTU_1373 note='identified by match to protein family HMM PF01656' product='CobQ/CobB/MinD/ParA nucleotide binding domain protein' protein_id=ACR12213.1 transl_table=11
CP001614	GenBank	CDS	1426136	1427104	+	1	.	codon_start=1 db_xref=GI:237685306 locus_tag=TERTU_1374 note='identified by match to protein family HMM PF01584' product='CheW domain protein' protein_id=ACR12570.1 transl_table=11
CP001614	GenBank	CDS	1427247	1427732	+	1	.	codon_start=1 db_xref=GI:237684576 locus_tag=TERTU_1375 note='identified by match to protein family HMM PF01584' product='CheW domain protein' protein_id=ACR11840.1 transl_table=11
CP001614	GenBank	CDS	1427857	1428270	+	1	.	codon_start=1 db_xref=GI:237685211 locus_tag=TERTU_1376 product='Conserved Hypothetical protein' protein_id=ACR12475.1 transl_table=11
CP001614	GenBank	CDS	1428263	1428832	+	1	.	codon_start=1 db_xref=GI:237685558 locus_tag=TERTU_1378 product='putative lipoprotein' protein_id=ACR12822.1 transl_table=11
CP001614	GenBank	CDS	1428829	1429596	+	-1	.	codon_start=1 db_xref=GI:237686018 locus_tag=TERTU_1377 note='identified by match to protein family HMM PF00106; match to protein family HMM PF08659' product='oxidoreductase, short chain dehydrogenase/reductase family' protein_id=ACR13282.1 transl_table=11
CP001614	GenBank	CDS	1429648	1430310	+	-1	.	EC_number=3.1.3.18 codon_start=1 db_xref=GI:237685836 gene=gph locus_tag=TERTU_1379 note='identified by match to protein family HMM PF00702; match to protein family HMM TIGR01449; match to protein family HMM TIGR01509; match to protein family HMM TIGR01549' product='phosphoglycolate phosphatase, bacterial' protein_id=ACR13100.1 transl_table=11
CP001614	GenBank	CDS	1430316	1431089	+	-1	.	EC_number=2.1.1.64 codon_start=1 db_xref=GI:237686692 gene=ubiG locus_tag=TERTU_1380 note='identified by similarity to SP:P17993; match to protein family HMM PF01209; match to protein family HMM PF08241; match to protein family HMM PF08242; match to protein family HMM TIGR01983' product='3-demethylubiquinone-9 3-O-methyltransferase' protein_id=ACR13956.1 transl_table=11
CP001614	GenBank	CDS	1431086	1432414	+	-1	.	codon_start=1 db_xref=GI:237686991 locus_tag=TERTU_1381 note='identified by match to protein family HMM PF01979; match to protein family HMM PF07969' product=Chlorohydrolase protein_id=ACR14255.1 transl_table=11
CP001614	GenBank	CDS	1432635	1435205	+	1	.	EC_number=5.99.1.3 codon_start=1 db_xref=GI:237684254 gene=gyrA locus_tag=TERTU_1382 note='identified by similarity to SP:P05653; match to protein family HMM PF00521; match to protein family HMM PF03989; match to protein family HMM TIGR01063' product='DNA gyrase, A subunit' protein_id=ACR11518.1 transl_table=11
CP001614	GenBank	CDS	1435221	1436354	+	1	.	EC_number=5.4.99.5 EC_number=4.2.1.51 codon_start=1 db_xref=GI:237683761 locus_tag=TERTU_1383 note='identified by match to protein family HMM PF00800; match to protein family HMM PF01817; match to protein family HMM PF01842; match to protein family HMM TIGR01807' product=P-protein protein_id=ACR11025.1 transl_table=11
CP001614	GenBank	CDS	1436435	1438663	+	1	.	codon_start=1 db_xref=GI:237685422 locus_tag=TERTU_1384 note='identified by match to protein family HMM PF00275; match to protein family HMM PF01210; match to protein family HMM PF02153; match to protein family HMM TIGR01356' product='response regulator receiver domain protein' protein_id=ACR12686.1 transl_table=11
CP001614	GenBank	CDS	1438757	1439683	+	1	.	EC_number=2.7.7.4 codon_start=1 db_xref=GI:237685463 gene=cysD_1 locus_tag=TERTU_1385 note='identified by match to protein family HMM PF01507; match to protein family HMM TIGR02039' product='sulfate adenylyltransferase, small subunit' protein_id=ACR12727.1 transl_table=11
CP001614	GenBank	CDS	1440089	1441495	+	1	.	EC_number=2.7.7.4 codon_start=1 db_xref=GI:237684869 gene=cysN_1 locus_tag=TERTU_1387 note='identified by match to protein family HMM PF00009; match to protein family HMM PF03144; match to protein family HMM TIGR00231; match to protein family HMM TIGR02034' product='sulfate adenylyltransferase, large subunit' protein_id=ACR12133.1 transl_table=11
CP001614	GenBank	CDS	1441891	1442250	+	1	.	codon_start=1 db_xref=GI:237684182 locus_tag=TERTU_1388 note='identified by match to protein family HMM TIGR00426' product='DNA uptake protein ComEA' protein_id=ACR11446.1 transl_table=11
CP001614	GenBank	CDS	1442475	1443173	+	1	.	EC_number=4.1.1.23 codon_start=1 db_xref=GI:237687088 gene=pyrF locus_tag=TERTU_1389 note='identified by match to protein family HMM PF00215; match to protein family HMM TIGR01740' product='orotidine 5'-phosphate decarboxylase' protein_id=ACR14352.1 transl_table=11
CP001614	GenBank	CDS	1443189	1443875	+	1	.	EC_number=2.7.4.14 codon_start=1 db_xref=GI:237687440 gene=cmk locus_tag=TERTU_1390 note='identified by match to protein family HMM PF02224; match to protein family HMM TIGR00017' product='cytidylate kinase' protein_id=ACR14704.1 transl_table=11
CP001614	GenBank	CDS	1443918	1444223	+	1	.	codon_start=1 db_xref=GI:237686723 locus_tag=TERTU_1391 product='Conserved Hypothetical protein' protein_id=ACR13987.1 transl_table=11
CP001614	GenBank	CDS	1444229	1445413	+	1	.	codon_start=1 db_xref=GI:237686027 locus_tag=TERTU_1392 product='Conserved Hypothetical protein' protein_id=ACR13291.1 transl_table=11
CP001614	GenBank	CDS	1446037	1447719	+	1	.	codon_start=1 db_xref=GI:237685745 gene=rpsA locus_tag=TERTU_1393 note='identified by match to protein family HMM PF00575; match to protein family HMM TIGR00717' product='ribosomal protein S1' protein_id=ACR13009.1 transl_table=11
CP001614	GenBank	CDS	1448069	1448248	+	1	.	codon_start=1 db_xref=GI:242667505 locus_tag=TERTU_1394 product='conserved hypothetical protein' protein_id=ACS93542.1 transl_table=11
CP001614	GenBank	CDS	1448562	1448921	+	1	.	codon_start=1 db_xref=GI:237684800 locus_tag=TERTU_1396 note='identified by match to protein family HMM PF05635' product='conserved hypothetical protein' protein_id=ACR12064.1 transl_table=11
CP001614	GenBank	CDS	1448999	1449124	+	-1	.	codon_start=1 db_xref=GI:237686151 locus_tag=TERTU_1397 note='identified by glimmer; putative' product='hypothetical protein' protein_id=ACR13415.1 transl_table=11
CP001614	GenBank	CDS	1449140	1449349	+	-1	.	codon_start=1 db_xref=GI:237685685 locus_tag=TERTU_1398 note='identified by glimmer; putative' product='hypothetical protein' protein_id=ACR12949.1 transl_table=11
CP001614	GenBank	CDS	1449555	1449851	+	1	.	codon_start=1 db_xref=GI:237687093 gene=ihfB locus_tag=TERTU_1399 note='identified by match to protein family HMM PF00216; match to protein family HMM TIGR00988' product='integration host factor, beta subunit' protein_id=ACR14357.1 transl_table=11
CP001614	GenBank	CDS	1450593	1452023	+	1	.	codon_start=1 db_xref=GI:237686625 locus_tag=TERTU_1400 note='identified by match to protein family HMM PF00483; match to protein family HMM PF01050; match to protein family HMM PF07883; match to protein family HMM TIGR01479' product='mannose-1-phosphate guanylyltransferase/mannose-6-phosphate isomerase' protein_id=ACR13889.1 transl_table=11
CP001614	GenBank	CDS	1452060	1453130	+	1	.	EC_number=2.7.8.- codon_start=1 db_xref=GI:237684199 locus_tag=TERTU_1401 note='identified by match to protein family HMM PF00953' product='glycosyl transferase, group 4 family protein' protein_id=ACR11463.1 transl_table=11
CP001614	GenBank	CDS	1453500	1454381	+	1	.	codon_start=1 db_xref=GI:237683774 locus_tag=TERTU_1402 note='identified by match to protein family HMM PF02706' product='chain length determinant protein' protein_id=ACR11038.1 transl_table=11
CP001614	GenBank	CDS	1454383	1455444	+	1	.	codon_start=1 db_xref=GI:237685429 locus_tag=TERTU_1403 note='identified by match to protein family HMM PF00534' product='glycosyltransferase family 4 domain protein' protein_id=ACR12693.1 transl_table=11
CP001614	GenBank	CDS	1455438	1456487	+	1	.	codon_start=1 db_xref=GI:237684896 locus_tag=TERTU_1404 note='identified by match to protein family HMM PF00534' product='glycosyltransferase family 4 domain protein' protein_id=ACR12160.1 transl_table=11
CP001614	GenBank	CDS	1456484	1457602	+	1	.	EC_number=2.4.-.- codon_start=1 db_xref=GI:237684552 locus_tag=TERTU_1405 note='identified by match to protein family HMM PF00534' product='glycosyltransferase family 4 domain protein' protein_id=ACR11816.1 transl_table=11
CP001614	GenBank	CDS	1457610	1458887	+	1	.	codon_start=1 db_xref=GI:237686412 locus_tag=TERTU_1406 note='identified by glimmer; putative' product='hypothetical protein' protein_id=ACR13676.1 transl_table=11
CP001614	GenBank	CDS	1458914	1460116	+	1	.	codon_start=1 db_xref=GI:237684663 locus_tag=TERTU_1407 product='putative membrane protein' protein_id=ACR11927.1 transl_table=11
CP001614	GenBank	CDS	1460268	1460921	+	1	.	codon_start=1 db_xref=GI:237686153 locus_tag=TERTU_1408 note='identified by similarity to GB:ABI78251.1' product='conserved hypothetical protein' protein_id=ACR13417.1 transl_table=11
CP001614	GenBank	CDS	1460908	1461750	+	1	.	codon_start=1 db_xref=GI:237685353 locus_tag=TERTU_1409 note='identified by match to protein family HMM PF03808' product='glycosyltransferase family 26 domain protein' protein_id=ACR12617.1 transl_table=11
CP001614	GenBank	CDS	1462018	1463232	+	1	.	codon_start=1 db_xref=GI:237684209 locus_tag=TERTU_1411 product='putative membrane protein' protein_id=ACR11473.1 transl_table=11
CP001614	GenBank	CDS	1463387	1464265	+	1	.	codon_start=1 db_xref=GI:237683536 locus_tag=TERTU_1412 product='conserved hypothetical protein' protein_id=ACR10800.1 transl_table=11
CP001614	GenBank	CDS	1464399	1465400	+	-1	.	EC_number=5.1.3.12 codon_start=1 db_xref=GI:237687253 locus_tag=TERTU_1413 note='identified by match to protein family HMM PF01073; match to protein family HMM PF01370; match to protein family HMM PF04321; match to protein family HMM PF07993' product='UDP-glucuronate 5'-epimerase' protein_id=ACR14517.1 transl_table=11
CP001614	GenBank	CDS	1465790	1467187	+	1	.	codon_start=1 db_xref=GI:237686514 locus_tag=TERTU_1414 note='identified by match to protein family HMM PF00753; match to protein family HMM PF07521' product='chorismate mutase, gamma, beta and epsilon' protein_id=ACR13778.1 transl_table=11
CP001614	GenBank	CDS	1467681	1467941	+	1	.	codon_start=1 db_xref=GI:237685421 locus_tag=TERTU_1415 note='identified by match to protein family HMM PF04014' product='SpoVT/AbrB domain protein' protein_id=ACR12685.1 transl_table=11
CP001614	GenBank	CDS	1467938	1468273	+	1	.	codon_start=1 db_xref=GI:237684961 locus_tag=TERTU_1416 note='identified by match to protein family HMM PF02452' product='PemK-like protein' protein_id=ACR12225.1 transl_table=11
CP001614	GenBank	CDS	1468778	1468921	+	1	.	codon_start=1 db_xref=GI:237684003 locus_tag=TERTU_1417 note='identified by glimmer; putative' product='hypothetical protein' protein_id=ACR11267.1 transl_table=11
CP001614	GenBank	CDS	1469099	1470265	+	1	.	EC_number=1.1.1.22 codon_start=1 db_xref=GI:237684464 locus_tag=TERTU_1418 note='identified by match to protein family HMM PF00984; match to protein family HMM PF03720; match to protein family HMM PF03721; match to protein family HMM TIGR03026' product='UDP-glucose 6-dehydrogenase' protein_id=ACR11728.1 transl_table=11
CP001614	GenBank	CDS	1470422	1471441	+	-1	.	EC_number=3.2.1.- codon_start=1 db_xref=GI:237687359 locus_tag=TERTU_1419 note='identified by match to protein family HMM PF04616' product='glycoside hydrolase family 43 domain protein' protein_id=ACR14623.1 transl_table=11
CP001614	GenBank	CDS	1471524	1472993	+	-1	.	codon_start=1 db_xref=GI:237683607 locus_tag=TERTU_1420 note='identified by match to protein family HMM TIGR00792' product='sugar transporter' protein_id=ACR10871.1 transl_table=11
CP001614	GenBank	tRNA	1473374	1473452	+	1	.	locus_tag=TERTU_1421 product=tRNA-Val
CP001614	GenBank	tRNA	1473558	1473635	+	1	.	locus_tag=TERTU_1422 product=tRNA-Asn
CP001614	GenBank	CDS	1473737	1474348	+	-1	.	codon_start=1 db_xref=GI:237686892 locus_tag=TERTU_1423 note='identified by glimmer; putative' product='hypothetical protein' protein_id=ACR14156.1 transl_table=11
CP001614	GenBank	CDS	1474364	1475341	+	-1	.	codon_start=1 db_xref=GI:237687332 locus_tag=TERTU_1424 note='identified by match to protein family HMM PF00589' product='site-specific recombinase, phage integrase family' protein_id=ACR14596.1 transl_table=11
CP001614	GenBank	CDS	1475464	1475835	+	-1	.	codon_start=1 db_xref=GI:237685949 locus_tag=TERTU_1425 product='conserved hypothetical protein' protein_id=ACR13213.1 transl_table=11
CP001614	GenBank	CDS	1476018	1476143	+	1	.	codon_start=1 db_xref=GI:237686452 locus_tag=TERTU_1426 note='identified by glimmer; putative' product='hypothetical protein' protein_id=ACR13716.1 transl_table=11
CP001614	GenBank	CDS	1476190	1476447	+	1	.	codon_start=1 db_xref=GI:237684087 locus_tag=TERTU_1427 note='identified by glimmer; putative' product='hypothetical protein' protein_id=ACR11351.1 transl_table=11
CP001614	GenBank	CDS	1476447	1476644	+	1	.	codon_start=1 db_xref=GI:237686513 locus_tag=TERTU_1428 note='identified by glimmer; putative' product='hypothetical protein' protein_id=ACR13777.1 transl_table=11
CP001614	GenBank	CDS	1476663	1478288	+	1	.	codon_start=1 db_xref=GI:242667506 locus_tag=TERTU_1429 note='identified by match to protein family HMM PF05840' product='bacteriophage replication gene A protein' protein_id=ACS93543.1 transl_table=11
CP001614	GenBank	CDS	1478307	1478456	+	1	.	codon_start=1 db_xref=GI:237685133 locus_tag=TERTU_1430 note='identified by glimmer; putative' product='hypothetical protein' protein_id=ACR12397.1 transl_table=11
CP001614	GenBank	CDS	1478453	1478866	+	1	.	codon_start=1 db_xref=GI:237685712 locus_tag=TERTU_1431 note='identified by glimmer; putative' product='hypothetical protein' protein_id=ACR12976.1 transl_table=11
CP001614	GenBank	CDS	1478854	1479285	+	1	.	codon_start=1 db_xref=GI:237684804 locus_tag=TERTU_1432 note='identified by glimmer; putative' product='hypothetical protein' protein_id=ACR12068.1 transl_table=11
CP001614	GenBank	CDS	1479272	1479922	+	1	.	codon_start=1 db_xref=GI:237686594 locus_tag=TERTU_1433 product='conserved hypothetical protein' protein_id=ACR13858.1 transl_table=11
CP001614	GenBank	CDS	1480071	1480244	+	1	.	codon_start=1 db_xref=GI:237687069 locus_tag=TERTU_1434 note='identified by glimmer; putative' product='hypothetical protein' protein_id=ACR14333.1 transl_table=11
CP001614	GenBank	CDS	1480254	1481075	+	1	.	codon_start=1 db_xref=GI:237683856 locus_tag=TERTU_1435 note='identified by glimmer; putative' product='hypothetical protein' protein_id=ACR11120.1 transl_table=11
CP001614	GenBank	CDS	1481114	1481380	+	1	.	codon_start=1 db_xref=GI:237684354 locus_tag=TERTU_1436 note='identified by glimmer; putative' product='hypothetical protein' protein_id=ACR11618.1 transl_table=11
CP001614	GenBank	CDS	1481733	1482365	+	1	.	codon_start=1 db_xref=GI:237684837 locus_tag=TERTU_1439 note='identified by glimmer; putative' product='hypothetical protein' protein_id=ACR12101.1 transl_table=11
CP001614	GenBank	CDS	1482362	1483759	+	1	.	codon_start=1 db_xref=GI:237685478 locus_tag=TERTU_1440 note='identified by glimmer; putative' product='hypothetical protein' protein_id=ACR12742.1 transl_table=11
CP001614	GenBank	CDS	1483759	1484220	+	1	.	codon_start=1 db_xref=GI:237683678 locus_tag=TERTU_1441 product='conserved hypothetical protein' protein_id=ACR10942.1 transl_table=11
CP001614	GenBank	CDS	1484213	1484479	+	1	.	codon_start=1 db_xref=GI:237684654 locus_tag=TERTU_1442 note='identified by glimmer; putative' product='hypothetical protein' protein_id=ACR11918.1 transl_table=11
CP001614	GenBank	CDS	1484558	1484689	+	1	.	codon_start=1 db_xref=GI:237683490 locus_tag=TERTU_1443 note='identified by glimmer; putative' product='hypothetical protein' protein_id=ACR10754.1 transl_table=11
CP001614	GenBank	CDS	1484689	1484838	+	1	.	codon_start=1 db_xref=GI:237683931 locus_tag=TERTU_1444 note='identified by glimmer; putative' product='hypothetical protein' protein_id=ACR11195.1 transl_table=11
CP001614	GenBank	CDS	1485467	1486042	+	-1	.	codon_start=1 db_xref=GI:237687427 locus_tag=TERTU_1446 note='identified by glimmer; putative' product='hypothetical protein' protein_id=ACR14691.1 transl_table=11
CP001614	GenBank	CDS	1486108	1486671	+	-1	.	codon_start=1 db_xref=GI:237684649 locus_tag=TERTU_1447 note='identified by glimmer; putative' product='hypothetical protein' protein_id=ACR11913.1 transl_table=11
CP001614	GenBank	CDS	1486737	1487300	+	-1	.	codon_start=1 db_xref=GI:237686022 locus_tag=TERTU_1448 note='identified by glimmer; putative' product='hypothetical protein' protein_id=ACR13286.1 transl_table=11
CP001614	GenBank	CDS	1487297	1488733	+	-1	.	codon_start=1 db_xref=GI:237683902 locus_tag=TERTU_1449 note='identified by glimmer; putative' product='hypothetical protein' protein_id=ACR11166.1 transl_table=11
CP001614	GenBank	CDS	1489331	1491826	+	-1	.	codon_start=1 db_xref=GI:237683442 locus_tag=TERTU_1450 note='identified by match to protein family HMM PF02563' product='ClpX, ATPase regulatory subunit' protein_id=ACR10706.1 transl_table=11
CP001614	GenBank	CDS	1491899	1493260	+	-1	.	codon_start=1 db_xref=GI:237686940 locus_tag=TERTU_1451 product='conserved hypothetical protein' protein_id=ACR14204.1 transl_table=11
CP001614	GenBank	CDS	1493532	1495445	+	1	.	EC_number=6.1.1.3 codon_start=1 db_xref=GI:237684404 gene=thrS locus_tag=TERTU_1452 note='identified by match to protein family HMM PF00587; match to protein family HMM PF02824; match to protein family HMM PF03129; match to protein family HMM PF07973; match to protein family HMM TIGR00418' product='threonine--tRNA ligase' protein_id=ACR11668.1 transl_table=11
CP001614	GenBank	CDS	1495620	1496051	+	1	.	codon_start=1 db_xref=GI:237687414 gene=infC locus_tag=TERTU_1453 note='identified by match to protein family HMM PF00707; match to protein family HMM PF05198' product='translation initiation factor IF-3' protein_id=ACR14678.1 transl_table=11
CP001614	GenBank	CDS	1496745	1498013	+	1	.	codon_start=1 db_xref=GI:237686399 locus_tag=TERTU_1455 product='putative membrane protein' protein_id=ACR13663.1 transl_table=11
CP001614	GenBank	CDS	1498409	1498702	+	-1	.	codon_start=1 db_xref=GI:237686962 locus_tag=TERTU_1457 note='identified by glimmer; putative' product='hypothetical protein' protein_id=ACR14226.1 transl_table=11
CP001614	GenBank	CDS	1498703	1499062	+	1	.	codon_start=1 db_xref=GI:237684714 gene=rplT locus_tag=TERTU_1458 note='identified by match to protein family HMM PF00453; match to protein family HMM TIGR01032' product='ribosomal protein L20' protein_id=ACR11978.1 transl_table=11
CP001614	GenBank	CDS	1499277	1500266	+	1	.	EC_number=6.1.1.20 codon_start=1 db_xref=GI:237685308 gene=pheS locus_tag=TERTU_1459 note='identified by match to protein family HMM PF01409; match to protein family HMM PF02912; match to protein family HMM TIGR00468' product='phenylalanyl-tRNA synthetase, alpha subunit' protein_id=ACR12572.1 transl_table=11
CP001614	GenBank	CDS	1500370	1502754	+	1	.	EC_number=6.1.1.20 codon_start=1 db_xref=GI:237683779 gene=pheT locus_tag=TERTU_1460 note='identified by match to protein family HMM PF01588; match to protein family HMM PF03147; match to protein family HMM PF03483; match to protein family HMM PF03484; match to protein family HMM TIGR00472' product='phenylalanyl-tRNA synthetase, beta subunit' protein_id=ACR11043.1 transl_table=11
CP001614	GenBank	CDS	1502738	1503061	+	1	.	codon_start=1 db_xref=GI:237683400 gene=ihfA locus_tag=TERTU_1461 note='identified by match to protein family HMM PF00216; match to protein family HMM TIGR00987' product='integration host factor, alpha subunit' protein_id=ACR10664.1 transl_table=11
CP001614	GenBank	CDS	1503045	1503398	+	1	.	codon_start=1 db_xref=GI:237686563 locus_tag=TERTU_1462 note='identified by match to protein family HMM PF00376' product='transcriptional regulator, MerR family' protein_id=ACR13827.1 transl_table=11
CP001614	GenBank	tRNA	1503490	1503568	+	1	.	locus_tag=TERTU_1463 product=tRNA-Pro
CP001614	GenBank	CDS	1504128	1504262	+	-1	.	codon_start=1 db_xref=GI:237687193 locus_tag=TERTU_1464 note='identified by glimmer; putative' product='hypothetical protein' protein_id=ACR14457.1 transl_table=11
CP001614	GenBank	CDS	1504729	1505862	+	1	.	codon_start=1 db_xref=GI:237686271 locus_tag=TERTU_1466 product='conserved hypothetical protein' protein_id=ACR13535.1 transl_table=11
CP001614	GenBank	CDS	1505855	1507642	+	1	.	codon_start=1 db_xref=GI:237686416 locus_tag=TERTU_1467 note='identified by match to protein family HMM PF01935' product='conserved hypothetical protein' protein_id=ACR13680.1 transl_table=11
CP001614	GenBank	CDS	1507907	1508455	+	-1	.	codon_start=1 db_xref=GI:237686587 locus_tag=TERTU_1468 product='response regulator receiver domain protein' protein_id=ACR13851.1 transl_table=11
CP001614	GenBank	CDS	1508839	1509402	+	1	.	codon_start=1 db_xref=GI:237683470 locus_tag=TERTU_1469 note='identified by match to protein family HMM PF01965; match to protein family HMM TIGR01382' product='intracellular protease, PfpI family' protein_id=ACR10734.1 transl_table=11
CP001614	GenBank	CDS	1509423	1511165	+	1	.	codon_start=1 db_xref=GI:237683894 locus_tag=TERTU_1470 note='identified by similarity to SP:P06149; match to protein family HMM PF01565; match to protein family HMM PF09330' product='putative D-lactate dehydrogenase' protein_id=ACR11158.1 transl_table=11
CP001614	GenBank	CDS	1511731	1512345	+	1	.	EC_number=2.5.1.18 codon_start=1 db_xref=GI:237687021 locus_tag=TERTU_1471 note='identified by match to protein family HMM PF02798' product='glutathione S-transferase III' protein_id=ACR14285.1 transl_table=11
CP001614	GenBank	CDS	1512392	1513816	+	1	.	codon_start=1 db_xref=GI:237687454 locus_tag=TERTU_1472 product='conserved hypothetical protein' protein_id=ACR14718.1 transl_table=11
CP001614	GenBank	CDS	1513905	1514999	+	1	.	codon_start=1 db_xref=GI:237687456 locus_tag=TERTU_1473 product='conserved hypothetical protein' protein_id=ACR14720.1 transl_table=11
CP001614	GenBank	CDS	1515001	1516209	+	1	.	codon_start=1 db_xref=GI:237685768 locus_tag=TERTU_1474 note='identified by match to protein family HMM PF00355; match to protein family HMM PF00848' product='ring hydroxylating dioxygenase, alpha subunit' protein_id=ACR13032.1 transl_table=11
CP001614	GenBank	CDS	1516202	1516693	+	1	.	codon_start=1 db_xref=GI:237686258 locus_tag=TERTU_1475 note='identified by match to protein family HMM PF00866' product='ring hydroxylating dioxygenase, beta subunit' protein_id=ACR13522.1 transl_table=11
CP001614	GenBank	CDS	1516715	1518604	+	1	.	codon_start=1 db_xref=GI:237685173 locus_tag=TERTU_1476 note='identified by match to protein family HMM PF00743' product='flavin-binding monooxygenase-like protein' protein_id=ACR12437.1 transl_table=11
CP001614	GenBank	CDS	1518746	1519639	+	1	.	codon_start=1 db_xref=GI:237686676 locus_tag=TERTU_1478 product='putative membrane protein' protein_id=ACR13940.1 transl_table=11
CP001614	GenBank	CDS	1519628	1520617	+	-1	.	codon_start=1 db_xref=GI:237685205 locus_tag=TERTU_1477 note='identified by match to protein family HMM PF00126; match to protein family HMM PF03466' product='transcriptional regulator, LysR family' protein_id=ACR12469.1 transl_table=11
CP001614	GenBank	CDS	1521194	1521331	+	-1	.	codon_start=1 db_xref=GI:237683739 locus_tag=TERTU_1479 note='identified by glimmer; putative' product='hypothetical protein' protein_id=ACR11003.1 transl_table=11
CP001614	GenBank	CDS	1521621	1522580	+	1	.	codon_start=1 db_xref=GI:237684219 locus_tag=TERTU_1480 note='identified by match to protein family HMM PF03480; match to protein family HMM TIGR00787' product='TRAP transporter solute receptor, DctP family protein' protein_id=ACR11483.1 transl_table=11
CP001614	GenBank	CDS	1522635	1523123	+	1	.	codon_start=1 db_xref=GI:237684940 locus_tag=TERTU_1481 note='identified by match to protein family HMM PF04290' product='TRAP transporter, DctQ family protein' protein_id=ACR12204.1 transl_table=11
CP001614	GenBank	CDS	1523123	1524427	+	1	.	codon_start=1 db_xref=GI:237685370 locus_tag=TERTU_1482 note='identified by match to protein family HMM PF06808; match to protein family HMM TIGR00786' product='TRAP transporter, DctM-like subunit family protein' protein_id=ACR12634.1 transl_table=11
CP001614	GenBank	CDS	1525128	1528958	+	1	.	codon_start=1 db_xref=GI:237683505 locus_tag=TERTU_1483 note='identified by match to protein family HMM PF00544; match to protein family HMM PF02839; match to protein family HMM PF03422' product='pectate lyase' protein_id=ACR10769.1 transl_table=11
CP001614	GenBank	CDS	1529203	1530471	+	1	.	codon_start=1 db_xref=GI:237684114 locus_tag=TERTU_1484 note='identified by match to protein family HMM PF01095' product=pectinesterase protein_id=ACR11378.1 transl_table=11
CP001614	GenBank	CDS	1530864	1533209	+	1	.	codon_start=1 db_xref=GI:237684957 locus_tag=TERTU_1485 note='identified by match to protein family HMM PF00652; match to protein family HMM PF03422; match to protein family HMM PF04616' product='glycoside hydrolase family 43 domain protein' protein_id=ACR12221.1 transl_table=11
CP001614	GenBank	CDS	1533435	1534229	+	-1	.	codon_start=1 db_xref=GI:237685040 locus_tag=TERTU_1486 note='identified by match to protein family HMM PF00106; match to protein family HMM PF08659' product='oxidoreductase, short chain dehydrogenase/reductase family' protein_id=ACR12304.1 transl_table=11
CP001614	GenBank	CDS	1534258	1535100	+	-1	.	codon_start=1 db_xref=GI:237685865 locus_tag=TERTU_1487 note='identified by match to protein family HMM PF04962' product='putative 5-keto 4-deoxyuronate isomerase' protein_id=ACR13129.1 transl_table=11
CP001614	GenBank	CDS	1535134	1537632	+	-1	.	EC_number=3.2.1.- codon_start=1 db_xref=GI:237683658 locus_tag=TERTU_1488 note='identified by match to protein family HMM PF07470' product='glycoside hydrolase family 105 domain protein' protein_id=ACR10922.1 transl_table=11
CP001614	GenBank	CDS	1537729	1540422	+	-1	.	codon_start=1 db_xref=GI:237684820 locus_tag=TERTU_1489 note='identified by match to protein family HMM PF00593; match to protein family HMM PF07715; match to protein family HMM TIGR01782' product='TonB-dependent receptor' protein_id=ACR12084.1 transl_table=11
CP001614	GenBank	CDS	1540798	1542201	+	-1	.	codon_start=1 db_xref=GI:237685733 locus_tag=TERTU_1491 note='identified by match to protein family HMM PF00295' product='glycoside hydrolase family 28 domain protein' protein_id=ACR12997.1 transl_table=11
CP001614	GenBank	CDS	1542330	1543112	+	-1	.	codon_start=1 db_xref=GI:237686177 locus_tag=TERTU_1492 note='identified by match to protein family HMM PF00392; match to protein family HMM PF07729' product='Uxu operon transcriptional regulator' protein_id=ACR13441.1 transl_table=11
CP001614	GenBank	CDS	1543464	1545047	+	1	.	EC_number=4.2.1.42 codon_start=1 db_xref=GI:237684121 locus_tag=TERTU_1493 note='identified by match to protein family HMM PF04295; match to protein family HMM PF08666' product='D-galactarate dehydratase' protein_id=ACR11385.1 transl_table=11
CP001614	GenBank	CDS	1545082	1546101	+	-1	.	codon_start=1 db_xref=GI:237683500 locus_tag=TERTU_1494 note='identified by match to protein family HMM PF00248' product='oxidoreductase, aldo/keto reductase family' protein_id=ACR10764.1 transl_table=11
CP001614	GenBank	CDS	1546205	1546972	+	-1	.	codon_start=1 db_xref=GI:237687371 locus_tag=TERTU_1495 note='identified by match to protein family HMM PF01614; match to protein family HMM PF09339' product='transcriptional regulator' protein_id=ACR14635.1 transl_table=11
CP001614	GenBank	CDS	1547031	1547921	+	-1	.	codon_start=1 db_xref=GI:237687111 locus_tag=TERTU_1497 note='identified by match to protein family HMM PF04909' product='amidohydrolase family protein' protein_id=ACR14375.1 transl_table=11
CP001614	GenBank	CDS	1547937	1550870	+	-1	.	EC_number=3.2.1.- codon_start=1 db_xref=GI:237684260 locus_tag=TERTU_1498 note='identified by match to protein family HMM PF01055' product='glycoside hydrolase family 31 domain protein' protein_id=ACR11524.1 transl_table=11
CP001614	GenBank	CDS	1550883	1552556	+	-1	.	codon_start=1 db_xref=GI:237685764 locus_tag=TERTU_1499 note='identified by match to protein family HMM PF02449' product='glycoside hydrolase family 35 domain protein' protein_id=ACR13028.1 transl_table=11
CP001614	GenBank	CDS	1552553	1554997	+	-1	.	codon_start=1 db_xref=GI:237683920 locus_tag=TERTU_1500 product=alpha-L-fucosidase protein_id=ACR11184.1 transl_table=11
CP001614	GenBank	CDS	1554972	1556495	+	-1	.	codon_start=1 db_xref=GI:237685571 locus_tag=TERTU_1501 note='identified by match to protein family HMM PF01266; match to protein family HMM PF04820' product='Tryptophan halogenase' protein_id=ACR12835.1 transl_table=11
CP001614	GenBank	CDS	1556544	1559396	+	-1	.	codon_start=1 db_xref=GI:237686728 locus_tag=TERTU_1502 note='identified by match to protein family HMM PF00593; match to protein family HMM PF07715; match to protein family HMM TIGR01782' product='TonB-dependent receptor' protein_id=ACR13992.1 transl_table=11
CP001614	GenBank	CDS	1560236	1563208	+	1	.	codon_start=1 db_xref=GI:237687393 locus_tag=TERTU_1504 note='identified by match to protein family HMM PF00593; match to protein family HMM PF07715' product='TonB-dependent receptor' protein_id=ACR14657.1 transl_table=11
CP001614	GenBank	CDS	1563779	1566736	+	-1	.	codon_start=1 db_xref=GI:237687012 locus_tag=TERTU_1505 note='identified by match to protein family HMM PF00593' product='outer membrane protein' protein_id=ACR14276.1 transl_table=11
CP001614	GenBank	CDS	1567264	1568019	+	1	.	codon_start=1 db_xref=GI:237686323 locus_tag=TERTU_1506 note='identified by match to protein family HMM PF00106' product='oxidoreductase, short chain dehydrogenase/reductase family' protein_id=ACR13587.1 transl_table=11
CP001614	GenBank	CDS	1568550	1569815	+	1	.	codon_start=1 db_xref=GI:237684469 locus_tag=TERTU_1507 note='identified by match to protein family HMM PF00563; match to protein family HMM PF01590' product='EAL domain protein' protein_id=ACR11733.1 transl_table=11
CP001614	GenBank	CDS	1570612	1573851	+	1	.	codon_start=1 db_xref=GI:237685440 locus_tag=TERTU_1509 note='identified by glimmer; putative' product='hypothetical protein' protein_id=ACR12704.1 transl_table=11
CP001614	GenBank	CDS	1574011	1574679	+	-1	.	codon_start=1 db_xref=GI:237686639 locus_tag=TERTU_1510 note='identified by match to protein family HMM PF01648' product='4'-phosphopantetheinyl transferase family protein' protein_id=ACR13903.1 transl_table=11
CP001614	GenBank	CDS	1574957	1575262	+	1	.	codon_start=1 db_xref=GI:237686038 locus_tag=TERTU_1511 note='identified by glimmer; putative' product='hypothetical protein' protein_id=ACR13302.1 transl_table=11
CP001614	GenBank	CDS	1576029	1576787	+	1	.	codon_start=1 db_xref=GI:237683413 locus_tag=TERTU_1512 note='identified by match to protein family HMM PF00149' product='Ser/Thr protein phosphatase family protein' protein_id=ACR10677.1 transl_table=11
CP001614	GenBank	CDS	1577017	1577286	+	-1	.	codon_start=1 db_xref=GI:237687138 locus_tag=TERTU_1513 note='identified by match to protein family HMM PF01722' product='BolA family protein' protein_id=ACR14402.1 transl_table=11
CP001614	GenBank	CDS	1577536	1577862	+	-1	.	codon_start=1 db_xref=GI:237683854 locus_tag=TERTU_1515 note='identified by match to protein family HMM PF00462; match to protein family HMM TIGR00365' product='glutaredoxin family protein' protein_id=ACR11118.1 transl_table=11
CP001614	GenBank	CDS	1577886	1578632	+	-1	.	codon_start=1 db_xref=GI:237683373 locus_tag=TERTU_1516 note='identified by match to protein family HMM PF00023; match to protein family HMM PF00581' product='conserved hypothetical protein' protein_id=ACR10637.1 transl_table=11
CP001614	GenBank	CDS	1578629	1579219	+	-1	.	codon_start=1 db_xref=GI:237685132 gene=nifQ locus_tag=TERTU_1517 note='identified by match to protein family HMM PF04891' product='nitrogen fixation protein, NifQ' protein_id=ACR12396.1 transl_table=11
CP001614	GenBank	CDS	1579219	1579635	+	-1	.	codon_start=1 db_xref=GI:237685858 locus_tag=TERTU_1518 note='identified by match to protein family HMM PF03960; match to protein family HMM TIGR01616' product='nitrogenase-associated protein' protein_id=ACR13122.1 transl_table=11
CP001614	GenBank	CDS	1579635	1579913	+	-1	.	codon_start=1 db_xref=GI:237686313 locus_tag=TERTU_1519 note='identified by similarity to SP:P11054; match to protein family HMM PF00037' product='ferredoxin-like protein in nif region' protein_id=ACR13577.1 transl_table=11
CP001614	GenBank	CDS	1579941	1581437	+	-1	.	codon_start=1 db_xref=GI:237686986 gene=nifB locus_tag=TERTU_1520 note='identified by match to protein family HMM PF02579; match to protein family HMM PF04055; match to protein family HMM TIGR01290' product='nitrogenase cofactor biosynthesis protein NifB' protein_id=ACR14250.1 transl_table=11
CP001614	GenBank	CDS	1581757	1583343	+	-1	.	codon_start=1 db_xref=GI:237687308 gene=nifA locus_tag=TERTU_1521 note='identified by match to protein family HMM PF00158; match to protein family HMM PF01590; match to protein family HMM PF02954; match to protein family HMM PF07728; match to protein family HMM TIGR01817' product='Nif-specific regulatory protein' protein_id=ACR14572.1 transl_table=11
CP001614	GenBank	CDS	1583400	1585010	+	-1	.	codon_start=1 db_xref=GI:237687078 gene=nifL locus_tag=TERTU_1522 note='identified by match to protein family HMM PF00989; match to protein family HMM PF02518; match to protein family HMM PF08447; match to protein family HMM PF08448; match to protein family HMM TIGR00229; match to protein family HMM TIGR02938' product='nitrogen fixation negative regulator NifL' protein_id=ACR14342.1 transl_table=…
CP001614	GenBank	CDS	1585406	1585987	+	1	.	codon_start=1 db_xref=GI:237683818 locus_tag=TERTU_1524 note='identified by similarity to SP:Q56589; match to protein family HMM PF02508; match to protein family HMM TIGR01943' product='electron transport complex, RnfABCDGE type, A subunit' protein_id=ACR11082.1 transl_table=11
CP001614	GenBank	CDS	1586030	1586557	+	1	.	codon_start=1 db_xref=GI:237684395 locus_tag=TERTU_1525 note='identified by similarity to SP:P46050; match to protein family HMM PF00037; match to protein family HMM PF04060; match to protein family HMM TIGR01944' product='electron transport complex, RnfABCDGE type, B subunit' protein_id=ACR11659.1 transl_table=11
CP001614	GenBank	CDS	1586731	1588248	+	1	.	codon_start=1 db_xref=GI:237685331 locus_tag=TERTU_1526 note='identified by similarity to SP:Q52716; match to protein family HMM PF01512; match to protein family HMM TIGR01945' product='electron transport complex, RnfABCDGE type, C subunit' protein_id=ACR12595.1 transl_table=11
CP001614	GenBank	CDS	1588245	1589345	+	1	.	codon_start=1 db_xref=GI:237686356 locus_tag=TERTU_1527 note='identified by similarity to SP:Q52715; match to protein family HMM PF03116; match to protein family HMM TIGR01946' product='electron transport complex, RnfABCDGE type, D subunit' protein_id=ACR13620.1 transl_table=11
CP001614	GenBank	CDS	1589342	1589998	+	1	.	codon_start=1 db_xref=GI:237686903 locus_tag=TERTU_1528 note='identified by similarity to SP:P97054; match to protein family HMM PF04205; match to protein family HMM TIGR01947' product='electron transport complex, RnfABCDGE type, G subunit' protein_id=ACR14167.1 transl_table=11
CP001614	GenBank	CDS	1589995	1590756	+	1	.	codon_start=1 db_xref=GI:237687537 locus_tag=TERTU_1529 note='identified by similarity to SP:P77179; match to protein family HMM PF02508; match to protein family HMM TIGR01948' product='electron transport complex, RnfABCDGE type, E subunit' protein_id=ACR14801.1 transl_table=11
CP001614	GenBank	CDS	1591080	1591346	+	1	.	codon_start=1 db_xref=GI:237683372 locus_tag=TERTU_1530 note='identified by match to protein family HMM PF03658' product='putative protein rnfH' protein_id=ACR10636.1 transl_table=11
CP001614	GenBank	CDS	1591696	1592421	+	1	.	codon_start=1 db_xref=GI:237683980 locus_tag=TERTU_1531 note='identified by match to protein family HMM PF02579' product='dinitrogenase iron-molybdenum cofactor' protein_id=ACR11244.1 transl_table=11
CP001614	GenBank	CDS	1592528	1593601	+	-1	.	EC_number=3.6.3.29 codon_start=1 db_xref=GI:237683479 gene=modC locus_tag=TERTU_1532 note='identified by match to protein family HMM PF00005; match to protein family HMM PF03459; match to protein family HMM TIGR02142' product='molybdate ABC transporter, ATP-binding protein' protein_id=ACR10743.1 transl_table=11
CP001614	GenBank	CDS	1593607	1594299	+	-1	.	codon_start=1 db_xref=GI:237683951 gene=modB locus_tag=TERTU_1533 note='identified by match to protein family HMM PF00528; match to protein family HMM TIGR02141' product='molybdate ABC transporter, permease protein' protein_id=ACR11215.1 transl_table=11
CP001614	GenBank	CDS	1594311	1595072	+	-1	.	codon_start=1 db_xref=GI:237684659 gene=modA locus_tag=TERTU_1534 note='identified by match to protein family HMM PF01547; match to protein family HMM TIGR01256' product='molybdate ABC transporter, periplasmic molybdate-binding protein' protein_id=ACR11923.1 transl_table=11
CP001614	GenBank	CDS	1595454	1596017	+	-1	.	codon_start=1 db_xref=GI:237685142 locus_tag=TERTU_1535 product='conserved hypothetical protein' protein_id=ACR12406.1 transl_table=11
CP001614	GenBank	CDS	1596056	1596904	+	-1	.	codon_start=1 db_xref=GI:237686431 locus_tag=TERTU_1536 product='conserved hypothetical protein' protein_id=ACR13695.1 transl_table=11
CP001614	GenBank	CDS	1597309	1598187	+	1	.	EC_number=1.18.6.1 codon_start=1 db_xref=GI:237685316 gene=nifH locus_tag=TERTU_1537 note='identified by match to protein family HMM PF00142; match to protein family HMM TIGR01287' product='nitrogenase iron protein' protein_id=ACR12580.1 transl_table=11
CP001614	GenBank	CDS	1598306	1599787	+	1	.	EC_number=1.18.6.1 codon_start=1 db_xref=GI:237684411 gene=nifD locus_tag=TERTU_1538 note='identified by match to protein family HMM PF00148; match to protein family HMM TIGR01282; match to protein family HMM TIGR01862' product='nitrogenase molybdenum-iron protein alpha chain' protein_id=ACR11675.1 transl_table=11
CP001614	GenBank	CDS	1599929	1601500	+	1	.	EC_number=1.18.6.1 codon_start=1 db_xref=GI:237686946 gene=nifK locus_tag=TERTU_1539 note='identified by match to protein family HMM PF00148; match to protein family HMM TIGR01286' product='nitrogenase molybdenum-iron protein beta chain' protein_id=ACR14210.1 transl_table=11
CP001614	GenBank	CDS	1601745	1601954	+	1	.	codon_start=1 db_xref=GI:237685338 gene=nifT locus_tag=TERTU_1540 note='identified by match to protein family HMM PF06988; match to protein family HMM TIGR02934' product='nitrogen fixation protein' protein_id=ACR12602.1 transl_table=11
CP001614	GenBank	CDS	1601970	1602674	+	1	.	codon_start=1 db_xref=GI:237683598 locus_tag=TERTU_1541 note='identified by match to protein family HMM PF02579' product='nitrogenase iron-molybdenum cofactor' protein_id=ACR10862.1 transl_table=11
CP001614	GenBank	CDS	1602674	1602940	+	1	.	codon_start=1 db_xref=GI:237685723 locus_tag=TERTU_1542 product='conserved hypothetical protein' protein_id=ACR12987.1 transl_table=11
CP001614	GenBank	CDS	1602950	1603711	+	1	.	codon_start=1 db_xref=GI:237684705 locus_tag=TERTU_1543 note='identified by match to protein family HMM PF01816; match to protein family HMM PF05484' product='leucine rich repeat domain protein' protein_id=ACR11969.1 transl_table=11
CP001614	GenBank	CDS	1604115	1604564	+	1	.	codon_start=1 db_xref=GI:237687422 locus_tag=TERTU_1544 note='identified by glimmer; putative' product='hypothetical protein' protein_id=ACR14686.1 transl_table=11
CP001614	GenBank	CDS	1604594	1604812	+	1	.	codon_start=1 db_xref=GI:237685926 locus_tag=TERTU_1545 note='identified by match to protein family HMM PF07862' product='putative nitrogen fixation protein' protein_id=ACR13190.1 transl_table=11
CP001614	GenBank	CDS	1604862	1605245	+	-1	.	codon_start=1 db_xref=GI:237686933 locus_tag=TERTU_1546 product='nitrogen fixation-related protein' protein_id=ACR14197.1 transl_table=11
CP001614	GenBank	CDS	1605630	1606280	+	-1	.	codon_start=1 db_xref=GI:237687326 locus_tag=TERTU_1547 product='putative peptidase S16, lon domain protein' protein_id=ACR14590.1 transl_table=11
CP001614	GenBank	CDS	1606546	1607169	+	-1	.	codon_start=1 db_xref=GI:237685443 locus_tag=TERTU_1548 product='putative glutathione S-transferase' protein_id=ACR12707.1 transl_table=11
CP001614	GenBank	CDS	1607169	1607804	+	-1	.	codon_start=1 db_xref=GI:237683476 locus_tag=TERTU_1549 product='putative alkylated DNA repair protein' protein_id=ACR10740.1 transl_table=11
CP001614	GenBank	CDS	1608212	1608832	+	-1	.	codon_start=1 db_xref=GI:237686825 locus_tag=TERTU_1552 note='identified by glimmer; putative' product='hypothetical protein' protein_id=ACR14089.1 transl_table=11
CP001614	GenBank	CDS	1608840	1609169	+	-1	.	codon_start=1 db_xref=GI:237687408 locus_tag=TERTU_1553 product='conserved hypothetical protein' protein_id=ACR14672.1 transl_table=11
CP001614	GenBank	CDS	1609217	1609498	+	1	.	codon_start=1 db_xref=GI:237684049 locus_tag=TERTU_1554 product='conserved hypothetical protein' protein_id=ACR11313.1 transl_table=11
CP001614	GenBank	CDS	1609544	1609750	+	-1	.	codon_start=1 db_xref=GI:237686602 locus_tag=TERTU_1555 product='conserved hypothetical protein' protein_id=ACR13866.1 transl_table=11
CP001614	GenBank	CDS	1609771	1610325	+	-1	.	codon_start=1 db_xref=GI:237683849 locus_tag=TERTU_1556 product='leucine rich repeat domain protein' protein_id=ACR11113.1 transl_table=11
CP001614	GenBank	CDS	1610524	1610790	+	-1	.	codon_start=1 db_xref=GI:237684408 locus_tag=TERTU_1557 product='conserved hypothetical protein' protein_id=ACR11672.1 transl_table=11
CP001614	GenBank	CDS	1610892	1611236	+	-1	.	codon_start=1 db_xref=GI:237686615 locus_tag=TERTU_1558 note='identified by match to protein family HMM PF02579' product='dinitrogenase iron-molybdenum cofactor' protein_id=ACR13879.1 transl_table=11
CP001614	GenBank	CDS	1611229	1612935	+	-1	.	codon_start=1 db_xref=GI:237687135 locus_tag=TERTU_1559 note='identified by match to protein family HMM PF00004' product='ATPase, AAA family' protein_id=ACR14399.1 transl_table=11
CP001614	GenBank	CDS	1612953	1614065	+	-1	.	EC_number=1.4.1.1 codon_start=1 db_xref=GI:237685697 gene=ald locus_tag=TERTU_1560 note='identified by match to protein family HMM PF01262; match to protein family HMM PF05222; match to protein family HMM TIGR00518' product='alanine dehydrogenase' protein_id=ACR12961.1 transl_table=11
CP001614	GenBank	CDS	1614273	1615463	+	1	.	codon_start=1 db_xref=GI:237686148 locus_tag=TERTU_1561 note='identified by match to protein family HMM PF05940' product='NnrS protein' protein_id=ACR13412.1 transl_table=11
CP001614	GenBank	CDS	1615466	1617136	+	1	.	codon_start=1 db_xref=GI:237683589 locus_tag=TERTU_1562 product='putative nitroreductase' protein_id=ACR10853.1 transl_table=11
CP001614	GenBank	CDS	1617117	1617470	+	1	.	codon_start=1 db_xref=GI:237684036 locus_tag=TERTU_1563 product='conserved hypothetical protein' protein_id=ACR11300.1 transl_table=11
CP001614	GenBank	CDS	1617454	1618425	+	1	.	codon_start=1 db_xref=GI:237687327 locus_tag=TERTU_1564 note='identified by match to protein family HMM PF04016' product='conserved hypothetical protein' protein_id=ACR14591.1 transl_table=11
CP001614	GenBank	CDS	1618430	1618840	+	1	.	codon_start=1 db_xref=GI:237683993 locus_tag=TERTU_1565 note='identified by glimmer; putative' product='hypothetical protein' protein_id=ACR11257.1 transl_table=11
CP001614	GenBank	CDS	1618911	1620191	+	-1	.	codon_start=1 db_xref=GI:237686932 locus_tag=TERTU_1566 product='ferredoxin-like protein' protein_id=ACR14196.1 transl_table=11
CP001614	GenBank	CDS	1620248	1620724	+	-1	.	codon_start=1 db_xref=GI:237686387 gene=bfr_2 locus_tag=TERTU_1567 note='identified by match to protein family HMM PF00210; match to protein family HMM TIGR00754' product=bacterioferritin protein_id=ACR13651.1 transl_table=11
CP001614	GenBank	CDS	1620721	1620930	+	-1	.	codon_start=1 db_xref=GI:237685550 gene=bfd locus_tag=TERTU_1568 product='bacterioferritin-associated ferredoxin' protein_id=ACR12814.1 transl_table=11
CP001614	GenBank	CDS	1621188	1621580	+	1	.	codon_start=1 db_xref=GI:237684959 locus_tag=TERTU_1569 note='identified by match to protein family HMM TIGR02481' product='hemerythrin metal-binding domain protein' protein_id=ACR12223.1 transl_table=11
CP001614	GenBank	CDS	1621583	1622347	+	1	.	codon_start=1 db_xref=GI:237685437 locus_tag=TERTU_1570 note='identified by match to protein family HMM PF00023; match to protein family HMM PF00581' product='rhodanese/ankyrin domain protein' protein_id=ACR12701.1 transl_table=11
CP001614	GenBank	CDS	1622355	1622735	+	1	.	codon_start=1 db_xref=GI:237684826 locus_tag=TERTU_1571 note='identified by match to protein family HMM PF01272' product='transcription elongation factor GreA' protein_id=ACR12090.1 transl_table=11
CP001614	GenBank	CDS	1622771	1622989	+	-1	.	codon_start=1 db_xref=GI:237687364 locus_tag=TERTU_1572 product='conserved hypothetical protein' protein_id=ACR14628.1 transl_table=11
CP001614	GenBank	CDS	1623523	1623849	+	-1	.	codon_start=1 db_xref=GI:237686451 locus_tag=TERTU_1574 product='conserved hypothetical protein' protein_id=ACR13715.1 transl_table=11
CP001614	GenBank	CDS	1624162	1624635	+	1	.	codon_start=1 db_xref=GI:237685999 locus_tag=TERTU_1575 note='identified by match to protein family HMM PF02579' product='dinitrogenase iron-molybdenum cofactor' protein_id=ACR13263.1 transl_table=11
CP001614	GenBank	CDS	1624638	1624892	+	1	.	codon_start=1 db_xref=GI:237684978 locus_tag=TERTU_1576 note='identified by glimmer; putative' product='hypothetical protein' protein_id=ACR12242.1 transl_table=11
CP001614	GenBank	CDS	1625049	1626464	+	1	.	codon_start=1 db_xref=GI:237686606 gene=nifE locus_tag=TERTU_1577 note='identified by match to protein family HMM PF00148; match to protein family HMM TIGR01283' product='nitrogenase MoFe cofactor biosynthesis protein NifE' protein_id=ACR13870.1 transl_table=11
CP001614	GenBank	CDS	1626468	1627853	+	1	.	codon_start=1 db_xref=GI:237686989 gene=nifN locus_tag=TERTU_1578 note='identified by match to protein family HMM PF00148; match to protein family HMM TIGR01285' product='nitrogenase molybdenum-iron cofactor biosynthesis protein NifN' protein_id=ACR14253.1 transl_table=11
CP001614	GenBank	CDS	1627856	1628323	+	1	.	codon_start=1 db_xref=GI:237687448 gene=nifX locus_tag=TERTU_1579 note='identified by match to protein family HMM PF02579' product='nitrogen fixation protein NifX' protein_id=ACR14712.1 transl_table=11
CP001614	GenBank	CDS	1628341	1628811	+	1	.	codon_start=1 db_xref=GI:237686162 locus_tag=TERTU_1580 note='identified by match to protein family HMM PF03270; match to protein family HMM TIGR02935' product='putative nitrogen fixation protein' protein_id=ACR13426.1 transl_table=11
CP001614	GenBank	CDS	1628845	1629051	+	1	.	codon_start=1 db_xref=GI:237686363 locus_tag=TERTU_1581 note='identified by match to protein family HMM PF05082' product='conserved hypothetical protein' protein_id=ACR13627.1 transl_table=11
CP001614	GenBank	CDS	1629084	1629389	+	1	.	codon_start=1 db_xref=GI:237683462 gene=fdxB locus_tag=TERTU_1582 note='identified by match to protein family HMM PF00037; match to protein family HMM TIGR02936' product='ferredoxin III, nif-specific' protein_id=ACR10726.1 transl_table=11
CP001614	GenBank	CDS	1629568	1629888	+	1	.	codon_start=1 db_xref=GI:237684290 locus_tag=TERTU_1583 note='identified by similarity to SP:P07324' product='ferredoxin, 2Fe-2S' protein_id=ACR11554.1 transl_table=11
CP001614	GenBank	CDS	1629920	1630429	+	1	.	codon_start=1 db_xref=GI:237686693 locus_tag=TERTU_1584 product='conserved hypothetical protein' protein_id=ACR13957.1 transl_table=11
CP001614	GenBank	CDS	1630429	1630794	+	1	.	codon_start=1 db_xref=GI:237687155 locus_tag=TERTU_1585 product='conserved hypothetical protein' protein_id=ACR14419.1 transl_table=11
CP001614	GenBank	CDS	1631328	1631597	+	-1	.	codon_start=1 db_xref=GI:237687405 locus_tag=TERTU_1586 note='identified by similarity to GB:AAZ46233.1' product='conserved hypothetical protein' protein_id=ACR14669.1 transl_table=11
CP001614	GenBank	CDS	1631829	1632152	+	1	.	codon_start=1 db_xref=GI:237687400 locus_tag=TERTU_1587 note='identified by match to protein family HMM PF01521; match to protein family HMM TIGR00049' product='iron-sulfur cluster assembly accessory protein' protein_id=ACR14664.1 transl_table=11
CP001614	GenBank	CDS	1632208	1633161	+	1	.	codon_start=1 db_xref=GI:237687387 gene=nifU locus_tag=TERTU_1588 note='identified by match to protein family HMM PF01106; match to protein family HMM PF01592; match to protein family HMM PF04324; match to protein family HMM TIGR02000' product='Fe-S cluster assembly protein NifU' protein_id=ACR14651.1 transl_table=11
CP001614	GenBank	CDS	1633163	1634371	+	1	.	EC_number=2.8.1.7 codon_start=1 db_xref=GI:237686805 gene=nifS locus_tag=TERTU_1589 note='identified by match to protein family HMM PF00266; match to protein family HMM PF01212; match to protein family HMM TIGR03402' product='cysteine desulfurase NifS' protein_id=ACR14069.1 transl_table=11
CP001614	GenBank	CDS	1634809	1635957	+	1	.	EC_number=2.3.3.14 codon_start=1 db_xref=GI:237684075 gene=nifV locus_tag=TERTU_1590 note='identified by similarity to SP:P05342; match to protein family HMM PF00682; match to protein family HMM TIGR02660' product='homocitrate synthase' protein_id=ACR11339.1 transl_table=11
CP001614	GenBank	CDS	1635960	1636781	+	1	.	codon_start=1 db_xref=GI:237683473 gene=nifP locus_tag=TERTU_1591 note='identified by match to protein family HMM PF00132; match to protein family HMM TIGR01172' product='serine acetyltransferase NifP' protein_id=ACR10737.1 transl_table=11
CP001614	GenBank	CDS	1636825	1637358	+	1	.	codon_start=1 db_xref=GI:237686552 locus_tag=TERTU_1592 product='conserved hypothetical protein' protein_id=ACR13816.1 transl_table=11
CP001614	GenBank	CDS	1637358	1637687	+	1	.	codon_start=1 db_xref=GI:237687133 gene=nifW locus_tag=TERTU_1593 note='identified by match to protein family HMM PF03206' product='nitrogen fixation protein NifW' protein_id=ACR14397.1 transl_table=11
CP001614	GenBank	CDS	1637693	1638133	+	1	.	codon_start=1 db_xref=GI:237685663 gene=nifZ locus_tag=TERTU_1594 note='identified by match to protein family HMM PF04319' product='nitrogen fixation protein NifZ' protein_id=ACR12927.1 transl_table=11
CP001614	GenBank	CDS	1638166	1639047	+	1	.	codon_start=1 db_xref=GI:237686104 gene=nifM locus_tag=TERTU_1595 note='identified by similarity to SP:P23119; match to protein family HMM PF00639; match to protein family HMM TIGR02933' product='nitrogen fixation protein NifM' protein_id=ACR13368.1 transl_table=11
CP001614	GenBank	CDS	1639040	1640335	+	1	.	codon_start=1 db_xref=GI:237686761 gene=clpX_1 locus_tag=TERTU_1596 note='identified by match to protein family HMM PF00004; match to protein family HMM PF06689; match to protein family HMM PF07724; match to protein family HMM TIGR00382' product='ATP-dependent Clp protease, ATP-binding subunit ClpX' protein_id=ACR14025.1 transl_table=11
CP001614	GenBank	CDS	1640523	1641065	+	1	.	codon_start=1 db_xref=GI:237687030 locus_tag=TERTU_1597 note='identified by match to protein family HMM PF00258; match to protein family HMM TIGR01752' product=flavodoxin protein_id=ACR14294.1 transl_table=11
CP001614	GenBank	CDS	1641443	1644310	+	1	.	codon_start=1 db_xref=GI:237683433 locus_tag=TERTU_1599 note='identified by similarity to SP:P23030; match to protein family HMM PF00331; match to protein family HMM PF02018; match to protein family HMM PF03422' product=xylanase protein_id=ACR10697.1 transl_table=11
CP001614	GenBank	CDS	1644753	1647263	+	1	.	codon_start=1 db_xref=GI:237684709 locus_tag=TERTU_1601 note='identified by match to protein family HMM PF00072; match to protein family HMM PF00563; match to protein family HMM PF00990; match to protein family HMM TIGR00229; match to protein family HMM TIGR00254' product='PAS/GGDEF/EAL domain protein' protein_id=ACR11973.1 transl_table=11
CP001614	GenBank	CDS	1647260	1649473	+	-1	.	codon_start=1 db_xref=GI:237685079 locus_tag=TERTU_1600 note='identified by match to protein family HMM PF00072; match to protein family HMM PF00512; match to protein family HMM PF02518' product='sensory box histidine kinase/response regulator' protein_id=ACR12343.1 transl_table=11
CP001614	GenBank	CDS	1649687	1650421	+	-1	.	codon_start=1 db_xref=GI:237685665 locus_tag=TERTU_1602 note='identified by match to protein family HMM PF00226' product='DnaJ domain protein' protein_id=ACR12929.1 transl_table=11
CP001614	GenBank	CDS	1650421	1651905	+	-1	.	EC_number=3.6.1.11 codon_start=1 db_xref=GI:237687038 locus_tag=TERTU_1603 note='identified by match to protein family HMM PF02541' product=exopolyphosphatase protein_id=ACR14302.1 transl_table=11
CP001614	GenBank	CDS	1651944	1652765	+	1	.	codon_start=1 db_xref=GI:237684363 locus_tag=TERTU_1604 product='conserved hypothetical protein' protein_id=ACR11627.1 transl_table=11
CP001614	GenBank	CDS	1652929	1653582	+	1	.	EC_number=1.8.4.11 codon_start=1 db_xref=GI:237683885 gene=msrA locus_tag=TERTU_1605 note='identified by match to protein family HMM PF01625; match to protein family HMM TIGR00401' product='methionine-S-sulfoxide reductase domain protein' protein_id=ACR11149.1 transl_table=11
CP001614	GenBank	CDS	1653607	1654509	+	1	.	codon_start=1 db_xref=GI:237683767 locus_tag=TERTU_1606 product='putative lipoprotein' protein_id=ACR11031.1 transl_table=11
CP001614	GenBank	CDS	1654551	1655216	+	-1	.	codon_start=1 db_xref=GI:237687512 locus_tag=TERTU_1607 note='identified by match to protein family HMM PF00990; match to protein family HMM TIGR00254' product='response regulator receiver domain protein' protein_id=ACR14776.1 transl_table=11
CP001614	GenBank	CDS	1655235	1656422	+	-1	.	codon_start=1 db_xref=GI:237686123 gene=nspC locus_tag=TERTU_1608 note='identified by match to protein family HMM PF00278; match to protein family HMM TIGR01047' product='carboxynorspermidine decarboxylase' protein_id=ACR13387.1 transl_table=11
CP001614	GenBank	CDS	1656422	1657621	+	-1	.	EC_number=1.5.1.7 codon_start=1 db_xref=GI:237684500 gene=lys1 locus_tag=TERTU_1609 note='identified by match to protein family HMM PF03435' product='saccharopine dehydrogenase' protein_id=ACR11764.1 transl_table=11
CP001614	GenBank	CDS	1657641	1659560	+	-1	.	EC_number=4.1.1.19 codon_start=1 db_xref=GI:239918944 gene=speA locus_tag=TERTU_1610 note='identified by match to protein family HMM PF00278; match to protein family HMM PF02784; match to protein family HMM TIGR01273' product='arginine 2-monooxygenase' protein_id=ACR12004.2 transl_table=11
CP001614	GenBank	CDS	1660202	1660519	+	-1	.	codon_start=1 db_xref=GI:237684269 locus_tag=TERTU_1612 product='putative Sigma 54 modulation protein/ribosomal protein S30EA' protein_id=ACR11533.1 transl_table=11
CP001614	GenBank	CDS	1660916	1661842	+	1	.	codon_start=1 db_xref=GI:237687531 locus_tag=TERTU_1614 note='identified by match to protein family HMM PF01370; match to protein family HMM PF08338; match to protein family HMM TIGR01777' product='conserved hypothetical protein' protein_id=ACR14795.1 transl_table=11
CP001614	GenBank	CDS	1662098	1662622	+	1	.	codon_start=1 db_xref=GI:237685505 gene=ibpA_1 locus_tag=TERTU_1615 note='identified by match to protein family HMM PF00011' product='small heat shock protein IbpA' protein_id=ACR12769.1 transl_table=11
CP001614	GenBank	CDS	1662685	1663323	+	1	.	codon_start=1 db_xref=GI:237684555 locus_tag=TERTU_1616 note='identified by match to protein family HMM PF08241; match to protein family HMM PF08242' product='putative methyltransferase' protein_id=ACR11819.1 transl_table=11
CP001614	GenBank	CDS	1663439	1664428	+	-1	.	codon_start=1 db_xref=GI:237686043 locus_tag=TERTU_1617 note='identified by match to protein family HMM PF00165; match to protein family HMM PF01965' product='transcriptional regulator, AraC family' protein_id=ACR13307.1 transl_table=11
CP001614	GenBank	CDS	1664519	1666438	+	1	.	codon_start=1 db_xref=GI:237686279 locus_tag=TERTU_1618 note='identified by match to protein family HMM PF00109; match to protein family HMM PF02801' product='beta-ketoacyl synthase' protein_id=ACR13543.1 transl_table=11
CP001614	GenBank	CDS	1666448	1667050	+	1	.	codon_start=1 db_xref=GI:237684567 locus_tag=TERTU_1619 note='identified by match to protein family HMM PF01381; match to protein family HMM PF07883' product='DNA-binding protein' protein_id=ACR11831.1 transl_table=11
CP001614	GenBank	CDS	1667185	1669347	+	1	.	EC_number=4.2.1.17 EC_number=5.3.3.8 EC_number=1.1.1.35 EC_number=5.1.2.3 codon_start=1 db_xref=GI:237685407 gene=fadB locus_tag=TERTU_1620 note='identified by similarity to SP:P28793; match to protein family HMM PF00378; match to protein family HMM PF00725; match to protein family HMM PF02737; match to protein family HMM TIGR02437' product='fatty oxidation complex, alpha subunit FadB' protein_id…
CP001614	GenBank	CDS	1669352	1670527	+	1	.	EC_number=2.3.1.16 codon_start=1 db_xref=GI:237683635 gene=fadA locus_tag=TERTU_1621 note='identified by similarity to SP:P28790; match to protein family HMM PF00108; match to protein family HMM PF02803; match to protein family HMM TIGR01930; match to protein family HMM TIGR02445' product='acetyl-CoA C-acyltransferase FadA' protein_id=ACR10899.1 transl_table=11
CP001614	GenBank	tRNA	1670713	1670797	+	1	.	locus_tag=TERTU_1622 product=tRNA-Leu
CP001614	GenBank	CDS	1670841	1672166	+	1	.	EC_number=5.2.1.8 codon_start=1 db_xref=GI:237683968 gene=tig locus_tag=TERTU_1623 note='identified by match to protein family HMM PF00254; match to protein family HMM PF05697; match to protein family HMM PF05698; match to protein family HMM TIGR00115' product='trigger factor' protein_id=ACR11232.1 transl_table=11
CP001614	GenBank	CDS	1672516	1673160	+	1	.	EC_number=3.4.21.92 codon_start=1 db_xref=GI:237684355 gene=clpP locus_tag=TERTU_1624 note='identified by match to protein family HMM PF00574; match to protein family HMM TIGR00493' product='ATP-dependent Clp protease, proteolytic subunit ClpP' protein_id=ACR11619.1 transl_table=11
CP001614	GenBank	CDS	1673370	1674659	+	1	.	codon_start=1 db_xref=GI:237687270 gene=clpX_2 locus_tag=TERTU_1625 note='identified by match to protein family HMM PF00004; match to protein family HMM PF06689; match to protein family HMM PF07724; match to protein family HMM TIGR00382' product='ATP-dependent Clp protease, ATP-binding subunit ClpX' protein_id=ACR14534.1 transl_table=11
CP001614	GenBank	CDS	1674922	1677342	+	1	.	EC_number=3.4.21.53 codon_start=1 db_xref=GI:237685530 gene=lon locus_tag=TERTU_1626 note='identified by match to protein family HMM PF00004; match to protein family HMM PF02190; match to protein family HMM PF05362; match to protein family HMM PF07728; match to protein family HMM TIGR00763' product='endopeptidase LA' protein_id=ACR12794.1 transl_table=11
CP001614	GenBank	CDS	1677622	1677894	+	1	.	codon_start=1 db_xref=GI:239918950 locus_tag=TERTU_1627 note='identified by match to protein family HMM PF00216' product='DNA-binding protein HU-beta' protein_id=ACR13101.2 transl_table=11
CP001614	GenBank	CDS	1678156	1680030	+	1	.	codon_start=1 db_xref=GI:237683903 locus_tag=TERTU_1628 note='identified by match to protein family HMM PF00639' product='putative PPIC-type PPIASE domain protein, peptidyl-prolyl cis-trans isomerase' protein_id=ACR11167.1 transl_table=11
CP001614	GenBank	CDS	1680099	1680950	+	-1	.	EC_number=5.1.1.3 codon_start=1 db_xref=GI:237683438 gene=murI locus_tag=TERTU_1629 note='identified by match to protein family HMM PF01177; match to protein family HMM TIGR00067' product='glutamate racemase' protein_id=ACR10702.1 transl_table=11
CP001614	GenBank	CDS	1681034	1682467	+	1	.	codon_start=1 db_xref=GI:237685382 locus_tag=TERTU_1630 note='identified by match to protein family HMM PF02646' product='conserved hypothetical protein' protein_id=ACR12646.1 transl_table=11
CP001614	GenBank	CDS	1682471	1682914	+	1	.	codon_start=1 db_xref=GI:237684698 locus_tag=TERTU_1631 product='conserved hypothetical protein' protein_id=ACR11962.1 transl_table=11
CP001614	GenBank	CDS	1682981	1684075	+	-1	.	EC_number=2.1.1.35 codon_start=1 db_xref=GI:237686461 gene=trmA locus_tag=TERTU_1632 note='identified by similarity to SP:P23003; match to protein family HMM PF05958; match to protein family HMM TIGR02143' product=tRNA-methyltransferase protein_id=ACR13725.1 transl_table=11
CP001614	GenBank	CDS	1685189	1685872	+	-1	.	codon_start=1 db_xref=GI:237687104 locus_tag=TERTU_1635 note='identified by match to protein family HMM PF01027' product='inner membrane protein YccA' protein_id=ACR14368.1 transl_table=11
CP001614	GenBank	CDS	1686037	1686729	+	-1	.	codon_start=1 db_xref=GI:237686768 locus_tag=TERTU_1636 product='ribonucleotide reductase, alpha subunit' protein_id=ACR14032.1 transl_table=11
CP001614	GenBank	CDS	1686740	1688899	+	-1	.	EC_number=1.17.4.1 codon_start=1 db_xref=GI:237684341 locus_tag=TERTU_1637 note='identified by match to protein family HMM PF02867; match to protein family HMM TIGR02504' product='ribonucleoside-diphosphate reductase, adenosylcobalamin-dependent' protein_id=ACR11605.1 transl_table=11
CP001614	GenBank	CDS	1689583	1690065	+	1	.	codon_start=1 db_xref=GI:237686188 locus_tag=TERTU_1639 note='identified by match to protein family HMM PF05638' product='type VI secretion system effector, Hcp1 family' protein_id=ACR13452.1 transl_table=11
CP001614	GenBank	CDS	1690279	1692273	+	1	.	codon_start=1 db_xref=GI:237685493 locus_tag=TERTU_1640 note='identified by match to protein family HMM PF04524; match to protein family HMM TIGR01646; match to protein family HMM TIGR03361' product='type VI secretion system Vgr family protein' protein_id=ACR12757.1 transl_table=11
CP001614	GenBank	CDS	1692285	1692845	+	1	.	codon_start=1 db_xref=GI:237687116 locus_tag=TERTU_1641 product='conserved hypothetical protein' protein_id=ACR14380.1 transl_table=11
CP001614	GenBank	CDS	1692855	1693835	+	1	.	codon_start=1 db_xref=GI:237686650 locus_tag=TERTU_1642 product='conserved hypothetical protein' protein_id=ACR13914.1 transl_table=11
CP001614	GenBank	CDS	1693846	1694226	+	1	.	codon_start=1 db_xref=GI:237687001 locus_tag=TERTU_1643 product='conserved hypothetical protein' protein_id=ACR14265.1 transl_table=11
CP001614	GenBank	CDS	1694256	1695485	+	1	.	codon_start=1 db_xref=GI:237684211 locus_tag=TERTU_1644 note='identified by match to protein family HMM TIGR02270' product='conserved hypothetical protein' protein_id=ACR11475.1 transl_table=11
CP001614	GenBank	CDS	1695501	1695794	+	-1	.	codon_start=1 db_xref=GI:237683746 locus_tag=TERTU_1645 note='identified by glimmer; putative' product='hypothetical protein' protein_id=ACR11010.1 transl_table=11
CP001614	GenBank	CDS	1695815	1696363	+	-1	.	codon_start=1 db_xref=GI:237685180 locus_tag=TERTU_1646 note='identified by match to protein family HMM PF00515; match to protein family HMM PF07719' product='tetratricopeptide repeat protein' protein_id=ACR12444.1 transl_table=11
CP001614	GenBank	CDS	1696428	1699229	+	-1	.	codon_start=1 db_xref=GI:237684440 locus_tag=TERTU_1647 product='tetratricopeptide repeat domain protein' protein_id=ACR11704.1 transl_table=11
CP001614	GenBank	CDS	1699226	1700575	+	-1	.	codon_start=1 db_xref=GI:237686851 locus_tag=TERTU_1648 product='tetratricopeptide repeat domain protein' protein_id=ACR14115.1 transl_table=11
CP001614	GenBank	CDS	1700803	1703538	+	-1	.	codon_start=1 db_xref=GI:237687468 gene=clpV locus_tag=TERTU_1649 note='identified by match to protein family HMM PF00004; match to protein family HMM PF02861; match to protein family HMM PF07724; match to protein family HMM PF07728; match to protein family HMM TIGR03345' product='type VI secretion ATPase, ClpV1 family' protein_id=ACR14732.1 transl_table=11
CP001614	GenBank	CDS	1703569	1704684	+	-1	.	codon_start=1 db_xref=GI:237683448 locus_tag=TERTU_1650 note='identified by match to protein family HMM PF06996; match to protein family HMM TIGR03347' product='type VI secretion protein, VC_A0111 family' protein_id=ACR10712.1 transl_table=11
CP001614	GenBank	CDS	1704648	1706483	+	-1	.	codon_start=1 db_xref=GI:237683899 gene=vasA locus_tag=TERTU_1651 note='identified by match to protein family HMM PF05947; match to protein family HMM TIGR03359' product='type VI secretion protein, VC_A0110 family' protein_id=ACR11163.1 transl_table=11
CP001614	GenBank	CDS	1706476	1706973	+	-1	.	codon_start=1 db_xref=GI:237684624 locus_tag=TERTU_1652 note='identified by match to protein family HMM PF04965; match to protein family HMM TIGR03357' product='type VI secretion system lysozyme-related protein' protein_id=ACR11888.1 transl_table=11
CP001614	GenBank	CDS	1706985	1708421	+	-1	.	codon_start=1 db_xref=GI:237685152 locus_tag=TERTU_1653 note='identified by match to protein family HMM PF05943; match to protein family HMM TIGR03355' product='type VI secretion protein, EvpB/family' protein_id=ACR12416.1 transl_table=11
CP001614	GenBank	CDS	1708411	1708533	+	1	.	codon_start=1 db_xref=GI:237686353 locus_tag=TERTU_1654 note='identified by glimmer; putative' product='hypothetical protein' protein_id=ACR13617.1 transl_table=11
CP001614	GenBank	CDS	1708917	1710413	+	-1	.	codon_start=1 db_xref=GI:237687465 locus_tag=TERTU_1656 note='identified by match to protein family HMM PF05943; match to protein family HMM TIGR03355' product='type VI secretion protein, EvpB/family' protein_id=ACR14729.1 transl_table=11
CP001614	GenBank	CDS	1710403	1710924	+	-1	.	codon_start=1 db_xref=GI:237683776 locus_tag=TERTU_1657 note='identified by match to protein family HMM PF05591; match to protein family HMM TIGR03358' product='type VI secretion protein, VC_A0107 family' protein_id=ACR11040.1 transl_table=11
CP001614	GenBank	CDS	1710954	1712075	+	-1	.	codon_start=1 db_xref=GI:237683768 locus_tag=TERTU_1658 note='identified by match to protein family HMM PF06812; match to protein family HMM TIGR03363' product='type VI secretion-associated protein, ImpA family' protein_id=ACR11032.1 transl_table=11
CP001614	GenBank	CDS	1712682	1714319	+	1	.	codon_start=1 db_xref=GI:237687040 locus_tag=TERTU_1660 note='identified by match to protein family HMM PF00498; match to protein family HMM TIGR03354' product='type VI secretion system FHA domain protein' protein_id=ACR14304.1 transl_table=11
CP001614	GenBank	CDS	1714351	1714839	+	1	.	codon_start=1 db_xref=GI:237683579 locus_tag=TERTU_1661 note='identified by match to protein family HMM TIGR03352' product='type VI secretion lipoprotein, VC_A0113 family' protein_id=ACR10843.1 transl_table=11
CP001614	GenBank	CDS	1714855	1716189	+	1	.	codon_start=1 db_xref=GI:237686229 locus_tag=TERTU_1662 note='identified by match to protein family HMM PF05936; match to protein family HMM TIGR03353' product='type VI secretion protein, VC_A0114 family' protein_id=ACR13493.1 transl_table=11
CP001614	GenBank	CDS	1716202	1717110	+	1	.	codon_start=1 db_xref=GI:237685461 locus_tag=TERTU_1663 note='identified by match to protein family HMM TIGR03349' product='type IV / VI secretion system protein, DotU family' protein_id=ACR12725.1 transl_table=11
CP001614	GenBank	CDS	1717165	1720698	+	1	.	codon_start=1 db_xref=GI:237685898 gene=icmF locus_tag=TERTU_1664 note='identified by match to protein family HMM PF06744; match to protein family HMM PF06761; match to protein family HMM TIGR03348' product='type VI secretion protein IcmF' protein_id=ACR13162.1 transl_table=11
CP001614	GenBank	CDS	1720698	1721462	+	1	.	codon_start=1 db_xref=GI:237684501 locus_tag=TERTU_1665 note='identified by match to protein family HMM TIGR03373' product='type VI secretion-associated protein, BMA_A0400 family' protein_id=ACR11765.1 transl_table=11
CP001614	GenBank	CDS	1721455	1722204	+	1	.	codon_start=1 db_xref=GI:237684967 locus_tag=TERTU_1666 note='identified by match to protein family HMM PF00481' product='protein phosphatase 2C domain protein' protein_id=ACR12231.1 transl_table=11
CP001614	GenBank	CDS	1722211	1724004	+	1	.	codon_start=1 db_xref=GI:237686596 locus_tag=TERTU_1667 note='identified by match to protein family HMM PF00069' product='protein kinase' protein_id=ACR13860.1 transl_table=11
CP001614	GenBank	CDS	1724009	1724956	+	1	.	codon_start=1 db_xref=GI:237684141 locus_tag=TERTU_1668 product='protein kinase' protein_id=ACR11405.1 transl_table=11
CP001614	GenBank	CDS	1724958	1725200	+	1	.	codon_start=1 db_xref=GI:237683436 locus_tag=TERTU_1669 note='identified by glimmer; putative' product='hypothetical protein' protein_id=ACR10700.1 transl_table=11
CP001614	GenBank	CDS	1725228	1725845	+	1	.	codon_start=1 db_xref=GI:237684969 locus_tag=TERTU_1670 note='identified by match to protein family HMM PF01618' product='MotA/TolQ/ExbB proton channel' protein_id=ACR12233.1 transl_table=11
CP001614	GenBank	CDS	1725868	1726389	+	1	.	codon_start=1 db_xref=GI:237684746 locus_tag=TERTU_1671 note='identified by match to protein family HMM PF02472' product='transport energizing protein, ExbD/TolR family' protein_id=ACR12010.1 transl_table=11
CP001614	GenBank	CDS	1726389	1726886	+	1	.	codon_start=1 db_xref=GI:237686385 locus_tag=TERTU_1672 note='identified by similarity to GB:ABD82816.1' product='conserved hypothetical protein' protein_id=ACR13649.1 transl_table=11
CP001614	GenBank	CDS	1726917	1727876	+	1	.	codon_start=1 db_xref=GI:237686181 locus_tag=TERTU_1673 note='identified by match to protein family HMM TIGR01352' product='TonB family protein' protein_id=ACR13445.1 transl_table=11
CP001614	GenBank	CDS	1727965	1728450	+	-1	.	codon_start=1 db_xref=GI:242667507 locus_tag=TERTU_1674 note='identified by match to protein family HMM PF03422' product='carbohydrate binding module family 6 protein' protein_id=ACS93544.1 transl_table=11
CP001614	GenBank	CDS	1728547	1729563	+	-1	.	codon_start=1 db_xref=GI:242667508 locus_tag=TERTU_1675 note='identified by match to protein family HMM PF00722; match to protein family HMM PF03422' product='glycoside hydrolase family 16 domain protein' protein_id=ACS93545.1 transl_table=11
CP001614	GenBank	CDS	1729941	1732004	+	-1	.	EC_number=3.2.1.8 EC_number=3.5.1.- codon_start=1 db_xref=GI:237686688 locus_tag=TERTU_1678 note='identified by match to protein family HMM PF00457; match to protein family HMM PF01522; match to protein family HMM PF02013' product='xylanase / acetylxylan esterase' protein_id=ACR13952.1 transl_table=11
CP001614	GenBank	CDS	1732141	1732260	+	1	.	codon_start=1 db_xref=GI:237686891 locus_tag=TERTU_1679 note='identified by glimmer; putative' product='hypothetical protein' protein_id=ACR14155.1 transl_table=11
CP001614	GenBank	CDS	1732431	1734488	+	-1	.	EC_number=3.2.1.8 EC_number=3.5.1.- codon_start=1 db_xref=GI:237684082 locus_tag=TERTU_1680 note='identified by match to protein family HMM PF00457; match to protein family HMM PF01522; match to protein family HMM PF02013' product='xylanase / acetylxylan esterase' protein_id=ACR11346.1 transl_table=11
CP001614	GenBank	CDS	1735009	1736118	+	-1	.	EC_number=3.2.1.8 codon_start=1 db_xref=GI:237683782 locus_tag=TERTU_1681 note='identified by match to protein family HMM PF00457' product=xylanase protein_id=ACR11046.1 transl_table=11
CP001614	GenBank	CDS	1736069	1736266	+	1	.	codon_start=1 db_xref=GI:237685453 locus_tag=TERTU_1682 note='identified by glimmer; putative' product='hypothetical protein' protein_id=ACR12717.1 transl_table=11
CP001614	GenBank	CDS	1736759	1737943	+	-1	.	codon_start=1 db_xref=GI:237684545 locus_tag=TERTU_1683 note='identified by match to protein family HMM PF01764' product='lipase family protein' protein_id=ACR11809.1 transl_table=11
CP001614	GenBank	CDS	1737974	1738507	+	-1	.	codon_start=1 db_xref=GI:237684858 locus_tag=TERTU_1684 product='conserved hypothetical protein' protein_id=ACR12122.1 transl_table=11
CP001614	GenBank	CDS	1738529	1739047	+	-1	.	codon_start=1 db_xref=GI:237685498 locus_tag=TERTU_1685 product='conserved hypothetical protein' protein_id=ACR12762.1 transl_table=11
CP001614	GenBank	CDS	1739079	1739225	+	-1	.	codon_start=1 db_xref=GI:237687249 locus_tag=TERTU_1686 note='identified by glimmer; putative' product='hypothetical protein' protein_id=ACR14513.1 transl_table=11
CP001614	GenBank	CDS	1739881	1740459	+	1	.	codon_start=1 db_xref=GI:237686696 locus_tag=TERTU_1687 product='conserved hypothetical protein' protein_id=ACR13960.1 transl_table=11
CP001614	GenBank	CDS	1740792	1741118	+	-1	.	codon_start=1 db_xref=GI:237687282 locus_tag=TERTU_1688 note='identified by glimmer; putative' product='hypothetical protein' protein_id=ACR14546.1 transl_table=11
CP001614	GenBank	CDS	1741075	1743234	+	1	.	codon_start=1 db_xref=GI:237687264 locus_tag=TERTU_1690 note='identified by glimmer; putative' product='hypothetical protein' protein_id=ACR14528.1 transl_table=11
CP001614	GenBank	CDS	1743288	1743827	+	1	.	codon_start=1 db_xref=GI:237687321 locus_tag=TERTU_1691 note='identified by match to protein family HMM PF05860; match to protein family HMM TIGR01901' product='hemagglutination activity domain protein' protein_id=ACR14585.1 transl_table=11
CP001614	GenBank	CDS	1744547	1745797	+	-1	.	codon_start=1 db_xref=GI:237685970 locus_tag=TERTU_1692 note='identified by match to protein family HMM PF07690' product='major facilitator family protein' protein_id=ACR13234.1 transl_table=11
CP001614	GenBank	CDS	1746341	1747306	+	-1	.	codon_start=1 db_xref=GI:237686464 locus_tag=TERTU_1693 note='identified by match to protein family HMM PF07605' product='Conserved Hypothetical protein' protein_id=ACR13728.1 transl_table=11
CP001614	GenBank	CDS	1747303	1747470	+	-1	.	codon_start=1 db_xref=GI:237685426 locus_tag=TERTU_1694 note='identified by glimmer; putative' product='hypothetical protein' protein_id=ACR12690.1 transl_table=11
CP001614	GenBank	CDS	1747724	1747879	+	1	.	codon_start=1 db_xref=GI:237683378 locus_tag=TERTU_1695 note='identified by glimmer; putative' product='hypothetical protein' protein_id=ACR10642.1 transl_table=11
CP001614	GenBank	CDS	1748056	1750374	+	1	.	codon_start=1 db_xref=GI:237683962 locus_tag=TERTU_1696 product='putative lipoprotein' protein_id=ACR11226.1 transl_table=11
CP001614	GenBank	CDS	1750421	1769974	+	1	.	codon_start=1 db_xref=GI:239918956 locus_tag=TERTU_1697 note='identified by match to protein family HMM PF05594; match to protein family HMM PF05860; match to protein family HMM TIGR01901' product='hemagglutination activity domain protein' protein_id=ACS34821.1 transl_table=11
CP001614	GenBank	CDS	1770101	1772011	+	1	.	codon_start=1 db_xref=GI:237685804 locus_tag=TERTU_1698 note='identified by match to protein family HMM PF08479' product='hemolysin activator protein, HlyB family' protein_id=ACR13068.1 transl_table=11
CP001614	GenBank	CDS	1772127	1773650	+	-1	.	codon_start=1 db_xref=GI:237687319 locus_tag=TERTU_1699 note='identified by match to protein family HMM PF01266' product='FAD dependent oxidoreductase' protein_id=ACR14583.1 transl_table=11
CP001614	GenBank	CDS	1773866	1774186	+	-1	.	codon_start=1 db_xref=GI:237686840 locus_tag=TERTU_1700 note='identified by glimmer; putative' product='hypothetical protein' protein_id=ACR14104.1 transl_table=11
CP001614	GenBank	CDS	1774211	1775596	+	-1	.	codon_start=1 db_xref=GI:237685027 locus_tag=TERTU_1701 note='identified by match to protein family HMM PF00939; match to protein family HMM PF03600; match to protein family HMM TIGR00785' product='transporter, divalent anion:Na+ symporter family' protein_id=ACR12291.1 transl_table=11
CP001614	GenBank	CDS	1776437	1776757	+	-1	.	codon_start=1 db_xref=GI:237686430 locus_tag=TERTU_1703 product='conserved hypothetical protein' protein_id=ACR13694.1 transl_table=11
CP001614	GenBank	CDS	1776779	1779262	+	-1	.	codon_start=1 db_xref=GI:237685973 locus_tag=TERTU_1704 note='identified by match to protein family HMM PF02687' product='efflux ABC transporter, permease protein' protein_id=ACR13237.1 transl_table=11
CP001614	GenBank	CDS	1779259	1779942	+	-1	.	codon_start=1 db_xref=GI:237685805 locus_tag=TERTU_1705 note='identified by match to protein family HMM PF00005' product='ABC transporter domain containing protein' protein_id=ACR13069.1 transl_table=11
CP001614	GenBank	CDS	1779941	1780612	+	1	.	codon_start=1 db_xref=GI:239918957 locus_tag=TERTU_1706 note='identified by similarity to SP:Q07792; match to protein family HMM PF00657' product='GDSL-like lipase/acylhydrolase' protein_id=ACR14752.2 transl_table=11
CP001614	GenBank	tRNA	1780702	1780791	+	1	.	locus_tag=TERTU_1707 product=tRNA-Ser
CP001614	GenBank	CDS	1781166	1784378	+	-1	.	EC_number=3.1.4.- codon_start=1 db_xref=GI:237684129 locus_tag=TERTU_1708 note='identified by match to protein family HMM PF00575; match to protein family HMM TIGR00757' product='ribonuclease E' protein_id=ACR11393.1 transl_table=11
CP001614	GenBank	CDS	1785280	1786224	+	1	.	EC_number=5.4.99.- codon_start=1 db_xref=GI:237685873 gene=rluC locus_tag=TERTU_1710 note='identified by similarity to SP:P0AA39; match to protein family HMM PF00849; match to protein family HMM PF01479; match to protein family HMM TIGR00005' product='ribosomal large subunit pseudouridine synthase C' protein_id=ACR13137.1 transl_table=11
[truncated: 2,752 more rows]
