# Supplementary material for: JContextExplorer: a tree-based approach to facilitate cross-species genomic context comparison
Source: BMC Bioinformatics. 2013 Jan 16;14:18. doi: 10.1186/1471-2105-14-18 (PMC3560190; doi:10.1186/1471-2105-14-18)
Supplement: Additional file 3 — Alpha and Gamma proteobacteria biological information. Annotated genomes of 22 alpha and gamma proteobacterial species, whole-species phylogenetic tree for 22 alpha and gamma proteobacterial species, and MCL-tribe determined homology clusters for 22 alpha and gamma proteobacterial species. [file 1471-2105-14-18-S3.zip › AlphaAndGammaProteobacteria/Annotations/Tolumonas_auensis_DSM_9187.gff]

CP001616	GenBank	CDS	12	1397	+	1	.	codon_start=1 db_xref=GI:237499038 db_xref=InterPro:IPR001957 db_xref=InterPro:IPR003593 db_xref=InterPro:IPR013159 db_xref=InterPro:IPR013317 inference='protein motif:TFAM:TIGR00362' locus_tag=Tola_0001 note='KEGG: asa:ASA_0001 chromosomal replication initiator protein DnaA; TIGRFAM: chromosomal replication initiator protein DnaA; PFAM: Chromosomal replication initiator DnaA; Chromosomal replica…
CP001616	GenBank	CDS	1416	2519	+	1	.	EC_number=2.7.7.7 codon_start=1 db_xref=GI:237499039 db_xref=InterPro:IPR001001 inference='protein motif:TFAM:TIGR00663' locus_tag=Tola_0002 note='KEGG: asa:ASA_0002 DNA polymerase III beta-subunit; TIGRFAM: DNA polymerase III, beta subunit; PFAM: DNA polymerase III beta chain; SMART: DNA polymerase III beta chain' product='DNA polymerase III, beta subunit' protein_id=ACQ91632.1 transl_table=11
CP001616	GenBank	CDS	2525	3598	+	1	.	codon_start=1 db_xref=GI:237499040 db_xref=InterPro:IPR001238 db_xref=InterPro:IPR003395 inference='protein motif:TFAM:TIGR00611' locus_tag=Tola_0003 note='TIGRFAM: DNA replication and repair protein RecF; PFAM: SMC domain protein; KEGG: aha:AHA_0003 DNA replication and repair protein RecF' product='DNA replication and repair protein RecF' protein_id=ACQ91633.1 transl_table=11
CP001616	GenBank	CDS	3619	6036	+	1	.	EC_number=5.99.1.3 codon_start=1 db_xref=GI:237499041 db_xref=InterPro:IPR000565 db_xref=InterPro:IPR001241 db_xref=InterPro:IPR002288 db_xref=InterPro:IPR003594 db_xref=InterPro:IPR006171 db_xref=InterPro:IPR011557 db_xref=InterPro:IPR013506 inference='protein motif:TFAM:TIGR01059' locus_tag=Tola_0004 note='KEGG: aha:AHA_0004 DNA gyrase, B subunit; TIGRFAM: DNA gyrase, B subunit; PFAM: DNA topoi…
CP001616	GenBank	CDS	6230	7243	+	1	.	codon_start=1 db_xref=GI:237499042 db_xref=InterPro:IPR001188 db_xref=InterPro:IPR006059 inference='protein motif:PFAM:PF01547' locus_tag=Tola_0005 note='PFAM: extracellular solute-binding protein family 1; KEGG: psa:PST_0371 spermidine/putrescine ABC transporter, periplasmic spermidine/putrescine-binding protein, putative' product='extracellular solute-binding protein family 1' protein_id=ACQ916…
CP001616	GenBank	CDS	7240	9666	+	1	.	codon_start=1 db_xref=GI:237499043 db_xref=InterPro:IPR000160 db_xref=InterPro:IPR001633 db_xref=InterPro:IPR003660 inference='protein motif:TFAM:TIGR00254' locus_tag=Tola_0006 note='KEGG: psp:PSPPH_4065 GGDEF domain/EAL domain-containing protein; TIGRFAM: diguanylate cyclase; PFAM: EAL domain protein; GGDEF domain containing protein; histidine kinase HAMP region domain protein; SMART: EAL domain…
CP001616	GenBank	CDS	9727	10968	+	-1	.	codon_start=1 db_xref=GI:237499044 db_xref=InterPro:IPR004839 inference='protein motif:PFAM:PF00155' locus_tag=Tola_0007 note='PFAM: aminotransferase class I and II; KEGG: aha:AHA_0009 valine--pyruvate transaminase' product='aminotransferase class I and II' protein_id=ACQ91637.1 transl_table=11
CP001616	GenBank	CDS	11074	13146	+	-1	.	EC_number=6.1.1.14 codon_start=1 db_xref=GI:237499045 db_xref=InterPro:IPR002311 db_xref=InterPro:IPR006194 db_xref=InterPro:IPR008909 db_xref=InterPro:IPR015944 inference='protein motif:TFAM:TIGR00211' locus_tag=Tola_0008 note='KEGG: eck:EC55989_4013 glycine tRNA synthetase, beta subunit; TIGRFAM: glycyl-tRNA synthetase, beta subunit' product='glycyl-tRNA synthetase, beta subunit' protein_id=ACQ…
CP001616	GenBank	CDS	13160	14074	+	-1	.	EC_number=6.1.1.14 codon_start=1 db_xref=GI:237499046 db_xref=InterPro:IPR002310 db_xref=InterPro:IPR006194 inference='protein motif:TFAM:TIGR00388' locus_tag=Tola_0009 note='KEGG: asa:ASA_4260 glycyl-tRNA synthetase subunit alpha; TIGRFAM: glycyl-tRNA synthetase, alpha subunit; PFAM: glycyl-tRNA synthetase alpha subunit' product='glycyl-tRNA synthetase, alpha subunit' protein_id=ACQ91639.1 trans…
CP001616	GenBank	CDS	14180	14755	+	1	.	EC_number=3.2.2.20 codon_start=1 db_xref=GI:237499047 db_xref=InterPro:IPR004597 db_xref=InterPro:IPR005019 inference='protein motif:TFAM:TIGR00624' locus_tag=Tola_0010 note='KEGG: aha:AHA_0129 DNA-3-methyladenine glycosylase I; TIGRFAM: DNA-3-methyladenine glycosylase I; PFAM: methyladenine glycosylase' product='DNA-3-methyladenine glycosylase I' protein_id=ACQ91640.1 transl_table=11
CP001616	GenBank	CDS	14771	15787	+	1	.	codon_start=1 db_xref=GI:237499048 db_xref=InterPro:IPR002523 inference='protein motif:PFAM:PF01544' locus_tag=Tola_0011 note='PFAM: Mg2 transporter protein CorA family protein; KEGG: ypb:YPTS_2334 Mg2 transporter protein CorA family protein' product='Mg2 transporter protein CorA family protein' protein_id=ACQ91641.1 transl_table=11
CP001616	GenBank	CDS	15905	16906	+	1	.	codon_start=1 db_xref=GI:237499049 db_xref=InterPro:IPR000957 db_xref=InterPro:IPR005669 db_xref=InterPro:IPR006059 inference='protein motif:TFAM:TIGR00971' locus_tag=Tola_0012 note='TIGRFAM: sulfate ABC transporter, periplasmic sulfate-binding protein; PFAM: extracellular solute-binding protein family 1; KEGG: asa:ASA_0593 ABC-type sulfate transport system, periplasmic component' product='sulfat…
CP001616	GenBank	CDS	16969	17496	+	1	.	codon_start=1 db_xref=GI:237499050 db_xref=InterPro:IPR010662 inference='protein motif:PFAM:PF06821' locus_tag=Tola_0013 note='PFAM: protein of unknown function DUF1234; KEGG: aha:AHA_0605 hypothetical protein' product='protein of unknown function DUF1234' protein_id=ACQ91643.1 transl_table=11
CP001616	GenBank	CDS	17735	18571	+	1	.	codon_start=1 db_xref=GI:237499051 db_xref=InterPro:IPR000515 db_xref=InterPro:IPR005667 db_xref=InterPro:IPR011865 inference='protein motif:TFAM:TIGR02139' locus_tag=Tola_0014 note='TIGRFAM: sulfate ABC transporter, inner membrane subunit CysT; sulfate ABC transporter, inner membrane subunit; PFAM: binding-protein-dependent transport systems inner membrane component; KEGG: aha:AHA_0606 sulfate/t…
CP001616	GenBank	CDS	18571	19386	+	1	.	codon_start=1 db_xref=GI:237499052 db_xref=InterPro:IPR000515 db_xref=InterPro:IPR005667 db_xref=InterPro:IPR011866 inference='protein motif:TFAM:TIGR02140' locus_tag=Tola_0015 note='TIGRFAM: sulfate ABC transporter, inner membrane subunit CysW; sulfate ABC transporter, inner membrane subunit; PFAM: binding-protein-dependent transport systems inner membrane component; KEGG: aha:AHA_0607 sulfate/t…
CP001616	GenBank	CDS	19404	20489	+	1	.	codon_start=1 db_xref=GI:237499053 db_xref=InterPro:IPR003439 db_xref=InterPro:IPR003593 db_xref=InterPro:IPR005666 db_xref=InterPro:IPR017871 inference='protein motif:TFAM:TIGR00968' locus_tag=Tola_0016 note='KEGG: aha:AHA_0608 sulfate/thiosulfate ABC transporter, ATP-binding protein; TIGRFAM: sulfate ABC transporter, ATPase subunit; PFAM: ABC transporter related; SMART: AAA ATPase' product='sul…
CP001616	GenBank	CDS	20486	21442	+	1	.	codon_start=1 db_xref=GI:237499054 db_xref=InterPro:IPR000847 db_xref=InterPro:IPR005119 inference='protein motif:PFAM:PF03466' locus_tag=Tola_0017 note='PFAM: LysR substrate-binding; regulatory protein LysR; KEGG: spe:Spro_2917 transcriptional regulator CysB-like protein' product='transcriptional regulator, LysR family' protein_id=ACQ91647.1 transl_table=11
CP001616	GenBank	CDS	21483	21731	+	-1	.	codon_start=1 db_xref=GI:237499055 db_xref=InterPro:IPR001455 inference='protein motif:PFAM:PF01206' locus_tag=Tola_0018 note='PFAM: SirA family protein; KEGG: ypb:YPTS_0229 SirA family protein' product='SirA family protein' protein_id=ACQ91648.1 transl_table=11
CP001616	GenBank	CDS	21771	23024	+	-1	.	codon_start=1 db_xref=GI:237499056 db_xref=InterPro:IPR006059 inference='protein motif:PFAM:PF01547' locus_tag=Tola_0019 note='PFAM: extracellular solute-binding protein family 1; KEGG: aha:AHA_0135 ABC-type sugar transport system, periplasmic component' product='extracellular solute-binding protein family 1' protein_id=ACQ91649.1 transl_table=11
CP001616	GenBank	CDS	23028	24437	+	-1	.	codon_start=1 db_xref=GI:237499057 db_xref=InterPro:IPR003594 db_xref=InterPro:IPR003660 db_xref=InterPro:IPR003661 db_xref=InterPro:IPR004358 db_xref=InterPro:IPR005467 inference='protein motif:PFAM:PF02518' locus_tag=Tola_0020 note='PFAM: ATP-binding region ATPase domain protein; histidine kinase A domain protein; histidine kinase HAMP region domain protein; SMART: ATP-binding region ATPase dom…
CP001616	GenBank	CDS	24490	25212	+	-1	.	codon_start=1 db_xref=GI:237499058 db_xref=InterPro:IPR001789 db_xref=InterPro:IPR001867 inference='protein motif:PFAM:PF00072' locus_tag=Tola_0021 note='PFAM: response regulator receiver; transcriptional regulator domain protein; SMART: response regulator receiver; KEGG: asa:ASA_4252 two-component system response regulator' product='two component transcriptional regulator, winged helix family' p…
CP001616	GenBank	CDS	25420	25944	+	1	.	EC_number=1.3.3.4 codon_start=1 db_xref=GI:237499059 db_xref=InterPro:IPR008254 inference='protein motif:PRIAM:1.3.3.4' locus_tag=Tola_0022 note='KEGG: asa:ASA_4245 protoporphyrinogen oxidase' product='Protoporphyrinogen oxidase' protein_id=ACQ91652.1 transl_table=11
CP001616	GenBank	rRNA	26293	27826	+	1	.	locus_tag=Tola_R0001 note='RNAmmer 1.2, Lagesen et al., Nucleic Acids Res. Apr2 2, 2007' product='16S ribosomal RNA'
CP001616	GenBank	gene	27896	27972	+	1	.	locus_tag=Tola_R0002 note=tRNA-Ile1
CP001616	GenBank	tRNA	27896	27972	+	1	.	locus_tag=Tola_R0002 product=tRNA-Ile
CP001616	GenBank	gene	27984	28059	+	1	.	locus_tag=Tola_R0003 note=tRNA-Ala1
CP001616	GenBank	tRNA	27984	28059	+	1	.	locus_tag=Tola_R0003 product=tRNA-Ala
CP001616	GenBank	rRNA	28266	31152	+	1	.	locus_tag=Tola_R0004 note='RNAmmer 1.2, Lagesen et al., Nucleic Acids Res. Apr2 2, 2007' product='23S ribosomal RNA'
CP001616	GenBank	rRNA	31281	31394	+	1	.	locus_tag=Tola_R0005 note='RNAmmer 1.2, Lagesen et al., Nucleic Acids Res. Apr2 2, 2007' product='5S ribosomal RNA'
CP001616	GenBank	gene	31457	31533	+	1	.	locus_tag=Tola_R0006 note=tRNA-Asp1
CP001616	GenBank	tRNA	31457	31533	+	1	.	locus_tag=Tola_R0006 product=tRNA-Asp
CP001616	GenBank	CDS	31726	32523	+	1	.	codon_start=1 db_xref=GI:237499060 inference='ab initio prediction:Prodigal:1.4' locus_tag=Tola_0023 note='KEGG: aeh:Mlg_2795 Mn2+-dependent serine/threonine protein kinase' product='hypothetical protein' protein_id=ACQ91653.1 transl_table=11
CP001616	GenBank	CDS	32561	33280	+	-1	.	codon_start=1 db_xref=GI:237499061 db_xref=InterPro:IPR001584 inference='protein motif:PFAM:PF00665' locus_tag=Tola_0024 note='PFAM: Integrase catalytic region; KEGG: vsp:VS_1873 transposase (orfB) of insertion sequence ISVisp1 ; IS3 family subgroup IS3' product='Integrase catalytic region' protein_id=ACQ91654.1 transl_table=11
CP001616	GenBank	CDS	33397	33741	+	-1	.	codon_start=1 db_xref=GI:237499062 db_xref=InterPro:IPR002514 inference='protein motif:PFAM:PF01527' locus_tag=Tola_0025 note='PFAM: transposase IS3/IS911 family protein; KEGG: abo:ABO_1787 transposase, OrfA' product='transposase IS3/IS911 family protein' protein_id=ACQ91655.1 transl_table=11
CP001616	GenBank	CDS	33812	34897	+	-1	.	codon_start=1 db_xref=GI:237499063 db_xref=InterPro:IPR001296 inference='protein motif:PFAM:PF00534' locus_tag=Tola_0026 note='PFAM: glycosyl transferase group 1; KEGG: hip:CGSHiEE_00235 lipooligosaccharide glycosyl transferase G' product='glycosyl transferase group 1' protein_id=ACQ91656.1 transl_table=11
CP001616	GenBank	CDS	34936	35970	+	-1	.	codon_start=1 db_xref=GI:237499064 db_xref=InterPro:IPR001296 inference='protein motif:PFAM:PF00534' locus_tag=Tola_0027 note='PFAM: glycosyl transferase group 1; KEGG: mmw:Mmwyl1_3481 glycosyl transferase group 1' product='glycosyl transferase group 1' protein_id=ACQ91657.1 transl_table=11
CP001616	GenBank	CDS	36034	36819	+	-1	.	codon_start=1 db_xref=GI:237499065 db_xref=InterPro:IPR001173 inference='protein motif:PFAM:PF00535' locus_tag=Tola_0028 note='PFAM: glycosyl transferase family 2; KEGG: pmu:PM1306 hypothetical protein' product='glycosyl transferase family 2' protein_id=ACQ91658.1 transl_table=11
CP001616	GenBank	CDS	36812	37879	+	-1	.	codon_start=1 db_xref=GI:237499066 db_xref=InterPro:IPR002201 inference='protein motif:PFAM:PF01075' locus_tag=Tola_0029 note='PFAM: glycosyl transferase family 9; KEGG: asa:ASA_0037 ADP-heptose--LPS heptosyltransferase III' product='glycosyl transferase family 9' protein_id=ACQ91659.1 transl_table=11
CP001616	GenBank	CDS	37983	39008	+	-1	.	codon_start=1 db_xref=GI:237499067 db_xref=InterPro:IPR002201 db_xref=InterPro:IPR011910 inference='protein motif:TFAM:TIGR02195' locus_tag=Tola_0030 note='TIGRFAM: lipopolysaccharide heptosyltransferase II; PFAM: glycosyl transferase family 9; KEGG: asa:ASA_4220 ADP-heptose-LPS heptosyltransferase II' product='lipopolysaccharide heptosyltransferase II' protein_id=ACQ91660.1 transl_table=11
CP001616	GenBank	CDS	39008	40258	+	-1	.	codon_start=1 db_xref=GI:237499068 db_xref=InterPro:IPR007016 inference='protein motif:PFAM:PF04932' locus_tag=Tola_0031 note='PFAM: O-antigen polymerase; KEGG: msu:MS0243 RfaL protein' product='O-antigen polymerase' protein_id=ACQ91661.1 transl_table=11
CP001616	GenBank	CDS	40343	41296	+	-1	.	codon_start=1 db_xref=GI:237499069 db_xref=InterPro:IPR001509 db_xref=InterPro:IPR002225 db_xref=InterPro:IPR005913 db_xref=InterPro:IPR011912 inference='protein motif:TFAM:TIGR02197' locus_tag=Tola_0032 note='TIGRFAM: ADP-L-glycero-D-manno-heptose-6-epimerase; PFAM: NAD-dependent epimerase/dehydratase; 3-beta hydroxysteroid dehydrogenase/isomerase; dTDP-4-dehydrorhamnose reductase; KEGG: aha:AHA…
CP001616	GenBank	CDS	41396	42505	+	-1	.	codon_start=1 db_xref=GI:237499070 db_xref=InterPro:IPR003439 db_xref=InterPro:IPR003593 db_xref=InterPro:IPR005116 db_xref=InterPro:IPR013611 db_xref=InterPro:IPR017871 inference='protein motif:PFAM:PF00005' locus_tag=Tola_0033 note='PFAM: ABC transporter related; TOBE domain protein; Transport-associated OB domain protein; SMART: AAA ATPase; KEGG: spe:Spro_4470 maltose/maltodextrin transporter …
CP001616	GenBank	CDS	42652	43527	+	-1	.	codon_start=1 db_xref=GI:237499071 db_xref=InterPro:IPR010794 inference='protein motif:PFAM:PF07148' locus_tag=Tola_0034 note='PFAM: Maltose operon periplasmic; KEGG: yen:YE3861 maltose regulon periplasmic protein' product='Maltose operon periplasmic' protein_id=ACQ91664.1 transl_table=11
CP001616	GenBank	CDS	43594	44829	+	-1	.	codon_start=1 db_xref=GI:237499072 db_xref=InterPro:IPR003192 inference='protein motif:PFAM:PF02264' locus_tag=Tola_0035 note='PFAM: porin LamB type; KEGG: ypb:YPTS_3827 porin LamB type' product='porin LamB type' protein_id=ACQ91665.1 transl_table=11
CP001616	GenBank	CDS	44902	46011	+	-1	.	codon_start=1 db_xref=GI:237499073 db_xref=InterPro:IPR003439 db_xref=InterPro:IPR003593 db_xref=InterPro:IPR005116 db_xref=InterPro:IPR013611 db_xref=InterPro:IPR017871 inference='protein motif:PFAM:PF00005' locus_tag=Tola_0036 note='PFAM: ABC transporter related; TOBE domain protein; Transport-associated OB domain protein; SMART: AAA ATPase; KEGG: spe:Spro_4470 maltose/maltodextrin transporter …
CP001616	GenBank	CDS	46482	47663	+	1	.	codon_start=1 db_xref=GI:237499074 db_xref=InterPro:IPR006059 db_xref=InterPro:IPR006060 inference='protein motif:PFAM:PF01547' locus_tag=Tola_0037 note='PFAM: extracellular solute-binding protein family 1; KEGG: yen:YE3866 maltose ABC transporter periplasmic protein' product='extracellular solute-binding protein family 1' protein_id=ACQ91667.1 transl_table=11
CP001616	GenBank	CDS	47733	49319	+	1	.	codon_start=1 db_xref=GI:237499075 db_xref=InterPro:IPR000515 inference='protein motif:PFAM:PF00528' locus_tag=Tola_0038 note='PFAM: binding-protein-dependent transport systems inner membrane component; KEGG: spe:Spro_4473 maltose transporter membrane protein' product='binding-protein-dependent transport systems inner membrane component' protein_id=ACQ91668.1 transl_table=11
CP001616	GenBank	CDS	49331	50221	+	1	.	codon_start=1 db_xref=GI:237499076 db_xref=InterPro:IPR000515 inference='protein motif:PFAM:PF00528' locus_tag=Tola_0039 note='PFAM: binding-protein-dependent transport systems inner membrane component; KEGG: vha:VIBHAR_05216 maltose transporter permease' product='binding-protein-dependent transport systems inner membrane component' protein_id=ACQ91669.1 transl_table=11
CP001616	GenBank	CDS	50378	50647	+	1	.	codon_start=1 db_xref=GI:237499077 db_xref=InterPro:IPR003756 db_xref=InterPro:IPR006442 inference='protein motif:TFAM:TIGR01552' locus_tag=Tola_0040 note='TIGRFAM: prevent-host-death family protein; PFAM: protein of unknown function DUF172; KEGG: sbn:Sbal195_4669 prevent-host-death family protein' product='prevent-host-death family protein' protein_id=ACQ91670.1 transl_table=11
CP001616	GenBank	CDS	50631	50963	+	1	.	codon_start=1 db_xref=GI:237499078 db_xref=InterPro:IPR007712 inference='protein motif:PFAM:PF05016' locus_tag=Tola_0041 note='PFAM: plasmid stabilization system; KEGG: sbn:Sbal195_4670 plasmid stabilization system protein' product='plasmid stabilization system' protein_id=ACQ91671.1 transl_table=11
CP001616	GenBank	CDS	51060	52019	+	1	.	codon_start=1 db_xref=GI:237499079 db_xref=InterPro:IPR001279 inference='protein motif:PFAM:PF00753' locus_tag=Tola_0042 note='PFAM: beta-lactamase domain protein; KEGG: mxa:MXAN_0965 hypothetical protein' product='beta-lactamase domain protein' protein_id=ACQ91672.1 transl_table=11
CP001616	GenBank	CDS	52148	54268	+	-1	.	EC_number=2.4.1.25 codon_start=1 db_xref=GI:237499080 db_xref=InterPro:IPR003385 inference='protein motif:TFAM:TIGR00217' locus_tag=Tola_0043 note='KEGG: yen:YE3992 4-alpha-glucanotransferase; TIGRFAM: 4-alpha-glucanotransferase; PFAM: glycoside hydrolase family 77' product=4-alpha-glucanotransferase protein_id=ACQ91673.1 transl_table=11
CP001616	GenBank	CDS	54278	56713	+	-1	.	EC_number=2.4.1.1 codon_start=1 db_xref=GI:237499081 db_xref=InterPro:IPR000811 db_xref=InterPro:IPR011833 inference='protein motif:TFAM:TIGR02093' locus_tag=Tola_0044 note='KEGG: ypb:YPTS_3971 glycogen/starch/alpha-glucan phosphorylase; TIGRFAM: glycogen/starch/alpha-glucan phosphorylase; PFAM: glycosyl transferase family 35' product='glycogen/starch/alpha-glucan phosphorylase' protein_id=ACQ916…
CP001616	GenBank	CDS	56970	59690	+	1	.	codon_start=1 db_xref=GI:237499082 db_xref=InterPro:IPR000792 inference='protein motif:PFAM:PF00196' locus_tag=Tola_0045 note='PFAM: regulatory protein LuxR; SMART: regulatory protein LuxR; KEGG: spe:Spro_4637 transcriptional regulator MalT' product='ATP-dependent transcriptional regulator, MalT-like, LuxR family' protein_id=ACQ91675.1 transl_table=11
CP001616	GenBank	CDS	59739	60653	+	-1	.	codon_start=1 db_xref=GI:237499083 db_xref=InterPro:IPR000600 inference='protein motif:PFAM:PF00480' locus_tag=Tola_0046 note='PFAM: ROK family protein; KEGG: yen:YE3185 fructokinase' product='ROK family protein' protein_id=ACQ91676.1 transl_table=11
CP001616	GenBank	CDS	60767	61507	+	1	.	codon_start=1 db_xref=GI:237499084 db_xref=InterPro:IPR001789 db_xref=InterPro:IPR001867 inference='protein motif:PFAM:PF00072' locus_tag=Tola_0047 note='PFAM: response regulator receiver; transcriptional regulator domain protein; SMART: response regulator receiver; KEGG: spe:Spro_1035 two component transcriptional regulator' product='two component transcriptional regulator, winged helix family' …
CP001616	GenBank	CDS	61508	62533	+	-1	.	codon_start=1 db_xref=GI:237499085 db_xref=InterPro:IPR011611 inference='protein motif:PFAM:PF00294' locus_tag=Tola_0048 note='PFAM: PfkB domain protein; KEGG: spe:Spro_1034 ribokinase-like domain-containing protein' product='PfkB domain protein' protein_id=ACQ91678.1 transl_table=11
CP001616	GenBank	CDS	62533	63393	+	-1	.	EC_number=4.1.2.29 codon_start=1 db_xref=GI:237499086 db_xref=InterPro:IPR000771 inference='protein motif:TFAM:TIGR00167' locus_tag=Tola_0049 note='KEGG: ent:Ent638_0285 hypothetical protein; TIGRFAM: ketose-bisphosphate aldolase; PFAM: ketose-bisphosphate aldolase class-II' product='ketose-bisphosphate aldolase' protein_id=ACQ91679.1 transl_table=11
CP001616	GenBank	CDS	63406	64095	+	-1	.	codon_start=1 db_xref=GI:237499087 db_xref=InterPro:IPR010864 inference='protein motif:PFAM:PF07385' locus_tag=Tola_0050 note='PFAM: protein of unknown function DUF1498; KEGG: yps:YPTB3804 hypothetical protein' product='protein of unknown function DUF1498' protein_id=ACQ91680.1 transl_table=11
CP001616	GenBank	CDS	64096	65541	+	-1	.	codon_start=1 db_xref=GI:237499088 db_xref=InterPro:IPR000577 db_xref=InterPro:IPR006000 inference='protein motif:TFAM:TIGR01312' locus_tag=Tola_0051 note='TIGRFAM: xylulokinase; PFAM: carbohydrate kinase FGGY; KEGG: ent:Ent638_0157 xylulokinase' product=xylulokinase protein_id=ACQ91681.1 transl_table=11
CP001616	GenBank	CDS	65651	66592	+	-1	.	codon_start=1 db_xref=GI:237499089 db_xref=InterPro:IPR001761 inference='protein motif:PFAM:PF00532' locus_tag=Tola_0052 note='PFAM: periplasmic binding protein/LacI transcriptional regulator; KEGG: ecs:ECs5071 putative carbohydrate binding protein' product='periplasmic binding protein/LacI transcriptional regulator' protein_id=ACQ91682.1 transl_table=11
CP001616	GenBank	CDS	66666	67667	+	-1	.	codon_start=1 db_xref=GI:237499090 db_xref=InterPro:IPR001851 inference='protein motif:PFAM:PF02653' locus_tag=Tola_0053 note='PFAM: inner-membrane translocator; KEGG: kpe:KPK_5180 putative ribose ABC transporter, permease protein' product='inner-membrane translocator' protein_id=ACQ91683.1 transl_table=11
CP001616	GenBank	CDS	67681	69204	+	-1	.	codon_start=1 db_xref=GI:237499091 db_xref=InterPro:IPR003439 db_xref=InterPro:IPR003593 db_xref=InterPro:IPR017871 inference='protein motif:PFAM:PF00005' locus_tag=Tola_0054 note='PFAM: ABC transporter related; SMART: AAA ATPase; KEGG: ent:Ent638_0289 ABC transporter related' product='ABC transporter related' protein_id=ACQ91684.1 transl_table=11
CP001616	GenBank	CDS	69362	71980	+	1	.	codon_start=1 db_xref=GI:237499092 db_xref=InterPro:IPR001789 db_xref=InterPro:IPR003594 db_xref=InterPro:IPR003660 db_xref=InterPro:IPR003661 db_xref=InterPro:IPR004358 db_xref=InterPro:IPR005467 inference='protein motif:PFAM:PF02518' locus_tag=Tola_0055 note='PFAM: ATP-binding region ATPase domain protein; response regulator receiver; histidine kinase HAMP region domain protein; histidine kinas…
CP001616	GenBank	CDS	72198	72446	+	1	.	codon_start=1 db_xref=GI:237499093 inference='similar to AA sequence:KEGG:ASA_1294' locus_tag=Tola_0056 note='KEGG: asa:ASA_1294 outer membrane lipoprotein' product='outer membrane lipoprotein' protein_id=ACQ91686.1 transl_table=11
CP001616	GenBank	CDS	72691	73614	+	-1	.	codon_start=1 db_xref=GI:237499094 db_xref=InterPro:IPR005490 inference='protein motif:PFAM:PF03734' locus_tag=Tola_0057 note='PFAM: ErfK/YbiS/YcfS/YnhG family protein; KEGG: aha:AHA_3584 LysM domain-containing protein' product='ErfK/YbiS/YcfS/YnhG family protein' protein_id=ACQ91687.1 transl_table=11
CP001616	GenBank	CDS	73906	77298	+	1	.	EC_number=3.1.11.5 codon_start=1 db_xref=GI:237499095 db_xref=InterPro:IPR002194 db_xref=InterPro:IPR006697 inference='protein motif:TFAM:TIGR01450' locus_tag=Tola_0058 note='KEGG: aha:AHA_3976 exodeoxyribonuclease V, gamma subunit; TIGRFAM: exodeoxyribonuclease V, gamma subunit; PFAM: Exodeoxyribonuclease V RecC subunit' product='exodeoxyribonuclease V, gamma subunit' protein_id=ACQ91688.1 trans…
CP001616	GenBank	CDS	77295	80822	+	1	.	EC_number=3.1.11.5 codon_start=1 db_xref=GI:237499096 db_xref=InterPro:IPR000212 db_xref=InterPro:IPR004586 db_xref=InterPro:IPR014016 db_xref=InterPro:IPR014017 inference='protein motif:TFAM:TIGR00609' locus_tag=Tola_0059 note='KEGG: spe:Spro_3814 exonuclease V subunit beta; TIGRFAM: exodeoxyribonuclease V, beta subunit; PFAM: UvrD/REP helicase' product='exodeoxyribonuclease V, beta subunit' pro…
CP001616	GenBank	CDS	80819	82717	+	1	.	EC_number=3.1.11.5 codon_start=1 db_xref=GI:237499097 db_xref=InterPro:IPR003593 db_xref=InterPro:IPR006344 inference='protein motif:TFAM:TIGR01447' locus_tag=Tola_0060 note='KEGG: aha:AHA_3974 exodeoxyribonuclease V, alpha subunit; TIGRFAM: exodeoxyribonuclease V, alpha subunit; SMART: AAA ATPase' product='exodeoxyribonuclease V, alpha subunit' protein_id=ACQ91690.1 transl_table=11
CP001616	GenBank	CDS	82880	83773	+	1	.	EC_number=1.5.1.20 codon_start=1 db_xref=GI:237499098 db_xref=InterPro:IPR003171 db_xref=InterPro:IPR004620 inference='protein motif:TFAM:TIGR00676' locus_tag=Tola_0061 note='KEGG: aha:AHA_3949 5,10-methylenetetrahydrofolate reductase; TIGRFAM: 5,10-methylenetetrahydrofolate reductase; PFAM: methylenetetrahydrofolate reductase' product='5,10-methylenetetrahydrofolate reductase' protein_id=ACQ9169…
CP001616	GenBank	CDS	83843	84997	+	-1	.	codon_start=1 db_xref=GI:237499099 db_xref=InterPro:IPR004839 inference='protein motif:PFAM:PF00155' locus_tag=Tola_0062 note='PFAM: aminotransferase class I and II; KEGG: pag:PLES_36731 putative aminotransferase' product='putative transcriptional regulator, GntR family' protein_id=ACQ91692.1 transl_table=11
CP001616	GenBank	CDS	85130	85627	+	1	.	codon_start=1 db_xref=GI:237499100 db_xref=InterPro:IPR000835 inference='protein motif:PFAM:PF01047' locus_tag=Tola_0063 note='PFAM: regulatory protein MarR; SMART: regulatory protein MarR; KEGG: bcr:BCAH187_A2582 transcriptional regulator, MarR family' product='transcriptional regulator, MarR family' protein_id=ACQ91693.1 transl_table=11
CP001616	GenBank	CDS	85677	87146	+	-1	.	codon_start=1 db_xref=GI:237499101 db_xref=InterPro:IPR000629 db_xref=InterPro:IPR001650 db_xref=InterPro:IPR011545 db_xref=InterPro:IPR014001 db_xref=InterPro:IPR014014 db_xref=InterPro:IPR014021 inference='protein motif:PFAM:PF00270' locus_tag=Tola_0064 note='PFAM: DEAD/DEAH box helicase domain protein; helicase domain protein; SMART: DEAD-like helicase ; helicase domain protein; KEGG: slo:Shew…
CP001616	GenBank	CDS	87219	88628	+	-1	.	codon_start=1 db_xref=GI:237499102 db_xref=InterPro:IPR000629 db_xref=InterPro:IPR001650 db_xref=InterPro:IPR005580 db_xref=InterPro:IPR011545 db_xref=InterPro:IPR014001 db_xref=InterPro:IPR014014 db_xref=InterPro:IPR014021 inference='protein motif:PFAM:PF00270' locus_tag=Tola_0065 note='PFAM: DEAD/DEAH box helicase domain protein; helicase domain protein; DbpA RNA-binding domain protein; SMART: …
CP001616	GenBank	CDS	88973	89734	+	1	.	codon_start=1 db_xref=GI:237499103 db_xref=InterPro:IPR001034 db_xref=InterPro:IPR014036 inference='protein motif:PFAM:PF08220' locus_tag=Tola_0066 note='PFAM: regulatory protein DeoR; SMART: regulatory protein DeoR; KEGG: aha:AHA_1651 glycerol-3-phosphate regulon repressor' product='transcriptional regulator, DeoR family' protein_id=ACQ91696.1 transl_table=11
CP001616	GenBank	CDS	89950	91491	+	-1	.	EC_number=1.1.5.3 codon_start=1 db_xref=GI:237499104 db_xref=InterPro:IPR000447 db_xref=InterPro:IPR006076 inference='protein motif:PRIAM:1.1.99.5' locus_tag=Tola_0067 note='PFAM: FAD dependent oxidoreductase; KEGG: aha:AHA_1652 glycerol-3-phosphate dehydrogenase' product='Glycerol-3-phosphate dehydrogenase' protein_id=ACQ91697.1 transl_table=11
CP001616	GenBank	CDS	91663	93156	+	-1	.	codon_start=1 db_xref=GI:237499105 db_xref=InterPro:IPR000577 db_xref=InterPro:IPR005999 inference='protein motif:TFAM:TIGR01311' locus_tag=Tola_0068 note='TIGRFAM: glycerol kinase; PFAM: carbohydrate kinase FGGY; KEGG: asa:ASA_2710 glycerol kinase' product='glycerol kinase' protein_id=ACQ91698.1 transl_table=11
CP001616	GenBank	CDS	93324	93491	+	-1	.	codon_start=1 db_xref=GI:237499106 inference='similar to AA sequence:KEGG:AHA_0716' locus_tag=Tola_0069 note='KEGG: aha:AHA_0716 hypothetical protein' product='conserved hypothetical protein' protein_id=ACQ91699.1 transl_table=11
CP001616	GenBank	CDS	93545	94498	+	1	.	codon_start=1 db_xref=GI:237499107 db_xref=InterPro:IPR002364 db_xref=InterPro:IPR013149 db_xref=InterPro:IPR013154 inference='protein motif:PFAM:PF00107' locus_tag=Tola_0070 note='PFAM: Alcohol dehydrogenase zinc-binding domain protein; Alcohol dehydrogenase GroES domain protein; KEGG: asa:ASA_0714 quinone oxidoreductase' product='Alcohol dehydrogenase zinc-binding domain protein' protein_id=ACQ…
CP001616	GenBank	CDS	94499	95107	+	1	.	codon_start=1 db_xref=GI:237499108 db_xref=InterPro:IPR005833 db_xref=InterPro:IPR005834 db_xref=InterPro:IPR006402 db_xref=InterPro:IPR010976 inference='protein motif:TFAM:TIGR02009' locus_tag=Tola_0071 note='TIGRFAM: beta-phosphoglucomutase family hydrolase; HAD-superfamily hydrolase, subfamily IA, variant 3; PFAM: Haloacid dehalogenase domain protein hydrolase; KEGG: cja:CJA_3014 hypothetical …
CP001616	GenBank	CDS	95247	97280	+	1	.	codon_start=1 db_xref=GI:237499109 db_xref=InterPro:IPR006533 db_xref=InterPro:IPR017847 inference='protein motif:TFAM:TIGR03361' locus_tag=Tola_0072 note='TIGRFAM: type VI secretion system Vgr family protein; Rhs element Vgr protein; PFAM: Rhs element Vgr protein; KEGG: pst:PSPTO_5415 rhs element Vgr protein' product='type VI secretion system Vgr family protein' protein_id=ACQ91702.1 transl_tabl…
CP001616	GenBank	CDS	97280	98143	+	1	.	codon_start=1 db_xref=GI:237499110 inference='ab initio prediction:Prodigal:1.4' locus_tag=Tola_0073 note='KEGG: vfm:VFMJ11_A1068 hypothetical protein' product='hypothetical protein' protein_id=ACQ91703.1 transl_table=11
CP001616	GenBank	CDS	98146	99360	+	1	.	codon_start=1 db_xref=GI:237499111 db_xref=InterPro:IPR017483 inference='similar to AA sequence:KEGG:ESA_00293' locus_tag=Tola_0074 note='KEGG: esa:ESA_00293 hypothetical protein' product='conserved hypothetical protein' protein_id=ACQ91704.1 transl_table=11
CP001616	GenBank	CDS	99357	99872	+	1	.	codon_start=1 db_xref=GI:237499112 inference='ab initio prediction:Prodigal:1.4' locus_tag=Tola_0075 note='KEGG: ses:SARI_02597 hypothetical protein' product='hypothetical protein' protein_id=ACQ91705.1 transl_table=11
CP001616	GenBank	CDS	99965	100525	+	-1	.	codon_start=1 db_xref=GI:237499113 db_xref=InterPro:IPR001451 inference='protein motif:PFAM:PF00132' locus_tag=Tola_0076 note='PFAM: transferase hexapeptide repeat containing protein; KEGG: aha:AHA_0748 carbonic anhydrase' product='transferase hexapeptide repeat containing protein' protein_id=ACQ91706.1 transl_table=11
CP001616	GenBank	CDS	100742	101848	+	-1	.	codon_start=1 db_xref=GI:237499114 db_xref=InterPro:IPR003495 db_xref=InterPro:IPR011629 inference='protein motif:PFAM:PF02492' locus_tag=Tola_0077 note='PFAM: cobalamin synthesis protein P47K; cobalamin synthesis CobW domain protein; KEGG: asa:ASA_0434 hypothetical protein' product='cobalamin synthesis protein P47K' protein_id=ACQ91707.1 transl_table=11
CP001616	GenBank	CDS	101980	102168	+	-1	.	codon_start=1 db_xref=GI:237499115 inference='similar to AA sequence:KEGG:690456' locus_tag=Tola_0078 note='KEGG: hypothetical protein LOC690456' product='conserved hypothetical protein' protein_id=ACQ91708.1 transl_table=11
CP001616	GenBank	CDS	102315	102755	+	-1	.	codon_start=1 db_xref=GI:237499116 db_xref=InterPro:IPR006016 inference='protein motif:PFAM:PF00582' locus_tag=Tola_0079 note='PFAM: UspA domain protein; KEGG: asa:ASA_0046 universal stress protein A' product='UspA domain protein' protein_id=ACQ91709.1 transl_table=11
CP001616	GenBank	CDS	102770	104632	+	-1	.	codon_start=1 db_xref=GI:237499117 db_xref=InterPro:IPR003148 db_xref=InterPro:IPR004771 db_xref=InterPro:IPR006153 inference='protein motif:TFAM:TIGR00932' locus_tag=Tola_0080 note='TIGRFAM: potassium efflux system protein; PFAM: sodium/hydrogen exchanger; TrkA-N domain protein; KEGG: asa:ASA_3987 glutathione-regulated potassium efflux system protein KefC' product='potassium efflux system protei…
CP001616	GenBank	CDS	104632	105228	+	-1	.	codon_start=1 db_xref=GI:237499118 db_xref=InterPro:IPR003680 inference='protein motif:PFAM:PF02525' locus_tag=Tola_0081 note='PFAM: NAD(P)H dehydrogenase (quinone); KEGG: asa:ASA_3986 glutathione-regulated potassium-efflux system ancillary protein KefG' product='NAD(P)H dehydrogenase (quinone)' protein_id=ACQ91711.1 transl_table=11
CP001616	GenBank	CDS	105462	107528	+	1	.	EC_number=3.4.21.83 codon_start=1 db_xref=GI:237499119 db_xref=InterPro:IPR001375 db_xref=InterPro:IPR002470 db_xref=InterPro:IPR002471 db_xref=InterPro:IPR004106 inference='protein motif:PRIAM:3.4.21.83' locus_tag=Tola_0082 note='PFAM: peptidase S9A prolyl oligopeptidase domain protein beta-propeller; peptidase S9 prolyl oligopeptidase active site domain protein; KEGG: asa:ASA_3983 protease II' …
CP001616	GenBank	CDS	107633	107932	+	1	.	codon_start=1 db_xref=GI:237499120 db_xref=InterPro:IPR005272 inference='protein motif:PFAM:PF04175' locus_tag=Tola_0083 note='PFAM: conserved hypothetical protein; KEGG: asa:ASA_3969 hypothetical protein' product='conserved hypothetical protein' protein_id=ACQ91713.1 transl_table=11
CP001616	GenBank	CDS	108762	109361	+	-1	.	codon_start=1 db_xref=GI:237499121 db_xref=InterPro:IPR005025 db_xref=InterPro:IPR008254 db_xref=InterPro:IPR010089 inference='protein motif:TFAM:TIGR01755' locus_tag=Tola_0084 note='TIGRFAM: flavoprotein WrbA; PFAM: flavodoxin/nitric oxide synthase; NADPH-dependent FMN reductase; KEGG: ypm:YP_1536 TrpR binding protein WrbA' product='flavoprotein WrbA' protein_id=ACQ91714.1 transl_table=11
CP001616	GenBank	CDS	109528	109899	+	-1	.	codon_start=1 db_xref=GI:237499122 db_xref=InterPro:IPR007168 db_xref=InterPro:IPR014320 inference='protein motif:TFAM:TIGR02978' locus_tag=Tola_0085 note='TIGRFAM: phage shock protein C; PFAM: PspC domain protein; KEGG: hch:HCH_05445 phage shock protein PspC' product='phage shock protein C, PspC' protein_id=ACQ91715.1 transl_table=11
CP001616	GenBank	CDS	109913	110170	+	-1	.	codon_start=1 db_xref=GI:237499123 db_xref=InterPro:IPR009554 inference='protein motif:TFAM:TIGR02976' locus_tag=Tola_0086 note='TIGRFAM: phage shock protein B; PFAM: shock B family protein; KEGG: hch:HCH_05444 phage shock protein B' product='phage shock protein B' protein_id=ACQ91716.1 transl_table=11
CP001616	GenBank	CDS	110170	110844	+	-1	.	codon_start=1 db_xref=GI:237499124 db_xref=InterPro:IPR007157 db_xref=InterPro:IPR014319 inference='protein motif:TFAM:TIGR02977' locus_tag=Tola_0087 note='TIGRFAM: phage shock protein A; PFAM: PspA/IM30 family protein; KEGG: hch:HCH_05443 phage shock protein A (IM30), suppresses sigma54-dependent transcription' product='phage shock protein A, PspA' protein_id=ACQ91717.1 transl_table=11
CP001616	GenBank	CDS	111021	112055	+	1	.	codon_start=1 db_xref=GI:237499125 db_xref=InterPro:IPR002078 db_xref=InterPro:IPR002197 db_xref=InterPro:IPR003593 db_xref=InterPro:IPR011704 db_xref=InterPro:IPR014317 inference='protein motif:TFAM:TIGR02974' locus_tag=Tola_0088 note='KEGG: hch:HCH_05441 psp operon transcription activator PspF (sigma 54-dependent); TIGRFAM: psp operon transcriptional activator; PFAM: sigma-54 factor interaction…
CP001616	GenBank	CDS	112630	112872	+	1	.	codon_start=1 db_xref=GI:237499126 inference='similar to AA sequence:KEGG:AHA_0359' locus_tag=Tola_0089 note='KEGG: aha:AHA_0359 hypothetical protein' product='conserved hypothetical protein' protein_id=ACQ91719.1 transl_table=11
CP001616	GenBank	CDS	112938	113480	+	-1	.	codon_start=1 db_xref=GI:237499127 inference='similar to AA sequence:KEGG:PP_0737' locus_tag=Tola_0090 note='KEGG: ppu:PP_0737 hypothetical protein' product='conserved hypothetical protein' protein_id=ACQ91720.1 transl_table=11
CP001616	GenBank	CDS	113665	114252	+	1	.	codon_start=1 db_xref=GI:237499128 db_xref=InterPro:IPR002771 db_xref=InterPro:IPR005496 inference='protein motif:PFAM:PF01914' locus_tag=Tola_0091 note='PFAM: multiple antibiotic resistance (MarC)-related protein; Integral membrane protein TerC; KEGG: asa:ASA_3972 multiple antibiotic resistance protein MarC' product='multiple antibiotic resistance (MarC)-related protein' protein_id=ACQ91721.1 tr…
CP001616	GenBank	CDS	114313	116946	+	-1	.	EC_number=4.1.1.31 codon_start=1 db_xref=GI:237499129 db_xref=InterPro:IPR001449 inference='protein motif:PRIAM:4.1.1.31' locus_tag=Tola_0092 note='PFAM: phosphoenolpyruvate carboxylase; KEGG: asa:ASA_0576 phosphoenolpyruvate carboxylase' product='Phosphoenolpyruvate carboxylase' protein_id=ACQ91722.1 transl_table=11
CP001616	GenBank	CDS	117076	118221	+	-1	.	codon_start=1 db_xref=GI:237499130 db_xref=InterPro:IPR001261 db_xref=InterPro:IPR002933 db_xref=InterPro:IPR010169 db_xref=InterPro:IPR011650 inference='protein motif:TFAM:TIGR01892' locus_tag=Tola_0093 note='TIGRFAM: acetylornithine deacetylase (ArgE); PFAM: peptidase M20; peptidase dimerisation domain protein; KEGG: asa:ASA_0577 acetylornithine deacetylase' product='acetylornithine deacetylase…
CP001616	GenBank	CDS	118465	119472	+	1	.	EC_number=1.2.1.38 codon_start=1 db_xref=GI:237499131 db_xref=InterPro:IPR000534 db_xref=InterPro:IPR000706 db_xref=InterPro:IPR012280 inference='protein motif:TFAM:TIGR01850' locus_tag=Tola_0094 note='KEGG: aha:AHA_0593 N-acetyl-gamma-glutamyl-phosphate reductase; TIGRFAM: N-acetyl-gamma-glutamyl-phosphate reductase; PFAM: Semialdehyde dehydrogenase NAD - binding; Semialdehyde dehydrogenase dime…
CP001616	GenBank	CDS	119490	120272	+	1	.	EC_number=2.7.2.8 codon_start=1 db_xref=GI:237499132 db_xref=InterPro:IPR001048 db_xref=InterPro:IPR004662 inference='protein motif:TFAM:TIGR00761' locus_tag=Tola_0095 note='KEGG: asa:ASA_0579 acetylglutamate kinase; TIGRFAM: acetylglutamate kinase; PFAM: aspartate/glutamate/uridylate kinase' product='acetylglutamate kinase' protein_id=ACQ91725.1 transl_table=11
CP001616	GenBank	CDS	120299	121210	+	1	.	codon_start=1 db_xref=GI:237499133 db_xref=InterPro:IPR002082 db_xref=InterPro:IPR002292 db_xref=InterPro:IPR006130 db_xref=InterPro:IPR006131 db_xref=InterPro:IPR006132 inference='protein motif:TFAM:TIGR00658' locus_tag=Tola_0096 note='TIGRFAM: ornithine carbamoyltransferase; PFAM: aspartate/ornithine carbamoyltransferase carbamoyl-P binding domain; aspartate/ornithine carbamoyltransferase Asp/O…
CP001616	GenBank	CDS	121300	122685	+	1	.	codon_start=1 db_xref=GI:237499134 db_xref=InterPro:IPR000362 db_xref=InterPro:IPR003031 db_xref=InterPro:IPR009049 inference='protein motif:TFAM:TIGR00838' locus_tag=Tola_0097 note='TIGRFAM: argininosuccinate lyase; PFAM: fumarate lyase; KEGG: asa:ASA_0582 argininosuccinate lyase' product='argininosuccinate lyase' protein_id=ACQ91727.1 transl_table=11
CP001616	GenBank	CDS	122972	123283	+	1	.	codon_start=1 db_xref=GI:237499135 db_xref=InterPro:IPR001848 db_xref=InterPro:IPR005731 inference='protein motif:TFAM:TIGR01049' locus_tag=Tola_0098 note='TIGRFAM: ribosomal protein S10; PFAM: ribosomal protein S10; KEGG: aha:AHA_0308 ribosomal protein S10' product='ribosomal protein S10' protein_id=ACQ91728.1 transl_table=11
CP001616	GenBank	CDS	123306	123944	+	1	.	codon_start=1 db_xref=GI:237499136 db_xref=InterPro:IPR000597 inference='protein motif:PFAM:PF00297' locus_tag=Tola_0099 note='PFAM: ribosomal protein L3; KEGG: aha:AHA_0309 ribosomal protein L3' product='ribosomal protein L3' protein_id=ACQ91729.1 transl_table=11
CP001616	GenBank	CDS	123962	124567	+	1	.	codon_start=1 db_xref=GI:237499137 db_xref=InterPro:IPR002136 inference='protein motif:PFAM:PF00573' locus_tag=Tola_0100 note='PFAM: ribosomal protein L4/L1e; KEGG: aha:AHA_0310 50S ribosomal protein L4' product='ribosomal protein L4/L1e' protein_id=ACQ91730.1 transl_table=11
CP001616	GenBank	CDS	124564	124869	+	1	.	codon_start=1 db_xref=GI:237499138 db_xref=InterPro:IPR013025 inference='protein motif:PFAM:PF00276' locus_tag=Tola_0101 note='PFAM: Ribosomal protein L25/L23; KEGG: asa:ASA_4085 ribosomal protein L23' product='Ribosomal protein L25/L23' protein_id=ACQ91731.1 transl_table=11
CP001616	GenBank	CDS	124884	125705	+	1	.	codon_start=1 db_xref=GI:237499139 db_xref=InterPro:IPR002171 db_xref=InterPro:IPR005880 inference='protein motif:TFAM:TIGR01171' locus_tag=Tola_0102 note='TIGRFAM: ribosomal protein L2; PFAM: ribosomal protein L2; KEGG: asa:ASA_4084 50S ribosomal protein L2' product='ribosomal protein L2' protein_id=ACQ91732.1 transl_table=11
CP001616	GenBank	CDS	125727	126005	+	1	.	codon_start=1 db_xref=GI:237499140 db_xref=InterPro:IPR002222 db_xref=InterPro:IPR005732 inference='protein motif:TFAM:TIGR01050' locus_tag=Tola_0103 note='TIGRFAM: ribosomal protein S19; PFAM: ribosomal protein S19/S15; KEGG: asu:Asuc_0463 30S ribosomal protein S19' product='ribosomal protein S19' protein_id=ACQ91733.1 transl_table=11
CP001616	GenBank	CDS	126013	126360	+	1	.	codon_start=1 db_xref=GI:237499141 db_xref=InterPro:IPR001063 db_xref=InterPro:IPR005727 inference='protein motif:TFAM:TIGR01044' locus_tag=Tola_0104 note='TIGRFAM: ribosomal protein L22; PFAM: ribosomal protein L22/L17; KEGG: aha:AHA_0314 ribosomal protein L22' product='ribosomal protein L22' protein_id=ACQ91734.1 transl_table=11
CP001616	GenBank	CDS	126364	127080	+	1	.	codon_start=1 db_xref=GI:237499142 db_xref=InterPro:IPR001351 db_xref=InterPro:IPR002198 db_xref=InterPro:IPR004044 db_xref=InterPro:IPR004087 db_xref=InterPro:IPR004088 db_xref=InterPro:IPR005704 db_xref=InterPro:IPR008282 inference='protein motif:TFAM:TIGR01009' locus_tag=Tola_0105 note='KEGG: aha:AHA_0315 ribosomal protein S3; TIGRFAM: ribosomal protein S3; PFAM: ribosomal protein S3- domain p…
CP001616	GenBank	CDS	127094	127507	+	1	.	codon_start=1 db_xref=GI:237499143 db_xref=InterPro:IPR000114 inference='protein motif:TFAM:TIGR01164' locus_tag=Tola_0106 note='TIGRFAM: ribosomal protein L16; PFAM: ribosomal protein L16; KEGG: pmr:PMI3262 50S ribosomal protein L16' product='ribosomal protein L16' protein_id=ACQ91736.1 transl_table=11
CP001616	GenBank	CDS	127507	127698	+	1	.	codon_start=1 db_xref=GI:237499144 db_xref=InterPro:IPR001854 inference='protein motif:TFAM:TIGR00012' locus_tag=Tola_0107 note='TIGRFAM: ribosomal protein L29; PFAM: ribosomal protein L29; KEGG: aha:AHA_0317 ribosomal protein L29' product='ribosomal protein L29' protein_id=ACQ91737.1 transl_table=11
CP001616	GenBank	CDS	127698	127946	+	1	.	codon_start=1 db_xref=GI:237499145 db_xref=InterPro:IPR000266 inference='protein motif:PFAM:PF00366' locus_tag=Tola_0108 note='PFAM: ribosomal protein S17; KEGG: aha:AHA_0318 ribosomal protein S17' product='ribosomal protein S17' protein_id=ACQ91738.1 transl_table=11
CP001616	GenBank	CDS	128101	128469	+	1	.	codon_start=1 db_xref=GI:237499146 db_xref=InterPro:IPR000218 db_xref=InterPro:IPR005745 inference='protein motif:TFAM:TIGR01067' locus_tag=Tola_0109 note='TIGRFAM: ribosomal protein L14; PFAM: ribosomal protein L14b/L23e; KEGG: asa:ASA_4077 ribosomal protein L14' product='ribosomal protein L14' protein_id=ACQ91739.1 transl_table=11
CP001616	GenBank	CDS	128482	128799	+	1	.	codon_start=1 db_xref=GI:237499147 db_xref=InterPro:IPR003256 db_xref=InterPro:IPR005824 db_xref=InterPro:IPR005825 inference='protein motif:TFAM:TIGR01079' locus_tag=Tola_0110 note='TIGRFAM: ribosomal protein L24; PFAM: KOW domain protein; KEGG: aha:AHA_0320 ribosomal protein L24' product='ribosomal protein L24' protein_id=ACQ91740.1 transl_table=11
CP001616	GenBank	CDS	128813	129352	+	1	.	codon_start=1 db_xref=GI:237499148 db_xref=InterPro:IPR002132 inference='protein motif:PFAM:PF00281' locus_tag=Tola_0111 note='PFAM: ribosomal protein L5; KEGG: plu:plu4714 50S ribosomal protein L5' product='ribosomal protein L5' protein_id=ACQ91741.1 transl_table=11
CP001616	GenBank	CDS	129364	129669	+	1	.	codon_start=1 db_xref=GI:237499149 db_xref=InterPro:IPR001209 inference='protein motif:PFAM:PF00253' locus_tag=Tola_0112 note='PFAM: ribosomal protein S14; KEGG: aha:AHA_0322 30S ribosomal protein S14' product='ribosomal protein S14' protein_id=ACQ91742.1 transl_table=11
CP001616	GenBank	CDS	129692	130084	+	1	.	codon_start=1 db_xref=GI:237499150 db_xref=InterPro:IPR000630 inference='protein motif:PFAM:PF00410' locus_tag=Tola_0113 note='PFAM: ribosomal protein S8; KEGG: asa:ASA_4073 ribosomal protein S8' product='ribosomal protein S8' protein_id=ACQ91743.1 transl_table=11
CP001616	GenBank	CDS	130096	130629	+	1	.	codon_start=1 db_xref=GI:237499151 db_xref=InterPro:IPR000702 db_xref=InterPro:IPR002358 inference='protein motif:PFAM:PF00347' locus_tag=Tola_0114 note='PFAM: ribosomal protein L6; KEGG: aha:AHA_0324 50S ribosomal protein L6' product='ribosomal protein L6' protein_id=ACQ91744.1 transl_table=11
CP001616	GenBank	CDS	130639	130992	+	1	.	codon_start=1 db_xref=GI:237499152 db_xref=InterPro:IPR004389 db_xref=InterPro:IPR005484 inference='protein motif:TFAM:TIGR00060' locus_tag=Tola_0115 note='TIGRFAM: ribosomal protein L18; PFAM: ribosomal protein L18P/L5E; KEGG: vha:VIBHAR_00746 50S ribosomal protein L18' product='ribosomal protein L18' protein_id=ACQ91745.1 transl_table=11
CP001616	GenBank	CDS	131007	131507	+	1	.	codon_start=1 db_xref=GI:237499153 db_xref=InterPro:IPR005324 db_xref=InterPro:IPR005712 db_xref=InterPro:IPR013810 inference='protein motif:TFAM:TIGR01021' locus_tag=Tola_0116 note='TIGRFAM: ribosomal protein S5; PFAM: Ribosomal protein S5 ; ribosomal protein S5 domain protein; KEGG: aha:AHA_0326 ribosomal protein S5' product='ribosomal protein S5' protein_id=ACQ91746.1 transl_table=11
CP001616	GenBank	CDS	131515	131697	+	1	.	codon_start=1 db_xref=GI:237499154 db_xref=InterPro:IPR000517 db_xref=InterPro:IPR005996 inference='protein motif:TFAM:TIGR01308' locus_tag=Tola_0117 note='TIGRFAM: ribosomal protein L30; PFAM: ribosomal protein L30; KEGG: asa:ASA_4069 ribosomal protein L30' product='ribosomal protein L30' protein_id=ACQ91747.1 transl_table=11
CP001616	GenBank	CDS	131700	132134	+	1	.	codon_start=1 db_xref=GI:237499155 db_xref=InterPro:IPR001196 db_xref=InterPro:IPR005749 inference='protein motif:TFAM:TIGR01071' locus_tag=Tola_0118 note='TIGRFAM: ribosomal protein L15; PFAM: ribosomal protein L15; KEGG: asa:ASA_4068 ribosomal protein L15' product='ribosomal protein L15' protein_id=ACQ91748.1 transl_table=11
CP001616	GenBank	CDS	132142	133473	+	1	.	codon_start=1 db_xref=GI:237499156 db_xref=InterPro:IPR001356 db_xref=InterPro:IPR002208 inference='protein motif:TFAM:TIGR00967' locus_tag=Tola_0119 note='TIGRFAM: preprotein translocase, SecY subunit; PFAM: SecY protein; KEGG: aha:AHA_0329 preprotein translocase subunit SecY' product='preprotein translocase, SecY subunit' protein_id=ACQ91749.1 transl_table=11
CP001616	GenBank	CDS	133501	133614	+	1	.	codon_start=1 db_xref=GI:237499157 db_xref=InterPro:IPR000473 inference='protein motif:TFAM:TIGR01022' locus_tag=Tola_0120 note='TIGRFAM: ribosomal protein L36; PFAM: ribosomal protein L36; KEGG: asa:ASA_4066 ribosomal protein L36' product='ribosomal protein L36' protein_id=ACQ91750.1 transl_table=11
CP001616	GenBank	CDS	133755	134111	+	1	.	codon_start=1 db_xref=GI:237499158 db_xref=InterPro:IPR001892 inference='protein motif:PFAM:PF00416' locus_tag=Tola_0121 note='PFAM: ribosomal protein S13; KEGG: asa:ASA_4065 30S ribosomal protein S13' product='ribosomal protein S13' protein_id=ACQ91751.1 transl_table=11
CP001616	GenBank	CDS	134127	134516	+	1	.	codon_start=1 db_xref=GI:237499159 db_xref=InterPro:IPR001971 inference='protein motif:PFAM:PF00411' locus_tag=Tola_0122 note='PFAM: ribosomal protein S11; KEGG: asa:ASA_4064 30S ribosomal protein S11' product='ribosomal protein S11' protein_id=ACQ91752.1 transl_table=11
CP001616	GenBank	CDS	134548	135168	+	1	.	codon_start=1 db_xref=GI:237499160 db_xref=InterPro:IPR001912 db_xref=InterPro:IPR002942 db_xref=InterPro:IPR005709 inference='protein motif:TFAM:TIGR01017' locus_tag=Tola_0123 note='KEGG: asa:ASA_4063 ribosomal protein S4; TIGRFAM: ribosomal protein S4; PFAM: ribosomal protein S4; RNA-binding S4 domain protein; SMART: RNA-binding S4 domain protein' product='ribosomal protein S4' protein_id=ACQ91…
CP001616	GenBank	CDS	135194	136183	+	1	.	codon_start=1 db_xref=GI:237499161 db_xref=InterPro:IPR011260 db_xref=InterPro:IPR011261 db_xref=InterPro:IPR011262 db_xref=InterPro:IPR011263 db_xref=InterPro:IPR011773 inference='protein motif:TFAM:TIGR02027' locus_tag=Tola_0124 note='KEGG: asa:ASA_4062 DNA-directed RNA polymerase subunit alpha; TIGRFAM: DNA-directed RNA polymerase, alpha subunit; PFAM: RNA polymerase insert; RNA polymerase alp…
CP001616	GenBank	CDS	136227	136613	+	1	.	codon_start=1 db_xref=GI:237499162 db_xref=InterPro:IPR000456 inference='protein motif:TFAM:TIGR00059' locus_tag=Tola_0125 note='TIGRFAM: ribosomal protein L17; PFAM: ribosomal protein L17; KEGG: shw:Sputw3181_0182 50S ribosomal protein L17' product='ribosomal protein L17' protein_id=ACQ91755.1 transl_table=11
CP001616	GenBank	CDS	136810	137397	+	1	.	codon_start=1 db_xref=GI:237499163 db_xref=InterPro:IPR000182 inference='protein motif:PFAM:PF00583' locus_tag=Tola_0126 note='PFAM: GCN5-related N-acetyltransferase; KEGG: ppr:PBPRB1654 putative ribosomal protein N-acetyltransferase' product='GCN5-related N-acetyltransferase' protein_id=ACQ91756.1 transl_table=11
CP001616	GenBank	CDS	137412	137732	+	-1	.	codon_start=1 db_xref=GI:237499164 db_xref=InterPro:IPR002084 inference='protein motif:PFAM:PF01340' locus_tag=Tola_0127 note='PFAM: Methionine repressor MetJ; KEGG: vsp:VS_2895 methionine repressor MetJ' product='methionine repressor, MetJ' protein_id=ACQ91757.1 transl_table=11
CP001616	GenBank	CDS	137887	139047	+	1	.	EC_number=2.5.1.48 codon_start=1 db_xref=GI:237499165 db_xref=InterPro:IPR000277 db_xref=InterPro:IPR011821 inference='protein motif:TFAM:TIGR02080' locus_tag=Tola_0128 note='KEGG: aha:AHA_0589 O-succinylhomoserine (thiol)-lyase; TIGRFAM: O-succinylhomoserine (thiol)-lyase; PFAM: Cys/Met metabolism pyridoxal-phosphate-dependent protein' product='O-succinylhomoserine (thiol)-lyase' protein_id=ACQ9…
CP001616	GenBank	CDS	139100	141538	+	1	.	EC_number=2.7.2.4 EC_number=1.1.1.3 codon_start=1 db_xref=GI:237499166 db_xref=InterPro:IPR001048 db_xref=InterPro:IPR001341 db_xref=InterPro:IPR001342 db_xref=InterPro:IPR005106 inference='protein motif:TFAM:TIGR00657' locus_tag=Tola_0129 note='KEGG: aha:AHA_0590 bifunctional aspartate kinase II/homoserine dehydrogenase II; TIGRFAM: aspartate kinase; PFAM: homoserine dehydrogenase; homoserine de…
CP001616	GenBank	CDS	141541	141822	+	-1	.	codon_start=1 db_xref=GI:237499167 db_xref=InterPro:IPR001792 inference='protein motif:PFAM:PF00708' locus_tag=Tola_0130 note='PFAM: acylphosphatase; KEGG: stm:STM1083 putative phosphohydrolase' product=acylphosphatase protein_id=ACQ91760.1 transl_table=11
CP001616	GenBank	CDS	141994	142824	+	1	.	EC_number=3.2.2.23 codon_start=1 db_xref=GI:237499168 db_xref=InterPro:IPR000191 db_xref=InterPro:IPR000214 db_xref=InterPro:IPR012319 db_xref=InterPro:IPR015886 db_xref=InterPro:IPR015887 inference='protein motif:TFAM:TIGR00577' locus_tag=Tola_0131 note='KEGG: aha:AHA_0164 formamidopyrimidine-DNA glycosylase; TIGRFAM: formamidopyrimidine-DNA glycosylase; PFAM: DNA glycosylase/AP lyase, H2TH DNA-…
CP001616	GenBank	CDS	142815	143309	+	-1	.	EC_number=2.7.7.3 codon_start=1 db_xref=GI:237499169 db_xref=InterPro:IPR001980 db_xref=InterPro:IPR004820 db_xref=InterPro:IPR004821 inference='protein motif:TFAM:TIGR01510' locus_tag=Tola_0132 note='KEGG: aha:AHA_0166 phosphopantetheine adenylyltransferase; TIGRFAM: pantetheine-phosphate adenylyltransferase; cytidyltransferase-related domain protein; PFAM: cytidylyltransferase' product='panteth…
CP001616	GenBank	CDS	143453	143836	+	1	.	codon_start=1 db_xref=GI:237499170 inference='similar to AA sequence:KEGG:Rfer_2525' locus_tag=Tola_0133 note='KEGG: rfr:Rfer_2525 hypothetical protein' product='conserved hypothetical protein' protein_id=ACQ91763.1 transl_table=11
CP001616	GenBank	CDS	143840	144766	+	1	.	codon_start=1 db_xref=GI:237499171 db_xref=InterPro:IPR013026 inference='similar to AA sequence:KEGG:azo0531' locus_tag=Tola_0134 note='KEGG: azo:azo0531 hypothetical protein' product='conserved hypothetical protein' protein_id=ACQ91764.1 transl_table=11
CP001616	GenBank	CDS	144835	145554	+	1	.	codon_start=1 db_xref=GI:237499172 db_xref=InterPro:IPR000719 db_xref=InterPro:IPR010440 inference='protein motif:PFAM:PF06293' locus_tag=Tola_0135 note='PFAM: lipopolysaccharide kinase; KEGG: asa:ASA_0038 3-deoxy-D-manno-octulosonic-acid kinase' product='lipopolysaccharide kinase' protein_id=ACQ91765.1 transl_table=11
CP001616	GenBank	CDS	145557	146864	+	-1	.	codon_start=1 db_xref=GI:237499173 db_xref=InterPro:IPR001296 db_xref=InterPro:IPR007507 inference='protein motif:PFAM:PF04413' locus_tag=Tola_0136 note='PFAM: Three-deoxy-D-manno-octulosonic-acid transferase domain protein; glycosyl transferase group 1; KEGG: aha:AHA_0170 3-deoxy-D-manno-octulosonic-acid transferase' product='Three-deoxy-D-manno-octulosonic-acid transferase domain protein' prote…
CP001616	GenBank	CDS	147246	148361	+	1	.	codon_start=1 db_xref=GI:237499174 db_xref=InterPro:IPR000709 db_xref=InterPro:IPR001828 inference='protein motif:PFAM:PF01094' locus_tag=Tola_0137 note='PFAM: Extracellular ligand-binding receptor; KEGG: asa:ASA_4279 ABC-type branched-chain amino acid transporter, periplasmic binding protein' product='Extracellular ligand-binding receptor' protein_id=ACQ91767.1 transl_table=11
CP001616	GenBank	CDS	148482	149402	+	1	.	codon_start=1 db_xref=GI:237499175 db_xref=InterPro:IPR001851 inference='protein motif:PFAM:PF02653' locus_tag=Tola_0138 note='PFAM: inner-membrane translocator; KEGG: asa:ASA_4280 ABC-type branched-chain amino acid transporter, permease protein' product='inner-membrane translocator' protein_id=ACQ91768.1 transl_table=11
CP001616	GenBank	CDS	149399	150646	+	1	.	codon_start=1 db_xref=GI:237499176 db_xref=InterPro:IPR001851 db_xref=InterPro:IPR017871 inference='protein motif:PFAM:PF02653' locus_tag=Tola_0139 note='PFAM: inner-membrane translocator; KEGG: aha:AHA_0111 leucine/isoleucine/valine transporter permease subunit' product='inner-membrane translocator' protein_id=ACQ91769.1 transl_table=11
CP001616	GenBank	CDS	150643	151407	+	1	.	codon_start=1 db_xref=GI:237499177 db_xref=InterPro:IPR003439 db_xref=InterPro:IPR003593 db_xref=InterPro:IPR017871 inference='protein motif:PFAM:PF00005' locus_tag=Tola_0140 note='PFAM: ABC transporter related; SMART: AAA ATPase; KEGG: aha:AHA_0110 leucine/isoleucine/valine transporter ATP-binding subunit' product='ABC transporter related' protein_id=ACQ91770.1 transl_table=11
CP001616	GenBank	CDS	151418	152125	+	1	.	codon_start=1 db_xref=GI:237499178 db_xref=InterPro:IPR003439 db_xref=InterPro:IPR003593 db_xref=InterPro:IPR017871 inference='protein motif:PFAM:PF00005' locus_tag=Tola_0141 note='PFAM: ABC transporter related; SMART: AAA ATPase; KEGG: aha:AHA_0109 high-affinity branched-chain amino acid ABC transporter, ATP-binding protein LivF' product='ABC transporter related' protein_id=ACQ91771.1 transl_tab…
CP001616	GenBank	CDS	152195	152515	+	1	.	EC_number=2.8.1.1 codon_start=1 db_xref=GI:237499179 db_xref=InterPro:IPR001763 inference='protein motif:PRIAM:2.8.1.1' locus_tag=Tola_0142 note='KEGG: aha:AHA_0106 thiosulfate sulfurtransferase GlpE; PFAM: Rhodanese domain protein; SMART: Rhodanese domain protein' product='Thiosulfate sulfurtransferase' protein_id=ACQ91772.1 transl_table=11
CP001616	GenBank	CDS	152512	153342	+	1	.	codon_start=1 db_xref=GI:237499180 db_xref=InterPro:IPR002610 inference='protein motif:PFAM:PF01694' locus_tag=Tola_0143 note='PFAM: Rhomboid family protein; KEGG: asa:ASA_4287 GlpG protein' product='Rhomboid family protein' protein_id=ACQ91773.1 transl_table=11
CP001616	GenBank	CDS	153538	154059	+	1	.	codon_start=1 db_xref=GI:237499181 db_xref=InterPro:IPR007440 inference='protein motif:PFAM:PF04345' locus_tag=Tola_0144 note='PFAM: Chorismate lyase; KEGG: amc:MADE_00071 hypothetical chorismate pyruvate lyase' product='Chorismate lyase' protein_id=ACQ91774.1 transl_table=11
CP001616	GenBank	CDS	154062	154922	+	1	.	codon_start=1 db_xref=GI:237499182 db_xref=InterPro:IPR000537 db_xref=InterPro:IPR006370 inference='protein motif:TFAM:TIGR01474' locus_tag=Tola_0145 note='TIGRFAM: 4-hydroxybenzoate polyprenyl transferase; PFAM: UbiA prenyltransferase; KEGG: yen:YE3858 4-hydroxybenzoate octaprenyltransferase' product='4-hydroxybenzoate polyprenyl transferase' protein_id=ACQ91775.1 transl_table=11
CP001616	GenBank	CDS	155009	155629	+	1	.	EC_number=3.4.21.88 codon_start=1 db_xref=GI:237499183 db_xref=InterPro:IPR006197 db_xref=InterPro:IPR006199 db_xref=InterPro:IPR006200 db_xref=InterPro:IPR011056 inference='protein motif:TFAM:TIGR00498' locus_tag=Tola_0146 note='KEGG: aha:AHA_0183 LexA repressor; TIGRFAM: LexA repressor; PFAM: LexA DNA-binding domain protein; peptidase S24 and S26 domain protein' product='SOS-response transcript…
CP001616	GenBank	CDS	155678	156142	+	-1	.	codon_start=1 db_xref=GI:237499184 db_xref=InterPro:IPR001537 db_xref=InterPro:IPR004440 inference='protein motif:TFAM:TIGR00185' locus_tag=Tola_0147 note='TIGRFAM: RNA methyltransferase, TrmH family, group 2; PFAM: tRNA/rRNA methyltransferase (SpoU); KEGG: aha:AHA_0188 RNA methyltransferase' product='RNA methyltransferase, TrmH family, group 2' protein_id=ACQ91777.1 transl_table=11
CP001616	GenBank	CDS	156358	156813	+	1	.	codon_start=1 db_xref=GI:237499185 db_xref=InterPro:IPR000944 inference='protein motif:TFAM:TIGR00738' locus_tag=Tola_0148 note='TIGRFAM: transcriptional regulator, Rrf2 family; PFAM: protein of unknown function UPF0074; KEGG: asa:ASA_4148 rrf2 family transcriptional regulator' product='transcriptional regulator, BadM/Rrf2 family' protein_id=ACQ91778.1 transl_table=11
CP001616	GenBank	CDS	156874	158316	+	-1	.	codon_start=1 db_xref=GI:237499186 db_xref=InterPro:IPR003445 db_xref=InterPro:IPR004772 inference='protein motif:TFAM:TIGR00933' locus_tag=Tola_0149 note='TIGRFAM: potassium uptake protein, TrkH family; PFAM: cation transporter; KEGG: aha:AHA_0254 TrkH' product='potassium uptake protein, TrkH family' protein_id=ACQ91779.1 transl_table=11
CP001616	GenBank	CDS	158322	159698	+	-1	.	codon_start=1 db_xref=GI:237499187 db_xref=InterPro:IPR003148 db_xref=InterPro:IPR006036 db_xref=InterPro:IPR006037 inference='protein motif:PFAM:PF02254' locus_tag=Tola_0150 note='PFAM: TrkA-N domain protein; TrkA-C domain protein; KEGG: aha:AHA_0255 potassium transporter peripheral membrane component' product='TrkA-N domain protein' protein_id=ACQ91780.1 transl_table=11
CP001616	GenBank	CDS	159695	160996	+	-1	.	codon_start=1 db_xref=GI:237499188 db_xref=InterPro:IPR001678 db_xref=InterPro:IPR004573 db_xref=InterPro:IPR006027 inference='protein motif:TFAM:TIGR00563' locus_tag=Tola_0151 note='TIGRFAM: sun protein; PFAM: Fmu (Sun) domain protein; NusB/RsmB/TIM44; KEGG: asa:ASA_4142 ribosomal RNA small subunit methyltransferase B' product='sun protein' protein_id=ACQ91781.1 transl_table=11
CP001616	GenBank	CDS	161018	161962	+	-1	.	codon_start=1 db_xref=GI:237499189 db_xref=InterPro:IPR001555 db_xref=InterPro:IPR002376 db_xref=InterPro:IPR005793 db_xref=InterPro:IPR005794 inference='protein motif:TFAM:TIGR00460' locus_tag=Tola_0152 note='TIGRFAM: methionyl-tRNA formyltransferase; PFAM: formyl transferase domain protein; KEGG: vha:VIBHAR_00392 methionyl-tRNA formyltransferase' product='methionyl-tRNA formyltransferase' prote…
CP001616	GenBank	CDS	161980	162483	+	-1	.	EC_number=3.5.1.88 codon_start=1 db_xref=GI:237499190 db_xref=InterPro:IPR000181 inference='protein motif:TFAM:TIGR00079' locus_tag=Tola_0153 note='KEGG: asa:ASA_4140 polypeptide deformylase; TIGRFAM: peptide deformylase; PFAM: formylmethionine deformylase' product='peptide deformylase' protein_id=ACQ91783.1 transl_table=11
CP001616	GenBank	CDS	162578	163678	+	1	.	codon_start=1 db_xref=GI:237499191 db_xref=InterPro:IPR002482 inference='protein motif:PFAM:PF01476' locus_tag=Tola_0154 note='PFAM: Peptidoglycan-binding LysM; SMART: Peptidoglycan-binding LysM; KEGG: asa:ASA_4139 LysM domain-containing protein' product='Peptidoglycan-binding LysM' protein_id=ACQ91784.1 transl_table=11
CP001616	GenBank	CDS	163659	164783	+	1	.	codon_start=1 db_xref=GI:237499192 db_xref=InterPro:IPR003488 inference='protein motif:TFAM:TIGR00732' locus_tag=Tola_0155 note='TIGRFAM: DNA protecting protein DprA; PFAM: SMF family protein; KEGG: aha:AHA_0260 DNA protecting protein DprA' product='DNA protecting protein DprA' protein_id=ACQ91785.1 transl_table=11
CP001616	GenBank	CDS	164786	165259	+	1	.	codon_start=1 db_xref=GI:237499193 db_xref=InterPro:IPR007456 inference='protein motif:PFAM:PF04361' locus_tag=Tola_0156 note='PFAM: protein of unknown function DUF494; KEGG: aha:AHA_0261 hypothetical protein' product='protein of unknown function DUF494' protein_id=ACQ91786.1 transl_table=11
CP001616	GenBank	CDS	165282	165854	+	1	.	codon_start=1 db_xref=GI:237499194 db_xref=InterPro:IPR013498 inference='protein motif:PFAM:PF01396' locus_tag=Tola_0157 note='PFAM: DNA topoisomerase type IA zn finger domain protein; KEGG: swd:Swoo_0043 DNA topoisomerase type IA Zn finger domain-containing protein' product='DNA topoisomerase type IA zn finger domain protein' protein_id=ACQ91787.1 transl_table=11
CP001616	GenBank	CDS	165901	166404	+	1	.	EC_number=4.1.1.21 codon_start=1 db_xref=GI:237499195 db_xref=InterPro:IPR000031 inference='protein motif:TFAM:TIGR01162' locus_tag=Tola_0158 note='KEGG: asa:ASA_4135 phosphoribosylaminoimidazole carboxylase, catalytic subunit; TIGRFAM: phosphoribosylaminoimidazole carboxylase, catalytic subunit; PFAM: 1-(5-phosphoribosyl)-5-amino-4-imidazole-carboxylate (AIR) carboxylase' product='phosphoribosyl…
CP001616	GenBank	CDS	166442	167002	+	1	.	codon_start=1 db_xref=GI:237499196 db_xref=InterPro:IPR004388 db_xref=InterPro:IPR006070 inference='protein motif:TFAM:TIGR00057' locus_tag=Tola_0159 note='TIGRFAM: Sua5/YciO/YrdC/YwlC family protein; PFAM: SUA5/yciO/yrdC domain; KEGG: aha:AHA_0264 SUA5/YciO/YrdC family protein' product='Sua5/YciO/YrdC/YwlC family protein' protein_id=ACQ91789.1 transl_table=11
CP001616	GenBank	CDS	167047	167868	+	1	.	codon_start=1 db_xref=GI:237499197 db_xref=InterPro:IPR006151 db_xref=InterPro:IPR011342 db_xref=InterPro:IPR013708 inference='protein motif:TFAM:TIGR00507' locus_tag=Tola_0160 note='TIGRFAM: shikimate 5-dehydrogenase; PFAM: Shikimate dehydrogenase substrate binding domain protein; Shikimate/quinate 5-dehydrogenase; KEGG: asa:ASA_4132 shikimate 5-dehydrogenase' product='shikimate 5-dehydrogenase'…
CP001616	GenBank	CDS	167872	168414	+	-1	.	codon_start=1 db_xref=GI:237499198 db_xref=InterPro:IPR001451 inference='similar to AA sequence:KEGG:VV3213' locus_tag=Tola_0161 note='KEGG: vvy:VV3213 carbonic anhydrase' product='carbonic anhydrase' protein_id=ACQ91791.1 transl_table=11
CP001616	GenBank	rRNA	168795	170328	+	1	.	locus_tag=Tola_R0007 note='RNAmmer 1.2, Lagesen et al., Nucleic Acids Res. Apr2 2, 2007' product='16S ribosomal RNA'
CP001616	GenBank	gene	170398	170474	+	1	.	locus_tag=Tola_R0008 note=tRNA-Ile2
CP001616	GenBank	tRNA	170398	170474	+	1	.	locus_tag=Tola_R0008 product=tRNA-Ile
CP001616	GenBank	gene	170486	170561	+	1	.	locus_tag=Tola_R0009 note=tRNA-Ala2
CP001616	GenBank	tRNA	170486	170561	+	1	.	locus_tag=Tola_R0009 product=tRNA-Ala
CP001616	GenBank	rRNA	170768	173654	+	1	.	locus_tag=Tola_R0010 note='RNAmmer 1.2, Lagesen et al., Nucleic Acids Res. Apr2 2, 2007' product='23S ribosomal RNA'
CP001616	GenBank	rRNA	173783	173896	+	1	.	locus_tag=Tola_R0011 note='RNAmmer 1.2, Lagesen et al., Nucleic Acids Res. Apr2 2, 2007' product='5S ribosomal RNA'
CP001616	GenBank	gene	173959	174035	+	1	.	locus_tag=Tola_R0012 note=tRNA-Asp2
CP001616	GenBank	tRNA	173959	174035	+	1	.	locus_tag=Tola_R0012 product=tRNA-Asp
CP001616	GenBank	rRNA	174093	174206	+	1	.	locus_tag=Tola_R0013 note='RNAmmer 1.2, Lagesen et al., Nucleic Acids Res. Apr2 2, 2007' product='5S ribosomal RNA'
CP001616	GenBank	CDS	174255	176429	+	-1	.	codon_start=1 db_xref=GI:237499199 db_xref=InterPro:IPR005532 db_xref=InterPro:IPR013216 db_xref=InterPro:IPR013217 inference='protein motif:PFAM:PF03781' locus_tag=Tola_0162 note='PFAM: protein of unknown function DUF323; Methyltransferase type 11; Methyltransferase type 12; KEGG: aha:AHA_0211 generic methyltransferase' product='protein of unknown function DUF323' protein_id=ACQ91792.1 transl_ta…
CP001616	GenBank	CDS	176513	176920	+	-1	.	codon_start=1 db_xref=GI:237499200 db_xref=InterPro:IPR002125 db_xref=InterPro:IPR006262 db_xref=InterPro:IPR016192 inference='protein motif:TFAM:TIGR01354' locus_tag=Tola_0163 note='TIGRFAM: cytidine deaminase; PFAM: CMP/dCMP deaminase zinc-binding; KEGG: pcd1; cytidine deaminase Pcd1; K01489 cytidine deaminase' product='cytidine deaminase' protein_id=ACQ91793.1 transl_table=11
CP001616	GenBank	CDS	177017	178681	+	-1	.	codon_start=1 db_xref=GI:237499201 db_xref=InterPro:IPR006047 db_xref=InterPro:IPR006589 db_xref=InterPro:IPR012769 inference='protein motif:TFAM:TIGR02403' locus_tag=Tola_0164 note='KEGG: asa:ASA_0485 trehalose-6-phosphate hydrolase; TIGRFAM: alpha,alpha-phosphotrehalase; PFAM: alpha amylase catalytic region; SMART: alpha amylase catalytic sub domain' product=alpha,alpha-phosphotrehalase protein…
CP001616	GenBank	CDS	178750	180186	+	-1	.	codon_start=1 db_xref=GI:237499202 db_xref=InterPro:IPR001996 db_xref=InterPro:IPR003352 db_xref=InterPro:IPR011296 db_xref=InterPro:IPR011535 db_xref=InterPro:IPR013013 inference='protein motif:TFAM:TIGR01992' locus_tag=Tola_0165 note='TIGRFAM: PTS system, trehalose-specific IIBC subunit; PTS system, glucose-like IIB subunint; PFAM: phosphotransferase system EIIC; phosphotransferase system PTS E…
CP001616	GenBank	CDS	180388	181335	+	-1	.	codon_start=1 db_xref=GI:237499203 db_xref=InterPro:IPR000843 db_xref=InterPro:IPR001761 db_xref=InterPro:IPR012771 inference='protein motif:TFAM:TIGR02405' locus_tag=Tola_0166 note='KEGG: aha:AHA_3825 trehalose repressor; TIGRFAM: trehalose operon repressor; PFAM: regulatory protein LacI; periplasmic binding protein/LacI transcriptional regulator; SMART: regulatory protein LacI' product='transcr…
CP001616	GenBank	CDS	181552	182058	+	1	.	codon_start=1 db_xref=GI:237499204 db_xref=InterPro:IPR004375 inference='protein motif:PFAM:PF04074' locus_tag=Tola_0167 note='PFAM: conserved hypothetical protein; KEGG: asa:ASA_3550 hypothetical protein' product='conserved hypothetical protein' protein_id=ACQ91797.1 transl_table=11
CP001616	GenBank	CDS	182074	182736	+	1	.	codon_start=1 db_xref=GI:237499205 db_xref=InterPro:IPR004045 inference='protein motif:PFAM:PF02798' locus_tag=Tola_0168 note='PFAM: Glutathione S-transferase domain; KEGG: hch:HCH_06697 glutathione S-transferase' product='Glutathione S-transferase domain protein' protein_id=ACQ91798.1 transl_table=11
CP001616	GenBank	CDS	182806	184074	+	-1	.	EC_number=2.5.1.49 codon_start=1 db_xref=GI:237499206 db_xref=InterPro:IPR000277 db_xref=InterPro:IPR000653 db_xref=InterPro:IPR001597 db_xref=InterPro:IPR006235 inference='protein motif:TFAM:TIGR01326' locus_tag=Tola_0169 note='KEGG: aha:AHA_0506 O-acetylhomoserine sulfhydrylase MetY; TIGRFAM: O-acetylhomoserine/O-acetylserine sulfhydrylase; PFAM: Cys/Met metabolism pyridoxal-phosphate-dependent…
CP001616	GenBank	CDS	184256	185704	+	-1	.	codon_start=1 db_xref=GI:237499207 db_xref=InterPro:IPR001411 db_xref=InterPro:IPR004638 db_xref=InterPro:IPR006162 db_xref=InterPro:IPR007114 db_xref=InterPro:IPR011701 inference='protein motif:TFAM:TIGR00711' locus_tag=Tola_0170 note='TIGRFAM: drug resistance transporter, EmrB/QacA subfamily; PFAM: major facilitator superfamily MFS_1; KEGG: asa:ASA_0435 EmrB/QacA family drug resistance transpor…
CP001616	GenBank	CDS	185732	186520	+	-1	.	codon_start=1 db_xref=GI:237499208 db_xref=InterPro:IPR000515 db_xref=InterPro:IPR010065 inference='protein motif:TFAM:TIGR01726' locus_tag=Tola_0171 note='TIGRFAM: polar amino acid ABC transporter, inner membrane subunit; PFAM: binding-protein-dependent transport systems inner membrane component; KEGG: ppf:Pput_0690 polar amino acid ABC transporter, inner membrane subunit' product='polar amino a…
CP001616	GenBank	CDS	186652	187485	+	-1	.	codon_start=1 db_xref=GI:237499209 db_xref=InterPro:IPR001638 inference='protein motif:PFAM:PF00497' locus_tag=Tola_0172 note='PFAM: extracellular solute-binding protein family 3; SMART: extracellular solute-binding protein family 3; KEGG: pfo:Pfl01_2802 extracellular solute-binding protein' product='extracellular solute-binding protein family 3' protein_id=ACQ91802.1 transl_table=11
CP001616	GenBank	CDS	187696	189267	+	1	.	codon_start=1 db_xref=GI:237499210 db_xref=InterPro:IPR004671 db_xref=InterPro:IPR004680 inference='protein motif:TFAM:TIGR00774' locus_tag=Tola_0173 note='TIGRFAM: Na+/H+ antiporter NhaB; PFAM: Na+H+ antiporter NhaB; Citrate transporter; KEGG: asa:ASA_2302 sodium/proton antiporter' product='Na+/H+ antiporter NhaB' protein_id=ACQ91803.1 transl_table=11
CP001616	GenBank	CDS	189337	190230	+	1	.	codon_start=1 db_xref=GI:237499211 db_xref=InterPro:IPR003726 inference='protein motif:PFAM:PF02574' locus_tag=Tola_0174 note='PFAM: homocysteine S-methyltransferase; KEGG: pfo:Pfl01_2779 homocysteine S-methyltransferase' product='homocysteine S-methyltransferase' protein_id=ACQ91804.1 transl_table=11
CP001616	GenBank	CDS	190279	190560	+	-1	.	codon_start=1 db_xref=GI:237499212 db_xref=InterPro:IPR000297 inference='protein motif:PFAM:PF00639' locus_tag=Tola_0175 note='PFAM: PpiC-type peptidyl-prolyl cis-trans isomerase; KEGG: eca:ECA4216 peptidyl-prolyl cis-trans isomerase C' product='PpiC-type peptidyl-prolyl cis-trans isomerase' protein_id=ACQ91805.1 transl_table=11
CP001616	GenBank	CDS	190664	192367	+	-1	.	codon_start=1 db_xref=GI:237499213 inference='ab initio prediction:Prodigal:1.4' locus_tag=Tola_0176 note='KEGG: vsp:VS_3040 predicted membrane protein' product='hypothetical protein' protein_id=ACQ91806.1 transl_table=11
CP001616	GenBank	CDS	192434	193234	+	-1	.	codon_start=1 db_xref=GI:237499214 db_xref=InterPro:IPR000150 db_xref=InterPro:IPR005834 db_xref=InterPro:IPR006379 db_xref=InterPro:IPR006380 db_xref=InterPro:IPR013200 inference='protein motif:TFAM:TIGR00099' locus_tag=Tola_0177 note='TIGRFAM: Cof-like hydrolase; HAD-superfamily hydrolase, subfamily IIB; PFAM: Haloacid dehalogenase domain protein hydrolase type 3; sucrose-6F-phosphate phosphohy…
CP001616	GenBank	CDS	193450	195597	+	-1	.	EC_number=2.7.6.5 codon_start=1 db_xref=GI:237499215 db_xref=InterPro:IPR002912 db_xref=InterPro:IPR003607 db_xref=InterPro:IPR004095 db_xref=InterPro:IPR004811 db_xref=InterPro:IPR006674 db_xref=InterPro:IPR007685 inference='protein motif:TFAM:TIGR00691' locus_tag=Tola_0178 note='KEGG: aha:AHA_0039 guanosine-3',5'-bis(diphosphate) 3'-pyrophosphohydrolase ((ppGpp)ase); TIGRFAM: RelA/SpoT family p…
CP001616	GenBank	CDS	195728	196012	+	-1	.	codon_start=1 db_xref=GI:237499216 db_xref=InterPro:IPR003716 db_xref=InterPro:IPR006110 inference='protein motif:TFAM:TIGR00690' locus_tag=Tola_0179 note='TIGRFAM: DNA-directed RNA polymerase, omega subunit; PFAM: RNA polymerase Rpb6; KEGG: asa:ASA_0035 DNA-directed RNA polymerase, omega subunit' product='DNA-directed RNA polymerase, omega subunit' protein_id=ACQ91809.1 transl_table=11
CP001616	GenBank	CDS	196061	196690	+	-1	.	EC_number=2.7.4.8 codon_start=1 db_xref=GI:237499217 db_xref=InterPro:IPR008144 db_xref=InterPro:IPR008145 db_xref=InterPro:IPR017665 inference='protein motif:TFAM:TIGR03263' locus_tag=Tola_0180 note='KEGG: aha:AHA_0041 guanylate kinase; TIGRFAM: guanylate kinase; PFAM: guanylate kinase; SMART: guanylate kinase/L-type calcium channel region' product='guanylate kinase' protein_id=ACQ91810.1 transl…
CP001616	GenBank	CDS	196801	196968	+	-1	.	codon_start=1 db_xref=GI:237499218 db_xref=InterPro:IPR001705 inference='protein motif:TFAM:TIGR01023' locus_tag=Tola_0181 note='TIGRFAM: ribosomal protein L33; PFAM: ribosomal protein L33; KEGG: asa:ASA_4227 50S ribosomal protein L33' product='ribosomal protein L33' protein_id=ACQ91811.1 transl_table=11
CP001616	GenBank	CDS	196980	197216	+	-1	.	codon_start=1 db_xref=GI:237499219 db_xref=InterPro:IPR001383 inference='protein motif:TFAM:TIGR00009' locus_tag=Tola_0182 note='TIGRFAM: ribosomal protein L28; PFAM: ribosomal protein L28; KEGG: cja:CJA_3515 ribosomal protein L28-related protein' product='ribosomal protein L28' protein_id=ACQ91812.1 transl_table=11
CP001616	GenBank	CDS	197357	198031	+	-1	.	codon_start=1 db_xref=GI:237499220 db_xref=InterPro:IPR001405 inference='protein motif:TFAM:TIGR00608' locus_tag=Tola_0183 note='TIGRFAM: DNA repair protein RadC; PFAM: DNA repair protein RadC; KEGG: aha:AHA_0160 DNA repair protein RadC' product='DNA repair protein RadC' protein_id=ACQ91813.1 transl_table=11
CP001616	GenBank	CDS	198137	199366	+	1	.	EC_number=6.3.2.5 codon_start=1 db_xref=GI:237499221 db_xref=InterPro:IPR003382 db_xref=InterPro:IPR005252 db_xref=InterPro:IPR007085 inference='protein motif:TFAM:TIGR00521' locus_tag=Tola_0184 note='KEGG: asa:ASA_4230 phosphopantothenoylcysteine decarboxylase/phosphopantothenate--cysteine ligase; TIGRFAM: phosphopantothenoylcysteine decarboxylase/phosphopantothenate/cysteine ligase; PFAM: DNA/p…
CP001616	GenBank	CDS	199353	199808	+	1	.	codon_start=1 db_xref=GI:237499222 db_xref=InterPro:IPR008180 db_xref=InterPro:IPR008181 inference='protein motif:TFAM:TIGR00576' locus_tag=Tola_0185 note='TIGRFAM: deoxyuridine 5'-triphosphate nucleotidohydrolase Dut; PFAM: deoxyUTP pyrophosphatase; KEGG: asa:ASA_4231 deoxyuridine 5'-triphosphate nucleotidohydrolase' product='deoxyuridine 5'-triphosphate nucleotidohydrolase Dut' protein_id=ACQ91…
CP001616	GenBank	CDS	199883	200524	+	-1	.	EC_number=2.4.2.10 codon_start=1 db_xref=GI:237499223 db_xref=InterPro:IPR000209 db_xref=InterPro:IPR000836 db_xref=InterPro:IPR004467 inference='protein motif:TFAM:TIGR00336' locus_tag=Tola_0186 note='KEGG: asa:ASA_0102 orotate phosphoribosyltransferase; TIGRFAM: orotate phosphoribosyltransferase; PFAM: phosphoribosyltransferase' product='orotate phosphoribosyltransferase' protein_id=ACQ91816.1 …
CP001616	GenBank	CDS	200558	201271	+	-1	.	EC_number=2.7.7.56 codon_start=1 db_xref=GI:237499224 db_xref=InterPro:IPR001247 db_xref=InterPro:IPR002381 db_xref=InterPro:IPR015847 inference='protein motif:TFAM:TIGR01966' locus_tag=Tola_0187 note='KEGG: swd:Swoo_4568 ribonuclease PH; TIGRFAM: ribonuclease PH; PFAM: 3' exoribonuclease; Exoribonuclease, phosphorolytic domain 2' product='ribonuclease PH' protein_id=ACQ91817.1 transl_table=11
CP001616	GenBank	CDS	201398	202258	+	1	.	codon_start=1 db_xref=GI:237499225 db_xref=InterPro:IPR005229 db_xref=InterPro:IPR013527 db_xref=InterPro:IPR013551 inference='protein motif:PFAM:PF03755' locus_tag=Tola_0188 note='PFAM: YicC domain protein; domain of unknown function DUF1732; KEGG: aha:AHA_4225 hypothetical protein' product='YicC domain protein' protein_id=ACQ91818.1 transl_table=11
CP001616	GenBank	CDS	202310	203602	+	-1	.	codon_start=1 db_xref=GI:237499226 db_xref=InterPro:IPR001991 inference='protein motif:PFAM:PF00375' locus_tag=Tola_0189 note='PFAM: sodium:dicarboxylate symporter; KEGG: asa:ASA_1706 sodium:dicarboxylate symporter family protein' product='sodium:dicarboxylate symporter' protein_id=ACQ91819.1 transl_table=11
CP001616	GenBank	CDS	203927	205036	+	-1	.	codon_start=1 db_xref=GI:237499227 db_xref=InterPro:IPR000160 inference='protein motif:TFAM:TIGR00254' locus_tag=Tola_0190 note='KEGG: aav:Aave_3646 diguanylate cyclase; TIGRFAM: diguanylate cyclase; PFAM: GGDEF domain containing protein; SMART: GGDEF domain containing protein' product='diguanylate cyclase' protein_id=ACQ91820.1 transl_table=11
CP001616	GenBank	rRNA	205472	207005	+	1	.	locus_tag=Tola_R0014 note='RNAmmer 1.2, Lagesen et al., Nucleic Acids Res. Apr2 2, 2007' product='16S ribosomal RNA'
CP001616	GenBank	gene	207055	207130	+	1	.	locus_tag=Tola_R0015 note=tRNA-Glu1
CP001616	GenBank	tRNA	207055	207130	+	1	.	locus_tag=Tola_R0015 product=tRNA-Glu
CP001616	GenBank	rRNA	207268	210154	+	1	.	locus_tag=Tola_R0016 note='RNAmmer 1.2, Lagesen et al., Nucleic Acids Res. Apr2 2, 2007' product='23S ribosomal RNA'
CP001616	GenBank	rRNA	210283	210396	+	1	.	locus_tag=Tola_R0017 note='RNAmmer 1.2, Lagesen et al., Nucleic Acids Res. Apr2 2, 2007' product='5S ribosomal RNA'
CP001616	GenBank	CDS	210792	211256	+	-1	.	codon_start=1 db_xref=GI:237499228 db_xref=InterPro:IPR007214 inference='protein motif:PFAM:PF04073' locus_tag=Tola_0191 note='PFAM: YbaK/prolyl-tRNA synthetase associated region; KEGG: asa:ASA_3807 YbaK/EbsC protein' product='YbaK/prolyl-tRNA synthetase associated region' protein_id=ACQ91821.1 transl_table=11
CP001616	GenBank	CDS	211572	211853	+	-1	.	codon_start=1 db_xref=GI:237499229 db_xref=InterPro:IPR009664 inference='protein motif:PFAM:PF06865' locus_tag=Tola_0192 note='PFAM: protein of unknown function DUF1255; KEGG: pmy:Pmen_2513 hypothetical protein' product='protein of unknown function DUF1255' protein_id=ACQ91822.1 transl_table=11
CP001616	GenBank	CDS	212136	213677	+	1	.	codon_start=1 db_xref=GI:237499230 db_xref=InterPro:IPR010657 db_xref=InterPro:IPR017739 inference='protein motif:TFAM:TIGR03362' locus_tag=Tola_0193 note='TIGRFAM: type VI secretion-associated protein, VC_A0119 family; PFAM: ImpA domain protein; KEGG: pau:PA14_43050 hypothetical protein' product='type VI secretion-associated protein, VC_A0119 family' protein_id=ACQ91823.1 transl_table=11
CP001616	GenBank	CDS	213691	214185	+	1	.	codon_start=1 db_xref=GI:237499231 db_xref=InterPro:IPR008312 inference='protein motif:TFAM:TIGR03358' locus_tag=Tola_0194 note='TIGRFAM: type VI secretion protein, VC_A0107 family; PFAM: conserved hypothetical protein; KEGG: pmy:Pmen_0090 hypothetical protein' product='type VI secretion protein, VC_A0107 family' protein_id=ACQ91824.1 transl_table=11
CP001616	GenBank	CDS	214204	215679	+	1	.	codon_start=1 db_xref=GI:237499232 db_xref=InterPro:IPR010269 inference='protein motif:TFAM:TIGR03355' locus_tag=Tola_0195 note='TIGRFAM: type VI secretion protein, EvpB/VC_A0108 family; PFAM: protein of unknown function DUF877; KEGG: pmy:Pmen_0091 hypothetical protein' product='type VI secretion protein, EvpB/VC_A0108 family' protein_id=ACQ91825.1 transl_table=11
CP001616	GenBank	CDS	215682	216095	+	1	.	codon_start=1 db_xref=GI:237499233 db_xref=InterPro:IPR007048 db_xref=InterPro:IPR017737 inference='protein motif:TFAM:TIGR03357' locus_tag=Tola_0196 note='TIGRFAM: type VI secretion system lysozyme-related protein; PFAM: GPW/gp25 family protein; KEGG: pen:PSEEN0525 hypothetical protein' product='type VI secretion system lysozyme-related protein' protein_id=ACQ91826.1 transl_table=11
CP001616	GenBank	CDS	216085	217842	+	1	.	codon_start=1 db_xref=GI:237499234 db_xref=InterPro:IPR010272 inference='protein motif:TFAM:TIGR03359' locus_tag=Tola_0197 note='TIGRFAM: type VI secretion protein, VC_A0110 family; PFAM: protein of unknown function DUF879; KEGG: pmy:Pmen_0095 hypothetical protein' product='type VI secretion protein, VC_A0110 family' protein_id=ACQ91827.1 transl_table=11
CP001616	GenBank	CDS	217806	218825	+	1	.	codon_start=1 db_xref=GI:237499235 db_xref=InterPro:IPR010732 inference='protein motif:TFAM:TIGR03347' locus_tag=Tola_0198 note='TIGRFAM: type VI secretion protein, VC_A0111 family; PFAM: protein of unknown function DUF1305; KEGG: pag:PLES_36661 hypothetical protein' product='type VI secretion protein, VC_A0111 family' protein_id=ACQ91828.1 transl_table=11
CP001616	GenBank	CDS	218812	221421	+	1	.	codon_start=1 db_xref=GI:237499236 db_xref=InterPro:IPR001270 db_xref=InterPro:IPR003593 db_xref=InterPro:IPR003959 db_xref=InterPro:IPR004176 db_xref=InterPro:IPR011704 db_xref=InterPro:IPR013093 db_xref=InterPro:IPR017729 inference='protein motif:TFAM:TIGR03345' locus_tag=Tola_0199 note='KEGG: pau:PA14_42980 putative ClpA/B-type protease; TIGRFAM: type VI secretion ATPase, ClpV1 family; PFAM: A…
CP001616	GenBank	CDS	221430	222434	+	1	.	codon_start=1 db_xref=GI:237499237 db_xref=InterPro:IPR002078 db_xref=InterPro:IPR002197 db_xref=InterPro:IPR003593 db_xref=InterPro:IPR011704 inference='protein motif:PFAM:PF00158' locus_tag=Tola_0200 note='PFAM: sigma-54 factor interaction domain-containing protein; helix-turn-helix Fis-type; ATPase associated with various cellular activities AAA_5; SMART: AAA ATPase; KEGG: pmy:Pmen_0098 fis fa…
CP001616	GenBank	CDS	222434	222571	+	1	.	codon_start=1 db_xref=GI:237499238 inference='ab initio prediction:Prodigal:1.4' locus_tag=Tola_0201 product='hypothetical protein' protein_id=ACQ91831.1 transl_table=11
CP001616	GenBank	CDS	222575	223870	+	1	.	codon_start=1 db_xref=GI:237499239 db_xref=InterPro:IPR000253 db_xref=InterPro:IPR017735 inference='protein motif:TFAM:TIGR03354' locus_tag=Tola_0202 note='TIGRFAM: type VI secretion system FHA domain protein; PFAM: Forkhead-associated protein; KEGG: pst:PSPTO_5422 FHA domain-containing protein' product='FHA domain containing protein' protein_id=ACQ91832.1 transl_table=11
CP001616	GenBank	CDS	223876	224427	+	1	.	codon_start=1 db_xref=GI:237499240 db_xref=InterPro:IPR017734 inference='protein motif:TFAM:TIGR03352' locus_tag=Tola_0203 note='TIGRFAM: type VI secretion lipoprotein, VC_A0113 family; KEGG: vsa:VSAL_I1116 putative type VI secretion protein VasD' product='type VI secretion lipoprotein, VC_A0113 family' protein_id=ACQ91833.1 transl_table=11
CP001616	GenBank	CDS	224501	225844	+	1	.	codon_start=1 db_xref=GI:237499241 db_xref=InterPro:IPR010263 inference='protein motif:TFAM:TIGR03353' locus_tag=Tola_0204 note='TIGRFAM: type VI secretion protein, VC_A0114 family; PFAM: protein of unknown function DUF876; KEGG: pag:PLES_36601 hypothetical protein' product='type VI secretion protein, VC_A0114 family' protein_id=ACQ91834.1 transl_table=11
CP001616	GenBank	CDS	225846	226712	+	1	.	codon_start=1 db_xref=GI:237499242 db_xref=InterPro:IPR017732 inference='protein motif:TFAM:TIGR03349' locus_tag=Tola_0205 note='TIGRFAM: type IV / VI secretion system protein, DotU family; KEGG: pau:PA14_42910 hypothetical protein' product='type IV / VI secretion system protein, DotU family' protein_id=ACQ91835.1 transl_table=11
CP001616	GenBank	CDS	226709	230230	+	1	.	codon_start=1 db_xref=GI:237499243 db_xref=InterPro:IPR009612 db_xref=InterPro:IPR010623 db_xref=InterPro:IPR017731 inference='protein motif:TFAM:TIGR03348' locus_tag=Tola_0206 note='TIGRFAM: type VI secretion protein IcmF; PFAM: ImcF domain protein; protein of unknown function DUF1215; KEGG: vfm:VFMJ11_1075 type VI secretion protein IcmF' product='type VI secretion protein IcmF' protein_id=ACQ91…
CP001616	GenBank	CDS	230238	230972	+	1	.	EC_number=3.1.3.16 codon_start=1 db_xref=GI:237499244 db_xref=InterPro:IPR001932 db_xref=InterPro:IPR010822 db_xref=InterPro:IPR014045 inference='protein motif:PRIAM:3.1.3.16' locus_tag=Tola_0207 note='KEGG: pfo:Pfl01_5576 protein serine/threonine phosphatase; PFAM: Protein phosphatase 2C-like; Stage II sporulation E family protein; SMART: protein phosphatase 2C domain protein' product='protein s…
CP001616	GenBank	CDS	231013	231915	+	1	.	codon_start=1 db_xref=GI:237499245 db_xref=InterPro:IPR000687 db_xref=InterPro:IPR000719 db_xref=InterPro:IPR001245 db_xref=InterPro:IPR002290 db_xref=InterPro:IPR008271 db_xref=InterPro:IPR017441 db_xref=InterPro:IPR017442 inference='protein motif:PFAM:PF00069' locus_tag=Tola_0208 note='PFAM: Serine/threonine protein kinase-related; tyrosine protein kinase; protein of unknown function RIO1; SMAR…
CP001616	GenBank	CDS	231934	234045	+	1	.	codon_start=1 db_xref=GI:237499246 db_xref=InterPro:IPR006533 db_xref=InterPro:IPR017847 inference='protein motif:TFAM:TIGR03361' locus_tag=Tola_0209 note='TIGRFAM: type VI secretion system Vgr family protein; Rhs element Vgr protein; PFAM: Rhs element Vgr protein; KEGG: pmy:Pmen_0820 rhs element Vgr protein' product='type VI secretion system Vgr family protein' protein_id=ACQ91839.1 transl_table…
CP001616	GenBank	CDS	234171	235781	+	1	.	EC_number=6.3.2.2 codon_start=1 db_xref=GI:237499247 db_xref=InterPro:IPR006334 db_xref=InterPro:IPR007370 inference='protein motif:TFAM:TIGR01434' locus_tag=Tola_0210 note='KEGG: asa:ASA_0717 glutamate-cysteine ligase; TIGRFAM: glutamate/cysteine ligase; PFAM: glutamate--cysteine ligase' product='glutamate/cysteine ligase' protein_id=ACQ91840.1 transl_table=11
CP001616	GenBank	CDS	235816	236493	+	-1	.	codon_start=1 db_xref=GI:237499248 db_xref=InterPro:IPR004045 db_xref=InterPro:IPR004046 inference='protein motif:PFAM:PF00043' locus_tag=Tola_0211 note='PFAM: Glutathione S-transferase domain; KEGG: bid:Bind_2356 glutathione S-transferase domain-containing protein' product='Glutathione S-transferase domain protein' protein_id=ACQ91841.1 transl_table=11
CP001616	GenBank	CDS	236831	238168	+	1	.	codon_start=1 db_xref=GI:237499249 db_xref=InterPro:IPR004679 inference='protein motif:PFAM:PF03390' locus_tag=Tola_0212 note='PFAM: Citrate carrier protein; KEGG: bcb:BCB4264_A0616 citrate cation symporter family' product='Citrate carrier protein' protein_id=ACQ91842.1 transl_table=11
CP001616	GenBank	CDS	238233	239666	+	1	.	EC_number=1.1.1.38 codon_start=1 db_xref=GI:237499250 db_xref=InterPro:IPR001891 db_xref=InterPro:IPR005829 db_xref=InterPro:IPR012301 db_xref=InterPro:IPR012302 inference='protein motif:PRIAM:1.1.1.38' locus_tag=Tola_0213 note='PFAM: malic protein NAD-binding; malic protein domain protein; KEGG: sat:SYN_00517 NAD-dependent malic enzyme' product='Malate dehydrogenase (oxaloacetate-decarboxylating…
CP001616	GenBank	CDS	239797	241407	+	1	.	codon_start=1 db_xref=GI:237499251 db_xref=InterPro:IPR003594 db_xref=InterPro:IPR004358 db_xref=InterPro:IPR005467 db_xref=InterPro:IPR013767 inference='protein motif:PFAM:PF02518' locus_tag=Tola_0214 note='PFAM: ATP-binding region ATPase domain protein; PAS fold domain protein; SMART: ATP-binding region ATPase domain protein; KEGG: spe:Spro_1959 sensory histidine kinase DcuS' product='signal tr…
CP001616	GenBank	CDS	241404	242126	+	1	.	codon_start=1 db_xref=GI:237499252 db_xref=InterPro:IPR001789 inference='protein motif:PFAM:PF00072' locus_tag=Tola_0215 note='PFAM: response regulator receiver; SMART: response regulator receiver; KEGG: eca:ECA4398 DNA-binding transcriptional activator DcuR' product='response regulator receiver and unknown domain protein' protein_id=ACQ91845.1 transl_table=11
CP001616	GenBank	CDS	242313	244607	+	1	.	codon_start=1 db_xref=GI:237499253 db_xref=InterPro:IPR000160 db_xref=InterPro:IPR000215 db_xref=InterPro:IPR001633 db_xref=InterPro:IPR003660 db_xref=InterPro:IPR007892 inference='protein motif:TFAM:TIGR00254' locus_tag=Tola_0216 note='KEGG: sdn:Sden_0572 GGDEF domain-containing protein; TIGRFAM: diguanylate cyclase; PFAM: EAL domain protein; GGDEF domain containing protein; CHASE4 domain protei…
CP001616	GenBank	CDS	244649	245449	+	-1	.	codon_start=1 db_xref=GI:237499254 db_xref=InterPro:IPR004399 db_xref=InterPro:IPR013749 inference='protein motif:TFAM:TIGR00097' locus_tag=Tola_0217 note='TIGRFAM: phosphomethylpyrimidine kinase; PFAM: Phosphomethylpyrimidine kinase type-1; KEGG: kpe:KPK_1619 phosphomethylpyrimidine kinase' product='phosphomethylpyrimidine kinase' protein_id=ACQ91847.1 transl_table=11
CP001616	GenBank	CDS	245446	246081	+	-1	.	EC_number=2.5.1.3 codon_start=1 db_xref=GI:237499255 db_xref=InterPro:IPR003733 inference='protein motif:TFAM:TIGR00693' locus_tag=Tola_0218 note='KEGG: sfu:Sfum_3508 thiamine-phosphate pyrophosphorylase; TIGRFAM: thiamine-phosphate pyrophosphorylase; PFAM: thiamine monophosphate synthase' product='thiamine-phosphate pyrophosphorylase' protein_id=ACQ91848.1 transl_table=11
CP001616	GenBank	CDS	246078	246881	+	-1	.	EC_number=2.7.1.50 codon_start=1 db_xref=GI:237499256 db_xref=InterPro:IPR000417 inference='protein motif:TFAM:TIGR00694' locus_tag=Tola_0219 note='KEGG: eca:ECA3197 hydroxyethylthiazole kinase; TIGRFAM: hydroxyethylthiazole kinase; PFAM: hydroxyethylthiazole kinase' product='hydroxyethylthiazole kinase' protein_id=ACQ91849.1 transl_table=11
CP001616	GenBank	CDS	247076	247534	+	-1	.	codon_start=1 db_xref=GI:237499257 inference='similar to AA sequence:KEGG:AHA_2860' locus_tag=Tola_0220 note='KEGG: aha:AHA_2860 hypothetical protein' product='conserved hypothetical protein' protein_id=ACQ91850.1 transl_table=11
CP001616	GenBank	CDS	247605	248774	+	1	.	codon_start=1 db_xref=GI:237499258 db_xref=InterPro:IPR000600 inference='protein motif:PFAM:PF00480' locus_tag=Tola_0221 note='PFAM: ROK family protein; KEGG: mes:Meso_3115 ROK domain containing protein' product='ROK family protein' protein_id=ACQ91851.1 transl_table=11
CP001616	GenBank	CDS	248832	250367	+	-1	.	codon_start=1 db_xref=GI:237499259 db_xref=InterPro:IPR011483 inference='protein motif:PFAM:PF07632' locus_tag=Tola_0222 note='PFAM: protein of unknown function DUF1593; KEGG: sde:Sde_0565 signal peptide and transmembrane prediction' product='protein of unknown function DUF1593' protein_id=ACQ91852.1 transl_table=11
CP001616	GenBank	CDS	251260	252396	+	1	.	codon_start=1 db_xref=GI:237499260 db_xref=InterPro:IPR013149 db_xref=InterPro:IPR013154 inference='protein motif:PFAM:PF08240' locus_tag=Tola_0223 note='PFAM: Alcohol dehydrogenase GroES domain protein; Alcohol dehydrogenase zinc-binding domain protein; KEGG: eci:UTI89_C4874 L-idonate 5-dehydrogenase' product='Alcohol dehydrogenase GroES domain protein' protein_id=ACQ91853.1 transl_table=11
CP001616	GenBank	CDS	252398	253162	+	1	.	codon_start=1 db_xref=GI:237499261 db_xref=InterPro:IPR002198 db_xref=InterPro:IPR002347 inference='protein motif:PFAM:PF00106' locus_tag=Tola_0224 note='PFAM: short-chain dehydrogenase/reductase SDR; KEGG: ect:ECIAI39_4739 5-keto-D-gluconate-5-reductase' product='short-chain dehydrogenase/reductase SDR' protein_id=ACQ91854.1 transl_table=11
CP001616	GenBank	CDS	253210	254529	+	1	.	codon_start=1 db_xref=GI:237499262 db_xref=InterPro:IPR003474 db_xref=InterPro:IPR004680 inference='protein motif:TFAM:TIGR00791' locus_tag=Tola_0225 note='TIGRFAM: gluconate transporter; PFAM: Gluconate transporter; Citrate transporter; KEGG: stm:STM4482 L-idonate transport protein' product='gluconate transporter' protein_id=ACQ91855.1 transl_table=11
CP001616	GenBank	CDS	254580	255578	+	1	.	codon_start=1 db_xref=GI:237499263 db_xref=InterPro:IPR000843 db_xref=InterPro:IPR001761 inference='protein motif:PFAM:PF00356' locus_tag=Tola_0226 note='PFAM: regulatory protein LacI; periplasmic binding protein/LacI transcriptional regulator; SMART: regulatory protein LacI; KEGG: see:SNSL254_A4829 HTH-type transcriptional regulator IdnR' product='transcriptional regulator, LacI family' protein_…
CP001616	GenBank	CDS	255595	256122	+	1	.	EC_number=2.7.1.12 codon_start=1 db_xref=GI:237499264 db_xref=InterPro:IPR000623 db_xref=InterPro:IPR006001 inference='protein motif:TFAM:TIGR01313' locus_tag=Tola_0227 note='KEGG: msu:MS0957 GntK protein; TIGRFAM: carbohydrate kinase, thermoresistant glucokinase family; PFAM: shikimate kinase' product='carbohydrate kinase, thermoresistant glucokinase family' protein_id=ACQ91857.1 transl_table=11
CP001616	GenBank	CDS	256141	257943	+	1	.	EC_number=4.2.1.12 codon_start=1 db_xref=GI:237499265 db_xref=InterPro:IPR000581 db_xref=InterPro:IPR004786 inference='protein motif:TFAM:TIGR01196' locus_tag=Tola_0228 note='KEGG: aha:AHA_0288 phosphogluconate dehydratase; TIGRFAM: 6-phosphogluconate dehydratase; PFAM: dihydroxy-acid and 6-phosphogluconate dehydratase' product='6-phosphogluconate dehydratase' protein_id=ACQ91858.1 transl_table=11
CP001616	GenBank	CDS	257959	258606	+	1	.	codon_start=1 db_xref=GI:237499266 db_xref=InterPro:IPR000887 inference='protein motif:TFAM:TIGR01182' locus_tag=Tola_0229 note='TIGRFAM: 2-dehydro-3-deoxyphosphogluconate aldolase/4-hydroxy-2-oxoglutarate aldolase; PFAM: KDPG and KHG aldolase; KEGG: pin:Ping_2930 2-dehydro-3-deoxyphosphogluconate aldolase/4-hydroxy-2-oxoglutarate aldolase' product='2-dehydro-3-deoxyphosphogluconate aldolase/4-hy…
CP001616	GenBank	CDS	258798	259370	+	-1	.	codon_start=1 db_xref=GI:237499267 db_xref=InterPro:IPR000424 db_xref=InterPro:IPR011344 inference='protein motif:TFAM:TIGR00621' locus_tag=Tola_0230 note='TIGRFAM: single-strand binding protein; PFAM: single-strand binding protein/Primosomal replication protein n; KEGG: slo:Shew_0535 single-strand binding protein' product='single-strand binding protein' protein_id=ACQ91860.1 transl_table=11
CP001616	GenBank	CDS	259566	262400	+	1	.	codon_start=1 db_xref=GI:237499268 db_xref=InterPro:IPR003439 db_xref=InterPro:IPR004602 db_xref=InterPro:IPR017871 inference='protein motif:TFAM:TIGR00630' locus_tag=Tola_0231 note='TIGRFAM: excinuclease ABC, A subunit; PFAM: ABC transporter related; KEGG: aha:AHA_3955 excinuclease ABC, A subunit' product='excinuclease ABC, A subunit' protein_id=ACQ91861.1 transl_table=11
CP001616	GenBank	CDS	262466	263458	+	-1	.	EC_number=6.3.2.4 codon_start=1 db_xref=GI:237499269 db_xref=InterPro:IPR000291 db_xref=InterPro:IPR003135 db_xref=InterPro:IPR005905 db_xref=InterPro:IPR011095 db_xref=InterPro:IPR011127 db_xref=InterPro:IPR011761 inference='protein motif:TFAM:TIGR01205' locus_tag=Tola_0232 note='KEGG: aha:AHA_2404 D-alanyl-alanine synthetase A; TIGRFAM: D-alanine/D-alanine ligase; PFAM: D-alanine--D-alanine lig…
CP001616	GenBank	CDS	263592	264263	+	1	.	codon_start=1 db_xref=GI:237499270 inference='ab initio prediction:Prodigal:1.4' locus_tag=Tola_0233 note='KEGG: son:SO_A0180 hypothetical protein' product='hypothetical protein' protein_id=ACQ91863.1 transl_table=11
CP001616	GenBank	CDS	264240	265127	+	-1	.	codon_start=1 db_xref=GI:237499271 db_xref=InterPro:IPR000620 inference='protein motif:PFAM:PF00892' locus_tag=Tola_0234 note='PFAM: protein of unknown function DUF6 transmembrane; KEGG: bbr:BB1892 hypothetical protein' product='protein of unknown function DUF6 transmembrane' protein_id=ACQ91864.1 transl_table=11
CP001616	GenBank	CDS	265131	265850	+	-1	.	codon_start=1 db_xref=GI:237499272 db_xref=InterPro:IPR005834 db_xref=InterPro:IPR006439 inference='protein motif:TFAM:TIGR01549' locus_tag=Tola_0235 note='TIGRFAM: HAD-superfamily hydrolase, subfamily IA, variant 1; PFAM: Haloacid dehalogenase domain protein hydrolase; KEGG: aha:AHA_0477 HAD-superfamily hydrolase, subfamily IA, variant 1 family protein' product='HAD-superfamily hydrolase, subfam…
CP001616	GenBank	CDS	265917	266864	+	-1	.	codon_start=1 db_xref=GI:237499273 db_xref=InterPro:IPR000847 db_xref=InterPro:IPR005119 inference='protein motif:PFAM:PF03466' locus_tag=Tola_0236 note='PFAM: LysR substrate-binding; regulatory protein LysR; KEGG: cti:RALTA_B1246 putative transcriptional regulator, LysR family' product='transcriptional regulator, LysR family' protein_id=ACQ91866.1 transl_table=11
CP001616	GenBank	CDS	267112	268413	+	1	.	codon_start=1 db_xref=GI:237499274 db_xref=InterPro:IPR001411 db_xref=InterPro:IPR004812 db_xref=InterPro:IPR005828 db_xref=InterPro:IPR007114 db_xref=InterPro:IPR011701 inference='protein motif:TFAM:TIGR00710' locus_tag=Tola_0237 note='TIGRFAM: drug resistance transporter, Bcr/CflA subfamily; PFAM: major facilitator superfamily MFS_1; General substrate transporter; KEGG: ppr:PBPRA3006 multidrug …
CP001616	GenBank	CDS	268540	268980	+	1	.	codon_start=1 db_xref=GI:237499275 db_xref=InterPro:IPR003732 inference='protein motif:TFAM:TIGR00256' locus_tag=Tola_0238 note='TIGRFAM: D-tyrosyl-tRNA(Tyr) deacylase; PFAM: D-tyrosyl-tRNA(Tyr) deacylase; KEGG: aha:AHA_0281 D-tyrosyl-tRNA(Tyr) deacylase' product='D-tyrosyl-tRNA(Tyr) deacylase' protein_id=ACQ91868.1 transl_table=11
CP001616	GenBank	CDS	268934	269641	+	-1	.	codon_start=1 db_xref=GI:237499276 db_xref=InterPro:IPR001045 db_xref=InterPro:IPR013217 inference='protein motif:PFAM:PF08242' locus_tag=Tola_0239 note='PFAM: Methyltransferase type 12; Spermine synthase; KEGG: aha:AHA_0280 hypothetical protein' product='Methyltransferase type 12' protein_id=ACQ91869.1 transl_table=11
CP001616	GenBank	CDS	269638	271677	+	-1	.	codon_start=1 db_xref=GI:237499277 db_xref=InterPro:IPR002345 db_xref=InterPro:IPR007844 inference='protein motif:PFAM:PF05170' locus_tag=Tola_0240 note='PFAM: AsmA family protein; KEGG: asa:ASA_4114 hypothetical protein' product='AsmA family protein' protein_id=ACQ91870.1 transl_table=11
CP001616	GenBank	CDS	271727	273796	+	-1	.	codon_start=1 db_xref=GI:237499278 db_xref=InterPro:IPR001650 db_xref=InterPro:IPR004365 db_xref=InterPro:IPR004609 db_xref=InterPro:IPR011545 db_xref=InterPro:IPR014001 db_xref=InterPro:IPR014021 inference='protein motif:TFAM:TIGR00643' locus_tag=Tola_0241 note='KEGG: asa:ASA_4113 ATP-dependent DNA helicase RecG; TIGRFAM: ATP-dependent DNA helicase RecG; PFAM: DEAD/DEAH box helicase domain prote…
CP001616	GenBank	CDS	274302	274856	+	1	.	codon_start=1 db_xref=GI:237499279 db_xref=InterPro:IPR004699 inference='protein motif:TFAM:TIGR00821' locus_tag=Tola_0242 note='TIGRFAM: PTS system, glucitol/sorbitol-specific, IIC subunit; PFAM: PTS system protein II sorbitol-specific factor; KEGG: asa:ASA_3583 PTS system, glucitol/sorbitol-specific IIBC component' product='PTS system, glucitol/sorbitol-specific, IIC subunit' protein_id=ACQ9187…
CP001616	GenBank	CDS	274878	275861	+	1	.	EC_number=2.7.1.69 codon_start=1 db_xref=GI:237499280 db_xref=InterPro:IPR004702 db_xref=InterPro:IPR011618 db_xref=InterPro:IPR011638 inference='protein motif:TFAM:TIGR00825' locus_tag=Tola_0243 note='KEGG: asa:ASA_3582 PTS system, glucitol/sorbitol-specific IIBC component; TIGRFAM: PTS system, glucitol/sorbitol-specific, IIBC subunit; PFAM: Sorbitol phosphotransferase protein II domain protein'…
CP001616	GenBank	CDS	275880	276245	+	1	.	codon_start=1 db_xref=GI:237499281 db_xref=InterPro:IPR004716 inference='protein motif:PFAM:PF03829' locus_tag=Tola_0244 note='PFAM: PTS system glucitol/sorbitol-specific IIA component; KEGG: asa:ASA_3581 PTS system, glucitol/sorbitol-specific IIA component' product='PTS system glucitol/sorbitol-specific IIA component' protein_id=ACQ91874.1 transl_table=11
CP001616	GenBank	CDS	276328	277104	+	1	.	codon_start=1 db_xref=GI:237499282 db_xref=InterPro:IPR002198 db_xref=InterPro:IPR002347 inference='protein motif:PFAM:PF00106' locus_tag=Tola_0245 note='PFAM: short-chain dehydrogenase/reductase SDR; KEGG: asa:ASA_3580 sorbitol-6-phosphate dehydrogenase' product='short-chain dehydrogenase/reductase SDR' protein_id=ACQ91875.1 transl_table=11
CP001616	GenBank	CDS	277210	277566	+	1	.	codon_start=1 db_xref=GI:237499283 db_xref=InterPro:IPR009693 inference='protein motif:PFAM:PF06923' locus_tag=Tola_0246 note='PFAM: Glucitol operon activator; KEGG: asa:ASA_3579 glucitol/sorbitol operon activator' product='Glucitol operon activator' protein_id=ACQ91876.1 transl_table=11
CP001616	GenBank	CDS	277646	278410	+	1	.	codon_start=1 db_xref=GI:237499284 db_xref=InterPro:IPR001034 db_xref=InterPro:IPR014036 inference='protein motif:PFAM:PF08220' locus_tag=Tola_0247 note='PFAM: regulatory protein DeoR; SMART: regulatory protein DeoR; KEGG: asa:ASA_3578 DNA-bindng transcriptional repressor SrlR' product='transcriptional regulator, DeoR family' protein_id=ACQ91877.1 transl_table=11
CP001616	GenBank	CDS	278407	278862	+	-1	.	codon_start=1 db_xref=GI:237499285 db_xref=InterPro:IPR000835 db_xref=InterPro:IPR001664 inference='protein motif:PFAM:PF01047' locus_tag=Tola_0248 note='PFAM: regulatory protein MarR; SMART: regulatory protein MarR; KEGG: sbm:Shew185_3498 MarR family transcriptional regulator' product='transcriptional regulator, MarR family' protein_id=ACQ91878.1 transl_table=11
CP001616	GenBank	CDS	278999	279796	+	-1	.	codon_start=1 db_xref=GI:237499286 db_xref=InterPro:IPR004478 db_xref=InterPro:IPR004872 inference='protein motif:TFAM:TIGR00363' locus_tag=Tola_0249 note='TIGRFAM: lipoprotein, YaeC family; PFAM: NLPA lipoprotein; KEGG: asa:ASA_3380 ABC-type methionine transporter, periplasmic binding protein' product='lipoprotein, YaeC family' protein_id=ACQ91879.1 transl_table=11
CP001616	GenBank	CDS	279856	280509	+	-1	.	codon_start=1 db_xref=GI:237499287 db_xref=InterPro:IPR000515 inference='protein motif:PFAM:PF00528' locus_tag=Tola_0250 note='PFAM: binding-protein-dependent transport systems inner membrane component; KEGG: aha:AHA_0914 D-methionine ABC transporter, permease protein' product='binding-protein-dependent transport systems inner membrane component' protein_id=ACQ91880.1 transl_table=11
CP001616	GenBank	CDS	280490	281533	+	-1	.	codon_start=1 db_xref=GI:237499288 db_xref=InterPro:IPR003439 db_xref=InterPro:IPR003593 db_xref=InterPro:IPR012692 db_xref=InterPro:IPR017871 inference='protein motif:TFAM:TIGR02314' locus_tag=Tola_0251 note='KEGG: asa:ASA_3378 DL-methionine transporter ATP-binding subunit; TIGRFAM: D-methionine ABC transporter, ATPase subunit; PFAM: ABC transporter related; SMART: AAA ATPase' product='D-methion…
CP001616	GenBank	CDS	281756	282796	+	-1	.	codon_start=1 db_xref=GI:237499289 inference='similar to AA sequence:KEGG:Patl_2280' locus_tag=Tola_0252 note='KEGG: pat:Patl_2280 hypothetical protein' product='conserved hypothetical protein' protein_id=ACQ91882.1 transl_table=11
CP001616	GenBank	CDS	283089	284132	+	1	.	codon_start=1 db_xref=GI:237499290 db_xref=InterPro:IPR004753 inference='protein motif:TFAM:TIGR00904' locus_tag=Tola_0253 note='TIGRFAM: cell shape determining protein, MreB/Mrl family; PFAM: cell shape determining protein MreB/Mrl; KEGG: asa:ASA_3937 rod shape-determining protein MreB' product='cell shape determining protein, MreB/Mrl family' protein_id=ACQ91883.1 transl_table=11
CP001616	GenBank	CDS	284181	285134	+	1	.	codon_start=1 db_xref=GI:237499291 db_xref=InterPro:IPR005223 db_xref=InterPro:IPR007221 inference='protein motif:TFAM:TIGR00219' locus_tag=Tola_0254 note='TIGRFAM: rod shape-determining protein MreC; PFAM: Rod shape-determining protein MreC; KEGG: aha:AHA_0401 rod shape-determining protein MreC' product='rod shape-determining protein MreC' protein_id=ACQ91884.1 transl_table=11
CP001616	GenBank	CDS	285131	285622	+	1	.	codon_start=1 db_xref=GI:237499292 db_xref=InterPro:IPR007227 inference='protein motif:TFAM:TIGR03426' locus_tag=Tola_0255 note='TIGRFAM: rod shape-determining protein MreD; PFAM: Rod shape-determining protein MreD; KEGG: asa:ASA_3935 rod shape-determining protein MreD' product='rod shape-determining protein MreD' protein_id=ACQ91885.1 transl_table=11
CP001616	GenBank	CDS	285628	286206	+	1	.	codon_start=1 db_xref=GI:237499293 db_xref=InterPro:IPR003697 inference='protein motif:TFAM:TIGR00172' locus_tag=Tola_0256 note='TIGRFAM: maf protein; PFAM: Maf family protein; KEGG: aha:AHA_0403 septum formation protein Maf' product='maf protein' protein_id=ACQ91886.1 transl_table=11
CP001616	GenBank	CDS	286230	287699	+	1	.	codon_start=1 db_xref=GI:237499294 db_xref=InterPro:IPR003029 db_xref=InterPro:IPR004659 inference='protein motif:TFAM:TIGR00757' locus_tag=Tola_0257 note='KEGG: aha:AHA_0404 ribonuclease G; TIGRFAM: ribonuclease, Rne/Rng family; PFAM: RNA binding S1 domain protein; SMART: RNA binding S1 domain protein' product='ribonuclease, Rne/Rng family' protein_id=ACQ91887.1 transl_table=11
CP001616	GenBank	CDS	287754	291518	+	1	.	codon_start=1 db_xref=GI:237499295 db_xref=InterPro:IPR011836 inference='similar to AA sequence:KEGG:AHA_0405' locus_tag=Tola_0258 note='KEGG: aha:AHA_0405 hypothetical protein' product='conserved hypothetical protein' protein_id=ACQ91888.1 transl_table=11
CP001616	GenBank	CDS	291518	292339	+	1	.	codon_start=1 db_xref=GI:237499296 db_xref=InterPro:IPR001110 db_xref=InterPro:IPR003010 inference='protein motif:PFAM:PF00795' locus_tag=Tola_0259 note='PFAM: Nitrilase/cyanide hydratase and apolipoprotein N-acyltransferase; KEGG: asa:ASA_3930 beta-ureidopropionase' product='Nitrilase/cyanide hydratase and apolipoprotein N-acyltransferase' protein_id=ACQ91889.1 transl_table=11
CP001616	GenBank	CDS	292344	293789	+	1	.	codon_start=1 db_xref=GI:237499297 db_xref=InterPro:IPR002510 inference='protein motif:PFAM:PF01523' locus_tag=Tola_0260 note='PFAM: peptidase U62 modulator of DNA gyrase; KEGG: asa:ASA_3929 TldD protein, suppresses the inhibitory activity of the carbon storage regulator (CsrA)' product='peptidase U62 modulator of DNA gyrase' protein_id=ACQ91890.1 transl_table=11
CP001616	GenBank	CDS	293843	294367	+	-1	.	codon_start=1 db_xref=GI:237499298 db_xref=InterPro:IPR006839 inference='protein motif:PFAM:PF04751' locus_tag=Tola_0261 note='PFAM: protein of unknown function DUF615; KEGG: aha:AHA_3937 hypothetical protein' product='protein of unknown function DUF615' protein_id=ACQ91891.1 transl_table=11
CP001616	GenBank	CDS	294453	295796	+	1	.	codon_start=1 db_xref=GI:237499299 db_xref=InterPro:IPR001680 db_xref=InterPro:IPR002510 inference='protein motif:PFAM:PF01523' locus_tag=Tola_0262 note='PFAM: peptidase U62 modulator of DNA gyrase; KEGG: aha:AHA_3936 protein PmbA' product='peptidase U62 modulator of DNA gyrase' protein_id=ACQ91892.1 transl_table=11
CP001616	GenBank	CDS	295840	296169	+	-1	.	codon_start=1 db_xref=GI:237499300 db_xref=InterPro:IPR007458 inference='protein motif:PFAM:PF04363' locus_tag=Tola_0263 note='PFAM: protein of unknown function DUF496; KEGG: ppr:PBPRA1961 hypothetical protein' product='protein of unknown function DUF496' protein_id=ACQ91893.1 transl_table=11
CP001616	GenBank	CDS	296278	296580	+	-1	.	codon_start=1 db_xref=GI:237499301 inference='ab initio prediction:Prodigal:1.4' locus_tag=Tola_0264 product='hypothetical protein' protein_id=ACQ91894.1 transl_table=11
CP001616	GenBank	CDS	296585	298615	+	-1	.	codon_start=1 db_xref=GI:237499302 db_xref=InterPro:IPR000212 db_xref=InterPro:IPR005752 db_xref=InterPro:IPR014016 db_xref=InterPro:IPR014017 inference='protein motif:TFAM:TIGR01074' locus_tag=Tola_0265 note='TIGRFAM: ATP-dependent DNA helicase Rep; PFAM: UvrD/REP helicase; KEGG: asa:ASA_0087 ATP-dependent DNA helicase Rep' product='ATP-dependent DNA helicase Rep' protein_id=ACQ91895.1 transl_ta…
CP001616	GenBank	CDS	298691	299158	+	1	.	codon_start=1 db_xref=GI:237499303 inference='ab initio prediction:Prodigal:1.4' locus_tag=Tola_0266 note='KEGG: hypothetical protein' product='hypothetical protein' protein_id=ACQ91896.1 transl_table=11
CP001616	GenBank	CDS	299201	300319	+	1	.	codon_start=1 db_xref=GI:237499304 inference='similar to AA sequence:KEGG:Pnap_3259' locus_tag=Tola_0267 note='KEGG: pna:Pnap_3259 TRAP-type uncharacterized transport system protein, periplasmic component' product='TRAP-type uncharacterized transport system protein, periplasmic component' protein_id=ACQ91897.1 transl_table=11
CP001616	GenBank	CDS	300429	301655	+	1	.	codon_start=1 db_xref=GI:237499305 db_xref=InterPro:IPR000192 db_xref=InterPro:IPR004839 db_xref=InterPro:IPR010970 inference='protein motif:TFAM:TIGR01979' locus_tag=Tola_0268 note='TIGRFAM: cysteine desulfurase, SufS subfamily; PFAM: aminotransferase class V; aminotransferase class I and II; KEGG: asa:ASA_0086 cysteine desulphurase' product='cysteine desulfurase, SufS subfamily' protein_id=ACQ9…
CP001616	GenBank	CDS	301648	302106	+	1	.	codon_start=1 db_xref=GI:237499306 db_xref=InterPro:IPR003808 inference='protein motif:PFAM:PF02657' locus_tag=Tola_0269 note='PFAM: Fe-S metabolism associated SufE; KEGG: aha:AHA_4240 SufE protein' product='Fe-S metabolism associated SufE' protein_id=ACQ91899.1 transl_table=11
CP001616	GenBank	CDS	302184	302861	+	1	.	codon_start=1 db_xref=GI:237499307 db_xref=InterPro:IPR001633 inference='protein motif:PFAM:PF00563' locus_tag=Tola_0270 note='PFAM: EAL domain protein; SMART: EAL domain protein; KEGG: vha:VIBHAR_04978 diguanylate cyclase/phosphodiesterase' product='diguanylate phosphodiesterase' protein_id=ACQ91900.1 transl_table=11
CP001616	GenBank	CDS	302926	303705	+	-1	.	codon_start=1 db_xref=GI:237499308 db_xref=InterPro:IPR000594 inference='protein motif:PFAM:PF00899' locus_tag=Tola_0271 note='PFAM: UBA/THIF-type NAD/FAD binding protein; KEGG: aha:AHA_4241 ThiF domain-containing protein' product='UBA/THIF-type NAD/FAD binding protein' protein_id=ACQ91901.1 transl_table=11
CP001616	GenBank	CDS	303910	304686	+	1	.	codon_start=1 db_xref=GI:237499309 db_xref=InterPro:IPR001173 inference='protein motif:PFAM:PF00535' locus_tag=Tola_0272 note='PFAM: glycosyl transferase family 2; KEGG: pst:PSPTO_5587 glycosyl transferase, group 2 family protein' product='glycosyl transferase family 2' protein_id=ACQ91902.1 transl_table=11
CP001616	GenBank	CDS	304676	305017	+	1	.	codon_start=1 db_xref=GI:237499310 db_xref=InterPro:IPR011499 inference='protein motif:PFAM:PF07578' locus_tag=Tola_0273 note='PFAM: lipid A biosynthesis domain protein; KEGG: smt:Smal_3961 lipid A biosynthesis domain protein' product='lipid A biosynthesis domain protein' protein_id=ACQ91903.1 transl_table=11
CP001616	GenBank	CDS	305045	306760	+	1	.	codon_start=1 db_xref=GI:237499311 db_xref=InterPro:IPR003342 inference='protein motif:PFAM:PF02366' locus_tag=Tola_0274 note='PFAM: glycosyl transferase family 39; KEGG: pat:Patl_3674 glycosyl transferase family protein' product='glycosyl transferase family 39' protein_id=ACQ91904.1 transl_table=11
CP001616	GenBank	CDS	306763	307770	+	1	.	codon_start=1 db_xref=GI:237499312 db_xref=InterPro:IPR001509 db_xref=InterPro:IPR002198 db_xref=InterPro:IPR002225 db_xref=InterPro:IPR003869 db_xref=InterPro:IPR005913 db_xref=InterPro:IPR008089 db_xref=InterPro:IPR013120 inference='protein motif:PFAM:PF01370' locus_tag=Tola_0275 note='PFAM: NAD-dependent epimerase/dehydratase; 3-beta hydroxysteroid dehydrogenase/isomerase; Male sterility domai…
CP001616	GenBank	CDS	307758	308351	+	-1	.	codon_start=1 db_xref=GI:237499313 db_xref=InterPro:IPR005586 inference='protein motif:PFAM:PF03886' locus_tag=Tola_0276 note='PFAM: protein of unknown function DUF330; KEGG: eca:ECA2531 putative lipoprotein' product='protein of unknown function DUF330' protein_id=ACQ91906.1 transl_table=11
CP001616	GenBank	CDS	308348	309985	+	-1	.	codon_start=1 db_xref=GI:237499314 db_xref=InterPro:IPR003399 inference='protein motif:PFAM:PF02470' locus_tag=Tola_0277 note='PFAM: Mammalian cell entry related domain protein; KEGG: ypb:YPTS_1549 hypothetical protein' product='Mammalian cell entry related domain protein' protein_id=ACQ91907.1 transl_table=11
CP001616	GenBank	CDS	309975	311276	+	-1	.	codon_start=1 db_xref=GI:237499315 db_xref=InterPro:IPR002129 db_xref=InterPro:IPR005219 db_xref=InterPro:IPR007498 inference='protein motif:TFAM:TIGR00155' locus_tag=Tola_0278 note='TIGRFAM: integral membrane protein, PqiA family; PFAM: Paraquat-inducible protein A; KEGG: eca:ECA2533 paraquat-inducible protein A' product='integral membrane protein, PqiA family' protein_id=ACQ91908.1 transl_table…
CP001616	GenBank	CDS	311434	312918	+	-1	.	EC_number=1.1.1.86 codon_start=1 db_xref=GI:237499316 db_xref=InterPro:IPR000506 db_xref=InterPro:IPR013023 db_xref=InterPro:IPR013116 inference='protein motif:TFAM:TIGR00465' locus_tag=Tola_0279 note='KEGG: vco:VC0395_A2550 ketol-acid reductoisomerase; TIGRFAM: ketol-acid reductoisomerase; PFAM: acetohydroxy acid isomeroreductase; Acetohydroxy acid isomeroreductase catalytic domain protein' prod…
CP001616	GenBank	CDS	313071	313949	+	1	.	codon_start=1 db_xref=GI:237499317 db_xref=InterPro:IPR000847 db_xref=InterPro:IPR005119 inference='protein motif:PFAM:PF03466' locus_tag=Tola_0280 note='PFAM: LysR substrate-binding; regulatory protein LysR; KEGG: asa:ASA_4237 DNA-binding transcriptional regulator IlvY' product='transcriptional regulator, LysR family' protein_id=ACQ91910.1 transl_table=11
CP001616	GenBank	CDS	314089	315738	+	1	.	EC_number=5.3.1.9 codon_start=1 db_xref=GI:237499318 db_xref=InterPro:IPR001672 inference='protein motif:PRIAM:5.3.1.9' locus_tag=Tola_0281 note='PFAM: phosphoglucose isomerase (PGI); KEGG: aha:AHA_0154 glucose-6-phosphate isomerase' product='Glucose-6-phosphate isomerase' protein_id=ACQ91911.1 transl_table=11
CP001616	GenBank	CDS	315807	317480	+	-1	.	codon_start=1 db_xref=GI:237499319 db_xref=InterPro:IPR000160 db_xref=InterPro:IPR015168 inference='protein motif:TFAM:TIGR00254' locus_tag=Tola_0282 note='KEGG: aha:AHA_2666 GGDEF domain-containing protein; TIGRFAM: diguanylate cyclase; PFAM: GGDEF domain containing protein; NMT1/THI5 like domain protein; SMART: GGDEF domain containing protein' product='diguanylate cyclase' protein_id=ACQ91912.1…
CP001616	GenBank	CDS	317922	319841	+	1	.	codon_start=1 db_xref=GI:237499320 db_xref=InterPro:IPR002178 db_xref=InterPro:IPR003352 db_xref=InterPro:IPR003501 db_xref=InterPro:IPR004718 db_xref=InterPro:IPR013011 db_xref=InterPro:IPR013014 inference='protein motif:TFAM:TIGR00851' locus_tag=Tola_0283 note='TIGRFAM: PTS system, mannitol-specific IIC subunit; PFAM: phosphoenolpyruvate-dependent sugar phosphotransferase system EIIA 2; phospho…
CP001616	GenBank	CDS	319899	321047	+	1	.	codon_start=1 db_xref=GI:237499321 db_xref=InterPro:IPR000669 db_xref=InterPro:IPR013118 db_xref=InterPro:IPR013131 inference='protein motif:PFAM:PF08125' locus_tag=Tola_0284 note='PFAM: Mannitol dehydrogenase domain; Mannitol dehydrogenase rossman domain; KEGG: asa:ASA_3756 mannitol-1-phosphate 5-dehydrogenase' product='Mannitol dehydrogenase domain protein' protein_id=ACQ91914.1 transl_table=11
CP001616	GenBank	CDS	321182	321718	+	1	.	codon_start=1 db_xref=GI:237499322 db_xref=InterPro:IPR007761 inference='protein motif:PFAM:PF05068' locus_tag=Tola_0285 note='PFAM: Mannitol repressor; KEGG: asa:ASA_3755 mannitol repressor protein' product='mannitol repressor, MtlR' protein_id=ACQ91915.1 transl_table=11
CP001616	GenBank	CDS	321992	323737	+	-1	.	codon_start=1 db_xref=GI:237499323 db_xref=InterPro:IPR003352 db_xref=InterPro:IPR003353 db_xref=InterPro:IPR006327 db_xref=InterPro:IPR013011 db_xref=InterPro:IPR013014 inference='protein motif:TFAM:TIGR01427' locus_tag=Tola_0286 note='TIGRFAM: PTS system, fructose subfamily, IIC subunit; PTS system, fructose-specific, IIB subunnit; PFAM: phosphotransferase system EIIC; phosphotransferase system…
CP001616	GenBank	CDS	323749	324687	+	-1	.	codon_start=1 db_xref=GI:237499324 db_xref=InterPro:IPR002173 db_xref=InterPro:IPR011611 db_xref=InterPro:IPR017583 inference='protein motif:TFAM:TIGR03168' locus_tag=Tola_0287 note='TIGRFAM: 1-phosphofructokinase; PFAM: PfkB domain protein; KEGG: vch:VCA0517 1-phosphofructokinase' product=1-phosphofructokinase protein_id=ACQ91917.1 transl_table=11
CP001616	GenBank	CDS	324680	325813	+	-1	.	codon_start=1 db_xref=GI:237499325 db_xref=InterPro:IPR001020 db_xref=InterPro:IPR002114 db_xref=InterPro:IPR002178 db_xref=InterPro:IPR005698 inference='protein motif:TFAM:TIGR01003' locus_tag=Tola_0288 note='TIGRFAM: phosphocarrier, HPr family; PFAM: phosphoenolpyruvate-dependent sugar phosphotransferase system EIIA 2; phosphoryl transfer system HPr; KEGG: ppr:PBPRA1573 bifunctional fructose-sp…
CP001616	GenBank	CDS	326070	327065	+	1	.	codon_start=1 db_xref=GI:237499326 db_xref=InterPro:IPR000843 db_xref=InterPro:IPR001761 db_xref=InterPro:IPR012781 inference='protein motif:TFAM:TIGR02417' locus_tag=Tola_0289 note='KEGG: ppr:PBPRA1572 DNA-binding transcriptional regulator FruR; TIGRFAM: D-fructose-responsive transcription factor; PFAM: regulatory protein LacI; periplasmic binding protein/LacI transcriptional regulator; SMART: r…
CP001616	GenBank	CDS	327138	327605	+	1	.	codon_start=1 db_xref=GI:237499327 db_xref=InterPro:IPR003500 db_xref=InterPro:IPR004785 inference='protein motif:TFAM:TIGR00689' locus_tag=Tola_0290 note='TIGRFAM: sugar-phosphate isomerase, RpiB/LacA/LacB family; ribose 5-phosphate isomerase B; PFAM: Ribose/galactose isomerase; KEGG: pin:Ping_3554 sugar-phosphate isomerases, RpiB/LacA/LacB family protein' product='sugar-phosphate isomerase, Rpi…
CP001616	GenBank	CDS	327751	329121	+	1	.	codon_start=1 db_xref=GI:237499328 db_xref=InterPro:IPR002528 inference='protein motif:TFAM:TIGR00797' locus_tag=Tola_0291 note='TIGRFAM: MATE efflux family protein; PFAM: multi antimicrobial extrusion protein MatE; KEGG: aha:AHA_1500 Na+ driven multidrug efflux pump' product='MATE efflux family protein' protein_id=ACQ91921.1 transl_table=11
CP001616	GenBank	CDS	329146	330540	+	-1	.	codon_start=1 db_xref=GI:237499329 db_xref=InterPro:IPR003423 db_xref=InterPro:IPR010131 inference='protein motif:TFAM:TIGR01845' locus_tag=Tola_0292 note='TIGRFAM: RND efflux system, outer membrane lipoprotein, NodT family; PFAM: outer membrane efflux protein; KEGG: hch:HCH_01213 outer membrane protein' product='RND efflux system, outer membrane lipoprotein, NodT family' protein_id=ACQ91922.1 tr…
CP001616	GenBank	CDS	330533	332512	+	-1	.	codon_start=1 db_xref=GI:237499330 db_xref=InterPro:IPR003439 db_xref=InterPro:IPR003593 db_xref=InterPro:IPR003838 db_xref=InterPro:IPR017871 inference='protein motif:PFAM:PF00005' locus_tag=Tola_0293 note='PFAM: ABC transporter related; protein of unknown function DUF214; SMART: AAA ATPase; KEGG: glo:Glov_0394 ABC transporter related' product='ABC transporter related' protein_id=ACQ91923.1 tran…
CP001616	GenBank	CDS	332509	333711	+	-1	.	codon_start=1 db_xref=GI:237499331 db_xref=InterPro:IPR006143 inference='protein motif:TFAM:TIGR01730' locus_tag=Tola_0294 note='TIGRFAM: efflux transporter, RND family, MFP subunit; PFAM: secretion protein HlyD family protein; KEGG: yen:YE1200 HlyD family secretion protein' product='efflux transporter, RND family, MFP subunit' protein_id=ACQ91924.1 transl_table=11
CP001616	GenBank	CDS	333808	334719	+	-1	.	codon_start=1 db_xref=GI:237499332 db_xref=InterPro:IPR000620 inference='protein motif:PFAM:PF00892' locus_tag=Tola_0295 note='PFAM: protein of unknown function DUF6 transmembrane; KEGG: aha:AHA_2858 drug/metabolite exporter family transporter' product='protein of unknown function DUF6 transmembrane' protein_id=ACQ91925.1 transl_table=11
CP001616	GenBank	CDS	334815	335900	+	-1	.	codon_start=1 db_xref=GI:237499333 db_xref=InterPro:IPR003439 db_xref=InterPro:IPR003593 db_xref=InterPro:IPR005116 db_xref=InterPro:IPR011868 db_xref=InterPro:IPR017871 inference='protein motif:TFAM:TIGR02142' locus_tag=Tola_0296 note='KEGG: dar:Daro_2784 molybdate ABC transporter ATP-binding protein; TIGRFAM: molybdate ABC transporter, ATPase subunit; PFAM: ABC transporter related; TOBE domain …
CP001616	GenBank	CDS	335893	336570	+	-1	.	codon_start=1 db_xref=GI:237499334 db_xref=InterPro:IPR000515 db_xref=InterPro:IPR011867 inference='protein motif:TFAM:TIGR02141' locus_tag=Tola_0297 note='TIGRFAM: molybdate ABC transporter, inner membrane subunit; PFAM: binding-protein-dependent transport systems inner membrane component; KEGG: molybdate ABC transporter, inner membrane subunit' product='molybdate ABC transporter, inner membrane…
CP001616	GenBank	CDS	336584	337435	+	-1	.	codon_start=1 db_xref=GI:237499335 db_xref=InterPro:IPR000847 db_xref=InterPro:IPR004606 db_xref=InterPro:IPR005116 inference='protein motif:PFAM:PF03459' locus_tag=Tola_0298 note='PFAM: TOBE domain protein; regulatory protein LysR; KEGG: dar:Daro_1477 molybdenum-binding protein, N-terminal:molybdenum-pterin binding protein' product='transcriptional regulator, ModE family' protein_id=ACQ91928.1 t…
CP001616	GenBank	CDS	337613	338377	+	-1	.	codon_start=1 db_xref=GI:237499336 db_xref=InterPro:IPR000792 db_xref=InterPro:IPR005143 inference='protein motif:PFAM:PF00196' locus_tag=Tola_0299 note='PFAM: regulatory protein LuxR; Autoinducer-binding domain protein; SMART: regulatory protein LuxR; KEGG: asa:ASA_3763 transcriptional activator AsaR' product='transcriptional regulator, LuxR family' protein_id=ACQ91929.1 transl_table=11
CP001616	GenBank	CDS	338618	339982	+	1	.	EC_number=2.3.1.157 codon_start=1 db_xref=GI:237499337 db_xref=InterPro:IPR001451 db_xref=InterPro:IPR005882 inference='protein motif:TFAM:TIGR01173' locus_tag=Tola_0300 note='KEGG: aha:AHA_4260 UDP-N-acetylglucosamine pyrophosphorylase/glucosamine-1-phosphate N-acetyltransferase; TIGRFAM: UDP-N-acetylglucosamine pyrophosphorylase; PFAM: transferase hexapeptide repeat containing protein' product=…
CP001616	GenBank	CDS	340118	340891	+	1	.	codon_start=1 db_xref=GI:237499338 db_xref=InterPro:IPR001034 db_xref=InterPro:IPR013196 db_xref=InterPro:IPR014036 inference='protein motif:PFAM:PF08220' locus_tag=Tola_0301 note='PFAM: regulatory protein DeoR; Helix-turn-helix type 11 domain protein; SMART: regulatory protein DeoR; KEGG: aha:AHA_4255 glucitol operon repressor' product='transcriptional regulator, DeoR family' protein_id=ACQ91931…
CP001616	GenBank	CDS	340996	342831	+	1	.	codon_start=1 db_xref=GI:237499339 db_xref=InterPro:IPR000583 db_xref=InterPro:IPR001347 db_xref=InterPro:IPR005855 inference='protein motif:TFAM:TIGR01135' locus_tag=Tola_0302 note='TIGRFAM: glucosamine/fructose-6-phosphate aminotransferase, isomerizing; PFAM: glutamine amidotransferase class-II; sugar isomerase (SIS); KEGG: asa:ASA_4342 glucosamine-fructose-6-phosphateaminotransferase' product=…
CP001616	GenBank	CDS	342991	343821	+	1	.	codon_start=1 db_xref=GI:237499340 db_xref=InterPro:IPR014832 db_xref=InterPro:IPR014833 inference='protein motif:PFAM:PF08721' locus_tag=Tola_0303 note='PFAM: TnsA endonuclease; KEGG: asa:ASA_4341 transposon Tn7 transposition protein TnsA' product='TnsA endonuclease' protein_id=ACQ91933.1 transl_table=11
CP001616	GenBank	CDS	343805	345892	+	1	.	codon_start=1 db_xref=GI:237499341 db_xref=InterPro:IPR001584 inference='protein motif:PFAM:PF00665' locus_tag=Tola_0304 note='PFAM: Integrase catalytic region; KEGG: spc:Sputcn32_3935 putative transposase' product='Integrase catalytic region' protein_id=ACQ91934.1 transl_table=11
CP001616	GenBank	CDS	345895	347556	+	1	.	codon_start=1 db_xref=GI:237499342 db_xref=InterPro:IPR003593 inference='protein motif:SMART:SM00382' locus_tag=Tola_0305 note='SMART: AAA ATPase; KEGG: ssn:SSON_3893 ATP-binding protein' product='AAA ATPase' protein_id=ACQ91935.1 transl_table=11
CP001616	GenBank	CDS	347561	349078	+	1	.	codon_start=1 db_xref=GI:237499343 inference='similar to AA sequence:KEGG:Sputcn32_3931' locus_tag=Tola_0306 note='KEGG: spc:Sputcn32_3931 transposition protein' product='transposition protein' protein_id=ACQ91936.1 transl_table=11
CP001616	GenBank	CDS	349090	350706	+	1	.	codon_start=1 db_xref=GI:237499344 db_xref=InterPro:IPR001220 inference='similar to AA sequence:KEGG:Sputcn32_3930' locus_tag=Tola_0307 note='KEGG: spc:Sputcn32_3930 transposition regulatory protein' product='transposition regulatory protein' protein_id=ACQ91937.1 transl_table=11
CP001616	GenBank	CDS	350834	351115	+	1	.	codon_start=1 db_xref=GI:237499345 db_xref=InterPro:IPR002852 inference='protein motif:PFAM:PF02001' locus_tag=Tola_0308 note='PFAM: protein of unknown function DUF134; KEGG: ppr:PBPRB1238 putative DNA-binding protein' product='protein of unknown function DUF134' protein_id=ACQ91938.1 transl_table=11
CP001616	GenBank	CDS	351241	351366	+	-1	.	codon_start=1 db_xref=GI:237499346 db_xref=InterPro:IPR000473 inference='protein motif:TFAM:TIGR01022' locus_tag=Tola_0309 note='TIGRFAM: ribosomal protein L36; PFAM: ribosomal protein L36; KEGG: vsa:VSAL_I0889 50S ribosomal protein L36' product='ribosomal protein L36' protein_id=ACQ91939.1 transl_table=11
CP001616	GenBank	CDS	351558	351929	+	1	.	codon_start=1 db_xref=GI:237499347 inference='similar to AA sequence:KEGG:MCA0357' locus_tag=Tola_0310 note='KEGG: mca:MCA0357 hypothetical protein' product='conserved hypothetical protein' protein_id=ACQ91940.1 transl_table=11
CP001616	GenBank	CDS	352107	352631	+	1	.	codon_start=1 db_xref=GI:237499348 db_xref=InterPro:IPR003752 inference='protein motif:PFAM:PF02600' locus_tag=Tola_0311 note='PFAM: Disulphide bond formation protein DsbB; KEGG: asa:ASA_2303 disulfide bond formation protein' product='Disulphide bond formation protein DsbB' protein_id=ACQ91941.1 transl_table=11
CP001616	GenBank	CDS	352730	353152	+	1	.	codon_start=1 db_xref=GI:237499349 db_xref=InterPro:IPR002481 inference='protein motif:PFAM:PF01475' locus_tag=Tola_0312 note='PFAM: ferric-uptake regulator; KEGG: amc:MADE_01084 ferric uptake regulator' product='ferric uptake regulator, Fur family' protein_id=ACQ91942.1 transl_table=11
CP001616	GenBank	CDS	353447	353992	+	1	.	codon_start=1 db_xref=GI:237499350 inference='similar to AA sequence:KEGG:Sfri_1975' locus_tag=Tola_0313 note='KEGG: sfr:Sfri_1975 hypothetical protein' product='conserved hypothetical protein' protein_id=ACQ91943.1 transl_table=11
CP001616	GenBank	CDS	353989	354156	+	1	.	codon_start=1 db_xref=GI:237499351 inference='ab initio prediction:Prodigal:1.4' locus_tag=Tola_0314 product='hypothetical protein' protein_id=ACQ91944.1 transl_table=11
CP001616	GenBank	CDS	354257	354904	+	1	.	EC_number=1.11.1.15 codon_start=1 db_xref=GI:237499352 db_xref=InterPro:IPR000866 db_xref=InterPro:IPR013740 inference='protein motif:PRIAM:1.11.1.15' locus_tag=Tola_0315 note='PFAM: alkyl hydroperoxide reductase/ Thiol specific antioxidant/ Mal allergen; Redoxin domain protein; KEGG: swi:Swit_3743 1-Cys peroxiredoxin' product=Peroxiredoxin protein_id=ACQ91945.1 transl_table=11
CP001616	GenBank	CDS	354959	355936	+	1	.	codon_start=1 db_xref=GI:237499353 db_xref=InterPro:IPR004695 inference='protein motif:PFAM:PF03595' locus_tag=Tola_0316 note='PFAM: C4-dicarboxylate transporter/malic acid transport protein; KEGG: ppr:PBPRB1236 hypothetical protein' product='C4-dicarboxylate transporter/malic acid transport protein' protein_id=ACQ91946.1 transl_table=11
CP001616	GenBank	CDS	355988	357697	+	1	.	codon_start=1 db_xref=GI:237499354 db_xref=InterPro:IPR000103 db_xref=InterPro:IPR001327 db_xref=InterPro:IPR001763 db_xref=InterPro:IPR004099 db_xref=InterPro:IPR013027 inference='protein motif:PFAM:PF00070' locus_tag=Tola_0317 note='PFAM: FAD-dependent pyridine nucleotide-disulphide oxidoreductase; pyridine nucleotide-disulphide oxidoreductase dimerisation region; SMART: Rhodanese domain protei…
CP001616	GenBank	CDS	357727	358071	+	1	.	codon_start=1 db_xref=GI:237499355 db_xref=InterPro:IPR003779 db_xref=InterPro:IPR004675 inference='protein motif:TFAM:TIGR00778' locus_tag=Tola_0318 note='TIGRFAM: alkylhydroperoxidase like protein, AhpD family; PFAM: Carboxymuconolactone decarboxylase; KEGG: mmw:Mmwyl1_1812 alkylhydroperoxidase' product='alkylhydroperoxidase like protein, AhpD family' protein_id=ACQ91948.1 transl_table=11
CP001616	GenBank	CDS	358125	358550	+	1	.	codon_start=1 db_xref=GI:237499356 db_xref=InterPro:IPR003736 db_xref=InterPro:IPR006683 inference='protein motif:PFAM:PF03061' locus_tag=Tola_0319 note='PFAM: thioesterase superfamily protein; KEGG: sbn:Sbal195_1431 thioesterase superfamily protein' product='thioesterase superfamily protein' protein_id=ACQ91949.1 transl_table=11
CP001616	GenBank	CDS	358552	359394	+	1	.	codon_start=1 db_xref=GI:237499357 db_xref=InterPro:IPR001279 db_xref=InterPro:IPR001734 inference='protein motif:PFAM:PF00753' locus_tag=Tola_0320 note='PFAM: beta-lactamase domain protein; KEGG: pca:Pcar_1589 beta-lactamase superfamily hydrolase' product='beta-lactamase domain protein' protein_id=ACQ91950.1 transl_table=11
CP001616	GenBank	CDS	359424	359762	+	1	.	codon_start=1 db_xref=GI:237499358 db_xref=InterPro:IPR001763 inference='protein motif:SMART:SM00450' locus_tag=Tola_0321 note='SMART: Rhodanese domain protein; KEGG: sdy:SDY_1936 thiosulfate:cyanide sulfurtransferase (rhodanese)' product='Rhodanese domain protein' protein_id=ACQ91951.1 transl_table=11
CP001616	GenBank	CDS	359770	360378	+	-1	.	codon_start=1 db_xref=GI:237499359 db_xref=InterPro:IPR013216 db_xref=InterPro:IPR013217 inference='protein motif:PFAM:PF08242' locus_tag=Tola_0322 note='PFAM: Methyltransferase type 12; Methyltransferase type 11; KEGG: gbm:Gbem_0757 methyltransferase type 11' product='Methyltransferase type 12' protein_id=ACQ91952.1 transl_table=11
CP001616	GenBank	CDS	360443	361036	+	-1	.	codon_start=1 db_xref=GI:237499360 inference='similar to AA sequence:KEGG:Mlg_1406' locus_tag=Tola_0323 note='KEGG: aeh:Mlg_1406 methyltransferase type 11' product='methyltransferase type 11' protein_id=ACQ91953.1 transl_table=11
CP001616	GenBank	CDS	361155	362216	+	1	.	codon_start=1 db_xref=GI:237499361 db_xref=InterPro:IPR004630 inference='protein motif:PFAM:PF03601' locus_tag=Tola_0324 note='PFAM: conserved hypothetical protein; KEGG: pap:PSPA7_6170 hypothetical protein' product='conserved hypothetical protein' protein_id=ACQ91954.1 transl_table=11
CP001616	GenBank	CDS	362352	362828	+	-1	.	codon_start=1 db_xref=GI:237499362 db_xref=InterPro:IPR002177 db_xref=InterPro:IPR008331 inference='protein motif:PFAM:PF00210' locus_tag=Tola_0325 note='PFAM: Ferritin Dps family protein; KEGG: bba:Bd1236 DNA-binding stress protein' product='Ferritin Dps family protein' protein_id=ACQ91955.1 transl_table=11
CP001616	GenBank	CDS	363278	364099	+	-1	.	codon_start=1 db_xref=GI:237499363 db_xref=InterPro:IPR000150 db_xref=InterPro:IPR005834 db_xref=InterPro:IPR006379 db_xref=InterPro:IPR006380 db_xref=InterPro:IPR013200 inference='protein motif:TFAM:TIGR00099' locus_tag=Tola_0326 note='TIGRFAM: Cof-like hydrolase; HAD-superfamily hydrolase, subfamily IIB; PFAM: Haloacid dehalogenase domain protein hydrolase type 3; Haloacid dehalogenase domain p…
CP001616	GenBank	CDS	364318	365127	+	1	.	EC_number=3.6.1.27 codon_start=1 db_xref=GI:237499364 db_xref=InterPro:IPR003824 inference='protein motif:TFAM:TIGR00753' locus_tag=Tola_0327 note='KEGG: mfa:Mfla_2527 undecaprenyl-diphosphatase; TIGRFAM: undecaprenol kinase; PFAM: Bacitracin resistance protein BacA' product='undecaprenol kinase' protein_id=ACQ91957.1 transl_table=11
CP001616	GenBank	rRNA	365487	367020	+	1	.	locus_tag=Tola_R0018 note='RNAmmer 1.2, Lagesen et al., Nucleic Acids Res. Apr2 2, 2007' product='16S ribosomal RNA'
CP001616	GenBank	gene	367070	367145	+	1	.	locus_tag=Tola_R0019 note=tRNA-Glu2
CP001616	GenBank	tRNA	367070	367145	+	1	.	locus_tag=Tola_R0019 product=tRNA-Glu
CP001616	GenBank	rRNA	367283	370169	+	1	.	locus_tag=Tola_R0020 note='RNAmmer 1.2, Lagesen et al., Nucleic Acids Res. Apr2 2, 2007' product='23S ribosomal RNA'
CP001616	GenBank	rRNA	370298	370411	+	1	.	locus_tag=Tola_R0021 note='RNAmmer 1.2, Lagesen et al., Nucleic Acids Res. Apr2 2, 2007' product='5S ribosomal RNA'
CP001616	GenBank	gene	370474	370550	+	1	.	locus_tag=Tola_R0022 note=tRNA-Asp3
CP001616	GenBank	tRNA	370474	370550	+	1	.	locus_tag=Tola_R0022 product=tRNA-Asp
CP001616	GenBank	CDS	370745	371233	+	1	.	codon_start=1 db_xref=GI:237499365 db_xref=InterPro:IPR005490 inference='protein motif:PFAM:PF03734' locus_tag=Tola_0328 note='PFAM: ErfK/YbiS/YcfS/YnhG family protein; KEGG: aha:AHA_0618 ErfK/YbiS/YcfS/YnhG family protein' product='ErfK/YbiS/YcfS/YnhG family protein' protein_id=ACQ91958.1 transl_table=11
CP001616	GenBank	CDS	371380	371763	+	1	.	codon_start=1 db_xref=GI:237499366 db_xref=InterPro:IPR002048 inference='protein motif:PFAM:PF00036' locus_tag=Tola_0329 note='PFAM: Calcium-binding EF-hand-containing protein; SMART: Calcium-binding EF-hand-containing protein; KEGG: reu:Reut_A3217 calcium-binding EF-hand' product='Calcium-binding EF-hand-containing protein' protein_id=ACQ91959.1 transl_table=11
CP001616	GenBank	CDS	371800	372810	+	-1	.	EC_number=4.2.1.24 codon_start=1 db_xref=GI:237499367 db_xref=InterPro:IPR001731 inference='protein motif:PRIAM:4.2.1.24' locus_tag=Tola_0330 note='PFAM: delta-aminolevulinic acid dehydratase; KEGG: asa:ASA_4302 delta-aminolevulinic acid dehydratase' product='Porphobilinogen synthase' protein_id=ACQ91960.1 transl_table=11
CP001616	GenBank	CDS	372833	374464	+	-1	.	codon_start=1 db_xref=GI:237499368 db_xref=InterPro:IPR004147 db_xref=InterPro:IPR010232 inference='protein motif:TFAM:TIGR01982' locus_tag=Tola_0331 note='TIGRFAM: 2-polyprenylphenol 6-hydroxylase; PFAM: ABC-1 domain protein; KEGG: asa:ASA_4307 putative ubiquinone biosynthesis protein UbiB' product='2-polyprenylphenol 6-hydroxylase' protein_id=ACQ91961.1 transl_table=11
CP001616	GenBank	CDS	374461	375081	+	-1	.	codon_start=1 db_xref=GI:237499369 inference='similar to AA sequence:KEGG:AHA_0085' locus_tag=Tola_0332 note='KEGG: aha:AHA_0085 hypothetical protein' product='conserved hypothetical protein' protein_id=ACQ91962.1 transl_table=11
CP001616	GenBank	CDS	375106	375849	+	-1	.	codon_start=1 db_xref=GI:237499370 db_xref=InterPro:IPR004033 db_xref=InterPro:IPR013216 db_xref=InterPro:IPR013217 inference='protein motif:TFAM:TIGR01934' locus_tag=Tola_0333 note='TIGRFAM: ubiquinone/menaquinone biosynthesis methyltransferase; PFAM: UbiE/COQ5 methyltransferase; Methyltransferase type 11; Methyltransferase type 12; KEGG: asa:ASA_4309 ubiquinone/menaquinone biosynthesis methyltr…
CP001616	GenBank	CDS	376528	376698	+	-1	.	codon_start=1 db_xref=GI:237499371 inference='ab initio prediction:Prodigal:1.4' locus_tag=Tola_0334 product='hypothetical protein' protein_id=ACQ91964.1 transl_table=11
CP001616	GenBank	CDS	376739	377398	+	1	.	codon_start=1 db_xref=GI:237499372 db_xref=InterPro:IPR003744 inference='protein motif:TFAM:TIGR00697' locus_tag=Tola_0335 note='TIGRFAM: conserved hypothetical protein; PFAM: protein of unknown function DUF165; KEGG: asa:ASA_0187 hypothetical protein' product='conserved hypothetical protein' protein_id=ACQ91965.1 transl_table=11
CP001616	GenBank	CDS	377707	380439	+	1	.	EC_number=2.7.7.7 codon_start=1 db_xref=GI:237499373 db_xref=InterPro:IPR001098 db_xref=InterPro:IPR002298 db_xref=InterPro:IPR002421 db_xref=InterPro:IPR002562 db_xref=InterPro:IPR008918 inference='protein motif:TFAM:TIGR00593' locus_tag=Tola_0336 note='KEGG: aha:AHA_0196 DNA polymerase I; TIGRFAM: DNA polymerase I; PFAM: DNA-directed DNA polymerase; 5'-3' exonuclease; 3'-5' exonuclease; SMART: …
CP001616	GenBank	CDS	380483	381121	+	-1	.	codon_start=1 db_xref=GI:237499374 db_xref=InterPro:IPR002917 inference='protein motif:PFAM:PF01926' locus_tag=Tola_0337 note='PFAM: GTP-binding protein HSR1-related; KEGG: asa:ASA_4129 GTP binding protein' product='GTP-binding protein HSR1-related' protein_id=ACQ91967.1 transl_table=11
CP001616	GenBank	CDS	381278	381523	+	-1	.	codon_start=1 db_xref=GI:237499375 inference='ab initio prediction:Prodigal:1.4' locus_tag=Tola_0338 product='hypothetical protein' protein_id=ACQ91968.1 transl_table=11
CP001616	GenBank	CDS	381637	382047	+	1	.	codon_start=1 db_xref=GI:237499376 inference='similar to AA sequence:KEGG:AHA_3969' locus_tag=Tola_0339 note='KEGG: aha:AHA_3969 hypothetical protein' product='conserved hypothetical protein' protein_id=ACQ91969.1 transl_table=11
CP001616	GenBank	CDS	382373	383041	+	-1	.	codon_start=1 db_xref=GI:237499377 inference='ab initio prediction:Prodigal:1.4' locus_tag=Tola_0340 note='KEGG: abu:Abu_1030 hypothetical protein' product='hypothetical protein' protein_id=ACQ91970.1 transl_table=11
CP001616	GenBank	CDS	383045	385207	+	-1	.	codon_start=1 db_xref=GI:237499378 db_xref=InterPro:IPR006533 db_xref=InterPro:IPR017847 inference='protein motif:TFAM:TIGR03361' locus_tag=Tola_0341 note='TIGRFAM: type VI secretion system Vgr family protein; Rhs element Vgr protein; PFAM: Rhs element Vgr protein; KEGG: vfm:VFMJ11_A1069 VgrG protein' product='type VI secretion system Vgr family protein' protein_id=ACQ91971.1 transl_table=11
CP001616	GenBank	CDS	385297	385815	+	-1	.	codon_start=1 db_xref=GI:237499379 db_xref=InterPro:IPR008514 db_xref=InterPro:IPR017728 inference='protein motif:TFAM:TIGR03344' locus_tag=Tola_0342 note='TIGRFAM: type VI secretion system effector, Hcp1 family; PFAM: protein of unknown function DUF796; KEGG: vfm:VFMJ11_A1070 hemolysin co-regulated protein' product='type VI secretion system effector, Hcp1 family' protein_id=ACQ91972.1 transl_tab…
CP001616	GenBank	CDS	386123	386707	+	-1	.	codon_start=1 db_xref=GI:237499380 db_xref=InterPro:IPR011577 inference='protein motif:PFAM:PF01292' locus_tag=Tola_0343 note='PFAM: cytochrome B561; KEGG: shw:Sputw3181_0211 cytochrome b561' product='cytochrome B561' protein_id=ACQ91973.1 transl_table=11
CP001616	GenBank	CDS	386908	388164	+	-1	.	codon_start=1 db_xref=GI:237499381 db_xref=InterPro:IPR001991 inference='protein motif:PFAM:PF00375' locus_tag=Tola_0344 note='PFAM: sodium:dicarboxylate symporter; KEGG: aha:AHA_2438 serine/threonine transporter SstT' product='sodium:dicarboxylate symporter' protein_id=ACQ91974.1 transl_table=11
CP001616	GenBank	CDS	388410	388679	+	-1	.	codon_start=1 db_xref=GI:237499382 db_xref=InterPro:IPR003735 inference='protein motif:PFAM:PF02583' locus_tag=Tola_0345 note='PFAM: protein of unknown function DUF156; KEGG: rpi:Rpic_2938 protein of unknown function DUF156' product='protein of unknown function DUF156' protein_id=ACQ91975.1 transl_table=11
CP001616	GenBank	CDS	388779	389771	+	1	.	codon_start=1 db_xref=GI:237499383 db_xref=InterPro:IPR002524 inference='protein motif:TFAM:TIGR01297' locus_tag=Tola_0346 note='TIGRFAM: cation diffusion facilitator family transporter; PFAM: cation efflux protein; KEGG: aha:AHA_0626 heavy metal transporter' product='cation diffusion facilitator family transporter' protein_id=ACQ91976.1 transl_table=11
CP001616	GenBank	CDS	389826	391811	+	-1	.	codon_start=1 db_xref=GI:237499384 db_xref=InterPro:IPR001915 inference='protein motif:PFAM:PF01435' locus_tag=Tola_0347 note='PFAM: peptidase M48 Ste24p; KEGG: cja:CJA_0922 Zn-dependent protease with chaperone function' product='peptidase M48 Ste24p' protein_id=ACQ91977.1 transl_table=11
CP001616	GenBank	CDS	391824	392420	+	-1	.	codon_start=1 db_xref=GI:237499385 db_xref=InterPro:IPR007156 inference='protein motif:PFAM:PF04011' locus_tag=Tola_0348 note='PFAM: LemA family protein; KEGG: cja:CJA_0923 hypothetical protein' product='LemA family protein' protein_id=ACQ91978.1 transl_table=11
CP001616	GenBank	CDS	392583	394772	+	-1	.	codon_start=1 db_xref=GI:237499386 db_xref=InterPro:IPR000212 db_xref=InterPro:IPR005753 db_xref=InterPro:IPR014016 db_xref=InterPro:IPR014017 inference='protein motif:TFAM:TIGR01075' locus_tag=Tola_0349 note='TIGRFAM: DNA helicase II; PFAM: UvrD/REP helicase; KEGG: aha:AHA_0220 DNA helicase II' product='DNA helicase II' protein_id=ACQ91979.1 transl_table=11
CP001616	GenBank	CDS	394916	396784	+	-1	.	codon_start=1 db_xref=GI:237499387 db_xref=InterPro:IPR003855 inference='protein motif:TFAM:TIGR00794' locus_tag=Tola_0350 note='TIGRFAM: potassium uptake protein; PFAM: K potassium transporter; KEGG: ypb:YPTS_4165 potassium uptake protein' product='potassium uptake protein' protein_id=ACQ91980.1 transl_table=11
CP001616	GenBank	CDS	396802	397494	+	-1	.	codon_start=1 db_xref=GI:237499388 inference='ab initio prediction:Prodigal:1.4' locus_tag=Tola_0351 product='hypothetical protein' protein_id=ACQ91981.1 transl_table=11
CP001616	GenBank	CDS	397764	399155	+	-1	.	codon_start=1 db_xref=GI:237499389 db_xref=InterPro:IPR003423 db_xref=InterPro:IPR010131 inference='protein motif:TFAM:TIGR01845' locus_tag=Tola_0352 note='TIGRFAM: RND efflux system, outer membrane lipoprotein, NodT family; PFAM: outer membrane efflux protein; KEGG: aha:AHA_2909 outer membrane protein OprM' product='RND efflux system, outer membrane lipoprotein, NodT family' protein_id=ACQ91982.…
CP001616	GenBank	CDS	399148	402294	+	-1	.	codon_start=1 db_xref=GI:237499390 db_xref=InterPro:IPR001036 db_xref=InterPro:IPR004764 inference='protein motif:TFAM:TIGR00915' locus_tag=Tola_0353 note='TIGRFAM: transporter, hydrophobe/amphiphile efflux-1 (HAE1) family; PFAM: acriflavin resistance protein; KEGG: aha:AHA_2910 AcrB protein' product='transporter, hydrophobe/amphiphile efflux-1 (HAE1) family' protein_id=ACQ91983.1 transl_table=11
CP001616	GenBank	CDS	402312	403502	+	-1	.	codon_start=1 db_xref=GI:237499391 db_xref=InterPro:IPR006143 inference='protein motif:TFAM:TIGR01730' locus_tag=Tola_0354 note='TIGRFAM: efflux transporter, RND family, MFP subunit; PFAM: secretion protein HlyD family protein; KEGG: gme:Gmet_0809 secretion protein HlyD' product='efflux transporter, RND family, MFP subunit' protein_id=ACQ91984.1 transl_table=11
CP001616	GenBank	CDS	403716	404324	+	1	.	codon_start=1 db_xref=GI:237499392 db_xref=InterPro:IPR001647 inference='protein motif:PFAM:PF00440' locus_tag=Tola_0355 note='PFAM: regulatory protein TetR; KEGG: azo:azo0243 TetR family transcriptional regulator' product='transcriptional regulator, TetR family' protein_id=ACQ91985.1 transl_table=11
CP001616	GenBank	CDS	404299	407595	+	-1	.	codon_start=1 db_xref=GI:237499393 db_xref=InterPro:IPR000014 db_xref=InterPro:IPR000160 db_xref=InterPro:IPR000700 db_xref=InterPro:IPR001610 db_xref=InterPro:IPR001633 db_xref=InterPro:IPR003018 db_xref=InterPro:IPR013655 db_xref=InterPro:IPR013656 db_xref=InterPro:IPR013767 inference='protein motif:TFAM:TIGR00254' locus_tag=Tola_0356 note='KEGG: lch:Lcho_3018 diguanylate cyclase/phosphodiester…
CP001616	GenBank	CDS	407724	408497	+	-1	.	codon_start=1 db_xref=GI:237499394 db_xref=InterPro:IPR000645 inference='protein motif:PFAM:PF01203' locus_tag=Tola_0357 note='PFAM: type II secretion system protein N; KEGG: aha:AHA_0579 type II secretion system protein N' product='type II secretion system protein N' protein_id=ACQ91987.1 transl_table=11
CP001616	GenBank	CDS	408502	408981	+	-1	.	codon_start=1 db_xref=GI:237499395 db_xref=InterPro:IPR007690 inference='protein motif:PFAM:PF04612' locus_tag=Tola_0358 note='PFAM: General secretion pathway M protein; KEGG: cps:CPS_4582 general secretion pathway protein M' product='General secretion pathway M protein' protein_id=ACQ91988.1 transl_table=11
CP001616	GenBank	CDS	408978	410165	+	-1	.	codon_start=1 db_xref=GI:237499396 db_xref=InterPro:IPR007812 inference='protein motif:TFAM:TIGR01709' locus_tag=Tola_0359 note='TIGRFAM: general secretion pathway protein L; PFAM: General secretion pathway L; KEGG: aha:AHA_0577 general secretion pathway protein L' product='general secretion pathway protein L' protein_id=ACQ91989.1 transl_table=11
CP001616	GenBank	CDS	410162	411145	+	-1	.	codon_start=1 db_xref=GI:237499397 db_xref=InterPro:IPR002173 db_xref=InterPro:IPR005628 inference='protein motif:PFAM:PF03934' locus_tag=Tola_0360 note='PFAM: General secretion pathway protein K; KEGG: aha:AHA_0576 general secretion pathway protein K' product='General secretion pathway protein K' protein_id=ACQ91990.1 transl_table=11
CP001616	GenBank	CDS	411142	411789	+	-1	.	codon_start=1 db_xref=GI:237499398 db_xref=InterPro:IPR001120 db_xref=InterPro:IPR010055 db_xref=InterPro:IPR012902 inference='protein motif:TFAM:TIGR01711' locus_tag=Tola_0361 note='TIGRFAM: general secretion pathway protein J; KEGG: asa:ASA_3781 general secretion pathway protein J' product='general secretion pathway protein J' protein_id=ACQ91991.1 transl_table=11
CP001616	GenBank	CDS	411796	412143	+	-1	.	codon_start=1 db_xref=GI:237499399 db_xref=InterPro:IPR003413 db_xref=InterPro:IPR010052 inference='protein motif:TFAM:TIGR01707' locus_tag=Tola_0362 note='TIGRFAM: general secretion pathway protein I; PFAM: type II secretion system protein I/J; KEGG: asa:ASA_3780 general secretion pathway protein I' product='general secretion pathway protein I' protein_id=ACQ91992.1 transl_table=11
CP001616	GenBank	CDS	412155	412817	+	-1	.	codon_start=1 db_xref=GI:237499400 db_xref=InterPro:IPR002416 db_xref=InterPro:IPR010053 db_xref=InterPro:IPR012902 inference='protein motif:TFAM:TIGR01708' locus_tag=Tola_0363 note='TIGRFAM: general secretion pathway protein H; KEGG: ecf:ECH74115_B0007 general secretion pathway protein H' product='general secretion pathway protein H' protein_id=ACQ91993.1 transl_table=11
CP001616	GenBank	CDS	412817	413257	+	-1	.	codon_start=1 db_xref=GI:237499401 db_xref=InterPro:IPR000983 db_xref=InterPro:IPR001120 db_xref=InterPro:IPR002416 db_xref=InterPro:IPR010054 db_xref=InterPro:IPR012902 db_xref=InterPro:IPR013545 inference='protein motif:TFAM:TIGR01710' locus_tag=Tola_0364 note='TIGRFAM: general secretion pathway protein G; PFAM: type II secretion system protein G; KEGG: asa:ASA_3778 general secretion pathway pr…
CP001616	GenBank	CDS	413287	414507	+	-1	.	codon_start=1 db_xref=GI:237499402 db_xref=InterPro:IPR001992 db_xref=InterPro:IPR003004 db_xref=InterPro:IPR011850 inference='protein motif:TFAM:TIGR02120' locus_tag=Tola_0365 note='TIGRFAM: general secretion pathway protein F; PFAM: type II secretion system protein; KEGG: aha:AHA_0571 general secretion pathway protein F' product='general secretion pathway protein F' protein_id=ACQ91995.1 transl…
CP001616	GenBank	CDS	414509	416011	+	-1	.	codon_start=1 db_xref=GI:237499403 db_xref=InterPro:IPR001482 db_xref=InterPro:IPR003593 db_xref=InterPro:IPR013369 inference='protein motif:TFAM:TIGR02533' locus_tag=Tola_0366 note='KEGG: aha:AHA_0570 general secretory pathway protein E; TIGRFAM: general secretory pathway protein E; PFAM: type II secretion system protein E; SMART: AAA ATPase' product='general secretory pathway protein E' protein…
CP001616	GenBank	CDS	416011	418068	+	-1	.	codon_start=1 db_xref=GI:237499404 db_xref=InterPro:IPR001775 db_xref=InterPro:IPR004845 db_xref=InterPro:IPR004846 db_xref=InterPro:IPR005644 db_xref=InterPro:IPR013356 inference='protein motif:TFAM:TIGR02517' locus_tag=Tola_0367 note='TIGRFAM: general secretion pathway protein D; PFAM: type II and III secretion system protein; NolW domain protein; KEGG: aha:AHA_0569 general secretion pathway pr…
CP001616	GenBank	CDS	418438	419442	+	-1	.	codon_start=1 db_xref=GI:237499405 db_xref=InterPro:IPR000005 inference='protein motif:PFAM:PF00165' locus_tag=Tola_0369 note='PFAM: helix-turn-helix- domain containing protein AraC type; SMART: helix-turn-helix- domain containing protein AraC type; KEGG: asa:ASA_2543 AraC family transcriptional regulator' product='transcriptional regulator, AraC family' protein_id=ACQ91998.1 transl_table=11
CP001616	GenBank	CDS	419741	420589	+	-1	.	codon_start=1 db_xref=GI:237499406 db_xref=InterPro:IPR001639 inference='protein motif:TFAM:TIGR01713' locus_tag=Tola_0370 note='TIGRFAM: general secretion pathway protein C; KEGG: aha:AHA_0568 general secretion pathway protein C' product='general secretion pathway protein C' protein_id=ACQ91999.1 transl_table=11
CP001616	GenBank	CDS	420775	421365	+	1	.	codon_start=1 db_xref=GI:237499407 db_xref=InterPro:IPR000086 inference='protein motif:PFAM:PF00293' locus_tag=Tola_0371 note='PFAM: NUDIX hydrolase; KEGG: aha:AHA_0583 ADP-ribose diphosphatase NudE' product='NUDIX hydrolase' protein_id=ACQ92000.1 transl_table=11
CP001616	GenBank	CDS	421362	422066	+	-1	.	codon_start=1 db_xref=GI:237499408 inference='similar to AA sequence:KEGG:PSPA7_6229' locus_tag=Tola_0372 note='KEGG: pap:PSPA7_6229 hypothetical protein' product='conserved hypothetical protein' protein_id=ACQ92001.1 transl_table=11
CP001616	GenBank	CDS	422066	424228	+	-1	.	codon_start=1 db_xref=GI:237499409 inference='similar to AA sequence:KEGG:PSPA7_6231' locus_tag=Tola_0373 note='KEGG: pap:PSPA7_6231 hypothetical protein' product='conserved hypothetical protein' protein_id=ACQ92002.1 transl_table=11
CP001616	GenBank	CDS	424335	425237	+	-1	.	codon_start=1 db_xref=GI:237499410 db_xref=InterPro:IPR000847 db_xref=InterPro:IPR005119 db_xref=InterPro:IPR017685 inference='protein motif:TFAM:TIGR03298' locus_tag=Tola_0374 note='TIGRFAM: transcriptional regulator, ArgP family; PFAM: regulatory protein LysR; LysR substrate-binding; KEGG: aha:AHA_0555 chromosome replication initiation inhibitor protein' product='transcriptional regulator, ArgP…
CP001616	GenBank	CDS	425333	425956	+	1	.	codon_start=1 db_xref=GI:237499411 db_xref=InterPro:IPR001123 inference='protein motif:PFAM:PF01810' locus_tag=Tola_0375 note='PFAM: Lysine exporter protein (LYSE/YGGA); KEGG: eta:ETA_28110 arginine exporter protein ArgO' product='Lysine exporter protein (LYSE/YGGA)' protein_id=ACQ92004.1 transl_table=11
CP001616	GenBank	CDS	426067	426498	+	1	.	codon_start=1 db_xref=GI:237499412 db_xref=InterPro:IPR002068 inference='protein motif:PFAM:PF00011' locus_tag=Tola_0376 note='PFAM: heat shock protein Hsp20; KEGG: afr:AFE_2086 heat shock protein, HSP20 family' product='heat shock protein Hsp20' protein_id=ACQ92005.1 transl_table=11
CP001616	GenBank	CDS	426555	427658	+	-1	.	EC_number=2.1.1.35 codon_start=1 db_xref=GI:237499413 db_xref=InterPro:IPR010280 db_xref=InterPro:IPR011869 inference='protein motif:TFAM:TIGR02143' locus_tag=Tola_0377 note='KEGG: esa:ESA_03801 tRNA (uracil-5-)-methyltransferase; TIGRFAM: tRNA (uracil-5-)-methyltransferase; PFAM: (Uracil-5)-methyltransferase' product='tRNA (uracil-5-)-methyltransferase' protein_id=ACQ92006.1 transl_table=11
CP001616	GenBank	CDS	428051	429904	+	1	.	codon_start=1 db_xref=GI:237499414 db_xref=InterPro:IPR000531 db_xref=InterPro:IPR012910 inference='protein motif:PFAM:PF00593' locus_tag=Tola_0378 note='PFAM: TonB-dependent receptor; TonB-dependent receptor plug; KEGG: vha:VIBHAR_00261 phosphatidylglycerophosphatase' product='TonB-dependent receptor' protein_id=ACQ92007.1 transl_table=11
CP001616	GenBank	CDS	429983	431890	+	-1	.	codon_start=1 db_xref=GI:237499415 db_xref=InterPro:IPR000183 db_xref=InterPro:IPR002985 inference='protein motif:TFAM:TIGR01273' locus_tag=Tola_0379 note='TIGRFAM: arginine decarboxylase; PFAM: Orn/DAP/Arg decarboxylase 2; KEGG: asa:ASA_2740 arginine decarboxylase' product='arginine decarboxylase' protein_id=ACQ92008.1 transl_table=11
CP001616	GenBank	CDS	432149	433522	+	-1	.	codon_start=1 db_xref=GI:237499416 db_xref=InterPro:IPR001898 db_xref=InterPro:IPR004680 inference='protein motif:TFAM:TIGR00785' locus_tag=Tola_0380 note='TIGRFAM: anion transporter; PFAM: sodium/sulphate symporter; Citrate transporter; KEGG: aha:AHA_2430 divalent anion:Na+ symporter (DASS) family protein' product='anion transporter' protein_id=ACQ92009.1 transl_table=11
CP001616	GenBank	CDS	433586	434062	+	-1	.	codon_start=1 db_xref=GI:237499417 db_xref=InterPro:IPR001989 db_xref=InterPro:IPR012837 inference='protein motif:TFAM:TIGR02491' locus_tag=Tola_0381 note='TIGRFAM: anaerobic ribonucleoside-triphosphate reductase activating protein; KEGG: aha:AHA_1232 anaerobic ribonucleotide reductase-activating protein' product='anaerobic ribonucleoside-triphosphate reductase activating protein' protein_id=ACQ9…
CP001616	GenBank	CDS	434183	434917	+	-1	.	EC_number=4.2.1.1 codon_start=1 db_xref=GI:237499418 db_xref=InterPro:IPR001148 inference='protein motif:PRIAM:4.2.1.1' locus_tag=Tola_0382 note='PFAM: carbonic anhydrase; KEGG: aha:AHA_3404 carbonic anhydrase' product='Carbonate dehydratase' protein_id=ACQ92011.1 transl_table=11
CP001616	GenBank	CDS	435037	435990	+	-1	.	codon_start=1 db_xref=GI:237499419 db_xref=InterPro:IPR004960 db_xref=InterPro:IPR011920 inference='protein motif:TFAM:TIGR02207' locus_tag=Tola_0383 note='TIGRFAM: lipid A biosynthesis lauroyl (or palmitoleoyl) acyltransferase; PFAM: lipid A biosynthesis acyltransferase; KEGG: aha:AHA_3768 lipid A biosynthesis lauroyl acyltransferase' product='lipid A biosynthesis lauroyl (or palmitoleoyl) acylt…
CP001616	GenBank	CDS	436123	437568	+	1	.	codon_start=1 db_xref=GI:237499420 db_xref=InterPro:IPR002173 db_xref=InterPro:IPR004820 db_xref=InterPro:IPR004821 db_xref=InterPro:IPR006662 db_xref=InterPro:IPR011611 db_xref=InterPro:IPR011913 db_xref=InterPro:IPR011914 inference='protein motif:TFAM:TIGR02199' locus_tag=Tola_0384 note='TIGRFAM: rfaE bifunctional protein; cytidyltransferase-related domain protein; PFAM: PfkB domain protein; cy…
CP001616	GenBank	CDS	437689	438963	+	1	.	codon_start=1 db_xref=GI:237499421 db_xref=InterPro:IPR000951 db_xref=InterPro:IPR001433 db_xref=InterPro:IPR001834 db_xref=InterPro:IPR008333 db_xref=InterPro:IPR013112 db_xref=InterPro:IPR013130 inference='protein motif:PFAM:PF01794' locus_tag=Tola_0385 note='PFAM: Ferric reductase domain protein transmembrane component domain; Oxidoreductase FAD-binding domain protein; oxidoreductase FAD/NAD(P…
CP001616	GenBank	CDS	438981	439931	+	-1	.	codon_start=1 db_xref=GI:237499422 db_xref=InterPro:IPR004695 inference='protein motif:PFAM:PF03595' locus_tag=Tola_0386 note='PFAM: C4-dicarboxylate transporter/malic acid transport protein; KEGG: ajs:Ajs_1367 potassium-tellurite ethidium and proflavin transporter' product='C4-dicarboxylate transporter/malic acid transport protein' protein_id=ACQ92015.1 transl_table=11
CP001616	GenBank	CDS	440020	441333	+	-1	.	codon_start=1 db_xref=GI:237499423 db_xref=InterPro:IPR003423 db_xref=InterPro:IPR010130 inference='protein motif:TFAM:TIGR01844' locus_tag=Tola_0387 note='TIGRFAM: type I secretion outer membrane protein, TolC family; PFAM: outer membrane efflux protein; KEGG: asa:ASA_0523 outer membrane protein TolC' product='type I secretion outer membrane protein, TolC family' protein_id=ACQ92016.1 transl_tab…
CP001616	GenBank	CDS	441353	442489	+	-1	.	codon_start=1 db_xref=GI:237499424 db_xref=InterPro:IPR000412 db_xref=InterPro:IPR013525 inference='protein motif:PFAM:PF01061' locus_tag=Tola_0388 note='PFAM: ABC-2 type transporter; KEGG: rce:RC1_2058 ABC transporter, permease protein, putative' product='ABC-2 type transporter' protein_id=ACQ92017.1 transl_table=11
CP001616	GenBank	CDS	442498	443424	+	-1	.	codon_start=1 db_xref=GI:237499425 db_xref=InterPro:IPR003439 db_xref=InterPro:IPR003593 db_xref=InterPro:IPR017871 inference='protein motif:PFAM:PF00005' locus_tag=Tola_0389 note='PFAM: ABC transporter related; SMART: AAA ATPase; KEGG: mag:amb0182 ABC-type multidrug transport system' product='ABC transporter related' protein_id=ACQ92018.1 transl_table=11
CP001616	GenBank	CDS	443428	444384	+	-1	.	codon_start=1 db_xref=GI:237499426 db_xref=InterPro:IPR006143 inference='protein motif:PFAM:PF00529' locus_tag=Tola_0390 note='PFAM: secretion protein HlyD family protein; KEGG: pol:Bpro_3452 HlyD family secretion protein' product='secretion protein HlyD family protein' protein_id=ACQ92019.1 transl_table=11
CP001616	GenBank	CDS	444377	445039	+	-1	.	codon_start=1 db_xref=GI:237499427 db_xref=InterPro:IPR001647 db_xref=InterPro:IPR015292 inference='protein motif:PFAM:PF09209' locus_tag=Tola_0391 note='PFAM: Transcriptional regulator TetR ; regulatory protein TetR; KEGG: dal:Dalk_2023 transcriptional regulator, TetR family' product='transcriptional regulator, TetR family' protein_id=ACQ92020.1 transl_table=11
CP001616	GenBank	CDS	445215	445856	+	1	.	EC_number=3.6.1.13 codon_start=1 db_xref=GI:237499428 db_xref=InterPro:IPR000086 db_xref=InterPro:IPR004385 inference='protein motif:PRIAM:3.6.1.13' locus_tag=Tola_0392 note='PFAM: NUDIX hydrolase; KEGG: aha:AHA_3765 hypothetical protein' product='ADP-ribose diphosphatase' protein_id=ACQ92021.1 transl_table=11
CP001616	GenBank	CDS	445853	446296	+	1	.	codon_start=1 db_xref=GI:237499429 db_xref=InterPro:IPR009659 inference='protein motif:PFAM:PF06853' locus_tag=Tola_0393 note='PFAM: protein of unknown function DUF1249; KEGG: asa:ASA_0526 hypothetical protein' product='protein of unknown function DUF1249' protein_id=ACQ92022.1 transl_table=11
CP001616	GenBank	CDS	446382	447203	+	1	.	codon_start=1 db_xref=GI:237499430 db_xref=InterPro:IPR004843 db_xref=InterPro:IPR013622 inference='protein motif:PFAM:PF08413' locus_tag=Tola_0394 note='PFAM: Calcineurin phosphoesterase domain protein; metallophosphoesterase; KEGG: aha:AHA_3763 Icc protein' product='Calcineurin phosphoesterase domain protein' protein_id=ACQ92023.1 transl_table=11
CP001616	GenBank	CDS	447205	447780	+	1	.	codon_start=1 db_xref=GI:237499431 db_xref=InterPro:IPR008886 inference='protein motif:PFAM:PF05728' locus_tag=Tola_0395 note='PFAM: protein of unknown function UPF0227; KEGG: aha:AHA_3762 esterase YqiA' product='protein of unknown function UPF0227' protein_id=ACQ92024.1 transl_table=11
CP001616	GenBank	CDS	447800	449692	+	1	.	EC_number=5.99.1.3 codon_start=1 db_xref=GI:237499432 db_xref=InterPro:IPR001241 db_xref=InterPro:IPR002288 db_xref=InterPro:IPR003594 db_xref=InterPro:IPR005737 db_xref=InterPro:IPR013506 inference='protein motif:TFAM:TIGR01055' locus_tag=Tola_0396 note='KEGG: aha:AHA_3756 DNA topoisomerase IV subunit B; TIGRFAM: DNA topoisomerase IV, B subunit; PFAM: DNA topoisomerase type IIA subunit B region …
CP001616	GenBank	CDS	449767	449967	+	1	.	codon_start=1 db_xref=GI:237499433 inference='similar to AA sequence:KEGG:Bxe_C0182' locus_tag=Tola_0397 note='KEGG: bxe:Bxe_C0182 hypothetical protein' product='conserved hypothetical protein' protein_id=ACQ92026.1 transl_table=11
CP001616	GenBank	CDS	449992	451671	+	-1	.	codon_start=1 db_xref=GI:237499434 db_xref=InterPro:IPR001395 db_xref=InterPro:IPR001902 db_xref=InterPro:IPR002645 db_xref=InterPro:IPR006043 db_xref=InterPro:IPR011547 inference='protein motif:TFAM:TIGR00815' locus_tag=Tola_0398 note='TIGRFAM: sulfate transporter; PFAM: sulphate transporter; Sulfate transporter/antisigma-factor antagonist STAS; Xanthine/uracil/vitamin C permease; KEGG: pfl:PFL_…
CP001616	GenBank	CDS	451930	452154	+	1	.	codon_start=1 db_xref=GI:237499435 inference='ab initio prediction:Prodigal:1.4' locus_tag=Tola_0399 note='KEGG: ppw:PputW619_5074 hypothetical protein' product='hypothetical protein' protein_id=ACQ92028.1 transl_table=11
CP001616	GenBank	CDS	452408	452668	+	1	.	codon_start=1 db_xref=GI:237499436 db_xref=InterPro:IPR005899 inference='protein motif:TFAM:TIGR01195' locus_tag=Tola_0400 note='TIGRFAM: sodium pump decarboxylase, gamma subunit; PFAM: sodium pump decarboxylase gamma subunit; KEGG: apj:APJL_1393 oxaloacetate decarboxylase subunit gamma' product='sodium pump decarboxylase, gamma subunit' protein_id=ACQ92029.1 transl_table=11
CP001616	GenBank	CDS	452691	454496	+	1	.	codon_start=1 db_xref=GI:237499437 db_xref=InterPro:IPR000089 db_xref=InterPro:IPR000891 db_xref=InterPro:IPR001882 db_xref=InterPro:IPR003379 db_xref=InterPro:IPR005776 inference='protein motif:TFAM:TIGR01108' locus_tag=Tola_0401 note='TIGRFAM: oxaloacetate decarboxylase alpha subunit; PFAM: pyruvate carboxyltransferase; Conserved carboxylase region; biotin/lipoyl attachment domain-containing pr…
CP001616	GenBank	CDS	454510	455811	+	1	.	EC_number=4.1.1.3 codon_start=1 db_xref=GI:237499438 db_xref=InterPro:IPR005661 inference='protein motif:TFAM:TIGR01109' locus_tag=Tola_0402 note='KEGG: efe:EFER_0028 oxalacetate decarboxylase beta chain; TIGRFAM: sodium ion-translocating decarboxylase, beta subunit; PFAM: Na+transporting methylmalonyl-CoA/oxaloacetate decarboxylase beta subunit' product='sodium ion-translocating decarboxylase, b…
CP001616	GenBank	CDS	455881	456399	+	-1	.	codon_start=1 db_xref=GI:237499439 db_xref=InterPro:IPR000835 inference='protein motif:PFAM:PF01047' locus_tag=Tola_0403 note='PFAM: regulatory protein MarR; SMART: regulatory protein MarR; KEGG: hch:HCH_06669 transcriptional regulator' product='transcriptional regulator, MarR family' protein_id=ACQ92032.1 transl_table=11
CP001616	GenBank	CDS	456499	457350	+	1	.	codon_start=1 db_xref=GI:237499440 db_xref=InterPro:IPR000620 inference='protein motif:PFAM:PF00892' locus_tag=Tola_0404 note='PFAM: protein of unknown function DUF6 transmembrane; KEGG: aha:AHA_1538 drug/metabolite exporter family transporter' product='protein of unknown function DUF6 transmembrane' protein_id=ACQ92033.1 transl_table=11
CP001616	GenBank	CDS	457403	457684	+	-1	.	codon_start=1 db_xref=GI:237499441 inference='similar to AA sequence:KEGG:AHA_3835' locus_tag=Tola_0405 note='KEGG: aha:AHA_3835 transcriptional activator HlyU' product='transcriptional activator HlyU' protein_id=ACQ92034.1 transl_table=11
CP001616	GenBank	CDS	457871	459223	+	1	.	codon_start=1 db_xref=GI:237499442 db_xref=InterPro:IPR004017 db_xref=InterPro:IPR017900 inference='protein motif:PFAM:PF02754' locus_tag=Tola_0406 note='PFAM: protein of unknown function DUF224 cysteine-rich region domain protein; KEGG: azo:azo0062 hypothetical protein' product='protein of unknown function DUF224 cysteine-rich region domain protein' protein_id=ACQ92035.1 transl_table=11
CP001616	GenBank	CDS	459267	460199	+	-1	.	codon_start=1 db_xref=GI:237499443 db_xref=InterPro:IPR002173 db_xref=InterPro:IPR011611 db_xref=InterPro:IPR017583 inference='protein motif:TFAM:TIGR03168' locus_tag=Tola_0407 note='TIGRFAM: 1-phosphofructokinase; PFAM: PfkB domain protein; KEGG: ecq:ECED1_1926 6-phosphofructokinase II' product=1-phosphofructokinase protein_id=ACQ92036.1 transl_table=11
CP001616	GenBank	CDS	460227	460562	+	-1	.	codon_start=1 db_xref=GI:237499444 inference='similar to AA sequence:KEGG:Tbd_1197' locus_tag=Tola_0408 note='KEGG: tbd:Tbd_1197 hypothetical protein' product='conserved hypothetical protein' protein_id=ACQ92037.1 transl_table=11
CP001616	GenBank	CDS	460736	462097	+	1	.	codon_start=1 db_xref=GI:237499445 db_xref=InterPro:IPR000014 db_xref=InterPro:IPR000700 db_xref=InterPro:IPR006189 db_xref=InterPro:IPR013655 inference='protein motif:PFAM:PF08447' locus_tag=Tola_0409 note='PFAM: PAS fold-3 domain protein; KEGG: tbd:Tbd_1411 diguanylate cyclase' product='putative PAS/PAC sensor protein' protein_id=ACQ92038.1 transl_table=11
CP001616	GenBank	CDS	462098	462763	+	-1	.	codon_start=1 db_xref=GI:237499446 inference='ab initio prediction:Prodigal:1.4' locus_tag=Tola_0410 product='hypothetical protein' protein_id=ACQ92039.1 transl_table=11
CP001616	GenBank	CDS	463268	464608	+	1	.	codon_start=1 db_xref=GI:237499447 db_xref=InterPro:IPR007114 db_xref=InterPro:IPR011701 inference='protein motif:PFAM:PF07690' locus_tag=Tola_0411 note='PFAM: major facilitator superfamily MFS_1; KEGG: eca:ECA3577 glucarate transporter' product='major facilitator superfamily MFS_1' protein_id=ACQ92040.1 transl_table=11
CP001616	GenBank	CDS	464703	465632	+	-1	.	codon_start=1 db_xref=GI:237499448 db_xref=InterPro:IPR000847 db_xref=InterPro:IPR005119 inference='protein motif:PFAM:PF03466' locus_tag=Tola_0412 note='PFAM: LysR substrate-binding; regulatory protein LysR; KEGG: rfr:Rfer_0441 LysR family transcriptional regulator' product='transcriptional regulator, LysR family' protein_id=ACQ92041.1 transl_table=11
CP001616	GenBank	CDS	466108	467007	+	1	.	EC_number=4.2.1.32 codon_start=1 db_xref=GI:237499449 db_xref=InterPro:IPR004646 inference='protein motif:TFAM:TIGR00722' locus_tag=Tola_0413 note='KEGG: mag:amb3179 tartrate dehydratase subunit alpha; TIGRFAM: hydro-lyase, Fe-S type, tartrate/fumarate subfamily, alpha subunit; PFAM: Fe-S type hydro-lyase tartrate/fumarate alpha region' product='hydro-lyase, Fe-S type, tartrate/fumarate subfamily…
CP001616	GenBank	CDS	467004	467612	+	1	.	EC_number=4.2.1.32 codon_start=1 db_xref=GI:237499450 db_xref=InterPro:IPR004647 inference='protein motif:TFAM:TIGR00723' locus_tag=Tola_0414 note='KEGG: bph:Bphy_5632 tartrate/fumarate subfamily Fe-S type hydro-lyase beta subunit; TIGRFAM: hydro-lyase, Fe-S type, tartrate/fumarate subfamily, beta subunit; PFAM: Fe-S type hydro-lyase tartrate/fumarate beta region' product='hydro-lyase, Fe-S type,…
CP001616	GenBank	CDS	467828	468706	+	1	.	EC_number=5.3.3.10 codon_start=1 db_xref=GI:237499451 db_xref=InterPro:IPR002529 inference='protein motif:PRIAM:5.3.3.10' locus_tag=Tola_0415 note='PFAM: fumarylacetoacetate (FAA) hydrolase; KEGG: cko:CKO_03358 hypothetical protein' product='5-carboxymethyl-2-hydroxymuconate Delta-isomerase' protein_id=ACQ92044.1 transl_table=11
CP001616	GenBank	CDS	468966	470588	+	1	.	EC_number=4.1.1.49 codon_start=1 db_xref=GI:237499452 db_xref=InterPro:IPR001272 db_xref=InterPro:IPR015994 inference='protein motif:TFAM:TIGR00224' locus_tag=Tola_0416 note='KEGG: eta:ETA_32170 phosphoenolpyruvate carboxykinase (PEP carboxykinase); TIGRFAM: phosphoenolpyruvate carboxykinase (ATP); PFAM: phosphoenolpyruvate carboxykinase (ATP)' product='phosphoenolpyruvate carboxykinase (ATP)' pr…
CP001616	GenBank	CDS	470660	471064	+	1	.	codon_start=1 db_xref=GI:237499453 inference='ab initio prediction:Prodigal:1.4' locus_tag=Tola_0417 product='hypothetical protein' protein_id=ACQ92046.1 transl_table=11
CP001616	GenBank	CDS	471118	473241	+	-1	.	EC_number=1.17.4.2 codon_start=1 db_xref=GI:237499454 db_xref=InterPro:IPR001150 db_xref=InterPro:IPR005144 db_xref=InterPro:IPR012833 inference='protein motif:TFAM:TIGR02487' locus_tag=Tola_0418 note='KEGG: ent:Ent638_0437 anaerobic ribonucleoside triphosphate reductase; TIGRFAM: anaerobic ribonucleoside-triphosphate reductase; PFAM: formate C-acetyltransferase glycine radical; ATP-cone domain p…
CP001616	GenBank	CDS	473575	475182	+	-1	.	EC_number=4.1.1.49 codon_start=1 db_xref=GI:237499455 db_xref=InterPro:IPR001272 db_xref=InterPro:IPR015994 inference='protein motif:TFAM:TIGR00224' locus_tag=Tola_0419 note='KEGG: asa:ASA_3771 phosphoenolpyruvate carboxykinase; TIGRFAM: phosphoenolpyruvate carboxykinase (ATP); PFAM: phosphoenolpyruvate carboxykinase (ATP)' product='phosphoenolpyruvate carboxykinase (ATP)' protein_id=ACQ92048.1 t…
CP001616	GenBank	CDS	475436	476335	+	-1	.	codon_start=1 db_xref=GI:237499456 db_xref=InterPro:IPR000397 inference='protein motif:PFAM:PF01430' locus_tag=Tola_0420 note='PFAM: Hsp33 protein; KEGG: asa:ASA_3772 33 kDa chaperonin' product='Hsp33 protein' protein_id=ACQ92049.1 transl_table=11
CP001616	GenBank	CDS	476378	476776	+	-1	.	codon_start=1 db_xref=GI:237499457 db_xref=InterPro:IPR002942 inference='protein motif:PFAM:PF01479' locus_tag=Tola_0421 note='PFAM: RNA-binding S4 domain protein; SMART: RNA-binding S4 domain protein; KEGG: sgl:SG2315 heat shock protein' product='RNA-binding S4 domain protein' protein_id=ACQ92050.1 transl_table=11
CP001616	GenBank	CDS	476971	477603	+	1	.	codon_start=1 db_xref=GI:237499458 db_xref=InterPro:IPR004045 db_xref=InterPro:IPR004046 inference='protein motif:PFAM:PF00043' locus_tag=Tola_0422 note='PFAM: Glutathione S-transferase domain; KEGG: aha:AHA_3900 stringent starvation protein A' product='Glutathione S-transferase domain protein' protein_id=ACQ92051.1 transl_table=11
CP001616	GenBank	CDS	477603	478043	+	1	.	codon_start=1 db_xref=GI:237499459 db_xref=InterPro:IPR007481 inference='protein motif:PFAM:PF04386' locus_tag=Tola_0423 note='PFAM: Stringent starvation protein B; KEGG: aha:AHA_3899 stringent starvation protein B' product='Stringent starvation protein B' protein_id=ACQ92052.1 transl_table=11
CP001616	GenBank	CDS	478088	478666	+	-1	.	codon_start=1 db_xref=GI:237499460 db_xref=InterPro:IPR007055 db_xref=InterPro:IPR014004 inference='protein motif:PFAM:PF04972' locus_tag=Tola_0424 note='PFAM: transport-associated; SMART: Transport-associated and nodulation region; KEGG: aha:AHA_3898 secreted protein' product=transport-associated protein_id=ACQ92053.1 transl_table=11
CP001616	GenBank	CDS	478683	479261	+	-1	.	codon_start=1 db_xref=GI:237499461 inference='similar to AA sequence:KEGG:ASA_0341' locus_tag=Tola_0425 note='KEGG: asa:ASA_0341 phosphoheptose isomerase' product='phosphoheptose isomerase' protein_id=ACQ92054.1 transl_table=11
CP001616	GenBank	CDS	479272	479646	+	-1	.	codon_start=1 db_xref=GI:237499462 db_xref=InterPro:IPR003509 inference='protein motif:PFAM:PF02021' locus_tag=Tola_0426 note='PFAM: protein of unknown function UPF0102; KEGG: aha:AHA_3896 hypothetical protein' product='protein of unknown function UPF0102' protein_id=ACQ92055.1 transl_table=11
CP001616	GenBank	CDS	479600	481477	+	-1	.	codon_start=1 db_xref=GI:237499463 db_xref=InterPro:IPR007443 inference='protein motif:PFAM:PF04348' locus_tag=Tola_0427 note='PFAM: LppC family lipoprotein; KEGG: asa:ASA_0343 LppC family lipoprotein' product='LppC family lipoprotein' protein_id=ACQ92056.1 transl_table=11
CP001616	GenBank	CDS	481559	482404	+	1	.	codon_start=1 db_xref=GI:237499464 db_xref=InterPro:IPR000878 db_xref=InterPro:IPR008189 inference='protein motif:PFAM:PF00590' locus_tag=Tola_0428 note='PFAM: Uroporphyrin-III C/tetrapyrrole (Corrin/Porphyrin) methyltransferase; KEGG: aha:AHA_3894 tetrapyrrole methylase family protein' product='Uroporphyrin-III C/tetrapyrrole (Corrin/Porphyrin) methyltransferase' protein_id=ACQ92057.1 transl_tab…
CP001616	GenBank	CDS	482832	484208	+	-1	.	codon_start=1 db_xref=GI:237499465 db_xref=InterPro:IPR000873 db_xref=InterPro:IPR010192 inference='protein motif:TFAM:TIGR01923' locus_tag=Tola_0429 note='TIGRFAM: O-succinylbenzoate-CoA ligase; PFAM: AMP-dependent synthetase and ligase; KEGG: aha:AHA_0527 O-succinylbenzoate-CoA ligase' product='O-succinylbenzoate-CoA ligase' protein_id=ACQ92058.1 transl_table=11
CP001616	GenBank	CDS	484196	485122	+	-1	.	codon_start=1 db_xref=GI:237499466 db_xref=InterPro:IPR001354 db_xref=InterPro:IPR013342 inference='protein motif:PFAM:PF01188' locus_tag=Tola_0430 note='PFAM: Mandelate racemase/muconate lactonizing protein; KEGG: aha:AHA_0528 O-succinylbenzoic acid (OSB) synthetase' product='Mandelate racemase/muconate lactonizing protein' protein_id=ACQ92059.1 transl_table=11
CP001616	GenBank	CDS	485218	486078	+	-1	.	codon_start=1 db_xref=GI:237499467 db_xref=InterPro:IPR001753 db_xref=InterPro:IPR010198 inference='protein motif:TFAM:TIGR01929' locus_tag=Tola_0431 note='TIGRFAM: naphthoate synthase; PFAM: Enoyl-CoA hydratase/isomerase; KEGG: kpe:KPK_1489 naphthoate synthase' product='naphthoate synthase' protein_id=ACQ92060.1 transl_table=11
CP001616	GenBank	CDS	486091	486837	+	-1	.	codon_start=1 db_xref=GI:237499468 db_xref=InterPro:IPR000073 db_xref=InterPro:IPR003089 inference='protein motif:PFAM:PF00561' locus_tag=Tola_0432 note='PFAM: alpha/beta hydrolase fold; KEGG: asa:ASA_3736 hydrolase or acyltransferase' product='alpha/beta hydrolase fold protein' protein_id=ACQ92061.1 transl_table=11
CP001616	GenBank	CDS	486834	488555	+	-1	.	codon_start=1 db_xref=GI:237499469 db_xref=InterPro:IPR004433 db_xref=InterPro:IPR012001 inference='protein motif:TFAM:TIGR00173' locus_tag=Tola_0433 note='TIGRFAM: 2-succinyl-6-hydroxy-2,4-cyclohexadiene-1-carboxylic acid synthase/2-oxoglutarate decarboxylase; PFAM: thiamine pyrophosphate protein TPP binding domain protein; KEGG: aha:AHA_0531 2-succinyl-6-hydroxy-2,4-cyclohexadiene-1-carboxylic …
CP001616	GenBank	CDS	488548	489867	+	-1	.	codon_start=1 db_xref=GI:237499470 db_xref=InterPro:IPR004561 db_xref=InterPro:IPR015890 inference='protein motif:TFAM:TIGR00543' locus_tag=Tola_0434 note='TIGRFAM: isochorismate synthase; PFAM: Chorismate binding-like; KEGG: asa:ASA_3738 menaquinone-specific isochorismate synthase' product='isochorismate synthase' protein_id=ACQ92063.1 transl_table=11
CP001616	GenBank	CDS	490064	490984	+	1	.	codon_start=1 db_xref=GI:237499471 db_xref=InterPro:IPR000537 db_xref=InterPro:IPR004657 inference='protein motif:TFAM:TIGR00751' locus_tag=Tola_0435 note='TIGRFAM: 1,4-dihydroxy-2-naphthoate octaprenyltransferase; PFAM: UbiA prenyltransferase; KEGG: asa:ASA_3739 1,4-dihydroxy-2-naphthoateoctaprenyltransferase' product='1,4-dihydroxy-2-naphthoate octaprenyltransferase' protein_id=ACQ92064.1 trans…
CP001616	GenBank	CDS	491032	491652	+	1	.	codon_start=1 db_xref=GI:237499472 db_xref=InterPro:IPR001123 inference='protein motif:PFAM:PF01810' locus_tag=Tola_0436 note='PFAM: Lysine exporter protein (LYSE/YGGA); KEGG: vpa:VP2973 homoserine/homoserine lactone efflux protein' product='Lysine exporter protein (LYSE/YGGA)' protein_id=ACQ92065.1 transl_table=11
CP001616	GenBank	CDS	491801	492373	+	1	.	codon_start=1 db_xref=GI:237499473 db_xref=InterPro:IPR007336 inference='protein motif:PFAM:PF04220' locus_tag=Tola_0437 note='PFAM: protein of unknown function DUF414; KEGG: aha:AHA_0270 hypothetical protein' product='protein of unknown function DUF414' protein_id=ACQ92066.1 transl_table=11
CP001616	GenBank	CDS	492495	492740	+	1	.	codon_start=1 db_xref=GI:237499474 inference='ab initio prediction:Prodigal:1.4' locus_tag=Tola_0438 product='hypothetical protein' protein_id=ACQ92067.1 transl_table=11
CP001616	GenBank	CDS	492803	493846	+	-1	.	codon_start=1 db_xref=GI:237499475 db_xref=InterPro:IPR000843 db_xref=InterPro:IPR001761 inference='protein motif:PFAM:PF00356' locus_tag=Tola_0439 note='PFAM: regulatory protein LacI; periplasmic binding protein/LacI transcriptional regulator; SMART: regulatory protein LacI; KEGG: vfi:VF_0608 LacI family DNA-binding transcriptional repressor' product='transcriptional regulator, LacI family' prot…
CP001616	GenBank	CDS	494172	494948	+	1	.	codon_start=1 db_xref=GI:237499476 db_xref=InterPro:IPR001034 db_xref=InterPro:IPR014036 inference='protein motif:PFAM:PF08220' locus_tag=Tola_0440 note='PFAM: regulatory protein DeoR; SMART: regulatory protein DeoR; KEGG: spe:Spro_0997 DeoR family transcriptional regulator' product='transcriptional regulator, DeoR family' protein_id=ACQ92069.1 transl_table=11
CP001616	GenBank	CDS	495088	496461	+	1	.	EC_number=1.3.99.22 codon_start=1 db_xref=GI:237499477 db_xref=InterPro:IPR004558 db_xref=InterPro:IPR006638 db_xref=InterPro:IPR007197 db_xref=InterPro:IPR010723 inference='protein motif:TFAM:TIGR00538' locus_tag=Tola_0441 note='KEGG: asa:ASA_4125 coproporphyrinogen III oxidase; TIGRFAM: oxygen-independent coproporphyrinogen III oxidase; PFAM: HemN domain protein; Radical SAM domain protein; SMA…
CP001616	GenBank	CDS	496674	498050	+	1	.	EC_number=4.3.1.17 codon_start=1 db_xref=GI:237499478 db_xref=InterPro:IPR004644 db_xref=InterPro:IPR005130 db_xref=InterPro:IPR005131 inference='protein motif:TFAM:TIGR00720' locus_tag=Tola_0442 note='KEGG: mmw:Mmwyl1_3280 L-serine dehydratase 1; TIGRFAM: L-serine dehydratase 1; PFAM: serine dehydratase alpha chain; serine dehydratase beta chain' product='L-serine dehydratase 1' protein_id=ACQ92…
CP001616	GenBank	CDS	498291	499328	+	1	.	codon_start=1 db_xref=GI:237499479 db_xref=InterPro:IPR003352 db_xref=InterPro:IPR006327 db_xref=InterPro:IPR013014 inference='protein motif:TFAM:TIGR01427' locus_tag=Tola_0443 note='TIGRFAM: PTS system, fructose subfamily, IIC subunit; PFAM: phosphotransferase system EIIC; KEGG: cvi:CV_2309 protein-N p-phosphohistidine-sugar phosphotransferase' product='PTS system, fructose subfamily, IIC subuni…
CP001616	GenBank	CDS	499348	499647	+	1	.	codon_start=1 db_xref=GI:237499480 db_xref=InterPro:IPR003353 db_xref=InterPro:IPR013011 inference='protein motif:TFAM:TIGR00829' locus_tag=Tola_0444 note='TIGRFAM: PTS system, fructose-specific, IIB subunnit; PFAM: phosphotransferase system PTS fructose-specific IIB subunit; KEGG: cvi:CV_2310 PTS system, fructose-like-2 IIB component 1' product='PTS system, fructose-specific, IIB subunnit' prote…
CP001616	GenBank	CDS	499681	502182	+	1	.	codon_start=1 db_xref=GI:237499481 db_xref=InterPro:IPR000121 db_xref=InterPro:IPR001020 db_xref=InterPro:IPR002178 db_xref=InterPro:IPR004715 db_xref=InterPro:IPR005698 db_xref=InterPro:IPR006318 db_xref=InterPro:IPR008279 db_xref=InterPro:IPR008731 inference='protein motif:TFAM:TIGR01417' locus_tag=Tola_0445 note='TIGRFAM: phosphoenolpyruvate-protein phosphotransferase; PTS system, fructose sub…
CP001616	GenBank	CDS	502201	503055	+	-1	.	codon_start=1 db_xref=GI:237499482 db_xref=InterPro:IPR000005 inference='protein motif:PFAM:PF00165' locus_tag=Tola_0446 note='PFAM: helix-turn-helix- domain containing protein AraC type; SMART: helix-turn-helix- domain containing protein AraC type; KEGG: ppr:PBPRA2717 putative transcriptional regulator' product='transcriptional regulator, AraC family' protein_id=ACQ92075.1 transl_table=11
CP001616	GenBank	CDS	503269	503796	+	1	.	codon_start=1 db_xref=GI:237499483 db_xref=InterPro:IPR008816 inference='protein motif:PFAM:PF05433' locus_tag=Tola_0447 note='PFAM: 17 kDa surface antigen; KEGG: ypy:YPK_1877 17 kDa surface antigen' product='17 kDa surface antigen' protein_id=ACQ92076.1 transl_table=11
CP001616	GenBank	CDS	503855	504757	+	-1	.	codon_start=1 db_xref=GI:237499484 db_xref=InterPro:IPR000600 inference='protein motif:PFAM:PF00480' locus_tag=Tola_0448 note='PFAM: ROK family protein; KEGG: asa:ASA_0476 ROK family protein' product='ROK family protein' protein_id=ACQ92077.1 transl_table=11
CP001616	GenBank	CDS	504832	505149	+	-1	.	codon_start=1 db_xref=GI:237499485 db_xref=InterPro:IPR003188 inference='protein motif:PFAM:PF02255' locus_tag=Tola_0449 note='PFAM: phosphotransferase system PTS lactose/cellobiose-specific IIA subunit; KEGG: yen:YE4105 putative phosphotransferase protein' product='phosphotransferase system PTS lactose/cellobiose-specific IIA subunit' protein_id=ACQ92078.1 transl_table=11
CP001616	GenBank	CDS	505159	506541	+	-1	.	EC_number=3.2.1.21 codon_start=1 db_xref=GI:237499486 db_xref=InterPro:IPR001360 inference='protein motif:PRIAM:3.2.1.21' locus_tag=Tola_0450 note='PFAM: glycoside hydrolase family 1; KEGG: asa:ASA_0478 glycoside hydrolase family protein' product=Beta-glucosidase protein_id=ACQ92079.1 transl_table=11
CP001616	GenBank	CDS	506615	507934	+	-1	.	EC_number=2.7.1.69 codon_start=1 db_xref=GI:237499487 db_xref=InterPro:IPR003352 db_xref=InterPro:IPR004501 inference='protein motif:TFAM:TIGR00410' locus_tag=Tola_0451 note='KEGG: esa:ESA_02023 hypothetical protein; TIGRFAM: PTS system, lactose/cellobiose family IIC subunit; PFAM: phosphotransferase system EIIC' product='PTS system, lactose/cellobiose family IIC subunit' protein_id=ACQ92080.1 tr…
CP001616	GenBank	CDS	507962	508267	+	-1	.	codon_start=1 db_xref=GI:237499488 db_xref=InterPro:IPR003501 db_xref=InterPro:IPR013012 inference='protein motif:PFAM:PF02302' locus_tag=Tola_0452 note='PFAM: phosphotransferase system lactose/cellobiose-specific IIB subunit; KEGG: ppr:PBPRB2008 PTS system cellobiose-specific IIB component' product='phosphotransferase system lactose/cellobiose-specific IIB subunit' protein_id=ACQ92081.1 transl_t…
CP001616	GenBank	CDS	508510	509817	+	1	.	EC_number=2.7.1.69 codon_start=1 db_xref=GI:237499489 db_xref=InterPro:IPR003352 db_xref=InterPro:IPR004501 inference='protein motif:TFAM:TIGR00410' locus_tag=Tola_0453 note='KEGG: ppr:PBPRB2009 phosphotransferase systemcellobiose-specific component IIC; TIGRFAM: PTS system, lactose/cellobiose family IIC subunit; PFAM: phosphotransferase system EIIC' product='PTS system, lactose/cellobiose family…
CP001616	GenBank	CDS	509929	510915	+	1	.	codon_start=1 db_xref=GI:237499490 db_xref=InterPro:IPR000843 db_xref=InterPro:IPR001761 inference='protein motif:PFAM:PF00356' locus_tag=Tola_0454 note='PFAM: regulatory protein LacI; periplasmic binding protein/LacI transcriptional regulator; SMART: regulatory protein LacI; KEGG: asa:ASA_0474 LacI family transcription regulator' product='transcriptional regulator, LacI family' protein_id=ACQ920…
CP001616	GenBank	CDS	510943	511062	+	-1	.	codon_start=1 db_xref=GI:237499491 inference='ab initio prediction:Prodigal:1.4' locus_tag=Tola_0455 product='hypothetical protein' protein_id=ACQ92084.1 transl_table=11
CP001616	GenBank	CDS	511337	512761	+	-1	.	codon_start=1 db_xref=GI:237499492 db_xref=InterPro:IPR001789 db_xref=InterPro:IPR002078 db_xref=InterPro:IPR002197 db_xref=InterPro:IPR003593 db_xref=InterPro:IPR010114 inference='protein motif:TFAM:TIGR01818' locus_tag=Tola_0456 note='KEGG: aha:AHA_0274 nitrogen regulation protein NR(I); TIGRFAM: nitrogen regulation protein NR(I); PFAM: sigma-54 factor interaction domain-containing protein; hel…
CP001616	GenBank	CDS	512776	513828	+	-1	.	codon_start=1 db_xref=GI:237499493 db_xref=InterPro:IPR000014 db_xref=InterPro:IPR003594 db_xref=InterPro:IPR003661 db_xref=InterPro:IPR004358 db_xref=InterPro:IPR005467 db_xref=InterPro:IPR013656 db_xref=InterPro:IPR013767 inference='protein motif:TFAM:TIGR00229' locus_tag=Tola_0457 note='KEGG: aha:AHA_0275 nitrogen regulation protein NR(II); TIGRFAM: PAS sensor protein; PFAM: ATP-binding region…
CP001616	GenBank	CDS	513927	514469	+	-1	.	codon_start=1 db_xref=GI:237499494 inference='similar to AA sequence:KEGG:AHA_0276' locus_tag=Tola_0458 note='KEGG: aha:AHA_0276 hypothetical protein' product='conserved hypothetical protein' protein_id=ACQ92087.1 transl_table=11
CP001616	GenBank	CDS	514579	515988	+	-1	.	codon_start=1 db_xref=GI:237499495 db_xref=InterPro:IPR001637 db_xref=InterPro:IPR004809 db_xref=InterPro:IPR008146 db_xref=InterPro:IPR008147 inference='protein motif:TFAM:TIGR00653' locus_tag=Tola_0459 note='TIGRFAM: glutamine synthetase, type I; PFAM: glutamine synthetase catalytic region; glutamine synthetase beta-Grasp; KEGG: aha:AHA_0277 glutamine synthetase, type I' product='glutamine synt…
CP001616	GenBank	CDS	516334	518160	+	1	.	codon_start=1 db_xref=GI:237499496 db_xref=InterPro:IPR000640 db_xref=InterPro:IPR000795 db_xref=InterPro:IPR004161 db_xref=InterPro:IPR005225 db_xref=InterPro:IPR006298 inference='protein motif:TFAM:TIGR01394' locus_tag=Tola_0460 note='TIGRFAM: GTP-binding protein TypA; small GTP-binding protein; PFAM: protein synthesis factor GTP-binding; elongation factor G domain protein; elongation factor Tu…
CP001616	GenBank	CDS	518259	519167	+	1	.	codon_start=1 db_xref=GI:237499497 db_xref=InterPro:IPR004664 inference='protein motif:TFAM:TIGR00765' locus_tag=Tola_0461 note='TIGRFAM: ribonuclease BN; PFAM: ribonuclease BN; KEGG: asa:ASA_4118 ribonuclease BN' product='ribonuclease BN' protein_id=ACQ92090.1 transl_table=11
CP001616	GenBank	CDS	519246	519566	+	-1	.	codon_start=1 db_xref=GI:237499498 db_xref=InterPro:IPR007376 inference='protein motif:PFAM:PF04269' locus_tag=Tola_0462 note='PFAM: protein of unknown function DUF440; KEGG: aha:AHA_2131 dsDNA-mimic protein' product='protein of unknown function DUF440' protein_id=ACQ92091.1 transl_table=11
CP001616	GenBank	CDS	519722	522001	+	1	.	EC_number=5.99.1.3 codon_start=1 db_xref=GI:237499499 db_xref=InterPro:IPR002205 db_xref=InterPro:IPR005742 db_xref=InterPro:IPR006691 inference='protein motif:TFAM:TIGR01062' locus_tag=Tola_0463 note='KEGG: aha:AHA_3755 DNA topoisomerase IV subunit A; TIGRFAM: DNA topoisomerase IV, A subunit; PFAM: DNA gyrase/topoisomerase IV subunit A; DNA gyrase repeat beta-propeller; SMART: DNA gyrase/topoiso…
CP001616	GenBank	CDS	522014	522736	+	1	.	EC_number=2.3.1.51 codon_start=1 db_xref=GI:237499500 db_xref=InterPro:IPR002123 db_xref=InterPro:IPR004552 inference='protein motif:TFAM:TIGR00530' locus_tag=Tola_0464 note='KEGG: aha:AHA_3740 1-acyl-sn-glycerol-3-phosphate acyltransferase; TIGRFAM: 1-acyl-sn-glycerol-3-phosphate acyltransferase; PFAM: phospholipid/glycerol acyltransferase; SMART: phospholipid/glycerol acyltransferase' product='…
CP001616	GenBank	CDS	522836	523501	+	1	.	codon_start=1 db_xref=GI:237499501 db_xref=InterPro:IPR015414 inference='protein motif:PFAM:PF09335' locus_tag=Tola_0465 note='PFAM: SNARE associated Golgi protein; KEGG: aha:AHA_2446 DedA protein' product='SNARE associated Golgi protein' protein_id=ACQ92094.1 transl_table=11
CP001616	GenBank	CDS	523740	524891	+	1	.	codon_start=1 db_xref=GI:237499502 db_xref=InterPro:IPR011701 inference='protein motif:PFAM:PF07690' locus_tag=Tola_0466 note='PFAM: major facilitator superfamily MFS_1; KEGG: asa:ASA_3327 major facilitator superfamily permease BdhT' product='major facilitator superfamily MFS_1' protein_id=ACQ92095.1 transl_table=11
CP001616	GenBank	CDS	524899	525819	+	1	.	codon_start=1 db_xref=GI:237499503 db_xref=InterPro:IPR004776 inference='protein motif:PFAM:PF03547' locus_tag=Tola_0467 note='PFAM: Auxin Efflux Carrier; KEGG: pat:Patl_2785 auxin efflux carrier' product='Auxin Efflux Carrier' protein_id=ACQ92096.1 transl_table=11
CP001616	GenBank	CDS	525884	526123	+	1	.	codon_start=1 db_xref=GI:237499504 inference='similar to AA sequence:KEGG:Sama_0799' locus_tag=Tola_0468 note='KEGG: saz:Sama_0799 hypothetical protein' product='conserved hypothetical protein' protein_id=ACQ92097.1 transl_table=11
CP001616	GenBank	CDS	526188	527519	+	-1	.	codon_start=1 db_xref=GI:237499505 db_xref=InterPro:IPR003593 db_xref=InterPro:IPR004491 db_xref=InterPro:IPR013093 inference='protein motif:TFAM:TIGR00390' locus_tag=Tola_0469 note='KEGG: aha:AHA_4115 ATP-dependent protease ATP-binding subunit; TIGRFAM: heat shock protein HslVU, ATPase subunit HslU; PFAM: ATPase AAA-2 domain protein; SMART: AAA ATPase' product='heat shock protein HslVU, ATPase s…
CP001616	GenBank	CDS	527545	528087	+	-1	.	codon_start=1 db_xref=GI:237499506 db_xref=InterPro:IPR001353 inference='protein motif:PFAM:PF00227' locus_tag=Tola_0470 note='PFAM: 20S proteasome A and B subunits; KEGG: aha:AHA_4114 ATP-dependent protease peptidase subunit' product='20S proteasome A and B subunits' protein_id=ACQ92099.1 transl_table=11
CP001616	GenBank	CDS	528238	529281	+	-1	.	codon_start=1 db_xref=GI:237499507 db_xref=InterPro:IPR007730 inference='protein motif:PFAM:PF05036' locus_tag=Tola_0471 note='PFAM: Sporulation domain protein; KEGG: spe:Spro_4791 cell division protein FtsN' product='Sporulation domain protein' protein_id=ACQ92100.1 transl_table=11
CP001616	GenBank	CDS	529285	531027	+	-1	.	EC_number=6.1.1.19 codon_start=1 db_xref=GI:237499508 db_xref=InterPro:IPR001278 db_xref=InterPro:IPR005148 db_xref=InterPro:IPR008909 db_xref=InterPro:IPR015945 inference='protein motif:TFAM:TIGR00456' locus_tag=Tola_0472 note='KEGG: aha:AHA_4112 arginyl-tRNA synthetase; TIGRFAM: arginyl-tRNA synthetase' product='arginyl-tRNA synthetase' protein_id=ACQ92101.1 transl_table=11
CP001616	GenBank	CDS	531287	531871	+	1	.	codon_start=1 db_xref=GI:237499509 db_xref=InterPro:IPR003111 inference='protein motif:PFAM:PF02190' locus_tag=Tola_0473 note='PFAM: peptidase S16 lon domain protein; SMART: peptidase S16 lon domain protein; KEGG: aha:AHA_4111 ATP-dependent protease La' product='peptidase S16 lon domain protein' protein_id=ACQ92102.1 transl_table=11
CP001616	GenBank	CDS	532022	532600	+	1	.	codon_start=1 db_xref=GI:237499510 db_xref=InterPro:IPR007627 db_xref=InterPro:IPR007630 db_xref=InterPro:IPR013249 db_xref=InterPro:IPR014284 inference='protein motif:TFAM:TIGR02937' locus_tag=Tola_0474 note='TIGRFAM: RNA polymerase sigma factor, sigma-70 family; PFAM: sigma-70 region 2 domain protein; Sigma-70 region 4 type 2; sigma-70 region 4 domain protein; KEGG: asa:ASA_0204 ECF subfamily R…
CP001616	GenBank	CDS	532593	533249	+	1	.	codon_start=1 db_xref=GI:237499511 db_xref=InterPro:IPR012807 inference='protein motif:TFAM:TIGR02451' locus_tag=Tola_0475 note='TIGRFAM: anti-sigma factor, , ChrR family; KEGG: aha:AHA_4109 transcriptional activator ChrR' product='anti-ECFsigma factor, ChrR' protein_id=ACQ92104.1 transl_table=11
CP001616	GenBank	CDS	533197	534147	+	-1	.	codon_start=1 db_xref=GI:237499512 db_xref=InterPro:IPR000847 db_xref=InterPro:IPR005119 inference='protein motif:PFAM:PF03466' locus_tag=Tola_0476 note='PFAM: LysR substrate-binding; regulatory protein LysR; KEGG: saz:Sama_2520 putative transcriptional regulator' product='transcriptional regulator, LysR family' protein_id=ACQ92105.1 transl_table=11
CP001616	GenBank	CDS	534302	535186	+	1	.	codon_start=1 db_xref=GI:237499513 db_xref=InterPro:IPR003010 db_xref=InterPro:IPR017755 inference='protein motif:TFAM:TIGR03381' locus_tag=Tola_0477 note='TIGRFAM: N-carbamoylputrescine amidase; PFAM: Nitrilase/cyanide hydratase and apolipoprotein N-acyltransferase; KEGG: eca:ECA4274 putative carbon-nitrogen hydrolase' product='N-carbamoylputrescine amidase' protein_id=ACQ92106.1 transl_table=11
CP001616	GenBank	CDS	535215	536309	+	1	.	EC_number=3.5.3.12 codon_start=1 db_xref=GI:237499514 db_xref=InterPro:IPR007466 db_xref=InterPro:IPR017754 inference='protein motif:TFAM:TIGR03380' locus_tag=Tola_0478 note='KEGG: aha:AHA_0738 agmatine deiminase; TIGRFAM: agmatine deiminase; PFAM: Porphyromonas-type peptidyl-arginine deiminase' product='agmatine deiminase' protein_id=ACQ92107.1 transl_table=11
CP001616	GenBank	CDS	536360	539665	+	-1	.	codon_start=1 db_xref=GI:237499515 db_xref=InterPro:IPR000014 db_xref=InterPro:IPR000160 db_xref=InterPro:IPR000700 db_xref=InterPro:IPR001610 db_xref=InterPro:IPR001633 db_xref=InterPro:IPR013655 db_xref=InterPro:IPR013656 db_xref=InterPro:IPR013767 inference='protein motif:TFAM:TIGR00254' locus_tag=Tola_0479 note='KEGG: rfr:Rfer_3572 diguanylate cyclase/phosphodiesterase with PAS/PAC sensor(s);…
CP001616	GenBank	CDS	539673	541877	+	-1	.	codon_start=1 db_xref=GI:237499516 db_xref=InterPro:IPR001650 db_xref=InterPro:IPR005259 db_xref=InterPro:IPR006935 db_xref=InterPro:IPR011545 db_xref=InterPro:IPR014001 db_xref=InterPro:IPR014021 inference='protein motif:TFAM:TIGR00595' locus_tag=Tola_0480 note='KEGG: asa:ASA_0128 primosomal protein N'; TIGRFAM: primosomal protein N'; PFAM: DEAD/DEAH box helicase domain protein; helicase domain …
CP001616	GenBank	CDS	542021	542233	+	1	.	codon_start=1 db_xref=GI:237499517 db_xref=InterPro:IPR002150 inference='protein motif:TFAM:TIGR00105' locus_tag=Tola_0481 note='TIGRFAM: ribosomal protein L31; PFAM: ribosomal protein L31; KEGG: asu:Asuc_0525 50S ribosomal protein L31' product='ribosomal protein L31' protein_id=ACQ92110.1 transl_table=11
CP001616	GenBank	CDS	542439	543683	+	1	.	EC_number=1.1.1.40 codon_start=1 db_xref=GI:237499518 db_xref=InterPro:IPR012301 db_xref=InterPro:IPR012302 db_xref=InterPro:IPR015884 inference='protein motif:PRIAM:1.1.1.40' locus_tag=Tola_0482 note='PFAM: malic protein NAD-binding; malic protein domain protein; KEGG: aha:AHA_4195 NADP-dependent malic enzyme' product='Malate dehydrogenase (oxaloacetate-decarboxylating) (NADP(+))' protein_id=ACQ…
CP001616	GenBank	CDS	543742	544872	+	-1	.	codon_start=1 db_xref=GI:237499519 db_xref=InterPro:IPR001702 inference='protein motif:PFAM:PF00267' locus_tag=Tola_0483 note='PFAM: porin Gram-negative type; KEGG: aha:AHA_0463 hypothetical protein' product='porin Gram-negative type' protein_id=ACQ92112.1 transl_table=11
CP001616	GenBank	CDS	545106	546113	+	1	.	EC_number=3.1.3.11 codon_start=1 db_xref=GI:237499520 db_xref=InterPro:IPR004464 inference='protein motif:TFAM:TIGR00330' locus_tag=Tola_0484 note='KEGG: aha:AHA_0464 fructose 1,6-bisphosphatase II; TIGRFAM: fructose-1,6-bisphosphatase, class II; PFAM: GlpX family protein' product='fructose-1,6-bisphosphatase, class II' protein_id=ACQ92113.1 transl_table=11
CP001616	GenBank	CDS	546192	546578	+	-1	.	codon_start=1 db_xref=GI:237499521 db_xref=InterPro:IPR000182 inference='ab initio prediction:Prodigal:1.4' locus_tag=Tola_0485 note='KEGG: eta:ETA_32730 conserved hypothetical protein YhhK' product='hypothetical protein' protein_id=ACQ92114.1 transl_table=11
CP001616	GenBank	CDS	546670	548136	+	-1	.	codon_start=1 db_xref=GI:237499522 db_xref=InterPro:IPR000103 db_xref=InterPro:IPR000759 db_xref=InterPro:IPR006005 db_xref=InterPro:IPR013027 inference='protein motif:TFAM:TIGR01317' locus_tag=Tola_0486 note='TIGRFAM: glutamate synthase, NADH/NADPH, small subunit; PFAM: FAD-dependent pyridine nucleotide-disulphide oxidoreductase; KEGG: tmz:Tmz1t_0843 glutamate synthase, NADH/NADPH, small subunit…
CP001616	GenBank	CDS	548136	552770	+	-1	.	EC_number=1.4.7.1 codon_start=1 db_xref=GI:237499523 db_xref=InterPro:IPR000583 db_xref=InterPro:IPR002489 db_xref=InterPro:IPR002932 db_xref=InterPro:IPR006982 inference='protein motif:PRIAM:1.4.7.1' locus_tag=Tola_0487 note='PFAM: ferredoxin-dependent glutamate synthase; glutamate synthase alpha subunit domain protein; glutamate synthase; glutamine amidotransferase class-II; KEGG: dar:Daro_0217…
CP001616	GenBank	CDS	553317	554225	+	1	.	codon_start=1 db_xref=GI:237499524 db_xref=InterPro:IPR000847 db_xref=InterPro:IPR005119 inference='protein motif:PFAM:PF03466' locus_tag=Tola_0488 note='PFAM: LysR substrate-binding; regulatory protein LysR; KEGG: aha:AHA_1147 DNA-binding transcriptional activator GcvA' product='transcriptional regulator, LysR family' protein_id=ACQ92117.1 transl_table=11
CP001616	GenBank	CDS	554308	555408	+	1	.	codon_start=1 db_xref=GI:237499525 inference='similar to AA sequence:KEGG:AHA_1150' locus_tag=Tola_0489 note='KEGG: aha:AHA_1150 putative RNA 2'-O-ribose methyltransferase' product='putative RNA 2'-O-ribose methyltransferase' protein_id=ACQ92118.1 transl_table=11
CP001616	GenBank	CDS	555475	556257	+	-1	.	codon_start=1 db_xref=GI:237499526 db_xref=InterPro:IPR002421 db_xref=InterPro:IPR008918 inference='protein motif:PFAM:PF02739' locus_tag=Tola_0490 note='PFAM: 5'-3' exonuclease; SMART: 5'-3' exonuclease; Helix-hairpin-helix domain protein class 2; KEGG: aha:AHA_1153 exodeoxyribonuclease IX' product='5'-3' exonuclease' protein_id=ACQ92119.1 transl_table=11
CP001616	GenBank	CDS	556261	557613	+	-1	.	codon_start=1 db_xref=GI:237499527 db_xref=InterPro:IPR005269 inference='protein motif:PFAM:PF03641' locus_tag=Tola_0491 note='PFAM: conserved hypothetical protein; KEGG: asa:ASA_3181 lysine decarboxylase family protein' product='conserved hypothetical protein' protein_id=ACQ92120.1 transl_table=11
CP001616	GenBank	CDS	557664	559910	+	-1	.	codon_start=1 db_xref=GI:237499528 db_xref=InterPro:IPR001440 db_xref=InterPro:IPR013026 inference='protein motif:PFAM:PF00515' locus_tag=Tola_0492 note='PFAM: TPR repeat-containing protein; SMART: Tetratricopeptide domain protein; KEGG: asa:ASA_3179 hypothetical protein' product='TPR repeat-containing protein' protein_id=ACQ92121.1 transl_table=11
CP001616	GenBank	CDS	559987	560838	+	-1	.	EC_number=1.7.1.13 codon_start=1 db_xref=GI:237499529 db_xref=InterPro:IPR001474 db_xref=InterPro:IPR016428 inference='protein motif:TFAM:TIGR03138' locus_tag=Tola_0493 note='KEGG: aha:AHA_1157 7-cyano-7-deazaguanine reductase; TIGRFAM: 7-cyano-7-deazaguanine reductase; PFAM: GTP cyclohydrolase I' product='7-cyano-7-deazaguanine reductase' protein_id=ACQ92122.1 transl_table=11
CP001616	GenBank	CDS	560890	561471	+	1	.	codon_start=1 db_xref=GI:237499530 db_xref=InterPro:IPR009948 inference='protein motif:PFAM:PF07348' locus_tag=Tola_0494 note='PFAM: Syd family protein; KEGG: asa:ASA_3177 syd protein' product='Syd family protein' protein_id=ACQ92123.1 transl_table=11
CP001616	GenBank	CDS	561437	561751	+	-1	.	codon_start=1 db_xref=GI:237499531 inference='similar to AA sequence:KEGG:ASA_3175' locus_tag=Tola_0495 note='KEGG: asa:ASA_3175 hypothetical protein' product='conserved hypothetical protein' protein_id=ACQ92124.1 transl_table=11
CP001616	GenBank	CDS	561785	562210	+	-1	.	codon_start=1 db_xref=GI:237499532 inference='ab initio prediction:Prodigal:1.4' locus_tag=Tola_0496 note='KEGG: pin:Ping_0832 hypothetical protein' product='hypothetical protein' protein_id=ACQ92125.1 transl_table=11
CP001616	GenBank	CDS	562288	562623	+	1	.	codon_start=1 db_xref=GI:237499533 db_xref=InterPro:IPR007384 inference='protein motif:PFAM:PF04287' locus_tag=Tola_0497 note='PFAM: protein of unknown function DUF446; KEGG: asa:ASA_3171 hypothetical protein' product='protein of unknown function DUF446' protein_id=ACQ92126.1 transl_table=11
CP001616	GenBank	CDS	562620	563348	+	1	.	codon_start=1 db_xref=GI:237499534 db_xref=InterPro:IPR006145 db_xref=InterPro:IPR006224 inference='protein motif:PFAM:PF00849' locus_tag=Tola_0498 note='PFAM: pseudouridine synthase; KEGG: asa:ASA_3170 tRNA pseudouridine synthase C' product='pseudouridine synthase' protein_id=ACQ92127.1 transl_table=11
CP001616	GenBank	CDS	563406	563741	+	-1	.	codon_start=1 db_xref=GI:237499535 inference='ab initio prediction:Prodigal:1.4' locus_tag=Tola_0499 product='hypothetical protein' protein_id=ACQ92128.1 transl_table=11
CP001616	GenBank	CDS	563943	564755	+	-1	.	codon_start=1 db_xref=GI:237499536 db_xref=InterPro:IPR000292 inference='protein motif:TFAM:TIGR00790' locus_tag=Tola_0500 note='TIGRFAM: formate/nitrite transporter; PFAM: formate/nitrite transporter; KEGG: ypy:YPK_0233 formate/nitrite transporter' product='formate/nitrite transporter' protein_id=ACQ92129.1 transl_table=11
CP001616	GenBank	CDS	564758	565087	+	-1	.	codon_start=1 db_xref=GI:237499537 db_xref=InterPro:IPR012748 inference='protein motif:TFAM:TIGR02378' locus_tag=Tola_0501 note='TIGRFAM: nitrite reductase [NAD(P)H], small subunit; KEGG: ypm:YP_0162 nitrite reductase small subunit' product='nitrite reductase (NAD(P)H), small subunit' protein_id=ACQ92130.1 transl_table=11
CP001616	GenBank	CDS	565084	567633	+	-1	.	codon_start=1 db_xref=GI:237499538 db_xref=InterPro:IPR001327 db_xref=InterPro:IPR005117 db_xref=InterPro:IPR006066 db_xref=InterPro:IPR006067 db_xref=InterPro:IPR007419 db_xref=InterPro:IPR012744 db_xref=InterPro:IPR013027 inference='protein motif:TFAM:TIGR02374' locus_tag=Tola_0502 note='TIGRFAM: nitrite reductase [NAD(P)H], large subunit; PFAM: nitrite and sulphite reductase 4Fe-4S region; FAD…
CP001616	GenBank	CDS	567637	568680	+	-1	.	codon_start=1 db_xref=GI:237499539 db_xref=InterPro:IPR001041 db_xref=InterPro:IPR001221 db_xref=InterPro:IPR001433 db_xref=InterPro:IPR001709 db_xref=InterPro:IPR001834 db_xref=InterPro:IPR006058 db_xref=InterPro:IPR008333 inference='protein motif:PFAM:PF00175' locus_tag=Tola_0503 note='PFAM: oxidoreductase FAD/NAD(P)-binding domain protein; Oxidoreductase FAD-binding domain protein; ferredoxin;…
CP001616	GenBank	CDS	568756	570417	+	-1	.	codon_start=1 db_xref=GI:237499540 db_xref=InterPro:IPR004137 db_xref=InterPro:IPR010048 inference='protein motif:TFAM:TIGR01703' locus_tag=Tola_0504 note='TIGRFAM: hybrid cluster protein; PFAM: Prismane; KEGG: rpc:RPC_0981 hydroxylamine reductase' product='hybrid cluster protein' protein_id=ACQ92133.1 transl_table=11
CP001616	GenBank	CDS	570591	571823	+	-1	.	codon_start=1 db_xref=GI:237499541 db_xref=InterPro:IPR016047 inference='protein motif:PFAM:PF01551' locus_tag=Tola_0505 note='PFAM: Peptidase M23; KEGG: aha:AHA_0292 M23B family non-peptidase protein' product='Peptidase M23' protein_id=ACQ92134.1 transl_table=11
CP001616	GenBank	CDS	571857	573395	+	-1	.	EC_number=5.4.2.1 codon_start=1 db_xref=GI:237499542 db_xref=InterPro:IPR005995 db_xref=InterPro:IPR006124 db_xref=InterPro:IPR011258 inference='protein motif:TFAM:TIGR01307' locus_tag=Tola_0506 note='KEGG: asa:ASA_4104 phosphoglyceromutase; TIGRFAM: phosphoglycerate mutase, 2,3-bisphosphoglycerate-independent; PFAM: BPG-independent PGAM domain protein; metalloenzyme domain protein' product='phos…
CP001616	GenBank	CDS	573597	574028	+	1	.	codon_start=1 db_xref=GI:237499543 db_xref=InterPro:IPR001763 inference='protein motif:PFAM:PF00581' locus_tag=Tola_0507 note='PFAM: Rhodanese domain protein; SMART: Rhodanese domain protein; KEGG: aha:AHA_0294 rhodanese domain-containing protein' product='Rhodanese domain protein' protein_id=ACQ92136.1 transl_table=11
CP001616	GenBank	CDS	574079	574552	+	1	.	codon_start=1 db_xref=GI:237499544 db_xref=InterPro:IPR003708 inference='protein motif:TFAM:TIGR00809' locus_tag=Tola_0508 note='TIGRFAM: protein-export protein SecB; PFAM: protein export chaperone SecB; KEGG: aha:AHA_0295 preprotein translocase subunit SecB' product='protein-export protein SecB' protein_id=ACQ92137.1 transl_table=11
CP001616	GenBank	CDS	574552	575556	+	1	.	EC_number=1.1.1.94 codon_start=1 db_xref=GI:237499545 db_xref=InterPro:IPR006109 db_xref=InterPro:IPR006168 db_xref=InterPro:IPR011128 inference='protein motif:PRIAM:1.1.1.94' locus_tag=Tola_0509 note='PFAM: NAD-dependent glycerol-3-phosphate dehydrogenase domain protein; KEGG: aha:AHA_0296 glycerol-3-phosphate dehydrogenase [NAD(P)+] (NAD(P)H-dependent glycerol-3-phosphate dehydrogenase)' produc…
CP001616	GenBank	CDS	575630	576208	+	-1	.	codon_start=1 db_xref=GI:237499546 db_xref=InterPro:IPR000361 db_xref=InterPro:IPR001075 db_xref=InterPro:IPR017726 inference='protein motif:TFAM:TIGR03341' locus_tag=Tola_0510 note='TIGRFAM: IscR-regulated protein YhgI; PFAM: HesB/YadR/YfhF-family protein; nitrogen-fixing NifU domain protein; KEGG: aha:AHA_0297 putative DNA uptake protein' product='IscR-regulated protein YhgI' protein_id=ACQ9213…
CP001616	GenBank	CDS	576279	576989	+	-1	.	codon_start=1 db_xref=GI:237499547 inference='similar to AA sequence:KEGG:AHA_0298' locus_tag=Tola_0511 note='KEGG: aha:AHA_0298 ComF family protein' product='ComF family protein' protein_id=ACQ92140.1 transl_table=11
CP001616	GenBank	CDS	577072	578553	+	-1	.	codon_start=1 db_xref=GI:237499548 db_xref=InterPro:IPR000923 db_xref=InterPro:IPR001905 db_xref=InterPro:IPR010256 inference='protein motif:TFAM:TIGR00836' locus_tag=Tola_0512 note='TIGRFAM: ammonium transporter; PFAM: Rh family protein/ammonium transporter; KEGG: dar:Daro_0054 ammonium transporter' product='ammonium transporter' protein_id=ACQ92141.1 transl_table=11
CP001616	GenBank	CDS	578909	579694	+	1	.	codon_start=1 db_xref=GI:237499549 db_xref=InterPro:IPR000073 db_xref=InterPro:IPR003089 db_xref=InterPro:IPR010076 inference='protein motif:TFAM:TIGR01738' locus_tag=Tola_0513 note='TIGRFAM: bioH protein; PFAM: alpha/beta hydrolase fold; KEGG: aha:AHA_0299 putative pimeloyl-BioC--CoA transferase BioH' product='bioH protein' protein_id=ACQ92142.1 transl_table=11
CP001616	GenBank	CDS	579785	582088	+	-1	.	codon_start=1 db_xref=GI:237499550 db_xref=InterPro:IPR003029 db_xref=InterPro:IPR006641 inference='protein motif:PFAM:PF00575' locus_tag=Tola_0514 note='PFAM: RNA binding S1 domain protein; SMART: Resolvase RNase H domain protein fold; RNA binding S1 domain protein; KEGG: aha:AHA_0303 S1 RNA-binding domain-containing protein' product='RNA binding S1 domain protein' protein_id=ACQ92143.1 transl_t…
CP001616	GenBank	CDS	582112	582597	+	-1	.	codon_start=1 db_xref=GI:237499551 db_xref=InterPro:IPR001437 db_xref=InterPro:IPR006358 inference='protein motif:TFAM:TIGR01461' locus_tag=Tola_0515 note='TIGRFAM: transcription elongation factor GreB; PFAM: transcription elongation factor GreA/GreB domain protein; KEGG: saz:Sama_3509 GreA/GreB family elongation factor' product='transcription elongation factor GreB' protein_id=ACQ92144.1 transl_…
CP001616	GenBank	CDS	582933	583391	+	1	.	codon_start=1 db_xref=GI:237499552 db_xref=InterPro:IPR003444 inference='protein motif:TFAM:TIGR00242' locus_tag=Tola_0516 note='TIGRFAM: MraZ protein; PFAM: protein of unknown function UPF0040; KEGG: aha:AHA_3893 MraZ protein' product='MraZ protein' protein_id=ACQ92145.1 transl_table=11
CP001616	GenBank	CDS	583410	584336	+	1	.	codon_start=1 db_xref=GI:237499553 db_xref=InterPro:IPR002903 inference='protein motif:TFAM:TIGR00006' locus_tag=Tola_0517 note='TIGRFAM: S-adenosyl-methyltransferase MraW; PFAM: methyltransferase; KEGG: aha:AHA_3892 S-adenosyl-methyltransferase MraW' product='S-adenosyl-methyltransferase MraW' protein_id=ACQ92146.1 transl_table=11
CP001616	GenBank	CDS	584339	584650	+	1	.	codon_start=1 db_xref=GI:237499554 db_xref=InterPro:IPR007082 db_xref=InterPro:IPR011922 inference='protein motif:TFAM:TIGR02209' locus_tag=Tola_0518 note='TIGRFAM: cell division protein FtsL; PFAM: cell division protein FtsL; KEGG: aha:AHA_3891 cell division protein FtsL' product='cell division protein FtsL' protein_id=ACQ92147.1 transl_table=11
CP001616	GenBank	CDS	584647	586407	+	1	.	EC_number=2.4.1.129 codon_start=1 db_xref=GI:237499555 db_xref=InterPro:IPR001460 db_xref=InterPro:IPR005311 inference='protein motif:PRIAM:2.4.1.129' locus_tag=Tola_0519 note='PFAM: penicillin-binding protein transpeptidase; Penicillin-binding protein dimerisation domain; KEGG: asa:ASA_0392 peptidoglycan synthetase FtsI' product='Peptidoglycan glycosyltransferase' protein_id=ACQ92148.1 transl_ta…
CP001616	GenBank	CDS	586391	587860	+	1	.	codon_start=1 db_xref=GI:237499556 db_xref=InterPro:IPR000713 db_xref=InterPro:IPR004101 db_xref=InterPro:IPR005761 db_xref=InterPro:IPR013221 inference='protein motif:TFAM:TIGR01085' locus_tag=Tola_0520 note='TIGRFAM: UDP-N-acetylmuramyl-tripeptide synthetase; PFAM: Mur ligase middle domain protein; cytoplasmic peptidoglycan synthetase domain protein; KEGG: aha:AHA_3889 UDP-N-acetylmuramoylalany…
CP001616	GenBank	CDS	587857	589236	+	1	.	codon_start=1 db_xref=GI:237499557 db_xref=InterPro:IPR000713 db_xref=InterPro:IPR001969 db_xref=InterPro:IPR004101 db_xref=InterPro:IPR005863 db_xref=InterPro:IPR013221 inference='protein motif:TFAM:TIGR01143' locus_tag=Tola_0521 note='TIGRFAM: UDP-N-acetylmuramoylalanyl-D-glutamyl-2, 6-diaminopimelate/D-alanyl-D-alanyl ligase; PFAM: Mur ligase middle domain protein; cytoplasmic peptidoglycan sy…
CP001616	GenBank	CDS	589230	590312	+	1	.	EC_number=2.7.8.13 codon_start=1 db_xref=GI:237499558 db_xref=InterPro:IPR000715 db_xref=InterPro:IPR003524 inference='protein motif:TFAM:TIGR00445' locus_tag=Tola_0522 note='KEGG: asa:ASA_0395 phospho-N-acetylmuramoyl-pentapeptide-transferase; TIGRFAM: phospho-N-acetylmuramoyl-pentapeptide-transferase; PFAM: glycosyl transferase family 4' product='phospho-N-acetylmuramoyl-pentapeptide- transfera…
CP001616	GenBank	CDS	590319	591611	+	1	.	codon_start=1 db_xref=GI:237499559 db_xref=InterPro:IPR004101 db_xref=InterPro:IPR005762 db_xref=InterPro:IPR013221 inference='protein motif:TFAM:TIGR01087' locus_tag=Tola_0523 note='TIGRFAM: UDP-N-acetylmuramoylalanine/D-glutamate ligase; PFAM: Mur ligase middle domain protein; cytoplasmic peptidoglycan synthetase domain protein; KEGG: aha:AHA_3886 UDP-N-acetylmuramoylalanine--D-glutamate ligase…
CP001616	GenBank	CDS	591632	592786	+	1	.	codon_start=1 db_xref=GI:237499560 db_xref=InterPro:IPR001182 db_xref=InterPro:IPR006162 db_xref=InterPro:IPR013437 inference='protein motif:TFAM:TIGR02614' locus_tag=Tola_0524 note='TIGRFAM: cell division protein FtsW; PFAM: cell cycle protein; KEGG: asa:ASA_0397 cell division protein FtsW' product='cell division protein FtsW' protein_id=ACQ92153.1 transl_table=11
CP001616	GenBank	CDS	592783	593850	+	1	.	EC_number=2.4.1.227 codon_start=1 db_xref=GI:237499561 db_xref=InterPro:IPR004276 db_xref=InterPro:IPR006009 db_xref=InterPro:IPR007235 inference='protein motif:TFAM:TIGR01133' locus_tag=Tola_0525 note='KEGG: aha:AHA_3884 undecaprenyldiphospho-muramoylpentapeptide beta-N-acetylglucosaminyltransferase; TIGRFAM: UDP-N-acetylglucosamine--N-acetylmuramyl-(pentapeptide) pyrophosphoryl-undecaprenol N-a…
CP001616	GenBank	CDS	593869	595323	+	1	.	codon_start=1 db_xref=GI:237499562 db_xref=InterPro:IPR000713 db_xref=InterPro:IPR004101 db_xref=InterPro:IPR005758 db_xref=InterPro:IPR013221 inference='protein motif:TFAM:TIGR01082' locus_tag=Tola_0526 note='TIGRFAM: UDP-N-acetylmuramate/alanine ligase; PFAM: cytoplasmic peptidoglycan synthetase domain protein; Mur ligase middle domain protein; KEGG: aha:AHA_3883 UDP-N-acetylmuramate--alanine l…
CP001616	GenBank	CDS	595500	596273	+	1	.	codon_start=1 db_xref=GI:237499563 db_xref=InterPro:IPR005548 db_xref=InterPro:IPR013685 inference='protein motif:PFAM:PF03799' locus_tag=Tola_0527 note='PFAM: cell division protein FtsQ; Polypeptide-transport-associated domain protein FtsQ-type; KEGG: asa:ASA_0400 cell division protein FtsQ' product='cell division protein FtsQ' protein_id=ACQ92156.1 transl_table=11
CP001616	GenBank	CDS	596233	597489	+	1	.	codon_start=1 db_xref=GI:237499564 db_xref=InterPro:IPR003494 inference='protein motif:TFAM:TIGR01174' locus_tag=Tola_0528 note='TIGRFAM: cell division protein FtsA; PFAM: cell division protein FtsA; KEGG: asa:ASA_0401 cell division protein FtsA' product='cell division protein FtsA' protein_id=ACQ92157.1 transl_table=11
CP001616	GenBank	CDS	597530	598690	+	1	.	codon_start=1 db_xref=GI:237499565 db_xref=InterPro:IPR000158 db_xref=InterPro:IPR003008 db_xref=InterPro:IPR008280 inference='protein motif:TFAM:TIGR00065' locus_tag=Tola_0529 note='TIGRFAM: cell division protein FtsZ; PFAM: Tubulin/FtsZ GTPase; Tubulin/FtsZ domain protein; KEGG: asa:ASA_0402 cell division protein FtsZ' product='cell division protein FtsZ' protein_id=ACQ92158.1 transl_table=11
CP001616	GenBank	CDS	598827	599750	+	1	.	codon_start=1 db_xref=GI:237499566 db_xref=InterPro:IPR004463 inference='protein motif:TFAM:TIGR00325' locus_tag=Tola_0530 note='TIGRFAM: UDP-3-0-acyl N-acetylglucosamine deacetylase; PFAM: UDP-3-0-acyl N-acetylglucosamine deacetylase; KEGG: aha:AHA_3879 UDP-3-O-[3-hydroxymyristoyl] N-acetylglucosamine deacetylase' product='UDP-3-0-acyl N-acetylglucosamine deacetylase' protein_id=ACQ92159.1 trans…
CP001616	GenBank	CDS	599747	599878	+	-1	.	codon_start=1 db_xref=GI:237499567 inference='ab initio prediction:Prodigal:1.4' locus_tag=Tola_0531 product='hypothetical protein' protein_id=ACQ92160.1 transl_table=11
CP001616	GenBank	CDS	600002	602725	+	1	.	codon_start=1 db_xref=GI:237499568 db_xref=InterPro:IPR000185 db_xref=InterPro:IPR004027 db_xref=InterPro:IPR011115 db_xref=InterPro:IPR011116 db_xref=InterPro:IPR011130 db_xref=InterPro:IPR014018 db_xref=InterPro:IPR014021 inference='protein motif:TFAM:TIGR00963' locus_tag=Tola_0532 note='TIGRFAM: preprotein translocase, SecA subunit; PFAM: SecA DEAD domain protein; SecA Wing and Scaffold; SecA …
CP001616	GenBank	CDS	602794	603192	+	1	.	codon_start=1 db_xref=GI:237499569 db_xref=InterPro:IPR000086 db_xref=InterPro:IPR003561 inference='protein motif:TFAM:TIGR00586' locus_tag=Tola_0533 note='TIGRFAM: mutator MutT protein; PFAM: NUDIX hydrolase; KEGG: slo:Shew_3444 mutator MutT protein' product='mutator MutT protein' protein_id=ACQ92162.1 transl_table=11
CP001616	GenBank	CDS	603189	603407	+	-1	.	codon_start=1 db_xref=GI:237499570 db_xref=InterPro:IPR005584 inference='protein motif:PFAM:PF03884' locus_tag=Tola_0534 note='PFAM: protein of unknown function DUF329; KEGG: ppg:PputGB1_0676 zinc-binding protein' product='protein of unknown function DUF329' protein_id=ACQ92163.1 transl_table=11
CP001616	GenBank	CDS	603456	604073	+	-1	.	EC_number=2.7.1.24 codon_start=1 db_xref=GI:237499571 db_xref=InterPro:IPR001977 inference='protein motif:TFAM:TIGR00152' locus_tag=Tola_0535 note='KEGG: asa:ASA_0410 dephospho-CoA kinase; TIGRFAM: dephospho-CoA kinase; PFAM: Dephospho-CoA kinase' product='dephospho-CoA kinase' protein_id=ACQ92164.1 transl_table=11
CP001616	GenBank	CDS	604073	604933	+	-1	.	EC_number=3.4.23.43 codon_start=1 db_xref=GI:237499572 db_xref=InterPro:IPR000045 db_xref=InterPro:IPR010627 db_xref=InterPro:IPR014032 inference='protein motif:PRIAM:3.4.23.43' locus_tag=Tola_0536 note='PFAM: peptidase A24A domain protein; peptidase A24A prepilin type IV; KEGG: aha:AHA_3871 prepilin peptidase' product='Prepilin peptidase' protein_id=ACQ92165.1 transl_table=11
CP001616	GenBank	CDS	604963	606219	+	-1	.	codon_start=1 db_xref=GI:237499573 db_xref=InterPro:IPR001992 db_xref=InterPro:IPR003004 inference='protein motif:PFAM:PF00482' locus_tag=Tola_0537 note='PFAM: type II secretion system protein; KEGG: aha:AHA_3870 type 4 fimbrial assembly protein PilC' product='type II secretion system protein' protein_id=ACQ92166.1 transl_table=11
CP001616	GenBank	CDS	606238	607944	+	-1	.	codon_start=1 db_xref=GI:237499574 db_xref=InterPro:IPR001482 db_xref=InterPro:IPR007831 db_xref=InterPro:IPR013374 inference='protein motif:TFAM:TIGR02538' locus_tag=Tola_0538 note='TIGRFAM: type IV-A pilus assembly ATPase PilB; PFAM: type II secretion system protein E; General secretory system II protein E domain protein; KEGG: aha:AHA_3869 type IV-A pilus assembly ATPase PilB' product='type IV…
CP001616	GenBank	CDS	608024	608467	+	-1	.	codon_start=1 db_xref=GI:237499575 db_xref=InterPro:IPR001120 db_xref=InterPro:IPR002416 db_xref=InterPro:IPR012902 inference='similar to AA sequence:KEGG:Ping_0478' locus_tag=Tola_0539 note='KEGG: pin:Ping_0478 prepilin peptidase dependent protein D' product='prepilin peptidase dependent protein D' protein_id=ACQ92168.1 transl_table=11
CP001616	GenBank	CDS	608764	610050	+	-1	.	EC_number=6.3.4.13 codon_start=1 db_xref=GI:237499576 db_xref=InterPro:IPR000115 db_xref=InterPro:IPR001412 db_xref=InterPro:IPR003806 db_xref=InterPro:IPR011761 inference='protein motif:TFAM:TIGR00877' locus_tag=Tola_0540 note='KEGG: aha:AHA_0840 phosphoribosylamine--glycine ligase; TIGRFAM: phosphoribosylamine/glycine ligase; PFAM: phosphoribosylglycinamide synthetase; protein of unknown functi…
CP001616	GenBank	CDS	610414	612006	+	-1	.	EC_number=3.5.4.10 codon_start=1 db_xref=GI:237499577 db_xref=InterPro:IPR002695 db_xref=InterPro:IPR011607 db_xref=InterPro:IPR013982 inference='protein motif:TFAM:TIGR00355' locus_tag=Tola_0541 note='KEGG: vch:VC0276 bifunctional phosphoribosylaminoimidazolecarboxamide formyltransferase/IMP cyclohydrolase; TIGRFAM: phosphoribosylaminoimidazolecarboxamide formyltransferase/IMP cyclohydrolase; PF…
CP001616	GenBank	CDS	612054	612296	+	1	.	codon_start=1 db_xref=GI:237499578 inference='ab initio prediction:Prodigal:1.4' locus_tag=Tola_0542 product='hypothetical protein' protein_id=ACQ92171.1 transl_table=11
CP001616	GenBank	CDS	612468	612719	+	1	.	codon_start=1 db_xref=GI:237499579 db_xref=InterPro:IPR003756 inference='protein motif:PFAM:PF02604' locus_tag=Tola_0543 note='PFAM: protein of unknown function DUF172; KEGG: sed:SeD_B0116 putative stability protein StbD' product='protein of unknown function DUF172' protein_id=ACQ92172.1 transl_table=11
CP001616	GenBank	CDS	612709	612990	+	1	.	codon_start=1 db_xref=GI:237499580 db_xref=InterPro:IPR007712 db_xref=InterPro:IPR012753 inference='protein motif:TFAM:TIGR02385' locus_tag=Tola_0544 note='TIGRFAM: addiction module toxin, RelE/StbE family; PFAM: plasmid stabilization system; KEGG: sed:SeD_B0115 putative stability protein StbE' product='addiction module toxin, RelE/StbE family' protein_id=ACQ92173.1 transl_table=11
CP001616	GenBank	CDS	613283	613756	+	-1	.	codon_start=1 db_xref=GI:237499581 db_xref=InterPro:IPR000485 inference='protein motif:PFAM:PF01037' locus_tag=Tola_0545 note='PFAM: regulatory protein AsnC/Lrp family; SMART: regulatory protein AsnC/Lrp family; KEGG: aha:AHA_3606 bkd operon transcriptional regulator' product='transcriptional regulator, AsnC family' protein_id=ACQ92174.1 transl_table=11
CP001616	GenBank	CDS	613873	614043	+	-1	.	codon_start=1 db_xref=GI:237499582 inference='ab initio prediction:Prodigal:1.4' locus_tag=Tola_0546 product='hypothetical protein' protein_id=ACQ92175.1 transl_table=11
CP001616	GenBank	CDS	614066	615733	+	-1	.	codon_start=1 db_xref=GI:237499583 db_xref=InterPro:IPR003439 db_xref=InterPro:IPR003593 db_xref=InterPro:IPR017871 inference='protein motif:PFAM:PF00005' locus_tag=Tola_0547 note='PFAM: ABC transporter related; SMART: AAA ATPase; KEGG: aha:AHA_0950 putative ABC transporter ATP-binding protein' product='ABC transporter related' protein_id=ACQ92176.1 transl_table=11
CP001616	GenBank	gene	615849	615934	+	-1	.	locus_tag=Tola_R0024 note=tRNA-Leu9
CP001616	GenBank	tRNA	615849	615934	+	-1	.	locus_tag=Tola_R0024 product=tRNA-Leu
CP001616	GenBank	CDS	616134	616655	+	1	.	codon_start=1 db_xref=GI:237499584 db_xref=InterPro:IPR010432 inference='protein motif:PFAM:PF06271' locus_tag=Tola_0548 note='PFAM: RDD domain containing protein; KEGG: asa:ASA_3826 hypothetical protein' product='RDD domain containing protein' protein_id=ACQ92177.1 transl_table=11
CP001616	GenBank	CDS	616698	617768	+	-1	.	codon_start=1 db_xref=GI:237499585 db_xref=InterPro:IPR005495 inference='protein motif:PFAM:PF03739' locus_tag=Tola_0549 note='PFAM: permease YjgP/YjgQ family protein; KEGG: aha:AHA_3698 putative permease' product='permease YjgP/YjgQ family protein' protein_id=ACQ92178.1 transl_table=11
CP001616	GenBank	CDS	617768	618871	+	-1	.	codon_start=1 db_xref=GI:237499586 db_xref=InterPro:IPR005495 inference='protein motif:PFAM:PF03739' locus_tag=Tola_0550 note='PFAM: permease YjgP/YjgQ family protein; KEGG: aha:AHA_3699 putative permease' product='permease YjgP/YjgQ family protein' protein_id=ACQ92179.1 transl_table=11
CP001616	GenBank	CDS	619037	620539	+	1	.	EC_number=3.4.11.1 codon_start=1 db_xref=GI:237499587 db_xref=InterPro:IPR000819 db_xref=InterPro:IPR008283 inference='protein motif:PRIAM:3.4.11.1' locus_tag=Tola_0551 note='PFAM: peptidase M17 leucyl aminopeptidase domain protein; KEGG: aha:AHA_3700 leucyl aminopeptidase' product='Leucyl aminopeptidase' protein_id=ACQ92180.1 transl_table=11
CP001616	GenBank	CDS	620552	621031	+	1	.	codon_start=1 db_xref=GI:237499588 db_xref=InterPro:IPR007459 inference='protein motif:PFAM:PF04364' locus_tag=Tola_0552 note='PFAM: DNA polymerase III chi subunit HolC; KEGG: pat:Patl_3563 DNA polymerase III chi subunit, HolC' product='DNA polymerase III chi subunit HolC' protein_id=ACQ92181.1 transl_table=11
CP001616	GenBank	CDS	621050	623902	+	1	.	codon_start=1 db_xref=GI:237499589 db_xref=InterPro:IPR001412 db_xref=InterPro:IPR002300 db_xref=InterPro:IPR002303 db_xref=InterPro:IPR013155 db_xref=InterPro:IPR015413 inference='protein motif:TFAM:TIGR00422' locus_tag=Tola_0553 note='TIGRFAM: valyl-tRNA synthetase; KEGG: aha:AHA_3702 valyl-tRNA synthetase' product='valyl-tRNA synthetase' protein_id=ACQ92182.1 transl_table=11
CP001616	GenBank	CDS	623948	624841	+	-1	.	codon_start=1 db_xref=GI:237499590 db_xref=InterPro:IPR000847 db_xref=InterPro:IPR005119 inference='protein motif:PFAM:PF03466' locus_tag=Tola_0554 note='PFAM: LysR substrate-binding; regulatory protein LysR; KEGG: dar:Daro_2792 regulatory protein, LysR:LysR, substrate-binding' product='transcriptional regulator, LysR family' protein_id=ACQ92183.1 transl_table=11
CP001616	GenBank	CDS	624959	625501	+	1	.	codon_start=1 db_xref=GI:237499591 db_xref=InterPro:IPR011577 inference='protein motif:PFAM:PF01292' locus_tag=Tola_0555 note='PFAM: cytochrome B561; KEGG: dar:Daro_2794 cytochrome b561' product='cytochrome B561' protein_id=ACQ92184.1 transl_table=11
CP001616	GenBank	CDS	625501	626061	+	1	.	codon_start=1 db_xref=GI:237499592 db_xref=InterPro:IPR007372 inference='protein motif:PFAM:PF04264' locus_tag=Tola_0556 note='PFAM: YceI family protein; KEGG: dar:Daro_2795 YceI' product='YceI family protein' protein_id=ACQ92185.1 transl_table=11
CP001616	GenBank	CDS	626093	626671	+	1	.	codon_start=1 db_xref=GI:237499593 db_xref=InterPro:IPR007372 inference='protein motif:PFAM:PF04264' locus_tag=Tola_0557 note='PFAM: YceI family protein; KEGG: cvi:CV_3276 hypothetical protein' product='YceI family protein' protein_id=ACQ92186.1 transl_table=11
CP001616	GenBank	CDS	626774	627496	+	1	.	codon_start=1 db_xref=GI:237499594 db_xref=InterPro:IPR003829 db_xref=InterPro:IPR013096 inference='protein motif:PFAM:PF02678' locus_tag=Tola_0558 note='PFAM: Pirin domain protein; Cupin 2 conserved barrel domain protein; KEGG: aav:Aave_0758 pirin domain protein' product='Pirin domain protein' protein_id=ACQ92187.1 transl_table=11
CP001616	GenBank	CDS	627564	629027	+	-1	.	codon_start=1 db_xref=GI:237499595 db_xref=InterPro:IPR001160 db_xref=InterPro:IPR002933 db_xref=InterPro:IPR011650 inference='protein motif:TFAM:TIGR01893' locus_tag=Tola_0559 note='KEGG: ypy:YPK_3295 aminoacyl-histidine dipeptidase; TIGRFAM: aminoacyl-histidine dipeptidase; PFAM: peptidase M20; peptidase dimerisation domain protein' product='aminoacyl-histidine dipeptidase' protein_id=ACQ92188.…
CP001616	GenBank	CDS	629054	630130	+	-1	.	EC_number=5.1.1.1 codon_start=1 db_xref=GI:237499596 db_xref=InterPro:IPR000821 db_xref=InterPro:IPR001608 db_xref=InterPro:IPR011079 inference='protein motif:TFAM:TIGR00492' locus_tag=Tola_0560 note='KEGG: pin:Ping_0191 alanine racemase; TIGRFAM: alanine racemase; PFAM: alanine racemase domain protein' product='alanine racemase' protein_id=ACQ92189.1 transl_table=11
CP001616	GenBank	CDS	630782	631774	+	1	.	codon_start=1 db_xref=GI:237499597 db_xref=InterPro:IPR011669 inference='protein motif:PFAM:PF07755' locus_tag=Tola_0561 note='PFAM: protein of unknown function DUF1611; KEGG: hypothetical protein' product='protein of unknown function DUF1611' protein_id=ACQ92190.1 transl_table=11
CP001616	GenBank	CDS	631789	632772	+	1	.	codon_start=1 db_xref=GI:237499598 db_xref=InterPro:IPR013341 db_xref=InterPro:IPR013342 inference='protein motif:PFAM:PF01188' locus_tag=Tola_0562 note='PFAM: Mandelate racemase/muconate lactonizing protein; KEGG: eca:ECA3116 putative mandelate racemase/muconate lactonizing enzyme' product='Mandelate racemase/muconate lactonizing protein' protein_id=ACQ92191.1 transl_table=11
CP001616	GenBank	CDS	632806	633666	+	1	.	codon_start=1 db_xref=GI:237499599 db_xref=InterPro:IPR001544 inference='protein motif:PFAM:PF01063' locus_tag=Tola_0563 note='PFAM: aminotransferase class IV; KEGG: eca:ECA3117 D-alanine aminotransferase' product='aminotransferase class IV' protein_id=ACQ92192.1 transl_table=11
CP001616	GenBank	CDS	633823	635211	+	1	.	codon_start=1 db_xref=GI:237499600 db_xref=InterPro:IPR001463 inference='protein motif:TFAM:TIGR00835' locus_tag=Tola_0564 note='TIGRFAM: amino acid carrier protein; PFAM: sodium:alanine symporter; KEGG: psa:PST_2182 probable sodium:alanine symporter' product='amino acid carrier protein' protein_id=ACQ92193.1 transl_table=11
CP001616	GenBank	CDS	635447	636010	+	1	.	codon_start=1 db_xref=GI:237499601 db_xref=InterPro:IPR000866 db_xref=InterPro:IPR013740 db_xref=InterPro:IPR017559 inference='protein motif:TFAM:TIGR03137' locus_tag=Tola_0565 note='TIGRFAM: peroxiredoxin; PFAM: alkyl hydroperoxide reductase/ Thiol specific antioxidant/ Mal allergen; Redoxin domain protein; KEGG: bam:Bamb_3501 alkyl hydroperoxide reductase/thiol specific antioxidant/Mal allergen…
CP001616	GenBank	CDS	636082	637647	+	1	.	codon_start=1 db_xref=GI:237499602 db_xref=InterPro:IPR000103 db_xref=InterPro:IPR000759 db_xref=InterPro:IPR001327 db_xref=InterPro:IPR008255 db_xref=InterPro:IPR012081 db_xref=InterPro:IPR013027 inference='protein motif:TFAM:TIGR03140' locus_tag=Tola_0566 note='TIGRFAM: alkyl hydroperoxide reductase, F subunit; PFAM: FAD-dependent pyridine nucleotide-disulphide oxidoreductase; KEGG: pfo:Pfl01_2…
CP001616	GenBank	CDS	637969	638178	+	1	.	codon_start=1 db_xref=GI:237499603 db_xref=InterPro:IPR002059 db_xref=InterPro:IPR011129 inference='protein motif:PFAM:PF00313' locus_tag=Tola_0567 note='PFAM: Cold-shock protein DNA-binding; SMART: Cold shock protein; KEGG: vvy:VV1504 cold shock protein' product='cold-shock DNA-binding domain protein' protein_id=ACQ92196.1 transl_table=11
CP001616	GenBank	CDS	638246	638902	+	-1	.	codon_start=1 db_xref=GI:237499604 db_xref=InterPro:IPR003607 db_xref=InterPro:IPR006674 inference='protein motif:PFAM:PF01966' locus_tag=Tola_0568 note='PFAM: metal-dependent phosphohydrolase HD sub domain; SMART: metal-dependent phosphohydrolase HD region; KEGG: kpe:KPK_1850 putative metal-dependent phosphohydrolase' product='metal dependent phosphohydrolase' protein_id=ACQ92197.1 transl_table=…
CP001616	GenBank	CDS	639088	639507	+	1	.	codon_start=1 db_xref=GI:237499605 db_xref=InterPro:IPR007721 inference='protein motif:PFAM:PF05025' locus_tag=Tola_0569 note='PFAM: RbsD or FucU transport; KEGG: vsa:VSAL_I1372 high affinity ribose transport protein RbsD' product='RbsD or FucU transport' protein_id=ACQ92198.1 transl_table=11
CP001616	GenBank	CDS	639519	640445	+	1	.	codon_start=1 db_xref=GI:237499606 db_xref=InterPro:IPR002139 db_xref=InterPro:IPR002173 db_xref=InterPro:IPR011611 db_xref=InterPro:IPR011877 db_xref=InterPro:IPR013749 db_xref=InterPro:IPR016160 inference='protein motif:TFAM:TIGR02152' locus_tag=Tola_0570 note='TIGRFAM: ribokinase; PFAM: PfkB domain protein; Phosphomethylpyrimidine kinase type-1; KEGG: spe:Spro_4897 ribokinase' product=ribokina…
CP001616	GenBank	CDS	640764	641183	+	1	.	codon_start=1 db_xref=GI:237499607 db_xref=InterPro:IPR007721 inference='protein motif:PFAM:PF05025' locus_tag=Tola_0571 note='PFAM: RbsD or FucU transport; KEGG: vsa:VSAL_I1372 high affinity ribose transport protein RbsD' product='RbsD or FucU transport' protein_id=ACQ92200.1 transl_table=11
CP001616	GenBank	CDS	641192	642694	+	1	.	codon_start=1 db_xref=GI:237499608 db_xref=InterPro:IPR003439 db_xref=InterPro:IPR003593 db_xref=InterPro:IPR017871 inference='protein motif:PFAM:PF00005' locus_tag=Tola_0572 note='PFAM: ABC transporter related; SMART: AAA ATPase; KEGG: yen:YE0009 D-ribose transporter ATP binding protein' product='ABC transporter related' protein_id=ACQ92201.1 transl_table=11
CP001616	GenBank	CDS	642691	643677	+	1	.	codon_start=1 db_xref=GI:237499609 db_xref=InterPro:IPR001851 inference='protein motif:PFAM:PF02653' locus_tag=Tola_0573 note='PFAM: inner-membrane translocator; KEGG: vpa:VPA1085 ribose ABC transporter permease protein' product='inner-membrane translocator' protein_id=ACQ92202.1 transl_table=11
CP001616	GenBank	CDS	643700	644587	+	1	.	codon_start=1 db_xref=GI:237499610 db_xref=InterPro:IPR001761 inference='protein motif:PFAM:PF00532' locus_tag=Tola_0574 note='PFAM: periplasmic binding protein/LacI transcriptional regulator; KEGG: kpn:KPN_04156 D-ribose transporter subunit RbsB' product='periplasmic binding protein/LacI transcriptional regulator' protein_id=ACQ92203.1 transl_table=11
CP001616	GenBank	CDS	644641	645564	+	1	.	codon_start=1 db_xref=GI:237499611 db_xref=InterPro:IPR002139 db_xref=InterPro:IPR002173 db_xref=InterPro:IPR011611 db_xref=InterPro:IPR011877 db_xref=InterPro:IPR013749 inference='protein motif:TFAM:TIGR02152' locus_tag=Tola_0575 note='TIGRFAM: ribokinase; PFAM: PfkB domain protein; Phosphomethylpyrimidine kinase type-1; KEGG: ypb:YPTS_4163 ribokinase' product=ribokinase protein_id=ACQ92204.1 tr…
CP001616	GenBank	CDS	645570	646574	+	1	.	codon_start=1 db_xref=GI:237499612 db_xref=InterPro:IPR000843 db_xref=InterPro:IPR001761 inference='protein motif:PFAM:PF00532' locus_tag=Tola_0576 note='PFAM: periplasmic binding protein/LacI transcriptional regulator; regulatory protein LacI; SMART: regulatory protein LacI; KEGG: spe:Spro_4896 transcriptional repressor RbsR' product='transcriptional regulator, LacI family' protein_id=ACQ92205.1…
CP001616	GenBank	CDS	646654	647598	+	1	.	codon_start=1 db_xref=GI:237499613 db_xref=InterPro:IPR005502 inference='protein motif:PFAM:PF03747' locus_tag=Tola_0577 note='PFAM: ADP-ribosylation/Crystallin J1; KEGG: hch:HCH_07000 ADP-ribosylglycohydrolase' product='ADP-ribosylation/Crystallin J1' protein_id=ACQ92206.1 transl_table=11
CP001616	GenBank	CDS	647582	648394	+	1	.	EC_number=2.4.2.37 codon_start=1 db_xref=GI:237499614 inference='protein motif:PRIAM:2.4.2.37' locus_tag=Tola_0578 note='KEGG: dar:Daro_1416 hypothetical protein' product='NAD(+)--dinitrogen-reductase ADP-D-ribosyltransferase' protein_id=ACQ92207.1 transl_table=11
CP001616	GenBank	CDS	648452	649747	+	-1	.	codon_start=1 db_xref=GI:237499615 db_xref=InterPro:IPR004639 db_xref=InterPro:IPR005814 inference='protein motif:TFAM:TIGR00713' locus_tag=Tola_0579 note='TIGRFAM: glutamate-1-semialdehyde-2,1-aminomutase; PFAM: aminotransferase class-III; KEGG: asa:ASA_0797 glutamate-1-semialdehyde-2,1-aminomutase' product=glutamate-1-semialdehyde-2,1-aminomutase protein_id=ACQ92208.1 transl_table=11
CP001616	GenBank	CDS	649953	650300	+	1	.	codon_start=1 db_xref=GI:237499616 db_xref=InterPro:IPR000361 db_xref=InterPro:IPR016092 db_xref=InterPro:IPR017870 inference='protein motif:TFAM:TIGR00049' locus_tag=Tola_0580 note='TIGRFAM: iron-sulfur cluster assembly accessory protein; PFAM: HesB/YadR/YfhF-family protein; KEGG: aha:AHA_3517 iron-sulfur cluster insertion protein ErpA' product='iron-sulfur cluster assembly accessory protein' pr…
CP001616	GenBank	CDS	650361	650558	+	-1	.	codon_start=1 db_xref=GI:237499617 inference='similar to AA sequence:KEGG:HEAR2171' locus_tag=Tola_0581 note='KEGG: har:HEAR2171 hypothetical protein' product='conserved hypothetical protein' protein_id=ACQ92210.1 transl_table=11
CP001616	GenBank	CDS	650710	651813	+	-1	.	codon_start=1 db_xref=GI:237499618 db_xref=InterPro:IPR005338 inference='protein motif:PFAM:PF03702' locus_tag=Tola_0582 note='PFAM: protein of unknown function UPF0075; KEGG: asa:ASA_1205 anhydro-N-acetylmuramic acid kinase' product='protein of unknown function UPF0075' protein_id=ACQ92211.1 transl_table=11
CP001616	GenBank	CDS	651924	653123	+	1	.	codon_start=1 db_xref=GI:237499619 db_xref=InterPro:IPR001412 db_xref=InterPro:IPR002305 db_xref=InterPro:IPR002307 db_xref=InterPro:IPR002942 inference='protein motif:TFAM:TIGR00234' locus_tag=Tola_0583 note='TIGRFAM: tyrosyl-tRNA synthetase; PFAM: aminoacyl-tRNA synthetase class Ib; KEGG: aha:AHA_3117 tyrosyl-tRNA synthetase' product='tyrosyl-tRNA synthetase' protein_id=ACQ92212.1 transl_table=…
CP001616	GenBank	CDS	653177	653866	+	-1	.	codon_start=1 db_xref=GI:237499620 db_xref=InterPro:IPR000086 inference='protein motif:PFAM:PF00293' locus_tag=Tola_0584 note='PFAM: NUDIX hydrolase; KEGG: hch:HCH_06996 ADP-ribose pyrophosphatase' product='NUDIX hydrolase' protein_id=ACQ92213.1 transl_table=11
CP001616	GenBank	CDS	653863	654393	+	-1	.	codon_start=1 db_xref=GI:237499621 db_xref=InterPro:IPR004820 db_xref=InterPro:IPR004821 inference='protein motif:TFAM:TIGR00125' locus_tag=Tola_0585 note='TIGRFAM: cytidyltransferase-related domain protein; PFAM: cytidylyltransferase; KEGG: vco:VC0395_1020 nicotinic acid mononucleotide adenylyltransferase' product='cytidyltransferase-related domain protein' protein_id=ACQ92214.1 transl_table=11
CP001616	GenBank	CDS	654578	655810	+	1	.	EC_number=2.4.2.11 codon_start=1 db_xref=GI:237499622 db_xref=InterPro:IPR006406 db_xref=InterPro:IPR015977 inference='protein motif:TFAM:TIGR01514' locus_tag=Tola_0586 note='KEGG: pag:PLES_53051 nicotinate phosphoribosyltransferase; TIGRFAM: nicotinate phosphoribosyltransferase; PFAM: Nicotinate phosphoribosyltransferase-like' product='nicotinate phosphoribosyltransferase' protein_id=ACQ92215.1 …
CP001616	GenBank	CDS	655817	657853	+	1	.	codon_start=1 db_xref=GI:237499623 db_xref=InterPro:IPR003010 db_xref=InterPro:IPR003694 inference='protein motif:TFAM:TIGR00552' locus_tag=Tola_0587 note='TIGRFAM: NAD+ synthetase; PFAM: NAD synthase; Nitrilase/cyanide hydratase and apolipoprotein N-acyltransferase; KEGG: dal:Dalk_4950 NAD+ synthetase' product='NAD+ synthetase' protein_id=ACQ92216.1 transl_table=11
CP001616	GenBank	CDS	657919	658116	+	-1	.	codon_start=1 db_xref=GI:237499624 db_xref=InterPro:IPR006121 inference='protein motif:PFAM:PF00403' locus_tag=Tola_0588 note='PFAM: Heavy metal transport/detoxification protein; KEGG: mpt:Mpe_A1641 chaperonin' product='Heavy metal transport/detoxification protein' protein_id=ACQ92217.1 transl_table=11
CP001616	GenBank	CDS	658274	660667	+	1	.	codon_start=1 db_xref=GI:237499625 db_xref=InterPro:IPR001756 db_xref=InterPro:IPR001757 db_xref=InterPro:IPR005834 db_xref=InterPro:IPR006121 db_xref=InterPro:IPR006403 db_xref=InterPro:IPR006416 db_xref=InterPro:IPR008250 inference='protein motif:TFAM:TIGR01525' locus_tag=Tola_0589 note='TIGRFAM: heavy metal translocating P-type ATPase; copper-translocating P-type ATPase; ATPase, P-type (transp…
CP001616	GenBank	CDS	660670	661107	+	1	.	codon_start=1 db_xref=GI:237499626 db_xref=InterPro:IPR000551 db_xref=InterPro:IPR011789 db_xref=InterPro:IPR015358 inference='protein motif:TFAM:TIGR02044' locus_tag=Tola_0590 note='KEGG: psa:PST_3614 probable transcriptional regulator; TIGRFAM: Cu(I)-responsive transcriptional regulator; PFAM: Transcription regulator MerR DNA binding; regulatory protein MerR; SMART: regulatory protein MerR' pro…
CP001616	GenBank	CDS	661110	661778	+	-1	.	codon_start=1 db_xref=GI:237499627 db_xref=InterPro:IPR001647 db_xref=InterPro:IPR015292 inference='protein motif:PFAM:PF09209' locus_tag=Tola_0591 note='PFAM: Transcriptional regulator TetR ; regulatory protein TetR; KEGG: sme:SM_b21208 putative transcriptional regulator, TetR family protein' product='transcriptional regulator, TetR family' protein_id=ACQ92220.1 transl_table=11
CP001616	GenBank	CDS	661790	662923	+	-1	.	codon_start=1 db_xref=GI:237499628 db_xref=InterPro:IPR000412 db_xref=InterPro:IPR013525 inference='protein motif:PFAM:PF01061' locus_tag=Tola_0592 note='PFAM: ABC-2 type transporter; KEGG: dar:Daro_0988 hypothetical protein' product='ABC-2 type transporter' protein_id=ACQ92221.1 transl_table=11
CP001616	GenBank	CDS	662927	665653	+	-1	.	codon_start=1 db_xref=GI:237499629 db_xref=InterPro:IPR000412 db_xref=InterPro:IPR003439 db_xref=InterPro:IPR003593 db_xref=InterPro:IPR013525 db_xref=InterPro:IPR017871 inference='protein motif:PFAM:PF00005' locus_tag=Tola_0593 note='PFAM: ABC transporter related; ABC-2 type transporter; SMART: AAA ATPase; KEGG: dar:Daro_0987 ABC-2:ABC transporter related' product='ABC transporter related' prote…
CP001616	GenBank	CDS	665658	666635	+	-1	.	codon_start=1 db_xref=GI:237499630 db_xref=InterPro:IPR006143 inference='protein motif:PFAM:PF00529' locus_tag=Tola_0594 note='PFAM: secretion protein HlyD family protein; KEGG: dar:Daro_0986 secretion protein HlyD' product='secretion protein HlyD family protein' protein_id=ACQ92223.1 transl_table=11
CP001616	GenBank	CDS	666723	667043	+	-1	.	codon_start=1 db_xref=GI:237499631 inference='ab initio prediction:Prodigal:1.4' locus_tag=Tola_0595 product='hypothetical protein' protein_id=ACQ92224.1 transl_table=11
CP001616	GenBank	CDS	667210	668280	+	-1	.	codon_start=1 db_xref=GI:237499632 inference='similar to AA sequence:KEGG:Ping_3712' locus_tag=Tola_0596 note='KEGG: pin:Ping_3712 putative glycoporin' product='putative glycoporin' protein_id=ACQ92225.1 transl_table=11
CP001616	GenBank	CDS	668683	671733	+	1	.	EC_number=1.1.2.4 codon_start=1 db_xref=GI:237499633 db_xref=InterPro:IPR004113 db_xref=InterPro:IPR006094 db_xref=InterPro:IPR017900 inference='protein motif:PRIAM:1.1.2.4' locus_tag=Tola_0597 note='PFAM: FAD linked oxidase domain protein; KEGG: aha:AHA_2649 FAD linked oxidase' product='D-lactate dehydrogenase (cytochrome)' protein_id=ACQ92226.1 transl_table=11
CP001616	GenBank	CDS	671762	672199	+	1	.	codon_start=1 db_xref=GI:237499634 db_xref=InterPro:IPR003736 db_xref=InterPro:IPR006683 inference='protein motif:PFAM:PF03061' locus_tag=Tola_0598 note='PFAM: thioesterase superfamily protein; KEGG: aha:AHA_2647 esterase YdiI' product='thioesterase superfamily protein' protein_id=ACQ92227.1 transl_table=11
CP001616	GenBank	CDS	672427	674355	+	1	.	codon_start=1 db_xref=GI:237499635 db_xref=InterPro:IPR000629 db_xref=InterPro:IPR001650 db_xref=InterPro:IPR005580 db_xref=InterPro:IPR011545 db_xref=InterPro:IPR014001 db_xref=InterPro:IPR014014 db_xref=InterPro:IPR014021 inference='protein motif:PFAM:PF00270' locus_tag=Tola_0599 note='PFAM: DEAD/DEAH box helicase domain protein; helicase domain protein; DbpA RNA-binding domain protein; SMART: …
CP001616	GenBank	CDS	674498	675709	+	-1	.	codon_start=1 db_xref=GI:237499636 db_xref=InterPro:IPR001678 inference='protein motif:PFAM:PF01189' locus_tag=Tola_0600 note='PFAM: Fmu (Sun) domain protein; KEGG: vvy:VVA1664 tRNA and rRNA cytosine-C5-methylase' product='Fmu (Sun) domain protein' protein_id=ACQ92229.1 transl_table=11
CP001616	GenBank	CDS	675864	676499	+	1	.	EC_number=1.4.3.5 codon_start=1 db_xref=GI:237499637 db_xref=InterPro:IPR000659 db_xref=InterPro:IPR011576 inference='protein motif:TFAM:TIGR00558' locus_tag=Tola_0601 note='KEGG: aha:AHA_1408 pyridoxamine 5'-phosphate oxidase; TIGRFAM: pyridoxamine 5'-phosphate oxidase; PFAM: pyridoxamine 5'-phosphate oxidase-related FMN-binding' product='pyridoxamine 5'-phosphate oxidase' protein_id=ACQ92230.1 …
CP001616	GenBank	CDS	676601	680017	+	-1	.	codon_start=1 db_xref=GI:237499638 db_xref=InterPro:IPR006685 db_xref=InterPro:IPR006686 inference='protein motif:PFAM:PF00924' locus_tag=Tola_0602 note='PFAM: MscS Mechanosensitive ion channel; KEGG: aha:AHA_3053 potassium efflux system KefA' product='MscS Mechanosensitive ion channel' protein_id=ACQ92231.1 transl_table=11
CP001616	GenBank	CDS	680193	681605	+	-1	.	EC_number=2.7.1.40 codon_start=1 db_xref=GI:237499639 db_xref=InterPro:IPR001697 db_xref=InterPro:IPR015793 db_xref=InterPro:IPR015794 inference='protein motif:TFAM:TIGR01064' locus_tag=Tola_0603 note='KEGG: aha:AHA_3052 pyruvate kinase; TIGRFAM: pyruvate kinase; PFAM: Pyruvate kinase barrel; Pyruvate kinase alpha/beta' product='pyruvate kinase' protein_id=ACQ92232.1 transl_table=11
CP001616	GenBank	CDS	681970	683400	+	1	.	codon_start=1 db_xref=GI:237499640 db_xref=InterPro:IPR000385 db_xref=InterPro:IPR003731 db_xref=InterPro:IPR005980 db_xref=InterPro:IPR007197 inference='protein motif:TFAM:TIGR01290' locus_tag=Tola_0604 note='TIGRFAM: nitrogenase cofactor biosynthesis protein NifB; PFAM: Dinitrogenase iron-molybdenum cofactor biosynthesis protein; Radical SAM domain protein; KEGG: eca:ECA2937 femo cofactor biosy…
CP001616	GenBank	CDS	683400	683606	+	1	.	codon_start=1 db_xref=GI:237499641 db_xref=InterPro:IPR001450 db_xref=InterPro:IPR017900 inference='protein motif:PFAM:PF00037' locus_tag=Tola_0605 note='PFAM: 4Fe-4S ferredoxin iron-sulfur binding domain protein; KEGG: azo:azo0524 ferredoxin' product='4Fe-4S ferredoxin iron-sulfur binding domain protein' protein_id=ACQ92234.1 transl_table=11
CP001616	GenBank	CDS	683584	684156	+	1	.	codon_start=1 db_xref=GI:237499642 db_xref=InterPro:IPR006975 inference='protein motif:PFAM:PF04891' locus_tag=Tola_0606 note='PFAM: NifQ family protein; KEGG: eca:ECA2936 nitrogen fixation protein' product='NifQ family protein' protein_id=ACQ92235.1 transl_table=11
CP001616	GenBank	CDS	684205	684831	+	1	.	codon_start=1 db_xref=GI:237499643 db_xref=InterPro:IPR001123 inference='protein motif:PFAM:PF01810' locus_tag=Tola_0607 note='PFAM: Lysine exporter protein (LYSE/YGGA); KEGG: glo:Glov_0929 lysine exporter protein (LysE/YggA)' product='Lysine exporter protein (LYSE/YGGA)' protein_id=ACQ92236.1 transl_table=11
CP001616	GenBank	CDS	685108	686421	+	1	.	codon_start=1 db_xref=GI:237499644 db_xref=InterPro:IPR004685 inference='protein motif:TFAM:TIGR00796' locus_tag=Tola_0608 note='TIGRFAM: branched-chain amino acid transport system II carrier protein; PFAM: branched-chain amino acid transport system II carrier protein; KEGG: asa:ASA_3637 branched-chain amino acid transport system II carrier protein' product='branched-chain amino acid transport sy…
CP001616	GenBank	CDS	686556	687050	+	1	.	codon_start=1 db_xref=GI:237499645 db_xref=InterPro:IPR000326 inference='protein motif:PFAM:PF01569' locus_tag=Tola_0609 note='PFAM: phosphoesterase PA-phosphatase related; SMART: phosphoesterase PA-phosphatase related; KEGG: asa:ASA_3407 hypothetical protein' product='phosphoesterase PA-phosphatase related' protein_id=ACQ92238.1 transl_table=11
CP001616	GenBank	CDS	687062	688159	+	1	.	codon_start=1 db_xref=GI:237499646 db_xref=InterPro:IPR005262 inference='similar to AA sequence:KEGG:AHA_0885' locus_tag=Tola_0610 note='KEGG: aha:AHA_0885 glycosyl transferase' product='glycosyl transferase' protein_id=ACQ92239.1 transl_table=11
CP001616	GenBank	CDS	688524	690242	+	1	.	codon_start=1 db_xref=GI:237499647 db_xref=InterPro:IPR011766 db_xref=InterPro:IPR012000 db_xref=InterPro:IPR012001 db_xref=InterPro:IPR012846 inference='protein motif:TFAM:TIGR00118' locus_tag=Tola_0611 note='TIGRFAM: acetolactate synthase, large subunit, biosynthetic type; PFAM: thiamine pyrophosphate protein TPP binding domain protein; thiamine pyrophosphate protein domain protein TPP-binding;…
CP001616	GenBank	CDS	690242	690736	+	1	.	EC_number=2.2.1.6 codon_start=1 db_xref=GI:237499648 db_xref=InterPro:IPR002912 db_xref=InterPro:IPR004789 inference='protein motif:TFAM:TIGR00119' locus_tag=Tola_0612 note='KEGG: aha:AHA_0889 acetolactate synthase 3 regulatory subunit; TIGRFAM: acetolactate synthase, small subunit; PFAM: amino acid-binding ACT domain protein' product='acetolactate synthase, small subunit' protein_id=ACQ92241.1 t…
CP001616	GenBank	gene	690899	690974	+	1	.	locus_tag=Tola_R0025 note=tRNA-Ala3
CP001616	GenBank	tRNA	690899	690974	+	1	.	locus_tag=Tola_R0025 product=tRNA-Ala
CP001616	GenBank	gene	691011	691086	+	1	.	locus_tag=Tola_R0026 note=tRNA-Ala4
CP001616	GenBank	tRNA	691011	691086	+	1	.	locus_tag=Tola_R0026 product=tRNA-Ala
CP001616	GenBank	CDS	691170	691808	+	-1	.	codon_start=1 db_xref=GI:237499649 db_xref=InterPro:IPR005115 inference='protein motif:PFAM:PF03458' locus_tag=Tola_0613 note='PFAM: protein of unknown function UPF0126; KEGG: asa:ASA_2663 inner membrane protein YadS' product='protein of unknown function UPF0126' protein_id=ACQ92242.1 transl_table=11
CP001616	GenBank	CDS	691868	692710	+	-1	.	codon_start=1 db_xref=GI:237499650 db_xref=InterPro:IPR002491 inference='protein motif:PFAM:PF01497' locus_tag=Tola_0614 note='PFAM: periplasmic binding protein; KEGG: aha:AHA_1704 periplasmic binding protein' product='periplasmic binding protein' protein_id=ACQ92243.1 transl_table=11
CP001616	GenBank	CDS	692774	693466	+	-1	.	EC_number=3.2.2.9 codon_start=1 db_xref=GI:237499651 db_xref=InterPro:IPR000845 inference='protein motif:PRIAM:3.2.2.9' locus_tag=Tola_0615 note='PFAM: purine or other phosphorylase family 1; KEGG: pha:PSHAa0547 5'-methylthioadenosine/S-adenosylhomocysteine nucleosidase; MtnN' product='Adenosylhomocysteine nucleosidase' protein_id=ACQ92244.1 transl_table=11
CP001616	GenBank	CDS	693611	694537	+	1	.	codon_start=1 db_xref=GI:237499652 db_xref=InterPro:IPR005911 db_xref=InterPro:IPR006638 db_xref=InterPro:IPR007197 inference='protein motif:TFAM:TIGR01212' locus_tag=Tola_0616 note='KEGG: aha:AHA_2702 radical SAM protein; TIGRFAM: conserved hypothetical protein; PFAM: Radical SAM domain protein; SMART: Elongator protein 3/MiaB/NifB' product='conserved hypothetical protein' protein_id=ACQ92245.1 …
CP001616	GenBank	CDS	694599	696947	+	1	.	codon_start=1 db_xref=GI:237499653 db_xref=InterPro:IPR000014 db_xref=InterPro:IPR000700 db_xref=InterPro:IPR001789 db_xref=InterPro:IPR003594 db_xref=InterPro:IPR003661 db_xref=InterPro:IPR004358 db_xref=InterPro:IPR005467 db_xref=InterPro:IPR008207 db_xref=InterPro:IPR013656 db_xref=InterPro:IPR013767 inference='protein motif:TFAM:TIGR00229' locus_tag=Tola_0617 note='KEGG: aha:AHA_0905 aerobic …
CP001616	GenBank	CDS	696973	698340	+	1	.	EC_number=3.1.5.1 codon_start=1 db_xref=GI:237499654 db_xref=InterPro:IPR003607 db_xref=InterPro:IPR006261 inference='protein motif:TFAM:TIGR01353' locus_tag=Tola_0618 note='KEGG: asa:ASA_3386 deoxyguanosinetriphosphate triphosphohydrolase; TIGRFAM: deoxyguanosinetriphosphate triphosphohydrolase; SMART: metal-dependent phosphohydrolase HD region' product='deoxyguanosinetriphosphate triphosphohydr…
CP001616	GenBank	CDS	698386	698889	+	-1	.	codon_start=1 db_xref=GI:237499655 db_xref=InterPro:IPR006645 db_xref=InterPro:IPR010215 inference='protein motif:TFAM:TIGR01955' locus_tag=Tola_0619 note='KEGG: aha:AHA_0912 transcriptional activator RfaH; TIGRFAM: transcriptional activator RfaH; PFAM: NGN domain protein; SMART: NGN domain protein' product='transcriptional acivator RfaH' protein_id=ACQ92248.1 transl_table=11
CP001616	GenBank	CDS	699049	699780	+	-1	.	codon_start=1 db_xref=GI:237499656 db_xref=InterPro:IPR001789 db_xref=InterPro:IPR001867 inference='protein motif:PFAM:PF00072' locus_tag=Tola_0620 note='PFAM: response regulator receiver; transcriptional regulator domain protein; SMART: response regulator receiver; KEGG: vfm:VFMJ11_2226 aerobic respiration control protein ArcA' product='two component transcriptional regulator, winged helix famil…
CP001616	GenBank	CDS	700161	702620	+	1	.	EC_number=2.7.2.4 EC_number=1.1.1.3 codon_start=1 db_xref=GI:237499657 db_xref=InterPro:IPR001048 db_xref=InterPro:IPR001341 db_xref=InterPro:IPR001342 db_xref=InterPro:IPR002912 db_xref=InterPro:IPR005106 inference='protein motif:TFAM:TIGR00657' locus_tag=Tola_0621 note='KEGG: aha:AHA_3018 bifunctional aspartokinase I/homeserine dehydrogenase I; TIGRFAM: aspartate kinase; PFAM: homoserine dehydr…
CP001616	GenBank	CDS	702624	703580	+	1	.	codon_start=1 db_xref=GI:237499658 db_xref=InterPro:IPR000870 db_xref=InterPro:IPR006203 db_xref=InterPro:IPR006204 db_xref=InterPro:IPR013750 inference='protein motif:TFAM:TIGR00191' locus_tag=Tola_0622 note='TIGRFAM: homoserine kinase; PFAM: GHMP kinase; GHMP kinase domain protein; KEGG: aha:AHA_3017 homoserine kinase' product='homoserine kinase' protein_id=ACQ92251.1 transl_table=11
CP001616	GenBank	CDS	703577	704851	+	1	.	EC_number=4.2.3.1 codon_start=1 db_xref=GI:237499659 db_xref=InterPro:IPR000634 db_xref=InterPro:IPR001926 db_xref=InterPro:IPR004450 inference='protein motif:TFAM:TIGR00260' locus_tag=Tola_0623 note='KEGG: aha:AHA_3016 threonine synthase; TIGRFAM: threonine synthase; PFAM: Pyridoxal-5'-phosphate-dependent protein beta subunit' product='threonine synthase' protein_id=ACQ92252.1 transl_table=11
CP001616	GenBank	CDS	705029	705544	+	-1	.	codon_start=1 db_xref=GI:237499660 db_xref=InterPro:IPR001127 inference='protein motif:TFAM:TIGR00830' locus_tag=Tola_0624 note='TIGRFAM: PTS system, glucose subfamily, IIA subunit; PFAM: sugar-specific permease EIIA 1 domain; KEGG: asa:ASA_3062 glucose-specific PTS system component' product='PTS system, glucose subfamily, IIA subunit' protein_id=ACQ92253.1 transl_table=11
CP001616	GenBank	CDS	705595	707313	+	-1	.	codon_start=1 db_xref=GI:237499661 db_xref=InterPro:IPR000121 db_xref=InterPro:IPR006318 db_xref=InterPro:IPR008279 db_xref=InterPro:IPR008731 inference='protein motif:TFAM:TIGR01417' locus_tag=Tola_0625 note='TIGRFAM: phosphoenolpyruvate-protein phosphotransferase; PFAM: PEP-utilizing protein; PEP-utilising protein domain protein; PEP-utilising protein mobile region; KEGG: aha:AHA_3040 phosphoen…
CP001616	GenBank	CDS	707373	707684	+	-1	.	codon_start=1 db_xref=GI:237499662 db_xref=InterPro:IPR001020 db_xref=InterPro:IPR002114 db_xref=InterPro:IPR005698 inference='protein motif:TFAM:TIGR01003' locus_tag=Tola_0626 note='TIGRFAM: phosphocarrier, HPr family; PFAM: phosphoryl transfer system HPr; KEGG: asa:ASA_3060 phosphocarrier protein HPr' product='Phosphotransferase system, phosphocarrier protein HPr' protein_id=ACQ92255.1 transl_t…
CP001616	GenBank	CDS	707926	708894	+	-1	.	codon_start=1 db_xref=GI:237499663 db_xref=InterPro:IPR001216 db_xref=InterPro:IPR001926 db_xref=InterPro:IPR005856 db_xref=InterPro:IPR005859 inference='protein motif:TFAM:TIGR01139' locus_tag=Tola_0627 note='TIGRFAM: cysteine synthase A; cysteine synthase; PFAM: Pyridoxal-5'-phosphate-dependent protein beta subunit; KEGG: aha:AHA_3038 cysteine synthase A' product='cysteine synthase A' protein_i…
CP001616	GenBank	CDS	709148	710692	+	1	.	codon_start=1 db_xref=GI:237499664 db_xref=InterPro:IPR002477 db_xref=InterPro:IPR005490 inference='protein motif:PFAM:PF03734' locus_tag=Tola_0628 note='PFAM: ErfK/YbiS/YcfS/YnhG family protein; Peptidoglycan-binding domain 1 protein; KEGG: asa:ASA_1213 hypothetical protein' product='ErfK/YbiS/YcfS/YnhG family protein' protein_id=ACQ92257.1 transl_table=11
CP001616	GenBank	CDS	710757	711491	+	-1	.	codon_start=1 db_xref=GI:237499665 db_xref=InterPro:IPR007496 inference='protein motif:PFAM:PF04401' locus_tag=Tola_0629 note='PFAM: protein of unknown function DUF540; KEGG: aha:AHA_1226 protein CysZ' product='protein of unknown function DUF540' protein_id=ACQ92258.1 transl_table=11
CP001616	GenBank	CDS	711864	712646	+	1	.	codon_start=1 db_xref=GI:237499666 db_xref=InterPro:IPR007449 db_xref=InterPro:IPR011919 inference='protein motif:TFAM:TIGR02205' locus_tag=Tola_0630 note='KEGG: esa:ESA_00833 cell division protein ZipA; TIGRFAM: cell division protein ZipA; PFAM: ZipA FtsZ-binding region; SMART: ZipA FtsZ-binding region' product='cell division protein ZipA' protein_id=ACQ92259.1 transl_table=11
CP001616	GenBank	CDS	712736	714796	+	1	.	EC_number=6.5.1.2 codon_start=1 db_xref=GI:237499667 db_xref=InterPro:IPR001357 db_xref=InterPro:IPR001679 db_xref=InterPro:IPR003583 db_xref=InterPro:IPR004149 db_xref=InterPro:IPR004150 db_xref=InterPro:IPR013839 db_xref=InterPro:IPR013840 inference='protein motif:TFAM:TIGR00575' locus_tag=Tola_0631 note='KEGG: aha:AHA_1229 DNA ligase, NAD-dependent; TIGRFAM: DNA ligase, NAD-dependent; PFAM: NA…
CP001616	GenBank	CDS	715227	719117	+	1	.	EC_number=6.3.5.3 codon_start=1 db_xref=GI:237499668 db_xref=InterPro:IPR000728 db_xref=InterPro:IPR010073 db_xref=InterPro:IPR010918 inference='protein motif:TFAM:TIGR01735' locus_tag=Tola_0632 note='KEGG: asa:ASA_2591 phosphoribosylformylglycinamidine synthase; TIGRFAM: phosphoribosylformylglycinamidine synthase; PFAM: AIR synthase related protein domain protein; AIR synthase related protein' p…
CP001616	GenBank	CDS	719217	719711	+	-1	.	codon_start=1 db_xref=GI:237499669 db_xref=InterPro:IPR000064 inference='protein motif:PFAM:PF00877' locus_tag=Tola_0633 note='PFAM: NLP/P60 protein; KEGG: spl:Spea_4200 NLP/P60 protein' product='NLP/P60 protein' protein_id=ACQ92262.1 transl_table=11
CP001616	GenBank	CDS	719708	720265	+	-1	.	codon_start=1 db_xref=GI:237499670 db_xref=InterPro:IPR010835 inference='protein motif:PFAM:PF07273' locus_tag=Tola_0634 note='PFAM: protein of unknown function DUF1439; KEGG: asa:ASA_1289 lipoprotein' product='protein of unknown function DUF1439' protein_id=ACQ92263.1 transl_table=11
CP001616	GenBank	CDS	720366	721829	+	1	.	codon_start=1 db_xref=GI:237499671 db_xref=InterPro:IPR001736 inference='protein motif:PFAM:PF00614' locus_tag=Tola_0635 note='PFAM: phospholipase D/Transphosphatidylase; SMART: phospholipase D/Transphosphatidylase; KEGG: aha:AHA_1308 cardiolipin synthetase' product='phospholipase D/Transphosphatidylase' protein_id=ACQ92264.1 transl_table=11
CP001616	GenBank	CDS	721890	723296	+	1	.	codon_start=1 db_xref=GI:237499672 inference='ab initio prediction:Prodigal:1.4' locus_tag=Tola_0636 note='KEGG: asa:ASA_1291 hypothetical protein' product='hypothetical protein' protein_id=ACQ92265.1 transl_table=11
CP001616	GenBank	CDS	723397	724707	+	1	.	codon_start=1 db_xref=GI:237499673 inference='ab initio prediction:Prodigal:1.4' locus_tag=Tola_0637 note='KEGG: asa:ASA_1291 hypothetical protein' product='hypothetical protein' protein_id=ACQ92266.1 transl_table=11
CP001616	GenBank	CDS	724758	725594	+	-1	.	codon_start=1 db_xref=GI:237499674 db_xref=InterPro:IPR002376 db_xref=InterPro:IPR002912 db_xref=InterPro:IPR004810 inference='protein motif:TFAM:TIGR00655' locus_tag=Tola_0638 note='TIGRFAM: formyltetrahydrofolate deformylase; PFAM: formyl transferase domain protein; amino acid-binding ACT domain protein; KEGG: aha:AHA_1310 formyltetrahydrofolate deformylase' product='formyltetrahydrofolate defo…
CP001616	GenBank	CDS	725780	726382	+	1	.	codon_start=1 db_xref=GI:237499675 inference='similar to AA sequence:KEGG:Sde_1463' locus_tag=Tola_0639 note='KEGG: sde:Sde_1463 glutamyl-tRNA synthetase' product='glutamyl-tRNA synthetase' protein_id=ACQ92268.1 transl_table=11
CP001616	GenBank	CDS	726450	726923	+	1	.	codon_start=1 db_xref=GI:237499676 db_xref=InterPro:IPR013990 inference='protein motif:SMART:SM00769' locus_tag=Tola_0640 note='SMART: Water Stress and Hypersensitive response domain protein; KEGG: cja:CJA_3133 putative lipoprotein' product='Water Stress and Hypersensitive response domain protein' protein_id=ACQ92269.1 transl_table=11
CP001616	GenBank	CDS	727005	727466	+	-1	.	codon_start=1 db_xref=GI:237499677 inference='similar to AA sequence:KEGG:AHA_4050' locus_tag=Tola_0641 note='KEGG: aha:AHA_4050 hypothetical protein' product='conserved hypothetical protein' protein_id=ACQ92270.1 transl_table=11
CP001616	GenBank	CDS	727569	728492	+	-1	.	codon_start=1 db_xref=GI:237499678 db_xref=InterPro:IPR006140 inference='protein motif:PFAM:PF02826' locus_tag=Tola_0642 note='PFAM: D-isomer specific 2-hydroxyacid dehydrogenase NAD-binding; KEGG: cvi:CV_1724 phosphoglycerate dehydrogenase' product='D-isomer specific 2-hydroxyacid dehydrogenase NAD-binding' protein_id=ACQ92271.1 transl_table=11
CP001616	GenBank	CDS	728646	729992	+	1	.	codon_start=1 db_xref=GI:237499679 inference='similar to AA sequence:KEGG:Sbal195_0447' locus_tag=Tola_0643 note='KEGG: sbn:Sbal195_0447 hypothetical protein' product='conserved hypothetical protein' protein_id=ACQ92272.1 transl_table=11
CP001616	GenBank	CDS	729989	731320	+	1	.	codon_start=1 db_xref=GI:237499680 db_xref=InterPro:IPR001173 inference='protein motif:PFAM:PF00535' locus_tag=Tola_0644 note='PFAM: glycosyl transferase family 2; KEGG: shm:Shewmr7_0420 glycosyl transferase, family 2' product='glycosyl transferase family 2' protein_id=ACQ92273.1 transl_table=11
CP001616	GenBank	CDS	731322	732395	+	1	.	codon_start=1 db_xref=GI:237499681 inference='similar to AA sequence:KEGG:Sbal195_0449' locus_tag=Tola_0645 note='KEGG: sbn:Sbal195_0449 hypothetical protein' product='conserved hypothetical protein' protein_id=ACQ92274.1 transl_table=11
CP001616	GenBank	CDS	732448	733215	+	1	.	codon_start=1 db_xref=GI:237499682 inference='similar to AA sequence:KEGG:CV_0096' locus_tag=Tola_0646 note='KEGG: cvi:CV_0096 hypothetical protein' product='conserved hypothetical protein' protein_id=ACQ92275.1 transl_table=11
CP001616	GenBank	CDS	733226	733726	+	-1	.	codon_start=1 db_xref=GI:237499683 db_xref=InterPro:IPR000629 db_xref=InterPro:IPR000866 db_xref=InterPro:IPR002065 db_xref=InterPro:IPR013740 inference='protein motif:PFAM:PF08534' locus_tag=Tola_0647 note='PFAM: Redoxin domain protein; alkyl hydroperoxide reductase/ Thiol specific antioxidant/ Mal allergen; KEGG: spe:Spro_2616 thiol peroxidase' product='Redoxin domain protein' protein_id=ACQ922…
CP001616	GenBank	CDS	733906	735972	+	-1	.	codon_start=1 db_xref=GI:237499684 db_xref=InterPro:IPR006047 db_xref=InterPro:IPR006589 inference='protein motif:PFAM:PF00128' locus_tag=Tola_0648 note='PFAM: alpha amylase catalytic region; SMART: alpha amylase catalytic sub domain; KEGG: ypi:YpsIP31758_4138 periplasmic alpha-amylase precursor' product='alpha amylase catalytic region' protein_id=ACQ92277.1 transl_table=11
CP001616	GenBank	CDS	736076	736261	+	1	.	codon_start=1 db_xref=GI:237499685 inference='ab initio prediction:Prodigal:1.4' locus_tag=Tola_0649 product='hypothetical protein' protein_id=ACQ92278.1 transl_table=11
CP001616	GenBank	CDS	736331	737218	+	1	.	EC_number=1.18.6.1 codon_start=1 db_xref=GI:237499686 db_xref=InterPro:IPR000392 db_xref=InterPro:IPR005977 inference='protein motif:TFAM:TIGR01287' locus_tag=Tola_0650 note='KEGG: kpe:KPK_1714 nitrogenase iron protein; TIGRFAM: nitrogenase iron protein; PFAM: NifH/frxC-family protein' product='nitrogenase iron protein' protein_id=ACQ92279.1 transl_table=11
CP001616	GenBank	CDS	737288	738736	+	1	.	codon_start=1 db_xref=GI:237499687 db_xref=InterPro:IPR000318 db_xref=InterPro:IPR000510 db_xref=InterPro:IPR005972 db_xref=InterPro:IPR010143 inference='protein motif:TFAM:TIGR01282' locus_tag=Tola_0651 note='TIGRFAM: nitrogenase molybdenum-iron protein alpha chain; nitrogenase component I, alpha chain; PFAM: oxidoreductase/nitrogenase component 1; KEGG: kpe:KPK_1713 nitrogenase molybdenum-iron …
CP001616	GenBank	CDS	738803	740371	+	1	.	EC_number=1.18.6.1 codon_start=1 db_xref=GI:237499688 db_xref=InterPro:IPR000318 db_xref=InterPro:IPR000510 db_xref=InterPro:IPR005976 inference='protein motif:TFAM:TIGR01286' locus_tag=Tola_0652 note='KEGG: eca:ECA2954 nitrogenase molybdenum-iron protein beta chain; TIGRFAM: nitrogenase molybdenum-iron protein beta chain; PFAM: oxidoreductase/nitrogenase component 1' product='nitrogenase molybde…
CP001616	GenBank	CDS	740498	740710	+	1	.	codon_start=1 db_xref=GI:237499689 db_xref=InterPro:IPR009727 inference='protein motif:TFAM:TIGR02934' locus_tag=Tola_0653 note='TIGRFAM: nitrogen fixation protein FixT; PFAM: NifT/FixU family protein; KEGG: eca:ECA2953 nitrogen fixation protein' product='nitrogen fixation protein FixT' protein_id=ACQ92282.1 transl_table=11
CP001616	GenBank	CDS	740736	741422	+	1	.	codon_start=1 db_xref=GI:237499690 db_xref=InterPro:IPR003731 inference='protein motif:PFAM:PF02579' locus_tag=Tola_0654 note='PFAM: Dinitrogenase iron-molybdenum cofactor biosynthesis protein; KEGG: eca:ECA2952 nitrogen fixation protein' product='Dinitrogenase iron-molybdenum cofactor biosynthesis protein' protein_id=ACQ92283.1 transl_table=11
CP001616	GenBank	CDS	741637	743010	+	1	.	codon_start=1 db_xref=GI:237499691 db_xref=InterPro:IPR000318 db_xref=InterPro:IPR000510 db_xref=InterPro:IPR005973 inference='protein motif:TFAM:TIGR01283' locus_tag=Tola_0655 note='TIGRFAM: nitrogenase MoFe cofactor biosynthesis protein NifE; PFAM: oxidoreductase/nitrogenase component 1; KEGG: eca:ECA2949 nitrogenase iron-molybdenum cofactor biosynthesis protein' product='nitrogenase MoFe cofac…
CP001616	GenBank	CDS	743027	744409	+	1	.	EC_number=1.18.6.1 codon_start=1 db_xref=GI:237499692 db_xref=InterPro:IPR000318 db_xref=InterPro:IPR000510 db_xref=InterPro:IPR005975 inference='protein motif:TFAM:TIGR01285' locus_tag=Tola_0656 note='KEGG: eca:ECA2948 nitrogenase iron-molybdenum cofactor biosynthesis protein; TIGRFAM: nitrogenase molybdenum-iron cofactor biosynthesis protein NifN; PFAM: oxidoreductase/nitrogenase component 1' p…
CP001616	GenBank	CDS	744406	744861	+	1	.	codon_start=1 db_xref=GI:237499693 db_xref=InterPro:IPR003731 inference='protein motif:PFAM:PF02579' locus_tag=Tola_0657 note='PFAM: Dinitrogenase iron-molybdenum cofactor biosynthesis protein; KEGG: kpe:KPK_1707 NifX protein' product='Dinitrogenase iron-molybdenum cofactor biosynthesis protein' protein_id=ACQ92286.1 transl_table=11
CP001616	GenBank	CDS	744906	745199	+	1	.	codon_start=1 db_xref=GI:237499694 db_xref=InterPro:IPR001450 db_xref=InterPro:IPR014283 db_xref=InterPro:IPR017900 inference='protein motif:TFAM:TIGR02936' locus_tag=Tola_0658 note='TIGRFAM: ferredoxin III, nif-specific; PFAM: 4Fe-4S ferredoxin iron-sulfur binding domain protein; KEGG: azo:azo0556 ferredoxin' product='ferredoxin III, nif-specific' protein_id=ACQ92287.1 transl_table=11
CP001616	GenBank	CDS	745281	746519	+	-1	.	codon_start=1 db_xref=GI:237499695 db_xref=InterPro:IPR000103 db_xref=InterPro:IPR000759 db_xref=InterPro:IPR001226 db_xref=InterPro:IPR003953 db_xref=InterPro:IPR004792 db_xref=InterPro:IPR006076 db_xref=InterPro:IPR013027 inference='protein motif:PFAM:PF03486' locus_tag=Tola_0659 note='PFAM: HI0933 family protein; FAD dependent oxidoreductase; fumarate reductase/succinate dehydrogenase flavopro…
CP001616	GenBank	CDS	746757	747107	+	1	.	codon_start=1 db_xref=GI:237499696 inference='similar to AA sequence:KEGG:BH3410' locus_tag=Tola_0660 note='KEGG: bha:BH3410 hypothetical protein' product='conserved hypothetical protein' protein_id=ACQ92289.1 transl_table=11
CP001616	GenBank	CDS	747132	748025	+	1	.	codon_start=1 db_xref=GI:237499697 db_xref=InterPro:IPR001075 db_xref=InterPro:IPR002871 db_xref=InterPro:IPR007419 db_xref=InterPro:IPR010238 inference='protein motif:TFAM:TIGR02000' locus_tag=Tola_0661 note='TIGRFAM: Fe-S cluster assembly protein NifU; PFAM: nitrogen-fixing NifU domain protein; BFD domain protein [2Fe-2S]-binding domain protein; KEGG: eca:ECA2946 nitrogen fixation protein' prod…
CP001616	GenBank	CDS	748037	749242	+	1	.	EC_number=2.8.1.7 codon_start=1 db_xref=GI:237499698 db_xref=InterPro:IPR000192 db_xref=InterPro:IPR001597 db_xref=InterPro:IPR017772 inference='protein motif:TFAM:TIGR03402' locus_tag=Tola_0662 note='KEGG: eca:ECA2945 cysteine desulfurase; TIGRFAM: cysteine desulfurase NifS; PFAM: aminotransferase class V; aromatic amino acid beta-eliminating lyase/threonine aldolase' product='cysteine desulfura…
CP001616	GenBank	CDS	749447	749740	+	-1	.	codon_start=1 db_xref=GI:237499699 db_xref=InterPro:IPR003756 inference='protein motif:PFAM:PF02604' locus_tag=Tola_0663 note='PFAM: protein of unknown function DUF172; KEGG: efe:EFER_2748 putative antitoxin of the YafO-YafN toxin-antitoxin system' product='protein of unknown function DUF172' protein_id=ACQ92292.1 transl_table=11
CP001616	GenBank	CDS	750133	750771	+	-1	.	codon_start=1 db_xref=GI:237499700 inference='ab initio prediction:Prodigal:1.4' locus_tag=Tola_0664 product='hypothetical protein' protein_id=ACQ92293.1 transl_table=11
CP001616	GenBank	CDS	750919	752790	+	-1	.	codon_start=1 db_xref=GI:237499701 inference='similar to AA sequence:KEGG:Shewmr4_2139' locus_tag=Tola_0665 note='KEGG: she:Shewmr4_2139 hypothetical protein' product='conserved hypothetical protein' protein_id=ACQ92294.1 transl_table=11
CP001616	GenBank	CDS	752884	753666	+	-1	.	codon_start=1 db_xref=GI:237499702 inference='ab initio prediction:Prodigal:1.4' locus_tag=Tola_0666 note='KEGG: hypothetical protein' product='hypothetical protein' protein_id=ACQ92295.1 transl_table=11
CP001616	GenBank	CDS	754229	755611	+	1	.	codon_start=1 db_xref=GI:237499703 db_xref=InterPro:IPR003593 db_xref=InterPro:IPR003714 db_xref=InterPro:IPR006596 inference='protein motif:PFAM:PF02562' locus_tag=Tola_0667 note='PFAM: PhoH family protein; SMART: Nucleotide binding protein PINc; AAA ATPase; KEGG: aha:AHA_0872 PhoH family protein' product='PhoH family protein' protein_id=ACQ92296.1 transl_table=11
CP001616	GenBank	CDS	755670	756365	+	-1	.	codon_start=1 db_xref=GI:237499704 db_xref=InterPro:IPR003439 db_xref=InterPro:IPR003593 db_xref=InterPro:IPR005968 db_xref=InterPro:IPR017871 inference='protein motif:TFAM:TIGR01277' locus_tag=Tola_0668 note='KEGG: asa:ASA_3417 ABC-type thiamine transporter, ATP binding protein; TIGRFAM: ABC transporter, ATPase subunit, ThiQ subfamily; PFAM: ABC transporter related; SMART: AAA ATPase' product='A…
CP001616	GenBank	CDS	756368	757975	+	-1	.	codon_start=1 db_xref=GI:237499705 db_xref=InterPro:IPR000515 db_xref=InterPro:IPR005947 inference='protein motif:TFAM:TIGR01253' locus_tag=Tola_0669 note='TIGRFAM: thiamine ABC transporter, inner membrane subunit; PFAM: binding-protein-dependent transport systems inner membrane component; KEGG: asa:ASA_3416 ABC-type thiamine transporter, permease protein' product='thiamine ABC transporter, inner…
CP001616	GenBank	CDS	757975	758976	+	-1	.	codon_start=1 db_xref=GI:237499706 db_xref=InterPro:IPR005948 db_xref=InterPro:IPR005967 db_xref=InterPro:IPR006059 inference='protein motif:TFAM:TIGR01276' locus_tag=Tola_0670 note='TIGRFAM: thiamine ABC transporter, periplasmic binding protein; ABC transporter, periplasmic binding protein, thiB subfamily; PFAM: extracellular solute-binding protein family 1; KEGG: asa:ASA_3415 ABC-type thiamine …
CP001616	GenBank	CDS	759200	759493	+	1	.	codon_start=1 db_xref=GI:237499707 db_xref=InterPro:IPR009875 inference='protein motif:PFAM:PF07238' locus_tag=Tola_0671 note='PFAM: type IV pilus assembly PilZ; KEGG: asa:ASA_3414 hypothetical protein' product='type IV pilus assembly PilZ' protein_id=ACQ92300.1 transl_table=11
CP001616	GenBank	CDS	759460	760452	+	-1	.	codon_start=1 db_xref=GI:237499708 inference='similar to AA sequence:KEGG:ASA_3413' locus_tag=Tola_0672 note='KEGG: asa:ASA_3413 hypothetical protein' product='conserved hypothetical protein' protein_id=ACQ92301.1 transl_table=11
CP001616	GenBank	CDS	760437	762146	+	-1	.	codon_start=1 db_xref=GI:237499709 db_xref=InterPro:IPR003439 db_xref=InterPro:IPR003593 db_xref=InterPro:IPR009248 db_xref=InterPro:IPR010509 db_xref=InterPro:IPR017871 db_xref=InterPro:IPR017940 inference='protein motif:PFAM:PF06472' locus_tag=Tola_0673 note='PFAM: ABC transporter domain protein; ABC transporter related; SbmABacA family protein; SMART: AAA ATPase; KEGG: bbt:BBta_1667 putative A…
CP001616	GenBank	CDS	762248	763021	+	-1	.	codon_start=1 db_xref=GI:237499710 db_xref=InterPro:IPR003439 db_xref=InterPro:IPR003593 db_xref=InterPro:IPR017871 inference='protein motif:PFAM:PF00005' locus_tag=Tola_0674 note='PFAM: ABC transporter related; SMART: AAA ATPase; KEGG: vsp:VS_II1067 ABC transporter, ATP-binding protein; enterobactin uptake' product='ABC transporter related' protein_id=ACQ92303.1 transl_table=11
CP001616	GenBank	CDS	763027	763977	+	-1	.	codon_start=1 db_xref=GI:237499711 db_xref=InterPro:IPR000522 inference='protein motif:PFAM:PF01032' locus_tag=Tola_0675 note='PFAM: transport system permease protein; KEGG: vsp:VS_II1068 ABC transporter, transmembrane protein; enterobactin uptake' product='transport system permease protein' protein_id=ACQ92304.1 transl_table=11
CP001616	GenBank	CDS	763970	764929	+	-1	.	codon_start=1 db_xref=GI:237499712 db_xref=InterPro:IPR000522 inference='protein motif:PFAM:PF01032' locus_tag=Tola_0676 note='PFAM: transport system permease protein; KEGG: vsp:VS_II1070 ABC transporter, transmembrane protein; enterobactin uptake' product='transport system permease protein' protein_id=ACQ92305.1 transl_table=11
CP001616	GenBank	CDS	764934	765866	+	-1	.	codon_start=1 db_xref=GI:237499713 db_xref=InterPro:IPR002491 inference='protein motif:PFAM:PF01497' locus_tag=Tola_0677 note='PFAM: periplasmic binding protein; KEGG: vsp:VS_II1071 ABC transporter, periplasmic susbtrate binding protein; enterobactin uptake' product='periplasmic binding protein' protein_id=ACQ92306.1 transl_table=11
CP001616	GenBank	CDS	765924	767849	+	-1	.	codon_start=1 db_xref=GI:237499714 db_xref=InterPro:IPR000531 db_xref=InterPro:IPR010917 db_xref=InterPro:IPR012910 inference='protein motif:PFAM:PF00593' locus_tag=Tola_0678 note='PFAM: TonB-dependent receptor; TonB-dependent receptor plug; KEGG: maq:Maqu_3532 TonB-dependent heme/hemoglobin receptor family protein' product='TonB-dependent receptor' protein_id=ACQ92307.1 transl_table=11
CP001616	GenBank	CDS	768082	768681	+	-1	.	codon_start=1 db_xref=GI:237499715 db_xref=InterPro:IPR000573 db_xref=InterPro:IPR004431 inference='protein motif:TFAM:TIGR00171' locus_tag=Tola_0679 note='TIGRFAM: 3-isopropylmalate dehydratase, small subunit; PFAM: aconitate hydratase domain protein; KEGG: aha:AHA_0879 isopropylmalate isomerase small subunit' product='3-isopropylmalate dehydratase, small subunit' protein_id=ACQ92308.1 transl_ta…
CP001616	GenBank	CDS	768693	770090	+	-1	.	codon_start=1 db_xref=GI:237499716 db_xref=InterPro:IPR001030 db_xref=InterPro:IPR004430 inference='protein motif:TFAM:TIGR00170' locus_tag=Tola_0680 note='TIGRFAM: 3-isopropylmalate dehydratase, large subunit; PFAM: aconitate hydratase domain protein; KEGG: vco:VC0395_A2067 isopropylmalate isomerase large subunit' product='3-isopropylmalate dehydratase, large subunit' protein_id=ACQ92309.1 trans…
CP001616	GenBank	CDS	770093	771187	+	-1	.	EC_number=1.1.1.85 codon_start=1 db_xref=GI:237499717 db_xref=InterPro:IPR001804 db_xref=InterPro:IPR004429 inference='protein motif:TFAM:TIGR00169' locus_tag=Tola_0681 note='KEGG: aha:AHA_0881 3-isopropylmalate dehydrogenase; TIGRFAM: 3-isopropylmalate dehydrogenase; PFAM: isocitrate/isopropylmalate dehydrogenase' product='3-isopropylmalate dehydrogenase' protein_id=ACQ92310.1 transl_table=11
CP001616	GenBank	CDS	771187	772752	+	-1	.	codon_start=1 db_xref=GI:237499718 db_xref=InterPro:IPR000891 db_xref=InterPro:IPR002034 db_xref=InterPro:IPR005671 db_xref=InterPro:IPR013709 inference='protein motif:TFAM:TIGR00973' locus_tag=Tola_0682 note='TIGRFAM: 2-isopropylmalate synthase; PFAM: pyruvate carboxyltransferase; LeuA allosteric (dimerisation) domain; KEGG: aha:AHA_0882 2-isopropylmalate synthase' product='2-isopropylmalate syn…
CP001616	GenBank	CDS	773189	774748	+	1	.	codon_start=1 db_xref=GI:237499719 db_xref=InterPro:IPR003846 inference='protein motif:PFAM:PF02696' locus_tag=Tola_0683 note='PFAM: protein of unknown function UPF0061; KEGG: mfa:Mfla_1788 hypothetical protein' product='protein of unknown function UPF0061' protein_id=ACQ92312.1 transl_table=11
CP001616	GenBank	CDS	774761	775783	+	-1	.	codon_start=1 db_xref=GI:237499720 db_xref=InterPro:IPR001279 inference='protein motif:PFAM:PF00753' locus_tag=Tola_0684 note='PFAM: beta-lactamase domain protein; KEGG: spe:Spro_0372 hypothetical protein' product='beta-lactamase domain protein' protein_id=ACQ92313.1 transl_table=11
CP001616	GenBank	CDS	775773	776435	+	-1	.	codon_start=1 db_xref=GI:237499721 inference='ab initio prediction:Prodigal:1.4' locus_tag=Tola_0685 note='KEGG: afw:Anae109_4237 hypothetical protein' product='hypothetical protein' protein_id=ACQ92314.1 transl_table=11
CP001616	GenBank	CDS	776460	777668	+	-1	.	codon_start=1 db_xref=GI:237499722 inference='similar to AA sequence:KEGG:ebA5327' locus_tag=Tola_0686 note='KEGG: eba:ebA5327 hypothetical protein' product='conserved hypothetical protein' protein_id=ACQ92315.1 transl_table=11
CP001616	GenBank	CDS	777809	778291	+	-1	.	codon_start=1 db_xref=GI:237499723 db_xref=InterPro:IPR009921 inference='protein motif:PFAM:PF07308' locus_tag=Tola_0687 note='PFAM: protein of unknown function DUF1456; KEGG: vsa:VSAL_I1323 hypothetical protein' product='protein of unknown function DUF1456' protein_id=ACQ92316.1 transl_table=11
CP001616	GenBank	CDS	778508	778846	+	-1	.	codon_start=1 db_xref=GI:237499724 db_xref=InterPro:IPR004624 db_xref=InterPro:IPR013987 db_xref=InterPro:IPR013988 inference='protein motif:TFAM:TIGR00686' locus_tag=Tola_0688 note='TIGRFAM: alkylphosphonate utilization operon protein PhnA; PFAM: PhnA protein; KEGG: dar:Daro_0570 PhnA protein' product='alkylphosphonate utilization operon protein PhnA' protein_id=ACQ92317.1 transl_table=11
CP001616	GenBank	CDS	778984	779211	+	-1	.	codon_start=1 db_xref=GI:237499725 db_xref=InterPro:IPR002942 inference='protein motif:PFAM:PF01479' locus_tag=Tola_0689 note='PFAM: RNA-binding S4 domain protein; KEGG: sdn:Sden_2510 RNA-binding S4' product='RNA-binding S4 domain protein' protein_id=ACQ92318.1 transl_table=11
CP001616	GenBank	CDS	779238	779729	+	-1	.	codon_start=1 db_xref=GI:237499726 inference='similar to AA sequence:KEGG:Daro_3622' locus_tag=Tola_0690 note='KEGG: dar:Daro_3622 hypothetical protein' product='conserved hypothetical protein' protein_id=ACQ92319.1 transl_table=11
CP001616	GenBank	CDS	779826	780101	+	-1	.	codon_start=1 db_xref=GI:237499727 db_xref=InterPro:IPR010718 inference='protein motif:PFAM:PF06961' locus_tag=Tola_0691 note='PFAM: protein of unknown function DUF1294; KEGG: neu:NE0717 cold shock DNA-binding domain-containing protein' product='protein of unknown function DUF1294' protein_id=ACQ92320.1 transl_table=11
CP001616	GenBank	CDS	780153	780548	+	-1	.	codon_start=1 db_xref=GI:237499728 db_xref=InterPro:IPR006913 inference='protein motif:PFAM:PF04828' locus_tag=Tola_0692 note='PFAM: glutathione-dependent formaldehyde-activating GFA; KEGG: mmw:Mmwyl1_2000 glutathione-dependent formaldehyde-activating GFA' product='glutathione-dependent formaldehyde-activating GFA' protein_id=ACQ92321.1 transl_table=11
CP001616	GenBank	CDS	780646	780930	+	-1	.	codon_start=1 db_xref=GI:237499729 inference='ab initio prediction:Prodigal:1.4' locus_tag=Tola_0693 product='hypothetical protein' protein_id=ACQ92322.1 transl_table=11
CP001616	GenBank	CDS	780984	781409	+	-1	.	codon_start=1 db_xref=GI:237499730 db_xref=InterPro:IPR006913 inference='protein motif:PFAM:PF04828' locus_tag=Tola_0694 note='PFAM: glutathione-dependent formaldehyde-activating GFA; KEGG: she:Shewmr4_2298 glutathione-dependent formaldehyde-activating, GFA' product='glutathione-dependent formaldehyde-activating GFA' protein_id=ACQ92323.1 transl_table=11
CP001616	GenBank	CDS	781427	781729	+	-1	.	codon_start=1 db_xref=GI:237499731 inference='similar to AA sequence:KEGG:YE2498' locus_tag=Tola_0695 note='KEGG: yen:YE2498 hypothetical protein' product='conserved hypothetical protein' protein_id=ACQ92324.1 transl_table=11
CP001616	GenBank	CDS	781740	782213	+	-1	.	codon_start=1 db_xref=GI:237499732 db_xref=InterPro:IPR014937 inference='protein motif:PFAM:PF08837' locus_tag=Tola_0696 note='PFAM: Protein of unknown function DUF1810; KEGG: rle:pRL110425 hypothetical protein' product='Protein of unknown function DUF1810' protein_id=ACQ92325.1 transl_table=11
CP001616	GenBank	CDS	782309	783019	+	-1	.	codon_start=1 db_xref=GI:237499733 inference='similar to AA sequence:KEGG:Rsph17025_3201' locus_tag=Tola_0697 note='KEGG: rsq:Rsph17025_3201 hypothetical protein' product='conserved hypothetical protein' protein_id=ACQ92326.1 transl_table=11
CP001616	GenBank	CDS	783012	783572	+	-1	.	codon_start=1 db_xref=GI:237499734 db_xref=InterPro:IPR000387 db_xref=InterPro:IPR003595 inference='protein motif:SMART:SM00404' locus_tag=Tola_0698 note='SMART: Protein-tyrosine phosphatase, catalytic; KEGG: rsq:Rsph17025_3200 hypothetical protein' product='dual specificity protein phosphatase' protein_id=ACQ92327.1 transl_table=11
CP001616	GenBank	CDS	783679	784425	+	-1	.	codon_start=1 db_xref=GI:237499735 db_xref=InterPro:IPR013216 db_xref=InterPro:IPR013217 inference='protein motif:PFAM:PF08241' locus_tag=Tola_0699 note='PFAM: Methyltransferase type 11; Methyltransferase type 12; KEGG: gme:Gmet_2793 hypothetical protein' product='Methyltransferase type 11' protein_id=ACQ92328.1 transl_table=11
CP001616	GenBank	CDS	784610	784879	+	1	.	codon_start=1 db_xref=GI:237499736 db_xref=InterPro:IPR014795 inference='protein motif:PFAM:PF08681' locus_tag=Tola_0700 note='PFAM: Protein of unknown function DUF1778; KEGG: ppr:PBPRB0880 hypothetical protein' product='Protein of unknown function DUF1778' protein_id=ACQ92329.1 transl_table=11
CP001616	GenBank	CDS	784879	785373	+	1	.	codon_start=1 db_xref=GI:237499737 db_xref=InterPro:IPR000182 inference='protein motif:PFAM:PF00583' locus_tag=Tola_0701 note='PFAM: GCN5-related N-acetyltransferase; KEGG: ppr:PBPRB0879 putative acetyltransferase' product='GCN5-related N-acetyltransferase' protein_id=ACQ92330.1 transl_table=11
CP001616	GenBank	CDS	785456	787222	+	-1	.	codon_start=1 db_xref=GI:237499738 inference='similar to AA sequence:KEGG:Tmz1t_0961' locus_tag=Tola_0702 note='KEGG: tmz:Tmz1t_0961 hypothetical protein' product='conserved hypothetical protein' protein_id=ACQ92331.1 transl_table=11
CP001616	GenBank	CDS	787328	788047	+	-1	.	codon_start=1 db_xref=GI:237499739 db_xref=InterPro:IPR001584 inference='protein motif:PFAM:PF00665' locus_tag=Tola_0703 note='PFAM: Integrase catalytic region; KEGG: vsp:VS_1873 transposase (orfB) of insertion sequence ISVisp1 ; IS3 family subgroup IS3' product='Integrase catalytic region' protein_id=ACQ92332.1 transl_table=11
CP001616	GenBank	CDS	788151	788495	+	-1	.	codon_start=1 db_xref=GI:237499740 db_xref=InterPro:IPR002514 inference='protein motif:PFAM:PF01527' locus_tag=Tola_0704 note='PFAM: transposase IS3/IS911 family protein; KEGG: abo:ABO_1787 transposase, OrfA' product='transposase IS3/IS911 family protein' protein_id=ACQ92333.1 transl_table=11
CP001616	GenBank	CDS	788570	789601	+	-1	.	codon_start=1 db_xref=GI:237499741 db_xref=InterPro:IPR000123 db_xref=InterPro:IPR000477 inference='protein motif:PFAM:PF00078' locus_tag=Tola_0705 note='PFAM: RNA-directed DNA polymerase (Reverse transcriptase); KEGG: mms:mma_0801 RNA-directed DNA polymerase' product='RNA-directed DNA polymerase (Reverse transcriptase)' protein_id=ACQ92334.1 transl_table=11
CP001616	GenBank	CDS	789830	790180	+	-1	.	codon_start=1 db_xref=GI:237499742 inference='ab initio prediction:Prodigal:1.4' locus_tag=Tola_0706 product='hypothetical protein' protein_id=ACQ92335.1 transl_table=11
CP001616	GenBank	CDS	790180	791037	+	-1	.	codon_start=1 db_xref=GI:237499743 db_xref=InterPro:IPR001427 inference='similar to AA sequence:KEGG:mma_0803' locus_tag=Tola_0707 note='KEGG: mms:mma_0803 hypothetical protein' product='conserved hypothetical protein' protein_id=ACQ92336.1 transl_table=11
CP001616	GenBank	CDS	792016	792171	+	1	.	codon_start=1 db_xref=GI:237499744 inference='ab initio prediction:Prodigal:1.4' locus_tag=Tola_0709 product='hypothetical protein' protein_id=ACQ92337.1 transl_table=11
CP001616	GenBank	CDS	792199	792600	+	-1	.	codon_start=1 db_xref=GI:237499745 inference='ab initio prediction:Prodigal:1.4' locus_tag=Tola_0710 note='KEGG: pen:PSEEN2605 hypothetical protein' product='hypothetical protein' protein_id=ACQ92338.1 transl_table=11
CP001616	GenBank	CDS	792772	793602	+	-1	.	codon_start=1 db_xref=GI:237499746 db_xref=InterPro:IPR000620 inference='protein motif:PFAM:PF00892' locus_tag=Tola_0711 note='PFAM: protein of unknown function DUF6 transmembrane; KEGG: aha:AHA_0045 hypothetical protein' product='protein of unknown function DUF6 transmembrane' protein_id=ACQ92339.1 transl_table=11
CP001616	GenBank	CDS	793864	794634	+	-1	.	codon_start=1 db_xref=GI:237499747 db_xref=InterPro:IPR011056 inference='protein motif:PFAM:PF00717' locus_tag=Tola_0712 note='PFAM: peptidase S24 and S26 domain protein; KEGG: son:SO_0641 prophage MuSo1, Cro/CI family transcriptional regulator' product='putative phage repressor' protein_id=ACQ92340.1 transl_table=11
CP001616	GenBank	CDS	794823	795047	+	1	.	codon_start=1 db_xref=GI:237499748 inference='ab initio prediction:Prodigal:1.4' locus_tag=Tola_0713 product='hypothetical protein' protein_id=ACQ92341.1 transl_table=11
CP001616	GenBank	CDS	795044	797269	+	1	.	codon_start=1 db_xref=GI:237499749 db_xref=InterPro:IPR001584 db_xref=InterPro:IPR003314 inference='protein motif:PFAM:PF00665' locus_tag=Tola_0714 note='PFAM: Integrase catalytic region; MuA-transposase/repressor protein CI DNA-binding; KEGG: sbm:Shew185_2068 integrase catalytic region' product='Integrase catalytic region' protein_id=ACQ92342.1 transl_table=11
CP001616	GenBank	CDS	797306	798031	+	1	.	codon_start=1 db_xref=GI:237499750 db_xref=InterPro:IPR003593 inference='protein motif:SMART:SM00382' locus_tag=Tola_0715 note='SMART: AAA ATPase; KEGG: son:SO_0644 prophage MuSo1, DNA transposition protein, putative' product='AAA ATPase' protein_id=ACQ92343.1 transl_table=11
CP001616	GenBank	CDS	798062	798661	+	1	.	codon_start=1 db_xref=GI:237499751 inference='similar to AA sequence:KEGG:SO_0645' locus_tag=Tola_0716 note='KEGG: son:SO_0645 hypothetical protein' product='conserved hypothetical protein' protein_id=ACQ92344.1 transl_table=11
CP001616	GenBank	CDS	798642	799205	+	1	.	codon_start=1 db_xref=GI:237499752 inference='similar to AA sequence:KEGG:SO_0646' locus_tag=Tola_0717 note='KEGG: son:SO_0646 hypothetical protein' product='conserved hypothetical protein' protein_id=ACQ92345.1 transl_table=11
CP001616	GenBank	CDS	799202	799432	+	1	.	codon_start=1 db_xref=GI:237499753 inference='ab initio prediction:Prodigal:1.4' locus_tag=Tola_0718 product='hypothetical protein' protein_id=ACQ92346.1 transl_table=11
CP001616	GenBank	CDS	799432	799659	+	1	.	codon_start=1 db_xref=GI:237499754 inference='ab initio prediction:Prodigal:1.4' locus_tag=Tola_0719 product='hypothetical protein' protein_id=ACQ92347.1 transl_table=11
CP001616	GenBank	CDS	799673	800290	+	1	.	codon_start=1 db_xref=GI:237499755 inference='similar to AA sequence:KEGG:Shew185_2073' locus_tag=Tola_0720 note='KEGG: sbm:Shew185_2073 hypothetical protein' product='conserved hypothetical protein' protein_id=ACQ92348.1 transl_table=11
CP001616	GenBank	CDS	800293	800475	+	1	.	codon_start=1 db_xref=GI:237499756 inference='ab initio prediction:Prodigal:1.4' locus_tag=Tola_0721 note='KEGG: ypy:YPK_1203 hypothetical protein' product='hypothetical protein' protein_id=ACQ92349.1 transl_table=11
CP001616	GenBank	CDS	800490	800765	+	1	.	codon_start=1 db_xref=GI:237499757 db_xref=InterPro:IPR000119 inference='protein motif:PFAM:PF00216' locus_tag=Tola_0722 note='PFAM: histone family protein DNA-binding protein; SMART: histone family protein DNA-binding protein; KEGG: mfa:Mfla_2724 histone-like DNA-binding protein' product='histone family protein DNA-binding protein' protein_id=ACQ92350.1 transl_table=11
CP001616	GenBank	CDS	800856	801248	+	1	.	codon_start=1 db_xref=GI:237499758 inference='ab initio prediction:Prodigal:1.4' locus_tag=Tola_0723 product='hypothetical protein' protein_id=ACQ92351.1 transl_table=11
CP001616	GenBank	CDS	801245	801778	+	1	.	codon_start=1 db_xref=GI:237499759 inference='similar to AA sequence:KEGG:YPK_0206' locus_tag=Tola_0724 note='KEGG: ypy:YPK_0206 hypothetical protein' product='conserved hypothetical protein' protein_id=ACQ92352.1 transl_table=11
CP001616	GenBank	CDS	801775	802461	+	1	.	codon_start=1 db_xref=GI:237499760 inference='similar to AA sequence:KEGG:HD0105' locus_tag=Tola_0725 note='KEGG: hdu:HD0105 hypothetical protein' product='conserved hypothetical protein' protein_id=ACQ92353.1 transl_table=11
CP001616	GenBank	CDS	802458	802637	+	1	.	codon_start=1 db_xref=GI:237499761 inference='ab initio prediction:Prodigal:1.4' locus_tag=Tola_0726 product='hypothetical protein' protein_id=ACQ92354.1 transl_table=11
CP001616	GenBank	CDS	802774	802983	+	1	.	codon_start=1 db_xref=GI:237499762 inference='ab initio prediction:Prodigal:1.4' locus_tag=Tola_0727 product='hypothetical protein' protein_id=ACQ92355.1 transl_table=11
CP001616	GenBank	CDS	802964	803554	+	1	.	codon_start=1 db_xref=GI:237499763 db_xref=InterPro:IPR009363 inference='protein motif:PFAM:PF06252' locus_tag=Tola_0728 note='PFAM: protein of unknown function DUF1018; KEGG: sbm:Shew185_2076 hypothetical protein' product='protein of unknown function DUF1018' protein_id=ACQ92356.1 transl_table=11
CP001616	GenBank	CDS	803650	804072	+	1	.	codon_start=1 db_xref=GI:237499764 db_xref=InterPro:IPR014875 inference='protein motif:PFAM:PF08765' locus_tag=Tola_0729 note='PFAM: Mor transcription activator domain protein; KEGG: ecy:ECSE_2596 putative phage transcription regulator' product='Mor transcription activator domain protein' protein_id=ACQ92357.1 transl_table=11
CP001616	GenBank	CDS	804179	804658	+	1	.	codon_start=1 db_xref=GI:237499765 inference='similar to AA sequence:KEGG:Tgr7_0379' locus_tag=Tola_0730 note='KEGG: tgr:Tgr7_0379 hypothetical protein' product='conserved hypothetical protein' protein_id=ACQ92358.1 transl_table=11
CP001616	GenBank	CDS	804742	805287	+	1	.	codon_start=1 db_xref=GI:237499766 db_xref=InterPro:IPR008565 inference='protein motif:PFAM:PF05838' locus_tag=Tola_0731 note='PFAM: protein of unknown function DUF847; KEGG: ecy:ECSE_2598 hypothetical protein' product='protein of unknown function DUF847' protein_id=ACQ92359.1 transl_table=11
CP001616	GenBank	CDS	805289	805531	+	1	.	codon_start=1 db_xref=GI:237499767 inference='similar to AA sequence:KEGG:Sbal195_2128' locus_tag=Tola_0732 note='KEGG: sbn:Sbal195_2128 hypothetical protein' product='conserved hypothetical protein' protein_id=ACQ92360.1 transl_table=11
CP001616	GenBank	CDS	805521	805799	+	1	.	codon_start=1 db_xref=GI:237499768 inference='ab initio prediction:Prodigal:1.4' locus_tag=Tola_0733 note='KEGG: mes:Meso_0892 hypothetical protein' product='hypothetical protein' protein_id=ACQ92361.1 transl_table=11
CP001616	GenBank	CDS	805799	806029	+	1	.	codon_start=1 db_xref=GI:237499769 db_xref=InterPro:IPR000962 db_xref=InterPro:IPR012783 inference='protein motif:TFAM:TIGR02419' locus_tag=Tola_0734 note='TIGRFAM: phage/conjugal plasmid C-4 type zinc finger protein, TraR family; PFAM: zinc finger DksA/TraR C4-type; KEGG: pst:PSPTO_3419 C4-type zinc finger DksA/TraR family protein' product='transcriptional regulator, TraR/DksA family' protein_id…
CP001616	GenBank	CDS	806013	806315	+	1	.	codon_start=1 db_xref=GI:237499770 inference='similar to AA sequence:KEGG:SO_2675' locus_tag=Tola_0735 note='KEGG: son:SO_2675 hypothetical protein' product='conserved hypothetical protein' protein_id=ACQ92363.1 transl_table=11
CP001616	GenBank	CDS	806312	806602	+	1	.	codon_start=1 db_xref=GI:237499771 inference='similar to AA sequence:KEGG:ECs4967' locus_tag=Tola_0736 note='KEGG: ecs:ECs4967 hypothetical protein' product='conserved hypothetical protein' protein_id=ACQ92364.1 transl_table=11
CP001616	GenBank	CDS	806696	807271	+	1	.	codon_start=1 db_xref=GI:237499772 inference='similar to AA sequence:KEGG:ECSE_2592' locus_tag=Tola_0737 note='KEGG: ecy:ECSE_2592 hypothetical protein' product='conserved hypothetical protein' protein_id=ACQ92365.1 transl_table=11
CP001616	GenBank	CDS	807271	808803	+	1	.	codon_start=1 db_xref=GI:237499773 inference='similar to AA sequence:KEGG:SO_2679' locus_tag=Tola_0738 note='KEGG: son:SO_2679 prophage MuSo2, portal protein, putative' product='prophage MuSo2, portal protein, putative' protein_id=ACQ92366.1 transl_table=11
CP001616	GenBank	CDS	808803	810368	+	1	.	codon_start=1 db_xref=GI:237499774 db_xref=InterPro:IPR009279 inference='protein motif:PFAM:PF06074' locus_tag=Tola_0739 note='PFAM: protein of unknown function DUF935; KEGG: hdu:HD0124 Mu-like phage GP29' product='protein of unknown function DUF935' protein_id=ACQ92367.1 transl_table=11
CP001616	GenBank	CDS	810368	811834	+	1	.	codon_start=1 db_xref=GI:237499775 inference='ab initio prediction:Prodigal:1.4' locus_tag=Tola_0740 note='KEGG: tgr:Tgr7_1640 F protein (gpF) (protein GP30)' product='hypothetical protein' protein_id=ACQ92368.1 transl_table=11
CP001616	GenBank	CDS	811834	812028	+	1	.	codon_start=1 db_xref=GI:237499776 inference='similar to AA sequence:KEGG:PBPRB0087' locus_tag=Tola_0741 note='KEGG: ppr:PBPRB0087 hypothetical protein' product='conserved hypothetical protein' protein_id=ACQ92369.1 transl_table=11
CP001616	GenBank	CDS	812028	812462	+	1	.	codon_start=1 db_xref=GI:237499777 db_xref=InterPro:IPR006522 inference='protein motif:TFAM:TIGR01635' locus_tag=Tola_0742 note='TIGRFAM: phage virion morphogenesis protein; KEGG: hdu:HD1558 bacteriophage Mu G-like protein' product='phage virion morphogenesis protein' protein_id=ACQ92370.1 transl_table=11
CP001616	GenBank	CDS	812688	813836	+	1	.	codon_start=1 db_xref=GI:237499778 inference='similar to AA sequence:KEGG:HI1504' locus_tag=Tola_0743 note='KEGG: hin:HI1504 I protein' product='I protein' protein_id=ACQ92371.1 transl_table=11
CP001616	GenBank	CDS	813836	814744	+	1	.	codon_start=1 db_xref=GI:237499779 inference='similar to AA sequence:KEGG:ECSE_2584' locus_tag=Tola_0744 note='KEGG: ecy:ECSE_2584 putative phage major head subunit' product='putative phage major head subunit' protein_id=ACQ92372.1 transl_table=11
CP001616	GenBank	CDS	814785	815090	+	1	.	codon_start=1 db_xref=GI:237499780 inference='ab initio prediction:Prodigal:1.4' locus_tag=Tola_0745 product='hypothetical protein' protein_id=ACQ92373.1 transl_table=11
CP001616	GenBank	CDS	815090	815509	+	1	.	codon_start=1 db_xref=GI:237499781 db_xref=InterPro:IPR009752 inference='protein motif:PFAM:PF07030' locus_tag=Tola_0746 note='PFAM: protein of unknown function DUF1320; KEGG: tgr:Tgr7_1635 hypothetical protein' product='protein of unknown function DUF1320' protein_id=ACQ92374.1 transl_table=11
CP001616	GenBank	CDS	815506	815934	+	1	.	codon_start=1 db_xref=GI:237499782 inference='similar to AA sequence:KEGG:SO_0678' locus_tag=Tola_0747 note='KEGG: son:SO_0678 hypothetical protein' product='conserved hypothetical protein' protein_id=ACQ92375.1 transl_table=11
CP001616	GenBank	CDS	815931	816683	+	1	.	codon_start=1 db_xref=GI:237499783 inference='similar to AA sequence:KEGG:SO_0679' locus_tag=Tola_0748 note='KEGG: son:SO_0679 hypothetical protein' product='conserved hypothetical protein' protein_id=ACQ92376.1 transl_table=11
CP001616	GenBank	CDS	816818	820255	+	1	.	codon_start=1 db_xref=GI:237499784 db_xref=InterPro:IPR013491 inference='protein motif:TFAM:TIGR02675' locus_tag=Tola_0749 note='TIGRFAM: phage tape measure protein; KEGG: sbm:Shew185_2103 phage tape measure protein' product='phage tape measure protein' protein_id=ACQ92377.1 transl_table=11
CP001616	GenBank	CDS	820308	820712	+	1	.	codon_start=1 db_xref=GI:237499785 inference='similar to AA sequence:KEGG:RSc0874' locus_tag=Tola_0750 note='KEGG: rso:RSc0874 hypothetical protein' product='conserved hypothetical protein' protein_id=ACQ92378.1 transl_table=11
CP001616	GenBank	CDS	820709	822208	+	1	.	codon_start=1 db_xref=GI:237499786 inference='similar to AA sequence:KEGG:RSc0875' locus_tag=Tola_0751 note='KEGG: rso:RSc0875 putative transmembrane protein' product='putative transmembrane protein' protein_id=ACQ92379.1 transl_table=11
CP001616	GenBank	CDS	822220	824358	+	1	.	codon_start=1 db_xref=GI:237499787 inference='similar to AA sequence:KEGG:RSc0875' locus_tag=Tola_0752 note='KEGG: rso:RSc0875 putative transmembrane protein' product='putative transmembrane protein' protein_id=ACQ92380.1 transl_table=11
CP001616	GenBank	CDS	824371	824568	+	1	.	codon_start=1 db_xref=GI:237499788 inference='ab initio prediction:Prodigal:1.4' locus_tag=Tola_0753 product='hypothetical protein' protein_id=ACQ92381.1 transl_table=11
CP001616	GenBank	CDS	824584	825765	+	1	.	codon_start=1 db_xref=GI:237499789 inference='similar to AA sequence:KEGG:MCA2673' locus_tag=Tola_0754 note='KEGG: mca:MCA2673 hypothetical protein' product='conserved hypothetical protein' protein_id=ACQ92382.1 transl_table=11
CP001616	GenBank	CDS	825762	826736	+	1	.	codon_start=1 db_xref=GI:237499790 inference='ab initio prediction:Prodigal:1.4' locus_tag=Tola_0755 note='KEGG: mca:MCA2674 hypothetical protein' product='hypothetical protein' protein_id=ACQ92383.1 transl_table=11
CP001616	GenBank	CDS	826733	827137	+	1	.	codon_start=1 db_xref=GI:237499791 inference='similar to AA sequence:KEGG:RSc0878' locus_tag=Tola_0756 note='KEGG: rso:RSc0878 hypothetical protein' product='conserved hypothetical protein' protein_id=ACQ92384.1 transl_table=11
CP001616	GenBank	CDS	827141	829180	+	1	.	codon_start=1 db_xref=GI:237499792 inference='similar to AA sequence:KEGG:ASA_1680' locus_tag=Tola_0757 note='KEGG: asa:ASA_1680 hypothetical protein' product='conserved hypothetical protein' protein_id=ACQ92385.1 transl_table=11
CP001616	GenBank	CDS	829190	829423	+	1	.	codon_start=1 db_xref=GI:237499793 inference='similar to AA sequence:KEGG:ASA_1681' locus_tag=Tola_0758 note='KEGG: asa:ASA_1681 hypothetical protein' product='conserved hypothetical protein' protein_id=ACQ92386.1 transl_table=11
CP001616	GenBank	gene	829640	829716	+	-1	.	locus_tag=Tola_R0027 note=tRNA-Pro4
CP001616	GenBank	tRNA	829640	829716	+	-1	.	locus_tag=Tola_R0027 product=tRNA-Pro
CP001616	GenBank	CDS	829825	831174	+	-1	.	codon_start=1 db_xref=GI:237499794 db_xref=InterPro:IPR002195 db_xref=InterPro:IPR006680 inference='protein motif:PFAM:PF01979' locus_tag=Tola_0759 note='PFAM: amidohydrolase; KEGG: aha:AHA_2602 dihydroorotase' product=amidohydrolase protein_id=ACQ92387.1 transl_table=11
CP001616	GenBank	CDS	831264	832142	+	1	.	codon_start=1 db_xref=GI:237499795 inference='similar to AA sequence:KEGG:PBPRB0335' locus_tag=Tola_0760 note='KEGG: ppr:PBPRB0335 hypothetical protein' product='conserved hypothetical protein' protein_id=ACQ92388.1 transl_table=11
CP001616	GenBank	CDS	832240	832596	+	1	.	codon_start=1 db_xref=GI:237499796 db_xref=InterPro:IPR001310 inference='protein motif:PFAM:PF01230' locus_tag=Tola_0761 note='PFAM: histidine triad (HIT) protein; KEGG: hso:HS_1134 HIT-like protein' product='histidine triad (HIT) protein' protein_id=ACQ92389.1 transl_table=11
CP001616	GenBank	CDS	832596	833189	+	1	.	codon_start=1 db_xref=GI:237499797 inference='similar to AA sequence:KEGG:AHA_2596' locus_tag=Tola_0762 note='KEGG: aha:AHA_2596 hypothetical protein' product='conserved hypothetical protein' protein_id=ACQ92390.1 transl_table=11
CP001616	GenBank	CDS	833186	834016	+	1	.	codon_start=1 db_xref=GI:237499798 db_xref=InterPro:IPR002573 db_xref=InterPro:IPR002575 inference='protein motif:PFAM:PF01636' locus_tag=Tola_0763 note='PFAM: aminoglycoside phosphotransferase; Choline/ethanolamine kinase; KEGG: asa:ASA_1716 hypothetical protein' product='aminoglycoside phosphotransferase' protein_id=ACQ92391.1 transl_table=11
CP001616	GenBank	CDS	834074	834406	+	-1	.	codon_start=1 db_xref=GI:237499799 db_xref=InterPro:IPR003489 inference='protein motif:TFAM:TIGR00741' locus_tag=Tola_0764 note='TIGRFAM: ribosomal subunit interface protein; PFAM: sigma 54 modulation protein/ribosomal protein S30EA; KEGG: asa:ASA_2799 ribosome-associated protein Y' product='sigma 54 modulation protein/ribosomal protein S30EA' protein_id=ACQ92392.1 transl_table=11
CP001616	GenBank	CDS	834735	836648	+	1	.	codon_start=1 db_xref=GI:237499800 db_xref=InterPro:IPR008258 inference='protein motif:PFAM:PF01464' locus_tag=Tola_0765 note='PFAM: Lytic transglycosylase catalytic; KEGG: aha:AHA_1560 soluble lytic murein transglycosylase' product='Lytic transglycosylase catalytic' protein_id=ACQ92393.1 transl_table=11
CP001616	GenBank	CDS	836664	837476	+	1	.	codon_start=1 db_xref=GI:237499801 db_xref=InterPro:IPR001509 inference='protein motif:PFAM:PF01370' locus_tag=Tola_0766 note='PFAM: NAD-dependent epimerase/dehydratase; KEGG: asa:ASA_2795 hypothetical protein' product='NAD-dependent epimerase/dehydratase' protein_id=ACQ92394.1 transl_table=11
CP001616	GenBank	CDS	837476	838321	+	1	.	codon_start=1 db_xref=GI:237499802 db_xref=InterPro:IPR005135 inference='protein motif:PFAM:PF03372' locus_tag=Tola_0767 note='PFAM: Endonuclease/exonuclease/phosphatase; KEGG: asa:ASA_2792 hypothetical protein' product=Endonuclease/exonuclease/phosphatase protein_id=ACQ92395.1 transl_table=11
CP001616	GenBank	CDS	838431	840731	+	1	.	codon_start=1 db_xref=GI:237499803 db_xref=InterPro:IPR005839 db_xref=InterPro:IPR006638 db_xref=InterPro:IPR007197 db_xref=InterPro:IPR013704 inference='protein motif:PFAM:PF08497' locus_tag=Tola_0768 note='PFAM: Radical SAM domain protein; Radical SAM domain protein; SMART: Elongator protein 3/MiaB/NifB; KEGG: aha:AHA_1290 radical SAM domain-containing protein' product='Radical SAM domain prote…
CP001616	GenBank	CDS	840866	841348	+	1	.	codon_start=1 db_xref=GI:237499804 db_xref=InterPro:IPR003825 inference='protein motif:PFAM:PF02674' locus_tag=Tola_0769 note='PFAM: Colicin V production protein; KEGG: aha:AHA_1869 CvpA family protein' product='Colicin V production protein' protein_id=ACQ92397.1 transl_table=11
CP001616	GenBank	CDS	841376	842899	+	1	.	codon_start=1 db_xref=GI:237499805 db_xref=InterPro:IPR000583 db_xref=InterPro:IPR000836 db_xref=InterPro:IPR005854 inference='protein motif:TFAM:TIGR01134' locus_tag=Tola_0770 note='TIGRFAM: amidophosphoribosyltransferase; PFAM: glutamine amidotransferase class-II; phosphoribosyltransferase; KEGG: aha:AHA_1870 amidophosphoribosyltransferase' product=amidophosphoribosyltransferase protein_id=ACQ9…
CP001616	GenBank	CDS	842936	843253	+	-1	.	codon_start=1 db_xref=GI:237499806 inference='similar to AA sequence:KEGG:azo1677' locus_tag=Tola_0771 note='KEGG: azo:azo1677 hypothetical protein' product='conserved hypothetical protein' protein_id=ACQ92399.1 transl_table=11
CP001616	GenBank	CDS	843417	844196	+	-1	.	codon_start=1 db_xref=GI:237499807 db_xref=InterPro:IPR003689 inference='protein motif:PFAM:PF02535' locus_tag=Tola_0772 note='PFAM: zinc/iron permease; KEGG: dsh:Dshi_3953 zinc/iron permease' product='zinc/iron permease' protein_id=ACQ92400.1 transl_table=11
CP001616	GenBank	CDS	844249	844725	+	-1	.	codon_start=1 db_xref=GI:237499808 db_xref=InterPro:IPR002177 db_xref=InterPro:IPR008331 inference='protein motif:PFAM:PF00210' locus_tag=Tola_0773 note='PFAM: Ferritin Dps family protein; KEGG: bba:Bd1236 DNA-binding stress protein' product='Ferritin Dps family protein' protein_id=ACQ92401.1 transl_table=11
CP001616	GenBank	CDS	844930	845337	+	-1	.	codon_start=1 db_xref=GI:237499809 db_xref=InterPro:IPR009315 inference='protein motif:PFAM:PF06146' locus_tag=Tola_0774 note='PFAM: phosphate-starvation-inducible E; KEGG: tgr:Tgr7_1458 phosphate-starvation-inducible E' product='phosphate-starvation-inducible E' protein_id=ACQ92402.1 transl_table=11
CP001616	GenBank	CDS	845510	846511	+	1	.	codon_start=1 db_xref=GI:237499810 db_xref=InterPro:IPR000843 db_xref=InterPro:IPR001761 inference='protein motif:PFAM:PF00532' locus_tag=Tola_0775 note='PFAM: periplasmic binding protein/LacI transcriptional regulator; regulatory protein LacI; SMART: regulatory protein LacI; KEGG: sbp:Sbal223_3980 transcriptional regulator, LacI family' product='transcriptional regulator, LacI family' protein_id…
CP001616	GenBank	CDS	846696	847343	+	-1	.	codon_start=1 db_xref=GI:237499811 db_xref=InterPro:IPR000887 inference='protein motif:TFAM:TIGR01182' locus_tag=Tola_0776 note='TIGRFAM: 2-dehydro-3-deoxyphosphogluconate aldolase/4-hydroxy-2-oxoglutarate aldolase; PFAM: KDPG and KHG aldolase; KEGG: pin:Ping_2930 2-dehydro-3-deoxyphosphogluconate aldolase/4-hydroxy-2-oxoglutarate aldolase' product='2-dehydro-3-deoxyphosphogluconate aldolase/4-hy…
CP001616	GenBank	CDS	847362	849170	+	-1	.	EC_number=4.2.1.12 codon_start=1 db_xref=GI:237499812 db_xref=InterPro:IPR000581 db_xref=InterPro:IPR004786 inference='protein motif:TFAM:TIGR01196' locus_tag=Tola_0777 note='KEGG: asa:ASA_4109 phosphogluconate dehydratase; TIGRFAM: 6-phosphogluconate dehydratase; PFAM: dihydroxy-acid and 6-phosphogluconate dehydratase' product='6-phosphogluconate dehydratase' protein_id=ACQ92405.1 transl_table=11
CP001616	GenBank	CDS	849158	849682	+	-1	.	EC_number=2.7.1.12 codon_start=1 db_xref=GI:237499813 db_xref=InterPro:IPR000623 db_xref=InterPro:IPR006001 inference='protein motif:TFAM:TIGR01313' locus_tag=Tola_0778 note='KEGG: yen:YE4020 putative gluconokinase; TIGRFAM: carbohydrate kinase, thermoresistant glucokinase family; PFAM: shikimate kinase' product='carbohydrate kinase, thermoresistant glucokinase family' protein_id=ACQ92406.1 trans…
CP001616	GenBank	CDS	849929	851245	+	1	.	codon_start=1 db_xref=GI:237499814 db_xref=InterPro:IPR003474 db_xref=InterPro:IPR004680 inference='protein motif:TFAM:TIGR00791' locus_tag=Tola_0779 note='TIGRFAM: gluconate transporter; PFAM: Gluconate transporter; Citrate transporter; KEGG: yen:YE4021 putative gluconate permease' product='gluconate transporter' protein_id=ACQ92407.1 transl_table=11
CP001616	GenBank	CDS	851354	851527	+	1	.	codon_start=1 db_xref=GI:237499815 inference='ab initio prediction:Prodigal:1.4' locus_tag=Tola_0780 product='hypothetical protein' protein_id=ACQ92408.1 transl_table=11
CP001616	GenBank	CDS	851520	853073	+	1	.	codon_start=1 db_xref=GI:237499816 db_xref=InterPro:IPR000644 db_xref=InterPro:IPR005170 db_xref=InterPro:IPR005496 inference='protein motif:PFAM:PF03741' locus_tag=Tola_0781 note='PFAM: Integral membrane protein TerC; CBS domain containing protein; transporter-associated region; SMART: CBS domain containing protein; KEGG: pfl:PFL_3597 CBS/transporter associated domain-containing protein' product…
CP001616	GenBank	CDS	853092	854867	+	1	.	codon_start=1 db_xref=GI:237499817 inference='similar to AA sequence:KEGG:AHA_1915' locus_tag=Tola_0782 note='KEGG: aha:AHA_1915 hypothetical protein' product='conserved hypothetical protein' protein_id=ACQ92410.1 transl_table=11
CP001616	GenBank	CDS	854935	855903	+	-1	.	codon_start=1 db_xref=GI:237499818 db_xref=InterPro:IPR011758 db_xref=InterPro:IPR011761 inference='protein motif:TFAM:TIGR02291' locus_tag=Tola_0783 note='TIGRFAM: alpha-L-glutamate ligase-like protein; KEGG: asa:ASA_2850 hypothetical protein' product='alpha-L-glutamate ligase-like protein' protein_id=ACQ92411.1 transl_table=11
CP001616	GenBank	CDS	855908	857419	+	-1	.	codon_start=1 db_xref=GI:237499819 inference='similar to AA sequence:KEGG:AHA_1516' locus_tag=Tola_0784 note='KEGG: aha:AHA_1516 gonadoliberin III-related protein' product='gonadoliberin III-related protein' protein_id=ACQ92412.1 transl_table=11
CP001616	GenBank	CDS	857428	858453	+	-1	.	codon_start=1 db_xref=GI:237499820 db_xref=InterPro:IPR008503 inference='protein motif:PFAM:PF05618' locus_tag=Tola_0785 note='PFAM: protein of unknown function DUF785; KEGG: asa:ASA_2848 ATP-dependent Zn protease' product='protein of unknown function DUF785' protein_id=ACQ92413.1 transl_table=11
CP001616	GenBank	CDS	858518	859498	+	-1	.	codon_start=1 db_xref=GI:237499821 db_xref=InterPro:IPR010017 db_xref=InterPro:IPR013216 db_xref=InterPro:IPR013217 inference='protein motif:TFAM:TIGR00452' locus_tag=Tola_0786 note='TIGRFAM: methyltransferase; PFAM: methyltransferase putative; Methyltransferase type 12; Methyltransferase type 11; KEGG: aha:AHA_1518 methyltransferase, putative' product=methyltransferase protein_id=ACQ92414.1 tran…
CP001616	GenBank	CDS	859495	860235	+	-1	.	codon_start=1 db_xref=GI:237499822 db_xref=InterPro:IPR005271 db_xref=InterPro:IPR013216 db_xref=InterPro:IPR013217 inference='protein motif:TFAM:TIGR00740' locus_tag=Tola_0787 note='TIGRFAM: methyltransferase; PFAM: Methyltransferase type 12; Methyltransferase type 11; KEGG: asa:ASA_2846 methyltransferase, putative' product=methyltransferase protein_id=ACQ92415.1 transl_table=11
CP001616	GenBank	CDS	860378	861556	+	1	.	codon_start=1 db_xref=GI:237499823 db_xref=InterPro:IPR002938 db_xref=InterPro:IPR003042 db_xref=InterPro:IPR006076 db_xref=InterPro:IPR010971 db_xref=InterPro:IPR013027 inference='protein motif:TFAM:TIGR01988' locus_tag=Tola_0788 note='TIGRFAM: Ubiquinone biosynthesis hydroxylase, UbiH/UbiF/VisC/COQ6 family; PFAM: monooxygenase FAD-binding; FAD dependent oxidoreductase; KEGG: aha:AHA_3240 2-octa…
CP001616	GenBank	CDS	861545	862435	+	-1	.	codon_start=1 db_xref=GI:237499824 db_xref=InterPro:IPR000847 db_xref=InterPro:IPR005119 inference='protein motif:PFAM:PF03466' locus_tag=Tola_0789 note='PFAM: LysR substrate-binding; regulatory protein LysR; KEGG: ecw:EcE24377A_2454 putative DNA-binding transcriptional regulator' product='transcriptional regulator, LysR family' protein_id=ACQ92417.1 transl_table=11
CP001616	GenBank	CDS	862626	863228	+	1	.	codon_start=1 db_xref=GI:237499825 db_xref=InterPro:IPR004045 db_xref=InterPro:IPR004046 inference='protein motif:PFAM:PF00043' locus_tag=Tola_0790 note='PFAM: Glutathione S-transferase domain; KEGG: bxe:Bxe_C1190 glutathione S-transferase (BphK)' product='Glutathione S-transferase domain protein' protein_id=ACQ92418.1 transl_table=11
CP001616	GenBank	CDS	863348	865789	+	1	.	codon_start=1 db_xref=GI:237499826 db_xref=InterPro:IPR001650 db_xref=InterPro:IPR007502 db_xref=InterPro:IPR010225 db_xref=InterPro:IPR011545 db_xref=InterPro:IPR013689 db_xref=InterPro:IPR014001 db_xref=InterPro:IPR014021 inference='protein motif:TFAM:TIGR01970' locus_tag=Tola_0791 note='KEGG: aha:AHA_3531 ATP-dependent helicase HrpB; TIGRFAM: ATP-dependent helicase HrpB; PFAM: Helicase ATP-dep…
CP001616	GenBank	CDS	865806	868109	+	1	.	codon_start=1 db_xref=GI:237499827 db_xref=InterPro:IPR001264 db_xref=InterPro:IPR001460 db_xref=InterPro:IPR011813 inference='protein motif:TFAM:TIGR02071' locus_tag=Tola_0792 note='TIGRFAM: penicillin-binding protein 1B; PFAM: glycosyl transferase family 51; penicillin-binding protein transpeptidase; KEGG: aha:AHA_3530 penicillin-binding protein 1B' product='penicillin-binding protein 1B' prote…
CP001616	GenBank	CDS	868255	868821	+	-1	.	codon_start=1 db_xref=GI:237499828 db_xref=InterPro:IPR002818 db_xref=InterPro:IPR006287 inference='protein motif:TFAM:TIGR01383' locus_tag=Tola_0793 note='TIGRFAM: DJ-1 family protein; PFAM: ThiJ/PfpI domain protein; KEGG: aha:AHA_1127 4-methyl-5(B-hydroxyethyl)-thiazole monophosphate biosynthesis enzyme' product='DJ-1 family protein' protein_id=ACQ92421.1 transl_table=11
CP001616	GenBank	CDS	868830	869735	+	-1	.	EC_number=1.1.1.169 codon_start=1 db_xref=GI:237499829 db_xref=InterPro:IPR003710 db_xref=InterPro:IPR013332 db_xref=InterPro:IPR013752 inference='protein motif:TFAM:TIGR00745' locus_tag=Tola_0794 note='KEGG: aha:AHA_1128 2-dehydropantoate 2-reductase; TIGRFAM: 2-dehydropantoate 2-reductase; PFAM: Ketopantoate reductase ApbA/PanE domain protein' product='2-dehydropantoate 2-reductase' protein_id=…
CP001616	GenBank	CDS	869876	870358	+	1	.	codon_start=1 db_xref=GI:237499830 db_xref=InterPro:IPR007551 inference='protein motif:PFAM:PF04461' locus_tag=Tola_0795 note='PFAM: protein of unknown function DUF520; KEGG: asa:ASA_3207 nucleotide-binding protein' product='protein of unknown function DUF520' protein_id=ACQ92423.1 transl_table=11
CP001616	GenBank	CDS	870434	871672	+	1	.	codon_start=1 db_xref=GI:237499831 db_xref=InterPro:IPR004752 db_xref=InterPro:IPR011701 inference='protein motif:TFAM:TIGR00901' locus_tag=Tola_0796 note='TIGRFAM: AmpG-related permease; PFAM: major facilitator superfamily MFS_1; KEGG: dar:Daro_0128 major facilitator transporter' product='AmpG-related permease' protein_id=ACQ92424.1 transl_table=11
CP001616	GenBank	CDS	871731	872285	+	-1	.	codon_start=1 db_xref=GI:237499832 db_xref=InterPro:IPR002130 inference='protein motif:PFAM:PF00160' locus_tag=Tola_0797 note='PFAM: peptidyl-prolyl cis-trans isomerase cyclophilin type; KEGG: aha:AHA_1132 peptidyl-prolyl cis-trans isomerase B' product='peptidyl-prolyl cis-trans isomerase cyclophilin type' protein_id=ACQ92425.1 transl_table=11
CP001616	GenBank	CDS	872285	872857	+	-1	.	codon_start=1 db_xref=GI:237499833 db_xref=InterPro:IPR005619 inference='protein motif:PFAM:PF03923' locus_tag=Tola_0798 note='PFAM: Uncharacterized lipoprotein; KEGG: aha:AHA_1133 hypothetical protein' product='Uncharacterized lipoprotein' protein_id=ACQ92426.1 transl_table=11
CP001616	GenBank	CDS	872866	874002	+	-1	.	EC_number=2.1.1.171 codon_start=1 db_xref=GI:237499834 db_xref=InterPro:IPR001091 db_xref=InterPro:IPR002052 db_xref=InterPro:IPR007848 db_xref=InterPro:IPR013216 db_xref=InterPro:IPR013217 inference='protein motif:PRIAM:2.1.1.52' locus_tag=Tola_0799 note='PFAM: methyltransferase small; Methyltransferase type 11; Methyltransferase type 12; KEGG: asa:ASA_3201 putative ribosomal RNA small subunit m…
CP001616	GenBank	CDS	874117	874302	+	-1	.	codon_start=1 db_xref=GI:237499835 inference='ab initio prediction:Prodigal:1.4' locus_tag=Tola_0800 note='KEGG: asa:ASA_1610 hypothetical protein' product='hypothetical protein' protein_id=ACQ92428.1 transl_table=11
CP001616	GenBank	CDS	874488	874796	+	1	.	codon_start=1 db_xref=GI:237499836 db_xref=InterPro:IPR002634 inference='protein motif:PFAM:PF01722' locus_tag=Tola_0801 note='PFAM: BolA family protein; KEGG: amc:MADE_03668 BolA protein' product='BolA family protein' protein_id=ACQ92429.1 transl_table=11
CP001616	GenBank	CDS	874824	875861	+	1	.	codon_start=1 db_xref=GI:237499837 db_xref=InterPro:IPR003374 inference='protein motif:PFAM:PF02424' locus_tag=Tola_0802 note='PFAM: ApbE family lipoprotein; KEGG: aha:AHA_2954 thiamine biosynthesis lipoprotein ApbE' product='ApbE family lipoprotein' protein_id=ACQ92430.1 transl_table=11
CP001616	GenBank	CDS	875964	876890	+	1	.	codon_start=1 db_xref=GI:237499838 db_xref=InterPro:IPR001395 inference='protein motif:PFAM:PF00248' locus_tag=Tola_0803 note='PFAM: aldo/keto reductase; KEGG: vch:VCA0859 aldo/keto reductase family oxidoreductase' product='aldo/keto reductase' protein_id=ACQ92431.1 transl_table=11
CP001616	GenBank	CDS	876960	878015	+	1	.	EC_number=2.7.7.7 codon_start=1 db_xref=GI:237499839 db_xref=InterPro:IPR001126 inference='protein motif:PRIAM:2.7.7.7' locus_tag=Tola_0804 note='PFAM: UMUC domain protein DNA-repair protein; KEGG: aha:AHA_1145 DNA polymerase IV' product='DNA-directed DNA polymerase' protein_id=ACQ92432.1 transl_table=11
CP001616	GenBank	CDS	878042	879502	+	-1	.	codon_start=1 db_xref=GI:237499840 db_xref=InterPro:IPR001160 db_xref=InterPro:IPR002933 db_xref=InterPro:IPR011650 inference='protein motif:TFAM:TIGR01893' locus_tag=Tola_0805 note='KEGG: asa:ASA_0887 aminoacyl-histidine dipeptidase; TIGRFAM: aminoacyl-histidine dipeptidase; PFAM: peptidase M20; peptidase dimerisation domain protein' product='aminoacyl-histidine dipeptidase' protein_id=ACQ92433.…
CP001616	GenBank	CDS	879578	879868	+	-1	.	codon_start=1 db_xref=GI:237499841 inference='ab initio prediction:Prodigal:1.4' locus_tag=Tola_0806 product='hypothetical protein' protein_id=ACQ92434.1 transl_table=11
CP001616	GenBank	CDS	880132	881862	+	1	.	codon_start=1 db_xref=GI:237499842 db_xref=InterPro:IPR004843 db_xref=InterPro:IPR006179 db_xref=InterPro:IPR008334 inference='protein motif:PFAM:PF02872' locus_tag=Tola_0807 note='PFAM: 5'-Nucleotidase domain protein; metallophosphoesterase; KEGG: ppr:PBPRB0897 5'-nucleotidase' product='5'-Nucleotidase domain protein' protein_id=ACQ92435.1 transl_table=11
CP001616	GenBank	CDS	881919	882383	+	1	.	EC_number=2.4.2.22 codon_start=1 db_xref=GI:237499843 db_xref=InterPro:IPR000836 inference='protein motif:PRIAM:2.4.2.22' locus_tag=Tola_0808 note='PFAM: phosphoribosyltransferase; KEGG: asa:ASA_0890 xanthine-guanine phosphoribosyltransferase' product='Xanthine phosphoribosyltransferase' protein_id=ACQ92436.1 transl_table=11
CP001616	GenBank	CDS	882465	883739	+	1	.	codon_start=1 db_xref=GI:237499844 db_xref=InterPro:IPR010520 inference='protein motif:PFAM:PF06500' locus_tag=Tola_0809 note='PFAM: protein of unknown function DUF1100 hydrolase family protein; KEGG: aha:AHA_3423 fermentation/respiration switch protein' product='protein of unknown function DUF1100 hydrolase family protein' protein_id=ACQ92437.1 transl_table=11
CP001616	GenBank	CDS	883832	884935	+	1	.	EC_number=2.7.2.11 codon_start=1 db_xref=GI:237499845 db_xref=InterPro:IPR001048 db_xref=InterPro:IPR001057 db_xref=InterPro:IPR002478 db_xref=InterPro:IPR005715 inference='protein motif:TFAM:TIGR01027' locus_tag=Tola_0810 note='KEGG: aha:AHA_3421 gamma-glutamyl kinase; TIGRFAM: glutamate 5-kinase; PFAM: aspartate/glutamate/uridylate kinase; PUA domain containing protein; SMART: PUA domain contai…
CP001616	GenBank	CDS	884948	886207	+	1	.	EC_number=1.2.1.41 codon_start=1 db_xref=GI:237499846 db_xref=InterPro:IPR000965 db_xref=InterPro:IPR015590 inference='protein motif:TFAM:TIGR00407' locus_tag=Tola_0811 note='KEGG: aha:AHA_3420 gamma-glutamyl phosphate reductase; TIGRFAM: gamma-glutamyl phosphate reductase; PFAM: Aldehyde Dehydrogenase' product='gamma-glutamyl phosphate reductase' protein_id=ACQ92439.1 transl_table=11
CP001616	GenBank	CDS	886413	886946	+	1	.	EC_number=2.4.2.8 codon_start=1 db_xref=GI:237499847 db_xref=InterPro:IPR000836 db_xref=InterPro:IPR005904 inference='protein motif:TFAM:TIGR01203' locus_tag=Tola_0812 note='KEGG: aha:AHA_3546 hypoxanthine phosphoribosyltransferase; TIGRFAM: hypoxanthine phosphoribosyltransferase; PFAM: phosphoribosyltransferase' product='hypoxanthine phosphoribosyltransferase' protein_id=ACQ92440.1 transl_table=…
CP001616	GenBank	CDS	886985	888073	+	-1	.	codon_start=1 db_xref=GI:237499848 db_xref=InterPro:IPR000843 inference='protein motif:PFAM:PF00356' locus_tag=Tola_0813 note='PFAM: regulatory protein LacI; SMART: regulatory protein LacI; KEGG: spe:Spro_4207 LacI family transcription regulator' product='transcriptional regulator, LacI family' protein_id=ACQ92441.1 transl_table=11
CP001616	GenBank	CDS	888070	889485	+	-1	.	codon_start=1 db_xref=GI:237499849 db_xref=InterPro:IPR001362 db_xref=InterPro:IPR006232 db_xref=InterPro:IPR013148 db_xref=InterPro:IPR013189 inference='protein motif:TFAM:TIGR01322' locus_tag=Tola_0814 note='KEGG: eca:ECA0361 sucrose-6-phosphate hydrolase; TIGRFAM: sucrose-6-phosphate hydrolase; PFAM: Glycosyl hydrolase family 32 domain protein; SMART: glycoside hydrolase family 32' product='su…
CP001616	GenBank	CDS	889485	890855	+	-1	.	codon_start=1 db_xref=GI:237499850 db_xref=InterPro:IPR001254 db_xref=InterPro:IPR001996 db_xref=InterPro:IPR003352 db_xref=InterPro:IPR004719 db_xref=InterPro:IPR010973 db_xref=InterPro:IPR011535 db_xref=InterPro:IPR013013 inference='protein motif:TFAM:TIGR01996' locus_tag=Tola_0815 note='TIGRFAM: PTS system, sucrose-specific IIBC subunit; PTS system, glucose-like IIB subunint; PTS system, malto…
CP001616	GenBank	CDS	891328	892245	+	1	.	codon_start=1 db_xref=GI:237499851 db_xref=InterPro:IPR003439 db_xref=InterPro:IPR003593 db_xref=InterPro:IPR017871 inference='protein motif:PFAM:PF00005' locus_tag=Tola_0816 note='PFAM: ABC transporter related; SMART: AAA ATPase; KEGG: aha:AHA_3545 ABC transporter, ATP-binding protein' product='ABC transporter related' protein_id=ACQ92444.1 transl_table=11
CP001616	GenBank	CDS	892242	893015	+	1	.	codon_start=1 db_xref=GI:237499852 db_xref=InterPro:IPR000412 db_xref=InterPro:IPR013525 db_xref=InterPro:IPR013526 inference='protein motif:PFAM:PF01061' locus_tag=Tola_0817 note='PFAM: ABC-2 type transporter; KEGG: aha:AHA_3544 ABC transporter, permease protein' product='ABC-2 type transporter' protein_id=ACQ92445.1 transl_table=11
CP001616	GenBank	CDS	893081	894028	+	-1	.	EC_number=2.7.6.1 codon_start=1 db_xref=GI:237499853 db_xref=InterPro:IPR000836 db_xref=InterPro:IPR000842 db_xref=InterPro:IPR005946 inference='protein motif:TFAM:TIGR01251' locus_tag=Tola_0818 note='KEGG: aha:AHA_3154 ribose-phosphate pyrophosphokinase; TIGRFAM: ribose-phosphate pyrophosphokinase; PFAM: phosphoribosyltransferase' product='ribose-phosphate pyrophosphokinase' protein_id=ACQ92446.…
CP001616	GenBank	CDS	894098	894955	+	-1	.	EC_number=2.7.1.148 codon_start=1 db_xref=GI:237499854 db_xref=InterPro:IPR004424 db_xref=InterPro:IPR006204 db_xref=InterPro:IPR013750 inference='protein motif:TFAM:TIGR00154' locus_tag=Tola_0819 note='KEGG: aha:AHA_3152 4-diphosphocytidyl-2C-methyl-D-erythritol kinase; TIGRFAM: 4-diphosphocytidyl-2C-methyl-D-erythritol kinase; PFAM: GHMP kinase; GHMP kinase domain protein' product='4-diphosphoc…
CP001616	GenBank	CDS	894955	895539	+	-1	.	codon_start=1 db_xref=GI:237499855 db_xref=InterPro:IPR004565 inference='protein motif:TFAM:TIGR00548' locus_tag=Tola_0820 note='TIGRFAM: outer membrane lipoprotein LolB; PFAM: outer membrane lipoprotein LolB; KEGG: asa:ASA_1173 outer-membrane lipoprotein LolB' product='outer membrane lipoprotein LolB' protein_id=ACQ92448.1 transl_table=11
CP001616	GenBank	CDS	895649	896911	+	1	.	EC_number=1.2.1.70 codon_start=1 db_xref=GI:237499856 db_xref=InterPro:IPR000343 db_xref=InterPro:IPR006151 db_xref=InterPro:IPR015895 db_xref=InterPro:IPR015896 inference='protein motif:TFAM:TIGR01035' locus_tag=Tola_0821 note='KEGG: asa:ASA_1174 glutamyl-tRNA reductase; TIGRFAM: glutamyl-tRNA reductase; PFAM: Shikimate/quinate 5-dehydrogenase; Tetrapyrrole biosynthesis, glutamyl-tRNA reductase-…
CP001616	GenBank	CDS	896960	898048	+	1	.	codon_start=1 db_xref=GI:237499857 db_xref=InterPro:IPR000352 db_xref=InterPro:IPR004373 db_xref=InterPro:IPR005139 inference='protein motif:TFAM:TIGR00019' locus_tag=Tola_0822 note='TIGRFAM: peptide chain release factor 1; PFAM: Class I peptide chain release factor; PCRF domain protein; KEGG: vpa:VP0743 peptide chain release factor 1' product='peptide chain release factor 1' protein_id=ACQ92450.…
CP001616	GenBank	CDS	898048	898896	+	1	.	codon_start=1 db_xref=GI:237499858 db_xref=InterPro:IPR002052 db_xref=InterPro:IPR004556 db_xref=InterPro:IPR007848 inference='protein motif:TFAM:TIGR00536' locus_tag=Tola_0823 note='TIGRFAM: modification methylase, HemK family; PFAM: methyltransferase small; KEGG: aha:AHA_3148 protein methyltransferase HemK' product='modification methylase, HemK family' protein_id=ACQ92451.1 transl_table=11
CP001616	GenBank	CDS	898883	899704	+	1	.	codon_start=1 db_xref=GI:237499859 inference='similar to AA sequence:KEGG:AHA_3146' locus_tag=Tola_0824 note='KEGG: aha:AHA_3146 hypothetical protein' product='conserved hypothetical protein' protein_id=ACQ92452.1 transl_table=11
CP001616	GenBank	CDS	899716	900567	+	1	.	codon_start=1 db_xref=GI:237499860 db_xref=InterPro:IPR006218 db_xref=InterPro:IPR006269 inference='protein motif:TFAM:TIGR01362' locus_tag=Tola_0825 note='TIGRFAM: 2-dehydro-3-deoxyphosphooctonate aldolase; PFAM: DAHP synthetase I/KDSA; KEGG: aha:AHA_3145 2-dehydro-3-deoxyphosphooctonate aldolase' product='2-dehydro-3-deoxyphosphooctonate aldolase' protein_id=ACQ92453.1 transl_table=11
CP001616	GenBank	CDS	900761	902086	+	1	.	codon_start=1 db_xref=GI:237499861 db_xref=InterPro:IPR011063 db_xref=InterPro:IPR012795 db_xref=InterPro:IPR012796 db_xref=InterPro:IPR015262 inference='protein motif:TFAM:TIGR02432' locus_tag=Tola_0826 note='TIGRFAM: tRNA(Ile)-lysidine synthetase; PFAM: PP-loop domain protein; Protein of unkown function DUF1946 PP-loop ATpase; KEGG: ypy:YPK_1084 tRNA(Ile)-lysidine synthetase' product='tRNA(Ile)…
CP001616	GenBank	CDS	902132	903856	+	-1	.	codon_start=1 db_xref=GI:237499862 db_xref=InterPro:IPR002314 db_xref=InterPro:IPR002316 db_xref=InterPro:IPR004154 db_xref=InterPro:IPR004500 db_xref=InterPro:IPR006195 db_xref=InterPro:IPR007214 inference='protein motif:TFAM:TIGR00409' locus_tag=Tola_0827 note='TIGRFAM: prolyl-tRNA synthetase; PFAM: tRNA synthetase class II (G H P and S); YbaK/prolyl-tRNA synthetase associated region; Anticodon…
CP001616	GenBank	CDS	904053	904793	+	1	.	codon_start=1 db_xref=GI:237499863 db_xref=InterPro:IPR003141 db_xref=InterPro:IPR004013 inference='protein motif:PFAM:PF02811' locus_tag=Tola_0828 note='PFAM: PHP domain protein; SMART: phosphoesterase PHP domain protein; KEGG: kpe:KPK_3500 PHP domain protein' product='PHP domain protein' protein_id=ACQ92456.1 transl_table=11
CP001616	GenBank	CDS	904830	905054	+	-1	.	codon_start=1 db_xref=GI:237499864 inference='ab initio prediction:Prodigal:1.4' locus_tag=Tola_0829 product='hypothetical protein' protein_id=ACQ92457.1 transl_table=11
CP001616	GenBank	CDS	905066	905791	+	-1	.	codon_start=1 db_xref=GI:237499865 db_xref=InterPro:IPR001378 inference='protein motif:PFAM:PF01980' locus_tag=Tola_0830 note='PFAM: protein of unknown function UPF0066; KEGG: asa:ASA_3055 hypothetical protein' product='protein of unknown function UPF0066' protein_id=ACQ92458.1 transl_table=11
CP001616	GenBank	CDS	905795	906172	+	-1	.	codon_start=1 db_xref=GI:237499866 inference='similar to AA sequence:KEGG:AHA_3031' locus_tag=Tola_0831 note='KEGG: aha:AHA_3031 exopolysaccharide synthesis regulator RcsF' product='exopolysaccharide synthesis regulator RcsF' protein_id=ACQ92459.1 transl_table=11
CP001616	GenBank	CDS	906260	908005	+	-1	.	codon_start=1 db_xref=GI:237499867 db_xref=InterPro:IPR003439 db_xref=InterPro:IPR003593 db_xref=InterPro:IPR013838 db_xref=InterPro:IPR014223 db_xref=InterPro:IPR017871 db_xref=InterPro:IPR017940 inference='protein motif:TFAM:TIGR02868' locus_tag=Tola_0832 note='KEGG: aha:AHA_3030 cysteine/glutathione ABC transporter membrane/ATP-binding component; TIGRFAM: ABC transporter, CydDC cysteine export…
CP001616	GenBank	CDS	907998	909782	+	-1	.	codon_start=1 db_xref=GI:237499868 db_xref=InterPro:IPR001140 db_xref=InterPro:IPR003439 db_xref=InterPro:IPR003593 db_xref=InterPro:IPR014216 db_xref=InterPro:IPR017871 db_xref=InterPro:IPR017940 inference='protein motif:TFAM:TIGR02857' locus_tag=Tola_0833 note='KEGG: aha:AHA_3029 cysteine/glutathione ABC transporter membrane/ATP-binding component; TIGRFAM: ABC transporter, CydDC cysteine export…
CP001616	GenBank	rRNA	910212	911745	+	1	.	locus_tag=Tola_R0028 note='RNAmmer 1.2, Lagesen et al., Nucleic Acids Res. Apr2 2, 2007' product='16S ribosomal RNA'
CP001616	GenBank	gene	911795	911870	+	1	.	locus_tag=Tola_R0029 note=tRNA-Glu3
CP001616	GenBank	tRNA	911795	911870	+	1	.	locus_tag=Tola_R0029 product=tRNA-Glu
CP001616	GenBank	rRNA	912009	914895	+	1	.	locus_tag=Tola_R0030 note='RNAmmer 1.2, Lagesen et al., Nucleic Acids Res. Apr2 2, 2007' product='23S ribosomal RNA'
CP001616	GenBank	rRNA	915023	915136	+	1	.	locus_tag=Tola_R0031 note='RNAmmer 1.2, Lagesen et al., Nucleic Acids Res. Apr2 2, 2007' product='5S ribosomal RNA'
CP001616	GenBank	gene	915170	915245	+	1	.	locus_tag=Tola_R0032 note=tRNA-Thr1
CP001616	GenBank	tRNA	915170	915245	+	1	.	locus_tag=Tola_R0032 product=tRNA-Thr
CP001616	GenBank	CDS	915360	915797	+	1	.	codon_start=1 db_xref=GI:237499869 inference='similar to AA sequence:KEGG:AHA_0869' locus_tag=Tola_0834 note='KEGG: aha:AHA_0869 putative pullulanase' product='putative pullulanase' protein_id=ACQ92462.1 transl_table=11
CP001616	GenBank	CDS	915865	916725	+	-1	.	codon_start=1 db_xref=GI:237499870 db_xref=InterPro:IPR007379 inference='protein motif:PFAM:PF04280' locus_tag=Tola_0835 note='PFAM: import inner membrane translocase subunit Tim44; KEGG: asa:ASA_3289 import inner membrane translocase' product='import inner membrane translocase subunit Tim44' protein_id=ACQ92463.1 transl_table=11
CP001616	GenBank	CDS	916909	918360	+	-1	.	codon_start=1 db_xref=GI:237499871 db_xref=InterPro:IPR001996 db_xref=InterPro:IPR003352 db_xref=InterPro:IPR011299 db_xref=InterPro:IPR011535 db_xref=InterPro:IPR013013 inference='protein motif:TFAM:TIGR02002' locus_tag=Tola_0836 note='TIGRFAM: PTS system, glucose-specific IIBC subunit; PTS system, glucose-like IIB subunint; PFAM: phosphotransferase system EIIC; phosphotransferase system PTS EII…
CP001616	GenBank	CDS	918568	918666	+	-1	.	codon_start=1 db_xref=GI:237499872 inference='ab initio prediction:Prodigal:1.4' locus_tag=Tola_0837 product='hypothetical protein' protein_id=ACQ92465.1 transl_table=11
CP001616	GenBank	CDS	918832	920274	+	-1	.	codon_start=1 db_xref=GI:237499873 db_xref=InterPro:IPR001996 db_xref=InterPro:IPR003352 db_xref=InterPro:IPR011299 db_xref=InterPro:IPR011535 db_xref=InterPro:IPR013013 inference='protein motif:TFAM:TIGR02002' locus_tag=Tola_0838 note='TIGRFAM: PTS system, glucose-specific IIBC subunit; PTS system, glucose-like IIB subunint; PFAM: phosphotransferase system EIIC; phosphotransferase system PTS EII…
CP001616	GenBank	CDS	920722	921621	+	-1	.	codon_start=1 db_xref=GI:237499874 db_xref=InterPro:IPR006222 db_xref=InterPro:IPR017703 inference='protein motif:TFAM:TIGR03317' locus_tag=Tola_0839 note='TIGRFAM: folate-binding protein YgfZ; PFAM: glycine cleavage T protein (aminomethyl transferase); KEGG: asa:ASA_3496 aminomethyltransferase related to GcvT' product='folate-binding protein YgfZ' protein_id=ACQ92467.1 transl_table=11
CP001616	GenBank	CDS	921712	921969	+	1	.	codon_start=1 db_xref=GI:237499875 db_xref=InterPro:IPR005631 inference='protein motif:PFAM:PF03937' locus_tag=Tola_0840 note='PFAM: protein of unknown function DUF339; KEGG: aha:AHA_0791 TPR repeat-containing protein' product='protein of unknown function DUF339' protein_id=ACQ92468.1 transl_table=11
CP001616	GenBank	CDS	921938	922324	+	1	.	codon_start=1 db_xref=GI:237499876 inference='ab initio prediction:Prodigal:1.4' locus_tag=Tola_0841 note='KEGG: asa:ASA_3494 hypothetical protein' product='hypothetical protein' protein_id=ACQ92469.1 transl_table=11
CP001616	GenBank	CDS	922318	923931	+	-1	.	codon_start=1 db_xref=GI:237499877 db_xref=InterPro:IPR003042 db_xref=InterPro:IPR003953 db_xref=InterPro:IPR004112 db_xref=InterPro:IPR005288 db_xref=InterPro:IPR013027 inference='protein motif:TFAM:TIGR00551' locus_tag=Tola_0842 note='TIGRFAM: L-aspartate oxidase; PFAM: fumarate reductase/succinate dehydrogenase flavoprotein domain protein; KEGG: aha:AHA_0793 L-aspartate oxidase' product='L-asp…
CP001616	GenBank	CDS	924101	924685	+	1	.	codon_start=1 db_xref=GI:237499878 db_xref=InterPro:IPR007627 db_xref=InterPro:IPR007630 db_xref=InterPro:IPR013249 db_xref=InterPro:IPR014284 db_xref=InterPro:IPR014286 inference='protein motif:TFAM:TIGR02939' locus_tag=Tola_0843 note='TIGRFAM: RNA polymerase sigma factor RpoE; RNA polymerase sigma factor, sigma-70 family; PFAM: sigma-70 region 2 domain protein; Sigma-70 region 4 type 2; sigma-7…
CP001616	GenBank	CDS	924721	925293	+	1	.	codon_start=1 db_xref=GI:237499879 db_xref=InterPro:IPR005572 db_xref=InterPro:IPR005573 inference='protein motif:PFAM:PF03872' locus_tag=Tola_0844 note='PFAM: Anti sigma-E protein RseA family protein; Anti sigma-E protein RseA domain protein; KEGG: aha:AHA_0795 sigma-E factor negative regulatory protein' product='anti sigma-E protein, RseA' protein_id=ACQ92472.1 transl_table=11
CP001616	GenBank	CDS	925304	926266	+	1	.	codon_start=1 db_xref=GI:237499880 db_xref=InterPro:IPR005588 inference='protein motif:PFAM:PF03888' locus_tag=Tola_0845 note='PFAM: MucB/RseB family protein; KEGG: asa:ASA_3490 sigma-E factor regulatory protein RseB' product='sigma E regulatory protein, MucB/RseB' protein_id=ACQ92473.1 transl_table=11
CP001616	GenBank	CDS	926277	926738	+	1	.	codon_start=1 db_xref=GI:237499881 db_xref=InterPro:IPR007359 inference='protein motif:PFAM:PF04246' locus_tag=Tola_0846 note='PFAM: Positive regulator of sigma(E) RseC/MucC; KEGG: asa:ASA_3489 sigma-E factor regulatory protein RseC' product='positive regulator of sigma E, RseC/MucC' protein_id=ACQ92474.1 transl_table=11
CP001616	GenBank	CDS	926876	928672	+	1	.	codon_start=1 db_xref=GI:237499882 db_xref=InterPro:IPR000640 db_xref=InterPro:IPR000795 db_xref=InterPro:IPR001806 db_xref=InterPro:IPR004161 db_xref=InterPro:IPR005225 db_xref=InterPro:IPR006297 db_xref=InterPro:IPR013842 inference='protein motif:TFAM:TIGR01393' locus_tag=Tola_0847 note='TIGRFAM: GTP-binding protein LepA; small GTP-binding protein; PFAM: protein synthesis factor GTP-binding; GT…
CP001616	GenBank	CDS	928676	929596	+	1	.	EC_number=3.4.21.89 codon_start=1 db_xref=GI:237499883 db_xref=InterPro:IPR000223 db_xref=InterPro:IPR011056 inference='protein motif:TFAM:TIGR02227' locus_tag=Tola_0848 note='KEGG: asa:ASA_3487 signal peptidase I; TIGRFAM: signal peptidase I; PFAM: peptidase S24 and S26 domain protein' product='signal peptidase I' protein_id=ACQ92476.1 transl_table=11
CP001616	GenBank	CDS	929593	930264	+	1	.	EC_number=3.1.26.3 codon_start=1 db_xref=GI:237499884 db_xref=InterPro:IPR000999 db_xref=InterPro:IPR001159 db_xref=InterPro:IPR011907 inference='protein motif:TFAM:TIGR02191' locus_tag=Tola_0849 note='KEGG: asa:ASA_3486 ribonuclease III; TIGRFAM: ribonuclease III; PFAM: ribonuclease III; double-stranded RNA binding domain protein; SMART: ribonuclease III; double-stranded RNA binding domain prote…
CP001616	GenBank	CDS	930261	931163	+	1	.	codon_start=1 db_xref=GI:237499885 db_xref=InterPro:IPR002917 db_xref=InterPro:IPR004044 db_xref=InterPro:IPR005225 db_xref=InterPro:IPR005662 db_xref=InterPro:IPR006073 inference='protein motif:TFAM:TIGR00436' locus_tag=Tola_0850 note='TIGRFAM: GTP-binding protein Era; small GTP-binding protein; PFAM: GTP-binding protein HSR1-related; KH type 2 domain protein; KEGG: aha:AHA_0801 GTP-binding prot…
CP001616	GenBank	CDS	931156	931875	+	1	.	codon_start=1 db_xref=GI:237499886 db_xref=InterPro:IPR003717 inference='protein motif:TFAM:TIGR00613' locus_tag=Tola_0851 note='TIGRFAM: DNA repair protein RecO; PFAM: Recombination protein O RecO; KEGG: spe:Spro_3667 DNA repair protein RecO' product='DNA repair protein RecO' protein_id=ACQ92479.1 transl_table=11
CP001616	GenBank	CDS	931872	932603	+	1	.	EC_number=2.6.99.2 codon_start=1 db_xref=GI:237499887 db_xref=InterPro:IPR004569 inference='protein motif:TFAM:TIGR00559' locus_tag=Tola_0852 note='KEGG: esa:ESA_00695 pyridoxal phosphate biosynthetic protein PdxJ; TIGRFAM: pyridoxal phosphate biosynthetic protein PdxJ; PFAM: Pyridoxal phosphate biosynthetic protein PdxJ' product='pyridoxal phosphate biosynthetic protein PdxJ' protein_id=ACQ92480…
CP001616	GenBank	CDS	932685	933845	+	-1	.	EC_number=4.1.1.17 codon_start=1 db_xref=GI:237499888 db_xref=InterPro:IPR000183 db_xref=InterPro:IPR002433 inference='protein motif:PRIAM:4.1.1.17' locus_tag=Tola_0853 note='PFAM: Orn/DAP/Arg decarboxylase 2; KEGG: aha:AHA_1270 ornithine decarboxylase' product='Ornithine decarboxylase' protein_id=ACQ92481.1 transl_table=11
CP001616	GenBank	CDS	934246	935094	+	-1	.	codon_start=1 db_xref=GI:237499889 db_xref=InterPro:IPR002052 db_xref=InterPro:IPR007473 inference='protein motif:PFAM:PF04378' locus_tag=Tola_0854 note='PFAM: protein of unknown function DUF519; KEGG: asa:ASA_3530 protein involved in catabolism of external DNA' product='protein of unknown function DUF519' protein_id=ACQ92482.1 transl_table=11
CP001616	GenBank	CDS	935098	937035	+	-1	.	codon_start=1 db_xref=GI:237499890 db_xref=InterPro:IPR003439 db_xref=InterPro:IPR003593 db_xref=InterPro:IPR017871 inference='protein motif:PFAM:PF00005' locus_tag=Tola_0855 note='PFAM: ABC transporter related; SMART: AAA ATPase; KEGG: aha:AHA_3572 ABC transporter, ATP-binding protein' product='ABC transporter related' protein_id=ACQ92483.1 transl_table=11
CP001616	GenBank	CDS	937183	937842	+	1	.	codon_start=1 db_xref=GI:237499891 db_xref=InterPro:IPR001179 inference='similar to AA sequence:KEGG:AHA_1000' locus_tag=Tola_0856 note='KEGG: aha:AHA_1000 FKBP-type peptidyl-prolyl cis-trans isomerase SlyD' product='FKBP-type peptidyl-prolyl cis-trans isomerase SlyD' protein_id=ACQ92484.1 transl_table=11
CP001616	GenBank	CDS	937901	938332	+	-1	.	codon_start=1 db_xref=GI:237499892 db_xref=InterPro:IPR002481 inference='protein motif:PFAM:PF01475' locus_tag=Tola_0857 note='PFAM: ferric-uptake regulator; KEGG: vha:VIBHAR_01339 ferric uptake regulator' product='ferric uptake regulator, Fur family' protein_id=ACQ92485.1 transl_table=11
CP001616	GenBank	CDS	938494	939018	+	-1	.	codon_start=1 db_xref=GI:237499893 db_xref=InterPro:IPR001226 db_xref=InterPro:IPR008254 db_xref=InterPro:IPR010086 inference='protein motif:TFAM:TIGR01752' locus_tag=Tola_0858 note='TIGRFAM: flavodoxin; PFAM: flavodoxin/nitric oxide synthase; KEGG: aha:AHA_1532 flavodoxin' product=flavodoxin protein_id=ACQ92486.1 transl_table=11
CP001616	GenBank	CDS	939064	939357	+	-1	.	codon_start=1 db_xref=GI:237499894 db_xref=InterPro:IPR002145 inference='protein motif:PFAM:PF01402' locus_tag=Tola_0859 note='PFAM: CopG domain protein DNA-binding domain protein; KEGG: sec:SC0715 LexA regulated protein' product='CopG domain protein DNA-binding domain protein' protein_id=ACQ92487.1 transl_table=11
CP001616	GenBank	CDS	939465	940250	+	-1	.	codon_start=1 db_xref=GI:237499895 db_xref=InterPro:IPR000073 db_xref=InterPro:IPR000639 db_xref=InterPro:IPR003089 db_xref=InterPro:IPR012908 inference='protein motif:PFAM:PF00561' locus_tag=Tola_0860 note='PFAM: alpha/beta hydrolase fold; PGAP1 family protein; KEGG: asa:ASA_2819 putative esterase/lipase' product='alpha/beta hydrolase fold protein' protein_id=ACQ92488.1 transl_table=11
CP001616	GenBank	CDS	940562	941074	+	1	.	codon_start=1 db_xref=GI:237499896 db_xref=InterPro:IPR005621 inference='protein motif:PFAM:PF03925' locus_tag=Tola_0861 note='PFAM: SeqA family protein; KEGG: asa:ASA_2818 SeqA protein' product='SeqA family protein' protein_id=ACQ92489.1 transl_table=11
CP001616	GenBank	CDS	941093	942742	+	1	.	codon_start=1 db_xref=GI:237499897 db_xref=InterPro:IPR005841 db_xref=InterPro:IPR005843 db_xref=InterPro:IPR005844 db_xref=InterPro:IPR005845 db_xref=InterPro:IPR005846 db_xref=InterPro:IPR005852 db_xref=InterPro:IPR016066 inference='protein motif:TFAM:TIGR01132' locus_tag=Tola_0862 note='TIGRFAM: phosphoglucomutase, alpha-D-glucose phosphate-specific; PFAM: phosphoglucomutase/phosphomannomutase…
CP001616	GenBank	CDS	942807	943592	+	-1	.	codon_start=1 db_xref=GI:237499898 db_xref=InterPro:IPR003439 db_xref=InterPro:IPR003593 db_xref=InterPro:IPR017871 inference='protein motif:PFAM:PF00005' locus_tag=Tola_0863 note='PFAM: ABC transporter related; SMART: AAA ATPase; KEGG: asa:ASA_2431 ABC-type peptide transporter, ATP-binding protein' product='ABC transporter related' protein_id=ACQ92491.1 transl_table=11
CP001616	GenBank	CDS	943589	944587	+	-1	.	codon_start=1 db_xref=GI:237499899 db_xref=InterPro:IPR003439 db_xref=InterPro:IPR003593 db_xref=InterPro:IPR010066 db_xref=InterPro:IPR013563 inference='protein motif:TFAM:TIGR01727' locus_tag=Tola_0864 note='KEGG: aha:AHA_1873 peptide ABC transporter, ATP-binding protein SapD; TIGRFAM: oligopeptide/dipeptide ABC transporter, ATPase subunit; PFAM: ABC transporter related; Oligopeptide/dipeptide …
CP001616	GenBank	CDS	944587	945480	+	-1	.	codon_start=1 db_xref=GI:237499900 db_xref=InterPro:IPR000515 inference='protein motif:PFAM:PF00528' locus_tag=Tola_0865 note='PFAM: binding-protein-dependent transport systems inner membrane component; KEGG: aha:AHA_1874 peptide ABC transporter, permease protein SapC' product='binding-protein-dependent transport systems inner membrane component' protein_id=ACQ92493.1 transl_table=11
CP001616	GenBank	CDS	945464	946426	+	-1	.	codon_start=1 db_xref=GI:237499901 db_xref=InterPro:IPR000515 inference='protein motif:PFAM:PF00528' locus_tag=Tola_0866 note='PFAM: binding-protein-dependent transport systems inner membrane component; KEGG: aha:AHA_1875 peptide ABC transporter, permease protein SapB' product='binding-protein-dependent transport systems inner membrane component' protein_id=ACQ92494.1 transl_table=11
CP001616	GenBank	CDS	946430	948043	+	-1	.	codon_start=1 db_xref=GI:237499902 db_xref=InterPro:IPR000914 inference='protein motif:PFAM:PF00496' locus_tag=Tola_0867 note='PFAM: extracellular solute-binding protein family 5; KEGG: asa:ASA_2427 ABC-type peptide transporter, periplasmic binding protein' product='extracellular solute-binding protein family 5' protein_id=ACQ92495.1 transl_table=11
CP001616	GenBank	CDS	948194	949606	+	1	.	codon_start=1 db_xref=GI:237499903 db_xref=InterPro:IPR007413 inference='protein motif:PFAM:PF04317' locus_tag=Tola_0868 note='PFAM: protein of unknown function DUF463 YcjX family protein; KEGG: asa:ASA_2422 hypothetical protein' product='protein of unknown function DUF463 YcjX family protein' protein_id=ACQ92496.1 transl_table=11
CP001616	GenBank	CDS	949603	950670	+	1	.	codon_start=1 db_xref=GI:237499904 db_xref=InterPro:IPR006507 inference='protein motif:PFAM:PF05128' locus_tag=Tola_0869 note='PFAM: conserved hypothetical protein; KEGG: asa:ASA_2421 hypothetical protein' product='conserved hypothetical protein' protein_id=ACQ92497.1 transl_table=11
CP001616	GenBank	CDS	950703	952067	+	-1	.	codon_start=1 db_xref=GI:237499905 db_xref=InterPro:IPR003594 db_xref=InterPro:IPR003660 db_xref=InterPro:IPR003661 db_xref=InterPro:IPR004358 db_xref=InterPro:IPR005467 inference='protein motif:PFAM:PF02518' locus_tag=Tola_0870 note='PFAM: ATP-binding region ATPase domain protein; histidine kinase HAMP region domain protein; histidine kinase A domain protein; SMART: ATP-binding region ATPase dom…
CP001616	GenBank	CDS	952071	952760	+	-1	.	codon_start=1 db_xref=GI:237499906 db_xref=InterPro:IPR001789 db_xref=InterPro:IPR001867 inference='protein motif:PFAM:PF00072' locus_tag=Tola_0871 note='PFAM: response regulator receiver; transcriptional regulator domain protein; SMART: response regulator receiver; KEGG: mfa:Mfla_0716 two component transcriptional regulator' product='two component transcriptional regulator, winged helix family' …
CP001616	GenBank	CDS	952881	953480	+	-1	.	EC_number=3.1.1.5 codon_start=1 db_xref=GI:237499907 db_xref=InterPro:IPR001087 db_xref=InterPro:IPR008265 inference='protein motif:PRIAM:3.1.1.5' locus_tag=Tola_0872 note='PFAM: lipolytic protein G-D-S-L family; KEGG: asa:ASA_0828 acyl-CoA thioesterase I' product=Lysophospholipase protein_id=ACQ92500.1 transl_table=11
CP001616	GenBank	CDS	953497	954177	+	1	.	codon_start=1 db_xref=GI:237499908 db_xref=InterPro:IPR003439 db_xref=InterPro:IPR003593 db_xref=InterPro:IPR017871 inference='protein motif:PFAM:PF00005' locus_tag=Tola_0873 note='PFAM: ABC transporter related; SMART: AAA ATPase; KEGG: aha:AHA_3488 ABC transporter, ATP-binding protein' product='ABC transporter related' protein_id=ACQ92501.1 transl_table=11
CP001616	GenBank	CDS	954174	956609	+	1	.	codon_start=1 db_xref=GI:237499909 db_xref=InterPro:IPR001991 db_xref=InterPro:IPR003838 inference='protein motif:PFAM:PF02687' locus_tag=Tola_0874 note='PFAM: protein of unknown function DUF214; KEGG: aha:AHA_3487 ABC-type transport system, permease component' product='protein of unknown function DUF214' protein_id=ACQ92502.1 transl_table=11
CP001616	GenBank	CDS	956615	957514	+	-1	.	codon_start=1 db_xref=GI:237499910 db_xref=InterPro:IPR001509 db_xref=InterPro:IPR010099 db_xref=InterPro:IPR013549 inference='protein motif:PFAM:PF08338' locus_tag=Tola_0875 note='PFAM: domain of unknown function DUF1731; NAD-dependent epimerase/dehydratase; KEGG: asa:ASA_0831 putative nucleoside-diphosphate sugar epimerase' product='domain of unknown function DUF1731' protein_id=ACQ92503.1 tran…
CP001616	GenBank	CDS	957805	958146	+	-1	.	codon_start=1 db_xref=GI:237499911 inference='similar to AA sequence:KEGG:CPS_1624' locus_tag=Tola_0876 note='KEGG: cps:CPS_1624 hypothetical protein' product='conserved hypothetical protein' protein_id=ACQ92504.1 transl_table=11
CP001616	GenBank	CDS	958413	960569	+	-1	.	codon_start=1 db_xref=GI:237499912 db_xref=InterPro:IPR002505 db_xref=InterPro:IPR004614 db_xref=InterPro:IPR010766 inference='protein motif:TFAM:TIGR00651' locus_tag=Tola_0877 note='TIGRFAM: phosphate acetyltransferase; PFAM: phosphate acetyl/butaryl transferase; DRTGG domain protein; KEGG: aha:AHA_0890 phosphate acetyltransferase' product='phosphate acetyltransferase' protein_id=ACQ92505.1 tran…
CP001616	GenBank	CDS	960645	961841	+	-1	.	codon_start=1 db_xref=GI:237499913 db_xref=InterPro:IPR000890 db_xref=InterPro:IPR004372 inference='protein motif:TFAM:TIGR00016' locus_tag=Tola_0878 note='TIGRFAM: acetate kinase; PFAM: acetate and butyrate kinase; KEGG: pin:Ping_2760 acetate kinase' product='acetate kinase' protein_id=ACQ92506.1 transl_table=11
CP001616	GenBank	CDS	962121	962543	+	1	.	codon_start=1 db_xref=GI:237499914 db_xref=InterPro:IPR007334 inference='protein motif:PFAM:PF04217' locus_tag=Tola_0879 note='PFAM: protein of unknown function DUF412; KEGG: asa:ASA_3400 hypothetical protein' product='protein of unknown function DUF412' protein_id=ACQ92507.1 transl_table=11
CP001616	GenBank	CDS	962544	963290	+	-1	.	EC_number=1.97.1.4 codon_start=1 db_xref=GI:237499915 db_xref=InterPro:IPR001989 db_xref=InterPro:IPR007197 db_xref=InterPro:IPR012838 inference='protein motif:TFAM:TIGR02493' locus_tag=Tola_0880 note='KEGG: kpe:KPK_3629 pyruvate formate-lyase 1-activating enzyme; TIGRFAM: pyruvate formate-lyase activating enzyme; PFAM: Radical SAM domain protein' product='pyruvate formate-lyase activating enzyme…
CP001616	GenBank	CDS	963436	965718	+	-1	.	EC_number=2.3.1.54 codon_start=1 db_xref=GI:237499916 db_xref=InterPro:IPR001150 db_xref=InterPro:IPR004184 db_xref=InterPro:IPR005949 inference='protein motif:TFAM:TIGR01255' locus_tag=Tola_0881 note='KEGG: asa:ASA_2352 formate acetyltransferase; TIGRFAM: formate acetyltransferase; PFAM: pyruvate formate-lyase PFL; formate C-acetyltransferase glycine radical' product='formate acetyltransferase' …
CP001616	GenBank	CDS	965772	966602	+	-1	.	codon_start=1 db_xref=GI:237499917 db_xref=InterPro:IPR000292 inference='protein motif:TFAM:TIGR00790' locus_tag=Tola_0882 note='TIGRFAM: formate/nitrite transporter; PFAM: formate/nitrite transporter; KEGG: asa:ASA_2351 formate transporter 1 FocA' product='formate/nitrite transporter' protein_id=ACQ92510.1 transl_table=11
CP001616	GenBank	CDS	966865	968619	+	-1	.	codon_start=1 db_xref=GI:237499918 db_xref=InterPro:IPR003776 inference='protein motif:PFAM:PF02624' locus_tag=Tola_0883 note='PFAM: protein of unknown function DUF181; KEGG: aha:AHA_1943 hypothetical protein' product='protein of unknown function DUF181' protein_id=ACQ92511.1 transl_table=11
CP001616	GenBank	CDS	968820	969938	+	1	.	EC_number=1.2.1.11 codon_start=1 db_xref=GI:237499919 db_xref=InterPro:IPR000319 db_xref=InterPro:IPR000534 db_xref=InterPro:IPR011534 db_xref=InterPro:IPR012280 inference='protein motif:TFAM:TIGR01745' locus_tag=Tola_0884 note='KEGG: aha:AHA_1945 aspartate-semialdehyde dehydrogenase; TIGRFAM: aspartate-semialdehyde dehydrogenase; PFAM: Semialdehyde dehydrogenase dimerisation region; Semialdehyde…
CP001616	GenBank	CDS	970113	971234	+	1	.	codon_start=1 db_xref=GI:237499920 db_xref=InterPro:IPR004383 db_xref=InterPro:IPR007197 inference='protein motif:TFAM:TIGR00048' locus_tag=Tola_0885 note='TIGRFAM: radical SAM enzyme, Cfr family; PFAM: Radical SAM domain protein; KEGG: aha:AHA_1756 hypothetical protein' product='radical SAM enzyme, Cfr family' protein_id=ACQ92513.1 transl_table=11
CP001616	GenBank	CDS	971261	972037	+	1	.	codon_start=1 db_xref=GI:237499921 db_xref=InterPro:IPR001440 db_xref=InterPro:IPR013026 db_xref=InterPro:IPR013360 inference='protein motif:TFAM:TIGR02521' locus_tag=Tola_0886 note='KEGG: aha:AHA_1757 type IV pilus biogenesis/stability protein PilW; TIGRFAM: type IV pilus biogenesis/stability protein PilW; PFAM: TPR repeat-containing protein; SMART: Tetratricopeptide domain protein' product='typ…
CP001616	GenBank	CDS	972027	973058	+	1	.	codon_start=1 db_xref=GI:237499922 db_xref=InterPro:IPR001387 inference='protein motif:SMART:SM00530' locus_tag=Tola_0887 note='SMART: helix-turn-helix domain protein; KEGG: aha:AHA_1758 hypothetical protein' product='transcriptional regulator, XRE family' protein_id=ACQ92515.1 transl_table=11
CP001616	GenBank	CDS	973062	974189	+	1	.	EC_number=1.17.7.1 codon_start=1 db_xref=GI:237499923 db_xref=InterPro:IPR004588 inference='protein motif:TFAM:TIGR00612' locus_tag=Tola_0888 note='KEGG: kpe:KPK_1275 4-hydroxy-3-methylbut-2-en-1-yl diphosphate synthase; TIGRFAM: 1-hydroxy-2-methyl-2-(E)-butenyl 4-diphosphate synthase; PFAM: IspG family protein' product='1-hydroxy-2-methyl-2-(E)-butenyl 4-diphosphate synthase' protein_id=ACQ92516…
CP001616	GenBank	CDS	974294	975571	+	1	.	EC_number=6.1.1.21 codon_start=1 db_xref=GI:237499924 db_xref=InterPro:IPR002314 db_xref=InterPro:IPR004154 db_xref=InterPro:IPR006195 db_xref=InterPro:IPR015807 inference='protein motif:TFAM:TIGR00442' locus_tag=Tola_0889 note='KEGG: aha:AHA_1760 histidyl-tRNA synthetase; TIGRFAM: histidyl-tRNA synthetase; PFAM: tRNA synthetase class II (G H P and S); Anticodon-binding domain protein' product='h…
CP001616	GenBank	CDS	975574	976224	+	1	.	codon_start=1 db_xref=GI:237499925 inference='similar to AA sequence:KEGG:ASA_2597' locus_tag=Tola_0890 note='KEGG: asa:ASA_2597 hypothetical protein' product='conserved hypothetical protein' protein_id=ACQ92518.1 transl_table=11
CP001616	GenBank	CDS	976245	977423	+	1	.	codon_start=1 db_xref=GI:237499926 db_xref=InterPro:IPR002372 db_xref=InterPro:IPR017687 inference='protein motif:TFAM:TIGR03300' locus_tag=Tola_0891 note='KEGG: asa:ASA_2596 WD40 domain-containing protein; TIGRFAM: outer membrane assembly lipoprotein YfgL; PFAM: Pyrrolo-quinoline quinone; SMART: Pyrrolo-quinoline quinone' product='outer membrane assembly lipoprotein YfgL' protein_id=ACQ92519.1 t…
CP001616	GenBank	CDS	977499	978995	+	1	.	codon_start=1 db_xref=GI:237499927 db_xref=InterPro:IPR002917 db_xref=InterPro:IPR005225 db_xref=InterPro:IPR006073 db_xref=InterPro:IPR013684 inference='protein motif:TFAM:TIGR00231' locus_tag=Tola_0892 note='TIGRFAM: small GTP-binding protein; PFAM: GTP-binding protein HSR1-related; Miro domain protein; KEGG: asa:ASA_2595 GTP-binding protein EngA' product='small GTP-binding protein' protein_id=…
CP001616	GenBank	CDS	979019	979249	+	1	.	codon_start=1 db_xref=GI:237499928 db_xref=InterPro:IPR010807 inference='protein motif:PFAM:PF07191' locus_tag=Tola_0893 note='PFAM: protein of unknown function DUF1407; KEGG: aha:AHA_1764 ubiquitin ligase sinat5' product='protein of unknown function DUF1407' protein_id=ACQ92521.1 transl_table=11
CP001616	GenBank	CDS	979318	979698	+	-1	.	codon_start=1 db_xref=GI:237499929 db_xref=InterPro:IPR001150 inference='protein motif:PFAM:PF01228' locus_tag=Tola_0894 note='PFAM: formate C-acetyltransferase glycine radical; KEGG: aha:AHA_3143 autonomous glycyl radical cofactor GrcA' product='formate C-acetyltransferase glycine radical' protein_id=ACQ92522.1 transl_table=11
CP001616	GenBank	CDS	980035	980706	+	1	.	codon_start=1 db_xref=GI:237499930 db_xref=InterPro:IPR002043 db_xref=InterPro:IPR005122 inference='protein motif:TFAM:TIGR00628' locus_tag=Tola_0895 note='TIGRFAM: uracil-DNA glycosylase; PFAM: Uracil-DNA glycosylase superfamily; KEGG: vco:VC0395_A1938 uracil-DNA glycosylase' product='uracil-DNA glycosylase' protein_id=ACQ92523.1 transl_table=11
CP001616	GenBank	CDS	980806	981348	+	1	.	codon_start=1 db_xref=GI:237499931 db_xref=InterPro:IPR012312 inference='protein motif:PFAM:PF01814' locus_tag=Tola_0896 note='PFAM: Hemerythrin HHE cation binding domain protein; KEGG: asa:ASA_1184 hypothetical protein' product='Hemerythrin HHE cation binding domain protein' protein_id=ACQ92524.1 transl_table=11
CP001616	GenBank	CDS	981389	981577	+	-1	.	codon_start=1 db_xref=GI:237499932 inference='similar to AA sequence:KEGG:Sputw3181_3118' locus_tag=Tola_0897 note='KEGG: shw:Sputw3181_3118 hypothetical protein' product='conserved hypothetical protein' protein_id=ACQ92525.1 transl_table=11
CP001616	GenBank	CDS	982016	982786	+	1	.	codon_start=1 db_xref=GI:237499933 db_xref=InterPro:IPR003439 db_xref=InterPro:IPR003593 db_xref=InterPro:IPR017871 inference='protein motif:PFAM:PF00005' locus_tag=Tola_0898 note='PFAM: ABC transporter related; SMART: AAA ATPase; KEGG: aha:AHA_1684 histidine ABC transporter, ATP-binding protein' product='ABC transporter related' protein_id=ACQ92526.1 transl_table=11
CP001616	GenBank	CDS	982817	983584	+	1	.	codon_start=1 db_xref=GI:237499934 db_xref=InterPro:IPR001638 inference='protein motif:PFAM:PF00497' locus_tag=Tola_0899 note='PFAM: extracellular solute-binding protein family 3; SMART: extracellular solute-binding protein family 3; KEGG: asa:ASA_2676 ABC-type histidine/lysine/arginine/ornithine transporter, periplasmic binding protein' product='extracellular solute-binding protein family 3' pro…
CP001616	GenBank	CDS	983651	984391	+	1	.	codon_start=1 db_xref=GI:237499935 db_xref=InterPro:IPR000515 db_xref=InterPro:IPR010065 inference='protein motif:TFAM:TIGR01726' locus_tag=Tola_0900 note='TIGRFAM: polar amino acid ABC transporter, inner membrane subunit; PFAM: binding-protein-dependent transport systems inner membrane component; KEGG: asa:ASA_2675 ABC-type histidine/lysine/arginine/ornithine transporter, permease component' pro…
CP001616	GenBank	CDS	984397	985092	+	1	.	codon_start=1 db_xref=GI:237499936 db_xref=InterPro:IPR000515 db_xref=InterPro:IPR010065 inference='protein motif:TFAM:TIGR01726' locus_tag=Tola_0901 note='TIGRFAM: polar amino acid ABC transporter, inner membrane subunit; PFAM: binding-protein-dependent transport systems inner membrane component; KEGG: asa:ASA_2674 ABC-type histidine/lysine/arginine/ornithine transporter, permease protein' produ…
CP001616	GenBank	CDS	985095	987119	+	1	.	codon_start=1 db_xref=GI:237499937 db_xref=InterPro:IPR002931 inference='protein motif:PFAM:PF01841' locus_tag=Tola_0902 note='PFAM: transglutaminase domain protein; KEGG: vvy:VV1099 transglutaminase-like enzyme' product='transglutaminase domain protein' protein_id=ACQ92530.1 transl_table=11
CP001616	GenBank	CDS	987112	987918	+	-1	.	codon_start=1 db_xref=GI:237499938 db_xref=InterPro:IPR000097 db_xref=InterPro:IPR004808 db_xref=InterPro:IPR005135 inference='protein motif:TFAM:TIGR00195' locus_tag=Tola_0903 note='TIGRFAM: exodeoxyribonuclease III; exodeoxyribonuclease III Xth; PFAM: Endonuclease/exonuclease/phosphatase; KEGG: sbp:Sbal223_1649 exodeoxyribonuclease III' product='exodeoxyribonuclease III' protein_id=ACQ92531.1 t…
CP001616	GenBank	gene	988087	988171	+	-1	.	locus_tag=Tola_R0033 note=tRNA-Tyr3
CP001616	GenBank	tRNA	988087	988171	+	-1	.	locus_tag=Tola_R0033 product=tRNA-Tyr
CP001616	GenBank	gene	988205	988289	+	-1	.	locus_tag=Tola_R0034 note=tRNA-Tyr2
CP001616	GenBank	tRNA	988205	988289	+	-1	.	locus_tag=Tola_R0034 product=tRNA-Tyr
CP001616	GenBank	CDS	988600	990084	+	-1	.	EC_number=3.4.17.19 codon_start=1 db_xref=GI:237499939 db_xref=InterPro:IPR000169 db_xref=InterPro:IPR001333 inference='protein motif:PRIAM:3.4.17.19' locus_tag=Tola_0904 note='PFAM: peptidase M32 carboxypeptidase Taq metallopeptidase; KEGG: aha:AHA_1048 thermostable carboxypeptidase 1' product='Carboxypeptidase Taq' protein_id=ACQ92532.1 transl_table=11
CP001616	GenBank	CDS	990215	991132	+	-1	.	codon_start=1 db_xref=GI:237499940 db_xref=InterPro:IPR010891 inference='protein motif:PFAM:PF07446' locus_tag=Tola_0905 note='PFAM: GumN family protein; KEGG: asa:ASA_3249 hypothetical protein' product='GumN family protein' protein_id=ACQ92533.1 transl_table=11
CP001616	GenBank	CDS	991144	991476	+	1	.	codon_start=1 db_xref=GI:237499941 db_xref=InterPro:IPR015017 inference='protein motif:PFAM:PF08921' locus_tag=Tola_0906 note='PFAM: Domain of unknown function DUF1904; KEGG: vpa:VP0563 hypothetical protein' product='Domain of unknown function DUF1904' protein_id=ACQ92534.1 transl_table=11
CP001616	GenBank	CDS	991526	992353	+	-1	.	codon_start=1 db_xref=GI:237499942 db_xref=InterPro:IPR002198 db_xref=InterPro:IPR002347 db_xref=InterPro:IPR013968 inference='protein motif:PFAM:PF00106' locus_tag=Tola_0907 note='PFAM: short-chain dehydrogenase/reductase SDR; KR domain protein; KEGG: asa:ASA_3247 short-chain dehydrogenase/reductase' product='short-chain dehydrogenase/reductase SDR' protein_id=ACQ92535.1 transl_table=11
CP001616	GenBank	CDS	992461	993870	+	-1	.	codon_start=1 db_xref=GI:237499943 db_xref=InterPro:IPR000189 db_xref=InterPro:IPR002482 db_xref=InterPro:IPR008258 db_xref=InterPro:IPR010511 inference='protein motif:PFAM:PF01464' locus_tag=Tola_0908 note='PFAM: Lytic transglycosylase catalytic; Peptidoglycan-binding LysM; MLTD_N domain protein; SMART: Peptidoglycan-binding LysM; KEGG: asa:ASA_2791 lytic murein transglycosylase' product='Lytic …
CP001616	GenBank	CDS	993954	994724	+	-1	.	EC_number=3.1.2.6 codon_start=1 db_xref=GI:237499944 db_xref=InterPro:IPR001279 db_xref=InterPro:IPR017782 inference='protein motif:TFAM:TIGR03413' locus_tag=Tola_0909 note='KEGG: aha:AHA_1567 hydroxyacylglutathione hydrolase; TIGRFAM: hydroxyacylglutathione hydrolase; PFAM: beta-lactamase domain protein' product='hydroxyacylglutathione hydrolase' protein_id=ACQ92537.1 transl_table=11
CP001616	GenBank	CDS	994811	995566	+	1	.	codon_start=1 db_xref=GI:237499945 db_xref=InterPro:IPR013216 inference='protein motif:PFAM:PF08241' locus_tag=Tola_0910 note='PFAM: Methyltransferase type 11; KEGG: aha:AHA_1569 methyltransferase' product='Methyltransferase type 11' protein_id=ACQ92538.1 transl_table=11
CP001616	GenBank	CDS	995563	996027	+	-1	.	EC_number=3.1.26.4 codon_start=1 db_xref=GI:237499946 db_xref=InterPro:IPR002156 inference='protein motif:PRIAM:3.1.26.4' locus_tag=Tola_0911 note='PFAM: ribonuclease H; KEGG: aha:AHA_1568 RNase H' product='Ribonuclease H' protein_id=ACQ92539.1 transl_table=11
CP001616	GenBank	CDS	996077	996826	+	1	.	EC_number=2.7.7.7 codon_start=1 db_xref=GI:237499947 db_xref=InterPro:IPR006054 db_xref=InterPro:IPR006055 db_xref=InterPro:IPR006309 db_xref=InterPro:IPR013520 inference='protein motif:TFAM:TIGR01406' locus_tag=Tola_0912 note='KEGG: asa:ASA_2787 DNA polymerase III, epsilon chain; TIGRFAM: DNA polymerase III, epsilon subunit; PFAM: Exonuclease RNase T and DNA polymerase III; SMART: Exonuclease' p…
CP001616	GenBank	CDS	996869	997447	+	1	.	codon_start=1 db_xref=GI:237499948 db_xref=InterPro:IPR004515 inference='protein motif:TFAM:TIGR00441' locus_tag=Tola_0913 note='TIGRFAM: phosphoheptose isomerase; KEGG: aha:AHA_1574 phosphoheptose isomerase' product='phosphoheptose isomerase' protein_id=ACQ92541.1 transl_table=11
CP001616	GenBank	CDS	997466	998263	+	1	.	codon_start=1 db_xref=GI:237499949 db_xref=InterPro:IPR000583 inference='protein motif:PFAM:PF00310' locus_tag=Tola_0914 note='PFAM: glutamine amidotransferase class-II; KEGG: asa:ASA_2782 glutamine amidotransferase' product='glutamine amidotransferase class-II' protein_id=ACQ92542.1 transl_table=11
CP001616	GenBank	CDS	998280	998942	+	-1	.	codon_start=1 db_xref=GI:237499950 db_xref=InterPro:IPR001555 db_xref=InterPro:IPR002376 db_xref=InterPro:IPR004607 inference='protein motif:TFAM:TIGR00639' locus_tag=Tola_0915 note='TIGRFAM: phosphoribosylglycinamide formyltransferase; PFAM: formyl transferase domain protein; KEGG: plu:plu2761 phosphoribosylglycinamide formyltransferase 1 (GarT) (GAR transformylase) (5'-phosphoribosylglycinamide…
CP001616	GenBank	CDS	998942	999979	+	-1	.	EC_number=6.3.3.1 codon_start=1 db_xref=GI:237499951 db_xref=InterPro:IPR000728 db_xref=InterPro:IPR004733 db_xref=InterPro:IPR010918 inference='protein motif:TFAM:TIGR00878' locus_tag=Tola_0916 note='KEGG: aha:AHA_2821 phosphoribosylformylglycinamidine cyclo-ligase; TIGRFAM: phosphoribosylformylglycinamidine cyclo-ligase; PFAM: AIR synthase related protein domain protein; AIR synthase related pr…
CP001616	GenBank	CDS	1000148	1000774	+	1	.	EC_number=2.4.2.9 codon_start=1 db_xref=GI:237499952 db_xref=InterPro:IPR000836 db_xref=InterPro:IPR005765 inference='protein motif:TFAM:TIGR01091' locus_tag=Tola_0917 note='KEGG: asa:ASA_1511 uracil phosphoribosyltransferase; TIGRFAM: uracil phosphoribosyltransferase; PFAM: phosphoribosyltransferase' product='uracil phosphoribosyltransferase' protein_id=ACQ92545.1 transl_table=11
CP001616	GenBank	CDS	1000910	1001614	+	1	.	codon_start=1 db_xref=GI:237499953 db_xref=InterPro:IPR001957 db_xref=InterPro:IPR013317 db_xref=InterPro:IPR017788 inference='protein motif:TFAM:TIGR03420' locus_tag=Tola_0918 note='TIGRFAM: DnaA regulatory inactivator Hda; PFAM: Chromosomal replication initiator DnaA; KEGG: asa:ASA_1513 DnaA-like protein Hda' product='DnaA regulatory inactivator Hda' protein_id=ACQ92546.1 transl_table=11
CP001616	GenBank	CDS	1001611	1003017	+	-1	.	codon_start=1 db_xref=GI:237499954 db_xref=InterPro:IPR001915 inference='protein motif:PFAM:PF01435' locus_tag=Tola_0919 note='PFAM: peptidase M48 Ste24p; KEGG: aha:AHA_1676 zinc metalloprotease' product='peptidase M48 Ste24p' protein_id=ACQ92547.1 transl_table=11
CP001616	GenBank	CDS	1003178	1004254	+	1	.	codon_start=1 db_xref=GI:237499955 db_xref=InterPro:IPR001991 db_xref=InterPro:IPR002549 inference='protein motif:PFAM:PF01594' locus_tag=Tola_0920 note='PFAM: protein of unknown function UPF0118; KEGG: aha:AHA_1674 PerM family permease' product='protein of unknown function UPF0118' protein_id=ACQ92548.1 transl_table=11
CP001616	GenBank	CDS	1004307	1005149	+	-1	.	codon_start=1 db_xref=GI:237499956 db_xref=InterPro:IPR013026 db_xref=InterPro:IPR013766 inference='protein motif:PFAM:PF00085' locus_tag=Tola_0921 note='PFAM: Thioredoxin domain; KEGG: aha:AHA_1312 thioredoxin domain-containing protein' product='Thioredoxin domain protein' protein_id=ACQ92549.1 transl_table=11
CP001616	GenBank	CDS	1005146	1005844	+	-1	.	codon_start=1 db_xref=GI:237499957 db_xref=InterPro:IPR008278 inference='protein motif:PFAM:PF01648' locus_tag=Tola_0922 note='PFAM: 4'-phosphopantetheinyl transferase; KEGG: aha:AHA_1313 4'-phosphopantetheinyltransferase family protein' product='4'-phosphopantetheinyl transferase' protein_id=ACQ92550.1 transl_table=11
CP001616	GenBank	CDS	1005894	1007774	+	-1	.	codon_start=1 db_xref=GI:237499958 db_xref=InterPro:IPR000917 inference='protein motif:PFAM:PF00884' locus_tag=Tola_0923 note='PFAM: sulfatase; KEGG: asa:ASA_2694 alkaline phosphatase superfamily hydrolase' product=sulfatase protein_id=ACQ92551.1 transl_table=11
CP001616	GenBank	CDS	1007776	1008009	+	-1	.	codon_start=1 db_xref=GI:237499959 db_xref=InterPro:IPR009857 inference='protein motif:PFAM:PF07208' locus_tag=Tola_0924 note='PFAM: protein of unknown function DUF1414; KEGG: kpe:KPK_1537 hypothetical protein' product='protein of unknown function DUF1414' protein_id=ACQ92552.1 transl_table=11
CP001616	GenBank	CDS	1008097	1009128	+	1	.	codon_start=1 db_xref=GI:237499960 db_xref=InterPro:IPR007358 inference='protein motif:PFAM:PF04245' locus_tag=Tola_0925 note='PFAM: 37 kDa nucleoid-associated protein; KEGG: aha:AHA_1666 nucleoid-associated protein NdpA' product='37 kDa nucleoid-associated protein' protein_id=ACQ92553.1 transl_table=11
CP001616	GenBank	CDS	1009132	1009719	+	-1	.	codon_start=1 db_xref=GI:237499961 db_xref=InterPro:IPR002698 inference='protein motif:TFAM:TIGR02727' locus_tag=Tola_0926 note='TIGRFAM: 5-formyltetrahydrofolate cyclo-ligase; PFAM: 5-formyltetrahydrofolate cyclo-ligase; KEGG: spe:Spro_3922 5-formyltetrahydrofolate cyclo-ligase' product='5-formyltetrahydrofolate cyclo-ligase' protein_id=ACQ92554.1 transl_table=11
CP001616	GenBank	CDS	1009918	1010244	+	-1	.	codon_start=1 db_xref=GI:237499962 db_xref=InterPro:IPR007838 inference='protein motif:PFAM:PF05164' locus_tag=Tola_0927 note='PFAM: protein of unknown function DUF710; KEGG: asa:ASA_2637 hypothetical protein' product='protein of unknown function DUF710' protein_id=ACQ92555.1 transl_table=11
CP001616	GenBank	CDS	1010368	1010979	+	1	.	codon_start=1 db_xref=GI:237499963 db_xref=InterPro:IPR005356 inference='protein motif:PFAM:PF03695' locus_tag=Tola_0928 note='PFAM: protein of unknown function UPF0149; KEGG: aha:AHA_1715 YecA family protein' product='protein of unknown function UPF0149' protein_id=ACQ92556.1 transl_table=11
CP001616	GenBank	CDS	1010991	1012181	+	1	.	codon_start=1 db_xref=GI:237499964 db_xref=InterPro:IPR002938 db_xref=InterPro:IPR003042 db_xref=InterPro:IPR006076 db_xref=InterPro:IPR010971 db_xref=InterPro:IPR011295 inference='protein motif:TFAM:TIGR01984' locus_tag=Tola_0929 note='TIGRFAM: 2-polyprenyl-6-methoxyphenol 4-hydroxylase; Ubiquinone biosynthesis hydroxylase, UbiH/UbiF/VisC/COQ6 family; PFAM: monooxygenase FAD-binding; FAD depende…
CP001616	GenBank	CDS	1012178	1013368	+	1	.	codon_start=1 db_xref=GI:237499965 db_xref=InterPro:IPR002938 db_xref=InterPro:IPR003042 db_xref=InterPro:IPR006076 db_xref=InterPro:IPR010971 inference='protein motif:TFAM:TIGR01988' locus_tag=Tola_0930 note='TIGRFAM: Ubiquinone biosynthesis hydroxylase, UbiH/UbiF/VisC/COQ6 family; PFAM: monooxygenase FAD-binding; FAD dependent oxidoreductase; KEGG: asa:ASA_2634 2-octaprenyl-6-methoxyphenol hydr…
CP001616	GenBank	CDS	1013399	1014226	+	-1	.	codon_start=1 db_xref=GI:237499966 db_xref=InterPro:IPR003593 inference='protein motif:SMART:SM00382' locus_tag=Tola_0931 note='SMART: AAA ATPase; KEGG: aha:AHA_3504 DNA replication protein, putative' product='AAA ATPase' protein_id=ACQ92559.1 transl_table=11
CP001616	GenBank	CDS	1014219	1014896	+	-1	.	codon_start=1 db_xref=GI:237499967 inference='similar to AA sequence:KEGG:AHA_3503' locus_tag=Tola_0932 note='KEGG: aha:AHA_3503 hypothetical protein' product='conserved hypothetical protein' protein_id=ACQ92560.1 transl_table=11
CP001616	GenBank	CDS	1015052	1016068	+	1	.	codon_start=1 db_xref=GI:237499968 db_xref=InterPro:IPR001789 inference='protein motif:PFAM:PF00072' locus_tag=Tola_0933 note='PFAM: response regulator receiver; SMART: response regulator receiver; KEGG: asa:ASA_0816 two-component system response regulator' product='response regulator receiver protein' protein_id=ACQ92561.1 transl_table=11
CP001616	GenBank	CDS	1016082	1016996	+	-1	.	EC_number=2.7.7.9 codon_start=1 db_xref=GI:237499969 db_xref=InterPro:IPR005771 db_xref=InterPro:IPR005835 inference='protein motif:TFAM:TIGR01099' locus_tag=Tola_0934 note='KEGG: asa:ASA_0818 UTP-glucose-1-phosphate uridylyltransferase; TIGRFAM: UTP-glucose-1-phosphate uridylyltransferase; PFAM: Nucleotidyl transferase' product='UTP-glucose-1-phosphate uridylyltransferase' protein_id=ACQ92562.1 …
CP001616	GenBank	CDS	1017087	1017479	+	-1	.	codon_start=1 db_xref=GI:237499970 db_xref=InterPro:IPR000445 db_xref=InterPro:IPR003583 db_xref=InterPro:IPR004509 inference='protein motif:TFAM:TIGR00426' locus_tag=Tola_0935 note='KEGG: aha:AHA_3498 ComEA protein; TIGRFAM: competence protein ComEA helix-hairpin-helix repeat protein; PFAM: helix-hairpin-helix motif; SMART: Helix-hairpin-helix DNA-binding class 1' product='competence protein Com…
CP001616	GenBank	CDS	1017637	1018395	+	1	.	codon_start=1 db_xref=GI:237499971 db_xref=InterPro:IPR000760 db_xref=InterPro:IPR006240 inference='protein motif:TFAM:TIGR01331' locus_tag=Tola_0936 note='TIGRFAM: 3'(2'),5'-bisphosphate nucleotidase; PFAM: inositol monophosphatase; KEGG: asa:ASA_0820 CysQ protein' product='3'(2'),5'-bisphosphate nucleotidase' protein_id=ACQ92564.1 transl_table=11
CP001616	GenBank	CDS	1018444	1018740	+	-1	.	codon_start=1 db_xref=GI:237499972 db_xref=InterPro:IPR005545 inference='protein motif:PFAM:PF03795' locus_tag=Tola_0937 note='PFAM: YCII-related; KEGG: aha:AHA_3496 YciI-like protein' product=YCII-related protein_id=ACQ92565.1 transl_table=11
CP001616	GenBank	CDS	1018743	1019291	+	-1	.	codon_start=1 db_xref=GI:237499973 db_xref=InterPro:IPR006008 inference='protein motif:TFAM:TIGR00997' locus_tag=Tola_0938 note='TIGRFAM: intracellular septation protein A; PFAM: Intracellular septation protein A; KEGG: eca:ECA2313 intracellular septation protein A' product='intracellular septation protein A' protein_id=ACQ92566.1 transl_table=11
CP001616	GenBank	CDS	1019402	1020208	+	-1	.	codon_start=1 db_xref=GI:237499974 db_xref=InterPro:IPR002028 inference='protein motif:TFAM:TIGR00262' locus_tag=Tola_0939 note='TIGRFAM: tryptophan synthase, alpha subunit; PFAM: tryptophan synthase alpha chain; KEGG: aha:AHA_2928 tryptophan synthase, alpha subunit' product='tryptophan synthase, alpha subunit' protein_id=ACQ92567.1 transl_table=11
CP001616	GenBank	CDS	1020205	1021398	+	-1	.	codon_start=1 db_xref=GI:237499975 db_xref=InterPro:IPR001926 db_xref=InterPro:IPR006653 db_xref=InterPro:IPR006654 inference='protein motif:TFAM:TIGR00263' locus_tag=Tola_0940 note='TIGRFAM: tryptophan synthase, beta subunit; PFAM: Pyridoxal-5'-phosphate-dependent protein beta subunit; KEGG: aha:AHA_2927 tryptophan synthase subunit beta' product='tryptophan synthase, beta subunit' protein_id=ACQ…
CP001616	GenBank	CDS	1021438	1022820	+	-1	.	EC_number=4.1.1.48 EC_number=5.3.1.24 codon_start=1 db_xref=GI:237499976 db_xref=InterPro:IPR001240 db_xref=InterPro:IPR001468 db_xref=InterPro:IPR013798 inference='protein motif:PRIAM:4.1.1.48, 5.3.1.24' locus_tag=Tola_0941 note='PFAM: Indole-3-glycerol phosphate synthase; N-(5'phosphoribosyl)anthranilate isomerase (PRAI); KEGG: aha:AHA_2926 bifunctional indole-3-glycerol phosphate synthase/phos…
CP001616	GenBank	CDS	1022825	1023835	+	-1	.	EC_number=2.4.2.18 codon_start=1 db_xref=GI:237499977 db_xref=InterPro:IPR000312 db_xref=InterPro:IPR005940 db_xref=InterPro:IPR017459 inference='protein motif:TFAM:TIGR01245' locus_tag=Tola_0942 note='KEGG: asa:ASA_1405 anthranilate phosphoribosyltransferase; TIGRFAM: anthranilate phosphoribosyltransferase; PFAM: glycosyl transferase family 3; Glycosyl transferase, family 3-like' product='anthra…
CP001616	GenBank	CDS	1023838	1024437	+	-1	.	codon_start=1 db_xref=GI:237499978 db_xref=InterPro:IPR000991 db_xref=InterPro:IPR001317 db_xref=InterPro:IPR006220 db_xref=InterPro:IPR006221 db_xref=InterPro:IPR011702 inference='protein motif:TFAM:TIGR00566' locus_tag=Tola_0943 note='TIGRFAM: glutamine amidotransferase of anthranilate synthase; PFAM: glutamine amidotransferase class-I; KEGG: asa:ASA_1406 anthranilate synthase component II' pro…
CP001616	GenBank	CDS	1024430	1026058	+	-1	.	EC_number=4.1.3.27 codon_start=1 db_xref=GI:237499979 db_xref=InterPro:IPR005257 db_xref=InterPro:IPR005801 db_xref=InterPro:IPR006805 db_xref=InterPro:IPR015890 inference='protein motif:TFAM:TIGR00565' locus_tag=Tola_0944 note='KEGG: aha:AHA_2923 anthranilate synthase component I; TIGRFAM: anthranilate synthase component I; PFAM: Chorismate binding-like; Anthranilate synthase component I domain …
CP001616	GenBank	CDS	1026437	1027300	+	1	.	codon_start=1 db_xref=GI:237499980 db_xref=InterPro:IPR003141 db_xref=InterPro:IPR004013 inference='protein motif:PFAM:PF02811' locus_tag=Tola_0945 note='PFAM: PHP domain protein; SMART: phosphoesterase PHP domain protein; KEGG: asa:ASA_1409 PHP family metal-dependent phosphoesterase' product='PHP domain protein' protein_id=ACQ92573.1 transl_table=11
CP001616	GenBank	CDS	1027297	1027917	+	1	.	codon_start=1 db_xref=GI:237499981 db_xref=InterPro:IPR004388 db_xref=InterPro:IPR006070 inference='protein motif:TFAM:TIGR00057' locus_tag=Tola_0946 note='TIGRFAM: Sua5/YciO/YrdC/YwlC family protein; PFAM: SUA5/yciO/yrdC domain; KEGG: aha:AHA_2920 SUA5/YciO/YrdC/YwlC family protein' product='Sua5/YciO/YrdC/YwlC family protein' protein_id=ACQ92574.1 transl_table=11
CP001616	GenBank	CDS	1027930	1028976	+	1	.	codon_start=1 db_xref=GI:237499982 db_xref=InterPro:IPR000748 db_xref=InterPro:IPR002942 db_xref=InterPro:IPR006145 inference='protein motif:PFAM:PF01479' locus_tag=Tola_0947 note='PFAM: RNA-binding S4 domain protein; pseudouridine synthase; SMART: RNA-binding S4 domain protein; KEGG: aha:AHA_2917 ribosomal large subunit pseudouridine synthase B' product='RNA-binding S4 domain protein' protein_id…
CP001616	GenBank	CDS	1028979	1029677	+	1	.	codon_start=1 db_xref=GI:237499983 db_xref=InterPro:IPR004479 inference='protein motif:TFAM:TIGR00364' locus_tag=Tola_0948 note='TIGRFAM: exsB protein; PFAM: ExsB family protein; KEGG: vsa:VSAL_I1965 hypothetical protein' product='exsB protein' protein_id=ACQ92576.1 transl_table=11
CP001616	GenBank	CDS	1029788	1030240	+	1	.	codon_start=1 db_xref=GI:237499984 db_xref=InterPro:IPR000614 inference='similar to AA sequence:KEGG:IL1271' locus_tag=Tola_0949 note='KEGG: ilo:IL1271 signal protein' product='signal protein' protein_id=ACQ92577.1 transl_table=11
CP001616	GenBank	CDS	1030302	1031342	+	-1	.	codon_start=1 db_xref=GI:237499985 inference='similar to AA sequence:KEGG:AHA_0095' locus_tag=Tola_0950 note='KEGG: aha:AHA_0095 hypothetical protein' product='conserved hypothetical protein' protein_id=ACQ92578.1 transl_table=11
CP001616	GenBank	CDS	1031558	1032937	+	1	.	codon_start=1 db_xref=GI:237499986 inference='similar to AA sequence:KEGG:ESA_01915' locus_tag=Tola_0951 note='KEGG: esa:ESA_01915 hypothetical protein' product='conserved hypothetical protein' protein_id=ACQ92579.1 transl_table=11
CP001616	GenBank	CDS	1033099	1033323	+	1	.	codon_start=1 db_xref=GI:237499987 inference='ab initio prediction:Prodigal:1.4' locus_tag=Tola_0952 product='hypothetical protein' protein_id=ACQ92580.1 transl_table=11
CP001616	GenBank	CDS	1033417	1034028	+	1	.	codon_start=1 db_xref=GI:237499988 db_xref=InterPro:IPR007404 inference='protein motif:PFAM:PF04307' locus_tag=Tola_0953 note='PFAM: membrane-bound metal-dependent hydrolase; KEGG: cvi:CV_2461 hypothetical protein' product='membrane-bound metal-dependent hydrolase' protein_id=ACQ92581.1 transl_table=11
CP001616	GenBank	CDS	1034356	1036662	+	1	.	codon_start=1 db_xref=GI:237499989 db_xref=InterPro:IPR008752 inference='protein motif:PFAM:PF05548' locus_tag=Tola_0954 note='PFAM: Peptidase M11 gametolysin; KEGG: spl:Spea_1773 peptidase M11 gametolysin' product='Peptidase M11 gametolysin' protein_id=ACQ92582.1 transl_table=11
CP001616	GenBank	CDS	1036767	1038464	+	-1	.	codon_start=1 db_xref=GI:237499990 inference='similar to AA sequence:KEGG:Sama_1417' locus_tag=Tola_0955 note='KEGG: saz:Sama_1417 hypothetical protein' product='conserved hypothetical protein' protein_id=ACQ92583.1 transl_table=11
CP001616	GenBank	CDS	1039054	1040415	+	1	.	codon_start=1 db_xref=GI:237499991 db_xref=InterPro:IPR002078 db_xref=InterPro:IPR002197 db_xref=InterPro:IPR003593 db_xref=InterPro:IPR011704 inference='protein motif:PFAM:PF00158' locus_tag=Tola_0956 note='PFAM: sigma-54 factor interaction domain-containing protein; helix-turn-helix Fis-type; ATPase associated with various cellular activities AAA_5; SMART: AAA ATPase; KEGG: azo:azo3031 transcri…
CP001616	GenBank	gene	1040482	1040557	+	-1	.	locus_tag=Tola_R0036 note=tRNA-Phe3
CP001616	GenBank	tRNA	1040482	1040557	+	-1	.	locus_tag=Tola_R0036 product=tRNA-Phe
CP001616	GenBank	gene	1040569	1040644	+	-1	.	locus_tag=Tola_R0037 note=tRNA-Thr5
CP001616	GenBank	tRNA	1040569	1040644	+	-1	.	locus_tag=Tola_R0037 product=tRNA-Thr
CP001616	GenBank	gene	1040691	1040766	+	-1	.	locus_tag=Tola_R0038 note=tRNA-Phe2
CP001616	GenBank	tRNA	1040691	1040766	+	-1	.	locus_tag=Tola_R0038 product=tRNA-Phe
CP001616	GenBank	CDS	1040896	1041171	+	-1	.	codon_start=1 db_xref=GI:237499992 db_xref=InterPro:IPR007457 inference='protein motif:PFAM:PF04362' locus_tag=Tola_0957 note='PFAM: Fe(II) trafficking protein YggX; KEGG: asa:ASA_0512 hypothetical protein' product='Fe(II) trafficking protein YggX' protein_id=ACQ92585.1 transl_table=11
CP001616	GenBank	CDS	1041183	1042274	+	-1	.	codon_start=1 db_xref=GI:237499993 db_xref=InterPro:IPR000445 db_xref=InterPro:IPR003265 db_xref=InterPro:IPR003651 db_xref=InterPro:IPR004036 db_xref=InterPro:IPR005760 inference='protein motif:TFAM:TIGR01084' locus_tag=Tola_0958 note='KEGG: asa:ASA_0513 A/G-specific adenine glycosylase; TIGRFAM: A/G-specific adenine glycosylase; PFAM: HhH-GPD family protein; helix-hairpin-helix motif; SMART: Hh…
CP001616	GenBank	CDS	1042410	1043135	+	1	.	EC_number=2.1.1.33 codon_start=1 db_xref=GI:237499994 db_xref=InterPro:IPR003358 db_xref=InterPro:IPR004395 inference='protein motif:TFAM:TIGR00091' locus_tag=Tola_0959 note='KEGG: aha:AHA_3482 tRNA (guanine-N(7)-)-methyltransferase; TIGRFAM: tRNA (guanine-N(7)-)-methyltransferase; PFAM: putative methyltransferase' product='tRNA (guanine-N(7)-)-methyltransferase' protein_id=ACQ92587.1 transl_tabl…
CP001616	GenBank	CDS	1043203	1044348	+	-1	.	EC_number=1.3.99.22 codon_start=1 db_xref=GI:237499995 db_xref=InterPro:IPR004559 db_xref=InterPro:IPR006638 db_xref=InterPro:IPR007197 db_xref=InterPro:IPR010723 inference='protein motif:TFAM:TIGR00539' locus_tag=Tola_0960 note='KEGG: asa:ASA_3447 oxygen-independent coproporphyrinogen III oxidase; TIGRFAM: oxygen-independent coproporphyrinogen III oxidase; PFAM: Radical SAM domain protein; HemN …
CP001616	GenBank	CDS	1044352	1044942	+	-1	.	codon_start=1 db_xref=GI:237499996 db_xref=InterPro:IPR002637 inference='protein motif:TFAM:TIGR00042' locus_tag=Tola_0961 note='TIGRFAM: non-canonical purine NTP pyrophosphatase, rdgB/HAM1 family; PFAM: Ham1 family protein; KEGG: aha:AHA_0846 RdgB/HAM1 family non-canonical purine NTP pyrophosphatase' product='non-canonical purine NTP pyrophosphatase, rdgB/HAM1 family' protein_id=ACQ92589.1 trans…
CP001616	GenBank	CDS	1045036	1045326	+	-1	.	codon_start=1 db_xref=GI:237499997 db_xref=InterPro:IPR003746 db_xref=InterPro:IPR005228 inference='protein motif:PFAM:PF02594' locus_tag=Tola_0962 note='PFAM: protein of unknown function DUF167; KEGG: vsp:VS_2686 hypothetical protein' product='protein of unknown function DUF167' protein_id=ACQ92590.1 transl_table=11
CP001616	GenBank	CDS	1045326	1045877	+	-1	.	codon_start=1 db_xref=GI:237499998 db_xref=InterPro:IPR003425 inference='protein motif:PFAM:PF02325' locus_tag=Tola_0963 note='PFAM: protein of unknown function YGGT; KEGG: aha:AHA_3662 integral membrane protein' product='protein of unknown function YGGT' protein_id=ACQ92591.1 transl_table=11
CP001616	GenBank	CDS	1045886	1046710	+	-1	.	EC_number=1.5.1.2 codon_start=1 db_xref=GI:237499999 db_xref=InterPro:IPR000304 db_xref=InterPro:IPR004455 db_xref=InterPro:IPR006115 db_xref=InterPro:IPR011128 inference='protein motif:TFAM:TIGR00112' locus_tag=Tola_0964 note='KEGG: aha:AHA_3663 pyrroline-5-carboxylate reductase; TIGRFAM: pyrroline-5-carboxylate reductase; PFAM: NADP oxidoreductase coenzyme F420-dependent; NAD-dependent glycerol…
CP001616	GenBank	CDS	1046716	1047417	+	-1	.	codon_start=1 db_xref=GI:237500000 db_xref=InterPro:IPR001608 db_xref=InterPro:IPR011078 inference='protein motif:PFAM:PF01168' locus_tag=Tola_0965 note='PFAM: alanine racemase domain protein; KEGG: aha:AHA_3664 hypothetical protein' product='alanine racemase domain protein' protein_id=ACQ92593.1 transl_table=11
CP001616	GenBank	CDS	1047451	1048488	+	1	.	codon_start=1 db_xref=GI:237500001 db_xref=InterPro:IPR001482 db_xref=InterPro:IPR003593 db_xref=InterPro:IPR006321 inference='protein motif:TFAM:TIGR01420' locus_tag=Tola_0966 note='KEGG: asa:ASA_3632 type IV pilus protein TapT; TIGRFAM: twitching motility protein; PFAM: type II secretion system protein E; SMART: AAA ATPase' product='twitching motility protein' protein_id=ACQ92594.1 transl_table…
CP001616	GenBank	CDS	1048499	1049605	+	1	.	codon_start=1 db_xref=GI:237500002 db_xref=InterPro:IPR001482 db_xref=InterPro:IPR006321 inference='protein motif:TFAM:TIGR01420' locus_tag=Tola_0967 note='TIGRFAM: twitching motility protein; PFAM: type II secretion system protein E; KEGG: asa:ASA_3633 type IV pilus protein TapU' product='twitching motility protein' protein_id=ACQ92595.1 transl_table=11
CP001616	GenBank	CDS	1049680	1050462	+	1	.	codon_start=1 db_xref=GI:237500003 db_xref=InterPro:IPR005583 inference='protein motif:PFAM:PF03883' locus_tag=Tola_0968 note='PFAM: protein of unknown function DUF328; KEGG: ypb:YPTS_0629 hypothetical protein' product='protein of unknown function DUF328' protein_id=ACQ92596.1 transl_table=11
CP001616	GenBank	CDS	1050525	1051841	+	-1	.	codon_start=1 db_xref=GI:237500004 db_xref=InterPro:IPR000629 db_xref=InterPro:IPR001650 db_xref=InterPro:IPR011545 db_xref=InterPro:IPR014001 db_xref=InterPro:IPR014014 db_xref=InterPro:IPR014021 inference='protein motif:PFAM:PF00270' locus_tag=Tola_0969 note='PFAM: DEAD/DEAH box helicase domain protein; helicase domain protein; SMART: DEAD-like helicase ; helicase domain protein; KEGG: aha:AHA_…
CP001616	GenBank	CDS	1051863	1052660	+	1	.	codon_start=1 db_xref=GI:237500005 db_xref=InterPro:IPR002052 db_xref=InterPro:IPR002296 db_xref=InterPro:IPR007848 db_xref=InterPro:IPR013216 db_xref=InterPro:IPR013217 inference='protein motif:PFAM:PF05175' locus_tag=Tola_0970 note='PFAM: methyltransferase small; Methyltransferase type 11; Methyltransferase type 12; KEGG: aha:AHA_3669 SmtA protein' product='methyltransferase small' protein_id=A…
CP001616	GenBank	CDS	1052668	1053186	+	-1	.	codon_start=1 db_xref=GI:237500006 db_xref=InterPro:IPR001226 db_xref=InterPro:IPR008254 db_xref=InterPro:IPR010086 inference='protein motif:TFAM:TIGR01752' locus_tag=Tola_0971 note='TIGRFAM: flavodoxin; PFAM: flavodoxin/nitric oxide synthase; KEGG: vha:VIBHAR_00955 flavodoxin FldB' product=flavodoxin protein_id=ACQ92599.1 transl_table=11
CP001616	GenBank	CDS	1053265	1054158	+	1	.	codon_start=1 db_xref=GI:237500007 db_xref=InterPro:IPR002104 db_xref=InterPro:IPR004107 db_xref=InterPro:IPR011932 inference='protein motif:TFAM:TIGR02225' locus_tag=Tola_0972 note='TIGRFAM: tyrosine recombinase XerD; PFAM: integrase family protein; integrase domain protein SAM domain protein; KEGG: aha:AHA_3273 tyrosine recombinase XerD' product='tyrosine recombinase XerD' protein_id=ACQ92600.1…
CP001616	GenBank	CDS	1054193	1055815	+	1	.	codon_start=1 db_xref=GI:237500008 db_xref=InterPro:IPR011935 inference='ab initio prediction:Prodigal:1.4' locus_tag=Tola_0973 note='KEGG: bja:bll7080 hypothetical protein' product='hypothetical protein' protein_id=ACQ92601.1 transl_table=11
CP001616	GenBank	CDS	1055887	1057614	+	1	.	codon_start=1 db_xref=GI:237500009 db_xref=InterPro:IPR001667 db_xref=InterPro:IPR003156 db_xref=InterPro:IPR004610 inference='protein motif:TFAM:TIGR00644' locus_tag=Tola_0974 note='TIGRFAM: single-stranded-DNA-specific exonuclease RecJ; PFAM: phosphoesterase RecJ domain protein; phosphoesterase DHHA1; KEGG: asa:ASA_1036 RecJ single-stranded-DNA-specific exonuclease' product='single-stranded-DNA…
CP001616	GenBank	CDS	1057953	1059051	+	1	.	codon_start=1 db_xref=GI:237500010 inference='ab initio prediction:Prodigal:1.4' locus_tag=Tola_0975 note='KEGG: aha:AHA_3368 peptide chain release factor 2 (programmed frameshift)' product='hypothetical protein' protein_id=ACQ92603.1 ribosomal_slippage=_no_value transl_table=11
CP001616	GenBank	CDS	1059069	1060610	+	1	.	codon_start=1 db_xref=GI:237500011 db_xref=InterPro:IPR002313 db_xref=InterPro:IPR004364 db_xref=InterPro:IPR004365 db_xref=InterPro:IPR006195 inference='protein motif:TFAM:TIGR00499' locus_tag=Tola_0976 note='TIGRFAM: lysyl-tRNA synthetase; PFAM: tRNA synthetase class II (D K and N); nucleic acid binding OB-fold tRNA/helicase-type; KEGG: aha:AHA_3369 lysyl-tRNA synthetase' product='lysyl-tRNA sy…
CP001616	GenBank	CDS	1060670	1062262	+	1	.	codon_start=1 db_xref=GI:237500012 db_xref=InterPro:IPR003439 db_xref=InterPro:IPR003593 inference='protein motif:PFAM:PF00005' locus_tag=Tola_0977 note='PFAM: ABC transporter related; SMART: AAA ATPase; KEGG: aha:AHA_2016 ABC transporter ATP-binding protein' product='ABC transporter related' protein_id=ACQ92605.1 transl_table=11
CP001616	GenBank	CDS	1062465	1063793	+	-1	.	codon_start=1 db_xref=GI:237500013 db_xref=InterPro:IPR002792 db_xref=InterPro:IPR005839 db_xref=InterPro:IPR005840 db_xref=InterPro:IPR006638 db_xref=InterPro:IPR007197 db_xref=InterPro:IPR013848 inference='protein motif:TFAM:TIGR01125' locus_tag=Tola_0978 note='KEGG: aha:AHA_1361 hypothetical protein; TIGRFAM: MiaB-like tRNA modifying enzyme YliG; RNA modification enzyme, MiaB family; PFAM: Pro…
CP001616	GenBank	CDS	1064173	1064580	+	-1	.	codon_start=1 db_xref=GI:237500014 db_xref=InterPro:IPR014958 inference='protein motif:PFAM:PF08859' locus_tag=Tola_0979 note='PFAM: DGC domain protein; KEGG: tmz:Tmz1t_0653 DGC domain protein' product='DGC domain protein' protein_id=ACQ92607.1 transl_table=11
CP001616	GenBank	CDS	1064626	1065213	+	-1	.	codon_start=1 db_xref=GI:237500015 inference='similar to AA sequence:KEGG:BSU05380' locus_tag=Tola_0980 note='KEGG: bsu:BSU05380 hypothetical protein' product='conserved hypothetical protein' protein_id=ACQ92608.1 transl_table=11
CP001616	GenBank	CDS	1065315	1065737	+	1	.	codon_start=1 db_xref=GI:237500016 db_xref=InterPro:IPR000835 inference='protein motif:PFAM:PF01047' locus_tag=Tola_0981 note='PFAM: regulatory protein MarR; SMART: regulatory protein MarR; KEGG: bvi:Bcep1808_5074 MarR family transcriptional regulator' product='transcriptional regulator, MarR family' protein_id=ACQ92609.1 transl_table=11
CP001616	GenBank	CDS	1065868	1066374	+	-1	.	codon_start=1 db_xref=GI:237500017 db_xref=InterPro:IPR011440 inference='protein motif:PFAM:PF07566' locus_tag=Tola_0982 note='PFAM: protein of unknown function DUF1543; KEGG: sgl:SG0708 hypothetical protein' product='protein of unknown function DUF1543' protein_id=ACQ92610.1 transl_table=11
CP001616	GenBank	CDS	1067539	1068003	+	1	.	codon_start=1 db_xref=GI:237500018 db_xref=InterPro:IPR008407 inference='protein motif:PFAM:PF05437' locus_tag=Tola_0984 note='PFAM: branched-chain amino acid transport; KEGG: vpa:VPA1004 putative transmembrane protein' product='branched-chain amino acid transport' protein_id=ACQ92611.1 transl_table=11
CP001616	GenBank	CDS	1068048	1068350	+	1	.	codon_start=1 db_xref=GI:237500019 db_xref=InterPro:IPR006311 inference='ab initio prediction:Prodigal:1.4' locus_tag=Tola_0985 note='KEGG: kpn:KPN_01716 putative dehydrogenase' product='hypothetical protein' protein_id=ACQ92612.1 transl_table=11
CP001616	GenBank	CDS	1068384	1069811	+	-1	.	codon_start=1 db_xref=GI:237500020 db_xref=InterPro:IPR001360 inference='protein motif:PFAM:PF00232' locus_tag=Tola_0986 note='PFAM: glycoside hydrolase family 1; KEGG: ypi:YpsIP31758_2729 6-phospho-beta-glucosidase BglA' product='glycoside hydrolase family 1' protein_id=ACQ92613.1 transl_table=11
CP001616	GenBank	CDS	1069975	1070877	+	1	.	codon_start=1 db_xref=GI:237500021 db_xref=InterPro:IPR000847 db_xref=InterPro:IPR005119 inference='protein motif:PFAM:PF03466' locus_tag=Tola_0987 note='PFAM: LysR substrate-binding; regulatory protein LysR; KEGG: kpn:KPN_01303 transcriptional regulator LysR' product='transcriptional regulator, LysR family' protein_id=ACQ92614.1 transl_table=11
CP001616	GenBank	CDS	1071211	1072017	+	1	.	EC_number=1.3.1.26 codon_start=1 db_xref=GI:237500022 db_xref=InterPro:IPR000846 inference='protein motif:PRIAM:1.3.1.26' locus_tag=Tola_0988 note='PFAM: dihydrodipicolinate reductase; KEGG: ppd:Ppro_3262 dihydrodipicolinate reductase' product='Dihydrodipicolinate reductase' protein_id=ACQ92615.1 transl_table=11
CP001616	GenBank	CDS	1072215	1073315	+	1	.	codon_start=1 db_xref=GI:237500023 db_xref=InterPro:IPR001327 db_xref=InterPro:IPR002057 db_xref=InterPro:IPR013027 db_xref=InterPro:IPR017584 inference='protein motif:TFAM:TIGR03169' locus_tag=Tola_0989 note='TIGRFAM: pyridine nucleotide-disulfide oxidoreductase family protein; PFAM: FAD-dependent pyridine nucleotide-disulphide oxidoreductase; KEGG: rfr:Rfer_1601 FAD-dependent pyridine nucleotid…
CP001616	GenBank	CDS	1073332	1073946	+	-1	.	codon_start=1 db_xref=GI:237500024 db_xref=InterPro:IPR000462 inference='protein motif:PFAM:PF01066' locus_tag=Tola_0990 note='PFAM: CDP-alcohol phosphatidyltransferase; KEGG: asa:ASA_2813 phosphatidylglycerophosphate synthase' product='CDP-alcohol phosphatidyltransferase' protein_id=ACQ92617.1 transl_table=11
CP001616	GenBank	CDS	1073939	1074583	+	-1	.	codon_start=1 db_xref=GI:237500025 db_xref=InterPro:IPR003439 db_xref=InterPro:IPR003593 db_xref=InterPro:IPR017871 inference='protein motif:PFAM:PF00005' locus_tag=Tola_0991 note='PFAM: ABC transporter related; SMART: AAA ATPase; KEGG: kpn:KPN_01214 putative ATP-binding component of a transport system' product='ABC transporter related' protein_id=ACQ92618.1 transl_table=11
CP001616	GenBank	CDS	1074585	1076249	+	-1	.	codon_start=1 db_xref=GI:237500026 db_xref=InterPro:IPR000515 inference='protein motif:PFAM:PF00528' locus_tag=Tola_0992 note='PFAM: binding-protein-dependent transport systems inner membrane component; KEGG: ecr:ECIAI1_1816 fused putative transporter subunits of ABC superfamily: membrane components' product='binding-protein-dependent transport systems inner membrane component' protein_id=ACQ9261…
CP001616	GenBank	CDS	1076222	1077397	+	-1	.	codon_start=1 db_xref=GI:237500027 db_xref=InterPro:IPR006059 inference='protein motif:PFAM:PF01547' locus_tag=Tola_0993 note='PFAM: extracellular solute-binding protein family 1; KEGG: cko:CKO_01779 hypothetical protein' product='extracellular solute-binding protein family 1' protein_id=ACQ92620.1 transl_table=11
CP001616	GenBank	CDS	1077533	1079686	+	1	.	codon_start=1 db_xref=GI:237500028 db_xref=InterPro:IPR000815 db_xref=InterPro:IPR001327 db_xref=InterPro:IPR002218 db_xref=InterPro:IPR004099 db_xref=InterPro:IPR012999 db_xref=InterPro:IPR013027 db_xref=InterPro:IPR015414 inference='protein motif:PFAM:PF09335' locus_tag=Tola_0994 note='PFAM: SNARE associated Golgi protein; pyridine nucleotide-disulphide oxidoreductase dimerisation region; FAD-d…
CP001616	GenBank	CDS	1079749	1081923	+	-1	.	codon_start=1 db_xref=GI:237500029 db_xref=InterPro:IPR000763 db_xref=InterPro:IPR001680 db_xref=InterPro:IPR002016 inference='protein motif:TFAM:TIGR00198' locus_tag=Tola_0995 note='TIGRFAM: catalase/peroxidase HPI; PFAM: Haem peroxidase; KEGG: vch:VC1560 catalase/peroxidase' product='catalase/peroxidase HPI' protein_id=ACQ92622.1 transl_table=11
CP001616	GenBank	CDS	1082265	1083248	+	1	.	codon_start=1 db_xref=GI:237500030 db_xref=InterPro:IPR013149 db_xref=InterPro:IPR013154 db_xref=InterPro:IPR014188 inference='protein motif:TFAM:TIGR02823' locus_tag=Tola_0996 note='TIGRFAM: quinone oxidoreductase, YhdH/YhfP family; PFAM: Alcohol dehydrogenase zinc-binding domain protein; Alcohol dehydrogenase GroES domain protein; KEGG: azo:azo3317 zinc-binding alcohol dehydrogenase' product='q…
CP001616	GenBank	CDS	1083267	1083905	+	-1	.	codon_start=1 db_xref=GI:237500031 db_xref=InterPro:IPR001647 inference='protein motif:PFAM:PF00440' locus_tag=Tola_0997 note='PFAM: regulatory protein TetR; KEGG: eck:EC55989_4944 putative HTH regulator, TetR family' product='transcriptional regulator, TetR family' protein_id=ACQ92624.1 transl_table=11
CP001616	GenBank	CDS	1084158	1084358	+	1	.	codon_start=1 db_xref=GI:237500032 inference='similar to AA sequence:KEGG:ASA_3928' locus_tag=Tola_0998 note='KEGG: asa:ASA_3928 hypothetical protein' product='conserved hypothetical protein' protein_id=ACQ92625.1 transl_table=11
CP001616	GenBank	CDS	1084448	1085506	+	-1	.	EC_number=1.8.4.11 EC_number=1.8.4.12 codon_start=1 db_xref=GI:237500033 db_xref=InterPro:IPR002569 db_xref=InterPro:IPR002579 inference='protein motif:TFAM:TIGR00357' locus_tag=Tola_0999 note='KEGG: dal:Dalk_4702 methionine-R-sulfoxide reductase; TIGRFAM: methionine-R-sulfoxide reductase; peptide methionine sulfoxide reductase; PFAM: Methionine sulfoxide reductase B; Methionine sulfoxide reducta…
CP001616	GenBank	CDS	1085625	1086014	+	-1	.	codon_start=1 db_xref=GI:237500034 db_xref=InterPro:IPR000829 inference='protein motif:PFAM:PF01219' locus_tag=Tola_1000 note='PFAM: diacylglycerol kinase; KEGG: bcy:Bcer98_3028 diacylglycerol kinase' product='diacylglycerol kinase' protein_id=ACQ92627.1 transl_table=11
CP001616	GenBank	CDS	1086057	1087658	+	-1	.	codon_start=1 db_xref=GI:237500035 db_xref=InterPro:IPR000326 inference='protein motif:PFAM:PF01569' locus_tag=Tola_1001 note='PFAM: phosphoesterase PA-phosphatase related; SMART: phosphoesterase PA-phosphatase related; KEGG: pin:Ping_1883 phosphoesterase, PA-phosphatase related' product='phosphoesterase PA-phosphatase related' protein_id=ACQ92628.1 transl_table=11
CP001616	GenBank	CDS	1087655	1089106	+	-1	.	codon_start=1 db_xref=GI:237500036 db_xref=InterPro:IPR005524 inference='protein motif:PFAM:PF03773' locus_tag=Tola_1002 note='PFAM: permease; KEGG: tmz:Tmz1t_1855 permease' product=permease protein_id=ACQ92629.1 transl_table=11
CP001616	GenBank	CDS	1089128	1089511	+	-1	.	codon_start=1 db_xref=GI:237500037 inference='similar to AA sequence:KEGG:SYN_00344' locus_tag=Tola_1003 note='KEGG: sat:SYN_00344 putative cytoplasmic protein' product='putative cytoplasmic protein' protein_id=ACQ92630.1 transl_table=11
CP001616	GenBank	CDS	1089588	1089827	+	-1	.	codon_start=1 db_xref=GI:237500038 db_xref=InterPro:IPR005243 inference='protein motif:TFAM:TIGR00412' locus_tag=Tola_1004 note='TIGRFAM: redox-active disulfide protein 2; KEGG: psa:PST_0232 thiol-disulfide isomerase and thioredoxins family protein' product='redox-active disulfide protein 2' protein_id=ACQ92631.1 transl_table=11
CP001616	GenBank	CDS	1089853	1090896	+	-1	.	codon_start=1 db_xref=GI:237500039 db_xref=InterPro:IPR005524 inference='protein motif:PFAM:PF03773' locus_tag=Tola_1005 note='PFAM: permease; KEGG: pna:Pnap_2844 permease' product=permease protein_id=ACQ92632.1 transl_table=11
CP001616	GenBank	CDS	1090986	1091534	+	-1	.	codon_start=1 db_xref=GI:237500040 db_xref=InterPro:IPR007627 db_xref=InterPro:IPR007630 db_xref=InterPro:IPR013249 db_xref=InterPro:IPR014284 inference='protein motif:TFAM:TIGR02937' locus_tag=Tola_1006 note='TIGRFAM: RNA polymerase sigma factor, sigma-70 family; PFAM: Sigma-70 region 4 type 2; sigma-70 region 2 domain protein; sigma-70 region 4 domain protein; KEGG: tmz:Tmz1t_1854 RNA polymeras…
CP001616	GenBank	CDS	1091562	1092635	+	-1	.	codon_start=1 db_xref=GI:237500041 db_xref=InterPro:IPR002657 db_xref=InterPro:IPR004706 inference='protein motif:TFAM:TIGR00832' locus_tag=Tola_1007 note='TIGRFAM: arsenical-resistance protein; PFAM: Bile acid:sodium symporter; KEGG: cvi:CV_2440 arsenic resistance membrane protein ArsB/ACR3' product='arsenical-resistance protein' protein_id=ACQ92634.1 transl_table=11
CP001616	GenBank	CDS	1092776	1093204	+	-1	.	codon_start=1 db_xref=GI:237500042 db_xref=InterPro:IPR007401 inference='protein motif:PFAM:PF04304' locus_tag=Tola_1008 note='PFAM: protein of unknown function DUF454; KEGG: psb:Psyr_3740 hypothetical protein' product='protein of unknown function DUF454' protein_id=ACQ92635.1 transl_table=11
CP001616	GenBank	CDS	1093552	1093755	+	1	.	codon_start=1 db_xref=GI:237500043 inference='ab initio prediction:Prodigal:1.4' locus_tag=Tola_1009 product='hypothetical protein' protein_id=ACQ92636.1 transl_table=11
CP001616	GenBank	CDS	1094175	1094372	+	1	.	codon_start=1 db_xref=GI:237500044 inference='similar to AA sequence:KEGG:AHA_0414' locus_tag=Tola_1010 note='KEGG: aha:AHA_0414 hypothetical protein' product='conserved hypothetical protein' protein_id=ACQ92637.1 transl_table=11
CP001616	GenBank	CDS	1094584	1095510	+	-1	.	codon_start=1 db_xref=GI:237500045 db_xref=InterPro:IPR002139 db_xref=InterPro:IPR002173 db_xref=InterPro:IPR011611 inference='protein motif:PFAM:PF00294' locus_tag=Tola_1011 note='PFAM: PfkB domain protein; KEGG: vco:VC0395_0600 aminoimidazole riboside kinase' product='PfkB domain protein' protein_id=ACQ92638.1 transl_table=11
CP001616	GenBank	CDS	1096071	1097336	+	1	.	codon_start=1 db_xref=GI:237500046 db_xref=InterPro:IPR006059 inference='protein motif:PFAM:PF01547' locus_tag=Tola_1012 note='PFAM: extracellular solute-binding protein family 1; KEGG: met:M446_3428 extracellular solute-binding protein' product='extracellular solute-binding protein family 1' protein_id=ACQ92639.1 transl_table=11
CP001616	GenBank	CDS	1097414	1098289	+	1	.	codon_start=1 db_xref=GI:237500047 db_xref=InterPro:IPR000515 inference='protein motif:PFAM:PF00528' locus_tag=Tola_1013 note='PFAM: binding-protein-dependent transport systems inner membrane component; KEGG: rle:pRL120557 putative transmembrane permease transporter component' product='binding-protein-dependent transport systems inner membrane component' protein_id=ACQ92640.1 transl_table=11
CP001616	GenBank	CDS	1098298	1099209	+	1	.	codon_start=1 db_xref=GI:237500048 db_xref=InterPro:IPR000515 inference='protein motif:PFAM:PF00528' locus_tag=Tola_1014 note='PFAM: binding-protein-dependent transport systems inner membrane component; KEGG: ret:RHE_PF00049 sucrose ABC transporter, permease protein' product='binding-protein-dependent transport systems inner membrane component' protein_id=ACQ92641.1 transl_table=11
CP001616	GenBank	CDS	1099229	1100683	+	1	.	codon_start=1 db_xref=GI:237500049 db_xref=InterPro:IPR001362 db_xref=InterPro:IPR013148 inference='protein motif:PFAM:PF00251' locus_tag=Tola_1015 note='PFAM: Glycosyl hydrolase family 32 domain protein; SMART: glycoside hydrolase family 32; KEGG: bsu:BSU27030 levanase' product='Glycosyl hydrolase family 32 domain protein' protein_id=ACQ92642.1 transl_table=11
CP001616	GenBank	CDS	1100695	1101822	+	1	.	codon_start=1 db_xref=GI:237500050 db_xref=InterPro:IPR003439 db_xref=InterPro:IPR003593 db_xref=InterPro:IPR013611 db_xref=InterPro:IPR017871 inference='protein motif:PFAM:PF00005' locus_tag=Tola_1016 note='PFAM: ABC transporter related; Transport-associated OB domain protein; SMART: AAA ATPase; KEGG: pin:Ping_2011 ABC transporter ATP-binding protein' product='ABC transporter related' protein_id…
CP001616	GenBank	CDS	1101919	1102935	+	1	.	codon_start=1 db_xref=GI:237500051 db_xref=InterPro:IPR000843 db_xref=InterPro:IPR001761 inference='protein motif:PFAM:PF00356' locus_tag=Tola_1017 note='PFAM: regulatory protein LacI; periplasmic binding protein/LacI transcriptional regulator; SMART: regulatory protein LacI; KEGG: bsu:BSU10840 LacI family transcription regulator' product='transcriptional regulator, LacI family' protein_id=ACQ926…
CP001616	GenBank	CDS	1102998	1103246	+	1	.	codon_start=1 db_xref=GI:237500052 inference='ab initio prediction:Prodigal:1.4' locus_tag=Tola_1018 product='hypothetical protein' protein_id=ACQ92645.1 transl_table=11
CP001616	GenBank	CDS	1103318	1104757	+	-1	.	EC_number=2.7.1.40 codon_start=1 db_xref=GI:237500053 db_xref=InterPro:IPR001697 db_xref=InterPro:IPR015793 db_xref=InterPro:IPR015794 inference='protein motif:TFAM:TIGR01064' locus_tag=Tola_1019 note='KEGG: aha:AHA_1349 pyruvate kinase; TIGRFAM: pyruvate kinase; PFAM: Pyruvate kinase barrel; Pyruvate kinase alpha/beta' product='pyruvate kinase' protein_id=ACQ92646.1 transl_table=11
CP001616	GenBank	CDS	1104952	1105803	+	-1	.	codon_start=1 db_xref=GI:237500054 db_xref=InterPro:IPR000281 db_xref=InterPro:IPR001347 inference='protein motif:PFAM:PF01418' locus_tag=Tola_1020 note='PFAM: helix-turn-helix protein RpiR; sugar isomerase (SIS); KEGG: aha:AHA_1350 DNA-binding transcriptional regulator HexR' product='transcriptional regulator, RpiR family' protein_id=ACQ92647.1 transl_table=11
CP001616	GenBank	CDS	1106046	1107011	+	1	.	EC_number=2.7.1.2 codon_start=1 db_xref=GI:237500055 db_xref=InterPro:IPR003836 inference='protein motif:TFAM:TIGR00749' locus_tag=Tola_1021 note='KEGG: yen:YE1225 glucokinase; TIGRFAM: glucokinase; PFAM: Glucokinase' product=glucokinase protein_id=ACQ92648.1 transl_table=11
CP001616	GenBank	CDS	1107085	1108815	+	-1	.	codon_start=1 db_xref=GI:237500056 db_xref=InterPro:IPR002123 inference='protein motif:PFAM:PF01553' locus_tag=Tola_1022 note='PFAM: phospholipid/glycerol acyltransferase; SMART: phospholipid/glycerol acyltransferase; KEGG: spe:Spro_2569 phospholipid/glycerol acyltransferase' product='phospholipid/glycerol acyltransferase' protein_id=ACQ92649.1 transl_table=11
CP001616	GenBank	CDS	1109018	1109821	+	1	.	codon_start=1 db_xref=GI:237500057 db_xref=InterPro:IPR001915 inference='protein motif:PFAM:PF01435' locus_tag=Tola_1023 note='PFAM: peptidase M48 Ste24p; KEGG: asa:ASA_1243 Zn-dependent protease with chaperone function' product='peptidase M48 Ste24p' protein_id=ACQ92650.1 transl_table=11
CP001616	GenBank	CDS	1109882	1110496	+	1	.	codon_start=1 db_xref=GI:237500058 db_xref=InterPro:IPR000774 db_xref=InterPro:IPR001179 inference='protein motif:PFAM:PF00254' locus_tag=Tola_1024 note='PFAM: peptidylprolyl isomerase FKBP-type; FKBP-type peptidyl-prolyl isomerase domain protein; KEGG: aha:AHA_1261 FKBP-type peptidyl-prolyl cis-trans isomerase FklB' product='peptidylprolyl isomerase FKBP-type' protein_id=ACQ92651.1 transl_table=…
CP001616	GenBank	CDS	1110591	1111403	+	1	.	EC_number=1.3.1.26 codon_start=1 db_xref=GI:237500059 db_xref=InterPro:IPR000846 db_xref=InterPro:IPR011770 inference='protein motif:TFAM:TIGR00036' locus_tag=Tola_1025 note='KEGG: asa:ASA_1647 dihydrodipicolinate reductase; TIGRFAM: dihydrodipicolinate reductase; PFAM: dihydrodipicolinate reductase' product='dihydrodipicolinate reductase' protein_id=ACQ92652.1 transl_table=11
CP001616	GenBank	CDS	1111806	1112936	+	1	.	codon_start=1 db_xref=GI:237500060 db_xref=InterPro:IPR000991 db_xref=InterPro:IPR001317 db_xref=InterPro:IPR002474 db_xref=InterPro:IPR006220 db_xref=InterPro:IPR006274 db_xref=InterPro:IPR011702 inference='protein motif:TFAM:TIGR01368' locus_tag=Tola_1026 note='TIGRFAM: carbamoyl-phosphate synthase, small subunit; PFAM: Carbamoyl-phosphate synthase small chain; glutamine amidotransferase class-…
CP001616	GenBank	CDS	1112955	1116182	+	1	.	codon_start=1 db_xref=GI:237500061 db_xref=InterPro:IPR003135 db_xref=InterPro:IPR003806 db_xref=InterPro:IPR005479 db_xref=InterPro:IPR005480 db_xref=InterPro:IPR005481 db_xref=InterPro:IPR005483 db_xref=InterPro:IPR006275 db_xref=InterPro:IPR011607 db_xref=InterPro:IPR011761 inference='protein motif:TFAM:TIGR01369' locus_tag=Tola_1027 note='TIGRFAM: carbamoyl-phosphate synthase, large subunit; …
CP001616	GenBank	CDS	1116247	1117110	+	1	.	codon_start=1 db_xref=GI:237500062 db_xref=InterPro:IPR000620 inference='protein motif:PFAM:PF00892' locus_tag=Tola_1028 note='PFAM: protein of unknown function DUF6 transmembrane; KEGG: ypg:YpAngola_A1768 threonine and homoserine efflux system' product='protein of unknown function DUF6 transmembrane' protein_id=ACQ92655.1 transl_table=11
CP001616	GenBank	CDS	1117152	1117736	+	-1	.	codon_start=1 db_xref=GI:237500063 inference='similar to AA sequence:KEGG:azo0662' locus_tag=Tola_1029 note='KEGG: azo:azo0662 hypothetical protein' product='conserved hypothetical protein' protein_id=ACQ92656.1 transl_table=11
CP001616	GenBank	CDS	1117866	1118465	+	-1	.	codon_start=1 db_xref=GI:237500064 db_xref=InterPro:IPR001647 inference='protein motif:PFAM:PF00440' locus_tag=Tola_1030 note='PFAM: regulatory protein TetR; KEGG: vco:VC0395_A1019 transcriptional regulator, TetR family' product='transcriptional regulator, TetR family' protein_id=ACQ92657.1 transl_table=11
CP001616	GenBank	CDS	1118566	1120017	+	1	.	codon_start=1 db_xref=GI:237500065 db_xref=InterPro:IPR003423 db_xref=InterPro:IPR010131 inference='protein motif:TFAM:TIGR01845' locus_tag=Tola_1031 note='TIGRFAM: RND efflux system, outer membrane lipoprotein, NodT family; PFAM: outer membrane efflux protein; KEGG: vco:VC0395_A1020 putative multidrug resistance protein' product='RND efflux system, outer membrane lipoprotein, NodT family' protei…
CP001616	GenBank	CDS	1120039	1121247	+	1	.	codon_start=1 db_xref=GI:237500066 db_xref=InterPro:IPR003997 db_xref=InterPro:IPR006143 inference='protein motif:PFAM:PF00529' locus_tag=Tola_1032 note='PFAM: secretion protein HlyD family protein; KEGG: vch:VC1410 multidrug resistance protein VceA' product='secretion protein HlyD family protein' protein_id=ACQ92659.1 transl_table=11
CP001616	GenBank	CDS	1121258	1122796	+	1	.	codon_start=1 db_xref=GI:237500067 db_xref=InterPro:IPR004638 db_xref=InterPro:IPR007114 db_xref=InterPro:IPR011701 inference='protein motif:TFAM:TIGR00711' locus_tag=Tola_1033 note='TIGRFAM: drug resistance transporter, EmrB/QacA subfamily; PFAM: major facilitator superfamily MFS_1; KEGG: vch:VC1411 multidrug resistance protein VceB' product='drug resistance transporter, EmrB/QacA subfamily' pro…
CP001616	GenBank	CDS	1123065	1123892	+	1	.	EC_number=4.1.2.19 codon_start=1 db_xref=GI:237500068 db_xref=InterPro:IPR001303 inference='protein motif:PRIAM:4.1.2.19' locus_tag=Tola_1034 note='PFAM: class II aldolase/adducin family protein; KEGG: esa:ESA_03850 rhamnulose-1-phosphate aldolase' product='Rhamnulose-1-phosphate aldolase' protein_id=ACQ92661.1 transl_table=11
CP001616	GenBank	CDS	1123975	1126047	+	-1	.	codon_start=1 db_xref=GI:237500069 db_xref=InterPro:IPR001254 db_xref=InterPro:IPR004193 db_xref=InterPro:IPR006047 db_xref=InterPro:IPR006589 db_xref=InterPro:IPR011837 inference='protein motif:TFAM:TIGR02100' locus_tag=Tola_1035 note='KEGG: aha:AHA_2395 glycogen debranching enzyme GlgX; TIGRFAM: glycogen debranching enzyme GlgX; PFAM: alpha amylase catalytic region; glycoside hydrolase family 1…
CP001616	GenBank	CDS	1126188	1127594	+	-1	.	codon_start=1 db_xref=GI:237500070 db_xref=InterPro:IPR001996 db_xref=InterPro:IPR003352 db_xref=InterPro:IPR011535 db_xref=InterPro:IPR013013 inference='protein motif:TFAM:TIGR00826' locus_tag=Tola_1036 note='TIGRFAM: PTS system, glucose-like IIB subunint; PFAM: phosphotransferase system EIIC; phosphotransferase system PTS EIIB protein; KEGG: spe:Spro_1914 glucose-specific PTS system IIBC compon…
CP001616	GenBank	CDS	1127661	1129241	+	-1	.	codon_start=1 db_xref=GI:237500071 db_xref=InterPro:IPR008902 inference='protein motif:PFAM:PF05592' locus_tag=Tola_1037 note='PFAM: alpha-L-rhamnosidase; KEGG: kpe:KPK_2466 alpha-L-rhamnosidase family protein' product=alpha-L-rhamnosidase protein_id=ACQ92664.1 transl_table=11
CP001616	GenBank	CDS	1129306	1130706	+	-1	.	codon_start=1 db_xref=GI:237500072 db_xref=InterPro:IPR001927 db_xref=InterPro:IPR011701 inference='protein motif:TFAM:TIGR00792' locus_tag=Tola_1038 note='TIGRFAM: sugar (Glycoside-Pentoside-Hexuronide) transporter; PFAM: major facilitator superfamily MFS_1; KEGG: kpe:KPK_2465 sugar transporter, glycoside-pentoside-hexuronide (GPH):cation symporter family' product='sugar (Glycoside-Pentoside-Hex…
CP001616	GenBank	CDS	1130917	1131750	+	-1	.	codon_start=1 db_xref=GI:237500073 db_xref=InterPro:IPR000005 db_xref=InterPro:IPR001452 db_xref=InterPro:IPR003313 db_xref=InterPro:IPR013096 inference='protein motif:PFAM:PF00165' locus_tag=Tola_1039 note='PFAM: helix-turn-helix- domain containing protein AraC type; Cupin 2 conserved barrel domain protein; AraC protein arabinose-binding/dimerisation; SMART: helix-turn-helix- domain containing p…
CP001616	GenBank	CDS	1131964	1132278	+	-1	.	codon_start=1 db_xref=GI:237500074 db_xref=InterPro:IPR008000 db_xref=InterPro:IPR013448 inference='protein motif:TFAM:TIGR02625' locus_tag=Tola_1040 note='TIGRFAM: L-rhamnose 1-epimerase; PFAM: protein of unknown function DUF718; KEGG: sdy:SDY_3845 hypothetical protein' product='L-rhamnose 1-epimerase' protein_id=ACQ92667.1 transl_table=11
CP001616	GenBank	CDS	1132294	1133328	+	-1	.	codon_start=1 db_xref=GI:237500075 db_xref=InterPro:IPR010476 inference='protein motif:PFAM:PF06379' locus_tag=Tola_1041 note='PFAM: RhaT l-rhamnose-proton symport 2; KEGG: msu:MS2326 rhamnose-proton symporter' product='RhaT l-rhamnose-proton symport 2' protein_id=ACQ92668.1 transl_table=11
[truncated: 2,243 more rows]
