# Supplementary material for: JContextExplorer: a tree-based approach to facilitate cross-species genomic context comparison
Source: BMC Bioinformatics. 2013 Jan 16;14:18. doi: 10.1186/1471-2105-14-18 (PMC3560190; doi:10.1186/1471-2105-14-18)
Supplement: Additional file 3 — Alpha and Gamma proteobacteria biological information. Annotated genomes of 22 alpha and gamma proteobacterial species, whole-species phylogenetic tree for 22 alpha and gamma proteobacterial species, and MCL-tribe determined homology clusters for 22 alpha and gamma proteobacterial species. [file 1471-2105-14-18-S3.zip › AlphaAndGammaProteobacteria/Annotations/Xanthomonas_campestris_ATCC_33913.gff]

NC_003902	GenBank	CDS	42	1370	+	1	.	codon_start=1 db_xref=GI:21229479 db_xref=GeneID:999234 gene=dnaA locus_tag=XCC0001 note='binds to the dnaA-box as an ATP-bound complex at the origin of replication during the initiation of chromosomal replication; can also affect transcription of multiple genes including itself.' product='chromosome replication initiator DnaA' protein_id=NP_635396.1 transl_table=11
NC_003902	GenBank	CDS	1646	2746	+	1	.	EC_number=2.7.7.7 codon_start=1 db_xref=GI:21229480 db_xref=GeneID:1000622 gene=dnaN locus_tag=XCC0002 note='binds the polymerase to DNA and acts as a sliding clamp' product='DNA polymerase III subunit beta' protein_id=NP_635397.1 transl_table=11
NC_003902	GenBank	CDS	3633	4739	+	1	.	codon_start=1 db_xref=GI:21229481 db_xref=GeneID:1001168 gene=recF locus_tag=XCC0003 note='Required for DNA replication; binds preferentially to single-stranded, linear DNA' product='recombination protein F' protein_id=NP_635398.1 transl_table=11
NC_003902	GenBank	CDS	4853	7297	+	1	.	codon_start=1 db_xref=GI:21229482 db_xref=GeneID:1001169 gene=gyrB locus_tag=XCC0004 note='negatively supercoils closed circular double-stranded DNA' product='DNA gyrase subunit B' protein_id=NP_635399.1 transl_table=11
NC_003902	GenBank	CDS	7359	8201	+	1	.	codon_start=1 db_xref=GI:21229483 db_xref=GeneID:1001784 locus_tag=XCC0005 product='hypothetical protein' protein_id=NP_635400.1 transl_table=11
NC_003902	GenBank	CDS	8264	9070	+	1	.	codon_start=1 db_xref=GI:21229484 db_xref=GeneID:1001962 locus_tag=XCC0006 product='hypothetical protein' protein_id=NP_635401.1 transl_table=11
NC_003902	GenBank	CDS	9209	10405	+	1	.	codon_start=1 db_xref=GI:21229485 db_xref=GeneID:1002010 locus_tag=XCC0007 product='hypothetical protein' protein_id=NP_635402.1 transl_table=11
NC_003902	GenBank	CDS	10559	11230	+	1	.	codon_start=1 db_xref=GI:21229486 db_xref=GeneID:999324 gene=tonB locus_tag=XCC0008 product='TonB protein' protein_id=NP_635403.1 transl_table=11
NC_003902	GenBank	CDS	11315	12076	+	1	.	codon_start=1 db_xref=GI:21229487 db_xref=GeneID:1000805 gene=exbB locus_tag=XCC0009 product='biopolymer transport ExbB protein' protein_id=NP_635404.1 transl_table=11
NC_003902	GenBank	CDS	12123	12545	+	1	.	codon_start=1 db_xref=GI:21229488 db_xref=GeneID:1001956 gene=exbD1 locus_tag=XCC0010 product='biopolymer transport ExbD1 protein' protein_id=NP_635405.1 transl_table=11
NC_003902	GenBank	CDS	12549	12959	+	1	.	codon_start=1 db_xref=GI:21229489 db_xref=GeneID:1001735 gene=exbD2 locus_tag=XCC0011 product='biopolymer transport ExbD2 protein' protein_id=NP_635406.1 transl_table=11
NC_003902	GenBank	CDS	14113	14883	+	-1	.	codon_start=1 db_xref=GI:21229490 db_xref=GeneID:1001957 gene=pdxJ locus_tag=XCC0012 note='involved in the de novo synthesis of pyridoxine (Vitamin B6)' product='pyridoxine 5'-phosphate synthase' protein_id=NP_635407.1 transl_table=11
NC_003902	GenBank	CDS	14891	15160	+	-1	.	codon_start=1 db_xref=GI:21229491 db_xref=GeneID:1000802 locus_tag=XCC0013 product='hypothetical protein' protein_id=NP_635408.1 transl_table=11
NC_003902	GenBank	CDS	15235	16695	+	-1	.	codon_start=1 db_xref=GI:21229492 db_xref=GeneID:1001958 gene=cls locus_tag=XCC0014 product='cardiolipin synthetase' protein_id=NP_635409.1 transl_table=11
NC_003902	GenBank	CDS	16981	18075	+	1	.	codon_start=1 db_xref=GI:21229493 db_xref=GeneID:1001959 locus_tag=XCC0015 product='hypothetical protein' protein_id=NP_635410.1 transl_table=11
NC_003902	GenBank	CDS	18170	18871	+	-1	.	codon_start=1 db_xref=GI:77747724 db_xref=GeneID:999348 locus_tag=XCC0016 product='hypothetical protein' protein_id=NP_635411.2 transl_table=11
NC_003902	GenBank	CDS	19513	20853	+	-1	.	codon_start=1 db_xref=GI:21229495 db_xref=GeneID:1001960 gene=ompP1 locus_tag=XCC0017 product='hypothetical protein' protein_id=NP_635412.1 transl_table=11
NC_003902	GenBank	CDS	21074	21766	+	1	.	codon_start=1 db_xref=GI:21229496 db_xref=GeneID:1000869 locus_tag=XCC0018 product='hypothetical protein' protein_id=NP_635413.1 transl_table=11
NC_003902	GenBank	CDS	21795	22115	+	1	.	codon_start=1 db_xref=GI:21229497 db_xref=GeneID:1001961 locus_tag=XCC0019 product='hypothetical protein' protein_id=NP_635414.1 transl_table=11
NC_003902	GenBank	CDS	22115	23101	+	1	.	codon_start=1 db_xref=GI:21229498 db_xref=GeneID:998767 gene=serA locus_tag=XCC0020 product='D-3-phosphoglycerate dehydrogenase' protein_id=NP_635415.1 transl_table=11
NC_003902	GenBank	CDS	24036	25616	+	-1	.	codon_start=1 db_xref=GI:21229499 db_xref=GeneID:1001963 gene=ctp locus_tag=XCC0021 product='carboxyl-terminal protease' protein_id=NP_635416.1 transl_table=11
NC_003902	GenBank	CDS	25781	26998	+	-1	.	codon_start=1 db_xref=GI:21229500 db_xref=GeneID:1001965 locus_tag=XCC0022 product='hypothetical protein' protein_id=NP_635417.1 transl_table=11
NC_003902	GenBank	CDS	27169	27825	+	1	.	codon_start=1 db_xref=GI:21229501 db_xref=GeneID:1001964 locus_tag=XCC0023 product='hypothetical protein' protein_id=NP_635418.1 transl_table=11
NC_003902	GenBank	CDS	27884	29668	+	1	.	codon_start=1 db_xref=GI:21229502 db_xref=GeneID:1001966 locus_tag=XCC0024 product='hypothetical protein' protein_id=NP_635419.1 transl_table=11
NC_003902	GenBank	CDS	30029	30460	+	-1	.	codon_start=1 db_xref=GI:21229503 db_xref=GeneID:1001130 locus_tag=XCC0025 product='hypothetical protein' protein_id=NP_635420.1 transl_table=11
NC_003902	GenBank	CDS	30893	31942	+	-1	.	codon_start=1 db_xref=GI:21229504 db_xref=GeneID:1001967 gene=egl locus_tag=XCC0026 product=cellulase protein_id=NP_635421.1 transl_table=11
NC_003902	GenBank	CDS	32351	33403	+	-1	.	codon_start=1 db_xref=GI:21229505 db_xref=GeneID:1002303 gene=egl locus_tag=XCC0027 product=cellulase protein_id=NP_635422.1 transl_table=11
NC_003902	GenBank	CDS	34034	35098	+	-1	.	codon_start=1 db_xref=GI:21229506 db_xref=GeneID:1002005 gene=egl locus_tag=XCC0028 product=cellulase protein_id=NP_635423.1 transl_table=11
NC_003902	GenBank	CDS	35412	36470	+	1	.	codon_start=1 db_xref=GI:21229507 db_xref=GeneID:1000457 gene=yahK locus_tag=XCC0029 product='alcohol dehydrogenase' protein_id=NP_635424.1 transl_table=11
NC_003902	GenBank	CDS	37451	37957	+	-1	.	codon_start=1 db_xref=GI:21229508 db_xref=GeneID:1002028 locus_tag=XCC0030 product='hypothetical protein' protein_id=NP_635425.1 transl_table=11
NC_003902	GenBank	CDS	38002	39483	+	-1	.	EC_number=1.4.1.13 codon_start=1 db_xref=GI:21229509 db_xref=GeneID:999168 gene=gltD locus_tag=XCC0031 note='glutamate synthase is composed of subunits alpha and beta; beta subunit is a flavin adenine dinucleotide-NADPH dependent oxidoreductase; provides electrons to the alpha subunit, which binds L-glutamine and 2-oxoglutarate and forms L-glutamate' product='glutamate synthase subunit beta' prot…
NC_003902	GenBank	CDS	39605	44077	+	-1	.	EC_number=1.4.1.13 codon_start=1 db_xref=GI:21229510 db_xref=GeneID:999199 gene=gltB locus_tag=XCC0032 note='catalyzes the formation of glutamate from glutamine and alpha-ketoglutarate' product='glutamate synthase subunit alpha' protein_id=NP_635427.1 transl_table=11
NC_003902	GenBank	CDS	44280	44702	+	-1	.	codon_start=1 db_xref=GI:21229511 db_xref=GeneID:999169 locus_tag=XCC0033 product='hypothetical protein' protein_id=NP_635428.1 transl_table=11
NC_003902	GenBank	CDS	44888	46072	+	1	.	codon_start=1 db_xref=GI:21229512 db_xref=GeneID:999167 locus_tag=XCC0034 product='hypothetical protein' protein_id=NP_635429.1 transl_table=11
NC_003902	GenBank	CDS	46188	46766	+	-1	.	codon_start=1 db_xref=GI:21229513 db_xref=GeneID:1001971 locus_tag=XCC0035 product='phospholipid N-methyltransferase' protein_id=NP_635430.1 transl_table=11
NC_003902	GenBank	CDS	47691	48161	+	-1	.	codon_start=1 db_xref=GI:21229514 db_xref=GeneID:1002325 locus_tag=XCC0036 product='hypothetical protein' protein_id=NP_635431.1 transl_table=11
NC_003902	GenBank	CDS	48632	49465	+	1	.	codon_start=1 db_xref=GI:21229515 db_xref=GeneID:999241 locus_tag=XCC0037 product=pirin protein_id=NP_635432.1 transl_table=11
NC_003902	GenBank	CDS	49684	50403	+	1	.	codon_start=1 db_xref=GI:21229516 db_xref=GeneID:999166 locus_tag=XCC0038 product='acyl-ACP phosphodiesterase' protein_id=NP_635433.1 transl_table=11
NC_003902	GenBank	CDS	49700	50014	+	1	.	codon_start=1 db_xref=GI:21229517 db_xref=GeneID:1002027 locus_tag=XCC0039 product='acyl-ACP phosphodiesterase' protein_id=NP_635434.1 transl_table=11
NC_003902	GenBank	CDS	50748	51650	+	-1	.	codon_start=1 db_xref=GI:21229518 db_xref=GeneID:1002322 locus_tag=XCC0040 product='LysR family transcriptional regulator' protein_id=NP_635435.1 transl_table=11
NC_003902	GenBank	CDS	51941	52246	+	-1	.	codon_start=1 db_xref=GI:21229519 db_xref=GeneID:1001973 locus_tag=XCC0041 product='hypothetical protein' protein_id=NP_635436.1 transl_table=11
NC_003902	GenBank	CDS	52243	52920	+	-1	.	codon_start=1 db_xref=GI:21229520 db_xref=GeneID:1002323 gene=nonF locus_tag=XCC0042 product='NonF-like protein' protein_id=NP_635437.1 transl_table=11
NC_003902	GenBank	CDS	53055	53945	+	1	.	codon_start=1 db_xref=GI:21229521 db_xref=GeneID:999165 locus_tag=XCC0043 product='transcriptional regulator' protein_id=NP_635438.1 transl_table=11
NC_003902	GenBank	CDS	53983	54552	+	-1	.	codon_start=1 db_xref=GI:21229522 db_xref=GeneID:1001974 locus_tag=XCC0044 product='transcriptional regulator' protein_id=NP_635439.1 transl_table=11
NC_003902	GenBank	CDS	54813	55199	+	1	.	codon_start=1 db_xref=GI:21229523 db_xref=GeneID:1000727 gene=mecI locus_tag=XCC0045 product='methicillin resistance protein' protein_id=NP_635440.1 transl_table=11
NC_003902	GenBank	CDS	55203	56915	+	1	.	codon_start=1 db_xref=GI:21229524 db_xref=GeneID:1000635 locus_tag=XCC0046 product='ankyrin-like protein' protein_id=NP_635441.1 transl_table=11
NC_003902	GenBank	CDS	57442	58293	+	1	.	codon_start=1 db_xref=GI:21229525 db_xref=GeneID:1000453 locus_tag=XCC0047 product='hypothetical protein' protein_id=NP_635442.1 transl_table=11
NC_003902	GenBank	CDS	58535	59665	+	1	.	codon_start=1 db_xref=GI:21229526 db_xref=GeneID:1000454 locus_tag=XCC0048 product='hypothetical protein' protein_id=NP_635443.1 transl_table=11
NC_003902	GenBank	CDS	60084	60872	+	-1	.	codon_start=1 db_xref=GI:21229527 db_xref=GeneID:1001977 locus_tag=XCC0049 product='hypothetical protein' protein_id=NP_635444.1 transl_table=11
NC_003902	GenBank	CDS	60883	63447	+	-1	.	codon_start=1 db_xref=GI:77747725 db_xref=GeneID:1002033 gene=cirA locus_tag=XCC0050 product='TonB-dependent receptor' protein_id=NP_635445.2 transl_table=11
NC_003902	GenBank	CDS	63652	64809	+	1	.	codon_start=1 db_xref=GI:21229529 db_xref=GeneID:999211 gene=xylR locus_tag=XCC0051 product='xylose repressor-like protein' protein_id=NP_635446.1 transl_table=11
NC_003902	GenBank	CDS	64948	67104	+	1	.	codon_start=1 db_xref=GI:21229530 db_xref=GeneID:1002026 gene=avrBs2 locus_tag=XCC0052 product='avirulence protein' protein_id=NP_635447.1 transl_table=11
NC_003902	GenBank	CDS	67289	68779	+	-1	.	codon_start=1 db_xref=GI:77747726 db_xref=GeneID:1002326 locus_tag=XCC0053 product='hypothetical protein' protein_id=NP_635448.2 transl_table=11
NC_003902	GenBank	CDS	68776	71184	+	-1	.	codon_start=1 db_xref=GI:21229532 db_xref=GeneID:1001782 locus_tag=XCC0054 product='ATP-dependent RNA helicase' protein_id=NP_635449.1 transl_table=11
NC_003902	GenBank	CDS	71494	72642	+	-1	.	codon_start=1 db_xref=GI:21229533 db_xref=GeneID:999164 locus_tag=XCC0055 product='hypothetical protein' protein_id=NP_635450.1 transl_table=11
NC_003902	GenBank	CDS	72930	73586	+	1	.	codon_start=1 db_xref=GI:77747727 db_xref=GeneID:1001975 locus_tag=XCC0056 product='hemolysin III' protein_id=NP_635451.2 transl_table=11
NC_003902	GenBank	CDS	73653	73970	+	-1	.	codon_start=1 db_xref=GI:21229535 db_xref=GeneID:1002321 locus_tag=XCC0057 product='hypothetical protein' protein_id=NP_635452.1 transl_table=11
NC_003902	GenBank	CDS	73967	74344	+	-1	.	codon_start=1 db_xref=GI:21229536 db_xref=GeneID:1001970 locus_tag=XCC0058 product='hypothetical protein' protein_id=NP_635453.1 transl_table=11
NC_003902	GenBank	CDS	74670	75380	+	-1	.	codon_start=1 db_xref=GI:21229537 db_xref=GeneID:1002319 locus_tag=XCC0059 product='hypothetical protein' protein_id=NP_635454.1 transl_table=11
NC_003902	GenBank	CDS	75552	76070	+	-1	.	codon_start=1 db_xref=GI:21229538 db_xref=GeneID:1001976 locus_tag=XCC0060 product='NAD(P)H oxidoreductase' protein_id=NP_635455.1 transl_table=11
NC_003902	GenBank	CDS	76037	76378	+	-1	.	codon_start=1 db_xref=GI:21229539 db_xref=GeneID:1002320 locus_tag=XCC0061 product='hypothetical protein' protein_id=NP_635456.1 transl_table=11
NC_003902	GenBank	CDS	76469	76819	+	1	.	codon_start=1 db_xref=GI:21229540 db_xref=GeneID:999162 locus_tag=XCC0062 product='hypothetical protein' protein_id=NP_635457.1 transl_table=11
NC_003902	GenBank	CDS	77347	78435	+	1	.	codon_start=1 db_xref=GI:21229541 db_xref=GeneID:1002024 locus_tag=XCC0063 product='regulatory protein cII' protein_id=NP_635458.1 transl_table=11
NC_003902	GenBank	CDS	79469	79639	+	1	.	codon_start=1 db_xref=GI:21229542 db_xref=GeneID:999163 locus_tag=XCC0064 product='hypothetical protein' protein_id=NP_635459.1 transl_table=11
NC_003902	GenBank	CDS	79830	80669	+	-1	.	codon_start=1 db_xref=GI:21229543 db_xref=GeneID:1001978 locus_tag=XCC0065 product='hypothetical protein' protein_id=NP_635460.1 transl_table=11
NC_003902	GenBank	CDS	81392	82798	+	-1	.	codon_start=1 db_xref=GI:77747728 db_xref=GeneID:1002318 locus_tag=XCC0066 product='hypothetical protein' protein_id=NP_635461.2 transl_table=11
NC_003902	GenBank	CDS	83614	83871	+	-1	.	codon_start=1 db_xref=GI:21229545 db_xref=GeneID:999232 locus_tag=XCC0067 product='hypothetical protein' protein_id=NP_635462.1 transl_table=11
NC_003902	GenBank	CDS	84235	84474	+	-1	.	codon_start=1 db_xref=GI:21229546 db_xref=GeneID:999161 locus_tag=XCC0068 product='hypothetical protein' protein_id=NP_635463.1 transl_table=11
NC_003902	GenBank	CDS	84761	85387	+	1	.	codon_start=1 db_xref=GI:21229547 db_xref=GeneID:1001972 locus_tag=XCC0069 product='hypothetical protein' protein_id=NP_635464.1 transl_table=11
NC_003902	GenBank	CDS	85785	85973	+	-1	.	codon_start=1 db_xref=GI:21229548 db_xref=GeneID:1002324 locus_tag=XCC0070 product='hypothetical protein' protein_id=NP_635465.1 transl_table=11
NC_003902	GenBank	CDS	86108	86305	+	-1	.	codon_start=1 db_xref=GI:21229549 db_xref=GeneID:1000463 locus_tag=XCC0071 product='transcriptional regulator' protein_id=NP_635466.1 transl_table=11
NC_003902	GenBank	CDS	86816	87769	+	1	.	codon_start=1 db_xref=GI:21229550 db_xref=GeneID:1000467 locus_tag=XCC0072 product='hypothetical protein' protein_id=NP_635467.1 transl_table=11
NC_003902	GenBank	CDS	87913	88830	+	-1	.	codon_start=1 db_xref=GI:77747729 db_xref=GeneID:1002023 locus_tag=XCC0073 product='hypothetical protein' protein_id=NP_635468.2 transl_table=11
NC_003902	GenBank	CDS	89198	89638	+	1	.	codon_start=1 db_xref=GI:77747730 db_xref=GeneID:1000526 locus_tag=XCC0074 product='hypothetical protein' protein_id=NP_635469.2 transl_table=11
NC_003902	GenBank	CDS	90514	90825	+	-1	.	codon_start=1 db_xref=GI:21229553 db_xref=GeneID:1000459 locus_tag=XCC0075 product='hypothetical protein' protein_id=NP_635470.1 transl_table=11
NC_003902	GenBank	CDS	90822	91898	+	-1	.	codon_start=1 db_xref=GI:21229554 db_xref=GeneID:999939 locus_tag=XCC0076 product=metalloprotease protein_id=NP_635471.1 transl_table=11
NC_003902	GenBank	CDS	91998	92654	+	-1	.	codon_start=1 db_xref=GI:21229555 db_xref=GeneID:1000356 locus_tag=XCC0077 product='hypothetical protein' protein_id=NP_635472.1 transl_table=11
NC_003902	GenBank	CDS	92887	93321	+	1	.	codon_start=1 db_xref=GI:21229556 db_xref=GeneID:1000473 locus_tag=XCC0078 product='MutT/nudix family protein' protein_id=NP_635473.1 transl_table=11
NC_003902	GenBank	CDS	93809	94849	+	1	.	codon_start=1 db_xref=GI:21229557 db_xref=GeneID:1000461 locus_tag=XCC0079 product='hypothetical protein' protein_id=NP_635474.1 transl_table=11
NC_003902	GenBank	CDS	95194	96183	+	1	.	codon_start=1 db_xref=GI:21229558 db_xref=GeneID:1000462 locus_tag=XCC0080 product=esterase protein_id=NP_635475.1 transl_table=11
NC_003902	GenBank	CDS	96289	96687	+	1	.	codon_start=1 db_xref=GI:21229559 db_xref=GeneID:1000527 gene=atsE locus_tag=XCC0081 product=AtsE protein_id=NP_635476.1 transl_table=11
NC_003902	GenBank	CDS	96703	97035	+	1	.	codon_start=1 db_xref=GI:21229560 db_xref=GeneID:1001989 gene=trxA locus_tag=XCC0082 product=thioredoxin protein_id=NP_635477.1 transl_table=11
NC_003902	GenBank	CDS	97851	99341	+	1	.	codon_start=1 db_xref=GI:21229561 db_xref=GeneID:1002007 gene=proP locus_tag=XCC0083 product='proline/betaine transporter' protein_id=NP_635478.1 transl_table=11
NC_003902	GenBank	CDS	99357	99767	+	-1	.	codon_start=1 db_xref=GI:21229562 db_xref=GeneID:1002316 locus_tag=XCC0084 product='hypothetical protein' protein_id=NP_635479.1 transl_table=11
NC_003902	GenBank	CDS	99987	100781	+	1	.	codon_start=1 db_xref=GI:21229563 db_xref=GeneID:1000550 locus_tag=XCC0085 product='hypothetical protein' protein_id=NP_635480.1 transl_table=11
NC_003902	GenBank	CDS	100978	101616	+	1	.	codon_start=1 db_xref=GI:21229564 db_xref=GeneID:1001695 locus_tag=XCC0086 product='hypothetical protein' protein_id=NP_635481.1 transl_table=11
NC_003902	GenBank	CDS	101694	103448	+	-1	.	codon_start=1 db_xref=GI:21229565 db_xref=GeneID:999159 locus_tag=XCC0087 product='hypothetical protein' protein_id=NP_635482.1 transl_table=11
NC_003902	GenBank	CDS	103597	105939	+	-1	.	codon_start=1 db_xref=GI:21229566 db_xref=GeneID:1001980 locus_tag=XCC0088 product='hypothetical protein' protein_id=NP_635483.1 transl_table=11
NC_003902	GenBank	CDS	105858	107039	+	-1	.	codon_start=1 db_xref=GI:21229567 db_xref=GeneID:1002317 locus_tag=XCC0089 product='hypothetical protein' protein_id=NP_635484.1 transl_table=11
NC_003902	GenBank	CDS	107188	108084	+	-1	.	codon_start=1 db_xref=GI:21229568 db_xref=GeneID:1000884 locus_tag=XCC0090 product='hypothetical protein' protein_id=NP_635485.1 transl_table=11
NC_003902	GenBank	CDS	108098	109090	+	-1	.	codon_start=1 db_xref=GI:21229569 db_xref=GeneID:999157 gene=moxR locus_tag=XCC0091 product='methanol dehydrogenase regulator' protein_id=NP_635486.1 transl_table=11
NC_003902	GenBank	CDS	109377	110198	+	-1	.	codon_start=1 db_xref=GI:77747731 db_xref=GeneID:1001979 locus_tag=XCC0092 product='hypothetical protein' protein_id=NP_635487.2 transl_table=11
NC_003902	GenBank	CDS	110195	111529	+	-1	.	codon_start=1 db_xref=GI:21229571 db_xref=GeneID:1000472 gene=tldD locus_tag=XCC0093 product='TldD protein' protein_id=NP_635488.1 transl_table=11
NC_003902	GenBank	CDS	111544	113139	+	-1	.	codon_start=1 db_xref=GI:21229572 db_xref=GeneID:999156 gene=tldD locus_tag=XCC0094 product='TldD protein' protein_id=NP_635489.1 transl_table=11
NC_003902	GenBank	CDS	114027	115607	+	-1	.	codon_start=1 db_xref=GI:21229573 db_xref=GeneID:1000466 gene=tldD locus_tag=XCC0095 product='TldD protein' protein_id=NP_635490.1 transl_table=11
NC_003902	GenBank	CDS	116645	117661	+	-1	.	EC_number=3.1.3.11 codon_start=1 db_xref=GI:21229574 db_xref=GeneID:1002022 gene=cbbFC locus_tag=XCC0096 note='catalyzes the formation of D-fructose 6-phosphate from fructose-1,6-bisphosphate' product=fructose-1,6-bisphosphatase protein_id=NP_635491.1 transl_table=11
NC_003902	GenBank	CDS	117838	119040	+	-1	.	EC_number=2.6.1.57 codon_start=1 db_xref=GI:21229575 db_xref=GeneID:1000464 gene=tyrB locus_tag=XCC0097 note='catalyzes the formation of L-glutamate and an aromatic oxo acid from an aromatic amino acid and 2-oxoglutarate' product='aromatic amino acid aminotransferase' protein_id=NP_635492.1 transl_table=11
NC_003902	GenBank	CDS	119141	121324	+	1	.	codon_start=1 db_xref=GI:21229576 db_xref=GeneID:999154 gene=yncD locus_tag=XCC0098 product='iron transporter' protein_id=NP_635493.1 transl_table=11
NC_003902	GenBank	CDS	121492	121887	+	1	.	codon_start=1 db_xref=GI:21229577 db_xref=GeneID:1002021 locus_tag=XCC0099 product='hypothetical protein' protein_id=NP_635494.1 transl_table=11
NC_003902	GenBank	CDS	122252	122728	+	1	.	codon_start=1 db_xref=GI:21229578 db_xref=GeneID:999155 locus_tag=XCC0100 product='hypothetical protein' protein_id=NP_635495.1 transl_table=11
NC_003902	GenBank	CDS	122955	124484	+	1	.	codon_start=1 db_xref=GI:21229579 db_xref=GeneID:1002018 gene=aldA locus_tag=XCC0101 product='chloroacetaldehyde dehydrogenase' protein_id=NP_635496.1 transl_table=11
NC_003902	GenBank	CDS	124649	125041	+	1	.	codon_start=1 db_xref=GI:21229580 db_xref=GeneID:999152 locus_tag=XCC0102 product='hypothetical protein' protein_id=NP_635497.1 transl_table=11
NC_003902	GenBank	CDS	125549	126049	+	1	.	codon_start=1 db_xref=GI:21229581 db_xref=GeneID:1002020 locus_tag=XCC0103 product='hypothetical protein' protein_id=NP_635498.1 transl_table=11
NC_003902	GenBank	CDS	126049	126990	+	1	.	codon_start=1 db_xref=GI:21229582 db_xref=GeneID:1002314 locus_tag=XCC0104 product='hypothetical protein' protein_id=NP_635499.1 transl_table=11
NC_003902	GenBank	CDS	126997	130002	+	1	.	codon_start=1 db_xref=GI:21229583 db_xref=GeneID:1001981 locus_tag=XCC0105 product='ATP-dependent DNA ligase' protein_id=NP_635500.1 transl_table=11
NC_003902	GenBank	CDS	131309	132469	+	-1	.	EC_number=1.1.2.3 codon_start=1 db_xref=GI:21229584 db_xref=GeneID:1002315 gene=lldD locus_tag=XCC0106 note='flavin mononucleotide-dependent dehydrogenase; functions in aerobic respiration and also has a role in anaerobic nitrate respiration' product='L-lactate dehydrogenase' protein_id=NP_635501.1 transl_table=11
NC_003902	GenBank	CDS	132754	133398	+	-1	.	codon_start=1 db_xref=GI:21229585 db_xref=GeneID:1001982 locus_tag=XCC0107 product='hypothetical protein' protein_id=NP_635502.1 transl_table=11
NC_003902	GenBank	CDS	133477	134706	+	1	.	codon_start=1 db_xref=GI:21229586 db_xref=GeneID:1000465 locus_tag=XCC0108 product='two-component system sensor protein' protein_id=NP_635503.1 transl_table=11
NC_003902	GenBank	CDS	134703	135335	+	1	.	codon_start=1 db_xref=GI:21229587 db_xref=GeneID:999150 locus_tag=XCC0109 product='two-component system regulatory protein' protein_id=NP_635504.1 transl_table=11
NC_003902	GenBank	CDS	135609	136982	+	-1	.	codon_start=1 db_xref=GI:21229588 db_xref=GeneID:1001984 locus_tag=XCC0110 product='hypothetical protein' protein_id=NP_635505.1 transl_table=11
NC_003902	GenBank	CDS	137140	137871	+	1	.	codon_start=1 db_xref=GI:21229589 db_xref=GeneID:1002312 locus_tag=XCC0111 product='hypothetical protein' protein_id=NP_635506.1 transl_table=11
NC_003902	GenBank	CDS	137748	138107	+	-1	.	codon_start=1 db_xref=GI:21229590 db_xref=GeneID:1001995 locus_tag=XCC0112 product='hypothetical protein' protein_id=NP_635507.1 transl_table=11
NC_003902	GenBank	CDS	138590	138973	+	-1	.	codon_start=1 db_xref=GI:21229591 db_xref=GeneID:998834 locus_tag=XCC0113 product='hypothetical protein' protein_id=NP_635508.1 transl_table=11
NC_003902	GenBank	CDS	138970	142311	+	-1	.	codon_start=1 db_xref=GI:21229592 db_xref=GeneID:1002017 locus_tag=XCC0114 product='transcriptional regulator' protein_id=NP_635509.1 transl_table=11
NC_003902	GenBank	CDS	142860	144068	+	1	.	codon_start=1 db_xref=GI:21229593 db_xref=GeneID:1002313 locus_tag=XCC0115 note='enzyme from Treponema denticola exhibits NADH-dependent trans-2-enoyl-CoA reductase activity' product='trans-2-enoyl-CoA reductase' protein_id=NP_635510.1 transl_table=11
NC_003902	GenBank	CDS	144263	144553	+	1	.	codon_start=1 db_xref=GI:21229594 db_xref=GeneID:1000543 locus_tag=XCC0116 product='hypothetical protein' protein_id=NP_635511.1 transl_table=11
NC_003902	GenBank	CDS	144627	145880	+	-1	.	codon_start=1 db_xref=GI:21229595 db_xref=GeneID:999220 locus_tag=XCC0117 product='hypothetical protein' protein_id=NP_635512.1 transl_table=11
NC_003902	GenBank	CDS	146036	147058	+	-1	.	codon_start=1 db_xref=GI:21229596 db_xref=GeneID:999149 gene=kdgK locus_tag=XCC0118 product='2-keto-3-deoxygluconate kinase' protein_id=NP_635513.1 transl_table=11
NC_003902	GenBank	CDS	147345	150113	+	1	.	codon_start=1 db_xref=GI:21229597 db_xref=GeneID:1001983 gene=iroN locus_tag=XCC0119 product='TonB-dependent receptor' protein_id=NP_635514.1 transl_table=11
NC_003902	GenBank	CDS	150292	153492	+	1	.	codon_start=1 db_xref=GI:21229598 db_xref=GeneID:1002311 gene=iroN locus_tag=XCC0120 product='TonB-dependent receptor' protein_id=NP_635515.1 transl_table=11
NC_003902	GenBank	CDS	153506	154483	+	1	.	codon_start=1 db_xref=GI:21229599 db_xref=GeneID:1001986 locus_tag=XCC0121 product='pectin methylesterase-like protein' protein_id=NP_635516.1 transl_table=11
NC_003902	GenBank	CDS	154483	155526	+	1	.	codon_start=1 db_xref=GI:21229600 db_xref=GeneID:1002310 locus_tag=XCC0122 product='pectate lyase E' protein_id=NP_635517.1 transl_table=11
NC_003902	GenBank	CDS	155627	159514	+	1	.	codon_start=1 db_xref=GI:21229601 db_xref=GeneID:1001985 locus_tag=XCC0123 product='hypothetical protein' protein_id=NP_635518.1 transl_table=11
NC_003902	GenBank	CDS	159737	159910	+	1	.	codon_start=1 db_xref=GI:21229602 db_xref=GeneID:1000455 locus_tag=XCC0124 product='hypothetical protein' protein_id=NP_635519.1 transl_table=11
NC_003902	GenBank	CDS	160351	160608	+	1	.	codon_start=1 db_xref=GI:21229603 db_xref=GeneID:1002307 locus_tag=XCC0125 product='hypothetical protein' protein_id=NP_635520.1 transl_table=11
NC_003902	GenBank	CDS	161931	162383	+	1	.	codon_start=1 db_xref=GI:21229604 db_xref=GeneID:1001988 locus_tag=XCC0126 product='deoxycytidylate deaminase' protein_id=NP_635521.1 transl_table=11
NC_003902	GenBank	CDS	162619	163599	+	-1	.	codon_start=1 db_xref=GI:21229605 db_xref=GeneID:1002308 locus_tag=XCC0127 product='IS1479 transposase' protein_id=NP_635522.1 transl_table=11
NC_003902	GenBank	CDS	164148	165362	+	1	.	codon_start=1 db_xref=GI:21229606 db_xref=GeneID:999148 locus_tag=XCC0128 product='IS1481 transposase' protein_id=NP_635523.1 transl_table=11
NC_003902	GenBank	CDS	165669	170174	+	1	.	codon_start=1 db_xref=GI:21229607 db_xref=GeneID:1001998 gene=rhsD locus_tag=XCC0129 product='RhsD protein' protein_id=NP_635524.1 transl_table=11
NC_003902	GenBank	CDS	170555	171730	+	1	.	codon_start=1 db_xref=GI:21229608 db_xref=GeneID:1001302 locus_tag=XCC0130 product='RhsD protein' protein_id=NP_635525.1 transl_table=11
NC_003902	GenBank	CDS	172474	173145	+	-1	.	codon_start=1 db_xref=GI:21229609 db_xref=GeneID:1002016 locus_tag=XCC0131 product='hypothetical protein' protein_id=NP_635526.1 transl_table=11
NC_003902	GenBank	CDS	173331	173615	+	-1	.	codon_start=1 db_xref=GI:77747732 db_xref=GeneID:999147 locus_tag=XCC0132 product='hypothetical protein' protein_id=NP_635527.2 transl_table=11
NC_003902	GenBank	CDS	173925	177041	+	1	.	codon_start=1 db_xref=GI:77747733 db_xref=GeneID:999218 locus_tag=XCC0133 product=alpha-amylase protein_id=NP_635528.2 transl_table=11
NC_003902	GenBank	CDS	177038	180388	+	1	.	codon_start=1 db_xref=GI:21229612 db_xref=GeneID:1002306 locus_tag=XCC0134 product='trehalose synthase' protein_id=NP_635529.1 transl_table=11
NC_003902	GenBank	CDS	180400	182583	+	1	.	EC_number=2.4.1.18 codon_start=1 db_xref=GI:77747734 db_xref=GeneID:1001987 gene=glgB1 locus_tag=XCC0135 note='catalyzes the transfer of a segment of a 1,4-alpha-D-glucan chain to a primary hydroxy group in a similar glucan chain' product='glycogen branching protein' protein_id=NP_635530.2 transl_table=11
NC_003902	GenBank	CDS	182656	183174	+	-1	.	codon_start=1 db_xref=GI:21229614 db_xref=GeneID:1002309 locus_tag=XCC0136 product='IS1480 transposase' protein_id=NP_635531.1 transl_table=11
NC_003902	GenBank	CDS	183922	184302	+	1	.	codon_start=1 db_xref=GI:21229615 db_xref=GeneID:999146 locus_tag=XCC0137 product='hypothetical protein' protein_id=NP_635532.1 transl_table=11
NC_003902	GenBank	CDS	184292	184564	+	1	.	codon_start=1 db_xref=GI:21229616 db_xref=GeneID:1001990 locus_tag=XCC0138 product='hypothetical protein' protein_id=NP_635533.1 transl_table=11
NC_003902	GenBank	CDS	184561	186096	+	1	.	codon_start=1 db_xref=GI:21229617 db_xref=GeneID:1000469 locus_tag=XCC0139 product='hypothetical protein' protein_id=NP_635534.1 transl_table=11
NC_003902	GenBank	CDS	186230	186733	+	1	.	codon_start=1 db_xref=GI:21229618 db_xref=GeneID:1000460 locus_tag=XCC0140 product='hypothetical protein' protein_id=NP_635535.1 transl_table=11
NC_003902	GenBank	CDS	186962	188011	+	1	.	codon_start=1 db_xref=GI:21229619 db_xref=GeneID:1000456 locus_tag=XCC0141 product='L-fucose dehydrogenase' protein_id=NP_635536.1 transl_table=11
NC_003902	GenBank	CDS	188216	189130	+	-1	.	codon_start=1 db_xref=GI:21229620 db_xref=GeneID:1002009 locus_tag=XCC0142 product='hypothetical protein' protein_id=NP_635537.1 transl_table=11
NC_003902	GenBank	CDS	189192	190670	+	-1	.	codon_start=1 db_xref=GI:21229621 db_xref=GeneID:1000544 gene=estA1 locus_tag=XCC0143 product='carboxylesterase type B' protein_id=NP_635538.1 transl_table=11
NC_003902	GenBank	CDS	190811	191800	+	-1	.	codon_start=1 db_xref=GI:21229622 db_xref=GeneID:1000458 gene=xynB locus_tag=XCC0144 product=xylanase protein_id=NP_635539.1 transl_table=11
NC_003902	GenBank	CDS	192007	192828	+	1	.	codon_start=1 db_xref=GI:21229623 db_xref=GeneID:1002008 gene=mhpD locus_tag=XCC0145 product='2-keto-4-pentenoate hydratase' protein_id=NP_635540.1 transl_table=11
NC_003902	GenBank	CDS	192865	193863	+	1	.	codon_start=1 db_xref=GI:21229624 db_xref=GeneID:1000548 gene=dctP locus_tag=XCC0146 product='C4-dicarboxylate transport system' protein_id=NP_635541.1 transl_table=11
NC_003902	GenBank	CDS	193982	194395	+	1	.	codon_start=1 db_xref=GI:21229625 db_xref=GeneID:1000471 gene=dctQ locus_tag=XCC0147 product='C4-dicarboxylate membrane transport protein' protein_id=NP_635542.1 transl_table=11
NC_003902	GenBank	CDS	194395	195678	+	1	.	codon_start=1 db_xref=GI:21229626 db_xref=GeneID:1000470 gene=ygiK locus_tag=XCC0148 product='C4-dicarboxylate transport protein' protein_id=NP_635543.1 transl_table=11
NC_003902	GenBank	CDS	195777	197357	+	1	.	codon_start=1 db_xref=GI:21229627 db_xref=GeneID:1000587 locus_tag=XCC0149 product=xylosidase/arabinosidase protein_id=NP_635544.1 transl_table=11
NC_003902	GenBank	CDS	197489	198556	+	1	.	codon_start=1 db_xref=GI:21229628 db_xref=GeneID:1002015 locus_tag=XCC0150 product='LacI family transcriptional regulator' protein_id=NP_635545.1 transl_table=11
NC_003902	GenBank	CDS	199446	200300	+	1	.	EC_number=5.3.1.17 codon_start=1 db_xref=GI:21229629 db_xref=GeneID:1000808 gene=kduI locus_tag=XCC0151 note='4-deoxy-L-threo-5-hexosulose-uronate ketol-isomerase; catalyzes the interconversion of 4-deoxy-L-threo-5-hexosulose uronate to 3-deoxy-D-glycero-2,5-hexodiulosonate' product='5-keto-4-deoxyuronate isomerase' protein_id=NP_635546.1 transl_table=11
NC_003902	GenBank	CDS	200376	201131	+	1	.	codon_start=1 db_xref=GI:21229630 db_xref=GeneID:1002304 gene=kduD locus_tag=XCC0152 note='member of a large family of NAD or NADP-dependent oxidoreductases; paralogs occur in many bacteria' product='short chain dehydrogenase' protein_id=NP_635547.1 transl_table=11
NC_003902	GenBank	CDS	201291	201947	+	1	.	codon_start=1 db_xref=GI:21229631 db_xref=GeneID:999224 locus_tag=XCC0153 product='hypothetical protein' protein_id=NP_635548.1 transl_table=11
NC_003902	GenBank	CDS	202491	203585	+	1	.	codon_start=1 db_xref=GI:21229632 db_xref=GeneID:999145 locus_tag=XCC0154 product='rhamnogalacturonan acetylesterase' protein_id=NP_635549.1 transl_table=11
NC_003902	GenBank	CDS	203852	204697	+	-1	.	codon_start=1 db_xref=GI:21229633 db_xref=GeneID:999144 locus_tag=XCC0155 product='hypothetical protein' protein_id=NP_635550.1 transl_table=11
NC_003902	GenBank	CDS	204919	205809	+	-1	.	EC_number=1.14.16.1 codon_start=1 db_xref=GI:21229634 db_xref=GeneID:1002305 gene=phhA locus_tag=XCC0156 note='phenylalanine 4-hydroxylase; phenylalanine 4-hydroxylase; catalyzes the formation of 4a-hydroxytetrahydrobiopterin and tyrosine from phenylalanine and tetrahydrobiopterin' product='phenylalanine 4-monooxygenase' protein_id=NP_635551.1 transl_table=11
NC_003902	GenBank	CDS	205937	206419	+	1	.	codon_start=1 db_xref=GI:21229635 db_xref=GeneID:1001992 locus_tag=XCC0157 product='AsnC family transcriptional regulator' protein_id=NP_635552.1 transl_table=11
NC_003902	GenBank	CDS	206670	208898	+	1	.	codon_start=1 db_xref=GI:77747735 db_xref=GeneID:1000576 gene=fpvA locus_tag=XCC0158 product='ferripyoverdine receptor' protein_id=NP_635553.2 transl_table=11
NC_003902	GenBank	CDS	209291	210328	+	-1	.	codon_start=1 db_xref=GI:21229637 db_xref=GeneID:1000416 locus_tag=XCC0159 product='hypothetical protein' protein_id=NP_635554.1 transl_table=11
NC_003902	GenBank	CDS	210677	211693	+	-1	.	codon_start=1 db_xref=GI:77747736 db_xref=GeneID:1000583 locus_tag=XCC0160 product='hypothetical protein' protein_id=NP_635555.2 transl_table=11
NC_003902	GenBank	CDS	211968	212804	+	-1	.	codon_start=1 db_xref=GI:21229639 db_xref=GeneID:1002002 gene=ylmA locus_tag=XCC0161 product='ABC transporter ATP-binding protein' protein_id=NP_635556.1 transl_table=11
NC_003902	GenBank	CDS	212959	214164	+	1	.	codon_start=1 db_xref=GI:77747737 db_xref=GeneID:1002301 locus_tag=XCC0162 product='fatty acid desaturase' protein_id=NP_635557.2 transl_table=11
NC_003902	GenBank	CDS	214193	214546	+	1	.	codon_start=1 db_xref=GI:21229641 db_xref=GeneID:1002003 locus_tag=XCC0163 product='hypothetical protein' protein_id=NP_635558.1 transl_table=11
NC_003902	GenBank	CDS	214607	215344	+	1	.	codon_start=1 db_xref=GI:21229642 db_xref=GeneID:1002012 gene=yehX locus_tag=XCC0164 product='ABC transporter ATP-binding protein' protein_id=NP_635559.1 transl_table=11
NC_003902	GenBank	CDS	215341	216813	+	1	.	codon_start=1 db_xref=GI:21229643 db_xref=GeneID:1002011 gene=yehZ locus_tag=XCC0165 product='ABC transporter amino acid permease' protein_id=NP_635560.1 transl_table=11
NC_003902	GenBank	CDS	217349	218536	+	-1	.	codon_start=1 db_xref=GI:21229644 db_xref=GeneID:1000521 locus_tag=XCC0166 product='hypothetical protein' protein_id=NP_635561.1 transl_table=11
NC_003902	GenBank	CDS	218602	219885	+	1	.	codon_start=1 db_xref=GI:21229645 db_xref=GeneID:999214 locus_tag=XCC0167 product='hypothetical protein' protein_id=NP_635562.1 transl_table=11
NC_003902	GenBank	CDS	219882	220868	+	1	.	codon_start=1 db_xref=GI:21229646 db_xref=GeneID:999966 locus_tag=XCC0168 product='hypothetical protein' protein_id=NP_635563.1 transl_table=11
NC_003902	GenBank	CDS	220884	221156	+	1	.	codon_start=1 db_xref=GI:21229647 db_xref=GeneID:1002006 locus_tag=XCC0169 product='hypothetical protein' protein_id=NP_635564.1 transl_table=11
NC_003902	GenBank	CDS	221343	225053	+	-1	.	EC_number=1.2.7.8 codon_start=1 db_xref=GI:77747738 db_xref=GeneID:1002004 gene=iorA locus_tag=XCC0170 note='Catalyzes the ferredoxin-dependent oxidative decarboxylation of arylpyruvates' product='indolepyruvate ferredoxin oxidoreductase' protein_id=NP_635565.2 transl_table=11
NC_003902	GenBank	CDS	225215	225853	+	1	.	codon_start=1 db_xref=GI:21229649 db_xref=GeneID:999261 locus_tag=XCC0171 product='hypothetical protein' protein_id=NP_635566.1 transl_table=11
NC_003902	GenBank	CDS	226173	227090	+	1	.	codon_start=1 db_xref=GI:21229650 db_xref=GeneID:1000525 locus_tag=XCC0172 product='hypothetical protein' protein_id=NP_635567.1 transl_table=11
NC_003902	GenBank	CDS	227128	228222	+	1	.	codon_start=1 db_xref=GI:21229651 db_xref=GeneID:999281 locus_tag=XCC0173 product='hypothetical protein' protein_id=NP_635568.1 transl_table=11
NC_003902	GenBank	CDS	228582	229214	+	1	.	codon_start=1 db_xref=GI:21229652 db_xref=GeneID:999358 gene=parA locus_tag=XCC0174 product='partition protein' protein_id=NP_635569.1 transl_table=11
NC_003902	GenBank	CDS	229230	229706	+	1	.	codon_start=1 db_xref=GI:21229653 db_xref=GeneID:999890 locus_tag=XCC0175 product='hypothetical protein' protein_id=NP_635570.1 transl_table=11
NC_003902	GenBank	CDS	229710	230282	+	1	.	codon_start=1 db_xref=GI:21229654 db_xref=GeneID:999116 locus_tag=XCC0176 product='hypothetical protein' protein_id=NP_635571.1 transl_table=11
NC_003902	GenBank	CDS	230279	232261	+	1	.	codon_start=1 db_xref=GI:21229655 db_xref=GeneID:999925 gene=cls locus_tag=XCC0177 product='cardiolipin synthase' protein_id=NP_635572.1 transl_table=11
NC_003902	GenBank	CDS	232560	232988	+	1	.	codon_start=1 db_xref=GI:77747739 db_xref=GeneID:1001991 locus_tag=XCC0178 product='hypothetical protein' protein_id=NP_635573.2 transl_table=11
NC_003902	GenBank	CDS	233105	233908	+	1	.	codon_start=1 db_xref=GI:21229657 db_xref=GeneID:1002014 locus_tag=XCC0179 product=acetyltransferase protein_id=NP_635574.1 transl_table=11
NC_003902	GenBank	CDS	233963	234949	+	1	.	codon_start=1 db_xref=GI:21229658 db_xref=GeneID:1002029 locus_tag=XCC0180 product='hypothetical protein' protein_id=NP_635575.1 transl_table=11
NC_003902	GenBank	CDS	235007	237079	+	1	.	codon_start=1 db_xref=GI:21229659 db_xref=GeneID:1000506 locus_tag=XCC0181 product='hypothetical protein' protein_id=NP_635576.1 transl_table=11
NC_003902	GenBank	CDS	238092	238703	+	1	.	codon_start=1 db_xref=GI:21229660 db_xref=GeneID:1002013 locus_tag=XCC0182 product='hypothetical protein' protein_id=NP_635577.1 transl_table=11
NC_003902	GenBank	CDS	239604	240428	+	-1	.	codon_start=1 db_xref=GI:21229661 db_xref=GeneID:999143 locus_tag=XCC0183 product='hypothetical protein' protein_id=NP_635578.1 transl_table=11
NC_003902	GenBank	CDS	240519	241310	+	-1	.	EC_number=3.6.1.27 codon_start=1 db_xref=GI:21229662 db_xref=GeneID:1001993 gene=uppP locus_tag=XCC0184 note='BacA; phosphatase activity in Escherichia coli not kinase; involved in bacitracin resistance as bacitracin supposedly sequesters undecaprenyl disphosphate which reduces the pool of lipid carrier available to the cell' product='undecaprenyl pyrophosphate phosphatase' protein_id=NP_635579.1…
NC_003902	GenBank	CDS	241534	242943	+	1	.	codon_start=1 db_xref=GI:21229663 db_xref=GeneID:1000887 gene=glnA locus_tag=XCC0185 product='glutamine synthetase' protein_id=NP_635580.1 transl_table=11
NC_003902	GenBank	CDS	243225	243569	+	1	.	codon_start=1 db_xref=GI:21229664 db_xref=GeneID:1001744 gene=glnB locus_tag=XCC0186 product='nitrogen regulatory protein P-II' protein_id=NP_635581.1 transl_table=11
NC_003902	GenBank	CDS	243559	245034	+	1	.	codon_start=1 db_xref=GI:21229665 db_xref=GeneID:999179 gene=amtB locus_tag=XCC0187 product='ammonium transporter' protein_id=NP_635582.1 transl_table=11
NC_003902	GenBank	CDS	245306	246355	+	1	.	codon_start=1 db_xref=GI:21229666 db_xref=GeneID:1001969 gene=ntrB locus_tag=XCC0188 product='two-component system sensor protein' protein_id=NP_635583.1 transl_table=11
NC_003902	GenBank	CDS	246348	247778	+	1	.	codon_start=1 db_xref=GI:21229667 db_xref=GeneID:998437 gene=ntrC locus_tag=XCC0189 product='two-component system regulatory protein' protein_id=NP_635584.1 transl_table=11
NC_003902	GenBank	CDS	249055	249534	+	1	.	codon_start=1 db_xref=GI:21229668 db_xref=GeneID:998625 gene=yojM locus_tag=XCC0190 product='superoxide dismutase-like protein' protein_id=NP_635585.1 transl_table=11
NC_003902	GenBank	CDS	249733	250230	+	1	.	codon_start=1 db_xref=GI:21229669 db_xref=GeneID:1002031 gene=sodC2 locus_tag=XCC0191 product='superoxide dismutase' protein_id=NP_635586.1 transl_table=11
NC_003902	GenBank	CDS	250982	251377	+	-1	.	codon_start=1 db_xref=GI:21229670 db_xref=GeneID:1001999 gene=gloA locus_tag=XCC0192 product='lactoylglutathione lyase' protein_id=NP_635587.1 transl_table=11
NC_003902	GenBank	CDS	251416	252321	+	-1	.	codon_start=1 db_xref=GI:21229671 db_xref=GeneID:1002001 locus_tag=XCC0193 product='hypothetical protein' protein_id=NP_635588.1 transl_table=11
NC_003902	GenBank	CDS	252389	253684	+	1	.	EC_number=2.3.1.9 codon_start=1 db_xref=GI:21229672 db_xref=GeneID:1000468 gene=yfcY locus_tag=XCC0194 note='Catalyzes the synthesis of acetoacetyl coenzyme A from two molecules of acetyl coenzyme A. It can also act as a thiolase, catalyzing the reverse reaction and generating two-carbon units from the four-carbon product of fatty acid oxidation' product='acetyl-CoA acetyltransferase' protein_id=…
NC_003902	GenBank	CDS	253769	254350	+	1	.	codon_start=1 db_xref=GI:21229673 db_xref=GeneID:1001968 locus_tag=XCC0195 product='hypothetical protein' protein_id=NP_635590.1 transl_table=11
NC_003902	GenBank	CDS	254406	255671	+	-1	.	codon_start=1 db_xref=GI:21229674 db_xref=GeneID:1002330 gene=hemY locus_tag=XCC0196 product='porphyrin biosynthesis protein' protein_id=NP_635591.1 transl_table=11
NC_003902	GenBank	CDS	255668	256645	+	-1	.	codon_start=1 db_xref=GI:21229675 db_xref=GeneID:1002331 locus_tag=XCC0197 product='hypothetical protein' protein_id=NP_635592.1 transl_table=11
NC_003902	GenBank	CDS	256749	257549	+	-1	.	EC_number=4.2.1.75 codon_start=1 db_xref=GI:21229676 db_xref=GeneID:1001951 gene=hemD locus_tag=XCC0198 note='catalyzes the formation of uroporphyrinogen-III from hydroxymethylbilane' product='uroporphyrinogen-III synthase' protein_id=NP_635593.1 transl_table=11
NC_003902	GenBank	CDS	257734	258543	+	1	.	codon_start=1 db_xref=GI:21229677 db_xref=GeneID:1000487 gene=lgtB locus_tag=XCC0199 product=glycosyltransferase protein_id=NP_635594.1 transl_table=11
NC_003902	GenBank	CDS	258648	259133	+	1	.	codon_start=1 db_xref=GI:21229678 db_xref=GeneID:1000496 locus_tag=XCC0200 product='hypothetical protein' protein_id=NP_635595.1 transl_table=11
NC_003902	GenBank	CDS	259163	259585	+	1	.	codon_start=1 db_xref=GI:21229679 db_xref=GeneID:1000540 locus_tag=XCC0201 product='hypothetical protein' protein_id=NP_635596.1 transl_table=11
NC_003902	GenBank	CDS	259635	260111	+	1	.	codon_start=1 db_xref=GI:21229680 db_xref=GeneID:1000534 locus_tag=XCC0202 product='hypothetical protein' protein_id=NP_635597.1 transl_table=11
NC_003902	GenBank	CDS	260221	260733	+	1	.	codon_start=1 db_xref=GI:21229681 db_xref=GeneID:1000538 gene=secB locus_tag=XCC0203 note='molecular chaperone that is required for the normal export of envelope proteins out of the cell cytoplasm; in Escherichia coli this proteins forms a homotetramer in the cytoplasm and delivers proteins to be exported to SecA' product='preprotein translocase subunit SecB' protein_id=NP_635598.1 transl_table=11
NC_003902	GenBank	CDS	260751	261776	+	1	.	EC_number=1.1.1.94 codon_start=1 db_xref=GI:21229682 db_xref=GeneID:1000539 gene=gpsA locus_tag=XCC0204 note='catalyzes the NAD(P)H-dependent reduction of glycerol 3-phosphate to glycerone phosphate' product='NAD(P)H-dependent glycerol-3-phosphate dehydrogenase' protein_id=NP_635599.1 transl_table=11
NC_003902	GenBank	CDS	262259	262855	+	-1	.	codon_start=1 db_xref=GI:21229683 db_xref=GeneID:1002025 locus_tag=XCC0205 product='hypothetical protein' protein_id=NP_635600.1 transl_table=11
NC_003902	GenBank	CDS	263204	264931	+	1	.	EC_number=1.2.2.2 codon_start=1 db_xref=GI:21229684 db_xref=GeneID:1000541 gene=poxB locus_tag=XCC0206 note='catalyzes the formation of acetate from pyruvate' product='pyruvate dehydrogenase' protein_id=NP_635601.1 transl_table=11
NC_003902	GenBank	CDS	264977	265231	+	1	.	codon_start=1 db_xref=GI:21229685 db_xref=GeneID:1000597 locus_tag=XCC0207 product='hypothetical protein' protein_id=NP_635602.1 transl_table=11
NC_003902	GenBank	CDS	265261	265545	+	1	.	codon_start=1 db_xref=GI:21229686 db_xref=GeneID:1001997 locus_tag=XCC0208 product='MFS transporter' protein_id=NP_635603.1 transl_table=11
NC_003902	GenBank	CDS	265555	266031	+	-1	.	codon_start=1 db_xref=GI:21229687 db_xref=GeneID:1000530 locus_tag=XCC0209 product='tRNA/rRNA methyltransferase' protein_id=NP_635604.1 transl_table=11
NC_003902	GenBank	CDS	266086	266544	+	-1	.	codon_start=1 db_xref=GI:21229688 db_xref=GeneID:1002000 locus_tag=XCC0210 product='hypothetical protein' protein_id=NP_635605.1 transl_table=11
NC_003902	GenBank	CDS	266937	267251	+	1	.	codon_start=1 db_xref=GI:21229689 db_xref=GeneID:1000536 locus_tag=XCC0211 product='hypothetical protein' protein_id=NP_635606.1 transl_table=11
NC_003902	GenBank	CDS	267353	268369	+	1	.	EC_number=2.3.1.41 codon_start=1 db_xref=GI:21229690 db_xref=GeneID:1002302 gene=fabH locus_tag=XCC0212 note='FabH; beta-ketoacyl-acyl carrier protein synthase III; catalyzes the condensation of acetyl-CoA with malonyl-ACP to initiate cycles of fatty acid elongation; differs from 3-oxoacyl-(acyl carrier protein) synthase I and II in that it utilizes CoA thioesters as primers rather than acyl-ACPs…
NC_003902	GenBank	CDS	268442	269605	+	1	.	codon_start=1 db_xref=GI:21229691 db_xref=GeneID:1000532 locus_tag=XCC0213 product='hypothetical protein' protein_id=NP_635608.1 transl_table=11
NC_003902	GenBank	CDS	269602	271233	+	1	.	codon_start=1 db_xref=GI:21229692 db_xref=GeneID:1000542 locus_tag=XCC0214 note='identified by sequence similarity; ORF located using Blastx/Glimmer/Genemark; type III DNA modification enzyme' product=methyltransferase protein_id=NP_635609.1 transl_table=11
NC_003902	GenBank	CDS	271235	273736	+	1	.	codon_start=1 db_xref=GI:21229693 db_xref=REBASE:XcaCORF214P db_xref=GeneID:999245 locus_tag=XCC0215 product='hypothetical protein' protein_id=NP_635610.1 transl_table=11
NC_003902	GenBank	CDS	273733	274635	+	1	.	codon_start=1 db_xref=GI:21229694 db_xref=GeneID:1000777 gene=dhaA locus_tag=XCC0216 product='haloalkane dehalogenase' protein_id=NP_635611.1 transl_table=11
NC_003902	GenBank	CDS	274762	275145	+	-1	.	codon_start=1 db_xref=GI:21229695 db_xref=GeneID:999108 gene=ykgJ locus_tag=XCC0217 product=ferredoxin protein_id=NP_635612.1 transl_table=11
NC_003902	GenBank	CDS	275500	277152	+	1	.	codon_start=1 db_xref=GI:77747740 db_xref=GeneID:1002019 locus_tag=XCC0218 note='Catalyzes the specific recognition and activation of amino acids during peptide synthesis' product='peptide synthase' protein_id=NP_635613.2 transl_table=11
NC_003902	GenBank	CDS	277246	278259	+	1	.	codon_start=1 db_xref=GI:21229697 db_xref=GeneID:999280 gene=cdh locus_tag=XCC0219 product='NAD(P)H steroid dehydrogenase' protein_id=NP_635614.1 transl_table=11
NC_003902	GenBank	CDS	278324	278482	+	1	.	codon_start=1 db_xref=GI:21229698 db_xref=GeneID:1000451 locus_tag=XCC0220 product='hypothetical protein' protein_id=NP_635615.1 transl_table=11
NC_003902	GenBank	CDS	278585	279067	+	-1	.	codon_start=1 db_xref=GI:21229699 db_xref=GeneID:1001747 locus_tag=XCC0221 product=acetyltransferase protein_id=NP_635616.1 transl_table=11
NC_003902	GenBank	CDS	279064	280170	+	-1	.	EC_number=6.3.2.4 codon_start=1 db_xref=GI:77747741 db_xref=GeneID:999929 gene=ddl locus_tag=XCC0222 note='D-alanine--D-alanine ligase; DdlA; DdlB; cytoplasmic; catalyzes the formation of D-alanyl-D-alanine from two D-alanines in peptidoglycan synthesis; there are two forms of this enzyme in Escherichia coli' product='D-alanyl-alanine synthetase A' protein_id=NP_635617.2 transl_table=11
NC_003902	GenBank	CDS	280343	280987	+	1	.	codon_start=1 db_xref=GI:21229701 db_xref=GeneID:1000716 locus_tag=XCC0223 product='hypothetical protein' protein_id=NP_635618.1 transl_table=11
NC_003902	GenBank	CDS	280984	282657	+	1	.	codon_start=1 db_xref=GI:21229702 db_xref=GeneID:1000951 gene=ubiB gene_synonym='aarF; yigQ; yigR' locus_tag=XCC0224 note='an Escherichia coli mutant results in accumulation of octaprenylphenol and no ubiquinone; functions in the formation of 2-octaprenyl-6-hydroxy-phenol from 2-octaprenylphenol in ubiquinone (coenzyme Q) biosynthesis; similar to eukaryotic proteins that exhibit kinase functions'…
NC_003902	GenBank	CDS	282790	283527	+	1	.	codon_start=1 db_xref=GI:21229703 db_xref=GeneID:1000714 locus_tag=XCC0225 product='pseudouridylate synthase' protein_id=NP_635620.1 transl_table=11
NC_003902	GenBank	CDS	284353	284895	+	-1	.	codon_start=1 db_xref=GI:21229704 db_xref=GeneID:1000520 locus_tag=XCC0226 product='hypothetical protein' protein_id=NP_635621.1 transl_table=11
NC_003902	GenBank	CDS	284990	285421	+	1	.	codon_start=1 db_xref=GI:21229705 db_xref=GeneID:1000687 locus_tag=XCC0227 product='peptidyl-tRNA hydrolase domain-containing protein' protein_id=NP_635622.1 transl_table=11
NC_003902	GenBank	CDS	285424	286053	+	1	.	codon_start=1 db_xref=GI:21229706 db_xref=GeneID:1000523 locus_tag=XCC0228 product=acyltransferase protein_id=NP_635623.1 transl_table=11
NC_003902	GenBank	CDS	286185	287120	+	1	.	codon_start=1 db_xref=GI:21229707 db_xref=GeneID:1001578 gene=ansA locus_tag=XCC0229 product=asparaginase protein_id=NP_635624.1 transl_table=11
NC_003902	GenBank	CDS	287435	289513	+	1	.	codon_start=1 db_xref=GI:21229708 db_xref=GeneID:1001294 gene=dcp locus_tag=XCC0230 product=peptidyl-dipeptidase protein_id=NP_635625.1 transl_table=11
NC_003902	GenBank	CDS	289638	291797	+	-1	.	codon_start=1 db_xref=GI:77747742 db_xref=GeneID:1001288 locus_tag=XCC0231 product='hypothetical protein' protein_id=NP_635626.2 transl_table=11
NC_003902	GenBank	CDS	292209	293261	+	-1	.	codon_start=1 db_xref=GI:21229710 db_xref=GeneID:1001255 locus_tag=XCC0232 product='hypothetical protein' protein_id=NP_635627.1 transl_table=11
NC_003902	GenBank	CDS	293350	293982	+	1	.	codon_start=1 db_xref=GI:21229711 db_xref=GeneID:1001207 locus_tag=XCC0233 product='TetR family transcriptional regulator' protein_id=NP_635628.1 transl_table=11
NC_003902	GenBank	CDS	294204	294545	+	-1	.	codon_start=1 db_xref=GI:21229712 db_xref=GeneID:1001222 locus_tag=XCC0234 product='hypothetical protein' protein_id=NP_635629.1 transl_table=11
NC_003902	GenBank	CDS	294619	295356	+	-1	.	codon_start=1 db_xref=GI:21229713 db_xref=GeneID:1001214 locus_tag=XCC0235 product='AraC family transcriptional regulator' protein_id=NP_635630.1 transl_table=11
NC_003902	GenBank	CDS	295391	296347	+	-1	.	codon_start=1 db_xref=GI:21229714 db_xref=GeneID:1001149 gene=rbcR locus_tag=XCC0236 product='transcriptional regulator' protein_id=NP_635631.1 transl_table=11
NC_003902	GenBank	CDS	296468	298090	+	1	.	EC_number=2.3.3.9 codon_start=1 db_xref=GI:21229715 db_xref=GeneID:1001200 gene=mls locus_tag=XCC0237 note='Catalyzes the aldol condensation of glyoxylate with acetyl-CoA to form malate as part of the second step of the glyoxylate bypass and an alternative to the tricarboxylic acid cycle' product='malate synthase' protein_id=NP_635632.1 transl_table=11
NC_003902	GenBank	CDS	298246	299571	+	1	.	codon_start=1 db_xref=GI:21229716 db_xref=GeneID:1001186 gene=aceA locus_tag=XCC0238 note='Catalyzes the first step in the glyoxalate cycle, which converts lipids to carbohydrates' product='isocitrate lyase' protein_id=NP_635633.1 transl_table=11
NC_003902	GenBank	CDS	299762	300805	+	1	.	codon_start=1 db_xref=GI:21229717 db_xref=GeneID:1001127 locus_tag=XCC0239 product='hypothetical protein' protein_id=NP_635634.1 transl_table=11
NC_003902	GenBank	CDS	300809	303469	+	1	.	codon_start=1 db_xref=GI:21229718 db_xref=GeneID:1001059 locus_tag=XCC0240 product='hypothetical protein' protein_id=NP_635635.1 transl_table=11
NC_003902	GenBank	CDS	303409	303798	+	-1	.	codon_start=1 db_xref=GI:21229719 db_xref=GeneID:1001020 locus_tag=XCC0241 product='hypothetical protein' protein_id=NP_635636.1 transl_table=11
NC_003902	GenBank	CDS	304260	305030	+	1	.	codon_start=1 db_xref=GI:77747743 db_xref=GeneID:1000868 locus_tag=XCC0242 product='hypothetical protein' protein_id=NP_635637.2 transl_table=11
NC_003902	GenBank	CDS	305235	307328	+	-1	.	codon_start=1 db_xref=GI:21229721 db_xref=GeneID:1000977 locus_tag=XCC0243 product='dipeptidyl anminopeptidase' protein_id=NP_635638.1 transl_table=11
NC_003902	GenBank	CDS	307431	309458	+	-1	.	codon_start=1 db_xref=GI:21229722 db_xref=GeneID:1000881 gene=accC locus_tag=XCC0244 product='biotin carboxylase' protein_id=NP_635639.1 transl_table=11
NC_003902	GenBank	CDS	309767	311377	+	-1	.	codon_start=1 db_xref=GI:21229723 db_xref=GeneID:1000858 gene=accD locus_tag=XCC0245 product='acyl-CoA carboxyltransferase subunit beta' protein_id=NP_635640.1 transl_table=11
NC_003902	GenBank	CDS	311388	312551	+	-1	.	codon_start=1 db_xref=GI:21229724 db_xref=GeneID:1000806 gene=acdA locus_tag=XCC0246 product='acyl-CoA dehydrogenase' protein_id=NP_635641.1 transl_table=11
NC_003902	GenBank	CDS	312680	313297	+	1	.	codon_start=1 db_xref=GI:21229725 db_xref=GeneID:1000850 locus_tag=XCC0247 product='AcrR family transcriptional regulator' protein_id=NP_635642.1 transl_table=11
NC_003902	GenBank	CDS	313356	313757	+	1	.	codon_start=1 db_xref=GI:21229726 db_xref=GeneID:1000841 locus_tag=XCC0248 product='hypothetical protein' protein_id=NP_635643.1 transl_table=11
NC_003902	GenBank	CDS	313754	314290	+	1	.	codon_start=1 db_xref=GI:21229727 db_xref=GeneID:1000796 locus_tag=XCC0249 product='hypothetical protein' protein_id=NP_635644.1 transl_table=11
NC_003902	GenBank	CDS	314588	314923	+	-1	.	codon_start=1 db_xref=GI:21229728 db_xref=GeneID:1000772 locus_tag=XCC0250 product='hypothetical protein' protein_id=NP_635645.1 transl_table=11
NC_003902	GenBank	CDS	314920	316536	+	-1	.	codon_start=1 db_xref=GI:21229729 db_xref=GeneID:1000789 locus_tag=XCC0251 product='hypothetical protein' protein_id=NP_635646.1 transl_table=11
NC_003902	GenBank	CDS	316533	316844	+	-1	.	codon_start=1 db_xref=GI:21229730 db_xref=GeneID:1000781 locus_tag=XCC0252 product='hypothetical protein' protein_id=NP_635647.1 transl_table=11
NC_003902	GenBank	CDS	316863	317510	+	-1	.	codon_start=1 db_xref=GI:21229731 db_xref=GeneID:1000759 locus_tag=XCC0253 product='hypothetical protein' protein_id=NP_635648.1 transl_table=11
NC_003902	GenBank	CDS	317784	318302	+	1	.	codon_start=1 db_xref=GI:21229732 db_xref=GeneID:1000732 locus_tag=XCC0254 product='cytochrome C5' protein_id=NP_635649.1 transl_table=11
NC_003902	GenBank	CDS	318404	320224	+	1	.	codon_start=1 db_xref=GI:21229733 db_xref=GeneID:1000748 locus_tag=XCC0255 product=nuclease protein_id=NP_635650.1 transl_table=11
NC_003902	GenBank	CDS	320421	320804	+	-1	.	codon_start=1 db_xref=GI:21229734 db_xref=GeneID:1000741 locus_tag=XCC0256 product='hypothetical protein' protein_id=NP_635651.1 transl_table=11
NC_003902	GenBank	CDS	320866	322191	+	1	.	codon_start=1 db_xref=GI:21229735 db_xref=GeneID:1000723 locus_tag=XCC0257 product='nitrile hydratase activator' protein_id=NP_635652.1 transl_table=11
NC_003902	GenBank	CDS	322358	323593	+	-1	.	codon_start=1 db_xref=GI:21229736 db_xref=GeneID:1000679 locus_tag=XCC0258 product='hypothetical protein' protein_id=NP_635653.1 transl_table=11
NC_003902	GenBank	CDS	323691	324572	+	-1	.	codon_start=1 db_xref=GI:21229737 db_xref=GeneID:1000713 locus_tag=XCC0259 product='hypothetical protein' protein_id=NP_635654.1 transl_table=11
NC_003902	GenBank	CDS	324633	325295	+	1	.	codon_start=1 db_xref=GI:21229738 db_xref=GeneID:1000698 locus_tag=XCC0260 product='hypothetical protein' protein_id=NP_635655.1 transl_table=11
NC_003902	GenBank	CDS	325375	326469	+	1	.	codon_start=1 db_xref=GI:21229739 db_xref=GeneID:1000589 locus_tag=XCC0261 product=ATPase protein_id=NP_635656.1 transl_table=11
NC_003902	GenBank	CDS	326466	327146	+	1	.	codon_start=1 db_xref=GI:21229740 db_xref=GeneID:1000572 locus_tag=XCC0262 product='hypothetical protein' protein_id=NP_635657.1 transl_table=11
NC_003902	GenBank	CDS	327431	327892	+	1	.	codon_start=1 db_xref=GI:21229741 db_xref=GeneID:1000414 locus_tag=XCC0263 product='MarR family transcriptional regulator' protein_id=NP_635658.1 transl_table=11
NC_003902	GenBank	CDS	327989	328417	+	1	.	codon_start=1 db_xref=GI:21229742 db_xref=GeneID:1000408 gene=ohr locus_tag=XCC0264 product='organic hydroperoxide resistance protein' protein_id=NP_635659.1 transl_table=11
NC_003902	GenBank	CDS	328474	328749	+	1	.	codon_start=1 db_xref=GI:21229743 db_xref=GeneID:1000284 locus_tag=XCC0265 product=lipase protein_id=NP_635660.1 transl_table=11
NC_003902	GenBank	CDS	328852	329469	+	1	.	codon_start=1 db_xref=GI:21229744 db_xref=GeneID:1000354 locus_tag=XCC0266 product=lipase protein_id=NP_635661.1 transl_table=11
NC_003902	GenBank	CDS	329973	330473	+	1	.	codon_start=1 db_xref=GI:21229745 db_xref=GeneID:1000342 locus_tag=XCC0267 product='hypothetical protein' protein_id=NP_635662.1 transl_table=11
NC_003902	GenBank	CDS	330655	330957	+	-1	.	codon_start=1 db_xref=GI:21229746 db_xref=GeneID:1000270 locus_tag=XCC0268 product='hypothetical protein' protein_id=NP_635663.1 transl_table=11
NC_003902	GenBank	CDS	331121	331924	+	-1	.	EC_number=1.1.1.274 codon_start=1 db_xref=GI:21229747 db_xref=GeneID:1000153 gene=dkgB locus_tag=XCC0269 note='catalyzes the reduction of 2,5-diketo-D-gluconic acid to 2-keto-L-gulonic acid' product='2,5-diketo-D-gluconate reductase B' protein_id=NP_635664.1 transl_table=11
NC_003902	GenBank	CDS	331992	333020	+	-1	.	codon_start=1 db_xref=GI:21229748 db_xref=GeneID:1000174 locus_tag=XCC0270 product='quinone oxidoreductase' protein_id=NP_635665.1 transl_table=11
NC_003902	GenBank	CDS	333133	334101	+	-1	.	codon_start=1 db_xref=GI:21229749 db_xref=GeneID:1000160 gene=mocA locus_tag=XCC0271 product=oxidoreductase protein_id=NP_635666.1 transl_table=11
NC_003902	GenBank	CDS	334327	335151	+	1	.	codon_start=1 db_xref=GI:21229750 db_xref=GeneID:1000146 locus_tag=XCC0272 product='hypothetical protein' protein_id=NP_635667.1 transl_table=11
NC_003902	GenBank	CDS	335774	336337	+	1	.	codon_start=1 db_xref=GI:21229751 db_xref=GeneID:1000086 locus_tag=XCC0273 product='pseudouridylate synthase' protein_id=NP_635668.1 transl_table=11
NC_003902	GenBank	CDS	336686	337117	+	-1	.	codon_start=1 db_xref=GI:21229752 db_xref=GeneID:1000139 locus_tag=XCC0274 product='hypothetical protein' protein_id=NP_635669.1 transl_table=11
NC_003902	GenBank	CDS	337514	340024	+	-1	.	codon_start=1 db_xref=GI:21229753 db_xref=GeneID:1000093 gene=hrpB locus_tag=XCC0275 product='ATP-dependent RNA helicase' protein_id=NP_635670.1 transl_table=11
NC_003902	GenBank	CDS	340321	342294	+	1	.	codon_start=1 db_xref=GI:21229754 db_xref=GeneID:1000005 gene=tsr locus_tag=XCC0276 product='chemotaxis protein' protein_id=NP_635671.1 transl_table=11
NC_003902	GenBank	CDS	342602	343075	+	-1	.	codon_start=1 db_xref=GI:21229755 db_xref=GeneID:1000045 locus_tag=XCC0277 product='hypothetical protein' protein_id=NP_635672.1 transl_table=11
NC_003902	GenBank	CDS	343192	343551	+	-1	.	codon_start=1 db_xref=GI:21229756 db_xref=GeneID:1000020 locus_tag=XCC0278 product='hypothetical protein' protein_id=NP_635673.1 transl_table=11
NC_003902	GenBank	CDS	343521	344942	+	-1	.	codon_start=1 db_xref=GI:21229757 db_xref=GeneID:999991 locus_tag=XCC0279 product=monoxygenase protein_id=NP_635674.1 transl_table=11
NC_003902	GenBank	CDS	344939	345430	+	-1	.	codon_start=1 db_xref=GI:21229758 db_xref=GeneID:999950 locus_tag=XCC0280 product='hypothetical protein' protein_id=NP_635675.1 transl_table=11
NC_003902	GenBank	CDS	345427	345822	+	-1	.	codon_start=1 db_xref=GI:21229759 db_xref=GeneID:999486 locus_tag=XCC0281 product='hypothetical protein' protein_id=NP_635676.1 transl_table=11
NC_003902	GenBank	CDS	345819	346709	+	-1	.	codon_start=1 db_xref=GI:21229760 db_xref=GeneID:999427 locus_tag=XCC0282 product='hypothetical protein' protein_id=NP_635677.1 transl_table=11
NC_003902	GenBank	CDS	346706	347962	+	-1	.	codon_start=1 db_xref=GI:21229761 db_xref=GeneID:999454 locus_tag=XCC0283 product='serine-pyruvate aminotransferase' protein_id=NP_635678.1 transl_table=11
NC_003902	GenBank	CDS	347952	349223	+	-1	.	codon_start=1 db_xref=GI:21229762 db_xref=GeneID:999446 gene=amaB locus_tag=XCC0284 note='allantoate amidohydrolase and N-carbamoyl-L-amino acid amidohydrolase are very similar; the allantoate amidohydrolase from Escherichia coli forms a dimer and binds zinc ions for catalytic activity and catalyzes the conversion of allantoate to (S)-ureidoglycolate and ammonia; carbamoyl amidohydrolase from Bac…
NC_003902	GenBank	CDS	349536	350429	+	1	.	codon_start=1 db_xref=GI:21229763 db_xref=GeneID:999397 locus_tag=XCC0285 product='LysR family transcriptional regulator' protein_id=NP_635680.1 transl_table=11
NC_003902	GenBank	CDS	350469	350723	+	1	.	codon_start=1 db_xref=GI:21229764 db_xref=GeneID:998209 locus_tag=XCC0286 product=oxidoreductase protein_id=NP_635681.1 transl_table=11
NC_003902	GenBank	CDS	350980	351453	+	-1	.	codon_start=1 db_xref=GI:21229765 db_xref=GeneID:999332 locus_tag=XCC0287 product='hypothetical protein' protein_id=NP_635682.1 transl_table=11
NC_003902	GenBank	CDS	352300	353496	+	1	.	codon_start=1 db_xref=GI:21229766 db_xref=GeneID:999286 gene=opdE locus_tag=XCC0288 product='transcriptional regulator' protein_id=NP_635683.1 transl_table=11
NC_003902	GenBank	CDS	353924	354685	+	1	.	codon_start=1 db_xref=GI:21229767 db_xref=GeneID:999896 locus_tag=XCC0289 product='hypothetical protein' protein_id=NP_635684.1 transl_table=11
NC_003902	GenBank	CDS	354682	355701	+	1	.	codon_start=1 db_xref=GI:21229768 db_xref=GeneID:999922 locus_tag=XCC0290 product='cardiolipin synthase 2' protein_id=NP_635685.1 transl_table=11
NC_003902	GenBank	CDS	355740	357320	+	-1	.	codon_start=1 db_xref=GI:21229769 db_xref=GeneID:999924 gene=ggt locus_tag=XCC0291 product=gamma-glutamyltranspeptidase protein_id=NP_635686.1 transl_table=11
NC_003902	GenBank	CDS	357320	358780	+	-1	.	EC_number=3.5.1.4 codon_start=1 db_xref=GI:21229770 db_xref=GeneID:999770 gene=gatA locus_tag=XCC0292 note='catalyzes the hydrolysis of a monocarboxylic acid amid to form a monocarboxylate and ammonia' product=amidase protein_id=NP_635687.1 transl_table=11
NC_003902	GenBank	CDS	358917	360080	+	-1	.	codon_start=1 db_xref=GI:21229771 db_xref=GeneID:999696 locus_tag=XCC0293 product='nucleoside hydrolase' protein_id=NP_635688.1 transl_table=11
NC_003902	GenBank	CDS	360210	361772	+	-1	.	codon_start=1 db_xref=GI:77747744 db_xref=GeneID:999717 gene=add locus_tag=XCC0294 product='adenosine deaminase' protein_id=NP_635689.2 transl_table=11
NC_003902	GenBank	CDS	361902	363215	+	-1	.	codon_start=1 db_xref=GI:21229773 db_xref=GeneID:999709 gene=yieG locus_tag=XCC0295 product='xanthine/uracil permease' protein_id=NP_635690.1 transl_table=11
NC_003902	GenBank	CDS	363667	364647	+	-1	.	codon_start=1 db_xref=GI:21229774 db_xref=GeneID:999602 gene=vanB locus_tag=XCC0296 product='vanillate O-demethylase' protein_id=NP_635691.1 transl_table=11
NC_003902	GenBank	CDS	364644	365696	+	-1	.	codon_start=1 db_xref=GI:21229775 db_xref=GeneID:999657 gene=vanA locus_tag=XCC0297 product='vanillate O-demethylase oxygenase' protein_id=NP_635692.1 transl_table=11
NC_003902	GenBank	CDS	365824	366741	+	1	.	codon_start=1 db_xref=GI:21229776 db_xref=GeneID:999615 locus_tag=XCC0298 product='LysR family transcriptional regulator' protein_id=NP_635693.1 transl_table=11
NC_003902	GenBank	CDS	367077	367883	+	1	.	codon_start=1 db_xref=GI:21229777 db_xref=GeneID:999062 gene=mttC locus_tag=XCC0299 product='type V secretory pathway protein' protein_id=NP_635694.1 transl_table=11
NC_003902	GenBank	CDS	367899	368576	+	-1	.	codon_start=1 db_xref=GI:21229778 db_xref=GeneID:999648 locus_tag=XCC0300 product='hypothetical protein' protein_id=NP_635695.1 transl_table=11
NC_003902	GenBank	CDS	369189	370076	+	-1	.	codon_start=1 db_xref=GI:21229779 db_xref=GeneID:1002267 locus_tag=XCC0301 product='LysR family transcriptional regulator' protein_id=NP_635696.1 transl_table=11
NC_003902	GenBank	CDS	370093	371442	+	1	.	codon_start=1 db_xref=GI:21229780 db_xref=GeneID:1002217 gene=ynfM locus_tag=XCC0302 product='MFS transporter' protein_id=NP_635697.1 transl_table=11
NC_003902	GenBank	CDS	371643	372671	+	-1	.	codon_start=1 db_xref=GI:21229781 db_xref=GeneID:1000559 locus_tag=XCC0303 product='hypothetical protein' protein_id=NP_635698.1 transl_table=11
NC_003902	GenBank	CDS	372740	373624	+	-1	.	codon_start=1 db_xref=GI:21229782 db_xref=GeneID:999035 locus_tag=XCC0304 product='TonB-dependent receptor' protein_id=NP_635699.1 transl_table=11
NC_003902	GenBank	CDS	373628	375274	+	-1	.	codon_start=1 db_xref=GI:21229783 db_xref=GeneID:998995 gene=fhuA locus_tag=XCC0305 product='TonB-dependent receptor' protein_id=NP_635700.1 transl_table=11
NC_003902	GenBank	CDS	375884	376765	+	1	.	codon_start=1 db_xref=GI:21229784 db_xref=GeneID:999087 locus_tag=XCC0306 note='Modulates the activities of several enzymes which are inactive in their acetylated form' product='NAD-dependent deacetylase' protein_id=NP_635701.1 transl_table=11
NC_003902	GenBank	CDS	376847	377944	+	1	.	codon_start=1 db_xref=GI:21229785 db_xref=GeneID:998985 gene=frp locus_tag=XCC0307 product='FMN oxidoreductase' protein_id=NP_635702.1 transl_table=11
NC_003902	GenBank	CDS	377997	378872	+	1	.	codon_start=1 db_xref=GI:21229786 db_xref=GeneID:999253 locus_tag=XCC0308 product=dehydrogenase protein_id=NP_635703.1 transl_table=11
NC_003902	GenBank	CDS	379229	379621	+	1	.	codon_start=1 db_xref=GI:21229787 db_xref=GeneID:1002084 locus_tag=XCC0309 product='hypothetical protein' protein_id=NP_635704.1 transl_table=11
NC_003902	GenBank	CDS	379822	380691	+	1	.	EC_number=3.5.1.10 codon_start=1 db_xref=GI:21229788 db_xref=GeneID:998977 gene=purU locus_tag=XCC0310 note='produces formate from formyl-tetrahydrofolate which is the major source of formate for PurT in de novo purine nucleotide biosynthesis; has a role in one-carbon metabolism; forms a homohexamer; activated by methionine and inhibited by glycine' product='formyltetrahydrofolate deformylase' pr…
NC_003902	GenBank	CDS	380782	381699	+	-1	.	codon_start=1 db_xref=GI:21229789 db_xref=GeneID:1002172 locus_tag=XCC0311 product='transcriptional regulator' protein_id=NP_635706.1 transl_table=11
NC_003902	GenBank	CDS	381796	382554	+	1	.	codon_start=1 db_xref=GI:21229790 db_xref=GeneID:998963 locus_tag=XCC0312 product='insect-type dehydrogenase' protein_id=NP_635707.1 transl_table=11
NC_003902	GenBank	CDS	383170	384912	+	-1	.	codon_start=1 db_xref=GI:21229791 db_xref=GeneID:1002176 gene=cmfA locus_tag=XCC0313 product='conditioned medium factor' protein_id=NP_635708.1 transl_table=11
NC_003902	GenBank	CDS	385414	386286	+	-1	.	codon_start=1 db_xref=GI:21229792 db_xref=GeneID:1002148 gene=metF locus_tag=XCC0314 product='5,10-methylenetetrahydrofolate reductase' protein_id=NP_635709.1 transl_table=11
NC_003902	GenBank	CDS	386402	387307	+	-1	.	codon_start=1 db_xref=GI:21229793 db_xref=GeneID:1002163 gene=metR locus_tag=XCC0315 product='MetE/MetH family transcriptional regulator' protein_id=NP_635710.1 transl_table=11
NC_003902	GenBank	CDS	387417	387998	+	1	.	codon_start=1 db_xref=GI:21229794 db_xref=GeneID:998941 gene=sflA locus_tag=XCC0316 product='NADH-dependent FMN reductase' protein_id=NP_635711.1 transl_table=11
NC_003902	GenBank	CDS	388168	389187	+	1	.	codon_start=1 db_xref=GI:21229795 db_xref=GeneID:998908 locus_tag=XCC0317 product='hypothetical protein' protein_id=NP_635712.1 transl_table=11
NC_003902	GenBank	CDS	389180	390211	+	1	.	EC_number=2.1.1.14 codon_start=1 db_xref=GI:21229796 db_xref=GeneID:998905 gene=metE locus_tag=XCC0318 note='catalyzes the formation of tetrahydropteroyl-L-glutamate and methionine from L-homocysteine and 5-methyltetrahydropteroyltri-L-glutamate' product='5-methyltetrahydropteroyltriglutamate-- homocysteine S-methyltransferase' protein_id=NP_635713.1 transl_table=11
NC_003902	GenBank	CDS	390652	391614	+	1	.	codon_start=1 db_xref=GI:21229797 db_xref=GeneID:999120 locus_tag=XCC0319 product='hypothetical protein' protein_id=NP_635714.1 transl_table=11
NC_003902	GenBank	CDS	391813	393252	+	-1	.	codon_start=1 db_xref=GI:21229798 db_xref=GeneID:1002080 locus_tag=XCC0320 product='hypothetical protein' protein_id=NP_635715.1 transl_table=11
NC_003902	GenBank	CDS	394017	394904	+	-1	.	codon_start=1 db_xref=GI:21229799 db_xref=GeneID:998866 locus_tag=XCC0321 product=oxidoreductase protein_id=NP_635716.1 transl_table=11
NC_003902	GenBank	CDS	395041	395469	+	1	.	codon_start=1 db_xref=GI:21229800 db_xref=GeneID:998835 locus_tag=XCC0322 product='hypothetical protein' protein_id=NP_635717.1 transl_table=11
NC_003902	GenBank	CDS	396138	396638	+	1	.	codon_start=1 db_xref=GI:21229801 db_xref=GeneID:998236 locus_tag=XCC0323 product='hypothetical protein' protein_id=NP_635718.1 transl_table=11
NC_003902	GenBank	CDS	396938	398746	+	1	.	codon_start=1 db_xref=GI:21229802 db_xref=GeneID:998615 gene=tsr locus_tag=XCC0324 product='chemotaxis protein' protein_id=NP_635719.1 transl_table=11
NC_003902	GenBank	CDS	398766	399314	+	-1	.	codon_start=1 db_xref=GI:21229803 db_xref=GeneID:998765 locus_tag=XCC0325 product='hypothetical protein' protein_id=NP_635720.1 transl_table=11
NC_003902	GenBank	CDS	399311	399688	+	-1	.	codon_start=1 db_xref=GI:21229804 db_xref=GeneID:1000766 locus_tag=XCC0326 product='hypothetical protein' protein_id=NP_635721.1 transl_table=11
NC_003902	GenBank	CDS	399923	400309	+	-1	.	codon_start=1 db_xref=GI:21229805 db_xref=GeneID:999312 locus_tag=XCC0327 product='hypothetical protein' protein_id=NP_635722.1 transl_table=11
NC_003902	GenBank	CDS	400607	401398	+	-1	.	codon_start=1 db_xref=GI:77747745 db_xref=GeneID:998707 locus_tag=XCC0328 product='hypothetical protein' protein_id=NP_635723.2 transl_table=11
NC_003902	GenBank	CDS	401464	401922	+	-1	.	codon_start=1 db_xref=GI:21229807 db_xref=GeneID:998645 gene=attT locus_tag=XCC0329 product='AttT protein' protein_id=NP_635724.1 transl_table=11
NC_003902	GenBank	CDS	402141	402542	+	-1	.	codon_start=1 db_xref=GI:21229808 db_xref=GeneID:998675 locus_tag=XCC0330 product='hypothetical protein' protein_id=NP_635725.1 transl_table=11
NC_003902	GenBank	CDS	402680	403135	+	-1	.	codon_start=1 db_xref=GI:21229809 db_xref=GeneID:998665 locus_tag=XCC0331 product='hypothetical protein' protein_id=NP_635726.1 transl_table=11
NC_003902	GenBank	CDS	403138	404073	+	-1	.	codon_start=1 db_xref=GI:21229810 db_xref=GeneID:1002130 locus_tag=XCC0333 product='hypothetical protein' protein_id=NP_635727.1 transl_table=11
NC_003902	GenBank	CDS	403960	404052	+	1	.	codon_start=1 db_xref=GI:21229811 db_xref=GeneID:998946 locus_tag=XCC0332 product='xanthomonadin biosynthesis related protein 1' protein_id=NP_635728.1 transl_table=11
NC_003902	GenBank	CDS	404778	404918	+	1	.	codon_start=1 db_xref=GI:21229812 db_xref=GeneID:1000474 locus_tag=XCC0334 product='xanthomonadin biosynthesis related protein 1' protein_id=NP_635729.1 transl_table=11
NC_003902	GenBank	CDS	405106	405354	+	-1	.	codon_start=1 db_xref=GI:21229813 db_xref=GeneID:999101 locus_tag=XCC0335 product='hypothetical protein' protein_id=NP_635730.1 transl_table=11
NC_003902	GenBank	CDS	406034	406474	+	-1	.	codon_start=1 db_xref=GI:21229814 db_xref=GeneID:1000608 locus_tag=XCC0336 product='hypothetical protein' protein_id=NP_635731.1 transl_table=11
NC_003902	GenBank	CDS	407569	407832	+	1	.	codon_start=1 db_xref=GI:21229815 db_xref=GeneID:1001783 gene=pigH locus_tag=XCC0337 product='xanthomonadin biosynthesis related protein 1' protein_id=NP_635732.1 transl_table=11
NC_003902	GenBank	CDS	408456	408689	+	1	.	codon_start=1 db_xref=GI:21229816 db_xref=GeneID:998595 gene=pig locus_tag=XCC0338 product='xanthomonadin biosynthesis related protein' protein_id=NP_635733.1 transl_table=11
NC_003902	GenBank	CDS	408769	409215	+	-1	.	codon_start=1 db_xref=GI:21229817 db_xref=GeneID:1000888 locus_tag=XCC0339 product='hypothetical protein' protein_id=NP_635734.1 transl_table=11
NC_003902	GenBank	CDS	409949	410782	+	-1	.	codon_start=1 db_xref=GI:21229818 db_xref=GeneID:999716 locus_tag=XCC0340 product='hypothetical protein' protein_id=NP_635735.1 transl_table=11
NC_003902	GenBank	CDS	410896	411192	+	1	.	codon_start=1 db_xref=GI:21229819 db_xref=GeneID:998527 locus_tag=XCC0341 product='xanthomonadin biosynthesis related protein 1' protein_id=NP_635736.1 transl_table=11
NC_003902	GenBank	CDS	412430	412693	+	1	.	codon_start=1 db_xref=GI:21229820 db_xref=GeneID:998470 locus_tag=XCC0342 product='xanthomonadin biosynthesis related protein' protein_id=NP_635737.1 transl_table=11
NC_003902	GenBank	CDS	412758	413006	+	-1	.	codon_start=1 db_xref=GI:21229821 db_xref=GeneID:998432 locus_tag=XCC0343 product='hypothetical protein' protein_id=NP_635738.1 transl_table=11
NC_003902	GenBank	CDS	413236	414219	+	1	.	codon_start=1 db_xref=GI:21229822 db_xref=GeneID:999270 locus_tag=XCC0344 product='site-specific recombinase' protein_id=NP_635739.1 transl_table=11
NC_003902	GenBank	CDS	414487	416325	+	-1	.	EC_number=4.2.1.9 codon_start=1 db_xref=GI:21229823 db_xref=GeneID:998405 gene=ilvD locus_tag=XCC0345 note='catalyzes the dehydration of 2,3-dihydroxy-3-methylbutanoate to 3-methyl-2-oxobutanoate in valine and isoleucine biosynthesis' product='dihydroxy-acid dehydratase' protein_id=NP_635740.1 transl_table=11
NC_003902	GenBank	CDS	416737	417003	+	1	.	codon_start=1 db_xref=GI:21229824 db_xref=GeneID:999284 locus_tag=XCC0346 product='proteinase inhibitor' protein_id=NP_635741.1 transl_table=11
NC_003902	GenBank	CDS	417408	418304	+	-1	.	codon_start=1 db_xref=GI:21229825 db_xref=GeneID:998390 locus_tag=XCC0347 product='hypothetical protein' protein_id=NP_635742.1 transl_table=11
NC_003902	GenBank	CDS	418386	418946	+	-1	.	codon_start=1 db_xref=GI:21229826 db_xref=GeneID:998364 locus_tag=XCC0348 product=transferase protein_id=NP_635743.1 transl_table=11
NC_003902	GenBank	CDS	419819	421129	+	1	.	codon_start=1 db_xref=GI:21229827 db_xref=GeneID:998334 gene=vanK locus_tag=XCC0349 product='MFS transporter' protein_id=NP_635744.1 transl_table=11
NC_003902	GenBank	CDS	421278	422519	+	1	.	codon_start=1 db_xref=GI:21229828 db_xref=GeneID:999957 locus_tag=XCC0350 product='hypothetical protein' protein_id=NP_635745.1 transl_table=11
NC_003902	GenBank	CDS	423272	423748	+	1	.	codon_start=1 db_xref=GI:21229829 db_xref=GeneID:1000291 locus_tag=XCC0351 product='MarR family transcriptional regulator' protein_id=NP_635746.1 transl_table=11
NC_003902	GenBank	CDS	423871	424281	+	1	.	codon_start=1 db_xref=GI:21229830 db_xref=GeneID:1000648 locus_tag=XCC0352 product='hypothetical protein' protein_id=NP_635747.1 transl_table=11
NC_003902	GenBank	CDS	424314	425081	+	1	.	EC_number=1.1.1.50 codon_start=1 db_xref=GI:21229831 db_xref=GeneID:999203 gene=drb0080 locus_tag=XCC0353 note='catalyzes the formation of 5-alpha-androstane-3,17-dione from androsterone; Acts on other 3-alpha-hydroxysteroids and on 9-, 11- and 15-hydroxyprostaglandin.' product='3-alpha-hydroxysteroid dehydrogenase' protein_id=NP_635748.1 transl_table=11
NC_003902	GenBank	CDS	425088	426599	+	1	.	codon_start=1 db_xref=GI:21229832 db_xref=GeneID:998208 gene=xylC locus_tag=XCC0354 product='benzaldehyde dehydrogenase II' protein_id=NP_635749.1 transl_table=11
NC_003902	GenBank	CDS	426627	427523	+	-1	.	codon_start=1 db_xref=GI:21229833 db_xref=GeneID:998223 gene=pobR locus_tag=XCC0355 product='PobR regulator' protein_id=NP_635750.1 transl_table=11
NC_003902	GenBank	CDS	427617	428801	+	1	.	EC_number=1.14.13.2 codon_start=1 db_xref=GI:21229834 db_xref=GeneID:998220 gene=pobA locus_tag=XCC0356 note='catalyzes the formation of protocatechuate from 4-hydroxybenzoate' product='4-hydroxybenzoate 3-monooxygenase' protein_id=NP_635751.1 transl_table=11
NC_003902	GenBank	CDS	428820	429530	+	1	.	codon_start=1 db_xref=GI:21229835 db_xref=GeneID:998188 locus_tag=XCC0357 product='hypothetical protein' protein_id=NP_635752.1 transl_table=11
NC_003902	GenBank	CDS	429646	431145	+	-1	.	EC_number=2.7.1.30 codon_start=1 db_xref=GI:21229836 db_xref=GeneID:999339 gene=glpK locus_tag=XCC0358 note='Converts glycerol and ADP to glycerol-3-phosphate and ADP' product='glycerol kinase' protein_id=NP_635753.1 transl_table=11
NC_003902	GenBank	CDS	431213	432037	+	-1	.	codon_start=1 db_xref=GI:21229837 db_xref=GeneID:998199 gene=glpF locus_tag=XCC0359 product='glycerol uptake facilitator protein' protein_id=NP_635754.1 transl_table=11
NC_003902	GenBank	CDS	432222	433748	+	-1	.	EC_number=1.1.5.3 codon_start=1 db_xref=GI:21229838 db_xref=GeneID:1001944 gene=glpD locus_tag=XCC0360 note='in Escherichia coli this homodimeric enzyme is expressed under aerobic conditions; anaerobic expression is repressed by the arcAB system; converts sn-glycerol-3-phosphate and ubiquinone-8 to dihydroxy acetone phosphate and ubiquinol-8; associates with the cytoplasmic membrane' product='gly…
NC_003902	GenBank	CDS	434097	434876	+	-1	.	codon_start=1 db_xref=GI:21229839 db_xref=GeneID:1001141 gene=glpR locus_tag=XCC0361 product='glycerol-3-phosphate regulon repressor' protein_id=NP_635756.1 transl_table=11
NC_003902	GenBank	CDS	435153	436136	+	-1	.	codon_start=1 db_xref=GI:21229840 db_xref=GeneID:998876 gene=pobB locus_tag=XCC0362 product='phenoxybenzoate dioxygenase subunit beta' protein_id=NP_635757.1 transl_table=11
NC_003902	GenBank	CDS	436284	437360	+	-1	.	codon_start=1 db_xref=GI:21229841 db_xref=GeneID:1001912 gene=vanA locus_tag=XCC0363 product='vanillate O-demethylase oxygenase' protein_id=NP_635758.1 transl_table=11
NC_003902	GenBank	CDS	437614	438477	+	1	.	codon_start=1 db_xref=GI:21229842 db_xref=GeneID:1001932 gene=gctA locus_tag=XCC0364 product='glutaconate CoA transferase subunit A' protein_id=NP_635759.1 transl_table=11
NC_003902	GenBank	CDS	438474	439262	+	1	.	codon_start=1 db_xref=GI:21229843 db_xref=GeneID:1001919 gene=gctB locus_tag=XCC0365 product='glutaconate CoA transferase subunit B' protein_id=NP_635760.1 transl_table=11
NC_003902	GenBank	CDS	439259	440467	+	1	.	codon_start=1 db_xref=GI:21229844 db_xref=GeneID:1001881 gene=pcaF locus_tag=XCC0366 note='catalyzes the thiolytic cleavage of beta-ketoadipyl-CoA to succinate and acetyl-CoA' product='beta-ketoadipyl CoA thiolase' protein_id=NP_635761.1 transl_table=11
NC_003902	GenBank	CDS	440540	441277	+	1	.	codon_start=1 db_xref=GI:21229845 db_xref=GeneID:1001815 gene=pcaH locus_tag=XCC0367 product='protocatechuate 3,4-dioxygenase subunit beta' protein_id=NP_635762.1 transl_table=11
NC_003902	GenBank	CDS	441282	441845	+	1	.	codon_start=1 db_xref=GI:21229846 db_xref=GeneID:1001868 gene=pcaG locus_tag=XCC0368 product='protocatechuate 3,4-dioxygenase alpha chain' protein_id=NP_635763.1 transl_table=11
NC_003902	GenBank	CDS	442079	443431	+	1	.	EC_number=5.5.1.2 codon_start=1 db_xref=GI:21229847 db_xref=GeneID:1001832 gene=pcaB locus_tag=XCC0369 note='Catalyzes the cycloisomerization of cis,cis-muconate' product='3-carboxy-cis,cis-muconate cycloisomerase' protein_id=NP_635764.1 transl_table=11
NC_003902	GenBank	CDS	443441	444223	+	1	.	codon_start=1 db_xref=GI:21229848 db_xref=GeneID:1001795 gene=catD locus_tag=XCC0370 product='b-ketoadipate enol-lactone hydrolase' protein_id=NP_635765.1 transl_table=11
NC_003902	GenBank	CDS	444251	444655	+	1	.	codon_start=1 db_xref=GI:21229849 db_xref=GeneID:1001725 gene=pcaC locus_tag=XCC0371 product='4-carboxymuconolactone decarboxylase' protein_id=NP_635766.1 transl_table=11
NC_003902	GenBank	CDS	445237	446067	+	1	.	codon_start=1 db_xref=GI:21229850 db_xref=GeneID:1001760 locus_tag=XCC0372 product=hydrolase protein_id=NP_635767.1 transl_table=11
NC_003902	GenBank	CDS	446083	446943	+	-1	.	codon_start=1 db_xref=GI:21229851 db_xref=GeneID:1001739 gene=pcaR locus_tag=XCC0373 product='transcriptional regulator' protein_id=NP_635768.1 transl_table=11
NC_003902	GenBank	CDS	447095	447952	+	1	.	codon_start=1 db_xref=GI:21229852 db_xref=GeneID:1001705 locus_tag=XCC0374 product='hypothetical protein' protein_id=NP_635769.1 transl_table=11
NC_003902	GenBank	CDS	448240	449208	+	1	.	codon_start=1 db_xref=GI:21229853 db_xref=GeneID:1001667 locus_tag=XCC0375 product=lipase protein_id=NP_635770.1 transl_table=11
NC_003902	GenBank	CDS	449292	450002	+	-1	.	codon_start=1 db_xref=GI:21229854 db_xref=GeneID:1001654 locus_tag=XCC0376 product='hypothetical protein' protein_id=NP_635771.1 transl_table=11
NC_003902	GenBank	CDS	450334	452238	+	-1	.	codon_start=1 db_xref=GI:21229855 db_xref=GeneID:1001636 gene=gidA locus_tag=XCC0377 note='GidA; glucose-inhibited cell division protein A; involved in the 5-carboxymethylaminomethyl modification (mnm(5)s(2)U) of the wobble uridine base in some tRNAs' product='tRNA uridine 5-carboxymethylaminomethyl modification protein GidA' protein_id=NP_635772.1 transl_table=11
NC_003902	GenBank	CDS	452791	453261	+	-1	.	codon_start=1 db_xref=GI:21229856 db_xref=GeneID:1002059 locus_tag=XCC0378 product='hypothetical protein' protein_id=NP_635773.1 transl_table=11
NC_003902	GenBank	CDS	453419	454378	+	1	.	codon_start=1 db_xref=GI:21229857 db_xref=GeneID:1001640 gene=ilvA locus_tag=XCC0379 product='threonine dehydratase' protein_id=NP_635774.1 transl_table=11
NC_003902	GenBank	CDS	454363	454980	+	1	.	codon_start=1 db_xref=GI:21229858 db_xref=GeneID:998255 locus_tag=XCC0380 product='hypothetical protein' protein_id=NP_635775.1 transl_table=11
NC_003902	GenBank	CDS	455024	455443	+	1	.	codon_start=1 db_xref=GI:21229859 db_xref=GeneID:1001994 locus_tag=XCC0381 product='hypothetical protein' protein_id=NP_635776.1 transl_table=11
NC_003902	GenBank	CDS	455605	456510	+	-1	.	codon_start=1 db_xref=GI:21229860 db_xref=GeneID:1001625 gene=aspH locus_tag=XCC0382 product='aspartyl/asparaginyl beta-hydroxylase' protein_id=NP_635777.1 transl_table=11
NC_003902	GenBank	CDS	456786	457670	+	-1	.	codon_start=1 db_xref=GI:21229861 db_xref=GeneID:1000986 gene=bioC locus_tag=XCC0383 product='biotin synthesis protein' protein_id=NP_635778.1 transl_table=11
NC_003902	GenBank	CDS	457767	458564	+	-1	.	codon_start=1 db_xref=GI:21229862 db_xref=GeneID:1000672 locus_tag=XCC0384 product=oxidoreductase protein_id=NP_635779.1 transl_table=11
NC_003902	GenBank	CDS	459342	460103	+	-1	.	codon_start=1 db_xref=GI:21229863 db_xref=GeneID:1001562 gene=bioH locus_tag=XCC0385 product='biotin biosynthesis protein' protein_id=NP_635780.1 transl_table=11
NC_003902	GenBank	CDS	460135	460470	+	-1	.	codon_start=1 db_xref=GI:21229864 db_xref=GeneID:1001534 locus_tag=XCC0386 product='hypothetical protein' protein_id=NP_635781.1 transl_table=11
NC_003902	GenBank	CDS	460503	461708	+	-1	.	EC_number=2.3.1.47 codon_start=1 db_xref=GI:21229865 db_xref=GeneID:998929 gene=bioF locus_tag=XCC0387 note='catalyzes the formation of 8-amino-7-oxononanoate from 6-carboxyhexanoyl-CoA and L-alanine' product='8-amino-7-oxononanoate synthase' protein_id=NP_635782.1 transl_table=11
NC_003902	GenBank	CDS	461808	462842	+	-1	.	codon_start=1 db_xref=GI:21229866 db_xref=GeneID:1001548 gene=bioB locus_tag=XCC0388 product='biotin synthase' protein_id=NP_635783.1 transl_table=11
NC_003902	GenBank	CDS	462886	463617	+	1	.	codon_start=1 db_xref=GI:21229867 db_xref=GeneID:998596 gene=comF locus_tag=XCC0389 product='competence protein F' protein_id=NP_635784.1 transl_table=11
NC_003902	GenBank	CDS	464014	464919	+	-1	.	codon_start=1 db_xref=GI:21229868 db_xref=GeneID:999021 gene=ubiA locus_tag=XCC0390 note='catalyzes the conversion of 4-Hydroxybenzoate into 3-octaprenyl-4-hydroxybenzoate, as part of the ubiquinone biosynthesis pathway' product='4-hydroxybenzoate octaprenyltransferase' protein_id=NP_635785.1 transl_table=11
NC_003902	GenBank	tRNA	465184	465260	+	1	.	db_xref=GeneID:1001527 locus_tag=XCC0391 note='Found by tRNAscan' product=tRNA-Arg
NC_003902	GenBank	CDS	465420	465866	+	1	.	codon_start=1 db_xref=GI:21229869 db_xref=GeneID:999338 gene=int locus_tag=XCC0392 product='phage-related integrase' protein_id=NP_635786.1 transl_table=11
NC_003902	GenBank	CDS	466271	467092	+	1	.	codon_start=1 db_xref=GI:21229870 db_xref=GeneID:1000671 locus_tag=XCC0393 product='IS1481 transposase' protein_id=NP_635787.1 transl_table=11
NC_003902	GenBank	CDS	467493	469628	+	-1	.	codon_start=1 db_xref=GI:21229871 db_xref=GeneID:999257 gene=fhuA locus_tag=XCC0394 product='TonB-dependent receptor' protein_id=NP_635788.1 transl_table=11
NC_003902	GenBank	CDS	470113	470817	+	-1	.	codon_start=1 db_xref=GI:21229872 db_xref=GeneID:998779 gene=sodM locus_tag=XCC0395 product='superoxidase dismutase' protein_id=NP_635789.1 transl_table=11
NC_003902	GenBank	CDS	470872	471252	+	1	.	codon_start=1 db_xref=GI:21229873 db_xref=GeneID:1001471 locus_tag=XCC0396 product='hypothetical protein' protein_id=NP_635790.1 transl_table=11
NC_003902	GenBank	CDS	472526	475147	+	1	.	codon_start=1 db_xref=GI:21229874 db_xref=GeneID:1001442 gene=bfeA locus_tag=XCC0397 product='TonB-dependent receptor' protein_id=NP_635791.1 transl_table=11
NC_003902	GenBank	CDS	475198	476493	+	1	.	codon_start=1 db_xref=GI:21229875 db_xref=GeneID:1001411 gene=nifS locus_tag=XCC0398 product='isopenicillin N epimerase' protein_id=NP_635792.1 transl_table=11
NC_003902	GenBank	CDS	476652	476915	+	1	.	codon_start=1 db_xref=GI:21229876 db_xref=GeneID:1000885 locus_tag=XCC0399 product='IS1404 transposase' protein_id=NP_635793.1 transl_table=11
NC_003902	GenBank	CDS	476729	477754	+	1	.	codon_start=1 db_xref=GI:21229877 db_xref=GeneID:999086 locus_tag=XCC0400 product='IS1404 transposase' protein_id=NP_635794.1 transl_table=11
NC_003902	GenBank	CDS	478162	478524	+	-1	.	codon_start=1 db_xref=GI:21229878 db_xref=GeneID:999018 locus_tag=XCC0401 product='hypothetical protein' protein_id=NP_635795.1 transl_table=11
NC_003902	GenBank	CDS	479055	481520	+	1	.	codon_start=1 db_xref=GI:21229879 db_xref=GeneID:999135 locus_tag=XCC0402 product='hypothetical protein' protein_id=NP_635796.1 transl_table=11
NC_003902	GenBank	CDS	482549	484657	+	-1	.	EC_number=2.7.8.20 codon_start=1 db_xref=GI:161485703 db_xref=GeneID:999160 gene=mdoB locus_tag=XCC0403 note='catalyzes the transfer of phosphoglycerol to the glucan backbone' product='phosphoglycerol transferase I' protein_id=NP_635797.2 transl_table=11
NC_003902	GenBank	CDS	485492	487216	+	-1	.	codon_start=1 db_xref=GI:21229881 db_xref=GeneID:1001339 locus_tag=XCC0404 product='ABC transporter substrate binding protein' protein_id=NP_635798.1 transl_table=11
NC_003902	GenBank	CDS	487457	488443	+	1	.	codon_start=1 db_xref=GI:21229882 db_xref=GeneID:999026 locus_tag=XCC0405 product='hypothetical protein' protein_id=NP_635799.1 transl_table=11
NC_003902	GenBank	CDS	488530	489963	+	1	.	codon_start=1 db_xref=GI:21229883 db_xref=GeneID:998623 locus_tag=XCC0406 product='hypothetical protein' protein_id=NP_635800.1 transl_table=11
NC_003902	GenBank	CDS	489960	491582	+	-1	.	codon_start=1 db_xref=GI:21229884 db_xref=GeneID:1001313 locus_tag=XCC0407 product='hypothetical protein' protein_id=NP_635801.1 transl_table=11
NC_003902	GenBank	CDS	492230	493654	+	1	.	EC_number=2.4.1.21 codon_start=1 db_xref=GI:21229885 db_xref=GeneID:1001157 gene=glgA locus_tag=XCC0408 note='catalyzes the formation of alpha-1,4-glucan chains from ADP-glucose' product='glycogen synthase' protein_id=NP_635802.1 transl_table=11
NC_003902	GenBank	CDS	493696	495885	+	1	.	EC_number=2.4.1.18 codon_start=1 db_xref=GI:21229886 db_xref=GeneID:1001297 gene=glgB2 locus_tag=XCC0409 note='catalyzes the transfer of a segment of a 1,4-alpha-D-glucan chain to a primary hydroxy group in a similar glucan chain' product='glycogen branching protein' protein_id=NP_635803.1 transl_table=11
NC_003902	GenBank	CDS	495887	497644	+	1	.	codon_start=1 db_xref=GI:21229887 db_xref=GeneID:1001184 locus_tag=XCC0410 product='malto-oligosyltrehalose trehalohydrolase' protein_id=NP_635804.1 transl_table=11
NC_003902	GenBank	CDS	497641	499572	+	1	.	codon_start=1 db_xref=GI:21229888 db_xref=GeneID:1001285 gene=malQ locus_tag=XCC0411 product=4-alpha-glucanotransferase protein_id=NP_635805.1 transl_table=11
NC_003902	GenBank	CDS	499569	502187	+	1	.	codon_start=1 db_xref=GI:21229889 db_xref=GeneID:1001023 gene=glgY locus_tag=XCC0412 product='malto-oligosyltrehalose synthase' protein_id=NP_635806.1 transl_table=11
NC_003902	GenBank	CDS	502184	502372	+	1	.	codon_start=1 db_xref=GI:21229890 db_xref=GeneID:1001012 locus_tag=XCC0413 product='hypothetical protein' protein_id=NP_635807.1 transl_table=11
NC_003902	GenBank	CDS	502415	504577	+	1	.	codon_start=1 db_xref=GI:21229891 db_xref=GeneID:1000984 gene=glgX locus_tag=XCC0414 product='glycogen debranching protein' protein_id=NP_635808.1 transl_table=11
NC_003902	GenBank	CDS	504546	505226	+	1	.	codon_start=1 db_xref=GI:21229892 db_xref=GeneID:998176 locus_tag=XCC0415 product='hypothetical protein' protein_id=NP_635809.1 transl_table=11
NC_003902	GenBank	CDS	506079	506837	+	-1	.	codon_start=1 db_xref=GI:21229893 db_xref=GeneID:999136 locus_tag=XCC0416 product='3-oxoacyl-ACP reductase' protein_id=NP_635810.1 transl_table=11
NC_003902	GenBank	CDS	507140	508576	+	1	.	codon_start=1 db_xref=GI:21229894 db_xref=GeneID:1000930 locus_tag=XCC0417 product='hypothetical protein' protein_id=NP_635811.1 transl_table=11
NC_003902	GenBank	CDS	508899	509330	+	1	.	codon_start=1 db_xref=GI:21229895 db_xref=GeneID:1000883 gene=virK locus_tag=XCC0418 product='VirK protein' protein_id=NP_635812.1 transl_table=11
NC_003902	GenBank	CDS	509525	510997	+	-1	.	codon_start=1 db_xref=GI:21229896 db_xref=GeneID:998764 gene=oprN locus_tag=XCC0419 product='hypothetical protein' protein_id=NP_635813.1 transl_table=11
NC_003902	GenBank	CDS	511082	511705	+	1	.	codon_start=1 db_xref=GI:21229897 db_xref=GeneID:998813 gene=ameR locus_tag=XCC0420 product='TetR/AcrR family transcriptional regulator' protein_id=NP_635814.1 transl_table=11
NC_003902	GenBank	CDS	511780	512895	+	1	.	codon_start=1 db_xref=GI:21229898 db_xref=GeneID:999255 gene=mexE locus_tag=XCC0421 product='component of multidrug efflux system' protein_id=NP_635815.1 transl_table=11
NC_003902	GenBank	CDS	512892	515990	+	1	.	codon_start=1 db_xref=GI:21229899 db_xref=GeneID:1000886 locus_tag=XCC0422 product='cation efflux system protein' protein_id=NP_635816.1 transl_table=11
NC_003902	GenBank	CDS	516122	516928	+	1	.	codon_start=1 db_xref=GI:21229900 db_xref=GeneID:1000874 locus_tag=XCC0423 product='short chain dehydrogenase' protein_id=NP_635817.1 transl_table=11
NC_003902	GenBank	CDS	517249	517443	+	1	.	codon_start=1 db_xref=GI:21229901 db_xref=GeneID:1000879 locus_tag=XCC0424 product='hypothetical protein' protein_id=NP_635818.1 transl_table=11
NC_003902	GenBank	CDS	517880	519172	+	-1	.	codon_start=1 db_xref=GI:21229902 db_xref=GeneID:998210 gene=rhlE locus_tag=XCC0425 product='ATP-dependent RNA helicase' protein_id=NP_635819.1 transl_table=11
NC_003902	GenBank	CDS	520745	520957	+	1	.	codon_start=1 db_xref=GI:21229903 db_xref=GeneID:1000872 locus_tag=XCC0426 product='IS1479 transposase' protein_id=NP_635820.1 transl_table=11
NC_003902	GenBank	CDS	521379	522887	+	-1	.	codon_start=1 db_xref=GI:21229904 db_xref=GeneID:1002030 gene=pdhB locus_tag=XCC0427 product='branched-chain alpha-keto acid dehydrogenase subunit E2' protein_id=NP_635821.1 transl_table=11
NC_003902	GenBank	CDS	522884	523267	+	-1	.	codon_start=1 db_xref=GI:21229905 db_xref=GeneID:1001332 locus_tag=XCC0428 product='hypothetical protein' protein_id=NP_635822.1 transl_table=11
NC_003902	GenBank	CDS	523269	524252	+	-1	.	codon_start=1 db_xref=GI:21229906 db_xref=GeneID:1000897 gene=pdhB locus_tag=XCC0429 product='pyruvate dehydrogenase E1 beta subunit' protein_id=NP_635823.1 transl_table=11
NC_003902	GenBank	CDS	524332	525420	+	-1	.	codon_start=1 db_xref=GI:21229907 db_xref=GeneID:1001321 gene=pdhA locus_tag=XCC0430 product='pyruvate dehydrogenase E1 alpha subunit' protein_id=NP_635824.1 transl_table=11
NC_003902	GenBank	CDS	525598	529179	+	-1	.	codon_start=1 db_xref=GI:77747746 db_xref=GeneID:1000900 locus_tag=XCC0431 product=nuclease protein_id=NP_635825.2 transl_table=11
NC_003902	GenBank	CDS	529839	530735	+	1	.	codon_start=1 db_xref=GI:21229909 db_xref=GeneID:1000901 locus_tag=XCC0432 product='tryptophan 2,3-dioxygenase' protein_id=NP_635826.1 transl_table=11
NC_003902	GenBank	CDS	531145	532665	+	1	.	codon_start=1 db_xref=GI:21229910 db_xref=GeneID:1000892 gene=yhiP locus_tag=XCC0433 product='di-tripeptide transporter' protein_id=NP_635827.1 transl_table=11
NC_003902	GenBank	CDS	532677	533267	+	1	.	codon_start=1 db_xref=GI:21229911 db_xref=GeneID:1000864 locus_tag=XCC0434 product='hypothetical protein' protein_id=NP_635828.1 transl_table=11
NC_003902	GenBank	CDS	533757	534245	+	-1	.	codon_start=1 db_xref=GI:21229912 db_xref=GeneID:1000911 locus_tag=XCC0435 product='MarR family transcriptional regulator' protein_id=NP_635829.1 transl_table=11
NC_003902	GenBank	CDS	534413	535483	+	1	.	codon_start=1 db_xref=GI:21229913 db_xref=GeneID:999080 locus_tag=XCC0436 product='4-hydroxyphenylpyruvate dioxygenase' protein_id=NP_635830.1 transl_table=11
NC_003902	GenBank	CDS	535761	536153	+	1	.	codon_start=1 db_xref=GI:21229914 db_xref=GeneID:1000914 locus_tag=XCC0437 product='hypothetical protein' protein_id=NP_635831.1 transl_table=11
NC_003902	GenBank	CDS	536190	537557	+	1	.	EC_number=1.13.11.5 codon_start=1 db_xref=GI:21229915 db_xref=GeneID:1000916 gene=hmgA locus_tag=XCC0438 note='An oxygenase that acts to open the ring of homogentisate formingmaleylacetoacetate as part of the catabolism of L-tyrosine and L-phenylalanine' product='homogentisate 1,2-dioxygenase' protein_id=NP_635832.1 transl_table=11
NC_003902	GenBank	CDS	538112	538933	+	-1	.	codon_start=1 db_xref=GI:21229916 db_xref=GeneID:1000910 locus_tag=XCC0440 product='hypothetical protein' protein_id=NP_635833.1 transl_table=11
NC_003902	GenBank	CDS	538879	539544	+	1	.	codon_start=1 db_xref=GI:21229917 db_xref=GeneID:998436 locus_tag=XCC0439 product='hypothetical protein' protein_id=NP_635834.1 transl_table=11
NC_003902	GenBank	CDS	539659	540081	+	-1	.	codon_start=1 db_xref=GI:21229918 db_xref=GeneID:1000925 locus_tag=XCC0441 note='subunit G of antiporter complex involved in resistance to high concentrations of Na+, K+, Li+ and/or alkali; in S. meliloti it is known to be involved specifically with K+ transport' product='monovalent cation/H+ antiporter subunit G' protein_id=NP_635835.1 transl_table=11
NC_003902	GenBank	CDS	540078	540362	+	-1	.	codon_start=1 db_xref=GI:21229919 db_xref=GeneID:1000922 gene=phaF locus_tag=XCC0442 note='subunit F of antiporter complex involved in resistance to high concentrations of Na+, K+, Li+ and/or alkali; in S. meliloti it is known to be involved specifically with K+ transport' product='monovalent cation/H+ antiporter subunit F' protein_id=NP_635836.1 transl_table=11
NC_003902	GenBank	CDS	540359	540865	+	-1	.	codon_start=1 db_xref=GI:21229920 db_xref=GeneID:1000924 gene=phaE locus_tag=XCC0443 note='subunit E of antiporter complex involved in resistance to high concentrations of Na+, K+, Li+ and/or alkali; in S. meliloti it is known to be involved specifically with K+ transport' product='monovalent cation/H+ antiporter subunit E' protein_id=NP_635837.1 transl_table=11
NC_003902	GenBank	CDS	540862	542421	+	-1	.	codon_start=1 db_xref=GI:21229921 db_xref=GeneID:1000926 gene=phaD locus_tag=XCC0444 note='subunit D of antiporter complex involved in resistance to high concentrations of Na+, K+, Li+ and/or alkali; contains an oxidoreductase domain; catalyzes the transfer of electrons from NADH to ubiquinone' product='monovalent cation/H+ antiporter subunit D' protein_id=NP_635838.1 transl_table=11
NC_003902	GenBank	CDS	542418	542795	+	-1	.	codon_start=1 db_xref=GI:21229922 db_xref=GeneID:1000918 gene=phaC locus_tag=XCC0445 note='subunit C of antiporter complex involved in resistance to high concentrations of Na+, K+, Li+ and/or alkali' product='monovalent cation/H+ antiporter subunit C' protein_id=NP_635839.1 transl_table=11
NC_003902	GenBank	CDS	542792	545620	+	-1	.	codon_start=1 db_xref=GI:21229923 db_xref=GeneID:1000932 gene=ndhF locus_tag=XCC0446 note='subunit A of antiporter complex involved in resistance to high concentrations of Na+, K+, Li+ and/or alkali; in S. meliloti it is known to be involved with K+' product='monovalent cation/H+ antiporter subunit A' protein_id=NP_635840.1 transl_table=11
NC_003902	GenBank	CDS	545752	546687	+	1	.	codon_start=1 db_xref=GI:21229924 db_xref=GeneID:999331 locus_tag=XCC0447 product='hypothetical protein' protein_id=NP_635841.1 transl_table=11
NC_003902	GenBank	CDS	546735	547220	+	-1	.	codon_start=1 db_xref=GI:21229925 db_xref=GeneID:1000703 locus_tag=XCC0448 product='hypothetical protein' protein_id=NP_635842.1 transl_table=11
NC_003902	GenBank	CDS	547793	549523	+	-1	.	codon_start=1 db_xref=GI:21229926 db_xref=GeneID:998843 locus_tag=XCC0449 product='lytic enzyme' protein_id=NP_635843.1 transl_table=11
NC_003902	GenBank	CDS	549633	550196	+	-1	.	codon_start=1 db_xref=GI:21229927 db_xref=GeneID:1000941 locus_tag=XCC0450 product='hypothetical protein' protein_id=NP_635844.1 transl_table=11
NC_003902	GenBank	CDS	550276	550782	+	-1	.	codon_start=1 db_xref=GI:21229928 db_xref=GeneID:1000928 locus_tag=XCC0451 product='hypothetical protein' protein_id=NP_635845.1 transl_table=11
NC_003902	GenBank	CDS	551160	551549	+	1	.	codon_start=1 db_xref=GI:21229929 db_xref=GeneID:1001165 locus_tag=XCC0452 product='hypothetical protein' protein_id=NP_635846.1 transl_table=11
NC_003902	GenBank	CDS	551876	552808	+	-1	.	EC_number=6.3.2.6 codon_start=1 db_xref=GI:21229930 db_xref=GeneID:998341 gene=hemH locus_tag=XCC0453 note='catalyzes the formation of (S)-2-(5-amino-1-(5-phospho-D-ribosyl)imidazole-4- carboxamido)succinate from 5-amino-1-(5-phospho-D-ribosyl)imidazole-4-carboxylate and L-aspartate in purine biosynthesis; SAICAR synthase' product='phosphoribosylaminoimidazole-succinocarboxamide synthase' protein…
NC_003902	GenBank	CDS	553138	553467	+	1	.	codon_start=1 db_xref=GI:21229931 db_xref=GeneID:1000942 locus_tag=XCC0454 product='hypothetical protein' protein_id=NP_635848.1 transl_table=11
NC_003902	GenBank	CDS	553882	554721	+	-1	.	codon_start=1 db_xref=GI:77747747 db_xref=GeneID:1000956 locus_tag=XCC0456 product='hypothetical protein' protein_id=NP_635849.2 transl_table=11
NC_003902	GenBank	CDS	555031	555702	+	1	.	EC_number=5.1.3.1 codon_start=1 db_xref=GI:77747748 db_xref=GeneID:1000944 gene=rpe locus_tag=XCC0455 note='catalyzes the interconversion of D-ribulose 5-phosphate to xylulose 5-phosphate' product='ribulose-phosphate 3-epimerase' protein_id=NP_635850.2 transl_table=11
NC_003902	GenBank	CDS	555699	556190	+	1	.	codon_start=1 db_xref=GI:21229934 db_xref=GeneID:1000952 locus_tag=XCC0457 product=N-acetyltransferase protein_id=NP_635851.1 transl_table=11
NC_003902	GenBank	CDS	556563	557492	+	1	.	codon_start=1 db_xref=GI:21229935 db_xref=GeneID:1001137 locus_tag=XCC0458 note='cytosolic protein with phosphatidylglycerol kinase activity; undetermined physiological role' product='lipid kinase' protein_id=NP_635852.1 transl_table=11
NC_003902	GenBank	CDS	557975	559450	+	1	.	codon_start=1 db_xref=GI:21229936 db_xref=GeneID:1000933 gene=trpE locus_tag=XCC0459 note='with component II, the glutamine amidotransferase, catalyzes the formation of anthranilate from chorismate and glutamine' product='anthranilate synthase component I' protein_id=NP_635853.1 transl_table=11
NC_003902	GenBank	CDS	559450	560520	+	1	.	codon_start=1 db_xref=GI:77747749 db_xref=GeneID:998920 locus_tag=XCC0460 product='threonine aldolase' protein_id=NP_635854.2 transl_table=11
NC_003902	GenBank	CDS	560534	560899	+	1	.	codon_start=1 db_xref=GI:21229938 db_xref=GeneID:998397 locus_tag=XCC0461 product='hypothetical protein' protein_id=NP_635855.1 transl_table=11
NC_003902	GenBank	CDS	561024	564008	+	1	.	codon_start=1 db_xref=GI:21229939 db_xref=REBASE:XcaCORF466P db_xref=GeneID:1000962 gene=hsdR locus_tag=XCC0462 product='type I restriction-modification system endonuclease' protein_id=NP_635856.1 transl_table=11
NC_003902	GenBank	CDS	564005	565297	+	1	.	codon_start=1 db_xref=GI:21229940 db_xref=GeneID:1000961 locus_tag=XCC0463 product='restriction modification system specificity subunit' protein_id=NP_635857.1 transl_table=11
NC_003902	GenBank	CDS	565294	566394	+	1	.	codon_start=1 db_xref=GI:21229941 db_xref=GeneID:998228 locus_tag=XCC0464 product='anticodon nuclease' protein_id=NP_635858.1 transl_table=11
NC_003902	GenBank	CDS	566391	567401	+	1	.	codon_start=1 db_xref=GI:21229942 db_xref=GeneID:1000948 locus_tag=XCC0465 product='DNA-binding protein' protein_id=NP_635859.1 transl_table=11
NC_003902	GenBank	CDS	567398	569014	+	1	.	codon_start=1 db_xref=GI:21229943 db_xref=GeneID:1000963 locus_tag=XCC0466 product='type I site-specific deoxyribonuclease' protein_id=NP_635860.1 transl_table=11
NC_003902	GenBank	CDS	569160	569738	+	1	.	EC_number=4.1.3.27 codon_start=1 db_xref=GI:21229944 db_xref=GeneID:998833 gene=trpG locus_tag=XCC0467 note='TrpG; with TrpE catalyzes the formation of anthranilate and glutamate from chorismate and glutamine; TrpG provides the glutamine amidotransferase activity' product='anthranilate synthase component II' protein_id=NP_635861.1 transl_table=11
NC_003902	GenBank	CDS	569862	570494	+	1	.	codon_start=1 db_xref=GI:21229945 db_xref=GeneID:998769 locus_tag=XCC0468 product='hypothetical protein' protein_id=NP_635862.1 transl_table=11
NC_003902	GenBank	CDS	570619	571656	+	1	.	EC_number=2.4.2.18 codon_start=1 db_xref=GI:21229946 db_xref=GeneID:998756 gene=trpD locus_tag=XCC0469 note='Catalyzes the conversion of N-(5-phospho-D-ribosyl)-anthranilate and diphosphate to anthranilate and 5-phospho-alpha-D-ribose 1-diphosphate' product='anthranilate phosphoribosyltransferase' protein_id=NP_635863.1 transl_table=11
NC_003902	GenBank	CDS	571780	572577	+	1	.	EC_number=4.1.1.48 codon_start=1 db_xref=GI:21229947 db_xref=GeneID:999264 gene=trpC locus_tag=XCC0470 note='involved in tryptophan biosynthesis; amino acid biosynthesis; converts 1-(2-carboxyphenylamino)-1-deoxy-D-ribulose 5-phosphate to C(1)-(3-indolyl)-glycerol 3-phosphate and carbon dioxide and water' product='indole-3-glycerol phosphate synthase' protein_id=NP_635864.1 transl_table=11
NC_003902	GenBank	CDS	572570	573286	+	1	.	codon_start=1 db_xref=GI:21229948 db_xref=GeneID:999133 locus_tag=XCC0471 product='hypothetical protein' protein_id=NP_635865.1 transl_table=11
NC_003902	GenBank	CDS	573623	574315	+	-1	.	codon_start=1 db_xref=GI:21229949 db_xref=GeneID:1000958 gene=clp locus_tag=XCC0472 note='complexes with cyclic AMP and binds to specific DNA sites near the promoter to regulate the transcription of several catabolite-sensitive operons' product='cAMP-regulatory protein' protein_id=NP_635866.1 transl_table=11
NC_003902	GenBank	CDS	574453	575247	+	1	.	EC_number=4.1.1.50 codon_start=1 db_xref=GI:21229950 db_xref=GeneID:1000967 gene=speD locus_tag=XCC0473 note='S-adenosylmethionine provides the aminopropyl moiety required for spermidine biosynthesis from putrescine' product='S-adenosylmethionine decarboxylase' protein_id=NP_635867.1 transl_table=11
NC_003902	GenBank	CDS	575410	575724	+	1	.	codon_start=1 db_xref=GI:21229951 db_xref=GeneID:1000476 gene=sugE locus_tag=XCC0474 product='SugE protein' protein_id=NP_635868.1 transl_table=11
NC_003902	GenBank	CDS	576045	576698	+	-1	.	codon_start=1 db_xref=GI:21229952 db_xref=GeneID:1000966 locus_tag=XCC0475 product='ubiquinone biosynthesis protein' protein_id=NP_635869.1 transl_table=11
NC_003902	GenBank	CDS	576882	577310	+	1	.	codon_start=1 db_xref=GI:21229953 db_xref=GeneID:998948 gene=rplM locus_tag=XCC0476 note='in Escherichia coli this protein is one of the earliest assembly proteins in the large subunit' product='50S ribosomal protein L13' protein_id=NP_635870.1 transl_table=11
NC_003902	GenBank	CDS	577313	577705	+	1	.	codon_start=1 db_xref=GI:21229954 db_xref=GeneID:1000964 gene=rpsI locus_tag=XCC0477 note='forms a direct contact with the tRNA during translation' product='30S ribosomal protein S9' protein_id=NP_635871.1 transl_table=11
NC_003902	GenBank	tRNA	578524	578598	+	-1	.	db_xref=GeneID:998870 locus_tag=XCC0478 note='Found by tRNAscan' product=tRNA-Gln
NC_003902	GenBank	tRNA	578653	578729	+	-1	.	db_xref=GeneID:1000970 locus_tag=XCC0479 note='Found by tRNAscan' product=tRNA-Met
NC_003902	GenBank	CDS	578847	579464	+	1	.	codon_start=1 db_xref=GI:21229955 db_xref=GeneID:1000975 gene=nudH locus_tag=XCC0480 note='hydrolyzes diadenosine polyphosphate' product='dinucleoside polyphosphate hydrolase' protein_id=NP_635872.1 transl_table=11
NC_003902	GenBank	CDS	579544	579753	+	1	.	codon_start=1 db_xref=GI:21229956 db_xref=GeneID:998249 locus_tag=XCC0481 product='bacterioferritin-associated ferredoxin' protein_id=NP_635873.1 transl_table=11
NC_003902	GenBank	CDS	579977	580447	+	1	.	codon_start=1 db_xref=GI:21229957 db_xref=GeneID:1000969 gene=bfr locus_tag=XCC0482 product=bacterioferritin protein_id=NP_635874.1 transl_table=11
NC_003902	GenBank	CDS	580757	583060	+	-1	.	codon_start=1 db_xref=GI:21229958 db_xref=GeneID:1000920 locus_tag=XCC0483 product='two-component system sensor protein' protein_id=NP_635875.1 transl_table=11
NC_003902	GenBank	CDS	583061	584875	+	-1	.	codon_start=1 db_xref=GI:77747750 db_xref=GeneID:1000979 locus_tag=XCC0484 product='two-component system regulatory protein' protein_id=NP_635876.2 transl_table=11
NC_003902	GenBank	CDS	585052	585678	+	-1	.	codon_start=1 db_xref=GI:21229960 db_xref=GeneID:1001022 locus_tag=XCC0485 product='hypothetical protein' protein_id=NP_635877.1 transl_table=11
NC_003902	GenBank	CDS	585805	586542	+	1	.	codon_start=1 db_xref=GI:77747751 db_xref=GeneID:1000492 locus_tag=XCC0486 product='hypothetical protein' protein_id=NP_635878.2 transl_table=11
NC_003902	GenBank	CDS	586546	586998	+	1	.	codon_start=1 db_xref=GI:21229962 db_xref=GeneID:1000978 locus_tag=XCC0487 product='hypothetical protein' protein_id=NP_635879.1 transl_table=11
NC_003902	GenBank	CDS	587078	587464	+	1	.	codon_start=1 db_xref=GI:21229963 db_xref=GeneID:1000994 locus_tag=XCC0488 note='essential respiratory protein A; may be involved in the transfer of iron-sulfur clusters; essential for growth using oxygen or alternate electron acceptors' product='iron-sulfur cluster insertion protein ErpA' protein_id=NP_635880.1 transl_table=11
NC_003902	GenBank	CDS	587541	588440	+	1	.	codon_start=1 db_xref=GI:21229964 db_xref=GeneID:1000991 gene=nudC locus_tag=XCC0489 product='NADH pyrophosphatase' protein_id=NP_635881.1 transl_table=11
NC_003902	GenBank	CDS	588577	589470	+	1	.	codon_start=1 db_xref=GI:21229965 db_xref=GeneID:999206 locus_tag=XCC0490 product='transmembrane protein' protein_id=NP_635882.1 transl_table=11
NC_003902	GenBank	CDS	589894	590304	+	-1	.	codon_start=1 db_xref=GI:21229966 db_xref=GeneID:999266 locus_tag=XCC0491 product='hypothetical protein' protein_id=NP_635883.1 transl_table=11
NC_003902	GenBank	CDS	590304	590648	+	-1	.	codon_start=1 db_xref=GI:21229967 db_xref=GeneID:998435 locus_tag=XCC0492 product='transmembrane protein' protein_id=NP_635884.1 transl_table=11
NC_003902	GenBank	CDS	590983	592905	+	-1	.	codon_start=1 db_xref=GI:21229968 db_xref=GeneID:1000985 gene=aas locus_tag=XCC0493 product='2-acylglycerophosphoethanolamine acyltransferase' protein_id=NP_635885.1 transl_table=11
NC_003902	GenBank	CDS	592973	593875	+	-1	.	codon_start=1 db_xref=GI:21229969 db_xref=GeneID:998205 locus_tag=XCC0494 product='LysR family transcriptional regulator' protein_id=NP_635886.1 transl_table=11
NC_003902	GenBank	CDS	593976	595166	+	1	.	codon_start=1 db_xref=GI:21229970 db_xref=GeneID:1001005 locus_tag=XCC0495 product='MFS transporter' protein_id=NP_635887.1 transl_table=11
NC_003902	GenBank	CDS	595478	597721	+	-1	.	codon_start=1 db_xref=GI:21229971 db_xref=GeneID:1001011 locus_tag=XCC0496 product='hypothetical protein' protein_id=NP_635888.1 transl_table=11
NC_003902	GenBank	CDS	597809	599104	+	-1	.	EC_number=6.3.4.13 codon_start=1 db_xref=GI:21229972 db_xref=GeneID:1001006 gene=purD locus_tag=XCC0497 note='catalyzes the formation of N(1)-(5-phospho-D-ribosyl)glycinamide from 5-phospho-D-ribosylamine and glycine in purine biosynthesis' product='phosphoribosylamine--glycine ligase' protein_id=NP_635889.1 transl_table=11
NC_003902	GenBank	CDS	599816	601399	+	-1	.	EC_number=2.1.2.3 EC_number=3.5.4.10 codon_start=1 db_xref=GI:21229973 db_xref=GeneID:1001009 gene=purH locus_tag=XCC0498 note='involved in de novo purine biosynthesis' product='bifunctional phosphoribosylaminoimidazolecarboxamide formyltransferase/IMP cyclohydrolase' protein_id=NP_635890.1 transl_table=11
NC_003902	GenBank	CDS	601475	602089	+	1	.	codon_start=1 db_xref=GI:21229974 db_xref=GeneID:1000998 gene=pgsA locus_tag=XCC0499 product='CDP-alcohol phosphatidyltransferase' protein_id=NP_635891.1 transl_table=11
NC_003902	GenBank	CDS	602144	603907	+	1	.	codon_start=1 db_xref=GI:21229975 db_xref=GeneID:999178 locus_tag=XCC0500 product='hypothetical protein' protein_id=NP_635892.1 transl_table=11
NC_003902	GenBank	CDS	603904	605238	+	1	.	codon_start=1 db_xref=GI:21229976 db_xref=GeneID:1001013 locus_tag=XCC0501 product='hypothetical protein' protein_id=NP_635893.1 transl_table=11
NC_003902	GenBank	CDS	605235	605678	+	1	.	codon_start=1 db_xref=GI:21229977 db_xref=GeneID:999130 locus_tag=XCC0502 product='hypothetical protein' protein_id=NP_635894.1 transl_table=11
NC_003902	GenBank	CDS	605579	607183	+	1	.	codon_start=1 db_xref=GI:21229978 db_xref=GeneID:998823 locus_tag=XCC0503 product='hypothetical protein' protein_id=NP_635895.1 transl_table=11
NC_003902	GenBank	CDS	607162	607830	+	1	.	codon_start=1 db_xref=GI:21229979 db_xref=GeneID:998863 gene=pgsA locus_tag=XCC0504 product='CDP-diacylglycerol--glycerol-3-phosphate 3-phosphatidyltransferase' protein_id=NP_635896.1 transl_table=11
NC_003902	GenBank	CDS	607827	608459	+	1	.	codon_start=1 db_xref=GI:21229980 db_xref=GeneID:999244 locus_tag=XCC0505 product=acyltransferase protein_id=NP_635897.1 transl_table=11
NC_003902	GenBank	CDS	608498	609430	+	1	.	codon_start=1 db_xref=GI:21229981 db_xref=GeneID:1001172 gene=cdsA locus_tag=XCC0506 product='phosphatidate cytidylyltransferase' protein_id=NP_635898.1 transl_table=11
NC_003902	GenBank	CDS	610452	614453	+	1	.	codon_start=1 db_xref=GI:21229982 db_xref=GeneID:1001017 locus_tag=XCC0507 product='ice nucleation protein' protein_id=NP_635899.1 transl_table=11
NC_003902	GenBank	CDS	614868	615140	+	-1	.	codon_start=1 db_xref=GI:21229983 db_xref=GeneID:1001016 gene=fis locus_tag=XCC0508 note='Stimulates excision of phage lambda; affects Mu development; acts as an activator of rRNA and iRNA transcription' product='Fis family transcriptional regulator' protein_id=NP_635900.1 transl_table=11
NC_003902	GenBank	CDS	615256	616545	+	-1	.	codon_start=1 db_xref=GI:77747752 db_xref=GeneID:1000907 locus_tag=XCC0509 product='hypothetical protein' protein_id=NP_635901.2 transl_table=11
NC_003902	GenBank	CDS	616831	617208	+	-1	.	codon_start=1 db_xref=GI:21229985 db_xref=GeneID:998195 locus_tag=XCC0510 product='PbsX family transcriptional regulator' protein_id=NP_635902.1 transl_table=11
NC_003902	GenBank	CDS	617318	617851	+	1	.	codon_start=1 db_xref=GI:21229986 db_xref=GeneID:1001015 locus_tag=XCC0511 product='hypothetical protein' protein_id=NP_635903.1 transl_table=11
NC_003902	GenBank	CDS	617853	618773	+	-1	.	codon_start=1 db_xref=GI:21229987 db_xref=GeneID:1001183 gene=prmA locus_tag=XCC0512 note='methylates ribosomal protein L11 at multiple amino acid positions; mutations of these genes in Escherichia coli or Thermus thermophilus has no apparent phenotype' product='50S ribosomal protein L11 methyltransferase' protein_id=NP_635904.1 transl_table=11
NC_003902	GenBank	CDS	619260	620180	+	1	.	codon_start=1 db_xref=GI:21229988 db_xref=GeneID:1001024 locus_tag=XCC0513 product='hypothetical protein' protein_id=NP_635905.1 transl_table=11
NC_003902	GenBank	CDS	620177	620542	+	1	.	codon_start=1 db_xref=GI:21229989 db_xref=GeneID:998907 locus_tag=XCC0514 product='hypothetical protein' protein_id=NP_635906.1 transl_table=11
NC_003902	GenBank	CDS	621176	622543	+	-1	.	EC_number=6.4.1.2 codon_start=1 db_xref=GI:21229990 db_xref=GeneID:1001021 gene=accC locus_tag=XCC0515 note='an AccC homodimer forms the biotin carboxylase subunit of the acetyl CoA carboxylase, an enzyme that catalyzes the formation of malonyl-CoA, which in turn controls the rate of fatty acid metabolism' product='acetyl-CoA carboxylase biotin carboxylase subunit' protein_id=NP_635907.1 transl_t…
NC_003902	GenBank	CDS	622586	622972	+	-1	.	codon_start=1 db_xref=GI:21229991 db_xref=GeneID:1001257 locus_tag=XCC0516 note='crystal structure of protein from Xanthomonas shows pentameric toroidal structure; physiological function is unknown' product='hypothetical protein' protein_id=NP_635908.1 transl_table=11
NC_003902	GenBank	CDS	622990	623472	+	-1	.	EC_number=6.4.1.2 codon_start=1 db_xref=GI:21229992 db_xref=GeneID:998430 gene=bccP locus_tag=XCC0517 note='composes the biotin carboxyl carrier protein subunit of the acetyl-CoA carboxylase complex, the enzyme that catalyzes the carboxylation of acetyl-CoA to malonyl-CoA, which in turn controls the rate of fatty acid metabolism' product='acetyl-CoA carboxylase biotin carboxyl carrier protein sub…
NC_003902	GenBank	CDS	623552	623998	+	-1	.	EC_number=4.2.1.10 codon_start=1 db_xref=GI:21229993 db_xref=GeneID:1001019 gene=aroQ locus_tag=XCC0518 note='catalyzes the formation of 3-dehydroshikimate from 3-dehydroquinate in chorismate biosynthesis' product='3-dehydroquinate dehydratase' protein_id=NP_635910.1 transl_table=11
NC_003902	GenBank	CDS	624828	627134	+	-1	.	codon_start=1 db_xref=GI:21229994 db_xref=GeneID:998685 gene=dsbD locus_tag=XCC0519 note='identified by sequence similarity; ORF located using Blastx/Glimmer/Genemark; copper tolerance' product='c-type cytochrome biogenesis protein' protein_id=NP_635911.1 transl_table=11
NC_003902	GenBank	CDS	627140	627472	+	-1	.	codon_start=1 db_xref=GI:21229995 db_xref=GeneID:1001038 gene=cutA gene_synonym='cutA1; cycY' locus_tag=XCC0520 product='divalent cation tolerance protein' protein_id=NP_635912.1 transl_table=11
NC_003902	GenBank	CDS	628073	629863	+	-1	.	codon_start=1 db_xref=GI:77747753 db_xref=GeneID:1001269 locus_tag=XCC0521 product=ribonuclease protein_id=NP_635913.2 transl_table=11
NC_003902	GenBank	CDS	630136	630423	+	1	.	codon_start=1 db_xref=GI:21229997 db_xref=GeneID:1001039 gene=groES locus_tag=XCC0522 note='10 kDa chaperonin; Cpn10; GroES; forms homoheptameric ring; binds to one or both ends of the GroEL double barrel in the presence of adenine nucleotides capping it; folding of unfolded substrates initiates in a GroEL-substrate bound and capped by GroES; release of the folded substrate is dependent on ATP bi…
NC_003902	GenBank	CDS	630569	632209	+	1	.	codon_start=1 db_xref=GI:21229998 db_xref=GeneID:1001042 gene=groEL locus_tag=XCC0523 note='60 kDa chaperone family; promotes refolding of misfolded polypeptides especially under stressful conditions; forms two stacked rings of heptamers to form a barrel-shaped 14mer; ends can be capped by GroES; misfolded proteins enter the barrel where they are refolded when GroES binds; many bacteria have mult…
NC_003902	GenBank	CDS	632372	635275	+	1	.	codon_start=1 db_xref=GI:21229999 db_xref=GeneID:1001030 locus_tag=XCC0524 product=helicase protein_id=NP_635916.1 transl_table=11
NC_003902	GenBank	CDS	635272	636588	+	1	.	codon_start=1 db_xref=GI:21230000 db_xref=GeneID:1001028 locus_tag=XCC0525 product='ATP-dependent DNA helicase' protein_id=NP_635917.1 transl_table=11
NC_003902	GenBank	CDS	636834	639545	+	1	.	codon_start=1 db_xref=GI:21230001 db_xref=GeneID:1001253 locus_tag=XCC0526 product='hypothetical protein' protein_id=NP_635918.1 transl_table=11
NC_003902	GenBank	CDS	639583	640059	+	1	.	codon_start=1 db_xref=GI:21230002 db_xref=GeneID:1001043 locus_tag=XCC0527 product='hypothetical protein' protein_id=NP_635919.1 transl_table=11
NC_003902	GenBank	CDS	640059	640469	+	1	.	codon_start=1 db_xref=GI:21230003 db_xref=GeneID:1001050 locus_tag=XCC0528 product='hypothetical protein' protein_id=NP_635920.1 transl_table=11
NC_003902	GenBank	CDS	640709	642823	+	-1	.	codon_start=1 db_xref=GI:77747754 db_xref=GeneID:1001045 locus_tag=XCC0529 product='hypothetical protein' protein_id=NP_635921.2 transl_table=11
NC_003902	GenBank	CDS	643197	645170	+	-1	.	codon_start=1 db_xref=GI:77747755 db_xref=GeneID:1001048 locus_tag=XCC0530 product='hypothetical protein' protein_id=NP_635922.2 transl_table=11
NC_003902	GenBank	CDS	645604	648489	+	1	.	codon_start=1 db_xref=GI:77747756 db_xref=GeneID:999196 locus_tag=XCC0531 product='hypothetical protein' protein_id=NP_635923.2 transl_table=11
NC_003902	GenBank	CDS	648561	649919	+	-1	.	codon_start=1 db_xref=GI:21230007 db_xref=GeneID:1001041 locus_tag=XCC0532 product='hypothetical protein' protein_id=NP_635924.1 transl_table=11
NC_003902	GenBank	CDS	650057	650323	+	1	.	codon_start=1 db_xref=GI:21230008 db_xref=GeneID:998180 locus_tag=XCC0533 product='ISxcd1 transposase' protein_id=NP_635925.1 transl_table=11
NC_003902	GenBank	CDS	650356	650691	+	1	.	codon_start=1 db_xref=GI:21230009 db_xref=GeneID:1001049 locus_tag=XCC0534 product='ISxcd1 transposase' protein_id=NP_635926.1 transl_table=11
NC_003902	GenBank	CDS	650702	652069	+	-1	.	codon_start=1 db_xref=GI:77747757 db_xref=GeneID:1001054 locus_tag=XCC0535 product='IS1478 transposase' protein_id=NP_635927.2 transl_table=11
NC_003902	GenBank	CDS	652217	652774	+	1	.	codon_start=1 db_xref=GI:21230011 db_xref=GeneID:1001052 locus_tag=XCC0536 product='hypothetical protein' protein_id=NP_635928.1 transl_table=11
NC_003902	GenBank	CDS	652831	653418	+	-1	.	codon_start=1 db_xref=GI:21230012 db_xref=GeneID:1001047 locus_tag=XCC0537 product='hypothetical protein' protein_id=NP_635929.1 transl_table=11
NC_003902	GenBank	CDS	653390	653995	+	-1	.	codon_start=1 db_xref=GI:21230013 db_xref=GeneID:1001279 locus_tag=XCC0538 product='hypothetical protein' protein_id=NP_635930.1 transl_table=11
NC_003902	GenBank	CDS	654150	654827	+	-1	.	codon_start=1 db_xref=GI:21230014 db_xref=GeneID:1001055 gene=ompW locus_tag=XCC0539 product='hypothetical protein' protein_id=NP_635931.1 transl_table=11
NC_003902	GenBank	CDS	655007	655531	+	1	.	codon_start=1 db_xref=GI:21230015 db_xref=GeneID:1001053 locus_tag=XCC0540 product='hypothetical protein' protein_id=NP_635932.1 transl_table=11
NC_003902	GenBank	CDS	655689	656447	+	1	.	codon_start=1 db_xref=GI:21230016 db_xref=GeneID:1001060 locus_tag=XCC0541 product='hypothetical protein' protein_id=NP_635933.1 transl_table=11
NC_003902	GenBank	CDS	656574	658331	+	1	.	codon_start=1 db_xref=GI:21230017 db_xref=GeneID:1001058 gene=phdB locus_tag=XCC0542 note='Catalyzes the transfer of acetyl from acetyldihydrolipoamide to coenzyme A to form acetyl CoA' product='dihydrolipoamide acetyltransferase' protein_id=NP_635934.1 transl_table=11
NC_003902	GenBank	CDS	658328	658975	+	1	.	codon_start=1 db_xref=GI:21230018 db_xref=GeneID:999083 locus_tag=XCC0543 product='hypothetical protein' protein_id=NP_635935.1 transl_table=11
NC_003902	GenBank	CDS	658992	660839	+	1	.	codon_start=1 db_xref=GI:21230019 db_xref=GeneID:1001051 gene=lpdA locus_tag=XCC0544 product='dihydrolipoamide dehydrogenase' protein_id=NP_635936.1 transl_table=11
NC_003902	GenBank	CDS	661226	662488	+	1	.	codon_start=1 db_xref=GI:77747758 db_xref=GeneID:1001062 locus_tag=XCC0545 product='Xaa-Pro dipeptidase' protein_id=NP_635937.2 transl_table=11
NC_003902	GenBank	CDS	662877	663581	+	-1	.	codon_start=1 db_xref=GI:21230021 db_xref=GeneID:999231 locus_tag=XCC0546 product='hypothetical protein' protein_id=NP_635938.1 transl_table=11
NC_003902	GenBank	CDS	664206	664571	+	1	.	codon_start=1 db_xref=GI:21230022 db_xref=GeneID:1001067 locus_tag=XCC0547 product='hypothetical protein' protein_id=NP_635939.1 transl_table=11
NC_003902	GenBank	CDS	664597	665397	+	1	.	EC_number=3.6.3.14 codon_start=1 db_xref=GI:21230023 db_xref=GeneID:999139 gene=atpB gene_synonym='papD; uncB' locus_tag=XCC0548 note='Produces ATP from ADP in the presence of a proton gradient across the membrane. Subunit A is part of the membrane proton channel F0' product='ATP synthase F0F1 subunit A' protein_id=NP_635940.1 transl_table=11
NC_003902	GenBank	CDS	665471	665773	+	1	.	EC_number=3.6.3.14 codon_start=1 db_xref=GI:21230024 db_xref=GeneID:1001065 gene=atpE locus_tag=XCC0549 note='Produces ATP from ADP in the presence of a proton gradient across the membrane. Subunit C is part of the membrane proton channel F0' product='ATP synthase F0F1 subunit C' protein_id=NP_635941.1 transl_table=11
NC_003902	GenBank	CDS	665886	666356	+	1	.	EC_number=3.6.3.14 codon_start=1 db_xref=GI:21230025 db_xref=GeneID:998202 gene=atpF gene_synonym=uncF locus_tag=XCC0550 note='Produces ATP from ADP in the presence of a proton gradient across the membrane. Subunit B is part of the membrane proton channel.' product='ATP synthase F0F1 subunit B' protein_id=NP_635942.1 transl_table=11
NC_003902	GenBank	CDS	666360	666887	+	1	.	EC_number=3.6.3.14 codon_start=1 db_xref=GI:21230026 db_xref=GeneID:1001056 gene=atpH gene_synonym=uncH locus_tag=XCC0551 note='Produces ATP from ADP in the presence of a proton gradient across the membrane; the delta subunit is part of the catalytic core of the ATP synthase complex' product='ATP synthase F0F1 subunit delta' protein_id=NP_635943.1 transl_table=11
NC_003902	GenBank	CDS	666935	668482	+	1	.	EC_number=3.6.3.14 codon_start=1 db_xref=GI:21230027 db_xref=GeneID:1001069 gene=atpA gene_synonym=uncA locus_tag=XCC0552 note='produces ATP from ADP in the presence of a proton gradient across the membrane; the alpha chain is a catalytic subunit' product='ATP synthase F0F1 subunit alpha' protein_id=NP_635944.1 transl_table=11
NC_003902	GenBank	CDS	668595	669458	+	1	.	EC_number=3.6.3.14 codon_start=1 db_xref=GI:21230028 db_xref=GeneID:998986 gene=atpG gene_synonym='papC; uncG' locus_tag=XCC0553 note='Produces ATP from ADP in the presence of a proton gradient across the membrane. The gamma chain is a regulatory subunit' product='ATP synthase F0F1 subunit gamma' protein_id=NP_635945.1 transl_table=11
NC_003902	GenBank	CDS	669581	670987	+	1	.	EC_number=3.6.3.14 codon_start=1 db_xref=GI:21230029 db_xref=GeneID:999311 gene=atpD locus_tag=XCC0554 note='Produces ATP from ADP in the presence of a proton gradient across the membrane. The beta chain is a regulatory subunit' product='ATP synthase F0F1 subunit beta' protein_id=NP_635946.1 transl_table=11
NC_003902	GenBank	CDS	671161	671583	+	1	.	EC_number=3.6.3.14 codon_start=1 db_xref=GI:21230030 db_xref=GeneID:998914 gene=atpC locus_tag=XCC0555 note='part of catalytic core of ATP synthase; alpha(3)beta(3)gamma(1)delta(1)epsilon(1); involved in producing ATP from ADP in the presence of the proton motive force across the membrane' product='ATP synthase F0F1 subunit epsilon' protein_id=NP_635947.1 transl_table=11
NC_003902	GenBank	CDS	671767	672336	+	1	.	EC_number=5.4.99.5 codon_start=1 db_xref=GI:21230031 db_xref=GeneID:998311 gene=pheA locus_tag=XCC0556 note='catalyzes the interconversion of chorismate to prephenate' product='chorismate mutase' protein_id=NP_635948.1 transl_table=11
NC_003902	GenBank	CDS	672795	673208	+	-1	.	codon_start=1 db_xref=GI:21230032 db_xref=GeneID:998153 locus_tag=XCC0557 product='hypothetical protein' protein_id=NP_635949.1 transl_table=11
NC_003902	GenBank	CDS	673327	674691	+	1	.	codon_start=1 db_xref=GI:21230033 db_xref=GeneID:1001064 gene=glmU locus_tag=XCC0558 product='UDP-N-acetylglucosamine pyrophosphorylase' protein_id=NP_635950.1 transl_table=11
NC_003902	GenBank	CDS	674692	675759	+	1	.	codon_start=1 db_xref=GI:21230034 db_xref=GeneID:1001072 locus_tag=XCC0559 product='hypothetical protein' protein_id=NP_635951.1 transl_table=11
NC_003902	GenBank	CDS	676185	677210	+	-1	.	codon_start=1 db_xref=GI:77747759 db_xref=GeneID:1001071 locus_tag=XCC0560 product='IS1404 transposase' protein_id=NP_635952.2 transl_table=11
NC_003902	GenBank	CDS	677024	677287	+	-1	.	codon_start=1 db_xref=GI:21230036 db_xref=GeneID:1001075 locus_tag=XCC0561 product='IS1404 transposase' protein_id=NP_635953.1 transl_table=11
NC_003902	GenBank	CDS	677332	678573	+	-1	.	codon_start=1 db_xref=GI:77747760 db_xref=GeneID:1001074 locus_tag=XCC0562 product='histidine kinase/response regulator hybrid protein' protein_id=NP_635954.2 transl_table=11
NC_003902	GenBank	CDS	678578	679921	+	-1	.	codon_start=1 db_xref=GI:21230038 db_xref=GeneID:1001070 gene=ntrC locus_tag=XCC0563 product='histidine kinase/response regulator hybrid protein' protein_id=NP_635955.1 transl_table=11
NC_003902	GenBank	CDS	680095	680580	+	-1	.	codon_start=1 db_xref=GI:21230039 db_xref=GeneID:1000983 locus_tag=XCC0564 product='hypothetical protein' protein_id=NP_635956.1 transl_table=11
NC_003902	GenBank	CDS	680685	681893	+	-1	.	codon_start=1 db_xref=GI:21230040 db_xref=GeneID:998211 gene=ybjZ locus_tag=XCC0565 product='ABC transporter permease' protein_id=NP_635957.1 transl_table=11
NC_003902	GenBank	CDS	681957	683249	+	-1	.	codon_start=1 db_xref=GI:21230041 db_xref=GeneID:999215 gene=ybjZ locus_tag=XCC0566 product='ABC transporter ATP-binding protein' protein_id=NP_635958.1 transl_table=11
NC_003902	GenBank	CDS	683260	683979	+	-1	.	codon_start=1 db_xref=GI:21230042 db_xref=GeneID:1001078 gene=ycfV locus_tag=XCC0567 product='ABC transporter ATP-binding protein' protein_id=NP_635959.1 transl_table=11
NC_003902	GenBank	CDS	684020	685291	+	-1	.	codon_start=1 db_xref=GI:21230043 db_xref=GeneID:1001077 gene=ybjY locus_tag=XCC0568 product='ABC transporter permease' protein_id=NP_635960.1 transl_table=11
NC_003902	GenBank	CDS	685495	687324	+	1	.	EC_number=2.6.1.16 codon_start=1 db_xref=GI:21230044 db_xref=GeneID:1001073 gene=glmS locus_tag=XCC0569 note='Catalyzes the first step in hexosamine metabolism, converting fructose-6P into glucosamine-6P using glutamine as a nitrogen source' product='glucosamine--fructose-6-phosphate aminotransferase' protein_id=NP_635961.1 transl_table=11
NC_003902	GenBank	CDS	687694	689061	+	1	.	codon_start=1 db_xref=GI:77747761 db_xref=GeneID:998579 locus_tag=XCC0570 product='IS1478 transposase' protein_id=NP_635962.2 transl_table=11
NC_003902	GenBank	CDS	689129	689644	+	1	.	codon_start=1 db_xref=GI:21230046 db_xref=GeneID:1001079 locus_tag=XCC0571 product='hypothetical protein' protein_id=NP_635963.1 transl_table=11
NC_003902	GenBank	CDS	689876	691030	+	1	.	codon_start=1 db_xref=GI:21230047 db_xref=GeneID:999967 locus_tag=XCC0572 product='hypothetical protein' protein_id=NP_635964.1 transl_table=11
NC_003902	GenBank	CDS	691390	692316	+	-1	.	codon_start=1 db_xref=GI:21230048 db_xref=GeneID:998586 locus_tag=XCC0573 product='hypothetical protein' protein_id=NP_635965.1 transl_table=11
NC_003902	GenBank	CDS	693368	694126	+	-1	.	codon_start=1 db_xref=GI:21230049 db_xref=GeneID:1001083 locus_tag=XCC0574 product='hypothetical protein' protein_id=NP_635966.1 transl_table=11
NC_003902	GenBank	CDS	694469	694993	+	-1	.	codon_start=1 db_xref=GI:21230050 db_xref=GeneID:998899 gene=gloA locus_tag=XCC0575 product='lactoylglutathione lyase' protein_id=NP_635967.1 transl_table=11
NC_003902	GenBank	CDS	695517	696992	+	-1	.	codon_start=1 db_xref=GI:21230051 db_xref=GeneID:1001076 gene=copB locus_tag=XCC0576 product='copper resistance protein B' protein_id=NP_635968.1 transl_table=11
NC_003902	GenBank	CDS	696989	698797	+	-1	.	codon_start=1 db_xref=GI:21230052 db_xref=GeneID:1001087 gene=copA locus_tag=XCC0577 product='copper resistance protein A' protein_id=NP_635969.1 transl_table=11
NC_003902	GenBank	CDS	698895	699302	+	-1	.	codon_start=1 db_xref=GI:77747762 db_xref=GeneID:1001085 locus_tag=XCC0579 product='hypothetical protein' protein_id=NP_635970.2 transl_table=11
NC_003902	GenBank	CDS	699433	700536	+	1	.	codon_start=1 db_xref=GI:21230054 db_xref=GeneID:1001093 gene=cysM locus_tag=XCC0578 product='cysteine synthase' protein_id=NP_635971.1 transl_table=11
NC_003902	GenBank	CDS	700723	702747	+	1	.	codon_start=1 db_xref=GI:21230055 db_xref=GeneID:1001086 gene=prlC gene_synonym=opdA locus_tag=XCC0580 product='oligopeptidase A' protein_id=NP_635972.1 transl_table=11
NC_003902	GenBank	CDS	703371	704579	+	-1	.	codon_start=1 db_xref=GI:21230056 db_xref=GeneID:1001091 gene=fabB locus_tag=XCC0581 product='beta-ketoacyl-[ACP] synthase I' protein_id=NP_635973.1 transl_table=11
NC_003902	GenBank	CDS	704579	705094	+	-1	.	EC_number=4.2.1.60 codon_start=1 db_xref=GI:21230057 db_xref=GeneID:1000491 gene=fabA locus_tag=XCC0582 note='catalyzes the dehydration of (3R)-3-hydroxydecanoyl-ACP to 2,3-decenoyl-ACP or 3,4-decenoyl-ACP' product='3-hydroxydecanoyl-ACP dehydratase' protein_id=NP_635974.1 transl_table=11
NC_003902	GenBank	CDS	705301	706380	+	1	.	EC_number=2.7.7.7 codon_start=1 db_xref=GI:21230058 db_xref=GeneID:1001082 gene=dinP locus_tag=XCC0583 note='involved in translesion DNA polymerization with beta clamp of polymerase III; belongs to Y family of polymerases; does not contain proofreading function' product='DNA polymerase IV' protein_id=NP_635975.1 transl_table=11
NC_003902	GenBank	CDS	706517	707167	+	1	.	codon_start=1 db_xref=GI:21230059 db_xref=GeneID:1001096 gene=gph locus_tag=XCC0584 product='phosphoglycolate phosphatase' protein_id=NP_635976.1 transl_table=11
NC_003902	GenBank	CDS	707517	707909	+	-1	.	codon_start=1 db_xref=GI:21230060 db_xref=GeneID:1001092 locus_tag=XCC0585 product='hypothetical protein' protein_id=NP_635977.1 transl_table=11
NC_003902	GenBank	CDS	707906	708394	+	-1	.	codon_start=1 db_xref=GI:21230061 db_xref=GeneID:1001100 locus_tag=XCC0586 product='hypothetical protein' protein_id=NP_635978.1 transl_table=11
NC_003902	GenBank	CDS	708660	709334	+	1	.	EC_number=6.3.3.3 codon_start=1 db_xref=GI:21230062 db_xref=GeneID:1000494 gene=bioD locus_tag=XCC0587 note='DTB synthetase; dethiobiotin synthase; involved in production of dethiobiotin from ATP and 7,8-diaminononanoate and carbon dioxide; contains magnesium' product='dithiobiotin synthetase' protein_id=NP_635979.1 transl_table=11
NC_003902	GenBank	CDS	709488	709823	+	-1	.	codon_start=1 db_xref=GI:21230063 db_xref=GeneID:1001099 locus_tag=XCC0588 product='hypothetical protein' protein_id=NP_635980.1 transl_table=11
NC_003902	GenBank	CDS	710013	710366	+	-1	.	codon_start=1 db_xref=GI:21230064 db_xref=GeneID:1001090 gene=ptps locus_tag=XCC0589 product='6-pyruvoyl tetrahydrobiopterin synthase' protein_id=NP_635981.1 transl_table=11
NC_003902	GenBank	CDS	710483	711871	+	-1	.	codon_start=1 db_xref=GI:21230065 db_xref=GeneID:1001089 gene=rhlE locus_tag=XCC0590 product='ATP-dependent RNA helicase' protein_id=NP_635982.1 transl_table=11
NC_003902	GenBank	CDS	712251	713240	+	1	.	codon_start=1 db_xref=GI:21230066 db_xref=GeneID:1001101 gene=uptA locus_tag=XCC0591 product='fumarylacetoacetate hydrolase' protein_id=NP_635983.1 transl_table=11
NC_003902	GenBank	CDS	713284	713958	+	1	.	codon_start=1 db_xref=GI:21230067 db_xref=GeneID:1000551 gene=uptB locus_tag=XCC0592 product='maleylacetoacetate isomerase' protein_id=NP_635984.1 transl_table=11
NC_003902	GenBank	CDS	714478	715617	+	-1	.	codon_start=1 db_xref=GI:21230068 db_xref=GeneID:1001106 gene=uptC locus_tag=XCC0593 product='type II secretion system protein-like protein' protein_id=NP_635985.1 transl_table=11
NC_003902	GenBank	CDS	715710	716093	+	1	.	codon_start=1 db_xref=GI:21230069 db_xref=GeneID:1001105 gene=uptD locus_tag=XCC0594 product='hypothetical protein' protein_id=NP_635986.1 transl_table=11
NC_003902	GenBank	CDS	716090	716980	+	1	.	codon_start=1 db_xref=GI:21230070 db_xref=GeneID:1001097 gene=uptE locus_tag=XCC0595 product='hypothetical protein' protein_id=NP_635987.1 transl_table=11
NC_003902	GenBank	CDS	717243	717539	+	1	.	codon_start=1 db_xref=GI:21230071 db_xref=GeneID:998149 locus_tag=XCC0596 product='hypothetical protein' protein_id=NP_635988.1 transl_table=11
NC_003902	GenBank	CDS	717771	719141	+	1	.	codon_start=1 db_xref=GI:21230072 db_xref=GeneID:998418 gene=cysB locus_tag=XCC0597 product='cystathionine beta-synthase' protein_id=NP_635989.1 transl_table=11
NC_003902	GenBank	CDS	719235	720434	+	1	.	codon_start=1 db_xref=GI:21230073 db_xref=GeneID:1000547 gene=metB locus_tag=XCC0598 product='cystathionine gamma-synthase' protein_id=NP_635990.1 transl_table=11
NC_003902	GenBank	CDS	720431	721816	+	1	.	codon_start=1 db_xref=GI:21230074 db_xref=GeneID:1001109 gene=wxcA locus_tag=XCC0599 product=glycosyltransferase protein_id=NP_635991.1 transl_table=11
NC_003902	GenBank	CDS	721894	722685	+	1	.	codon_start=1 db_xref=GI:21230075 db_xref=GeneID:1001108 gene=wzm locus_tag=XCC0600 product='membrane subunit of LPS efflux transporter' protein_id=NP_635992.1 transl_table=11
NC_003902	GenBank	CDS	722682	723968	+	1	.	codon_start=1 db_xref=GI:21230076 db_xref=GeneID:1001102 gene=wzt locus_tag=XCC0601 product='ABC transporter ATP binding protein' protein_id=NP_635993.1 transl_table=11
NC_003902	GenBank	CDS	724009	726303	+	1	.	codon_start=1 db_xref=GI:21230077 db_xref=GeneID:1001031 gene=wxcB locus_tag=XCC0602 product=kinase protein_id=NP_635994.1 transl_table=11
NC_003902	GenBank	CDS	726338	727417	+	1	.	codon_start=1 db_xref=GI:21230078 db_xref=GeneID:1000489 gene=wxcC locus_tag=XCC0603 product=glycosyltransferase protein_id=NP_635995.1 transl_table=11
NC_003902	GenBank	CDS	727438	729180	+	1	.	codon_start=1 db_xref=GI:21230079 db_xref=GeneID:1001118 gene=wxcD locus_tag=XCC0604 product='hypothetical protein' protein_id=NP_635996.1 transl_table=11
NC_003902	GenBank	CDS	729180	729815	+	1	.	codon_start=1 db_xref=GI:77747763 db_xref=GeneID:998372 locus_tag=XCC0605 product='hypothetical protein' protein_id=NP_635997.2 transl_table=11
NC_003902	GenBank	CDS	729897	730841	+	1	.	codon_start=1 db_xref=GI:21230081 db_xref=GeneID:1000488 locus_tag=XCC0606 product='GDP-mannose 4,6-dehydratase' protein_id=NP_635998.1 transl_table=11
NC_003902	GenBank	CDS	730955	732169	+	1	.	codon_start=1 db_xref=GI:21230082 db_xref=GeneID:1001107 locus_tag=XCC0607 product='IS1481 transposase' protein_id=NP_635999.1 transl_table=11
NC_003902	GenBank	CDS	732274	733212	+	1	.	codon_start=1 db_xref=GI:21230083 db_xref=GeneID:1001120 gene=rmd locus_tag=XCC0608 product='UDP-glucose 4-epimerase' protein_id=NP_636000.1 transl_table=11
NC_003902	GenBank	CDS	733552	733728	+	-1	.	codon_start=1 db_xref=GI:21230084 db_xref=GeneID:1001117 locus_tag=XCC0609 product='IS1479 transposase' protein_id=NP_636001.1 transl_table=11
NC_003902	GenBank	CDS	733928	734695	+	-1	.	codon_start=1 db_xref=GI:21230085 db_xref=GeneID:1001135 locus_tag=XCC0610 product='ISxcC1 transposase' protein_id=NP_636002.1 transl_table=11
NC_003902	GenBank	CDS	734770	735036	+	-1	.	codon_start=1 db_xref=GI:21230086 db_xref=GeneID:1000553 locus_tag=XCC0611 product='ISxcc1 transposase' protein_id=NP_636003.1 transl_table=11
NC_003902	GenBank	CDS	735327	735449	+	-1	.	codon_start=1 db_xref=GI:21230087 db_xref=GeneID:1000819 locus_tag=XCC0612 product='ISxcd1 transposase' protein_id=NP_636004.1 transl_table=11
NC_003902	GenBank	CDS	735625	737817	+	-1	.	codon_start=1 db_xref=GI:21230088 db_xref=GeneID:1001116 locus_tag=XCC0613 product='hypothetical protein' protein_id=NP_636005.1 transl_table=11
NC_003902	GenBank	CDS	737829	738284	+	-1	.	codon_start=1 db_xref=GI:21230089 db_xref=GeneID:1001113 gene=wxcN locus_tag=XCC0614 product='sugar translocase' protein_id=NP_636006.1 transl_table=11
NC_003902	GenBank	CDS	738265	739194	+	-1	.	codon_start=1 db_xref=GI:21230090 db_xref=GeneID:1001151 gene=wxcM locus_tag=XCC0615 product='bifunctional acetyl transferase/isomerase' protein_id=NP_636007.1 transl_table=11
NC_003902	GenBank	CDS	739191	740162	+	-1	.	codon_start=1 db_xref=GI:21230091 db_xref=GeneID:999048 gene=wxcL locus_tag=XCC0616 product=glycosyltransferase protein_id=NP_636008.1 transl_table=11
NC_003902	GenBank	CDS	740147	741250	+	-1	.	codon_start=1 db_xref=GI:21230092 db_xref=GeneID:1001133 gene=wxcK locus_tag=XCC0617 product=aminotransferase protein_id=NP_636009.1 transl_table=11
NC_003902	GenBank	CDS	741299	741646	+	-1	.	codon_start=1 db_xref=GI:21230093 db_xref=GeneID:1001154 gene=wxcH locus_tag=XCC0618 product='WxcH protein' protein_id=NP_636010.1 transl_table=11
NC_003902	GenBank	CDS	741706	742650	+	-1	.	codon_start=1 db_xref=GI:21230094 db_xref=GeneID:1001121 gene=etfA locus_tag=XCC0619 product='electron transfer flavoprotein alpha subunit' protein_id=NP_636011.1 transl_table=11
NC_003902	GenBank	CDS	742650	743396	+	-1	.	codon_start=1 db_xref=GI:21230095 db_xref=GeneID:1000976 gene=etfB gene_synonym=etfS locus_tag=XCC0620 product='electron transfer flavoprotein subunit beta' protein_id=NP_636012.1 transl_table=11
NC_003902	GenBank	CDS	743625	744680	+	1	.	codon_start=1 db_xref=GI:21230096 db_xref=GeneID:1001158 gene=rmlB locus_tag=XCC0621 product='dTDP-glucose 4,6-dehydratase' protein_id=NP_636013.1 transl_table=11
NC_003902	GenBank	CDS	744741	745631	+	1	.	codon_start=1 db_xref=GI:21230097 db_xref=GeneID:1001156 gene=rmlA locus_tag=XCC0622 product='glucose-1-phosphate thymidylyltransferase' protein_id=NP_636014.1 transl_table=11
NC_003902	GenBank	CDS	745628	746185	+	1	.	codon_start=1 db_xref=GI:21230098 db_xref=GeneID:998315 gene=rmlC locus_tag=XCC0623 product='dTDP-4-dehydrorhamnose 3,5-epimerase' protein_id=NP_636015.1 transl_table=11
NC_003902	GenBank	CDS	746182	747090	+	1	.	codon_start=1 db_xref=GI:21230099 db_xref=GeneID:999119 gene=rmlD locus_tag=XCC0624 product='dTDP-4-dehydrorhamnose reductase' protein_id=NP_636016.1 transl_table=11
NC_003902	GenBank	CDS	747212	748615	+	-1	.	codon_start=1 db_xref=GI:21230100 db_xref=GeneID:1000899 gene=xanB locus_tag=XCC0625 product='phosphomannose isomerase/GDP-mannose pyrophosphorylase' protein_id=NP_636017.1 transl_table=11
NC_003902	GenBank	CDS	748661	750013	+	-1	.	codon_start=1 db_xref=GI:21230101 db_xref=GeneID:999354 gene=xanA locus_tag=XCC0626 note=phosphomannomutase product=phosphoglucomutase protein_id=NP_636018.1 transl_table=11
NC_003902	GenBank	CDS	750142	750870	+	1	.	codon_start=1 db_xref=GI:21230102 db_xref=GeneID:998301 gene=ipsI locus_tag=XCC0627 product='3-oxoadipate CoA-succinyl transferase subunit alpha' protein_id=NP_636019.1 transl_table=11
NC_003902	GenBank	CDS	750870	751511	+	1	.	codon_start=1 db_xref=GI:21230103 db_xref=GeneID:1001167 gene=ipsJ locus_tag=XCC0628 product='IpsJ protein' protein_id=NP_636020.1 transl_table=11
NC_003902	GenBank	CDS	751541	753181	+	-1	.	codon_start=1 db_xref=GI:77747764 db_xref=GeneID:1001162 locus_tag=XCC0629 product='hypothetical protein' protein_id=NP_636021.2 transl_table=11
NC_003902	GenBank	CDS	753625	755274	+	-1	.	codon_start=1 db_xref=GI:21230105 db_xref=GeneID:1001166 gene=etf-QO locus_tag=XCC0630 product='flavoprotein-ubiquinone oxidoreductase' protein_id=NP_636022.1 transl_table=11
NC_003902	GenBank	CDS	755394	755999	+	1	.	codon_start=1 db_xref=GI:21230106 db_xref=GeneID:1001180 gene=alkB locus_tag=XCC0631 product='DNA repair system specific for alkylated DNA' protein_id=NP_636023.1 transl_table=11
NC_003902	GenBank	CDS	756543	757187	+	-1	.	codon_start=1 db_xref=GI:21230107 db_xref=GeneID:1001160 locus_tag=XCC0632 product='hypothetical protein' protein_id=NP_636024.1 transl_table=11
NC_003902	GenBank	CDS	757184	758110	+	-1	.	codon_start=1 db_xref=GI:21230108 db_xref=GeneID:1000545 locus_tag=XCC0633 product='hypothetical protein' protein_id=NP_636025.1 transl_table=11
NC_003902	GenBank	CDS	758113	758943	+	-1	.	codon_start=1 db_xref=GI:21230109 db_xref=GeneID:1001296 gene=yrbF locus_tag=XCC0634 product='ABC transporter ATP-binding protein' protein_id=NP_636026.1 transl_table=11
NC_003902	GenBank	CDS	759026	760138	+	-1	.	codon_start=1 db_xref=GI:21230110 db_xref=GeneID:1001283 gene=yrbE locus_tag=XCC0635 product='ABC transporter permease' protein_id=NP_636027.1 transl_table=11
NC_003902	GenBank	CDS	760304	761563	+	1	.	codon_start=1 db_xref=GI:21230111 db_xref=GeneID:998702 locus_tag=XCC0636 product='hypothetical protein' protein_id=NP_636028.1 transl_table=11
NC_003902	GenBank	CDS	761626	762093	+	-1	.	codon_start=1 db_xref=GI:21230112 db_xref=GeneID:1001219 locus_tag=XCC0637 product='DNA-binding protein' protein_id=NP_636029.1 transl_table=11
NC_003902	GenBank	CDS	762266	763633	+	-1	.	codon_start=1 db_xref=GI:21230113 db_xref=GeneID:1001295 locus_tag=XCC0638 product='IS1478 transposase' protein_id=NP_636030.1 transl_table=11
NC_003902	GenBank	CDS	763884	765578	+	-1	.	EC_number=6.1.1.15 codon_start=1 db_xref=GI:21230114 db_xref=GeneID:998709 gene=proS locus_tag=XCC0639 note='catalyzes the formation of prolyl-tRNA(Pro) from proline and tRNA(Pro)' product='prolyl-tRNA synthetase' protein_id=NP_636031.1 transl_table=11
NC_003902	GenBank	CDS	765692	766057	+	-1	.	codon_start=1 db_xref=GI:21230115 db_xref=GeneID:1001300 locus_tag=XCC0640 product='hypothetical protein' protein_id=NP_636032.1 transl_table=11
NC_003902	GenBank	CDS	766226	766999	+	1	.	codon_start=1 db_xref=GI:21230116 db_xref=GeneID:1001304 gene=pssA locus_tag=XCC0641 product='phosphatidylserine synthase' protein_id=NP_636033.1 transl_table=11
NC_003902	GenBank	CDS	766996	767463	+	1	.	codon_start=1 db_xref=GI:21230117 db_xref=GeneID:998712 locus_tag=XCC0642 product='hypothetical protein' protein_id=NP_636034.1 transl_table=11
NC_003902	GenBank	CDS	767469	767942	+	1	.	codon_start=1 db_xref=GI:77747765 db_xref=GeneID:1001299 gene=rimI locus_tag=XCC0643 product='ribosomal-protein-alanine acetyltransferase' protein_id=NP_636035.2 transl_table=11
NC_003902	GenBank	CDS	768644	769777	+	1	.	codon_start=1 db_xref=GI:21230119 db_xref=GeneID:1001307 gene=pel locus_tag=XCC0644 product='pectate lyase' protein_id=NP_636036.1 transl_table=11
NC_003902	GenBank	CDS	770015	771157	+	1	.	codon_start=1 db_xref=GI:77747766 db_xref=GeneID:999091 gene=pel locus_tag=XCC0645 product='pectate lyase' protein_id=NP_636037.2 transl_table=11
NC_003902	GenBank	CDS	771736	774570	+	-1	.	EC_number=6.1.1.9 codon_start=1 db_xref=GI:21230121 db_xref=GeneID:1001309 gene=valS locus_tag=XCC0646 note='valine--tRNA ligase; ValRS; converts valine ATP and tRNA(Val) to AMP PPi and valyl-tRNA(Val); class-I aminoacyl-tRNA synthetase type 1 subfamily; has a posttransfer editing process to hydrolyze mischarged Thr-tRNA(Val) which is done by the editing domain' product='valyl-tRNA synthetase' pr…
NC_003902	GenBank	CDS	775352	776584	+	-1	.	codon_start=1 db_xref=GI:21230122 db_xref=GeneID:1001310 locus_tag=XCC0647 product='hypothetical protein' protein_id=NP_636039.1 transl_table=11
NC_003902	GenBank	CDS	776594	777019	+	-1	.	codon_start=1 db_xref=GI:21230123 db_xref=GeneID:998857 gene=holC locus_tag=XCC0648 note='binds to single-strand binding (SSB) protein and acts as a bridge between the DnaX clamp loader complex and the SSB' product='DNA polymerase III subunit chi' protein_id=NP_636040.1 transl_table=11
NC_003902	GenBank	CDS	777134	778615	+	-1	.	EC_number=3.4.11.1 codon_start=1 db_xref=GI:21230124 db_xref=GeneID:1001308 gene=pepA gene_synonym='carP; xerB' locus_tag=XCC0649 note='catalyzes the removal of N-terminal amino acids preferably leucine from various peptides' product='leucyl aminopeptidase' protein_id=NP_636041.1 transl_table=11
NC_003902	GenBank	CDS	778723	779805	+	1	.	codon_start=1 db_xref=GI:21230125 db_xref=GeneID:998115 locus_tag=XCC0650 product='hypothetical protein' protein_id=NP_636042.1 transl_table=11
NC_003902	GenBank	CDS	779802	780908	+	1	.	codon_start=1 db_xref=GI:21230126 db_xref=GeneID:1001305 locus_tag=XCC0651 product='hypothetical protein' protein_id=NP_636043.1 transl_table=11
NC_003902	GenBank	CDS	780686	781240	+	1	.	codon_start=1 db_xref=GI:21230127 db_xref=GeneID:999691 locus_tag=XCC0652 product='hypothetical protein' protein_id=NP_636044.1 transl_table=11
NC_003902	GenBank	CDS	781448	781915	+	-1	.	codon_start=1 db_xref=GI:21230128 db_xref=GeneID:1001312 locus_tag=XCC0653 product='hypothetical protein' protein_id=NP_636045.1 transl_table=11
NC_003902	GenBank	CDS	782003	782974	+	1	.	codon_start=1 db_xref=GI:21230129 db_xref=GeneID:1001318 gene=xerD locus_tag=XCC0654 note='site-specific tyrosine recombinase which cuts and rejoins DNA molecules; binds cooperatively to specific DNA consensus sites; forms a heterotetrameric complex with XerC; XerCD exhibit similar sequences; essential to convert chromosome dimers to monomers during cell division and functions during plasmid segr…
NC_003902	GenBank	CDS	783226	784020	+	1	.	codon_start=1 db_xref=GI:21230130 db_xref=GeneID:1001314 gene=dsbC locus_tag=XCC0655 product='disulfide isomerase' protein_id=NP_636047.1 transl_table=11
NC_003902	GenBank	CDS	784352	788398	+	1	.	EC_number=6.3.5.3 codon_start=1 db_xref=GI:21230131 db_xref=GeneID:1001316 gene=purL locus_tag=XCC0656 note='catalyzes the formation of 2-(formamido)-N1-(5-phospho-D-ribosyl)acetamidine from N2-formyl-N1-(5-phospho-D-ribosyl)glycinamide and L-glutamine in purine biosynthesis' product='phosphoribosylformylglycinamidine synthase' protein_id=NP_636048.1 transl_table=11
NC_003902	GenBank	CDS	789898	796953	+	1	.	codon_start=1 db_xref=GI:21230133 db_xref=GeneID:1001319 gene=xadA locus_tag=XCC0658 product='hypothetical protein' protein_id=NP_636050.1 transl_table=11
NC_003902	GenBank	CDS	797112	798992	+	1	.	codon_start=1 db_xref=GI:21230134 db_xref=GeneID:1001317 locus_tag=XCC0659 product=protease protein_id=NP_636051.1 transl_table=11
NC_003902	GenBank	CDS	799112	800851	+	1	.	codon_start=1 db_xref=GI:21230135 db_xref=GeneID:1000483 gene=xpsE locus_tag=XCC0660 product='general secretion pathway protein E' protein_id=NP_636052.1 transl_table=11
NC_003902	GenBank	CDS	801066	802283	+	1	.	codon_start=1 db_xref=GI:21230136 db_xref=GeneID:1001322 gene=xpsF locus_tag=XCC0661 product='general secretion pathway protein F' protein_id=NP_636053.1 transl_table=11
NC_003902	GenBank	CDS	802548	802979	+	1	.	codon_start=1 db_xref=GI:21230137 db_xref=GeneID:1001264 gene=xpsG locus_tag=XCC0662 product='general secretion pathway protein G' protein_id=NP_636054.1 transl_table=11
NC_003902	GenBank	CDS	802990	803499	+	1	.	codon_start=1 db_xref=GI:21230138 db_xref=GeneID:1001315 gene=xpsH locus_tag=XCC0663 product='general secretion pathway protein H' protein_id=NP_636055.1 transl_table=11
NC_003902	GenBank	CDS	803496	803912	+	1	.	codon_start=1 db_xref=GI:21230139 db_xref=GeneID:998374 gene=xpsI locus_tag=XCC0664 product='general secretion pathway protein I' protein_id=NP_636056.1 transl_table=11
NC_003902	GenBank	CDS	803909	804547	+	1	.	codon_start=1 db_xref=GI:21230140 db_xref=GeneID:1001325 gene=xpsJ locus_tag=XCC0665 product='general secretion pathway protein J' protein_id=NP_636057.1 transl_table=11
NC_003902	GenBank	CDS	804544	805395	+	1	.	codon_start=1 db_xref=GI:21230141 db_xref=GeneID:1001323 gene=xpsK locus_tag=XCC0666 product='general secretion pathway protein K' protein_id=NP_636058.1 transl_table=11
NC_003902	GenBank	CDS	805392	806513	+	1	.	codon_start=1 db_xref=GI:21230142 db_xref=GeneID:1001324 gene=xpsL locus_tag=XCC0667 product='general secretion pathway protein L' protein_id=NP_636059.1 transl_table=11
NC_003902	GenBank	CDS	806497	807138	+	1	.	codon_start=1 db_xref=GI:21230143 db_xref=GeneID:1001327 gene=xpsM locus_tag=XCC0668 product='general secretion pathway protein M' protein_id=NP_636060.1 transl_table=11
NC_003902	GenBank	CDS	807128	807913	+	1	.	codon_start=1 db_xref=GI:21230144 db_xref=GeneID:999207 gene=xpsN locus_tag=XCC0669 product='general secretion pathway protein N' protein_id=NP_636061.1 transl_table=11
NC_003902	GenBank	CDS	807910	810189	+	1	.	codon_start=1 db_xref=GI:21230145 db_xref=GeneID:1001320 gene=xpsD locus_tag=XCC0670 product='general secretion pathway protein D' protein_id=NP_636062.1 transl_table=11
NC_003902	GenBank	CDS	810627	811457	+	1	.	codon_start=1 db_xref=GI:21230146 db_xref=GeneID:1001330 locus_tag=XCC0671 product='hypothetical protein' protein_id=NP_636063.1 transl_table=11
NC_003902	GenBank	CDS	811715	812443	+	-1	.	codon_start=1 db_xref=GI:21230147 db_xref=GeneID:1001328 locus_tag=XCC0672 product='transcriptional regulator' protein_id=NP_636064.1 transl_table=11
NC_003902	GenBank	CDS	812547	813122	+	-1	.	codon_start=1 db_xref=GI:21230148 db_xref=GeneID:998888 gene=pnuC locus_tag=XCC0673 product='PnuC protein' protein_id=NP_636065.1 transl_table=11
NC_003902	GenBank	CDS	813310	815478	+	-1	.	codon_start=1 db_xref=GI:21230149 db_xref=GeneID:1001329 locus_tag=XCC0674 product='siderophore receptor' protein_id=NP_636066.1 transl_table=11
NC_003902	GenBank	CDS	815510	816667	+	-1	.	codon_start=1 db_xref=GI:21230150 db_xref=GeneID:1001333 locus_tag=XCC0675 product='hypothetical protein' protein_id=NP_636067.1 transl_table=11
NC_003902	GenBank	CDS	817032	817871	+	1	.	codon_start=1 db_xref=GI:21230151 db_xref=GeneID:1001326 gene=gtrB locus_tag=XCC0676 product='glycosyl transferase family protein' protein_id=NP_636068.1 transl_table=11
NC_003902	GenBank	CDS	818127	819035	+	1	.	codon_start=1 db_xref=GI:21230152 db_xref=GeneID:1001336 locus_tag=XCC0677 product='hypothetical protein' protein_id=NP_636069.1 transl_table=11
NC_003902	GenBank	CDS	819049	820956	+	1	.	codon_start=1 db_xref=GI:77747767 db_xref=GeneID:1001337 locus_tag=XCC0678 product='hypothetical protein' protein_id=NP_636070.2 transl_table=11
NC_003902	GenBank	CDS	820904	822247	+	1	.	codon_start=1 db_xref=GI:21230154 db_xref=GeneID:1001334 locus_tag=XCC0679 product='hypothetical protein' protein_id=NP_636071.1 transl_table=11
NC_003902	GenBank	CDS	822184	823197	+	1	.	codon_start=1 db_xref=GI:21230155 db_xref=GeneID:1001335 locus_tag=XCC0680 product='hypothetical protein' protein_id=NP_636072.1 transl_table=11
NC_003902	GenBank	CDS	823775	824971	+	1	.	EC_number=2.4.2.11 codon_start=1 db_xref=GI:21230156 db_xref=GeneID:1001338 gene=pncB locus_tag=XCC0681 note='catalyzes the formation of nictonate and 5-phospho-alpha-D-ribose 1-diphosphate from nicotinate D-ribonucleotide and diphosphate' product='nicotinate phosphoribosyltransferase' protein_id=NP_636073.1 transl_table=11
NC_003902	GenBank	CDS	825023	825850	+	1	.	codon_start=1 db_xref=GI:21230157 db_xref=GeneID:1001331 locus_tag=XCC0682 product='cellulose synthase subunit C' protein_id=NP_636074.1 transl_table=11
NC_003902	GenBank	CDS	825336	825767	+	1	.	codon_start=1 db_xref=GI:21230158 db_xref=GeneID:1001280 gene=bcsC locus_tag=XCC0683 product='cellulose synthase subunit C' protein_id=NP_636075.1 transl_table=11
NC_003902	GenBank	CDS	825910	827568	+	-1	.	codon_start=1 db_xref=GI:21230159 db_xref=GeneID:1001341 locus_tag=XCC0684 product='serine protease' protein_id=NP_636076.1 transl_table=11
NC_003902	GenBank	CDS	827561	827950	+	-1	.	codon_start=1 db_xref=GI:21230160 db_xref=GeneID:999547 locus_tag=XCC0685 product='hypothetical protein' protein_id=NP_636077.1 transl_table=11
NC_003902	GenBank	CDS	828767	829189	+	1	.	codon_start=1 db_xref=GI:21230161 db_xref=GeneID:1001344 gene=arsC locus_tag=XCC0686 product='arsenate reductase' protein_id=NP_636078.1 transl_table=11
NC_003902	GenBank	CDS	829445	829960	+	1	.	EC_number=3.5.1.88 codon_start=1 db_xref=GI:21230162 db_xref=GeneID:1001340 gene=def locus_tag=XCC0687 note='cleaves off formyl group from N-terminal methionine residues of newly synthesized proteins; binds iron(2+)' product='peptide deformylase' protein_id=NP_636079.1 transl_table=11
NC_003902	GenBank	CDS	830079	831740	+	-1	.	codon_start=1 db_xref=GI:21230163 db_xref=GeneID:1001343 gene=yjjK locus_tag=XCC0688 note='ChvD; in Agrobacterium tumefaciens, mutations in both Walker boxes were found to affect virulence' product='ABC transporter ATP-binding protein' protein_id=NP_636080.1 transl_table=11
NC_003902	GenBank	CDS	831967	832491	+	1	.	codon_start=1 db_xref=GI:21230164 db_xref=GeneID:999123 locus_tag=XCC0689 product='hypothetical protein' protein_id=NP_636081.1 transl_table=11
NC_003902	GenBank	CDS	832701	833954	+	1	.	EC_number=2.1.2.1 codon_start=1 db_xref=GI:21230165 db_xref=GeneID:1001345 gene=glyA locus_tag=XCC0690 note='catalyzes the reaction of glycine with 5,10-methylenetetrahydrofolate to form L-serine and tetrahydrofolate' product='serine hydroxymethyltransferase' protein_id=NP_636082.1 transl_table=11
NC_003902	GenBank	CDS	834056	834580	+	1	.	codon_start=1 db_xref=GI:21230166 db_xref=GeneID:999548 gene=nrdR locus_tag=XCC0691 product='transcriptional regulator NrdR' protein_id=NP_636083.1 transl_table=11
NC_003902	GenBank	CDS	834586	835059	+	1	.	codon_start=1 db_xref=GI:21230167 db_xref=GeneID:998915 locus_tag=XCC0692 product=acetyltransferase protein_id=NP_636084.1 transl_table=11
NC_003902	GenBank	CDS	835056	836150	+	1	.	codon_start=1 db_xref=GI:21230168 db_xref=GeneID:998751 gene=ribD locus_tag=XCC0693 product='bifunctional riboflavin-specific deaminase/5-amino-6-uracil reductase' protein_id=NP_636085.1 transl_table=11
NC_003902	GenBank	CDS	836224	836847	+	-1	.	codon_start=1 db_xref=GI:21230169 db_xref=GeneID:998218 locus_tag=XCC0694 product='hypothetical protein' protein_id=NP_636086.1 transl_table=11
NC_003902	GenBank	CDS	837403	838005	+	1	.	EC_number=2.5.1.9 codon_start=1 db_xref=GI:21230170 db_xref=GeneID:999355 gene=ribE locus_tag=XCC0695 note='catalyzes the formation of riboflavin from 6,7-dimethyl-8-(1-D-ribityl)lumazine' product='riboflavin synthase subunit alpha' protein_id=NP_636087.1 transl_table=11
NC_003902	GenBank	CDS	838002	839132	+	1	.	codon_start=1 db_xref=GI:21230171 db_xref=GeneID:1001342 gene=ribA locus_tag=XCC0696 product='GTP cyclohydrolase II' protein_id=NP_636088.1 transl_table=11
NC_003902	GenBank	CDS	839245	839709	+	1	.	codon_start=1 db_xref=GI:21230172 db_xref=GeneID:1001291 gene=ribH locus_tag=XCC0697 note='RibE; 6,7-diimethyl-8-ribityllumazine synthase; DMRL synthase; lumazine synthase; beta subunit of riboflavin synthase; condenses 5-amino-6-(1'-D)-ribityl-amino-2,4(1H,3H)-pyrimidinedione with L-3,4-dihydrohy-2-butanone-4-phosphate to generate 6,6-dimethyl-8-lumazine (DMRL); riboflavin synthase then uses 2 m…
NC_003902	GenBank	CDS	839706	840185	+	1	.	codon_start=1 db_xref=GI:21230173 db_xref=GeneID:1001347 gene=nusB locus_tag=XCC0698 note='Regulates rRNA biosynthesis by transcriptional antitermination' product='transcription antitermination protein NusB' protein_id=NP_636090.1 transl_table=11
NC_003902	GenBank	CDS	840296	841270	+	1	.	EC_number=2.7.4.16 codon_start=1 db_xref=GI:21230174 db_xref=GeneID:1001351 gene=thiL locus_tag=XCC0699 note='catalyzes the formation of thiamine diphosphate from thiamine phosphate ant ATP' product='thiamine monophosphate kinase' protein_id=NP_636091.1 transl_table=11
NC_003902	GenBank	CDS	841672	843249	+	1	.	codon_start=1 db_xref=GI:21230175 db_xref=GeneID:1001348 locus_tag=XCC0700 product='hypothetical protein' protein_id=NP_636092.1 transl_table=11
NC_003902	GenBank	CDS	844080	844172	+	1	.	codon_start=1 db_xref=GI:21230176 db_xref=GeneID:1001350 locus_tag=XCC0701 product='hypothetical protein' protein_id=NP_636093.1 transl_table=11
NC_003902	GenBank	CDS	844188	845987	+	1	.	EC_number=3.6.3.12 codon_start=1 db_xref=GI:21230177 db_xref=GeneID:1001346 gene=kdpA locus_tag=XCC0702 note='catalyzes the hydrolysis of ATP coupled with the exchange of hydrogen and potassium ions' product='potassium-transporting ATPase subunit A' protein_id=NP_636094.1 transl_table=11
NC_003902	GenBank	CDS	846001	848049	+	1	.	EC_number=3.6.3.12 codon_start=1 db_xref=GI:21230178 db_xref=GeneID:999046 gene=kdpB locus_tag=XCC0703 note='One of the components of the high-affinity ATP-driven potassium transport (or KDP) system, which catalyzes the hydrolysis of ATP coupled with the exchange of hydrogen and potassium ions' product='potassium-transporting ATPase subunit B' protein_id=NP_636095.1 transl_table=11
NC_003902	GenBank	CDS	848080	848709	+	1	.	EC_number=3.6.3.12 codon_start=1 db_xref=GI:21230179 db_xref=GeneID:998925 gene=kdpC locus_tag=XCC0704 note='One of the components of the high-affinity ATP-driven potassium transport (or KDP)system, which catalyzes the hydrolysis of ATP coupled with the exchange of hydrogen and potassium ions. The C subunit may be involved in assembly of the KDP complex' product='potassium-transporting ATPase sub…
NC_003902	GenBank	CDS	848807	851467	+	1	.	codon_start=1 db_xref=GI:21230180 db_xref=GeneID:998455 gene=kdpD locus_tag=XCC0705 product='two-component system sensor protein' protein_id=NP_636097.1 transl_table=11
NC_003902	GenBank	CDS	851457	852173	+	1	.	codon_start=1 db_xref=GI:21230181 db_xref=GeneID:998750 gene=kdpE locus_tag=XCC0706 product='two-component system regulatory protein' protein_id=NP_636098.1 transl_table=11
NC_003902	GenBank	CDS	852211	852762	+	-1	.	codon_start=1 db_xref=GI:21230182 db_xref=GeneID:1001352 locus_tag=XCC0707 product='hypothetical protein' protein_id=NP_636099.1 transl_table=11
NC_003902	GenBank	CDS	852833	854227	+	-1	.	codon_start=1 db_xref=GI:21230183 db_xref=GeneID:1001354 gene=dld locus_tag=XCC0708 product='D-lactate dehydrogenase' protein_id=NP_636100.1 transl_table=11
NC_003902	GenBank	CDS	854224	854763	+	-1	.	codon_start=1 db_xref=GI:21230184 db_xref=GeneID:999106 locus_tag=XCC0709 product='hypothetical protein' protein_id=NP_636101.1 transl_table=11
NC_003902	GenBank	CDS	854780	855148	+	-1	.	codon_start=1 db_xref=GI:21230185 db_xref=GeneID:1001349 locus_tag=XCC0710 product='hypothetical protein' protein_id=NP_636102.1 transl_table=11
NC_003902	GenBank	CDS	855153	856883	+	-1	.	codon_start=1 db_xref=GI:21230186 db_xref=GeneID:1001356 locus_tag=XCC0711 product='hypothetical protein' protein_id=NP_636103.1 transl_table=11
NC_003902	GenBank	CDS	856966	857787	+	1	.	codon_start=1 db_xref=GI:21230187 db_xref=GeneID:999970 locus_tag=XCC0712 product='hypothetical protein' protein_id=NP_636104.1 transl_table=11
NC_003902	GenBank	CDS	858594	858911	+	-1	.	codon_start=1 db_xref=GI:21230188 db_xref=GeneID:999171 locus_tag=XCC0714 product='hypothetical protein' protein_id=NP_636105.1 transl_table=11
NC_003902	GenBank	CDS	858908	859213	+	-1	.	codon_start=1 db_xref=GI:21230189 db_xref=GeneID:999176 locus_tag=XCC0715 product='hypothetical protein' protein_id=NP_636106.1 transl_table=11
NC_003902	GenBank	CDS	859210	859977	+	-1	.	codon_start=1 db_xref=GI:21230190 db_xref=GeneID:1001353 locus_tag=XCC0716 product='hypothetical protein' protein_id=NP_636107.1 transl_table=11
NC_003902	GenBank	CDS	860293	860748	+	1	.	codon_start=1 db_xref=GI:21230191 db_xref=GeneID:999226 locus_tag=XCC0717 note='MraZ; UPF0040; crystal structure shows similarity to AbrB' product='cell division protein MraZ' protein_id=NP_636108.1 transl_table=11
NC_003902	GenBank	CDS	860793	861821	+	1	.	codon_start=1 db_xref=GI:21230192 db_xref=GeneID:998090 gene=mraW locus_tag=XCC0718 product='S-adenosyl-methyltransferase MraW' protein_id=NP_636109.1 transl_table=11
NC_003902	GenBank	CDS	861818	862081	+	1	.	codon_start=1 db_xref=GI:21230193 db_xref=GeneID:1001358 gene=ftsL locus_tag=XCC0719 product='cell division protein' protein_id=NP_636110.1 transl_table=11
NC_003902	GenBank	CDS	862128	863999	+	1	.	codon_start=1 db_xref=GI:21230194 db_xref=GeneID:999949 gene=ftsI locus_tag=XCC0720 product='penicillin-binding protein 3' protein_id=NP_636111.1 transl_table=11
NC_003902	GenBank	CDS	863996	865483	+	1	.	EC_number=6.3.2.13 codon_start=1 db_xref=GI:21230195 db_xref=GeneID:1001359 gene=murE locus_tag=XCC0721 note='involved in cell wall formation; peptidoglycan synthesis; cytoplasmic enzyme; catalyzes the addition of meso-diaminopimelic acid to the nucleotide precursor UDP-N-aceylmuramoyl-l-alanyl-d-glutamate' product='UDP-N-acetylmuramoylalanyl-D-glutamate--2, 6-diaminopimelate ligase' protein_id=N…
NC_003902	GenBank	CDS	865480	866964	+	1	.	codon_start=1 db_xref=GI:21230196 db_xref=GeneID:998173 gene=murF locus_tag=XCC0722 product='UDP-N-acetylmuramoyl-tripeptide--D-alanyl-D- alanine ligase' protein_id=NP_636113.1 transl_table=11
NC_003902	GenBank	CDS	866954	868039	+	1	.	EC_number=2.7.8.13 codon_start=1 db_xref=GI:21230197 db_xref=GeneID:1001357 gene=mraY locus_tag=XCC0723 note='First step of the lipid cycle reactions in the biosynthesis of the cell wall peptidoglycan' product='phospho-N-acetylmuramoyl-pentapeptide- transferase' protein_id=NP_636114.1 transl_table=11
NC_003902	GenBank	CDS	868039	869403	+	1	.	codon_start=1 db_xref=GI:21230198 db_xref=GeneID:999972 gene=ftsW locus_tag=XCC0724 product='cell division protein' protein_id=NP_636115.1 transl_table=11
NC_003902	GenBank	CDS	869400	870683	+	1	.	EC_number=2.4.1.227 codon_start=1 db_xref=GI:21230199 db_xref=GeneID:1001362 gene=murG locus_tag=XCC0725 note='UDP-N-acetylglucosamine--N-acetylmuramyl- (pentapeptide) pyrophosphoryl-undecaprenol N-acetylglucosamine transferase; involved in cell wall formation; inner membrane-associated; last step of peptidoglycan synthesis' product='undecaprenyldiphospho-muramoylpentapeptide beta-N- acetylglucos…
NC_003902	GenBank	CDS	870680	872113	+	1	.	EC_number=6.3.2.8 codon_start=1 db_xref=GI:21230200 db_xref=GeneID:1001367 gene=murC locus_tag=XCC0726 note='Catalyzes the formation of UDP-N-acetylmuramoyl-L-alanine from UDP-N-acetylmuramate and L-alanine in peptidoglycan synthesis' product='UDP-N-acetylmuramate--L-alanine ligase' protein_id=NP_636117.1 transl_table=11
NC_003902	GenBank	CDS	872110	873066	+	1	.	EC_number=6.3.2.4 codon_start=1 db_xref=GI:21230201 db_xref=GeneID:1001363 gene=ddl locus_tag=XCC0727 note='D-alanine--D-alanine ligase; DdlA; DdlB; cytoplasmic; catalyzes the formation of D-alanyl-D-alanine from two D-alanines in peptidoglycan synthesis; there are two forms of this enzyme in Escherichia coli' product='D-alanine--D-alanine ligase' protein_id=NP_636118.1 transl_table=11
NC_003902	GenBank	CDS	873173	874009	+	1	.	codon_start=1 db_xref=GI:21230202 db_xref=GeneID:1001365 gene=ftsQ locus_tag=XCC0728 product='cell division protein' protein_id=NP_636119.1 transl_table=11
NC_003902	GenBank	CDS	874006	875241	+	1	.	codon_start=1 db_xref=GI:21230203 db_xref=GeneID:1001361 gene=ftsA locus_tag=XCC0729 product='cell division protein' protein_id=NP_636120.1 transl_table=11
NC_003902	GenBank	CDS	875537	876766	+	1	.	codon_start=1 db_xref=GI:21230204 db_xref=GeneID:1001360 gene=ftsZ locus_tag=XCC0730 note='GTPase; similar structure to tubulin; forms ring-shaped polymers at the site of cell division; other proteins such as FtsA, ZipA, and ZapA, interact with and regulate FtsZ function' product='cell division protein FtsZ' protein_id=NP_636121.1 transl_table=11
NC_003902	GenBank	CDS	876993	877904	+	1	.	codon_start=1 db_xref=GI:21230205 db_xref=GeneID:1001369 gene=lpxC locus_tag=XCC0731 note='zinc-dependent; catalyzes the deacetylation of UDP-(3-O-acyl)-N-acetylglucosamine to UDP-3-O-(3-hydroxytetradecanoyl)-glucosamine in the second step of lipid A biosynthesis' product='UDP-3-O-[3-hydroxymyristoyl] N-acetylglucosamine deacetylase' protein_id=NP_636122.1 transl_table=11
NC_003902	GenBank	CDS	878088	878540	+	-1	.	codon_start=1 db_xref=GI:21230206 db_xref=GeneID:1001366 locus_tag=XCC0732 product='hypothetical protein' protein_id=NP_636123.1 transl_table=11
NC_003902	GenBank	CDS	878541	879485	+	1	.	codon_start=1 db_xref=GI:21230207 db_xref=GeneID:1001373 locus_tag=XCC0733 product=peptidase protein_id=NP_636124.1 transl_table=11
NC_003902	GenBank	CDS	879643	882381	+	1	.	codon_start=1 db_xref=GI:21230208 db_xref=GeneID:1001368 gene=secA gene_synonym='azi; div' locus_tag=XCC0734 note='functions in protein export; can interact with acidic membrane phospholipids and the SecYEG protein complex; binds to preproteins; binds to ATP and undergoes a conformational change to promote membrane insertion of SecA/bound preprotein; ATP hydrolysis appears to drive release of the…
NC_003902	GenBank	CDS	882851	883219	+	1	.	codon_start=1 db_xref=GI:21230209 db_xref=GeneID:1001371 locus_tag=XCC0735 product='hypothetical protein' protein_id=NP_636126.1 transl_table=11
NC_003902	GenBank	CDS	883400	884347	+	1	.	codon_start=1 db_xref=GI:21230210 db_xref=GeneID:998171 locus_tag=XCC0736 product='hypothetical protein' protein_id=NP_636127.1 transl_table=11
NC_003902	GenBank	CDS	884335	884781	+	1	.	codon_start=1 db_xref=GI:21230211 db_xref=GeneID:1001364 locus_tag=XCC0737 product='hypothetical protein' protein_id=NP_636128.1 transl_table=11
NC_003902	GenBank	CDS	885119	885838	+	-1	.	codon_start=1 db_xref=GI:21230212 db_xref=GeneID:998113 locus_tag=XCC0738 product='hypothetical protein' protein_id=NP_636129.1 transl_table=11
NC_003902	GenBank	CDS	885871	886698	+	-1	.	codon_start=1 db_xref=GI:21230213 db_xref=GeneID:1001372 gene=metF locus_tag=XCC0739 product='5,10-methylenetetrahydrofolate reductase' protein_id=NP_636130.1 transl_table=11
NC_003902	GenBank	CDS	886797	888095	+	-1	.	codon_start=1 db_xref=GI:21230214 db_xref=GeneID:998972 locus_tag=XCC0740 product='hypothetical protein' protein_id=NP_636131.1 transl_table=11
NC_003902	GenBank	CDS	888257	888496	+	1	.	codon_start=1 db_xref=GI:21230215 db_xref=GeneID:999551 locus_tag=XCC0741 product='hypothetical protein' protein_id=NP_636132.1 transl_table=11
NC_003902	GenBank	CDS	889187	890164	+	1	.	codon_start=1 db_xref=GI:21230216 db_xref=GeneID:1001370 locus_tag=XCC0742 product='quinone reductase' protein_id=NP_636133.1 transl_table=11
NC_003902	GenBank	CDS	890463	890936	+	-1	.	codon_start=1 db_xref=GI:21230217 db_xref=GeneID:999559 locus_tag=XCC0743 product='hypothetical protein' protein_id=NP_636134.1 transl_table=11
NC_003902	GenBank	CDS	891172	892107	+	1	.	codon_start=1 db_xref=GI:21230218 db_xref=GeneID:1001377 gene=dgd locus_tag=XCC0744 product='D-galactose 1-dehydrogenase' protein_id=NP_636135.1 transl_table=11
NC_003902	GenBank	CDS	892228	892986	+	-1	.	codon_start=1 db_xref=GI:21230219 db_xref=GeneID:1001376 locus_tag=XCC0745 product='hypothetical protein' protein_id=NP_636136.1 transl_table=11
NC_003902	GenBank	CDS	893014	893214	+	-1	.	codon_start=1 db_xref=GI:21230220 db_xref=GeneID:1001380 locus_tag=XCC0746 product='hypothetical protein' protein_id=NP_636137.1 transl_table=11
NC_003902	GenBank	CDS	893187	893774	+	-1	.	codon_start=1 db_xref=GI:21230221 db_xref=GeneID:1001379 locus_tag=XCC0747 product='phosphoglycerate mutase' protein_id=NP_636138.1 transl_table=11
NC_003902	GenBank	CDS	894341	895768	+	-1	.	codon_start=1 db_xref=GI:21230222 db_xref=GeneID:1001375 gene=amy locus_tag=XCC0748 product=alpha-amylase protein_id=NP_636139.1 transl_table=11
NC_003902	GenBank	CDS	896402	896947	+	1	.	codon_start=1 db_xref=GI:21230223 db_xref=GeneID:1001374 locus_tag=XCC0749 product='hypothetical protein' protein_id=NP_636140.1 transl_table=11
NC_003902	GenBank	CDS	897077	897694	+	1	.	codon_start=1 db_xref=GI:21230224 db_xref=GeneID:1001381 locus_tag=XCC0750 product='hypothetical protein' protein_id=NP_636141.1 transl_table=11
NC_003902	GenBank	CDS	897794	898084	+	-1	.	codon_start=1 db_xref=GI:21230225 db_xref=GeneID:999153 locus_tag=XCC0751 product='hypothetical protein' protein_id=NP_636142.1 transl_table=11
NC_003902	GenBank	CDS	898707	900149	+	-1	.	EC_number=3.3.1.1 codon_start=1 db_xref=GI:21230226 db_xref=GeneID:1001384 gene=sahH locus_tag=XCC0752 note='catalyzes the formation of L-homocysteine from S-adenosyl-L-homocysteine' product='S-adenosyl-L-homocysteine hydrolase' protein_id=NP_636143.1 transl_table=11
NC_003902	GenBank	CDS	900417	902957	+	1	.	codon_start=1 db_xref=GI:21230227 db_xref=GeneID:998132 locus_tag=XCC0753 product='hypothetical protein' protein_id=NP_636144.1 transl_table=11
NC_003902	GenBank	CDS	903146	905860	+	1	.	EC_number=4.1.1.31 codon_start=1 db_xref=GI:21230228 db_xref=GeneID:1001383 gene=ppc locus_tag=XCC0754 note='catalyzes the formation of oxaloacetate from phosphoenolpyruvate' product='phosphoenolpyruvate carboxylase' protein_id=NP_636145.1 transl_table=11
NC_003902	GenBank	CDS	905818	906513	+	1	.	codon_start=1 db_xref=GI:21230229 db_xref=GeneID:1001378 locus_tag=XCC0755 product='TetR/AcrR family transcriptional regulator' protein_id=NP_636146.1 transl_table=11
NC_003902	GenBank	CDS	906510	907553	+	1	.	codon_start=1 db_xref=GI:21230230 db_xref=GeneID:999938 locus_tag=XCC0756 product='hypothetical protein' protein_id=NP_636147.1 transl_table=11
NC_003902	GenBank	CDS	907550	909613	+	1	.	codon_start=1 db_xref=GI:21230231 db_xref=GeneID:998203 locus_tag=XCC0757 product='hypothetical protein' protein_id=NP_636148.1 transl_table=11
NC_003902	GenBank	CDS	909799	911010	+	1	.	codon_start=1 db_xref=GI:77747768 db_xref=GeneID:1001385 locus_tag=XCC0758 product='hypothetical protein' protein_id=NP_636149.2 transl_table=11
NC_003902	GenBank	CDS	911916	914687	+	1	.	codon_start=1 db_xref=GI:77747769 db_xref=GeneID:998981 gene=cirA locus_tag=XCC0759 product='TonB-dependent receptor' protein_id=NP_636150.2 transl_table=11
NC_003902	GenBank	CDS	914677	916008	+	1	.	codon_start=1 db_xref=GI:21230234 db_xref=GeneID:1001386 gene=appA locus_tag=XCC0760 product='phosphoanhydride phosphohydrolase' protein_id=NP_636151.1 transl_table=11
NC_003902	GenBank	CDS	916971	918182	+	-1	.	EC_number=2.5.1.6 codon_start=1 db_xref=GI:21230235 db_xref=GeneID:1001382 gene=metK locus_tag=XCC0761 note='methionine adenosyltransferase; catalyzes the formation of S-adenosylmethionine from methionine and ATP; methionine adenosyltransferase' product='S-adenosylmethionine synthetase' protein_id=NP_636152.1 transl_table=11
NC_003902	GenBank	CDS	918417	919508	+	1	.	codon_start=1 db_xref=GI:21230236 db_xref=GeneID:998262 locus_tag=XCC0762 product='hypothetical protein' protein_id=NP_636153.1 transl_table=11
NC_003902	GenBank	CDS	919670	920668	+	-1	.	codon_start=1 db_xref=GI:21230237 db_xref=GeneID:1001389 locus_tag=XCC0763 product='hypothetical protein' protein_id=NP_636154.1 transl_table=11
NC_003902	GenBank	CDS	921280	922236	+	-1	.	codon_start=1 db_xref=GI:21230238 db_xref=GeneID:1001387 gene=rbsK locus_tag=XCC0764 product=ribokinase protein_id=NP_636155.1 transl_table=11
NC_003902	GenBank	CDS	922317	923615	+	-1	.	codon_start=1 db_xref=GI:21230239 db_xref=GeneID:1001392 gene=yeiM locus_tag=XCC0765 product='nucleoside transporter' protein_id=NP_636156.1 transl_table=11
NC_003902	GenBank	CDS	924212	925180	+	1	.	codon_start=1 db_xref=GI:21230240 db_xref=GeneID:1001388 locus_tag=XCC0766 product='voltage-gated potassium channel beta subunit' protein_id=NP_636157.1 transl_table=11
NC_003902	GenBank	CDS	925653	925898	+	1	.	codon_start=1 db_xref=GI:21230241 db_xref=GeneID:999158 locus_tag=XCC0767 product='hypothetical protein' protein_id=NP_636158.1 transl_table=11
NC_003902	GenBank	CDS	926044	928275	+	1	.	codon_start=1 db_xref=GI:21230242 db_xref=GeneID:999131 gene=phuR locus_tag=XCC0768 product='outer membrane hemin receptor' protein_id=NP_636159.1 transl_table=11
NC_003902	GenBank	CDS	928281	928922	+	1	.	codon_start=1 db_xref=GI:21230243 db_xref=GeneID:998660 locus_tag=XCC0769 product='hypothetical protein' protein_id=NP_636160.1 transl_table=11
NC_003902	GenBank	CDS	928951	929874	+	1	.	codon_start=1 db_xref=GI:77747770 db_xref=GeneID:1001391 locus_tag=XCC0770 product='hypothetical protein' protein_id=NP_636161.2 transl_table=11
NC_003902	GenBank	CDS	930425	930778	+	-1	.	codon_start=1 db_xref=GI:21230245 db_xref=GeneID:1001395 locus_tag=XCC0771 product='hypothetical protein' protein_id=NP_636162.1 transl_table=11
NC_003902	GenBank	CDS	930867	931748	+	-1	.	codon_start=1 db_xref=GI:21230246 db_xref=GeneID:1001394 gene=nrtB locus_tag=XCC0772 product=permease protein_id=NP_636163.1 transl_table=11
NC_003902	GenBank	CDS	931745	932584	+	-1	.	codon_start=1 db_xref=GI:21230247 db_xref=GeneID:1001390 gene=nrtCD locus_tag=XCC0773 product='ABC transporter ATP-binding protein' protein_id=NP_636164.1 transl_table=11
NC_003902	GenBank	CDS	932588	933631	+	-1	.	codon_start=1 db_xref=GI:21230248 db_xref=GeneID:999151 locus_tag=XCC0774 product='ABC transporter substrate binding protein' protein_id=NP_636165.1 transl_table=11
NC_003902	GenBank	CDS	933677	934579	+	-1	.	codon_start=1 db_xref=GI:21230249 db_xref=GeneID:998157 gene=tauD locus_tag=XCC0775 product='taurine dioxygenase' protein_id=NP_636166.1 transl_table=11
NC_003902	GenBank	CDS	934750	937233	+	-1	.	codon_start=1 db_xref=GI:21230250 db_xref=GeneID:1001398 locus_tag=XCC0776 product=oxidoreductase protein_id=NP_636167.1 transl_table=11
NC_003902	GenBank	CDS	937230	937832	+	-1	.	codon_start=1 db_xref=GI:21230251 db_xref=GeneID:1001397 gene=ftsE locus_tag=XCC0777 product='ABC transporter ATP-binding protein' protein_id=NP_636168.1 transl_table=11
NC_003902	GenBank	CDS	937987	938610	+	1	.	codon_start=1 db_xref=GI:21230252 db_xref=GeneID:998395 gene=tesA locus_tag=XCC0778 product='acyl-CoA thioesterase' protein_id=NP_636169.1 transl_table=11
NC_003902	GenBank	CDS	938677	939423	+	1	.	codon_start=1 db_xref=GI:21230253 db_xref=GeneID:1001393 gene=colR locus_tag=XCC0779 product='two-component system regulatory protein' protein_id=NP_636170.1 transl_table=11
NC_003902	GenBank	CDS	939565	940836	+	1	.	codon_start=1 db_xref=GI:21230254 db_xref=GeneID:999070 gene=colS locus_tag=XCC0780 product='two-component system sensor protein' protein_id=NP_636171.1 transl_table=11
NC_003902	GenBank	CDS	941216	941917	+	-1	.	codon_start=1 db_xref=GI:21230255 db_xref=GeneID:999182 locus_tag=XCC0781 product='hypothetical protein' protein_id=NP_636172.1 transl_table=11
NC_003902	GenBank	CDS	942102	942482	+	1	.	codon_start=1 db_xref=GI:21230256 db_xref=GeneID:999818 gene=dgkA locus_tag=XCC0782 product='diacylglycerol kinase' protein_id=NP_636173.1 transl_table=11
NC_003902	GenBank	CDS	942599	943219	+	1	.	codon_start=1 db_xref=GI:21230257 db_xref=GeneID:999317 locus_tag=XCC0783 product='hypothetical protein' protein_id=NP_636174.1 transl_table=11
NC_003902	GenBank	CDS	943560	944477	+	1	.	codon_start=1 db_xref=GI:21230258 db_xref=GeneID:999105 locus_tag=XCC0784 product='glycine rich protein' protein_id=NP_636175.1 transl_table=11
NC_003902	GenBank	CDS	944474	944968	+	1	.	codon_start=1 db_xref=GI:21230259 db_xref=GeneID:999142 locus_tag=XCC0785 product='hypothetical protein' protein_id=NP_636176.1 transl_table=11
NC_003902	GenBank	CDS	945023	945913	+	1	.	codon_start=1 db_xref=GI:21230260 db_xref=GeneID:1001396 gene=lgt locus_tag=XCC0786 note='transfers the N-acyl diglyceride moiety to the prospective N-terminal cysteine in prolipoprotein' product='prolipoprotein diacylglyceryl transferase' protein_id=NP_636177.1 transl_table=11
NC_003902	GenBank	CDS	945910	946704	+	1	.	EC_number=2.1.1.45 codon_start=1 db_xref=GI:21230261 db_xref=GeneID:1001402 gene=thyA locus_tag=XCC0787 note='ThyA; catalyzes formation of dTMP and 7,8-dihydrofolate from 5,10-methylenetetrahydrofolate and dUMP; involved in deoxyribonucleotide biosynthesis; there are 2 copies in some Bacilli, one of which appears to be phage-derived' product='thymidylate synthase' protein_id=NP_636178.1 transl_ta…
NC_003902	GenBank	CDS	946777	947271	+	1	.	codon_start=1 db_xref=GI:21230262 db_xref=GeneID:998971 gene=folA locus_tag=XCC0788 product='dihydrofolate reductase type III' protein_id=NP_636179.1 transl_table=11
NC_003902	GenBank	CDS	947317	948291	+	-1	.	EC_number=3.6.1.41 codon_start=1 db_xref=GI:21230263 db_xref=GeneID:1001401 gene=apaH locus_tag=XCC0789 note='hydrolyzes P(1),P(4)-bis(5'-adenosyl) tetraphosphate to form 2 ADP' product='diadenosine tetraphosphatase' protein_id=NP_636180.1 transl_table=11
NC_003902	GenBank	CDS	948320	948703	+	-1	.	codon_start=1 db_xref=GI:21230264 db_xref=GeneID:998154 gene=apaG locus_tag=XCC0790 note='protein associated with Co2+ and Mg2+ efflux' product='ApaG protein' protein_id=NP_636181.1 transl_table=11
NC_003902	GenBank	CDS	948781	949569	+	-1	.	codon_start=1 db_xref=GI:21230265 db_xref=GeneID:1001400 gene=ksgA locus_tag=XCC0791 note='catalyzes the transfer of a total of four methyl groups from S-adenosyl-l-methionine (S-AdoMet) to two adjacent adenosine bases A1518 and A1519 in 16S rRNA; mutations in ksgA causes resistance to the translation initiation inhibitor kasugamycin' product='dimethyladenosine transferase' protein_id=NP_636182.1…
NC_003902	GenBank	CDS	950136	951104	+	-1	.	EC_number=1.1.1.262 codon_start=1 db_xref=GI:21230266 db_xref=GeneID:1001399 gene=pdxA locus_tag=XCC0792 note='catalyzes oxidation of 4-(phosphohydroxy)-L-threonine into 2-amino-3-oxo-4-(phosphohydroxy)butyric acid which decarboxylates to form 1-amino-3-(phosphohydroxy)propan-2-one (3-amino-2-oxopropyl phosphate)' product='4-hydroxythreonine-4-phosphate dehydrogenase' protein_id=NP_636183.1 trans…
NC_003902	GenBank	CDS	951109	952500	+	-1	.	codon_start=1 db_xref=GI:21230267 db_xref=GeneID:998480 gene=surA locus_tag=XCC0793 product='peptidyl-prolyl cis-trans isomerase' protein_id=NP_636184.1 transl_table=11
NC_003902	GenBank	CDS	952497	954926	+	-1	.	codon_start=1 db_xref=GI:21230268 db_xref=GeneID:1001404 gene=ostA locus_tag=XCC0794 note='determines N-hexane tolerance and is involved in outer membrane permeability' product='organic solvent tolerance protein' protein_id=NP_636185.1 transl_table=11
NC_003902	GenBank	CDS	955057	955965	+	-1	.	codon_start=1 db_xref=GI:21230269 db_xref=GeneID:1001408 locus_tag=XCC0795 product='acetoin utilization family protein' protein_id=NP_636186.1 transl_table=11
NC_003902	GenBank	CDS	956004	956561	+	-1	.	codon_start=1 db_xref=GI:21230270 db_xref=GeneID:1001405 locus_tag=XCC0796 product='hypothetical protein' protein_id=NP_636187.1 transl_table=11
NC_003902	GenBank	CDS	956563	957141	+	-1	.	codon_start=1 db_xref=GI:21230271 db_xref=GeneID:1001407 locus_tag=XCC0797 product='hypothetical protein' protein_id=NP_636188.1 transl_table=11
NC_003902	GenBank	CDS	957333	958541	+	1	.	codon_start=1 db_xref=GI:21230272 db_xref=GeneID:1001403 gene=ubiH locus_tag=XCC0798 note='Oxygenase that introduces the hydroxyl group at carbon four of 2-octaprenyl-6-methoxyphenol resulting in the formation of 2-octaprenyl-6-methoxy-1,4-benzoquinone' product='2-octaprenyl-6-methoxyphenyl hydroxylase' protein_id=NP_636189.1 transl_table=11
NC_003902	GenBank	CDS	958538	959719	+	1	.	codon_start=1 db_xref=GI:21230273 db_xref=GeneID:1001132 gene=visC locus_tag=XCC0799 note='catalyzes the formation of 2-octaprenyl-3-methyl-5-hydroxy-6-methoxy-1,4-benzoquinol from 2-octaprenyl-3-methyl-6-methoxy-1,4-benzoquinol' product='2-octaprenyl-3-methyl-6-methoxy-1,4-benzoquinol hydroxylase' protein_id=NP_636190.1 transl_table=11
NC_003902	GenBank	CDS	959822	960538	+	1	.	codon_start=1 db_xref=GI:21230274 db_xref=GeneID:1001409 locus_tag=XCC0800 product=hydrolase protein_id=NP_636191.1 transl_table=11
NC_003902	GenBank	CDS	960653	961084	+	1	.	codon_start=1 db_xref=GI:21230275 db_xref=GeneID:999183 locus_tag=XCC0801 product='hypothetical protein' protein_id=NP_636192.1 transl_table=11
NC_003902	GenBank	CDS	961133	962227	+	1	.	codon_start=1 db_xref=GI:21230276 db_xref=GeneID:1001410 locus_tag=XCC0802 product='hypothetical protein' protein_id=NP_636193.1 transl_table=11
NC_003902	GenBank	CDS	962402	963076	+	-1	.	codon_start=1 db_xref=GI:21230277 db_xref=GeneID:999272 gene=vanR locus_tag=XCC0803 product='GntR family transcriptional regulator' protein_id=NP_636194.1 transl_table=11
NC_003902	GenBank	CDS	963313	964212	+	1	.	codon_start=1 db_xref=GI:21230278 db_xref=GeneID:1001406 gene=pcaH locus_tag=XCC0804 note='extradiol catechol dioxygenase that catalyzes the oxidative cleavage of substituted catechols; part of the bacterial aromatic compound degradation pathway' product='protocatechuate 4,5-dioxygenase subunit beta' protein_id=NP_636195.1 transl_table=11
NC_003902	GenBank	CDS	964222	964581	+	1	.	codon_start=1 db_xref=GI:21230279 db_xref=GeneID:1001412 gene=ligA locus_tag=XCC0805 note='extradiol catechol dioxygenase that catalyzes the oxidative cleavage of substituted catechols; part of the bacterial aromatic compound degradation pathway' product='protocatechuate 4,5-dioxygenase subunit alpha' protein_id=NP_636196.1 transl_table=11
NC_003902	GenBank	CDS	964654	965655	+	1	.	codon_start=1 db_xref=GI:21230280 db_xref=GeneID:999204 gene=pcaQ locus_tag=XCC0806 product='transcriptional regulator' protein_id=NP_636197.1 transl_table=11
NC_003902	GenBank	CDS	965987	967465	+	-1	.	EC_number=2.3.1.86 codon_start=1 db_xref=GI:21230281 db_xref=GeneID:998184 locus_tag=XCC0807 note='activates fatty acids by binding to coenzyme A' product='acyl-CoA synthetase' protein_id=NP_636198.1 transl_table=11
NC_003902	GenBank	CDS	967681	968010	+	-1	.	codon_start=1 db_xref=GI:21230282 db_xref=GeneID:998297 locus_tag=XCC0808 product='hypothetical protein' protein_id=NP_636199.1 transl_table=11
NC_003902	GenBank	CDS	967995	969149	+	-1	.	codon_start=1 db_xref=GI:21230283 db_xref=GeneID:1000903 gene=badH locus_tag=XCC0809 product='aldehyde dehydrogenase' protein_id=NP_636200.1 transl_table=11
NC_003902	GenBank	CDS	969236	970063	+	-1	.	EC_number=4.2.1.17 codon_start=1 db_xref=GI:21230284 db_xref=GeneID:999121 gene=fadB locus_tag=XCC0810 note='catalyzes the conversion of feruloyl-CoA to vanillin and acetyl-CoA' product='p-hydroxycinnamoyl CoA hydratase/lyase' protein_id=NP_636201.1 transl_table=11
NC_003902	GenBank	CDS	970097	970567	+	-1	.	codon_start=1 db_xref=GI:21230285 db_xref=GeneID:1000493 locus_tag=XCC0811 product='MarR family transcriptional regulator' protein_id=NP_636202.1 transl_table=11
NC_003902	GenBank	CDS	970712	971170	+	-1	.	codon_start=1 db_xref=GI:21230286 db_xref=GeneID:1001414 locus_tag=XCC0812 product='hypothetical protein' protein_id=NP_636203.1 transl_table=11
NC_003902	GenBank	CDS	971338	972090	+	-1	.	codon_start=1 db_xref=GI:21230287 db_xref=GeneID:1001418 locus_tag=XCC0813 product='hypothetical protein' protein_id=NP_636204.1 transl_table=11
NC_003902	GenBank	CDS	972142	973095	+	-1	.	codon_start=1 db_xref=GI:21230288 db_xref=GeneID:1001415 locus_tag=XCC0814 product=gluconolactonase protein_id=NP_636205.1 transl_table=11
NC_003902	GenBank	CDS	973127	974278	+	1	.	codon_start=1 db_xref=GI:21230289 db_xref=GeneID:1001417 gene=gfo locus_tag=XCC0815 product='glucose-fructose oxidoreductase' protein_id=NP_636206.1 transl_table=11
NC_003902	GenBank	CDS	974546	975589	+	-1	.	codon_start=1 db_xref=GI:21230290 db_xref=GeneID:1000552 locus_tag=XCC0816 product='RNA 2'-O-ribose methyltransferase' protein_id=NP_636207.1 transl_table=11
NC_003902	GenBank	CDS	975611	976171	+	-1	.	codon_start=1 db_xref=GI:21230291 db_xref=GeneID:1001413 locus_tag=XCC0817 product='hypothetical protein' protein_id=NP_636208.1 transl_table=11
NC_003902	GenBank	CDS	976642	977010	+	-1	.	codon_start=1 db_xref=GI:21230292 db_xref=GeneID:998234 locus_tag=XCC0818 product='hypothetical protein' protein_id=NP_636209.1 transl_table=11
NC_003902	GenBank	CDS	977063	977992	+	-1	.	codon_start=1 db_xref=GI:21230293 db_xref=GeneID:998192 locus_tag=XCC0819 product='hypothetical protein' protein_id=NP_636210.1 transl_table=11
NC_003902	GenBank	CDS	978118	978861	+	-1	.	codon_start=1 db_xref=GI:21230294 db_xref=GeneID:1001421 locus_tag=XCC0820 product='transcriptional regulator' protein_id=NP_636211.1 transl_table=11
NC_003902	GenBank	CDS	978905	980644	+	-1	.	EC_number=6.1.1.18 codon_start=1 db_xref=GI:21230295 db_xref=GeneID:1001420 gene=glnS locus_tag=XCC0821 note='catalyzes a two-step reaction, first charging a glutamine molecule by linking its carboxyl group to the alpha-phosphate of ATP, followed by transfer of the aminoacyl-adenylate to its tRNA' product='glutaminyl-tRNA synthetase' protein_id=NP_636212.1 transl_table=11
NC_003902	GenBank	CDS	980874	981515	+	1	.	codon_start=1 db_xref=GI:21230296 db_xref=GeneID:1000549 gene=gst locus_tag=XCC0822 product='glutathione S-transferase' protein_id=NP_636213.1 transl_table=11
NC_003902	GenBank	CDS	981406	981747	+	1	.	codon_start=1 db_xref=GI:21230297 db_xref=GeneID:1001416 locus_tag=XCC0823 product='hypothetical protein' protein_id=NP_636214.1 transl_table=11
NC_003902	GenBank	CDS	981881	982345	+	-1	.	codon_start=1 db_xref=GI:21230298 db_xref=GeneID:1001422 locus_tag=XCC0824 product='two-component system regulatory protein' protein_id=NP_636215.1 transl_table=11
NC_003902	GenBank	CDS	982342	984252	+	-1	.	codon_start=1 db_xref=GI:21230299 db_xref=GeneID:1001134 gene=torS locus_tag=XCC0825 product='two-component system sensor protein' protein_id=NP_636216.1 transl_table=11
NC_003902	GenBank	CDS	984249	984956	+	-1	.	codon_start=1 db_xref=GI:21230300 db_xref=GeneID:998678 locus_tag=XCC0826 product='two-component system regulatory protein' protein_id=NP_636217.1 transl_table=11
NC_003902	GenBank	CDS	985081	985605	+	1	.	codon_start=1 db_xref=GI:21230301 db_xref=GeneID:998467 locus_tag=XCC0827 product='hypothetical protein' protein_id=NP_636218.1 transl_table=11
NC_003902	GenBank	CDS	985689	986339	+	1	.	EC_number=1.8.4.11 codon_start=1 db_xref=GI:21230302 db_xref=GeneID:1000769 gene=pms locus_tag=XCC0828 note='this stereospecific enzymes reduces the S isomer of methionine sulfoxide while MsrB reduces the R form; provides protection against oxidative stress' product='methionine sulfoxide reductase A' protein_id=NP_636219.1 transl_table=11
NC_003902	GenBank	CDS	986864	987433	+	-1	.	codon_start=1 db_xref=GI:21230303 db_xref=GeneID:1001125 locus_tag=XCC0829 product='hypothetical protein' protein_id=NP_636220.1 transl_table=11
NC_003902	GenBank	CDS	987710	988678	+	-1	.	codon_start=1 db_xref=GI:21230304 db_xref=GeneID:1001419 gene=talB locus_tag=XCC0830 note='Maintains the balance of metabolites in the pentose-phosphate pathway' product='transaldolase B' protein_id=NP_636221.1 transl_table=11
NC_003902	GenBank	CDS	988741	989172	+	-1	.	codon_start=1 db_xref=GI:77747771 db_xref=GeneID:999095 gene=rnk locus_tag=XCC0831 product='regulator of nucleoside diphosphate kinase' protein_id=NP_636222.2 transl_table=11
NC_003902	GenBank	CDS	989401	990342	+	-1	.	codon_start=1 db_xref=GI:21230306 db_xref=GeneID:1001424 gene=oxyR locus_tag=XCC0832 product='oxidative stress transcriptional regulator' protein_id=NP_636223.1 transl_table=11
NC_003902	GenBank	CDS	990433	992022	+	-1	.	codon_start=1 db_xref=GI:21230307 db_xref=GeneID:1001428 gene=ahpF locus_tag=XCC0833 product='alkyl hydroperoxide reductase' protein_id=NP_636224.1 transl_table=11
NC_003902	GenBank	CDS	992212	992775	+	-1	.	codon_start=1 db_xref=GI:21230308 db_xref=GeneID:1001425 gene=ahpC locus_tag=XCC0834 product='alkyl hydroperoxide reductase' protein_id=NP_636225.1 transl_table=11
NC_003902	GenBank	CDS	992975	993826	+	1	.	codon_start=1 db_xref=GI:21230309 db_xref=GeneID:1001427 gene=hemK locus_tag=XCC0835 product='protoporphyrinogen oxidase' protein_id=NP_636226.1 transl_table=11
NC_003902	GenBank	CDS	994001	994942	+	1	.	codon_start=1 db_xref=GI:21230310 db_xref=GeneID:1001423 gene=pip locus_tag=XCC0836 product='proline iminopeptidase chain A' protein_id=NP_636227.1 transl_table=11
NC_003902	GenBank	CDS	995188	995979	+	-1	.	codon_start=1 db_xref=GI:21230311 db_xref=GeneID:1001429 locus_tag=XCC0837 product='hypothetical protein' protein_id=NP_636228.1 transl_table=11
NC_003902	GenBank	CDS	995960	996619	+	-1	.	codon_start=1 db_xref=GI:21230312 db_xref=GeneID:1001129 locus_tag=XCC0838 product='MutT-like protein' protein_id=NP_636229.1 transl_table=11
NC_003902	GenBank	CDS	996508	997506	+	-1	.	codon_start=1 db_xref=GI:21230313 db_xref=GeneID:998300 gene=exo locus_tag=XCC0839 product='exodeoxyribonuclease IX' protein_id=NP_636230.1 transl_table=11
NC_003902	GenBank	CDS	997503	998078	+	-1	.	codon_start=1 db_xref=GI:21230314 db_xref=GeneID:1001123 locus_tag=XCC0840 product='hypothetical protein' protein_id=NP_636231.1 transl_table=11
NC_003902	GenBank	CDS	998209	1000422	+	1	.	codon_start=1 db_xref=GI:21230315 db_xref=GeneID:999222 locus_tag=XCC0841 product='hypothetical protein' protein_id=NP_636232.1 transl_table=11
NC_003902	GenBank	CDS	1000644	1002992	+	1	.	codon_start=1 db_xref=GI:77747772 db_xref=GeneID:998251 locus_tag=XCC0842 product='hypothetical protein' protein_id=NP_636233.2 transl_table=11
NC_003902	GenBank	CDS	1003334	1004197	+	-1	.	codon_start=1 db_xref=GI:21230317 db_xref=GeneID:1001426 locus_tag=XCC0843 product=hydrolase protein_id=NP_636234.1 transl_table=11
NC_003902	GenBank	CDS	1004338	1004997	+	1	.	codon_start=1 db_xref=GI:21230318 db_xref=GeneID:1001131 locus_tag=XCC0844 product='transcriptional regulator' protein_id=NP_636235.1 transl_table=11
NC_003902	GenBank	CDS	1005926	1006405	+	-1	.	codon_start=1 db_xref=GI:77747773 db_xref=GeneID:1001431 locus_tag=XCC0845 product='hypothetical protein' protein_id=NP_636236.2 transl_table=11
NC_003902	GenBank	CDS	1006411	1006764	+	-1	.	codon_start=1 db_xref=GI:21230320 db_xref=GeneID:1001435 locus_tag=XCC0846 product='hypothetical protein' protein_id=NP_636237.1 transl_table=11
NC_003902	GenBank	CDS	1006761	1007453	+	-1	.	EC_number=2.7.7.6 codon_start=1 db_xref=GI:21230321 db_xref=GeneID:1001432 locus_tag=XCC0847 note='DNA-dependent RNA polymerase catalyzes the transcription of DNA into RNA using the four ribonucleoside triphosphates as substrates' product='RNA polymerase factor sigma-70' protein_id=NP_636238.1 transl_table=11
NC_003902	GenBank	CDS	1007675	1008094	+	-1	.	codon_start=1 db_xref=GI:21230322 db_xref=GeneID:1001434 locus_tag=XCC0848 product='hypothetical protein' protein_id=NP_636239.1 transl_table=11
NC_003902	GenBank	CDS	1008268	1008822	+	1	.	codon_start=1 db_xref=GI:21230323 db_xref=GeneID:1001430 locus_tag=XCC0849 product='hypothetical protein' protein_id=NP_636240.1 transl_table=11
NC_003902	GenBank	CDS	1008887	1009972	+	1	.	EC_number=2.6.1.42 codon_start=1 db_xref=GI:21230324 db_xref=GeneID:1001436 gene=ilvE locus_tag=XCC0850 note='catalyzes the transamination of the branched-chain amino acids to their respective alpha-keto acids' product='branched-chain amino acid aminotransferase' protein_id=NP_636241.1 transl_table=11
NC_003902	GenBank	CDS	1010286	1012028	+	1	.	codon_start=1 db_xref=GI:21230325 db_xref=GeneID:998131 locus_tag=XCC0851 product='extracellular protease' protein_id=NP_636242.1 transl_table=11
NC_003902	GenBank	CDS	1012120	1013676	+	1	.	codon_start=1 db_xref=GI:21230326 db_xref=GeneID:1001124 locus_tag=XCC0852 product='extracellular protease' protein_id=NP_636243.1 transl_table=11
NC_003902	GenBank	CDS	1012265	1012678	+	1	.	codon_start=1 db_xref=GI:21230327 db_xref=GeneID:998704 locus_tag=XCC0853 product='extracellular protease' protein_id=NP_636244.1 transl_table=11
NC_003902	GenBank	CDS	1014003	1015700	+	1	.	codon_start=1 db_xref=GI:77747774 db_xref=GeneID:998097 locus_tag=XCC0854 product='extracellular protease' protein_id=NP_636245.2 transl_table=11
NC_003902	GenBank	CDS	1015826	1016299	+	-1	.	codon_start=1 db_xref=GI:21230329 db_xref=GeneID:998683 locus_tag=XCC0855 product='transcriptional regulator' protein_id=NP_636246.1 transl_table=11
NC_003902	GenBank	CDS	1016303	1016788	+	-1	.	codon_start=1 db_xref=GI:21230330 db_xref=GeneID:1001433 gene=aspG locus_tag=XCC0856 product=asparaginase protein_id=NP_636247.1 transl_table=11
NC_003902	GenBank	CDS	1017204	1018421	+	1	.	codon_start=1 db_xref=GI:21230331 db_xref=GeneID:999960 locus_tag=XCC0857 product=xylanase protein_id=NP_636248.1 transl_table=11
NC_003902	GenBank	CDS	1018557	1018901	+	-1	.	codon_start=1 db_xref=GI:21230332 db_xref=GeneID:1001438 locus_tag=XCC0858 product='hypothetical protein' protein_id=NP_636249.1 transl_table=11
NC_003902	GenBank	CDS	1018898	1019494	+	-1	.	codon_start=1 db_xref=GI:21230333 db_xref=GeneID:1001441 locus_tag=XCC0859 product='tryptophan repressor binding protein' protein_id=NP_636250.1 transl_table=11
NC_003902	GenBank	CDS	1019607	1020884	+	1	.	codon_start=1 db_xref=GI:21230334 db_xref=GeneID:1001439 gene=rbn locus_tag=XCC0860 note='RNase BN; required for 3' maturation of certain phage T4-encoded tRNAs; forms a dimer; specific for immature tRNA substrates containing incorrect residues within the universal CCA sequence; 3' to 5' exoribonuclease; this protein contains a C-terminal extension of unknown function' product='ribonuclease BN/un…
NC_003902	GenBank	CDS	1020881	1021495	+	1	.	codon_start=1 db_xref=GI:21230335 db_xref=GeneID:999081 gene=yneN locus_tag=XCC0861 product=thioredoxin protein_id=NP_636252.1 transl_table=11
NC_003902	GenBank	CDS	1021495	1021761	+	1	.	codon_start=1 db_xref=GI:21230336 db_xref=GeneID:1001437 gene=acyP locus_tag=XCC0862 note='catalyzes the hydrolysis of acylphosphate' product=acylphosphatase protein_id=NP_636253.1 transl_table=11
NC_003902	GenBank	CDS	1021849	1023072	+	1	.	codon_start=1 db_xref=GI:21230337 db_xref=GeneID:998671 locus_tag=XCC0863 product='hypothetical protein' protein_id=NP_636254.1 transl_table=11
NC_003902	GenBank	CDS	1023054	1023836	+	-1	.	codon_start=1 db_xref=GI:21230338 db_xref=GeneID:999840 locus_tag=XCC0864 product='transcriptional regulator' protein_id=NP_636255.1 transl_table=11
NC_003902	GenBank	CDS	1023867	1024385	+	-1	.	codon_start=1 db_xref=GI:21230339 db_xref=GeneID:1001444 gene=moaB locus_tag=XCC0865 product='molybdopterin biosynthesis protein B' protein_id=NP_636256.1 transl_table=11
NC_003902	GenBank	CDS	1024997	1026703	+	-1	.	codon_start=1 db_xref=GI:21230340 db_xref=GeneID:999532 locus_tag=XCC0866 product='hypothetical protein' protein_id=NP_636257.1 transl_table=11
NC_003902	GenBank	CDS	1026700	1027785	+	-1	.	codon_start=1 db_xref=GI:21230341 db_xref=GeneID:1001443 gene=prfA locus_tag=XCC0867 note='recognizes the termination signals UAG and UAA during protein translation a specificity which is dependent on amino acid residues residing in loops of the L-shaped tRNA-like molecule of RF1; this protein is similar to release factor 2' product='peptide chain release factor 1' protein_id=NP_636258.1 transl_t…
NC_003902	GenBank	CDS	1027763	1029061	+	-1	.	codon_start=1 db_xref=GI:21230342 db_xref=GeneID:1000919 gene=hemA locus_tag=XCC0868 note='catalyzes the formation of glutamate-1-semialdehyde from glutamyl-tRNA(Glu) and NADPH; the second step of the pathway is catalyzed by glutamate-1-semialdehyde aminomutase which results in the formation of 5-aminolevulinic acid; functions in porphyrin (tetrapyrroles) biosynthesis; the crystal structure showe…
NC_003902	GenBank	CDS	1029127	1030815	+	1	.	codon_start=1 db_xref=GI:21230343 db_xref=GeneID:1001440 locus_tag=XCC0869 product='hypothetical protein' protein_id=NP_636260.1 transl_table=11
NC_003902	GenBank	CDS	1030812	1031468	+	1	.	codon_start=1 db_xref=GI:21230344 db_xref=GeneID:1000631 gene=lolB locus_tag=XCC0870 note='Incorporates lipoproteins in the outer membrane after they are released by the LolA protein' product='molecular chaperone LolB' protein_id=NP_636261.1 transl_table=11
NC_003902	GenBank	CDS	1031450	1032337	+	1	.	EC_number=2.7.1.148 codon_start=1 db_xref=GI:21230345 db_xref=GeneID:1001446 gene=ipk locus_tag=XCC0871 note='An essential enzyme in the nonmevalonate pathway of isopentenyl diphosphate and dimethylallyl diphosphate biosynthesis' product='4-diphosphocytidyl-2-C-methyl-D-erythritol kinase' protein_id=NP_636262.1 transl_table=11
NC_003902	GenBank	tRNA	1032341	1032417	+	1	.	db_xref=GeneID:1001449 locus_tag=XCC0872 note='Found by tRNAscan' product=tRNA-Gln
NC_003902	GenBank	CDS	1032602	1033561	+	1	.	EC_number=2.7.6.1 codon_start=1 db_xref=GI:21230346 db_xref=GeneID:1001448 gene=prsA locus_tag=XCC0873 note='catalyzes the formation of 5-phospho-alpha-D-ribose 1-phosphate from D-ribose 5-phosphate and ATP' product='ribose-phosphate pyrophosphokinase' protein_id=NP_636263.1 transl_table=11
NC_003902	GenBank	CDS	1033670	1034299	+	1	.	codon_start=1 db_xref=GI:21230347 db_xref=GeneID:1001445 gene=rplY locus_tag=XCC0874 note='the Ctc family of proteins consists of two types, one that contains the N-terminal ribosomal protein L25 domain only which in Escherichia coli binds the 5S rRNA while a subset of proteins contain a C-terminal extension that is involved in the stress response' product='50S ribosomal protein L25' protein_id=N…
NC_003902	GenBank	CDS	1034350	1034931	+	1	.	EC_number=3.1.1.29 codon_start=1 db_xref=GI:21230348 db_xref=GeneID:1001450 gene=pth locus_tag=XCC0875 note='Enables the recycling of peptidyl-tRNAs produced at termination of translation' product='peptidyl-tRNA hydrolase' protein_id=NP_636265.1 transl_table=11
NC_003902	GenBank	CDS	1035008	1036099	+	1	.	codon_start=1 db_xref=GI:21230349 db_xref=GeneID:999077 gene=ychF locus_tag=XCC0876 note='translation-associated GTPase; the crystal structure of the Haemophilus influenzae YchF protein showed similarity to the yeast structure (PDB: 1NI3); fluorescence spectroscopy revealed nucleic acid binding; the yeast protein YBR025c interacts with the translation elongation factor eEF1' product='GTP-dependen…
NC_003902	GenBank	tRNA	1036251	1036336	+	1	.	db_xref=GeneID:998687 locus_tag=XCC0877 note='Found by tRNAscan' product=tRNA-Tyr
NC_003902	GenBank	tRNA	1036366	1036439	+	1	.	db_xref=GeneID:1001122 locus_tag=XCC0878 note='Found by tRNAscan' product=tRNA-Gly
NC_003902	GenBank	tRNA	1036473	1036548	+	1	.	db_xref=GeneID:1001447 locus_tag=XCC0879 note='Found by tRNAscan' product=tRNA-Thr
NC_003902	GenBank	CDS	1036595	1037785	+	1	.	EC_number=3.6.5.3 codon_start=1 db_xref=GI:21230350 db_xref=GeneID:1001452 gene=tuf locus_tag=XCC0880 note='EF-Tu; promotes GTP-dependent binding of aminoacyl-tRNA to the A-site of ribosomes during protein biosynthesis; when the tRNA anticodon matches the mRNA codon, GTP hydrolysis results; the inactive EF-Tu-GDP leaves the ribosome and release of GDP is promoted by elongation factor Ts; many pro…
NC_003902	GenBank	tRNA	1037892	1037967	+	1	.	db_xref=GeneID:999333 locus_tag=XCC0881 note='Found by tRNAscan' product=tRNA-Trp
NC_003902	GenBank	CDS	1038017	1038427	+	1	.	codon_start=1 db_xref=GI:161485702 db_xref=GeneID:1001451 gene=secE locus_tag=XCC0882 note='forms a complex with SecY and SecG; SecYEG forms a protein-conducting channel to which secA binds and translocates targeted polypeptides across the cytoplasmic membrane, a process driven by ATP and a proton-motive force' product='preprotein translocase subunit SecE' protein_id=NP_636268.2 transl_table=11
NC_003902	GenBank	CDS	1038441	1038998	+	1	.	codon_start=1 db_xref=GI:21230352 db_xref=GeneID:1000940 gene=nusG locus_tag=XCC0883 note='Modulates Rho-dependent transcription termination' product='transcription antitermination protein NusG' protein_id=NP_636269.1 transl_table=11
NC_003902	GenBank	CDS	1039196	1039624	+	1	.	codon_start=1 db_xref=GI:21230353 db_xref=GeneID:1001455 gene=rplK locus_tag=XCC0884 note='binds directly to 23S ribosomal RNA' product='50S ribosomal protein L11' protein_id=NP_636270.1 transl_table=11
NC_003902	GenBank	CDS	1039628	1040326	+	1	.	codon_start=1 db_xref=GI:21230354 db_xref=GeneID:1001454 gene=rplA locus_tag=XCC0885 note='in Escherichia coli and Methanococcus, this protein autoregulates expression; the binding site in the mRNA mimics the binding site in the 23S rRNA' product='50S ribosomal protein L1' protein_id=NP_636271.1 transl_table=11
NC_003902	GenBank	CDS	1040875	1041408	+	1	.	codon_start=1 db_xref=GI:21230355 db_xref=GeneID:999273 gene=rplJ locus_tag=XCC0886 note='binds the two ribosomal protein L7/L12 dimers and anchors them to the large ribosomal subunit' product='50S ribosomal protein L10' protein_id=NP_636272.1 transl_table=11
NC_003902	GenBank	CDS	1041463	1041828	+	1	.	codon_start=1 db_xref=GI:21230356 db_xref=GeneID:1000646 gene=rplL locus_tag=XCC0887 note='present in two forms; L12 is normal, while L7 is aminoacylated at the N-terminal serine; the only multicopy ribosomal protein; 4:1 ratio of L7/L12 per ribosome; two L12 dimers bind L10; critically important for translation efficiency and fidelity; stimulates GTPase activity of translation factors' product='…
NC_003902	GenBank	CDS	1042071	1046234	+	1	.	EC_number=2.7.7.6 codon_start=1 db_xref=GI:21230357 db_xref=GeneID:1001453 gene=rpoB locus_tag=XCC0888 note='DNA-dependent RNA polymerase catalyzes the transcription of DNA into RNA using the four ribonucleoside triphosphates as substrates; beta subunit is part of the catalytic core which binds with a sigma factor to produce the holoenzyme' product='DNA-directed RNA polymerase subunit beta' prote…
NC_003902	GenBank	CDS	1046335	1050552	+	1	.	EC_number=2.7.7.6 codon_start=1 db_xref=GI:21230358 db_xref=GeneID:998766 gene=rpoC locus_tag=XCC0889 note='DNA-dependent RNA polymerase catalyzes the transcription of DNA into RNA using the four ribonucleoside triphosphates as substrates. Subunit beta' binds to sigma factor allowing it to bind to the -10 region of the promoter' product='DNA-directed RNA polymerase subunit beta'' protein_id=NP_63…
NC_003902	GenBank	CDS	1050776	1051150	+	1	.	codon_start=1 db_xref=GI:21230359 db_xref=GeneID:998865 gene=rpsL locus_tag=XCC0890 note='interacts with and stabilizes bases of the 16S rRNA that are involved in tRNA selection in the A site and with the mRNA backbone; located at the interface of the 30S and 50S subunits, it traverses the body of the 30S subunit contacting proteins on the other side; mutations in the S12 gene confer streptomycin…
NC_003902	GenBank	CDS	1051163	1051630	+	1	.	codon_start=1 db_xref=GI:21230360 db_xref=GeneID:1001457 gene=rpsG locus_tag=XCC0891 note='binds directly to 16S rRNA where it nucleates assembly of the head domain of the 30S subunit' product='30S ribosomal protein S7' protein_id=NP_636277.1 transl_table=11
NC_003902	GenBank	CDS	1051768	1053885	+	1	.	codon_start=1 db_xref=GI:21230361 db_xref=GeneID:1001461 gene=fusA locus_tag=XCC0892 note='EF-G; promotes GTP-dependent translocation of the ribosome during translation; many organisms have multiple copies of this gene' product='elongation factor G' protein_id=NP_636278.1 transl_table=11
NC_003902	GenBank	CDS	1053934	1055124	+	1	.	EC_number=3.6.5.3 codon_start=1 db_xref=GI:21230362 db_xref=GeneID:1001458 gene=tuf locus_tag=XCC0893 note='EF-Tu; promotes GTP-dependent binding of aminoacyl-tRNA to the A-site of ribosomes during protein biosynthesis; when the tRNA anticodon matches the mRNA codon, GTP hydrolysis results; the inactive EF-Tu-GDP leaves the ribosome and release of GDP is promoted by elongation factor Ts; many pro…
NC_003902	GenBank	CDS	1055580	1055891	+	1	.	codon_start=1 db_xref=GI:21230363 db_xref=GeneID:1001460 gene=rpsJ gene_synonym=nusE locus_tag=XCC0894 note='NusE; involved in assembly of the 30S subunit; in the ribosome, this protein is involved in the binding of tRNA; in Escherichia coli this protein was also found to be involved in transcription antitermination; NusB/S10 heterodimers bind boxA sequences in the leader RNA of rrn operons which…
NC_003902	GenBank	CDS	1055903	1056553	+	1	.	codon_start=1 db_xref=GI:21230364 db_xref=GeneID:1001456 gene=rplC locus_tag=XCC0895 note='binds directly near the 3' end of the 23S rRNA, where it nucleates assembly of the 50S subunit; essential for peptidyltransferase activity; mutations in this gene confer resistance to tiamulin' product='50S ribosomal protein L3' protein_id=NP_636281.1 transl_table=11
NC_003902	GenBank	CDS	1056566	1057171	+	1	.	codon_start=1 db_xref=GI:21230365 db_xref=GeneID:998749 gene=rplD locus_tag=XCC0896 note='L4 is important during the early stages of 50S assembly; it initially binds near the 5' end of the 23S rRNA' product='50S ribosomal protein L4' protein_id=NP_636282.1 transl_table=11
NC_003902	GenBank	CDS	1057168	1057467	+	1	.	codon_start=1 db_xref=GI:21230366 db_xref=GeneID:1001462 gene=rplW locus_tag=XCC0897 note='binds third domain of 23S rRNA and protein L29; part of exit tunnel' product='50S ribosomal protein L23' protein_id=NP_636283.1 transl_table=11
NC_003902	GenBank	CDS	1057478	1058305	+	1	.	codon_start=1 db_xref=GI:21230367 db_xref=GeneID:998194 gene=rplB locus_tag=XCC0898 note='one of the primary rRNA-binding proteins; required for association of the 30S and 50S subunits to form the 70S ribosome, for tRNA binding and peptide bond formation' product='50S ribosomal protein L2' protein_id=NP_636284.1 transl_table=11
NC_003902	GenBank	CDS	1058312	1058581	+	1	.	codon_start=1 db_xref=GI:21230368 db_xref=GeneID:1000632 gene=rpsS locus_tag=XCC0899 note='protein S19 forms a complex with S13 that binds strongly to the 16S ribosomal RNA' product='30S ribosomal protein S19' protein_id=NP_636285.1 transl_table=11
NC_003902	GenBank	CDS	1058588	1058929	+	1	.	codon_start=1 db_xref=GI:21230369 db_xref=GeneID:1000642 gene=rplV locus_tag=XCC0900 note='binds specifically to 23S rRNA during the early stages of 50S assembly; makes contact with all 6 domains of the 23S rRNA in the assembled 50S subunit and ribosome; mutations in this gene result in erythromycin resistance; located near peptidyl-transferase center' product='50S ribosomal protein L22' protein_…
NC_003902	GenBank	CDS	1058947	1059681	+	1	.	codon_start=1 db_xref=GI:21230370 db_xref=GeneID:998181 gene=rpsC locus_tag=XCC0901 note='forms a complex with S10 and S14; binds the lower part of the 30S subunit head and the mRNA in the complete ribosome to position it for translation' product='30S ribosomal protein S3' protein_id=NP_636287.1 transl_table=11
NC_003902	GenBank	CDS	1059687	1060100	+	1	.	codon_start=1 db_xref=GI:21230371 db_xref=GeneID:999361 gene=rplP locus_tag=XCC0902 note='located in the peptidyl transferase center and may be involved in peptidyl transferase activity; similar to archaeal L10e' product='50S ribosomal protein L16' protein_id=NP_636288.1 transl_table=11
NC_003902	GenBank	CDS	1060100	1060285	+	1	.	codon_start=1 db_xref=GI:21230372 db_xref=GeneID:1001459 gene=rpmC locus_tag=XCC0903 note='one of the stabilizing components for the large ribosomal subunit' product='50S ribosomal protein L29' protein_id=NP_636289.1 transl_table=11
NC_003902	GenBank	CDS	1060297	1060566	+	1	.	codon_start=1 db_xref=GI:21230373 db_xref=GeneID:1001465 gene=rpsQ locus_tag=XCC0904 note='primary binding protein; helps mediate assembly; involved in translation fidelity' product='30S ribosomal protein S17' protein_id=NP_636290.1 transl_table=11
NC_003902	GenBank	CDS	1060581	1060949	+	1	.	codon_start=1 db_xref=GI:21230374 db_xref=GeneID:1001464 gene=rplN locus_tag=XCC0905 note='binds to the 23S rRNA between the centers for peptidyl transferase and GTPase' product='50S ribosomal protein L14' protein_id=NP_636291.1 transl_table=11
NC_003902	GenBank	CDS	1060965	1061282	+	1	.	codon_start=1 db_xref=GI:21230375 db_xref=GeneID:999334 gene=rplX locus_tag=XCC0906 note='assembly initiator protein; binds to 5' end of 23S rRNA and nucleates assembly of the 50S; surrounds polypeptide exit tunnel' product='50S ribosomal protein L24' protein_id=NP_636292.1 transl_table=11
NC_003902	GenBank	CDS	1061294	1061836	+	1	.	codon_start=1 db_xref=GI:21230376 db_xref=GeneID:999172 gene=rplE locus_tag=XCC0907 note='part of 50S and 5S/L5/L18/L25 subcomplex; contacts 5S rRNA and P site tRNA; forms a bridge to the 30S subunit in the ribosome by binding to S13' product='50S ribosomal protein L5' protein_id=NP_636293.1 transl_table=11
NC_003902	GenBank	CDS	1061855	1062160	+	1	.	codon_start=1 db_xref=GI:21230377 db_xref=GeneID:1001463 gene=rpsN locus_tag=XCC0908 note='located in the peptidyl transferase center and involved in assembly of 30S ribosome subunit; similar to what is observed with proteins L31 and L33, some proteins in this family contain CXXC motifs that are involved in zinc binding; if two copies are present in a genome, then the duplicated copy appears to h…
NC_003902	GenBank	CDS	1062366	1062764	+	1	.	codon_start=1 db_xref=GI:21230378 db_xref=GeneID:998253 gene=rpsH locus_tag=XCC0909 note='binds directly to 16S rRNA central domain where it helps coordinate assembly of the platform of the 30S subunit' product='30S ribosomal protein S8' protein_id=NP_636295.1 transl_table=11
NC_003902	GenBank	CDS	1062780	1063307	+	1	.	codon_start=1 db_xref=GI:21230379 db_xref=GeneID:1000656 gene=rplF locus_tag=XCC0910 note='ribosomal protein L6 appears to have arisen as a result of an ancient gene duplication as based on structural comparison of the Bacillus stearothermophilus protein; RNA-binding appears to be in the C-terminal domain; mutations in the L6 gene confer resistance to aminoglycoside antibiotics such as gentamicin…
NC_003902	GenBank	CDS	1063390	1063749	+	1	.	codon_start=1 db_xref=GI:21230380 db_xref=GeneID:1001469 gene=rplR locus_tag=XCC0911 note='binds 5S rRNA along with protein L5 and L25' product='50S ribosomal protein L18' protein_id=NP_636297.1 transl_table=11
NC_003902	GenBank	CDS	1063909	1064451	+	1	.	codon_start=1 db_xref=GI:21230381 db_xref=GeneID:1001467 gene=rpsE locus_tag=XCC0912 note='located at the back of the 30S subunit body where it stabilizes the conformation of the head with respect to the body; contacts S4 and S8; with S4 and S12 plays a role in translational accuracy; mutations in this gene result in spectinomycin resistance' product='30S ribosomal protein S5' protein_id=NP_63629…
NC_003902	GenBank	CDS	1064474	1064635	+	1	.	codon_start=1 db_xref=GI:21230382 db_xref=GeneID:1001468 gene=rpmD locus_tag=XCC0913 note='L30 binds domain II of the 23S rRNA and the 5S rRNA; similar to eukaryotic protein L7' product='50S ribosomal protein L30' protein_id=NP_636299.1 transl_table=11
NC_003902	GenBank	CDS	1064646	1065083	+	1	.	codon_start=1 db_xref=GI:161485701 db_xref=GeneID:998136 gene=rplO locus_tag=XCC0914 note='late assembly protein' product='50S ribosomal protein L15' protein_id=NP_636300.2 transl_table=11
NC_003902	GenBank	CDS	1065091	1066458	+	1	.	codon_start=1 db_xref=GI:21230384 db_xref=GeneID:1001466 gene=secY locus_tag=XCC0915 note='forms heterotrimeric complex in the membrane; in bacteria the complex consists of SecY which forms the channel pore and SecE and SecG; the SecG subunit is not essential; in bacteria translocation is driven via the SecA ATPase' product='preprotein translocase subunit SecY' protein_id=NP_636301.1 transl_table…
NC_003902	GenBank	CDS	1066791	1067147	+	1	.	codon_start=1 db_xref=GI:21230385 db_xref=GeneID:999533 gene=rpsM locus_tag=XCC0916 note='located at the top of the head of the 30S subunit, it contacts several helices of the 16S rRNA; makes contact with the large subunit via RNA-protein interactions and via protein-protein interactions with L5; contacts P-site tRNA' product='30S ribosomal protein S13' protein_id=NP_636302.1 transl_table=11
NC_003902	GenBank	CDS	1067158	1067550	+	1	.	codon_start=1 db_xref=GI:21230386 db_xref=GeneID:1001472 locus_tag=XCC0917 note='located on the platform of the 30S subunit, it bridges several disparate RNA helices of the 16S rRNA; forms part of the Shine-Dalgarno cleft in the 70S ribosome; interacts with S7 and S18 and IF-3' product='30S ribosomal protein S11' protein_id=NP_636303.1 transl_table=11
NC_003902	GenBank	CDS	1067566	1068192	+	1	.	codon_start=1 db_xref=GI:21230387 db_xref=GeneID:1001470 gene=rpsD locus_tag=XCC0918 note='primary rRNA binding protein; nucleates 30S assembly; involved in translational accuracy with proteins S5 and S12; interacts with protein S5; involved in autogeneously regulating ribosomal proteins by binding to pseudoknot structures in the polycistronic mRNA; interacts with transcription complex and functi…
NC_003902	GenBank	CDS	1068246	1069244	+	1	.	EC_number=2.7.7.6 codon_start=1 db_xref=GI:21230388 db_xref=GeneID:1001474 gene=rpoA locus_tag=XCC0919 note='catalyzes the transcription of DNA into RNA using the four ribonucleoside triphosphates as substrates. Dimerization of the alpha subunit is the first step in the sequential assembly of subunits to form the holoenzyme' product='DNA-directed RNA polymerase subunit alpha' protein_id=NP_636305…
NC_003902	GenBank	CDS	1069420	1069803	+	1	.	codon_start=1 db_xref=GI:21230389 db_xref=GeneID:998847 gene=rplQ locus_tag=XCC0920 note='is a component of the macrolide binding site in the peptidyl transferase center' product='50S ribosomal protein L17' protein_id=NP_636306.1 transl_table=11
NC_003902	GenBank	CDS	1070391	1070909	+	1	.	codon_start=1 db_xref=GI:21230390 db_xref=GeneID:1001473 gene=dsbB locus_tag=XCC0921 note='disulfide oxidoreductase; integral membrane protein; required for perioplasmic disulfide bond formation; oxidizes DsbA protein' product='disulfide bond formation protein B' protein_id=NP_636307.1 transl_table=11
NC_003902	GenBank	CDS	1070954	1072345	+	1	.	codon_start=1 db_xref=GI:77747775 db_xref=GeneID:999316 gene=dhs1 locus_tag=XCC0922 product='family II 2-keto-3-deoxy-D-arabino-heptulosonate 7-phosphate synthase' protein_id=NP_636308.2 transl_table=11
NC_003902	GenBank	CDS	1072572	1073699	+	1	.	codon_start=1 db_xref=GI:21230392 db_xref=GeneID:999205 locus_tag=XCC0923 product='hypothetical protein' protein_id=NP_636309.1 transl_table=11
NC_003902	GenBank	CDS	1073880	1075397	+	-1	.	EC_number=3.5.1.4 codon_start=1 db_xref=GI:21230393 db_xref=GeneID:998130 gene=gatAX locus_tag=XCC0924 note='catalyzes the hydrolysis of a monocarboxylic acid amid to form a monocarboxylate and ammonia' product=amidase protein_id=NP_636310.1 transl_table=11
NC_003902	GenBank	CDS	1075599	1076069	+	-1	.	codon_start=1 db_xref=GI:21230394 db_xref=GeneID:998419 locus_tag=XCC0925 product='hypothetical protein' protein_id=NP_636311.1 transl_table=11
NC_003902	GenBank	CDS	1076088	1077917	+	-1	.	codon_start=1 db_xref=GI:77747776 db_xref=GeneID:1001476 gene=typA locus_tag=XCC0926 product='GTP-binding elongation factor protein' protein_id=NP_636312.2 transl_table=11
NC_003902	GenBank	CDS	1078162	1078656	+	1	.	codon_start=1 db_xref=GI:21230396 db_xref=GeneID:998186 gene=ppiB locus_tag=XCC0927 product='peptidyl-prolyl cis-trans isomerase' protein_id=NP_636313.1 transl_table=11
NC_003902	GenBank	CDS	1078772	1079758	+	1	.	EC_number=1.1.1.37 codon_start=1 db_xref=GI:21230397 db_xref=GeneID:1001478 gene=mdh locus_tag=XCC0928 note='catalyzes the oxidation of malate to oxaloacetate' product='malate dehydrogenase' protein_id=NP_636314.1 transl_table=11
NC_003902	GenBank	CDS	1079885	1080499	+	-1	.	codon_start=1 db_xref=GI:21230398 db_xref=GeneID:1001477 gene=gst locus_tag=XCC0929 product='glutathione S-transferase' protein_id=NP_636315.1 transl_table=11
NC_003902	GenBank	CDS	1080561	1081073	+	-1	.	codon_start=1 db_xref=GI:21230399 db_xref=GeneID:1001480 locus_tag=XCC0930 product='hypothetical protein' protein_id=NP_636316.1 transl_table=11
NC_003902	GenBank	CDS	1082214	1082582	+	1	.	codon_start=1 db_xref=GI:21230400 db_xref=GeneID:999360 locus_tag=XCC0931 product='hypothetical protein' protein_id=NP_636317.1 transl_table=11
NC_003902	GenBank	CDS	1082722	1083912	+	-1	.	codon_start=1 db_xref=GI:21230401 db_xref=GeneID:1001479 locus_tag=XCC0932 product='hypothetical protein' protein_id=NP_636318.1 transl_table=11
NC_003902	GenBank	CDS	1084227	1086266	+	-1	.	codon_start=1 db_xref=GI:21230402 db_xref=GeneID:998160 gene=fadH locus_tag=XCC0933 product='2,4-dienoyl-CoA reductase' protein_id=NP_636319.1 transl_table=11
NC_003902	GenBank	CDS	1086920	1087942	+	-1	.	codon_start=1 db_xref=GI:21230403 db_xref=GeneID:1001475 locus_tag=XCC0934 product=oxidoreductase protein_id=NP_636320.1 transl_table=11
NC_003902	GenBank	CDS	1088357	1089454	+	1	.	codon_start=1 db_xref=GI:21230404 db_xref=GeneID:999307 gene=mopB locus_tag=XCC0935 product='hypothetical protein' protein_id=NP_636321.1 transl_table=11
NC_003902	GenBank	CDS	1089644	1090156	+	1	.	codon_start=1 db_xref=GI:21230405 db_xref=GeneID:999230 locus_tag=XCC0936 product='hypothetical protein' protein_id=NP_636322.1 transl_table=11
NC_003902	GenBank	CDS	1090174	1091031	+	1	.	codon_start=1 db_xref=GI:21230406 db_xref=GeneID:999349 locus_tag=XCC0937 product='pseudouridylate synthase' protein_id=NP_636323.1 transl_table=11
NC_003902	GenBank	CDS	1090979	1091374	+	-1	.	codon_start=1 db_xref=GI:21230407 db_xref=GeneID:999313 locus_tag=XCC0938 product='hypothetical protein' protein_id=NP_636324.1 transl_table=11
NC_003902	GenBank	CDS	1091377	1092585	+	-1	.	EC_number=2.3.1.29 codon_start=1 db_xref=GI:21230408 db_xref=GeneID:999239 gene=kbl locus_tag=XCC0939 note='catalyzes the formation of 2-amino-3-oxobutanoate from acetyl-CoA and glycine' product='2-amino-3-ketobutyrate CoA ligase' protein_id=NP_636325.1 transl_table=11
NC_003902	GenBank	CDS	1092758	1093777	+	1	.	codon_start=1 db_xref=GI:21230409 db_xref=GeneID:1001483 gene=sbp locus_tag=XCC0940 product='sulfate ABC transporter substrate-binding protein' protein_id=NP_636326.1 transl_table=11
NC_003902	GenBank	CDS	1093781	1094641	+	1	.	codon_start=1 db_xref=GI:21230410 db_xref=GeneID:999174 gene=cysU locus_tag=XCC0941 product='sulfate ABC transporter permease' protein_id=NP_636327.1 transl_table=11
NC_003902	GenBank	CDS	1094638	1095591	+	1	.	codon_start=1 db_xref=GI:21230411 db_xref=GeneID:1001482 gene=cysW locus_tag=XCC0942 product='sulfate ABC transporter permease' protein_id=NP_636328.1 transl_table=11
NC_003902	GenBank	CDS	1095599	1096630	+	1	.	codon_start=1 db_xref=GI:21230412 db_xref=GeneID:999985 gene=cysA locus_tag=XCC0943 product='sulfate ABC transporter ATP-binding protein' protein_id=NP_636329.1 transl_table=11
NC_003902	GenBank	CDS	1096924	1097640	+	1	.	codon_start=1 db_xref=GI:21230413 db_xref=GeneID:1001481 locus_tag=XCC0944 product='hypothetical protein' protein_id=NP_636330.1 transl_table=11
NC_003902	GenBank	CDS	1097839	1098861	+	-1	.	EC_number=1.1.1.103 codon_start=1 db_xref=GI:21230414 db_xref=GeneID:998438 gene=tdh locus_tag=XCC0945 note='converts threonine and NAD to 1,2-amino-3-oxobutanoate and NADH; functions in threonine catabolism' product='L-threonine 3-dehydrogenase' protein_id=NP_636331.1 transl_table=11
NC_003902	GenBank	CDS	1099424	1101838	+	-1	.	codon_start=1 db_xref=GI:21230415 db_xref=GeneID:1001485 gene=fecA locus_tag=XCC0946 product='TonB-dependent receptor' protein_id=NP_636332.1 transl_table=11
NC_003902	GenBank	CDS	1101953	1104034	+	1	.	codon_start=1 db_xref=GI:21230416 db_xref=GeneID:1001489 locus_tag=XCC0947 product='non-hemolytic phospholipase C' protein_id=NP_636333.1 transl_table=11
NC_003902	GenBank	CDS	1104206	1104850	+	1	.	codon_start=1 db_xref=GI:21230417 db_xref=GeneID:1001486 gene=pgmA locus_tag=XCC0948 product='phosphoglycerate mutase' protein_id=NP_636334.1 transl_table=11
NC_003902	GenBank	CDS	1104868	1105443	+	1	.	codon_start=1 db_xref=GI:21230418 db_xref=GeneID:1001488 locus_tag=XCC0949 product='hypothetical protein' protein_id=NP_636335.1 transl_table=11
NC_003902	GenBank	CDS	1106215	1107483	+	1	.	codon_start=1 db_xref=GI:21230419 db_xref=GeneID:1001484 gene=folC locus_tag=XCC0950 product='bifunctional folylpolyglutamate synthase/dihydrofolate synthase' protein_id=NP_636336.1 transl_table=11
NC_003902	GenBank	CDS	1107551	1108618	+	1	.	codon_start=1 db_xref=GI:21230420 db_xref=GeneID:1001490 locus_tag=XCC0951 product='hypothetical protein' protein_id=NP_636337.1 transl_table=11
NC_003902	GenBank	CDS	1108710	1109456	+	1	.	codon_start=1 db_xref=GI:21230421 db_xref=GeneID:999323 gene=cvpA locus_tag=XCC0952 product='colicin V production protein' protein_id=NP_636338.1 transl_table=11
NC_003902	GenBank	CDS	1109487	1110953	+	1	.	EC_number=2.4.2.14 codon_start=1 db_xref=GI:21230422 db_xref=GeneID:1000652 gene=purF locus_tag=XCC0953 note='Catalyzes first step of the de novo purine nucleotide biosynthetic pathway' product=amidophosphoribosyltransferase protein_id=NP_636339.1 transl_table=11
NC_003902	GenBank	CDS	1110985	1111833	+	1	.	codon_start=1 db_xref=GI:21230423 db_xref=GeneID:998647 locus_tag=XCC0954 product='hypothetical protein' protein_id=NP_636340.1 transl_table=11
NC_003902	GenBank	CDS	1112441	1113694	+	1	.	codon_start=1 db_xref=GI:21230424 db_xref=GeneID:1000636 locus_tag=XCC0955 product='peptidyl-Asp metalloendopeptidase' protein_id=NP_636341.1 transl_table=11
NC_003902	GenBank	CDS	1113818	1114246	+	1	.	codon_start=1 db_xref=GI:77747777 db_xref=GeneID:1000630 locus_tag=XCC0956 product='hypothetical protein' protein_id=NP_636342.2 transl_table=11
NC_003902	GenBank	CDS	1114346	1115089	+	-1	.	codon_start=1 db_xref=GI:21230426 db_xref=GeneID:1001487 locus_tag=XCC0957 note='catalyzes the formation of 2,3=diacylglucosamine 1-phosphate from UDP-2,3=diacylglucosamine' product='UDP-2,3-diacylglucosamine hydrolase' protein_id=NP_636343.1 transl_table=11
NC_003902	GenBank	CDS	1115201	1115749	+	-1	.	codon_start=1 db_xref=GI:21230427 db_xref=GeneID:998666 locus_tag=XCC0958 product='hypothetical protein' protein_id=NP_636344.1 transl_table=11
NC_003902	GenBank	CDS	1115730	1116866	+	-1	.	codon_start=1 db_xref=GI:21230428 db_xref=GeneID:1001492 gene=gtrB locus_tag=XCC0959 product='glycosyl transferase family protein' protein_id=NP_636345.1 transl_table=11
NC_003902	GenBank	CDS	1117103	1118629	+	-1	.	codon_start=1 db_xref=GI:21230429 db_xref=GeneID:1001495 gene=ppx locus_tag=XCC0960 product=exopolyphosphatase protein_id=NP_636346.1 transl_table=11
NC_003902	GenBank	CDS	1118687	1120789	+	-1	.	EC_number=2.7.4.1 codon_start=1 db_xref=GI:21230430 db_xref=GeneID:1001493 gene=ppk locus_tag=XCC0961 note='catalyzes the reversible transfer of the terminal phosphate of ATP to form a long chain polyphosphate' product='polyphosphate kinase' protein_id=NP_636347.1 transl_table=11
NC_003902	GenBank	CDS	1120922	1122265	+	-1	.	codon_start=1 db_xref=GI:21230431 db_xref=GeneID:1001494 gene=phoR locus_tag=XCC0962 product='two-component system sensor protein' protein_id=NP_636348.1 transl_table=11
NC_003902	GenBank	CDS	1122312	1123001	+	-1	.	codon_start=1 db_xref=GI:21230432 db_xref=GeneID:1001491 gene=phoB locus_tag=XCC0963 product='two-component system regulatory protein' protein_id=NP_636349.1 transl_table=11
NC_003902	GenBank	CDS	1123071	1124717	+	-1	.	codon_start=1 db_xref=GI:21230433 db_xref=GeneID:999029 locus_tag=XCC0964 product='hypothetical protein' protein_id=NP_636350.1 transl_table=11
NC_003902	GenBank	CDS	1124745	1125173	+	1	.	codon_start=1 db_xref=GI:21230434 db_xref=GeneID:999302 gene=grxC locus_tag=XCC0965 product=glutaredoxin protein_id=NP_636351.1 transl_table=11
NC_003902	GenBank	CDS	1125170	1125565	+	1	.	codon_start=1 db_xref=GI:21230435 db_xref=GeneID:1001496 locus_tag=XCC0966 product='hypothetical protein' protein_id=NP_636352.1 transl_table=11
NC_003902	GenBank	CDS	1125859	1126866	+	1	.	EC_number=1.1.1.41 codon_start=1 db_xref=GI:21230436 db_xref=GeneID:999141 gene=icd locus_tag=XCC0967 note='catalyzes the formation of 2-oxoglutarate from isocitrate' product='isocitrate dehydrogenase' protein_id=NP_636353.1 transl_table=11
NC_003902	GenBank	CDS	1127008	1127769	+	-1	.	codon_start=1 db_xref=GI:21230437 db_xref=GeneID:1001497 locus_tag=XCC0968 product='hypothetical protein' protein_id=NP_636354.1 transl_table=11
NC_003902	GenBank	tRNA	1127932	1128008	+	1	.	db_xref=GeneID:998441 locus_tag=XCC0969 note='Found by tRNAscan' product=tRNA-Pro
NC_003902	GenBank	tRNA	1128052	1128128	+	1	.	db_xref=GeneID:1001498 locus_tag=XCC0970 note='Found by tRNAscan' product=tRNA-Arg
NC_003902	GenBank	tRNA	1128160	1128236	+	1	.	db_xref=GeneID:999359 locus_tag=XCC0971 note='Found by tRNAscan' product=tRNA-His
NC_003902	GenBank	tRNA	1128320	1128395	+	1	.	db_xref=GeneID:999326 locus_tag=XCC0972 note='Found by tRNAscan' product=tRNA-Lys
NC_003902	GenBank	tRNA	1128473	1128557	+	1	.	db_xref=GeneID:1001500 locus_tag=XCC0973 note='Found by tRNAscan' product=tRNA-Leu
NC_003902	GenBank	CDS	1128760	1130052	+	1	.	codon_start=1 db_xref=GI:21230438 db_xref=GeneID:998580 gene=tig locus_tag=XCC0974 note='Tig; RopA; peptidyl-prolyl cis/trans isomerase; promotes folding of newly synthesized proteins; binds ribosomal 50S subunit; forms a homodimer' product='trigger factor' protein_id=NP_636355.1 transl_table=11
NC_003902	GenBank	CDS	1130147	1130773	+	1	.	EC_number=3.4.21.92 codon_start=1 db_xref=GI:21230439 db_xref=GeneID:998597 gene=clpP locus_tag=XCC0975 note='hydrolyzes proteins to small peptides; with the ATPase subunits ClpA or ClpX, ClpP degrades specific substrates' product='ATP-dependent Clp protease proteolytic subunit' protein_id=NP_636356.1 transl_table=11
NC_003902	GenBank	CDS	1130898	1132184	+	1	.	codon_start=1 db_xref=GI:21230440 db_xref=GeneID:1001499 gene=clpX locus_tag=XCC0976 note='binds and unfolds substrates as part of the ClpXP protease' product='ATP-dependent protease ATP-binding subunit ClpX' protein_id=NP_636357.1 transl_table=11
NC_003902	GenBank	CDS	1132329	1134800	+	1	.	codon_start=1 db_xref=GI:21230441 db_xref=GeneID:1000639 gene=lon locus_tag=XCC0977 product='ATP-dependent serine proteinase La' protein_id=NP_636358.1 transl_table=11
NC_003902	GenBank	CDS	1135015	1135287	+	1	.	codon_start=1 db_xref=GI:21230442 db_xref=GeneID:1001502 gene=hupB locus_tag=XCC0978 product='histone-like protein' protein_id=NP_636359.1 transl_table=11
NC_003902	GenBank	tRNA	1135299	1135373	+	1	.	db_xref=GeneID:1001501 locus_tag=XCC0979 note='Found by tRNAscan' product=tRNA-Val
NC_003902	GenBank	tRNA	1135403	1135479	+	1	.	db_xref=GeneID:999074 locus_tag=XCC0980 note='Found by tRNAscan' product=tRNA-Asp
NC_003902	GenBank	tRNA	1135576	1135652	+	1	.	db_xref=GeneID:998161 locus_tag=XCC0981 note='Found by tRNAscan' product=tRNA-Asp
NC_003902	GenBank	CDS	1135818	1137788	+	1	.	codon_start=1 db_xref=GI:21230443 db_xref=GeneID:1000668 gene=ppiD locus_tag=XCC0982 product='peptidyl-prolyl cis-trans isomerase' protein_id=NP_636360.1 transl_table=11
NC_003902	GenBank	CDS	1138329	1138814	+	1	.	codon_start=1 db_xref=GI:21230444 db_xref=GeneID:1001504 locus_tag=XCC0983 product='hypothetical protein' protein_id=NP_636361.1 transl_table=11
NC_003902	GenBank	CDS	1139261	1140427	+	-1	.	codon_start=1 db_xref=GI:21230445 db_xref=GeneID:999277 gene=dniR locus_tag=XCC0984 product='murein hydrolase D' protein_id=NP_636362.1 transl_table=11
NC_003902	GenBank	CDS	1140424	1141191	+	-1	.	codon_start=1 db_xref=GI:21230446 db_xref=GeneID:1001503 gene=gloB locus_tag=XCC0985 product='hydroxyacylglutathione hydrolase' protein_id=NP_636363.1 transl_table=11
NC_003902	GenBank	CDS	1141204	1141860	+	1	.	codon_start=1 db_xref=GI:21230447 db_xref=GeneID:999330 locus_tag=XCC0986 product='hypothetical protein' protein_id=NP_636364.1 transl_table=11
NC_003902	GenBank	CDS	1141885	1142337	+	1	.	EC_number=3.1.26.4 codon_start=1 db_xref=GI:21230448 db_xref=GeneID:998584 gene=rnhA locus_tag=XCC0987 note='An endonuclease that specifically degrades the RNA strand of RNA-DNA hybrids' product='ribonuclease H' protein_id=NP_636365.1 transl_table=11
NC_003902	GenBank	CDS	1142346	1143083	+	1	.	codon_start=1 db_xref=GI:21230449 db_xref=GeneID:1001508 gene=dnaQ locus_tag=XCC0988 note='3'-5' exonuclease of DNA polymerase III' product='DNA polymerase III subunit epsilon' protein_id=NP_636366.1 transl_table=11
NC_003902	GenBank	CDS	1143115	1143819	+	-1	.	codon_start=1 db_xref=GI:21230450 db_xref=GeneID:1001506 locus_tag=XCC0989 product='protein phosphatase' protein_id=NP_636367.1 transl_table=11
NC_003902	GenBank	tRNA	1144017	1144107	+	1	.	db_xref=GeneID:1001507 locus_tag=XCC0990 note='Found by tRNAscan' product=tRNA-Ser
NC_003902	GenBank	CDS	1144416	1144820	+	1	.	codon_start=1 db_xref=GI:21230451 db_xref=GeneID:1001505 locus_tag=XCC0991 product='hypothetical protein' protein_id=NP_636368.1 transl_table=11
NC_003902	GenBank	CDS	1144873	1145919	+	-1	.	codon_start=1 db_xref=GI:21230452 db_xref=GeneID:1001510 gene=opsX locus_tag=XCC0992 product='saccharide biosynthesis regulatory protein' protein_id=NP_636369.1 transl_table=11
NC_003902	GenBank	CDS	1145940	1146689	+	1	.	codon_start=1 db_xref=GI:21230453 db_xref=GeneID:1001509 locus_tag=XCC0993 note='catalyzes the phosphorylation of 3-deoxy-D-manno-octulosonic acid at the 4-OH position' product='3-deoxy-D-manno-octulosonic-acid kinase' protein_id=NP_636370.1 transl_table=11
NC_003902	GenBank	CDS	1146689	1147441	+	1	.	codon_start=1 db_xref=GI:21230454 db_xref=GeneID:999223 locus_tag=XCC0994 product='hypothetical protein' protein_id=NP_636371.1 transl_table=11
NC_003902	GenBank	CDS	1147453	1148472	+	1	.	codon_start=1 db_xref=GI:21230455 db_xref=GeneID:1000650 gene=moaA locus_tag=XCC0995 note='together with moaC, is involved in the conversion of a guanosine derivative (GXP) into molybdopterin precursor Z' product='molybdenum cofactor biosynthesis protein A' protein_id=NP_636372.1 transl_table=11
NC_003902	GenBank	CDS	1148497	1148841	+	1	.	codon_start=1 db_xref=GI:21230456 db_xref=GeneID:1000666 locus_tag=XCC0996 product='hypothetical protein' protein_id=NP_636373.1 transl_table=11
NC_003902	GenBank	CDS	1148866	1149363	+	1	.	codon_start=1 db_xref=GI:21230457 db_xref=GeneID:1000681 gene=moaC locus_tag=XCC0997 note='MoaC; along with MoaA is involved in conversion of a guanosine derivative into molybdopterin precursor Z; involved in molybdenum cofactor biosynthesis' product='molybdenum cofactor biosynthesis protein MoaC' protein_id=NP_636374.1 transl_table=11
NC_003902	GenBank	CDS	1149360	1149605	+	1	.	codon_start=1 db_xref=GI:21230458 db_xref=GeneID:999352 gene=moaD locus_tag=XCC0998 product='molybdopterin-converting factor chain 1' protein_id=NP_636375.1 transl_table=11
NC_003902	GenBank	CDS	1149608	1150045	+	1	.	codon_start=1 db_xref=GI:21230459 db_xref=GeneID:1001512 gene=moaE locus_tag=XCC0999 product='molybdopterin-converting factor chain 2' protein_id=NP_636376.1 transl_table=11
NC_003902	GenBank	tRNA	1150246	1150338	+	1	.	db_xref=GeneID:998503 locus_tag=XCC1000 note='Found by tRNAscan' product=tRNA-Ser
NC_003902	GenBank	CDS	1150694	1152655	+	1	.	EC_number=2.7.7.7 codon_start=1 db_xref=GI:21230460 db_xref=GeneID:999212 gene=dnaX locus_tag=XCC1001 note='catalyzes the DNA-template-directed extension of the 3'-end of a DNA strand; the tau chain serves as a scaffold to help in the dimerizaton of the alpha,epsilon and theta core complex; the gamma chain seems to interact with the delta and delta' subunits to transfer the beta subunit on the DN…
NC_003902	GenBank	CDS	1152662	1152982	+	1	.	codon_start=1 db_xref=GI:21230461 db_xref=GeneID:1001511 locus_tag=XCC1002 product='hypothetical protein' protein_id=NP_636378.1 transl_table=11
NC_003902	GenBank	CDS	1153079	1153672	+	1	.	codon_start=1 db_xref=GI:21230462 db_xref=GeneID:999366 gene=recR locus_tag=XCC1003 note='involved in a recombinational process of DNA repair, independent of the recBC complex' product='recombination protein RecR' protein_id=NP_636379.1 transl_table=11
NC_003902	GenBank	CDS	1153778	1154128	+	1	.	codon_start=1 db_xref=GI:21230463 db_xref=GeneID:999375 locus_tag=XCC1004 product='histidine triad-like protein' protein_id=NP_636380.1 transl_table=11
NC_003902	GenBank	CDS	1154230	1154766	+	-1	.	codon_start=1 db_xref=GI:21230464 db_xref=GeneID:1001516 gene=slp locus_tag=XCC1005 product='outer membrane protein Slp' protein_id=NP_636381.1 transl_table=11
NC_003902	GenBank	CDS	1154763	1156712	+	-1	.	codon_start=1 db_xref=GI:21230465 db_xref=GeneID:1001520 locus_tag=XCC1006 product='hypothetical protein' protein_id=NP_636382.1 transl_table=11
NC_003902	GenBank	CDS	1156705	1157661	+	-1	.	codon_start=1 db_xref=GI:21230466 db_xref=GeneID:1001517 locus_tag=XCC1007 product='hypothetical protein' protein_id=NP_636383.1 transl_table=11
NC_003902	GenBank	CDS	1157666	1158619	+	-1	.	codon_start=1 db_xref=GI:21230467 db_xref=GeneID:1001519 gene=moxR locus_tag=XCC1008 product='methanol dehydrogenase regulator' protein_id=NP_636384.1 transl_table=11
NC_003902	GenBank	CDS	1158644	1160500	+	1	.	codon_start=1 db_xref=GI:21230468 db_xref=GeneID:1001515 locus_tag=XCC1009 product='hypothetical protein' protein_id=NP_636385.1 transl_table=11
NC_003902	GenBank	CDS	1160520	1161020	+	1	.	codon_start=1 db_xref=GI:21230469 db_xref=GeneID:1001514 locus_tag=XCC1010 product='hypothetical protein' protein_id=NP_636386.1 transl_table=11
NC_003902	GenBank	CDS	1161075	1161500	+	1	.	codon_start=1 db_xref=GI:21230470 db_xref=GeneID:1001521 locus_tag=XCC1011 product='hypothetical protein' protein_id=NP_636387.1 transl_table=11
NC_003902	GenBank	CDS	1161746	1163326	+	1	.	codon_start=1 db_xref=GI:21230471 db_xref=GeneID:998394 locus_tag=XCC1012 product='hypothetical protein' protein_id=NP_636388.1 transl_table=11
NC_003902	GenBank	CDS	1163334	1163912	+	-1	.	codon_start=1 db_xref=GI:21230472 db_xref=GeneID:1000662 gene=maf locus_tag=XCC1013 note='Maf; overexpression in Bacillus subtilis inhibits septation in the dividing cell' product='Maf-like protein' protein_id=NP_636389.1 transl_table=11
NC_003902	GenBank	CDS	1164024	1164533	+	1	.	codon_start=1 db_xref=GI:21230473 db_xref=GeneID:1000682 locus_tag=XCC1014 product='hypothetical protein' protein_id=NP_636390.1 transl_table=11
NC_003902	GenBank	CDS	1164630	1164824	+	1	.	codon_start=1 db_xref=GI:21230474 db_xref=GeneID:998409 gene=rpmF locus_tag=XCC1015 note='some L32 proteins have zinc finger motifs consisting of CXXC while others do not' product='50S ribosomal protein L32' protein_id=NP_636391.1 transl_table=11
NC_003902	GenBank	CDS	1164914	1165891	+	1	.	EC_number=2.3.1.41 codon_start=1 db_xref=GI:21230475 db_xref=GeneID:999363 gene=fabH locus_tag=XCC1016 note='FabH; beta-ketoacyl-acyl carrier protein synthase III; catalyzes the condensation of acetyl-CoA with malonyl-ACP to initiate cycles of fatty acid elongation; differs from 3-oxoacyl-(acyl carrier protein) synthase I and II in that it utilizes CoA thioesters as primers rather than acyl-ACPs'…
NC_003902	GenBank	CDS	1166536	1167480	+	1	.	codon_start=1 db_xref=GI:21230476 db_xref=GeneID:1001518 gene=fabD locus_tag=XCC1017 product='ACP S-malonyltransferase' protein_id=NP_636393.1 transl_table=11
NC_003902	GenBank	CDS	1167559	1168302	+	1	.	EC_number=1.1.1.100 codon_start=1 db_xref=GI:21230477 db_xref=GeneID:998453 gene=fabG locus_tag=XCC1018 note='Catalyzes the first of the two reduction steps in the elongation cycle of fatty acid synthesis' product='3-ketoacyl-ACP reductase' protein_id=NP_636394.1 transl_table=11
NC_003902	GenBank	CDS	1168458	1168697	+	1	.	codon_start=1 db_xref=GI:21230478 db_xref=GeneID:1001525 gene=acpP locus_tag=XCC1019 note='carries the fatty acid chain in fatty acid biosynthesis' product='acyl carrier protein' protein_id=NP_636395.1 transl_table=11
NC_003902	GenBank	CDS	1168838	1170073	+	1	.	EC_number=2.3.1.41 codon_start=1 db_xref=GI:21230479 db_xref=GeneID:1001523 gene=fabF locus_tag=XCC1020 note='FabF; beta-ketoacyl-ACP synthase II, KASII; catalyzes a condensation reaction in fatty acid biosynthesis: addition of an acyl acceptor of two carbons from malonyl-ACP; required for the elongation of short-chain unsaturated acyl-ACP' product='3-oxoacyl-ACP synthase' protein_id=NP_636396.1 …
NC_003902	GenBank	CDS	1170235	1171590	+	1	.	codon_start=1 db_xref=GI:21230480 db_xref=GeneID:1001524 gene=trpE locus_tag=XCC1021 note='catalyzes the formation of anthranilate and glutamate from chorismate and glutamine' product='hypothetical protein' protein_id=NP_636397.1 transl_table=11
NC_003902	GenBank	CDS	1171651	1172709	+	1	.	codon_start=1 db_xref=GI:21230481 db_xref=GeneID:1001526 locus_tag=XCC1022 product='hypothetical protein' protein_id=NP_636398.1 transl_table=11
NC_003902	GenBank	CDS	1172706	1173665	+	1	.	EC_number=2.7.7.7 codon_start=1 db_xref=GI:21230482 db_xref=GeneID:1001522 gene=holB locus_tag=XCC1023 note='catalyzes the DNA-template-directed extension of the 3'-end of a DNA strand; the delta' subunit seems to interact with the gamma subunit to transfer the beta subunit on the DNA' product='DNA polymerase III subunit delta'' protein_id=NP_636399.1 transl_table=11
NC_003902	GenBank	CDS	1173662	1174015	+	1	.	codon_start=1 db_xref=GI:21230483 db_xref=GeneID:1001528 gene=pilZ locus_tag=XCC1024 product='type IV fimbriae assembly protein' protein_id=NP_636400.1 transl_table=11
NC_003902	GenBank	tRNA	1174192	1174266	+	1	.	db_xref=GeneID:998976 locus_tag=XCC1025 note='Found by tRNAscan' product=tRNA-Val
NC_003902	GenBank	CDS	1174371	1175234	+	1	.	codon_start=1 db_xref=GI:21230484 db_xref=GeneID:999760 locus_tag=XCC1026 product='hypothetical protein' protein_id=NP_636401.1 transl_table=11
NC_003902	GenBank	CDS	1175156	1175965	+	1	.	codon_start=1 db_xref=GI:21230485 db_xref=GeneID:999362 locus_tag=XCC1027 product='hypothetical protein' protein_id=NP_636402.1 transl_table=11
NC_003902	GenBank	CDS	1176363	1176587	+	1	.	codon_start=1 db_xref=GI:21230486 db_xref=GeneID:999353 locus_tag=XCC1028 product='hypothetical protein' protein_id=NP_636403.1 transl_table=11
NC_003902	GenBank	CDS	1176636	1177124	+	1	.	codon_start=1 db_xref=GI:21230487 db_xref=GeneID:1000130 locus_tag=XCC1029 product='hypothetical protein' protein_id=NP_636404.1 transl_table=11
NC_003902	GenBank	CDS	1177221	1178822	+	-1	.	codon_start=1 db_xref=GI:21230488 db_xref=GeneID:1001532 gene=prpR locus_tag=XCC1030 product='propionate catabolism regulatory protein' protein_id=NP_636405.1 transl_table=11
NC_003902	GenBank	CDS	1178968	1179864	+	1	.	EC_number=4.1.3.30 codon_start=1 db_xref=GI:21230489 db_xref=GeneID:1001530 gene=prpB locus_tag=XCC1031 note='catalyzes the formation of pyruvate and succinate from 2-methylisocitrate' product='2-methylisocitrate lyase' protein_id=NP_636406.1 transl_table=11
NC_003902	GenBank	CDS	1179940	1181094	+	1	.	EC_number=2.3.3.5 codon_start=1 db_xref=GI:21230490 db_xref=GeneID:1001531 gene=prpC locus_tag=XCC1032 note='catalyzes the synthesis of 2-methylcitrate from propionyl-CoA and oxaloacetate; also catalyzes the condensation of oxaloacetate with acetyl-CoA but with a lower specificity' product='methylcitrate synthase' protein_id=NP_636407.1 transl_table=11
NC_003902	GenBank	CDS	1181293	1183887	+	1	.	EC_number=4.2.1.3 codon_start=1 db_xref=GI:21230491 db_xref=GeneID:1001533 gene=acnA locus_tag=XCC1033 note='catalyzes the conversion of citrate to isocitrate' product='aconitate hydratase' protein_id=NP_636408.1 transl_table=11
NC_003902	GenBank	CDS	1183923	1184216	+	1	.	codon_start=1 db_xref=GI:21230492 db_xref=GeneID:1001529 locus_tag=XCC1034 product='hypothetical protein' protein_id=NP_636409.1 transl_table=11
NC_003902	GenBank	CDS	1184213	1184530	+	1	.	codon_start=1 db_xref=GI:21230493 db_xref=GeneID:1001535 locus_tag=XCC1035 product='hypothetical protein' protein_id=NP_636410.1 transl_table=11
NC_003902	GenBank	CDS	1184624	1185823	+	1	.	codon_start=1 db_xref=GI:21230494 db_xref=GeneID:998396 locus_tag=XCC1036 product='hypothetical protein' protein_id=NP_636411.1 transl_table=11
NC_003902	GenBank	CDS	1186078	1188294	+	1	.	codon_start=1 db_xref=GI:21230495 db_xref=GeneID:1001538 gene=fyuA locus_tag=XCC1037 product='TonB-dependent receptor' protein_id=NP_636412.1 transl_table=11
NC_003902	GenBank	CDS	1188419	1189369	+	1	.	codon_start=1 db_xref=GI:21230496 db_xref=GeneID:999365 locus_tag=XCC1038 product='inosine-uridine preferring nucleoside hydrolase' protein_id=NP_636413.1 transl_table=11
NC_003902	GenBank	CDS	1190260	1195197	+	1	.	codon_start=1 db_xref=GI:21230497 db_xref=GeneID:999282 locus_tag=XCC1039 product='hypothetical protein' protein_id=NP_636414.1 transl_table=11
NC_003902	GenBank	CDS	1195408	1195875	+	-1	.	codon_start=1 db_xref=GI:21230498 db_xref=GeneID:998760 locus_tag=XCC1040 product='hypothetical protein' protein_id=NP_636415.1 transl_table=11
NC_003902	GenBank	CDS	1196647	1199751	+	1	.	codon_start=1 db_xref=GI:77747778 db_xref=GeneID:1001539 gene=fecA locus_tag=XCC1041 product='TonB-dependent receptor' protein_id=NP_636416.2 transl_table=11
NC_003902	GenBank	CDS	1199981	1200802	+	1	.	codon_start=1 db_xref=GI:21230500 db_xref=GeneID:1001537 gene=glpQ locus_tag=XCC1042 product='glycerophosphodiester phosphodiesterase' protein_id=NP_636417.1 transl_table=11
NC_003902	GenBank	CDS	1200872	1201711	+	1	.	codon_start=1 db_xref=GI:21230501 db_xref=GeneID:1001542 locus_tag=XCC1043 product='hypothetical protein' protein_id=NP_636418.1 transl_table=11
NC_003902	GenBank	CDS	1201816	1204239	+	1	.	codon_start=1 db_xref=GI:21230502 db_xref=GeneID:1000913 gene=pbpC locus_tag=XCC1044 product='bifunctional penicillin-binding protein 1C' protein_id=NP_636419.1 transl_table=11
NC_003902	GenBank	CDS	1204867	1205427	+	-1	.	codon_start=1 db_xref=GI:21230503 db_xref=GeneID:998158 locus_tag=XCC1045 product=bacterioferritin protein_id=NP_636420.1 transl_table=11
NC_003902	GenBank	CDS	1205470	1205952	+	-1	.	codon_start=1 db_xref=GI:21230504 db_xref=GeneID:1001536 locus_tag=XCC1046 product=peroxiredoxin protein_id=NP_636421.1 transl_table=11
NC_003902	GenBank	CDS	1206113	1206589	+	1	.	codon_start=1 db_xref=GI:21230505 db_xref=GeneID:999050 gene=hspA locus_tag=XCC1047 product='low molecular weight heat shock protein' protein_id=NP_636422.1 transl_table=11
NC_003902	GenBank	CDS	1206732	1207622	+	1	.	codon_start=1 db_xref=GI:21230506 db_xref=GeneID:998681 gene=cbpA locus_tag=XCC1048 product='curved DNA binding protein' protein_id=NP_636423.1 transl_table=11
NC_003902	GenBank	CDS	1207939	1208325	+	1	.	codon_start=1 db_xref=GI:21230507 db_xref=GeneID:1001541 gene=pilH locus_tag=XCC1049 product='PilH family regulatory protein' protein_id=NP_636424.1 transl_table=11
NC_003902	GenBank	CDS	1209297	1210439	+	1	.	codon_start=1 db_xref=GI:21230508 db_xref=GeneID:1001545 gene=hflK locus_tag=XCC1050 product='integral membrane protease subunit' protein_id=NP_636425.1 transl_table=11
NC_003902	GenBank	CDS	1210439	1211302	+	1	.	codon_start=1 db_xref=GI:21230509 db_xref=GeneID:1001544 gene=hflC locus_tag=XCC1051 product='integral membrane proteinase subunit' protein_id=NP_636426.1 transl_table=11
NC_003902	GenBank	CDS	1211335	1211694	+	1	.	codon_start=1 db_xref=GI:21230510 db_xref=GeneID:1001540 locus_tag=XCC1052 product='hypothetical protein' protein_id=NP_636427.1 transl_table=11
NC_003902	GenBank	CDS	1212078	1213370	+	1	.	EC_number=6.3.4.4 codon_start=1 db_xref=GI:21230511 db_xref=GeneID:998808 gene=purA locus_tag=XCC1053 note='catalyzes the formation of N6-(1,2,-dicarboxyethyl)-AMP from L-aspartate, inosine monophosphate and GTP in AMP biosynthesis' product='adenylosuccinate synthetase' protein_id=NP_636428.1 transl_table=11
NC_003902	GenBank	CDS	1213538	1216210	+	1	.	codon_start=1 db_xref=GI:21230512 db_xref=GeneID:1000694 gene=pepN locus_tag=XCC1054 product=aminopeptidase protein_id=NP_636429.1 transl_table=11
NC_003902	GenBank	CDS	1216291	1217145	+	1	.	codon_start=1 db_xref=GI:21230513 db_xref=GeneID:1001546 locus_tag=XCC1055 product='hypothetical protein' protein_id=NP_636430.1 transl_table=11
NC_003902	GenBank	CDS	1217343	1218539	+	-1	.	codon_start=1 db_xref=GI:21230514 db_xref=GeneID:1000912 locus_tag=XCC1056 product='hypothetical protein' protein_id=NP_636431.1 transl_table=11
NC_003902	GenBank	CDS	1219816	1220529	+	-1	.	codon_start=1 db_xref=GI:21230515 db_xref=GeneID:1001547 locus_tag=XCC1057 product=oxidoreductase protein_id=NP_636432.1 transl_table=11
NC_003902	GenBank	CDS	1220600	1221190	+	1	.	codon_start=1 db_xref=GI:21230516 db_xref=GeneID:1000960 locus_tag=XCC1058 product='hypothetical protein' protein_id=NP_636433.1 transl_table=11
NC_003902	GenBank	CDS	1221554	1222600	+	1	.	codon_start=1 db_xref=GI:21230517 db_xref=GeneID:1001543 locus_tag=XCC1059 product='hypothetical protein' protein_id=NP_636434.1 transl_table=11
NC_003902	GenBank	CDS	1222951	1223682	+	1	.	codon_start=1 db_xref=GI:21230518 db_xref=GeneID:1001549 locus_tag=XCC1060 product='hypothetical protein' protein_id=NP_636435.1 transl_table=11
NC_003902	GenBank	CDS	1223800	1224669	+	1	.	codon_start=1 db_xref=GI:21230519 db_xref=GeneID:999769 locus_tag=XCC1061 product='hypothetical protein' protein_id=NP_636436.1 transl_table=11
NC_003902	GenBank	CDS	1225033	1225416	+	1	.	codon_start=1 db_xref=GI:77747779 db_xref=GeneID:1000692 locus_tag=XCC1062 product='hypothetical protein' protein_id=NP_636437.2 transl_table=11
NC_003902	GenBank	CDS	1225544	1226074	+	1	.	codon_start=1 db_xref=GI:21230521 db_xref=GeneID:1000943 locus_tag=XCC1063 product='hypothetical protein' protein_id=NP_636438.1 transl_table=11
NC_003902	GenBank	CDS	1226058	1226750	+	1	.	codon_start=1 db_xref=GI:21230522 db_xref=GeneID:998472 locus_tag=XCC1064 product='hypothetical protein' protein_id=NP_636439.1 transl_table=11
NC_003902	GenBank	CDS	1226846	1227109	+	1	.	codon_start=1 db_xref=GI:21230523 db_xref=GeneID:1000269 locus_tag=XCC1065 product='hypothetical protein' protein_id=NP_636440.1 transl_table=11
NC_003902	GenBank	CDS	1227116	1227424	+	1	.	codon_start=1 db_xref=GI:21230524 db_xref=GeneID:998175 locus_tag=XCC1066 product='hypothetical protein' protein_id=NP_636441.1 transl_table=11
NC_003902	GenBank	CDS	1227462	1230584	+	1	.	codon_start=1 db_xref=GI:21230525 db_xref=REBASE:XcaCORF1068P db_xref=GeneID:1001551 locus_tag=XCC1067 product='type III restriction-modification enzyme, helicase subunit' protein_id=NP_636442.1 transl_table=11
NC_003902	GenBank	CDS	1230586	1233504	+	1	.	codon_start=1 db_xref=GI:21230526 db_xref=GeneID:1001555 locus_tag=XCC1068 product='DNA methylase' protein_id=NP_636443.1 transl_table=11
NC_003902	GenBank	CDS	1233504	1235582	+	1	.	codon_start=1 db_xref=GI:21230527 db_xref=GeneID:1001552 locus_tag=XCC1069 product='DNA helicase' protein_id=NP_636444.1 transl_table=11
NC_003902	GenBank	CDS	1235910	1236206	+	1	.	codon_start=1 db_xref=GI:21230528 db_xref=GeneID:1001554 locus_tag=XCC1070 product='hypothetical protein' protein_id=NP_636445.1 transl_table=11
NC_003902	GenBank	CDS	1236203	1236472	+	1	.	codon_start=1 db_xref=GI:21230529 db_xref=GeneID:1001550 locus_tag=XCC1071 product='hypothetical protein' protein_id=NP_636446.1 transl_table=11
NC_003902	GenBank	CDS	1236606	1237985	+	-1	.	codon_start=1 db_xref=GI:77747780 db_xref=GeneID:1001556 locus_tag=XCC1072 product='hypothetical protein' protein_id=NP_636447.2 transl_table=11
NC_003902	GenBank	CDS	1238424	1239173	+	1	.	codon_start=1 db_xref=GI:77747781 db_xref=GeneID:998912 locus_tag=XCC1073 product='hypothetical protein' protein_id=NP_636448.2 transl_table=11
NC_003902	GenBank	CDS	1239238	1239867	+	-1	.	codon_start=1 db_xref=GI:21230532 db_xref=GeneID:998581 gene=uidR locus_tag=XCC1074 product='uid family transcriptional regulator' protein_id=NP_636449.1 transl_table=11
NC_003902	GenBank	CDS	1240084	1240863	+	1	.	codon_start=1 db_xref=GI:21230533 db_xref=GeneID:998465 locus_tag=XCC1075 product='hypothetical protein' protein_id=NP_636450.1 transl_table=11
NC_003902	GenBank	CDS	1240865	1241734	+	1	.	codon_start=1 db_xref=GI:21230534 db_xref=GeneID:998493 locus_tag=XCC1076 product='hypothetical protein' protein_id=NP_636451.1 transl_table=11
NC_003902	GenBank	CDS	1242319	1243638	+	1	.	codon_start=1 db_xref=GI:77747782 db_xref=GeneID:999267 gene=srfJ locus_tag=XCC1077 product='glycosyl hydrolase' protein_id=NP_636452.2 transl_table=11
NC_003902	GenBank	CDS	1243696	1245501	+	-1	.	codon_start=1 db_xref=GI:21230536 db_xref=GeneID:1001553 locus_tag=XCC1078 product='hypothetical protein' protein_id=NP_636453.1 transl_table=11
NC_003902	GenBank	CDS	1245498	1246400	+	-1	.	codon_start=1 db_xref=GI:21230537 db_xref=GeneID:1000902 locus_tag=XCC1079 product=oxidoreductase protein_id=NP_636454.1 transl_table=11
NC_003902	GenBank	CDS	1246578	1247300	+	1	.	codon_start=1 db_xref=GI:21230538 db_xref=GeneID:1001560 locus_tag=XCC1080 product='hypothetical protein' protein_id=NP_636455.1 transl_table=11
NC_003902	GenBank	CDS	1247310	1249658	+	-1	.	codon_start=1 db_xref=GI:21230539 db_xref=GeneID:1001558 locus_tag=XCC1081 product='hypothetical protein' protein_id=NP_636456.1 transl_table=11
NC_003902	GenBank	CDS	1249802	1250785	+	-1	.	codon_start=1 db_xref=GI:21230540 db_xref=GeneID:1001559 locus_tag=XCC1082 product='short chain dehydrogenase' protein_id=NP_636457.1 transl_table=11
NC_003902	GenBank	CDS	1250960	1251595	+	1	.	codon_start=1 db_xref=GI:21230541 db_xref=GeneID:1001561 locus_tag=XCC1083 product='hypothetical protein' protein_id=NP_636458.1 transl_table=11
NC_003902	GenBank	CDS	1251767	1253476	+	1	.	codon_start=1 db_xref=GI:77747783 db_xref=GeneID:1001557 gene=trxB locus_tag=XCC1084 product='thioredoxin reductase' protein_id=NP_636459.2 transl_table=11
NC_003902	GenBank	CDS	1253473	1253775	+	1	.	codon_start=1 db_xref=GI:21230543 db_xref=GeneID:1001563 locus_tag=XCC1085 product='hypothetical protein' protein_id=NP_636460.1 transl_table=11
NC_003902	GenBank	CDS	1254039	1254785	+	-1	.	codon_start=1 db_xref=GI:21230544 db_xref=GeneID:1001014 locus_tag=XCC1086 product='hypothetical protein' protein_id=NP_636461.1 transl_table=11
NC_003902	GenBank	CDS	1254927	1255565	+	1	.	codon_start=1 db_xref=GI:21230545 db_xref=GeneID:1001565 locus_tag=XCC1087 product='hypothetical protein' protein_id=NP_636462.1 transl_table=11
NC_003902	GenBank	CDS	1255669	1258254	+	1	.	codon_start=1 db_xref=GI:21230546 db_xref=GeneID:998837 gene=uvrA2 locus_tag=XCC1088 product='excinuclease ABC subunit A' protein_id=NP_636463.1 transl_table=11
NC_003902	GenBank	CDS	1258786	1264935	+	1	.	codon_start=1 db_xref=GI:77747784 db_xref=GeneID:1001564 locus_tag=XCC1089 product='transducer protein car' protein_id=NP_636464.2 transl_table=11
NC_003902	GenBank	CDS	1265321	1267606	+	-1	.	codon_start=1 db_xref=GI:21230548 db_xref=GeneID:998637 gene=bglX locus_tag=XCC1090 product=beta-glucosidase protein_id=NP_636465.1 transl_table=11
NC_003902	GenBank	CDS	1267902	1270184	+	-1	.	codon_start=1 db_xref=GI:21230549 db_xref=GeneID:1000997 locus_tag=XCC1091 product='hydroxylase large subunit' protein_id=NP_636466.1 transl_table=11
NC_003902	GenBank	CDS	1270181	1271236	+	-1	.	codon_start=1 db_xref=GI:21230550 db_xref=GeneID:1001003 locus_tag=XCC1092 product='hydroxylase molybdopterin-containing subunit' protein_id=NP_636467.1 transl_table=11
NC_003902	GenBank	CDS	1271233	1271811	+	-1	.	codon_start=1 db_xref=GI:21230551 db_xref=GeneID:998893 locus_tag=XCC1093 product=ferredoxin protein_id=NP_636468.1 transl_table=11
NC_003902	GenBank	CDS	1272090	1273421	+	1	.	codon_start=1 db_xref=GI:21230552 db_xref=GeneID:1000993 locus_tag=XCC1094 product='hypothetical protein' protein_id=NP_636469.1 transl_table=11
NC_003902	GenBank	CDS	1273418	1274008	+	1	.	codon_start=1 db_xref=GI:21230553 db_xref=GeneID:999248 locus_tag=XCC1095 product='hypothetical protein' protein_id=NP_636470.1 transl_table=11
NC_003902	GenBank	CDS	1274078	1274419	+	1	.	codon_start=1 db_xref=GI:21230554 db_xref=GeneID:1001568 gene=tcmJ locus_tag=XCC1096 product='tetracenomycin polyketide synthesis protein' protein_id=NP_636471.1 transl_table=11
NC_003902	GenBank	CDS	1274587	1275216	+	1	.	codon_start=1 db_xref=GI:21230555 db_xref=GeneID:1001567 locus_tag=XCC1097 product='hypothetical protein' protein_id=NP_636472.1 transl_table=11
NC_003902	GenBank	CDS	1275494	1276099	+	1	.	EC_number=3.4.21.88 codon_start=1 db_xref=GI:21230556 db_xref=GeneID:1000989 gene=lexA locus_tag=XCC1098 note='Represses a number of genes involved in the response to DNA damage' product='LexA repressor' protein_id=NP_636473.1 transl_table=11
NC_003902	GenBank	CDS	1276149	1276751	+	1	.	codon_start=1 db_xref=GI:21230557 db_xref=GeneID:1000995 locus_tag=XCC1099 product='hypothetical protein' protein_id=NP_636474.1 transl_table=11
NC_003902	GenBank	CDS	1276761	1278179	+	1	.	codon_start=1 db_xref=GI:21230558 db_xref=GeneID:1001566 locus_tag=XCC1100 product='hypothetical protein' protein_id=NP_636475.1 transl_table=11
NC_003902	GenBank	CDS	1278532	1281726	+	1	.	codon_start=1 db_xref=GI:21230559 db_xref=GeneID:1000905 gene=dnaE2 locus_tag=XCC1101 product='DNA polymerase III subunit alpha' protein_id=NP_636476.1 transl_table=11
NC_003902	GenBank	CDS	1281981	1282244	+	-1	.	codon_start=1 db_xref=GI:21230560 db_xref=GeneID:1001570 locus_tag=XCC1102 product='hypothetical protein' protein_id=NP_636477.1 transl_table=11
NC_003902	GenBank	CDS	1282815	1284785	+	1	.	codon_start=1 db_xref=GI:21230561 db_xref=GeneID:1001574 gene=oliA locus_tag=XCC1103 product='oligopeptide transporter' protein_id=NP_636478.1 transl_table=11
NC_003902	GenBank	CDS	1285149	1286171	+	1	.	codon_start=1 db_xref=GI:21230562 db_xref=GeneID:1001571 locus_tag=XCC1104 product='hypothetical protein' protein_id=NP_636479.1 transl_table=11
NC_003902	GenBank	CDS	1286641	1288758	+	1	.	codon_start=1 db_xref=GI:77747785 db_xref=GeneID:1001573 locus_tag=XCC1105 product='alanyl dipeptidyl peptidase' protein_id=NP_636480.2 transl_table=11
NC_003902	GenBank	CDS	1288963	1289373	+	-1	.	codon_start=1 db_xref=GI:21230564 db_xref=GeneID:1001569 locus_tag=XCC1106 product='hypothetical protein' protein_id=NP_636481.1 transl_table=11
NC_003902	GenBank	CDS	1289622	1290131	+	1	.	codon_start=1 db_xref=GI:21230565 db_xref=GeneID:1001576 locus_tag=XCC1107 product='hypothetical protein' protein_id=NP_636482.1 transl_table=11
NC_003902	GenBank	CDS	1290248	1290973	+	1	.	codon_start=1 db_xref=GI:21230566 db_xref=GeneID:1000896 locus_tag=XCC1108 product='AraC family transcriptional regulator' protein_id=NP_636483.1 transl_table=11
NC_003902	GenBank	CDS	1291743	1293848	+	-1	.	codon_start=1 db_xref=GI:21230567 db_xref=GeneID:1001589 gene=katE locus_tag=XCC1109 product=catalase protein_id=NP_636484.1 transl_table=11
NC_003902	GenBank	CDS	1294068	1294922	+	-1	.	codon_start=1 db_xref=GI:21230568 db_xref=GeneID:1001575 locus_tag=XCC1110 product=oxidoreductase protein_id=NP_636485.1 transl_table=11
NC_003902	GenBank	CDS	1295746	1296162	+	-1	.	codon_start=1 db_xref=GI:21230569 db_xref=GeneID:1001579 locus_tag=XCC1111 product='hypothetical protein' protein_id=NP_636486.1 transl_table=11
NC_003902	GenBank	CDS	1296759	1299686	+	-1	.	EC_number=1.4.4.2 codon_start=1 db_xref=GI:21230570 db_xref=GeneID:1001025 gene=gcvP locus_tag=XCC1112 note='acts in conjunction with GvcH to form H-protein-S-aminomethyldihydrolipoyllysine from glycine' product='glycine dehydrogenase' protein_id=NP_636487.1 transl_table=11
NC_003902	GenBank	CDS	1300170	1301423	+	1	.	codon_start=1 db_xref=GI:21230571 db_xref=GeneID:1001572 gene=bcr locus_tag=XCC1113 product='MFS transporter' protein_id=NP_636488.1 transl_table=11
NC_003902	GenBank	CDS	1301440	1301994	+	1	.	codon_start=1 db_xref=GI:21230572 db_xref=GeneID:1001580 locus_tag=XCC1114 product='hypothetical protein' protein_id=NP_636489.1 transl_table=11
NC_003902	GenBank	CDS	1302009	1303673	+	-1	.	codon_start=1 db_xref=GI:21230573 db_xref=GeneID:1000478 locus_tag=XCC1115 product='hypothetical protein' protein_id=NP_636490.1 transl_table=11
NC_003902	GenBank	CDS	1304070	1306088	+	-1	.	codon_start=1 db_xref=GI:21230574 db_xref=GeneID:999184 locus_tag=XCC1116 product='dipeptidyl carboxypeptidase' protein_id=NP_636491.1 transl_table=11
NC_003902	GenBank	CDS	1306207	1307862	+	-1	.	codon_start=1 db_xref=GI:21230575 db_xref=GeneID:1001029 gene=yjdB locus_tag=XCC1117 product='hypothetical protein' protein_id=NP_636492.1 transl_table=11
NC_003902	GenBank	CDS	1307859	1308629	+	-1	.	codon_start=1 db_xref=GI:21230576 db_xref=GeneID:999175 locus_tag=XCC1118 product='hypothetical protein' protein_id=NP_636493.1 transl_table=11
NC_003902	GenBank	CDS	1308730	1310457	+	-1	.	codon_start=1 db_xref=GI:77747786 db_xref=GeneID:1001577 locus_tag=XCC1119 product='hypothetical protein' protein_id=NP_636494.2 transl_table=11
NC_003902	GenBank	CDS	1310600	1311319	+	1	.	codon_start=1 db_xref=GI:21230578 db_xref=GeneID:999483 gene=colR locus_tag=XCC1120 product='two-component system regulatory protein' protein_id=NP_636495.1 transl_table=11
NC_003902	GenBank	CDS	1311312	1312595	+	1	.	codon_start=1 db_xref=GI:21230579 db_xref=GeneID:1001583 gene=colS locus_tag=XCC1121 product='two-component system sensor protein' protein_id=NP_636496.1 transl_table=11
NC_003902	GenBank	CDS	1312629	1313198	+	-1	.	codon_start=1 db_xref=GI:21230580 db_xref=GeneID:1001582 locus_tag=XCC1122 product='hypothetical protein' protein_id=NP_636497.1 transl_table=11
NC_003902	GenBank	CDS	1313214	1313471	+	-1	.	codon_start=1 db_xref=GI:21230581 db_xref=GeneID:1000923 gene=minE locus_tag=XCC1123 note='works in conjunction with MinC and MinD to enable cell division at the midpoint of the long axis of the cell' product='cell division topological specificity factor MinE' protein_id=NP_636498.1 transl_table=11
NC_003902	GenBank	CDS	1313474	1314283	+	-1	.	codon_start=1 db_xref=GI:21230582 db_xref=GeneID:999306 gene=minD locus_tag=XCC1124 product='septum site-determining protein' protein_id=NP_636499.1 transl_table=11
NC_003902	GenBank	CDS	1314320	1315069	+	-1	.	codon_start=1 db_xref=GI:21230583 db_xref=GeneID:1001581 gene=minC locus_tag=XCC1125 note='blocks the formation of polar Z-ring septums' product='septum formation inhibitor' protein_id=NP_636500.1 transl_table=11
NC_003902	GenBank	CDS	1315073	1315669	+	-1	.	codon_start=1 db_xref=GI:77747787 db_xref=GeneID:1001008 locus_tag=XCC1126 product='hypothetical protein' protein_id=NP_636501.2 transl_table=11
NC_003902	GenBank	CDS	1315823	1317019	+	1	.	codon_start=1 db_xref=GI:21230585 db_xref=GeneID:1000843 locus_tag=XCC1127 product='two-component system sensor protein' protein_id=NP_636502.1 transl_table=11
NC_003902	GenBank	CDS	1317019	1317660	+	1	.	codon_start=1 db_xref=GI:21230586 db_xref=GeneID:1001587 locus_tag=XCC1128 product='two-component system regulatory protein' protein_id=NP_636503.1 transl_table=11
NC_003902	GenBank	CDS	1318329	1319510	+	1	.	codon_start=1 db_xref=GI:21230587 db_xref=GeneID:1001585 locus_tag=XCC1129 product='hypothetical protein' protein_id=NP_636504.1 transl_table=11
NC_003902	GenBank	CDS	1319574	1319978	+	1	.	codon_start=1 db_xref=GI:21230588 db_xref=GeneID:1001586 locus_tag=XCC1130 product='hypothetical protein' protein_id=NP_636505.1 transl_table=11
NC_003902	GenBank	CDS	1320013	1320654	+	1	.	codon_start=1 db_xref=GI:21230589 db_xref=GeneID:1001588 locus_tag=XCC1131 product='DNA-3-methyladenine glycosylase' protein_id=NP_636506.1 transl_table=11
NC_003902	GenBank	CDS	1320689	1321315	+	-1	.	codon_start=1 db_xref=GI:21230590 db_xref=GeneID:1001584 locus_tag=XCC1132 product='hypothetical protein' protein_id=NP_636507.1 transl_table=11
NC_003902	GenBank	CDS	1321626	1321805	+	-1	.	codon_start=1 db_xref=GI:21230591 db_xref=GeneID:998952 locus_tag=XCC1133 product='hypothetical protein' protein_id=NP_636508.1 transl_table=11
NC_003902	GenBank	CDS	1321802	1321981	+	-1	.	codon_start=1 db_xref=GI:21230592 db_xref=GeneID:1001590 locus_tag=XCC1134 product='hypothetical protein' protein_id=NP_636509.1 transl_table=11
NC_003902	GenBank	CDS	1321978	1322262	+	-1	.	codon_start=1 db_xref=GI:21230593 db_xref=GeneID:1000904 locus_tag=XCC1135 product='hypothetical protein' protein_id=NP_636510.1 transl_table=11
NC_003902	GenBank	CDS	1322272	1323363	+	-1	.	codon_start=1 db_xref=GI:77747788 db_xref=GeneID:1000824 locus_tag=XCC1136 product='hypothetical protein' protein_id=NP_636511.2 transl_table=11
NC_003902	GenBank	CDS	1323492	1324694	+	1	.	codon_start=1 db_xref=GI:21230595 db_xref=GeneID:998725 gene=purT locus_tag=XCC1137 note='non-folate utilizing enzyme, catalyzes the production of beta-formyl glycinamide ribonucleotide from formate, ATP, and beta-GAR and a side reaction producing acetyl phosphate and ADP from acetate and ATP; involved in de novo purine biosynthesis' product='phosphoribosylglycinamide formyltransferase 2' protein…
NC_003902	GenBank	CDS	1324960	1326015	+	-1	.	codon_start=1 db_xref=GI:21230596 db_xref=GeneID:1000938 locus_tag=XCC1138 product='hypothetical protein' protein_id=NP_636513.1 transl_table=11
NC_003902	GenBank	CDS	1326042	1326587	+	-1	.	codon_start=1 db_xref=GI:21230597 db_xref=GeneID:998824 locus_tag=XCC1139 product='hypothetical protein' protein_id=NP_636514.1 transl_table=11
NC_003902	GenBank	CDS	1326915	1328222	+	-1	.	codon_start=1 db_xref=GI:21230598 db_xref=GeneID:1001593 locus_tag=XCC1140 product='hypothetical protein' protein_id=NP_636515.1 transl_table=11
NC_003902	GenBank	CDS	1328183	1328941	+	-1	.	EC_number=2.3.2.8 codon_start=1 db_xref=GI:21230599 db_xref=GeneID:1001592 gene=ate1 locus_tag=XCC1141 note='Conjugates Arg from its aminoacyl-tRNA to the N-termini of proteins containing an N-terminal aspartate or glutamate' product='arginyl-tRNA-protein transferase' protein_id=NP_636516.1 transl_table=11
NC_003902	GenBank	CDS	1329140	1329733	+	1	.	codon_start=1 db_xref=GI:21230600 db_xref=GeneID:1001080 locus_tag=XCC1142 product='hypothetical protein' protein_id=NP_636517.1 transl_table=11
NC_003902	GenBank	CDS	1329943	1331145	+	-1	.	codon_start=1 db_xref=GI:21230601 db_xref=GeneID:999335 gene=rfaY locus_tag=XCC1143 product='RNA polymerase sigma factor' protein_id=NP_636518.1 transl_table=11
NC_003902	GenBank	CDS	1331519	1332025	+	-1	.	codon_start=1 db_xref=GI:21230602 db_xref=GeneID:1001591 locus_tag=XCC1144 product='pathogenicity-like protein' protein_id=NP_636519.1 transl_table=11
NC_003902	GenBank	CDS	1332289	1333194	+	-1	.	codon_start=1 db_xref=GI:21230603 db_xref=GeneID:1001027 gene=tesB locus_tag=XCC1145 product='acyl-CoA thiolesterase' protein_id=NP_636520.1 transl_table=11
NC_003902	GenBank	CDS	1333249	1334019	+	-1	.	codon_start=1 db_xref=GI:21230604 db_xref=GeneID:1000820 locus_tag=XCC1146 product='hypothetical protein' protein_id=NP_636521.1 transl_table=11
NC_003902	GenBank	CDS	1334253	1334657	+	-1	.	codon_start=1 db_xref=GI:21230605 db_xref=GeneID:1001595 locus_tag=XCC1147 product='hypothetical protein' protein_id=NP_636522.1 transl_table=11
NC_003902	GenBank	CDS	1334657	1337623	+	-1	.	codon_start=1 db_xref=GI:21230606 db_xref=GeneID:1001599 gene=uvrA locus_tag=XCC1148 note='The UvrABC repair system catalyzes the recognition and processing of DNA lesions. UvrA is an ATPase and a DNA-binding protein. A damage recognition complex composed of 2 uvrA and 2 uvrB subunits scans DNA for abnormalities. When the presence of a lesion has been verified by uvrB, the uvrA molecules dissocia…
NC_003902	GenBank	CDS	1337916	1338236	+	1	.	codon_start=1 db_xref=GI:21230607 db_xref=GeneID:1001596 gene=rplU locus_tag=XCC1149 product='50S ribosomal protein L21' protein_id=NP_636524.1 transl_table=11
NC_003902	GenBank	CDS	1338249	1338509	+	1	.	codon_start=1 db_xref=GI:21230608 db_xref=GeneID:1001598 gene=rpmA locus_tag=XCC1150 note='involved in the peptidyltransferase reaction during translation' product='50S ribosomal protein L27' protein_id=NP_636525.1 transl_table=11
NC_003902	GenBank	CDS	1338760	1339812	+	1	.	codon_start=1 db_xref=GI:21230609 db_xref=GeneID:1001594 gene=obgE gene_synonym='cgtA; obg; yhbZ' locus_tag=XCC1151 note='essential GTPase; exhibits high exchange rate for GTP/GDP; associates with 50S ribosomal subunit; involved in regulation of chromosomal replication' product='GTPase ObgE' protein_id=NP_636526.1 transl_table=11
NC_003902	GenBank	CDS	1339904	1340173	+	-1	.	codon_start=1 db_xref=GI:21230610 db_xref=GeneID:1001068 gene=rpsT locus_tag=XCC1152 note='binds directly to the 16S rRNA and is involved in post-translational inhibition of arginine and ornithine decarboxylase' product='30S ribosomal protein S20' protein_id=NP_636527.1 transl_table=11
NC_003902	GenBank	CDS	1340290	1341882	+	1	.	codon_start=1 db_xref=GI:21230611 db_xref=GeneID:1001032 gene=mviN locus_tag=XCC1153 product='virulence factor' protein_id=NP_636528.1 transl_table=11
NC_003902	GenBank	CDS	1342120	1343208	+	1	.	EC_number=2.7.1.26 EC_number=2.7.7.2 codon_start=1 db_xref=GI:21230612 db_xref=GeneID:999250 gene=ribF gene_synonym='ribC; ribF' locus_tag=XCC1154 note='catalyzes the formation of FMN from riboflavin and the formation of FAD from FMN; in Bacillus the ribC gene has both flavokinase and FAD synthetase activities' product='bifunctional riboflavin kinase/FMN adenylyltransferase' protein_id=NP_636529.…
NC_003902	GenBank	CDS	1343215	1346046	+	1	.	EC_number=6.1.1.5 codon_start=1 db_xref=GI:21230613 db_xref=GeneID:1001602 gene=ileS locus_tag=XCC1155 note='IleRS; catalyzes the formation of isoleucyl-tRNA(Ile) from isoleucine and tRNA(Ile); since isoleucine and other amino acids such as valine are similar, there are additional editing function in this enzyme; one is involved in hydrolysis of activated valine-AMP and the other is involved in d…
NC_003902	GenBank	CDS	1346313	1346816	+	1	.	EC_number=3.4.23.36 codon_start=1 db_xref=GI:21230614 db_xref=GeneID:1001601 gene=lspA locus_tag=XCC1156 note='lipoprotein signal peptidase; integral membrane protein that removes signal peptides from prolipoproteins during lipoprotein biosynthesis' product='lipoprotein signal peptidase' protein_id=NP_636531.1 transl_table=11
NC_003902	GenBank	CDS	1346952	1347902	+	1	.	EC_number=1.17.1.2 codon_start=1 db_xref=GI:21230615 db_xref=GeneID:1001884 gene=ispH gene_synonym=lytB locus_tag=XCC1157 note='catalyzes the conversion of 1-hydroxy-2-methyl-2-(E)-butenyl 4-diphosphate into isopentenyl diphosphate (IPP) and dimethylallyl diphosphate (DMAPP); functions in the nonmevalonate isoprenoid biosynthesis pathway' product='4-hydroxy-3-methylbut-2-enyl diphosphate reductas…
NC_003902	GenBank	tRNA	1348086	1348161	+	1	.	db_xref=GeneID:1001597 locus_tag=XCC1158 note='Found by tRNAscan' product=tRNA-Thr
NC_003902	GenBank	CDS	1348516	1349460	+	1	.	codon_start=1 db_xref=GI:21230616 db_xref=GeneID:998092 gene=cyoA locus_tag=XCC1159 product='cytochrome O ubiquinol oxidase subunit II' protein_id=NP_636533.1 transl_table=11
NC_003902	GenBank	CDS	1349450	1351450	+	1	.	codon_start=1 db_xref=GI:21230617 db_xref=GeneID:1001605 gene=cyoB locus_tag=XCC1160 product='cytochrome O ubiquinol oxidase subunit I' protein_id=NP_636534.1 transl_table=11
NC_003902	GenBank	CDS	1351453	1352082	+	1	.	codon_start=1 db_xref=GI:21230618 db_xref=GeneID:1001604 gene=cyoC locus_tag=XCC1161 product='cytochrome O ubiquinol oxidase subunit III' protein_id=NP_636535.1 transl_table=11
NC_003902	GenBank	CDS	1352082	1352417	+	1	.	codon_start=1 db_xref=GI:21230619 db_xref=GeneID:999201 gene=cyoD locus_tag=XCC1162 product='cytochrome O ubiquinol oxidase subunit IV' protein_id=NP_636536.1 transl_table=11
NC_003902	GenBank	CDS	1352757	1354454	+	1	.	codon_start=1 db_xref=GI:21230620 db_xref=GeneID:1001600 locus_tag=XCC1163 product='hypothetical protein' protein_id=NP_636537.1 transl_table=11
NC_003902	GenBank	CDS	1355039	1356433	+	1	.	codon_start=1 db_xref=GI:77747789 db_xref=GeneID:1001606 gene=radA locus_tag=XCC1164 note='Sms; stabilizes the strand-invasion intermediate during the DNA repair; involved in recombination of donor DNA and plays an important role in DNA damage repair after exposure to mutagenic agents' product='DNA repair protein RadA' protein_id=NP_636538.2 transl_table=11
NC_003902	GenBank	CDS	1356759	1357145	+	1	.	codon_start=1 db_xref=GI:21230622 db_xref=GeneID:1000822 locus_tag=XCC1165 product='hypothetical protein' protein_id=NP_636539.1 transl_table=11
NC_003902	GenBank	CDS	1357619	1358407	+	-1	.	codon_start=1 db_xref=GI:21230623 db_xref=GeneID:998399 gene=hrpG locus_tag=XCC1166 product='HrpG protein' protein_id=NP_636540.1 transl_table=11
NC_003902	GenBank	CDS	1359230	1360660	+	1	.	codon_start=1 db_xref=GI:21230624 db_xref=GeneID:1000825 gene=hrpXct locus_tag=XCC1167 product='HrpX protein' protein_id=NP_636541.1 transl_table=11
NC_003902	GenBank	CDS	1360961	1362937	+	1	.	codon_start=1 db_xref=GI:21230625 db_xref=GeneID:1000827 gene=hsp90xc locus_tag=XCC1168 product='heat shock protein 90' protein_id=NP_636542.1 transl_table=11
NC_003902	GenBank	CDS	1362960	1365284	+	1	.	codon_start=1 db_xref=GI:21230626 db_xref=GeneID:1001063 locus_tag=XCC1169 product='hypothetical protein' protein_id=NP_636543.1 transl_table=11
NC_003902	GenBank	CDS	1365651	1366751	+	-1	.	codon_start=1 db_xref=GI:21230627 db_xref=GeneID:1001603 gene=frp locus_tag=XCC1170 product='xenobiotic flavin oxidoreductase A' protein_id=NP_636544.1 transl_table=11
NC_003902	GenBank	CDS	1367432	1368274	+	1	.	codon_start=1 db_xref=GI:21230628 db_xref=GeneID:998463 gene=rsbR locus_tag=XCC1171 product='positive regulator of sigma-B' protein_id=NP_636545.1 transl_table=11
NC_003902	GenBank	CDS	1368276	1368638	+	1	.	codon_start=1 db_xref=GI:21230629 db_xref=GeneID:1001608 gene=rsbS locus_tag=XCC1172 product='negative regulator of sigma-B' protein_id=NP_636546.1 transl_table=11
NC_003902	GenBank	CDS	1368635	1369036	+	1	.	codon_start=1 db_xref=GI:21230630 db_xref=GeneID:1001612 gene=rsbT locus_tag=XCC1173 product='sigma-B negative effector' protein_id=NP_636547.1 transl_table=11
NC_003902	GenBank	CDS	1369027	1370037	+	1	.	codon_start=1 db_xref=GI:21230631 db_xref=GeneID:1001609 locus_tag=XCC1174 product='two-component system regulatory protein' protein_id=NP_636548.1 transl_table=11
NC_003902	GenBank	CDS	1370034	1370912	+	1	.	codon_start=1 db_xref=GI:77747790 db_xref=GeneID:1001611 locus_tag=XCC1175 product='two-component system sensor protein' protein_id=NP_636549.2 transl_table=11
NC_003902	GenBank	CDS	1370899	1372839	+	1	.	codon_start=1 db_xref=GI:21230633 db_xref=GeneID:1001607 gene=cvgSY locus_tag=XCC1176 product='histidine kinase/response regulator hybrid protein' protein_id=NP_636550.1 transl_table=11
NC_003902	GenBank	CDS	1373511	1373765	+	1	.	codon_start=1 db_xref=GI:21230634 db_xref=GeneID:1001119 locus_tag=XCC1177 product='IS1480 transposase' protein_id=NP_636551.1 transl_table=11
NC_003902	GenBank	CDS	1373774	1375423	+	-1	.	codon_start=1 db_xref=GI:77747791 db_xref=GeneID:1001613 gene=xylB locus_tag=XCC1178 product=xylosidase/arabinosidase protein_id=NP_636552.2 transl_table=11
NC_003902	GenBank	CDS	1375721	1378090	+	1	.	codon_start=1 db_xref=GI:21230636 db_xref=GeneID:1001112 gene=fyuA locus_tag=XCC1179 product='TonB-dependent receptor' protein_id=NP_636553.1 transl_table=11
NC_003902	GenBank	CDS	1378372	1378818	+	-1	.	codon_start=1 db_xref=GI:21230637 db_xref=GeneID:1002060 gene=trx locus_tag=XCC1180 product=thioredoxin protein_id=NP_636554.1 transl_table=11
NC_003902	GenBank	CDS	1378994	1379362	+	-1	.	codon_start=1 db_xref=GI:21230638 db_xref=GeneID:1000945 locus_tag=XCC1181 product='hypothetical protein' protein_id=NP_636555.1 transl_table=11
NC_003902	GenBank	CDS	1379544	1380668	+	-1	.	codon_start=1 db_xref=GI:21230639 db_xref=GeneID:1001066 locus_tag=XCC1182 product='two-component system regulatory protein' protein_id=NP_636556.1 transl_table=11
NC_003902	GenBank	CDS	1380665	1381252	+	-1	.	codon_start=1 db_xref=GI:21230640 db_xref=GeneID:998412 gene=cheB locus_tag=XCC1183 product='protein-glutamate methylesterase' protein_id=NP_636557.1 transl_table=11
NC_003902	GenBank	CDS	1381249	1382073	+	-1	.	codon_start=1 db_xref=GI:21230641 db_xref=GeneID:1001610 gene=cheR locus_tag=XCC1184 product='chemotaxis protein' protein_id=NP_636558.1 transl_table=11
NC_003902	GenBank	CDS	1382070	1385210	+	-1	.	codon_start=1 db_xref=GI:21230642 db_xref=GeneID:1001616 locus_tag=XCC1185 product='two-component system sensor protein' protein_id=NP_636559.1 transl_table=11
NC_003902	GenBank	CDS	1385367	1386530	+	1	.	codon_start=1 db_xref=GI:77747792 db_xref=GeneID:1001615 locus_tag=XCC1186 product='two-component system sensor protein' protein_id=NP_636560.2 transl_table=11
NC_003902	GenBank	CDS	1386523	1386885	+	1	.	codon_start=1 db_xref=GI:21230644 db_xref=GeneID:1001094 locus_tag=XCC1187 product='two-component system regulatory protein' protein_id=NP_636561.1 transl_table=11
NC_003902	GenBank	CDS	1387096	1388454	+	-1	.	codon_start=1 db_xref=GI:21230645 db_xref=GeneID:998476 gene=lamA locus_tag=XCC1188 product=endo-1,3-beta-glucanase protein_id=NP_636562.1 transl_table=11
NC_003902	GenBank	CDS	1388684	1388953	+	-1	.	codon_start=1 db_xref=GI:21230646 db_xref=GeneID:1001614 locus_tag=XCC1189 product='hypothetical protein' protein_id=NP_636563.1 transl_table=11
NC_003902	GenBank	CDS	1389083	1390090	+	1	.	codon_start=1 db_xref=GI:21230647 db_xref=GeneID:999536 locus_tag=XCC1190 product='transcriptional regulator' protein_id=NP_636564.1 transl_table=11
NC_003902	GenBank	CDS	1390240	1391766	+	-1	.	codon_start=1 db_xref=GI:21230648 db_xref=GeneID:1001619 locus_tag=XCC1191 product=alpha-L-arabinofuranosidase protein_id=NP_636565.1 transl_table=11
NC_003902	GenBank	CDS	1392052	1393152	+	1	.	codon_start=1 db_xref=GI:21230649 db_xref=GeneID:1000826 gene=galM locus_tag=XCC1192 product='aldose 1-epimerase' protein_id=NP_636566.1 transl_table=11
NC_003902	GenBank	CDS	1393430	1394227	+	-1	.	codon_start=1 db_xref=GI:21230650 db_xref=GeneID:1001618 locus_tag=XCC1193 product='hypothetical protein' protein_id=NP_636567.1 transl_table=11
NC_003902	GenBank	CDS	1394518	1395894	+	1	.	codon_start=1 db_xref=GI:21230651 db_xref=GeneID:1000830 gene=ffh locus_tag=XCC1194 product='signal recognition particle protein' protein_id=NP_636568.1 transl_table=11
NC_003902	GenBank	CDS	1395916	1397232	+	1	.	codon_start=1 db_xref=GI:21230652 db_xref=GeneID:1001617 locus_tag=XCC1195 product='hypothetical protein' protein_id=NP_636569.1 transl_table=11
NC_003902	GenBank	CDS	1397491	1398330	+	1	.	codon_start=1 db_xref=GI:21230653 db_xref=GeneID:1001301 locus_tag=XCC1196 product='hypothetical protein' protein_id=NP_636570.1 transl_table=11
NC_003902	GenBank	CDS	1398332	1399426	+	1	.	codon_start=1 db_xref=GI:21230654 db_xref=GeneID:998386 locus_tag=XCC1197 product='2-nitropropane dioxygenase' protein_id=NP_636571.1 transl_table=11
NC_003902	GenBank	CDS	1399417	1400214	+	1	.	codon_start=1 db_xref=GI:21230655 db_xref=GeneID:1001623 locus_tag=XCC1198 product='hypothetical protein' protein_id=NP_636572.1 transl_table=11
NC_003902	GenBank	CDS	1400323	1400583	+	1	.	codon_start=1 db_xref=GI:21230656 db_xref=GeneID:1001621 gene=rpsP locus_tag=XCC1199 note='binds to lower part of 30S body where it stabilizes two domains; required for efficient assembly of 30S; in Escherichia coli this protein has nuclease activity' product='30S ribosomal protein S16' protein_id=NP_636573.1 transl_table=11
NC_003902	GenBank	CDS	1400627	1401139	+	1	.	codon_start=1 db_xref=GI:21230657 db_xref=GeneID:1001622 gene=rimM locus_tag=XCC1200 note='Essential for efficient processing of 16S rRNA' product='16S rRNA-processing protein RimM' protein_id=NP_636574.1 transl_table=11
NC_003902	GenBank	CDS	1401204	1401962	+	1	.	EC_number=2.1.1.31 codon_start=1 db_xref=GI:21230658 db_xref=GeneID:1001624 gene=trmD locus_tag=XCC1201 note='methylates guanosine-37 in various tRNAs; uses S-adenosyl-L-methionine to transfer methyl group to tRNA' product='tRNA (guanine-N(1)-)-methyltransferase' protein_id=NP_636575.1 transl_table=11
NC_003902	GenBank	CDS	1402107	1402514	+	1	.	codon_start=1 db_xref=GI:21230659 db_xref=GeneID:1001620 gene=rplS locus_tag=XCC1202 note='this protein is located at the 30S-50S ribosomal subunit interface and may play a role in the structure and function of the aminoacyl-tRNA binding site' product='50S ribosomal protein L19' protein_id=NP_636576.1 transl_table=11
NC_003902	GenBank	CDS	1403617	1405092	+	-1	.	codon_start=1 db_xref=GI:21230660 db_xref=GeneID:1001626 locus_tag=XCC1203 product='hypothetical protein' protein_id=NP_636577.1 transl_table=11
NC_003902	GenBank	CDS	1405638	1406045	+	1	.	codon_start=1 db_xref=GI:21230661 db_xref=GeneID:999859 gene=hslR locus_tag=XCC1204 product='heat shock protein 15-like protein' protein_id=NP_636578.1 transl_table=11
NC_003902	GenBank	CDS	1406378	1408624	+	-1	.	codon_start=1 db_xref=GI:21230662 db_xref=GeneID:1001115 gene=katG locus_tag=XCC1205 product=catalase/peroxidase protein_id=NP_636579.1 transl_table=11
NC_003902	GenBank	CDS	1408932	1409546	+	-1	.	codon_start=1 db_xref=GI:21230663 db_xref=GeneID:1000821 locus_tag=XCC1206 product='hypothetical protein' protein_id=NP_636580.1 transl_table=11
NC_003902	GenBank	CDS	1410066	1412741	+	-1	.	codon_start=1 db_xref=GI:21230664 db_xref=GeneID:1000823 gene=mutS locus_tag=XCC1207 note='This protein performs the mismatch recognition step during the DNA repair process' product='DNA mismatch repair protein MutS' protein_id=NP_636581.1 transl_table=11
NC_003902	GenBank	CDS	1413711	1414241	+	1	.	codon_start=1 db_xref=GI:21230665 db_xref=GeneID:1000828 locus_tag=XCC1208 product='hypothetical protein' protein_id=NP_636582.1 transl_table=11
NC_003902	GenBank	CDS	1414524	1415891	+	1	.	codon_start=1 db_xref=GI:77747793 db_xref=GeneID:1001298 locus_tag=XCC1209 product='IS1478 transposase' protein_id=NP_636583.2 transl_table=11
NC_003902	GenBank	CDS	1416116	1416928	+	1	.	codon_start=1 db_xref=GI:21230667 db_xref=GeneID:1001628 locus_tag=XCC1210 product='tryptophan 2,3-dioxygenase' protein_id=NP_636584.1 transl_table=11
NC_003902	GenBank	CDS	1417071	1418525	+	1	.	codon_start=1 db_xref=GI:21230668 db_xref=GeneID:1001632 locus_tag=XCC1211 product='hypothetical protein' protein_id=NP_636585.1 transl_table=11
NC_003902	GenBank	CDS	1418561	1419808	+	1	.	codon_start=1 db_xref=GI:21230669 db_xref=GeneID:1001629 gene=nifS locus_tag=XCC1212 product='isopenicillin N epimerase' protein_id=NP_636586.1 transl_table=11
NC_003902	GenBank	CDS	1419805	1420596	+	1	.	codon_start=1 db_xref=GI:21230670 db_xref=GeneID:1001035 gene=ucpA locus_tag=XCC1213 product='alcohol dehydrogenase' protein_id=NP_636587.1 transl_table=11
NC_003902	GenBank	CDS	1420608	1421732	+	1	.	codon_start=1 db_xref=GI:21230671 db_xref=GeneID:1001627 locus_tag=XCC1214 product=transaminase protein_id=NP_636588.1 transl_table=11
NC_003902	GenBank	CDS	1421815	1422441	+	-1	.	codon_start=1 db_xref=GI:21230672 db_xref=GeneID:1000829 locus_tag=XCC1215 product='transcriptional regulator' protein_id=NP_636589.1 transl_table=11
NC_003902	GenBank	CDS	1422591	1423325	+	1	.	codon_start=1 db_xref=GI:21230673 db_xref=GeneID:1001634 locus_tag=XCC1216 product='hypothetical protein' protein_id=NP_636590.1 transl_table=11
NC_003902	GenBank	CDS	1424335	1427100	+	1	.	codon_start=1 db_xref=GI:21230674 db_xref=GeneID:999327 gene=hrpF locus_tag=XCC1217 product='HrpF protein' protein_id=NP_636591.1 transl_table=11
NC_003902	GenBank	CDS	1427230	1428096	+	1	.	codon_start=1 db_xref=GI:21230675 db_xref=GeneID:1001633 locus_tag=XCC1218 product='hypothetical protein' protein_id=NP_636592.1 transl_table=11
NC_003902	GenBank	CDS	1428463	1429452	+	-1	.	codon_start=1 db_xref=GI:77747794 db_xref=GeneID:1001635 gene=hrpW locus_tag=XCC1219 product='HrpW protein' protein_id=NP_636593.2 transl_table=11
NC_003902	GenBank	CDS	1429724	1430206	+	-1	.	codon_start=1 db_xref=GI:21230677 db_xref=GeneID:1001631 gene=hpaB locus_tag=XCC1220 product='HpaB protein' protein_id=NP_636594.1 transl_table=11
NC_003902	GenBank	CDS	1430262	1430534	+	-1	.	codon_start=1 db_xref=GI:21230678 db_xref=GeneID:1001630 gene=hrpE locus_tag=XCC1221 product='HrpE protein' protein_id=NP_636595.1 transl_table=11
NC_003902	GenBank	CDS	1430620	1430862	+	-1	.	codon_start=1 db_xref=GI:21230679 db_xref=GeneID:1002067 gene=hrpD6 locus_tag=XCC1222 product='HrpD6 protein' protein_id=NP_636596.1 transl_table=11
NC_003902	GenBank	CDS	1430873	1431820	+	-1	.	codon_start=1 db_xref=GI:21230680 db_xref=GeneID:1001638 gene=hrpD5 locus_tag=XCC1223 product='HrpD5 protein' protein_id=NP_636597.1 transl_table=11
NC_003902	GenBank	CDS	1431817	1432632	+	-1	.	codon_start=1 db_xref=GI:21230681 db_xref=GeneID:999089 gene=hpaA locus_tag=XCC1224 product='HpaA protein' protein_id=NP_636598.1 transl_table=11
NC_003902	GenBank	CDS	1432629	1432871	+	-1	.	codon_start=1 db_xref=GI:21230682 db_xref=GeneID:1001637 gene=hrcS locus_tag=XCC1225 product='HrcS protein' protein_id=NP_636599.1 transl_table=11
NC_003902	GenBank	CDS	1432894	1433538	+	-1	.	codon_start=1 db_xref=GI:21230683 db_xref=GeneID:1001639 gene=hrcR locus_tag=XCC1226 note='part of a set of proteins involved in the infection of eukaryotic cells; in plant pathogens involved in the hypersensitivity response' product='type III secretion system protein' protein_id=NP_636600.1 transl_table=11
NC_003902	GenBank	CDS	1433525	1434439	+	-1	.	codon_start=1 db_xref=GI:21230684 db_xref=GeneID:998603 gene=hrcQ locus_tag=XCC1227 product='HrcQ protein' protein_id=NP_636601.1 transl_table=11
NC_003902	GenBank	CDS	1434572	1435183	+	-1	.	codon_start=1 db_xref=GI:21230685 db_xref=GeneID:1001641 gene=hpaP locus_tag=XCC1228 product='HpaP protein' protein_id=NP_636602.1 transl_table=11
NC_003902	GenBank	CDS	1435207	1437129	+	-1	.	codon_start=1 db_xref=GI:21230686 db_xref=GeneID:1002068 gene=hrcV locus_tag=XCC1229 product='protein HrcV' protein_id=NP_636603.1 transl_table=11
NC_003902	GenBank	CDS	1437138	1438211	+	-1	.	codon_start=1 db_xref=GI:21230687 db_xref=GeneID:1002065 gene=hrcU locus_tag=XCC1230 product='type III secretion system protein HrcU' protein_id=NP_636604.1 transl_table=11
NC_003902	GenBank	CDS	1438424	1438879	+	1	.	codon_start=1 db_xref=GI:21230688 db_xref=GeneID:1002066 gene=hrpB1 locus_tag=XCC1231 product='HrpB1 protein' protein_id=NP_636605.1 transl_table=11
NC_003902	GenBank	CDS	1438911	1439303	+	1	.	codon_start=1 db_xref=GI:21230689 db_xref=GeneID:1002070 gene=hrpB2 locus_tag=XCC1232 product='HrpB2 protein' protein_id=NP_636606.1 transl_table=11
NC_003902	GenBank	CDS	1439305	1440069	+	1	.	codon_start=1 db_xref=GI:21230690 db_xref=GeneID:1002034 gene=hrcJ locus_tag=XCC1233 product='HrcJ protein' protein_id=NP_636607.1 transl_table=11
NC_003902	GenBank	CDS	1440079	1440708	+	1	.	codon_start=1 db_xref=GI:21230691 db_xref=GeneID:1002069 gene=hrpB4 locus_tag=XCC1234 product='HrpB4 protein' protein_id=NP_636608.1 transl_table=11
NC_003902	GenBank	CDS	1440693	1441394	+	1	.	codon_start=1 db_xref=GI:21230692 db_xref=GeneID:1001643 gene=hrpB5 locus_tag=XCC1235 product='type III secretion system protein HrpB' protein_id=NP_636609.1 transl_table=11
NC_003902	GenBank	CDS	1441384	1442712	+	1	.	codon_start=1 db_xref=GI:21230693 db_xref=GeneID:1002071 gene=hrcN locus_tag=XCC1236 product='type III secretion system ATPase' protein_id=NP_636610.1 transl_table=11
NC_003902	GenBank	CDS	1442705	1443214	+	1	.	codon_start=1 db_xref=GI:21230694 db_xref=GeneID:1001644 gene=hrpB7 locus_tag=XCC1237 product='HrpB7 protein' protein_id=NP_636611.1 transl_table=11
NC_003902	GenBank	CDS	1443211	1444041	+	1	.	codon_start=1 db_xref=GI:21230695 db_xref=GeneID:1001646 gene=hrcT locus_tag=XCC1238 product='HrpB8 protein' protein_id=NP_636612.1 transl_table=11
NC_003902	GenBank	CDS	1444218	1446035	+	1	.	codon_start=1 db_xref=GI:21230696 db_xref=GeneID:1001642 gene=hrcC locus_tag=XCC1239 product='HrcC protein' protein_id=NP_636613.1 transl_table=11
NC_003902	GenBank	CDS	1446114	1446479	+	-1	.	codon_start=1 db_xref=GI:21230697 db_xref=GeneID:1001648 gene=hpa1 locus_tag=XCC1240 product='Hpa1 protein' protein_id=NP_636614.1 transl_table=11
NC_003902	GenBank	CDS	1447013	1447429	+	1	.	codon_start=1 db_xref=GI:21230698 db_xref=GeneID:1001647 gene=hpa2 locus_tag=XCC1241 product='Hpa2 protein' protein_id=NP_636615.1 transl_table=11
NC_003902	GenBank	CDS	1447507	1447668	+	-1	.	codon_start=1 db_xref=GI:21230699 db_xref=GeneID:1002055 locus_tag=XCC1242 product='hypothetical protein' protein_id=NP_636616.1 transl_table=11
NC_003902	GenBank	CDS	1447665	1448198	+	-1	.	codon_start=1 db_xref=GI:21230700 db_xref=GeneID:1002061 locus_tag=XCC1243 product='hypothetical protein' protein_id=NP_636617.1 transl_table=11
NC_003902	GenBank	CDS	1448707	1450359	+	-1	.	codon_start=1 db_xref=GI:21230701 db_xref=GeneID:1002056 locus_tag=XCC1244 product='hypothetical protein' protein_id=NP_636618.1 transl_table=11
NC_003902	GenBank	CDS	1450226	1450654	+	-1	.	codon_start=1 db_xref=GI:21230702 db_xref=GeneID:1002064 locus_tag=XCC1245 product='hypothetical protein' protein_id=NP_636619.1 transl_table=11
NC_003902	GenBank	CDS	1450964	1451962	+	-1	.	codon_start=1 db_xref=GI:21230703 db_xref=GeneID:1001645 locus_tag=XCC1246 product='hypothetical protein' protein_id=NP_636620.1 transl_table=11
NC_003902	GenBank	CDS	1452520	1454721	+	1	.	codon_start=1 db_xref=GI:77747795 db_xref=GeneID:1002054 locus_tag=XCC1247 product='hypothetical protein' protein_id=NP_636621.2 transl_table=11
NC_003902	GenBank	CDS	1454806	1455786	+	1	.	codon_start=1 db_xref=GI:21230705 db_xref=GeneID:1001652 locus_tag=XCC1248 product='IS1479 transposase' protein_id=NP_636622.1 transl_table=11
NC_003902	GenBank	CDS	1455877	1456668	+	-1	.	codon_start=1 db_xref=GI:21230706 db_xref=GeneID:1001650 locus_tag=XCC1249 product='hypothetical protein' protein_id=NP_636623.1 transl_table=11
NC_003902	GenBank	CDS	1457241	1458185	+	1	.	codon_start=1 db_xref=GI:21230707 db_xref=GeneID:1001651 gene=bglX locus_tag=XCC1250 product=beta-glucosidase protein_id=NP_636624.1 transl_table=11
NC_003902	GenBank	CDS	1458455	1460383	+	1	.	codon_start=1 db_xref=GI:21230708 db_xref=GeneID:1001653 locus_tag=XCC1251 product='hypothetical protein' protein_id=NP_636625.1 transl_table=11
NC_003902	GenBank	CDS	1460574	1460891	+	1	.	codon_start=1 db_xref=GI:21230709 db_xref=GeneID:1001649 locus_tag=XCC1252 product='hypothetical protein' protein_id=NP_636626.1 transl_table=11
NC_003902	GenBank	CDS	1462105	1462515	+	-1	.	codon_start=1 db_xref=GI:21230710 db_xref=GeneID:1002058 locus_tag=XCC1253 product='hypothetical protein' protein_id=NP_636627.1 transl_table=11
NC_003902	GenBank	CDS	1462582	1463127	+	-1	.	codon_start=1 db_xref=GI:21230711 db_xref=GeneID:1001655 locus_tag=XCC1254 product='hypothetical protein' protein_id=NP_636628.1 transl_table=11
NC_003902	GenBank	CDS	1463281	1464648	+	1	.	codon_start=1 db_xref=GI:77747796 db_xref=GeneID:1002051 locus_tag=XCC1255 product='IS1478 transposase' protein_id=NP_636629.2 transl_table=11
NC_003902	GenBank	CDS	1465924	1468704	+	-1	.	codon_start=1 db_xref=GI:21230713 db_xref=GeneID:1001660 gene=bga locus_tag=XCC1256 product=beta-galactosidase protein_id=NP_636630.1 transl_table=11
NC_003902	GenBank	CDS	1468488	1469696	+	-1	.	codon_start=1 db_xref=GI:21230714 db_xref=GeneID:1002050 gene=galA locus_tag=XCC1257 product='arabinogalactan endo-1,4-beta-galactosidase' protein_id=NP_636631.1 transl_table=11
NC_003902	GenBank	CDS	1469864	1472548	+	-1	.	codon_start=1 db_xref=GI:21230715 db_xref=GeneID:1001658 gene=btuB locus_tag=XCC1258 product='TonB-dependent receptor' protein_id=NP_636632.1 transl_table=11
NC_003902	GenBank	CDS	1472908	1474290	+	-1	.	codon_start=1 db_xref=GI:21230716 db_xref=GeneID:1002053 locus_tag=XCC1259 product='transcriptional regulator' protein_id=NP_636633.1 transl_table=11
NC_003902	GenBank	CDS	1474416	1475921	+	1	.	codon_start=1 db_xref=GI:21230717 db_xref=GeneID:1001662 gene=mmsA locus_tag=XCC1260 product='methylmalonate-semialdehyde dehydrogenase' protein_id=NP_636634.1 transl_table=11
NC_003902	GenBank	CDS	1475937	1477118	+	1	.	codon_start=1 db_xref=GI:21230718 db_xref=GeneID:1001661 gene=fadE9 locus_tag=XCC1261 product='acyl-CoA dehydrogenase' protein_id=NP_636635.1 transl_table=11
NC_003902	GenBank	CDS	1477115	1477912	+	1	.	EC_number=4.2.1.17 codon_start=1 db_xref=GI:21230719 db_xref=GeneID:1001659 gene=paaF locus_tag=XCC1262 note='Catalyzes the reversible hydration of unsaturated fatty acyl-CoA to beta-hydroxyacyl-CoA' product='enoyl-CoA hydratase' protein_id=NP_636636.1 transl_table=11
NC_003902	GenBank	CDS	1477945	1479084	+	1	.	codon_start=1 db_xref=GI:21230720 db_xref=GeneID:1001664 locus_tag=XCC1263 product='enoyl-CoA hydratase' protein_id=NP_636637.1 transl_table=11
NC_003902	GenBank	CDS	1479101	1479988	+	1	.	codon_start=1 db_xref=GI:21230721 db_xref=GeneID:1001657 gene=mmsB locus_tag=XCC1264 product='3-hydroxyisobutyrate dehydrogenase' protein_id=NP_636638.1 transl_table=11
NC_003902	GenBank	CDS	1480539	1481504	+	1	.	codon_start=1 db_xref=GI:21230722 db_xref=GeneID:1001656 gene=czcD locus_tag=XCC1265 product='cobalt-zinc-cadmium resistance protein' protein_id=NP_636639.1 transl_table=11
NC_003902	GenBank	CDS	1481687	1483759	+	-1	.	codon_start=1 db_xref=GI:21230723 db_xref=GeneID:1001668 gene=fadB locus_tag=XCC1266 product='3-hydroxyacyl-CoA dehydrogenase' protein_id=NP_636640.1 transl_table=11
NC_003902	GenBank	CDS	1483996	1484616	+	1	.	codon_start=1 db_xref=GI:21230724 db_xref=GeneID:1001665 gene=algU locus_tag=XCC1267 note='Member of the extracytoplasmic function sigma factors which are active under specific conditions; binds with the catalytic core of RNA polymerase to produce the holoenzyme and directs bacterial core RNA polymerase to specific promoter elements to initiate transcription; this sigma factor is involved in heat…
NC_003902	GenBank	CDS	1484613	1485473	+	1	.	codon_start=1 db_xref=GI:21230725 db_xref=GeneID:1001673 locus_tag=XCC1268 product='regulatory protein' protein_id=NP_636642.1 transl_table=11
NC_003902	GenBank	CDS	1485583	1487160	+	1	.	codon_start=1 db_xref=GI:21230726 db_xref=GeneID:1001666 gene=mucD locus_tag=XCC1269 product='periplasmic protease' protein_id=NP_636643.1 transl_table=11
NC_003902	GenBank	CDS	1487326	1489131	+	1	.	codon_start=1 db_xref=GI:21230727 db_xref=GeneID:1001671 gene=lepA locus_tag=XCC1270 note='binds to the ribosome on the universally-conserved alpha-sarcin loop' product='GTP-binding protein LepA' protein_id=NP_636644.1 transl_table=11
NC_003902	GenBank	CDS	1489235	1490035	+	1	.	codon_start=1 db_xref=GI:21230728 db_xref=GeneID:1001663 gene=lepB locus_tag=XCC1271 product='signal peptidase I' protein_id=NP_636645.1 transl_table=11
NC_003902	GenBank	CDS	1490036	1490443	+	1	.	codon_start=1 db_xref=GI:21230729 db_xref=GeneID:1001674 locus_tag=XCC1272 product='hypothetical protein' protein_id=NP_636646.1 transl_table=11
NC_003902	GenBank	CDS	1490433	1491113	+	1	.	EC_number=3.1.26.3 codon_start=1 db_xref=GI:21230730 db_xref=GeneID:1001672 gene=rnc locus_tag=XCC1273 note='cytoplasmic enzyme involved in processing rRNA and some mRNAs; substrates typically have dsRNA regions; forms a homodimer; have N-terminal nuclease and C-terminal RNA-binding domains; requires magnesium as preferred ion for activity' product='ribonuclease III' protein_id=NP_636647.1 transl…
NC_003902	GenBank	CDS	1491110	1492006	+	1	.	codon_start=1 db_xref=GI:21230731 db_xref=GeneID:1001679 gene=era gene_synonym='bex; rbaA; sdgE; yqfH' locus_tag=XCC1274 note='Era; Escherichia coli Ras-like protein; Bex; Bacillus Era-complementing segment; essential protein in Escherichia coli that is involved in many cellular processes; GTPase; binds the cell membrane through apparent C-terminal domain; mutants are arrested during the cell cyc…
NC_003902	GenBank	CDS	1492246	1492971	+	1	.	codon_start=1 db_xref=GI:21230732 db_xref=GeneID:1001677 gene=recO locus_tag=XCC1275 note='involved in DNA repair and RecFOR pathway recombination; RecFOR proteins displace ssDNA-binding protein and facilitate the production of RecA-coated ssDNA' product='DNA repair protein RecO' protein_id=NP_636649.1 transl_table=11
NC_003902	GenBank	CDS	1493027	1493749	+	-1	.	codon_start=1 db_xref=GI:21230733 db_xref=GeneID:1001670 locus_tag=XCC1276 product='hypothetical protein' protein_id=NP_636650.1 transl_table=11
NC_003902	GenBank	CDS	1493907	1495241	+	1	.	codon_start=1 db_xref=GI:21230734 db_xref=GeneID:1001669 gene=rumA locus_tag=XCC1277 note='in Escherichia coli this enzyme catalyzes the SAM-dependent methylation of U1939 in the 23S ribomal RNA; binds an iron-sulfur cluster [4Fe-4S]' product='23S rRNA 5-methyluridine methyltransferase' protein_id=NP_636651.1 transl_table=11
NC_003902	GenBank	CDS	1495416	1496120	+	-1	.	codon_start=1 db_xref=GI:21230735 db_xref=GeneID:1001680 locus_tag=XCC1278 product='hypothetical protein' protein_id=NP_636652.1 transl_table=11
NC_003902	GenBank	CDS	1496151	1496645	+	1	.	codon_start=1 db_xref=GI:21230736 db_xref=GeneID:1001678 locus_tag=XCC1279 product='hypothetical protein' protein_id=NP_636653.1 transl_table=11
NC_003902	GenBank	CDS	1496722	1497423	+	1	.	codon_start=1 db_xref=GI:21230737 db_xref=GeneID:1001685 gene=frnE locus_tag=XCC1280 product='polyketide synthase' protein_id=NP_636654.1 transl_table=11
NC_003902	GenBank	CDS	1497452	1498459	+	1	.	codon_start=1 db_xref=GI:21230738 db_xref=GeneID:1001683 locus_tag=XCC1281 product='hypothetical protein' protein_id=NP_636655.1 transl_table=11
NC_003902	GenBank	CDS	1498630	1500219	+	1	.	codon_start=1 db_xref=GI:21230739 db_xref=GeneID:1001676 locus_tag=XCC1282 product='hypothetical protein' protein_id=NP_636656.1 transl_table=11
NC_003902	GenBank	CDS	1500627	1501622	+	1	.	EC_number=3.2.1.52 codon_start=1 db_xref=GI:21230740 db_xref=GeneID:1001675 gene=nagZ locus_tag=XCC1283 note='hydrolyzes the terminal non-reducing N-acetyl-D-hexosamine residues in N-acetyl-beta-D-hexosaminides' product=beta-hexosaminidase protein_id=NP_636657.1 transl_table=11
NC_003902	GenBank	CDS	1501622	1502176	+	1	.	EC_number=2.4.2.8 codon_start=1 db_xref=GI:21230741 db_xref=GeneID:1001686 gene=hpt locus_tag=XCC1284 note='Catalyzes the salvage synthesis of inosine-5'-monophosphate (IMP) and guanosine-5'-monophosphate (GMP) from the purine bases hypoxanthine and guanine, respectively' product='hypoxanthine-guanine phosphoribosyltransferase' protein_id=NP_636658.1 transl_table=11
NC_003902	GenBank	CDS	1502265	1503017	+	1	.	EC_number=2.4.2.1 codon_start=1 db_xref=GI:21230742 db_xref=GeneID:1001684 gene=deoD locus_tag=XCC1285 note='Catalyzes the phosphorolytic cleavage of 6-oxopurine nucleosides' product='5'-methylthioadenosine phosphorylase' protein_id=NP_636659.1 transl_table=11
NC_003902	GenBank	CDS	1503104	1503310	+	1	.	codon_start=1 db_xref=GI:21230743 db_xref=GeneID:1001691 gene=scoF locus_tag=XCC1286 product='cold shock protein' protein_id=NP_636660.1 transl_table=11
NC_003902	GenBank	CDS	1503407	1504678	+	1	.	codon_start=1 db_xref=GI:21230744 db_xref=GeneID:1001689 locus_tag=XCC1287 product=oxidoreductase protein_id=NP_636661.1 transl_table=11
NC_003902	GenBank	CDS	1504774	1505406	+	-1	.	codon_start=1 db_xref=GI:21230745 db_xref=GeneID:1001682 locus_tag=XCC1288 product='hypothetical protein' protein_id=NP_636662.1 transl_table=11
NC_003902	GenBank	CDS	1505408	1507900	+	-1	.	codon_start=1 db_xref=GI:21230746 db_xref=GeneID:1001681 gene=lhr2 locus_tag=XCC1289 product='helicase-like protein' protein_id=NP_636663.1 transl_table=11
NC_003902	GenBank	CDS	1507897	1509501	+	-1	.	EC_number=6.5.1.1 codon_start=1 db_xref=GI:21230747 db_xref=GeneID:1001693 gene=lig2 locus_tag=XCC1290 note='catalyzes the ATP-dependent formation of a phosphodiester at the site of a single strand break in duplex DNA' product='ATP-dependent DNA ligase' protein_id=NP_636664.1 transl_table=11
NC_003902	GenBank	CDS	1509728	1510738	+	-1	.	codon_start=1 db_xref=GI:21230748 db_xref=GeneID:1001690 locus_tag=XCC1291 product='mRNA 3'-end processing factor' protein_id=NP_636665.1 transl_table=11
NC_003902	GenBank	CDS	1511181	1511393	+	-1	.	codon_start=1 db_xref=GI:21230749 db_xref=GeneID:1001700 locus_tag=XCC1292 product='hypothetical protein' protein_id=NP_636666.1 transl_table=11
NC_003902	GenBank	CDS	1511543	1512103	+	-1	.	codon_start=1 db_xref=GI:21230750 db_xref=GeneID:1001692 locus_tag=XCC1293 product='hypothetical protein' protein_id=NP_636667.1 transl_table=11
NC_003902	GenBank	CDS	1512173	1513909	+	-1	.	codon_start=1 db_xref=GI:21230751 db_xref=GeneID:1001697 locus_tag=XCC1294 product='sensor histidine kinase' protein_id=NP_636668.1 transl_table=11
NC_003902	GenBank	CDS	1514053	1514388	+	-1	.	codon_start=1 db_xref=GI:21230752 db_xref=GeneID:1001688 locus_tag=XCC1295 product='hypothetical protein' protein_id=NP_636669.1 transl_table=11
NC_003902	GenBank	CDS	1514640	1514981	+	-1	.	codon_start=1 db_xref=GI:21230753 db_xref=GeneID:1001687 locus_tag=XCC1296 product='hypothetical protein' protein_id=NP_636670.1 transl_table=11
NC_003902	GenBank	CDS	1515105	1516280	+	-1	.	codon_start=1 db_xref=GI:21230754 db_xref=GeneID:1001699 gene=atoB locus_tag=XCC1297 product='acetoacetyl-CoA thiolase' protein_id=NP_636671.1 transl_table=11
NC_003902	GenBank	CDS	1516437	1519298	+	1	.	codon_start=1 db_xref=GI:77747797 db_xref=GeneID:1001701 locus_tag=XCC1298 product='serine protease' protein_id=NP_636672.2 transl_table=11
NC_003902	GenBank	CDS	1519400	1520500	+	-1	.	codon_start=1 db_xref=GI:21230756 db_xref=GeneID:1001698 gene=leu locus_tag=XCC1299 product='leucine dehydrogenase' protein_id=NP_636673.1 transl_table=11
NC_003902	GenBank	CDS	1520658	1520792	+	-1	.	codon_start=1 db_xref=GI:21230757 db_xref=GeneID:1001703 locus_tag=XCC1300 product='hypothetical protein' protein_id=NP_636674.1 transl_table=11
NC_003902	GenBank	CDS	1520933	1521433	+	-1	.	codon_start=1 db_xref=GI:21230758 db_xref=GeneID:1001696 locus_tag=XCC1301 product='hypothetical protein' protein_id=NP_636675.1 transl_table=11
NC_003902	GenBank	CDS	1521642	1521833	+	1	.	codon_start=1 db_xref=GI:21230759 db_xref=GeneID:1001694 locus_tag=XCC1302 product='hypothetical protein' protein_id=NP_636676.1 transl_table=11
NC_003902	GenBank	CDS	1521997	1522260	+	-1	.	codon_start=1 db_xref=GI:21230760 db_xref=GeneID:1001707 locus_tag=XCC1303 product='hypothetical protein' protein_id=NP_636677.1 transl_table=11
NC_003902	GenBank	CDS	1522390	1522656	+	1	.	codon_start=1 db_xref=GI:21230761 db_xref=GeneID:1001704 locus_tag=XCC1304 product='hypothetical protein' protein_id=NP_636678.1 transl_table=11
NC_003902	GenBank	CDS	1522670	1523236	+	-1	.	codon_start=1 db_xref=GI:21230762 db_xref=GeneID:1001712 locus_tag=XCC1305 product='hypothetical protein' protein_id=NP_636679.1 transl_table=11
NC_003902	GenBank	CDS	1524323	1524910	+	1	.	codon_start=1 db_xref=GI:21230763 db_xref=GeneID:1001706 gene=algU locus_tag=XCC1306 product='RNA polymerase sigma factor' protein_id=NP_636680.1 transl_table=11
NC_003902	GenBank	CDS	1524907	1525440	+	1	.	codon_start=1 db_xref=GI:21230764 db_xref=GeneID:1001710 locus_tag=XCC1307 product='hypothetical protein' protein_id=NP_636681.1 transl_table=11
NC_003902	GenBank	CDS	1525452	1526336	+	1	.	codon_start=1 db_xref=GI:21230765 db_xref=GeneID:1001702 locus_tag=XCC1308 product='hypothetical protein' protein_id=NP_636682.1 transl_table=11
NC_003902	GenBank	CDS	1526813	1528195	+	-1	.	codon_start=1 db_xref=GI:21230766 db_xref=GeneID:1001714 gene=yegD locus_tag=XCC1309 product='heat shock protein' protein_id=NP_636683.1 transl_table=11
NC_003902	GenBank	CDS	1528326	1528799	+	-1	.	codon_start=1 db_xref=GI:21230767 db_xref=GeneID:1001711 gene=slyD locus_tag=XCC1310 product='peptidyl-prolyl cis-trans isomerase' protein_id=NP_636684.1 transl_table=11
NC_003902	GenBank	CDS	1528957	1529925	+	-1	.	codon_start=1 db_xref=GI:21230768 db_xref=GeneID:1001719 gene=catA locus_tag=XCC1311 product='cation transport protein' protein_id=NP_636685.1 transl_table=11
NC_003902	GenBank	CDS	1530038	1530373	+	1	.	codon_start=1 db_xref=GI:21230769 db_xref=GeneID:1001713 locus_tag=XCC1312 product='hypothetical protein' protein_id=NP_636686.1 transl_table=11
NC_003902	GenBank	CDS	1530516	1531469	+	-1	.	codon_start=1 db_xref=GI:21230770 db_xref=GeneID:1001717 locus_tag=XCC1313 product='hypothetical protein' protein_id=NP_636687.1 transl_table=11
NC_003902	GenBank	CDS	1531998	1533053	+	-1	.	codon_start=1 db_xref=GI:21230771 db_xref=GeneID:1001709 locus_tag=XCC1314 product='hypothetical protein' protein_id=NP_636688.1 transl_table=11
NC_003902	GenBank	CDS	1533470	1534564	+	-1	.	codon_start=1 db_xref=GI:21230772 db_xref=GeneID:1001708 gene=nerA locus_tag=XCC1315 product='GTN reductase' protein_id=NP_636689.1 transl_table=11
NC_003902	GenBank	CDS	1534841	1536019	+	1	.	codon_start=1 db_xref=GI:21230773 db_xref=GeneID:1001720 gene=araJ locus_tag=XCC1316 product='MFS transporter' protein_id=NP_636690.1 transl_table=11
NC_003902	GenBank	CDS	1536195	1536371	+	1	.	codon_start=1 db_xref=GI:21230774 db_xref=GeneID:1001721 locus_tag=XCC1317 product='hypothetical protein' protein_id=NP_636691.1 transl_table=11
NC_003902	GenBank	CDS	1536611	1537066	+	1	.	codon_start=1 db_xref=GI:21230775 db_xref=GeneID:1001718 locus_tag=XCC1318 product='hypothetical protein' protein_id=NP_636692.1 transl_table=11
NC_003902	GenBank	CDS	1537577	1538179	+	1	.	codon_start=1 db_xref=GI:21230776 db_xref=GeneID:1001723 locus_tag=XCC1319 product='hypothetical protein' protein_id=NP_636693.1 transl_table=11
NC_003902	GenBank	CDS	1538215	1538817	+	1	.	codon_start=1 db_xref=GI:21230777 db_xref=GeneID:1001716 locus_tag=XCC1320 product='hypothetical protein' protein_id=NP_636694.1 transl_table=11
NC_003902	GenBank	CDS	1539249	1540622	+	1	.	codon_start=1 db_xref=GI:21230779 db_xref=GeneID:1001727 gene=acvB locus_tag=XCC1322 product='virulence protein' protein_id=NP_636696.1 transl_table=11
NC_003902	GenBank	CDS	1540677	1543241	+	-1	.	codon_start=1 db_xref=GI:21230780 db_xref=GeneID:1001724 locus_tag=XCC1323 product='hypothetical protein' protein_id=NP_636697.1 transl_table=11
NC_003902	GenBank	CDS	1543449	1544201	+	1	.	codon_start=1 db_xref=GI:21230781 db_xref=GeneID:1001731 locus_tag=XCC1324 product='hypothetical protein' protein_id=NP_636698.1 transl_table=11
NC_003902	GenBank	CDS	1544213	1544560	+	1	.	codon_start=1 db_xref=GI:21230782 db_xref=GeneID:1001726 locus_tag=XCC1325 product='hypothetical protein' protein_id=NP_636699.1 transl_table=11
NC_003902	GenBank	CDS	1544658	1545728	+	-1	.	codon_start=1 db_xref=GI:21230783 db_xref=GeneID:1001729 locus_tag=XCC1326 product='hypothetical protein' protein_id=NP_636700.1 transl_table=11
NC_003902	GenBank	CDS	1545746	1546528	+	-1	.	codon_start=1 db_xref=GI:21230784 db_xref=GeneID:1001722 locus_tag=XCC1327 product='hypothetical protein' protein_id=NP_636701.1 transl_table=11
NC_003902	GenBank	CDS	1546525	1547070	+	-1	.	codon_start=1 db_xref=GI:21230785 db_xref=GeneID:1001732 locus_tag=XCC1328 product='hypothetical protein' protein_id=NP_636702.1 transl_table=11
NC_003902	GenBank	CDS	1547067	1548362	+	-1	.	codon_start=1 db_xref=GI:77747798 db_xref=GeneID:1001733 gene=cfaA locus_tag=XCC1329 product='cyclopropane-fatty-acyl-phospholipid synthase' protein_id=NP_636703.2 transl_table=11
NC_003902	GenBank	CDS	1548359	1549312	+	-1	.	codon_start=1 db_xref=GI:21230787 db_xref=GeneID:1001730 locus_tag=XCC1330 product='hypothetical protein' protein_id=NP_636704.1 transl_table=11
NC_003902	GenBank	CDS	1549237	1550487	+	-1	.	codon_start=1 db_xref=GI:21230788 db_xref=GeneID:1001736 locus_tag=XCC1331 product=dehydrogenase protein_id=NP_636705.1 transl_table=11
NC_003902	GenBank	CDS	1550484	1551533	+	-1	.	codon_start=1 db_xref=GI:21230789 db_xref=GeneID:1001728 gene=desC locus_tag=XCC1332 product='delta 9 acyl-lipid fatty acid desaturase' protein_id=NP_636706.1 transl_table=11
NC_003902	GenBank	CDS	1551842	1552681	+	-1	.	codon_start=1 db_xref=GI:21230790 db_xref=GeneID:1001741 locus_tag=XCC1333 product='hypothetical protein' protein_id=NP_636707.1 transl_table=11
NC_003902	GenBank	CDS	1552666	1553229	+	-1	.	codon_start=1 db_xref=GI:21230791 db_xref=GeneID:1001738 gene=rpoE locus_tag=XCC1334 note='Bacteria have multiple sigma factors which are active under specific conditions; the sigma factor binds with the catalytic core of RNA polymerase to produce the holoenzyme and directs bacterial core RNA polymerase to specific promoter elements to initiate transcription' product='RNA polymerase sigma factor'…
NC_003902	GenBank	CDS	1553288	1553761	+	-1	.	codon_start=1 db_xref=GI:21230792 db_xref=GeneID:1001746 locus_tag=XCC1335 product='hypothetical protein' protein_id=NP_636709.1 transl_table=11
NC_003902	GenBank	CDS	1553739	1554527	+	-1	.	codon_start=1 db_xref=GI:21230793 db_xref=GeneID:1001740 locus_tag=XCC1336 product='hypothetical protein' protein_id=NP_636710.1 transl_table=11
NC_003902	GenBank	CDS	1555001	1555420	+	-1	.	codon_start=1 db_xref=GI:21230794 db_xref=GeneID:1001743 gene=ydgM locus_tag=XCC1337 note='Involved in the electron transport chain' product=ferredoxin protein_id=NP_636711.1 transl_table=11
NC_003902	GenBank	CDS	1555432	1556022	+	-1	.	codon_start=1 db_xref=GI:21230795 db_xref=GeneID:1001734 gene=cicA locus_tag=XCC1338 product=phosphotransferase protein_id=NP_636712.1 transl_table=11
NC_003902	GenBank	CDS	1556181	1558271	+	-1	.	EC_number=6.1.1.10 codon_start=1 db_xref=GI:21230796 db_xref=GeneID:1001748 gene=metG locus_tag=XCC1339 note='methionine--tRNA ligase; MetRS; adds methionine to tRNA(Met) with cleavage of ATP to AMP and diphosphate; some MetRS enzymes form dimers depending on a C-terminal domain that is also found in other proteins such as Trbp111 in Aquifex aeolicus and the cold-shock protein CsaA from Bacillus …
NC_003902	GenBank	CDS	1558411	1561527	+	-1	.	codon_start=1 db_xref=GI:21230797 db_xref=GeneID:1001745 gene=btuB locus_tag=XCC1340 product='TonB-dependent receptor' protein_id=NP_636714.1 transl_table=11
NC_003902	GenBank	CDS	1562002	1562481	+	-1	.	codon_start=1 db_xref=GI:21230798 db_xref=GeneID:1001753 locus_tag=XCC1341 product='hypothetical protein' protein_id=NP_636715.1 transl_table=11
NC_003902	GenBank	CDS	1562645	1563034	+	-1	.	codon_start=1 db_xref=GI:21230799 db_xref=GeneID:1001751 locus_tag=XCC1342 product='glyoxylase I family protein' protein_id=NP_636716.1 transl_table=11
NC_003902	GenBank	CDS	1563386	1564783	+	1	.	codon_start=1 db_xref=GI:161485700 db_xref=GeneID:1001742 gene=ykfD locus_tag=XCC1343 product='S-methylmethionine transporter' protein_id=NP_636717.2 transl_table=11
NC_003902	GenBank	CDS	1564780	1565742	+	1	.	EC_number=2.1.1.10 codon_start=1 db_xref=GI:161485699 db_xref=GeneID:1001755 gene=mmuM locus_tag=XCC1344 note='converts homocysteine and S-adenosyl-methionine to methionine and S-adenosyl-homocysteine or S-methyl-methionine and homocysteine to two methionines' product='homocysteine methyltransferase' protein_id=NP_636718.2 transl_table=11
NC_003902	GenBank	CDS	1565749	1567665	+	-1	.	codon_start=1 db_xref=GI:77747799 db_xref=GeneID:1001752 locus_tag=XCC1345 product='hypothetical protein' protein_id=NP_636719.2 transl_table=11
NC_003902	GenBank	CDS	1567876	1568706	+	-1	.	codon_start=1 db_xref=GI:21230803 db_xref=GeneID:1001758 locus_tag=XCC1346 product='hypothetical protein' protein_id=NP_636720.1 transl_table=11
NC_003902	GenBank	CDS	1568657	1569328	+	-1	.	codon_start=1 db_xref=GI:21230804 db_xref=GeneID:1001756 locus_tag=XCC1347 product='hypothetical protein' protein_id=NP_636721.1 transl_table=11
NC_003902	GenBank	CDS	1569493	1570632	+	1	.	codon_start=1 db_xref=GI:77747800 db_xref=GeneID:1001750 locus_tag=XCC1348 product='hypothetical protein' protein_id=NP_636722.2 transl_table=11
NC_003902	GenBank	CDS	1570551	1570856	+	1	.	codon_start=1 db_xref=GI:21230806 db_xref=GeneID:1001749 locus_tag=XCC1349 product='hypothetical protein' protein_id=NP_636723.1 transl_table=11
NC_003902	GenBank	CDS	1571057	1572574	+	-1	.	codon_start=1 db_xref=GI:21230807 db_xref=GeneID:1001762 locus_tag=XCC1350 product='hypothetical protein' protein_id=NP_636724.1 transl_table=11
NC_003902	GenBank	CDS	1573026	1573394	+	1	.	codon_start=1 db_xref=GI:21230808 db_xref=GeneID:1001759 locus_tag=XCC1351 product='hypothetical protein' protein_id=NP_636725.1 transl_table=11
NC_003902	GenBank	CDS	1573391	1574302	+	1	.	codon_start=1 db_xref=GI:21230809 db_xref=GeneID:1001767 locus_tag=XCC1352 product='sensor protein' protein_id=NP_636726.1 transl_table=11
NC_003902	GenBank	CDS	1574835	1576151	+	-1	.	codon_start=1 db_xref=GI:77747801 db_xref=GeneID:1001761 gene=phaZ locus_tag=XCC1353 product='PHB depolymerase' protein_id=NP_636727.2 transl_table=11
NC_003902	GenBank	CDS	1576297	1576944	+	-1	.	codon_start=1 db_xref=GI:21230811 db_xref=GeneID:1001764 locus_tag=XCC1354 product='hypothetical protein' protein_id=NP_636728.1 transl_table=11
NC_003902	GenBank	CDS	1576971	1577417	+	1	.	codon_start=1 db_xref=GI:21230812 db_xref=GeneID:1001757 locus_tag=XCC1355 product='hypothetical protein' protein_id=NP_636729.1 transl_table=11
NC_003902	GenBank	CDS	1577544	1578299	+	-1	.	codon_start=1 db_xref=GI:21230813 db_xref=GeneID:1001768 locus_tag=XCC1356 product='hypothetical protein' protein_id=NP_636730.1 transl_table=11
NC_003902	GenBank	CDS	1578357	1579316	+	-1	.	EC_number=6.4.1.2 codon_start=1 db_xref=GI:21230814 db_xref=GeneID:1001766 gene=accA locus_tag=XCC1357 note='catalyzes the carboxylation of acetyl-CoA to malonyl-CoA; forms a tetramer composed of two alpha (AccA) and two beta (AccD) subunits; one of the two catalytic subunits that can form the acetyl CoA carboxylase enzyme together with a carrier protein' product='acetyl-CoA carboxylase carboxylt…
NC_003902	GenBank	CDS	1579471	1583061	+	-1	.	EC_number=2.7.7.7 codon_start=1 db_xref=GI:21230815 db_xref=GeneID:1001773 gene=dnaE locus_tag=XCC1358 note='catalyzes DNA-template-directed extension of the 3'- end of a DNA strand by one nucleotide at a time; main replicative polymerase' product='DNA polymerase III subunit alpha' protein_id=NP_636732.1 transl_table=11
NC_003902	GenBank	CDS	1583298	1584020	+	-1	.	EC_number=3.1.26.4 codon_start=1 db_xref=GI:21230816 db_xref=GeneID:1001771 gene=rnhB locus_tag=XCC1359 note='RNH2; RNase HII; binds manganese; endonuclease which specifically degrades the RNA of RNA-DNA hybrids' product='ribonuclease HII' protein_id=NP_636733.1 transl_table=11
NC_003902	GenBank	CDS	1584017	1585213	+	-1	.	EC_number=2.4.1.182 codon_start=1 db_xref=GI:21230817 db_xref=GeneID:1001765 gene=lpxB locus_tag=XCC1360 note='catalyzes the formation of lipid A disaccharide from UDP-2,3-diacylglucosamine and 2,3-diacylglucosamine-1-phosphate, lipid A disaccharide is a precursor of lipid A that anchors LPS to the OM' product='lipid-A-disaccharide synthase' protein_id=NP_636734.1 transl_table=11
NC_003902	GenBank	CDS	1585330	1586121	+	-1	.	EC_number=2.3.1.129 codon_start=1 db_xref=GI:21230818 db_xref=GeneID:1001763 gene=lpxA locus_tag=XCC1361 note='catalyzes the addition of (R)-3-hydroxytetradecanoyl to the glucosamine disaccharide in lipid A biosynthesis' product='UDP-N-acetylglucosamine acyltransferase' protein_id=NP_636735.1 transl_table=11
NC_003902	GenBank	CDS	1586143	1586604	+	-1	.	codon_start=1 db_xref=GI:21230819 db_xref=GeneID:1001774 gene=fabZ locus_tag=XCC1362 note='in Pseudomonas aeruginosa this enzyme is a trimer of dimers; essential for membrane formation; performs third step of type II fatty acid biosynthesis; catalyzes dehydration of (3R)-hydroxyacyl-ACP to trans-2-acyl-ACP' product='(3R)-hydroxymyristoyl-ACP dehydratase' protein_id=NP_636736.1 transl_table=11
NC_003902	GenBank	CDS	1586601	1587614	+	-1	.	codon_start=1 db_xref=GI:21230820 db_xref=GeneID:1001772 gene=lpxD locus_tag=XCC1363 note='adds the O-linked and N-linked 3(R)-hydroxy fatty acids to the glucosamine disaccharide during lipid A biosynthesis' product='UDP-3-O-[3-hydroxymyristoyl] glucosamine N-acyltransferase' protein_id=NP_636737.1 transl_table=11
NC_003902	GenBank	CDS	1587676	1587942	+	1	.	codon_start=1 db_xref=GI:21230821 db_xref=GeneID:1001779 locus_tag=XCC1364 product='hypothetical protein' protein_id=NP_636738.1 transl_table=11
NC_003902	GenBank	CDS	1588025	1590481	+	-1	.	codon_start=1 db_xref=GI:21230822 db_xref=GeneID:1001777 gene=oma locus_tag=XCC1365 product='outer membrane antigen' protein_id=NP_636739.1 transl_table=11
NC_003902	GenBank	CDS	1590478	1591824	+	-1	.	codon_start=1 db_xref=GI:21230823 db_xref=GeneID:1001770 locus_tag=XCC1366 product='hypothetical protein' protein_id=NP_636740.1 transl_table=11
NC_003902	GenBank	CDS	1591851	1593041	+	-1	.	EC_number=1.1.1.267 codon_start=1 db_xref=GI:21230824 db_xref=GeneID:1001769 gene=dxr locus_tag=XCC1367 note='catalyzes the NADP-dependent rearrangement and reduction of 1-deoxy-D-xylulose-5-phosphate (DXP) to 2-C-methyl-D-erythritol 4-phosphate' product='1-deoxy-D-xylulose 5-phosphate reductoisomerase' protein_id=NP_636741.1 transl_table=11
NC_003902	GenBank	CDS	1593044	1593871	+	-1	.	codon_start=1 db_xref=GI:21230825 db_xref=GeneID:1001780 gene=cdsA locus_tag=XCC1368 product='phosphatidate cytidylyltransferase' protein_id=NP_636742.1 transl_table=11
NC_003902	GenBank	CDS	1593868	1594644	+	-1	.	codon_start=1 db_xref=GI:21230826 db_xref=GeneID:1001778 gene=uppS locus_tag=XCC1369 note='catalyzes the formation of undecaprenyl pyrophosphate from isopentenyl pyrophosphate' product='undecaprenyl pyrophosphate synthase' protein_id=NP_636743.1 transl_table=11
NC_003902	GenBank	CDS	1594647	1595204	+	-1	.	codon_start=1 db_xref=GI:21230827 db_xref=GeneID:1001788 gene=frr locus_tag=XCC1370 note='Rrf; Frr; ribosome-recycling factor; release factor 4; RF4; recycles ribosomes upon translation termination along with release factor RF-3 and elongation factor EF-G; A GTPase-dependent process results in release of 50S from 70S; inhibited by release factor RF-1; essential for viability; structurally similar…
NC_003902	GenBank	CDS	1595441	1596163	+	-1	.	codon_start=1 db_xref=GI:21230828 db_xref=GeneID:1001786 gene=pyrH locus_tag=XCC1371 note='Catalyzes the phosphorylation of UMP to UDP' product='uridylate kinase' protein_id=NP_636745.1 transl_table=11
NC_003902	GenBank	CDS	1596271	1596936	+	-1	.	codon_start=1 db_xref=GI:21230829 db_xref=GeneID:1001776 locus_tag=XCC1372 product='hypothetical protein' protein_id=NP_636746.1 transl_table=11
NC_003902	GenBank	CDS	1596933	1597733	+	-1	.	codon_start=1 db_xref=GI:21230830 db_xref=GeneID:1001775 locus_tag=XCC1373 product='hypothetical protein' protein_id=NP_636747.1 transl_table=11
NC_003902	GenBank	CDS	1598078	1598956	+	-1	.	codon_start=1 db_xref=GI:161485698 db_xref=GeneID:1001790 gene=tsf locus_tag=XCC1374 note='EF-Ts; functions during elongation stage of protein translation; forms a dimer; associates with EF-Tu-GDP complex and promotes exchange of GDP to GTP resulting in regeneration of the active form of EF-Tu' product='elongation factor Ts' protein_id=NP_636748.2 transl_table=11
NC_003902	GenBank	CDS	1599127	1599954	+	-1	.	codon_start=1 db_xref=GI:21230832 db_xref=GeneID:1001787 gene=rpsB locus_tag=XCC1375 note='one of the last subunits in the assembly of the 30S subunit; absence of S2 does not inhibit assembly but results in an inactive subunit' product='30S ribosomal protein S2' protein_id=NP_636749.1 transl_table=11
NC_003902	GenBank	CDS	1600252	1600968	+	-1	.	codon_start=1 db_xref=GI:21230833 db_xref=GeneID:1001793 locus_tag=XCC1376 product='pili assembly chaperone' protein_id=NP_636750.1 transl_table=11
NC_003902	GenBank	CDS	1600970	1601290	+	-1	.	codon_start=1 db_xref=GI:21230834 db_xref=GeneID:1001789 locus_tag=XCC1377 product='hypothetical protein' protein_id=NP_636751.1 transl_table=11
NC_003902	GenBank	CDS	1601357	1602412	+	-1	.	codon_start=1 db_xref=GI:21230835 db_xref=GeneID:1001791 locus_tag=XCC1378 product='hypothetical protein' protein_id=NP_636752.1 transl_table=11
NC_003902	GenBank	CDS	1602388	1604736	+	-1	.	codon_start=1 db_xref=GI:77747802 db_xref=GeneID:1001785 gene=fasD locus_tag=XCC1379 product='outer membrane usher protein FasD' protein_id=NP_636753.2 transl_table=11
NC_003902	GenBank	CDS	1604753	1605508	+	-1	.	codon_start=1 db_xref=GI:21230837 db_xref=GeneID:1001781 gene=ecpD locus_tag=XCC1380 product='pili assembly chaperone' protein_id=NP_636754.1 transl_table=11
NC_003902	GenBank	CDS	1605505	1606095	+	-1	.	codon_start=1 db_xref=GI:21230838 db_xref=GeneID:1001797 gene=pru locus_tag=XCC1381 product='protein U' protein_id=NP_636755.1 transl_table=11
NC_003902	GenBank	CDS	1606327	1607103	+	1	.	EC_number=3.4.11.18 codon_start=1 db_xref=GI:21230839 db_xref=GeneID:1001794 gene=map locus_tag=XCC1382 note='catalyzes the removal of N-terminal amino acids from peptides and arylamides; generally Co(II) however activity has been shown for some methionine aminopeptidases with Zn, Fe, or Mn' product='methionine aminopeptidase' protein_id=NP_636756.1 transl_table=11
NC_003902	GenBank	CDS	1607100	1609709	+	1	.	EC_number=2.7.7.59 codon_start=1 db_xref=GI:21230840 db_xref=GeneID:1001802 gene=glnD locus_tag=XCC1383 note='catalyzes the uridylylation or deuridylylation of the PII nitrogen regulatory protein' product='PII uridylyl-transferase' protein_id=NP_636757.1 transl_table=11
NC_003902	GenBank	CDS	1610048	1610902	+	1	.	EC_number=2.3.1.117 codon_start=1 db_xref=GI:77747803 db_xref=GeneID:1001796 gene=dapD locus_tag=XCC1384 note='catalyzes the formation of N-succinyl-2-amino-6-ketopimelate from succinyl-CoA and tetrahydrodipicolinate in the lysine biosynthetic pathway' product='2,3,4,5-tetrahydropyridine-2,6-carboxylate N-succinyltransferase' protein_id=NP_636758.2 transl_table=11
NC_003902	GenBank	CDS	1611004	1611372	+	1	.	codon_start=1 db_xref=GI:21230842 db_xref=GeneID:1001800 locus_tag=XCC1385 product='hypothetical protein' protein_id=NP_636759.1 transl_table=11
NC_003902	GenBank	CDS	1611369	1611725	+	1	.	codon_start=1 db_xref=GI:21230843 db_xref=GeneID:1001792 locus_tag=XCC1386 product='hypothetical protein' protein_id=NP_636760.1 transl_table=11
NC_003902	GenBank	CDS	1611765	1612964	+	1	.	codon_start=1 db_xref=GI:21230844 db_xref=GeneID:1001803 gene=dapE locus_tag=XCC1387 note='dapE-encoded N-succinyl-L,L-diaminopimelic acid desuccinylase (DapE), catalyzes the hydrolysis of N-succinyl-L,Ldiaminopimelate L,L-SDAP to L,L-diaminopimelate and succinate. It is a metalloprotease containing dinuclear active sites. Its structure is similar to the carboxypeptidase G2 from Pseudomonas sp. s…
NC_003902	GenBank	CDS	1613158	1614060	+	-1	.	codon_start=1 db_xref=GI:77747804 db_xref=GeneID:1001801 locus_tag=XCC1389 product='hypothetical protein' protein_id=NP_636762.2 transl_table=11
NC_003902	GenBank	CDS	1614400	1616094	+	1	.	codon_start=1 db_xref=GI:21230846 db_xref=GeneID:1001808 gene=asnB locus_tag=XCC1388 note='functions in asparagine biosynthesis; converts glutamine, aspartate, ATP, and water to glutamate, asparagine, pyrophosphate and AMP' product='asparagine synthetase B' protein_id=NP_636763.1 transl_table=11
NC_003902	GenBank	CDS	1616298	1617458	+	-1	.	codon_start=1 db_xref=GI:21230847 db_xref=GeneID:1001806 locus_tag=XCC1390 product='hypothetical protein' protein_id=NP_636764.1 transl_table=11
NC_003902	GenBank	CDS	1617685	1619826	+	-1	.	codon_start=1 db_xref=GI:21230848 db_xref=GeneID:1001799 gene=fhuA locus_tag=XCC1391 product='iron permease' protein_id=NP_636765.1 transl_table=11
NC_003902	GenBank	CDS	1620253	1622739	+	-1	.	codon_start=1 db_xref=GI:21230849 db_xref=GeneID:1001798 gene=acyII locus_tag=XCC1392 product='penicillin acylase II' protein_id=NP_636766.1 transl_table=11
NC_003902	GenBank	CDS	1622815	1623300	+	1	.	codon_start=1 db_xref=GI:21230850 db_xref=GeneID:1001810 gene=brf locus_tag=XCC1393 product=bacterioferritin protein_id=NP_636767.1 transl_table=11
NC_003902	GenBank	CDS	1623581	1624237	+	-1	.	EC_number=2.1.1.67 codon_start=1 db_xref=GI:21230851 db_xref=GeneID:1001811 gene=tpmT locus_tag=XCC1394 note='catalyzes the S-adenosylmethionine-dependent transmethylation of thiopurine compounds; may be involved in selenium cycling by forming dimethylselenide and/or dimethyldiselenide' product='thiopurine S-methyltransferase' protein_id=NP_636768.1 transl_table=11
NC_003902	GenBank	CDS	1624771	1627014	+	-1	.	codon_start=1 db_xref=GI:21230852 db_xref=GeneID:1001807 gene=parC locus_tag=XCC1395 note='decatenates newly replicated chromosomal DNA and relaxes positive and negative DNA supercoiling' product='DNA topoisomerase IV subunit A' protein_id=NP_636769.1 transl_table=11
NC_003902	GenBank	CDS	1627075	1627938	+	-1	.	codon_start=1 db_xref=GI:21230853 db_xref=GeneID:1001809 locus_tag=XCC1396 product='transcriptional regulator' protein_id=NP_636770.1 transl_table=11
NC_003902	GenBank	CDS	1628060	1628503	+	1	.	codon_start=1 db_xref=GI:21230854 db_xref=GeneID:1001813 gene=yybA locus_tag=XCC1397 product='MarR family transcriptional regulator' protein_id=NP_636771.1 transl_table=11
NC_003902	GenBank	CDS	1628500	1630014	+	1	.	codon_start=1 db_xref=GI:21230855 db_xref=GeneID:1001804 gene=yjcP locus_tag=XCC1398 product='outer membrane efflux protein' protein_id=NP_636772.1 transl_table=11
NC_003902	GenBank	CDS	1630025	1631218	+	1	.	codon_start=1 db_xref=GI:21230856 db_xref=GeneID:1001805 gene=pmrA locus_tag=XCC1399 product='multidrug resistance efflux pump' protein_id=NP_636773.1 transl_table=11
NC_003902	GenBank	CDS	1631225	1632805	+	1	.	codon_start=1 db_xref=GI:21230857 db_xref=GeneID:1001817 gene=pmrB locus_tag=XCC1400 product='multidrug resistance membrane translocase' protein_id=NP_636774.1 transl_table=11
NC_003902	GenBank	CDS	1632825	1633673	+	-1	.	codon_start=1 db_xref=GI:21230858 db_xref=GeneID:1001814 locus_tag=XCC1401 product='hypothetical protein' protein_id=NP_636775.1 transl_table=11
NC_003902	GenBank	CDS	1633950	1634447	+	1	.	codon_start=1 db_xref=GI:21230859 db_xref=GeneID:1001820 locus_tag=XCC1402 product='hypothetical protein' protein_id=NP_636776.1 transl_table=11
NC_003902	GenBank	tRNA	1634901	1634987	+	-1	.	db_xref=GeneID:1001816 locus_tag=XCC1403 note='Found by tRNAscan' product=tRNA-Leu
NC_003902	GenBank	CDS	1635130	1637373	+	-1	.	codon_start=1 db_xref=GI:21230860 db_xref=GeneID:1001812 gene=bglS locus_tag=XCC1404 product=beta-glucosidase protein_id=NP_636777.1 transl_table=11
NC_003902	GenBank	CDS	1637492	1639261	+	-1	.	codon_start=1 db_xref=GI:21230861 db_xref=GeneID:1001821 locus_tag=XCC1405 product='hypothetical protein' protein_id=NP_636778.1 transl_table=11
NC_003902	GenBank	CDS	1639724	1641289	+	1	.	codon_start=1 db_xref=GI:77747805 db_xref=GeneID:1001819 gene=ygdR locus_tag=XCC1406 product='oligopeptide transporter' protein_id=NP_636779.2 transl_table=11
NC_003902	GenBank	CDS	1641297	1641905	+	1	.	codon_start=1 db_xref=GI:21230863 db_xref=GeneID:1001826 locus_tag=XCC1407 product='hypothetical protein' protein_id=NP_636780.1 transl_table=11
NC_003902	GenBank	CDS	1642113	1642268	+	-1	.	codon_start=1 db_xref=GI:21230864 db_xref=GeneID:1001824 locus_tag=XCC1408 product='hypothetical protein' protein_id=NP_636781.1 transl_table=11
NC_003902	GenBank	CDS	1642529	1642813	+	1	.	codon_start=1 db_xref=GI:77747806 db_xref=GeneID:1001818 locus_tag=XCC1409 product='hypothetical protein' protein_id=NP_636782.2 transl_table=11
NC_003902	GenBank	CDS	1642846	1643688	+	1	.	codon_start=1 db_xref=GI:21230866 db_xref=GeneID:1001827 locus_tag=XCC1410 product='hypothetical protein' protein_id=NP_636783.1 transl_table=11
NC_003902	GenBank	CDS	1643753	1644253	+	1	.	codon_start=1 db_xref=GI:21230867 db_xref=GeneID:1001828 locus_tag=XCC1411 product='MarR family transcriptional regulator' protein_id=NP_636784.1 transl_table=11
NC_003902	GenBank	CDS	1644481	1646631	+	-1	.	codon_start=1 db_xref=GI:21230868 db_xref=GeneID:1001825 gene=dcp locus_tag=XCC1412 product=peptidyl-dipeptidase protein_id=NP_636785.1 transl_table=11
NC_003902	GenBank	CDS	1646853	1647338	+	1	.	codon_start=1 db_xref=GI:21230869 db_xref=GeneID:1001830 gene=gpo locus_tag=XCC1413 product='glutathione peroxidase' protein_id=NP_636786.1 transl_table=11
NC_003902	GenBank	CDS	1647497	1648276	+	-1	.	codon_start=1 db_xref=GI:21230870 db_xref=GeneID:1001823 gene=fpr locus_tag=XCC1414 product='ferredoxin-NADP reductase' protein_id=NP_636787.1 transl_table=11
NC_003902	GenBank	CDS	1648500	1650425	+	-1	.	codon_start=1 db_xref=GI:21230871 db_xref=GeneID:1001822 gene=msbA locus_tag=XCC1415 product='ABC transporter ATP-binding protein' protein_id=NP_636788.1 transl_table=11
NC_003902	GenBank	CDS	1650574	1652127	+	1	.	codon_start=1 db_xref=GI:21230872 db_xref=GeneID:1001834 gene=fumB locus_tag=XCC1416 product='fumarate hydratase' protein_id=NP_636789.1 transl_table=11
NC_003902	GenBank	CDS	1652399	1652746	+	1	.	codon_start=1 db_xref=GI:21230873 db_xref=GeneID:1001831 locus_tag=XCC1417 product='hypothetical protein' protein_id=NP_636790.1 transl_table=11
NC_003902	GenBank	CDS	1652775	1653410	+	1	.	codon_start=1 db_xref=GI:21230874 db_xref=GeneID:1001839 gene=gst locus_tag=XCC1418 product='glutathione S-transferase' protein_id=NP_636791.1 transl_table=11
NC_003902	GenBank	CDS	1653550	1654233	+	1	.	codon_start=1 db_xref=GI:21230875 db_xref=GeneID:1001833 gene=cynT locus_tag=XCC1419 product='carbonic anhydrase' protein_id=NP_636792.1 transl_table=11
NC_003902	GenBank	CDS	1654427	1655557	+	-1	.	codon_start=1 db_xref=GI:21230876 db_xref=GeneID:1001837 locus_tag=XCC1420 product=phospholipase protein_id=NP_636793.1 transl_table=11
NC_003902	GenBank	CDS	1655724	1656209	+	-1	.	codon_start=1 db_xref=GI:21230877 db_xref=GeneID:1001829 locus_tag=XCC1421 product='hypothetical protein' protein_id=NP_636794.1 transl_table=11
NC_003902	GenBank	CDS	1656438	1656653	+	1	.	codon_start=1 db_xref=GI:21230878 db_xref=GeneID:1001840 gene=cspA locus_tag=XCC1422 product='cold-shock protein' protein_id=NP_636795.1 transl_table=11
NC_003902	GenBank	CDS	1656730	1657212	+	-1	.	codon_start=1 db_xref=GI:21230879 db_xref=GeneID:1001838 gene=pcp locus_tag=XCC1423 product='peptidoglycan-associated outer membrane lipoprotein' protein_id=NP_636796.1 transl_table=11
NC_003902	GenBank	CDS	1657332	1657760	+	-1	.	codon_start=1 db_xref=GI:21230880 db_xref=GeneID:1001845 locus_tag=XCC1424 product='hypothetical protein' protein_id=NP_636797.1 transl_table=11
NC_003902	GenBank	CDS	1657808	1658638	+	1	.	codon_start=1 db_xref=GI:21230881 db_xref=GeneID:1001843 gene=moeB locus_tag=XCC1425 product='molybdopterin biosynthesis protein' protein_id=NP_636798.1 transl_table=11
NC_003902	GenBank	CDS	1658684	1659451	+	-1	.	codon_start=1 db_xref=GI:21230882 db_xref=GeneID:1001836 locus_tag=XCC1426 product='hypothetical protein' protein_id=NP_636799.1 transl_table=11
NC_003902	GenBank	CDS	1659451	1659666	+	-1	.	codon_start=1 db_xref=GI:21230883 db_xref=GeneID:1001835 locus_tag=XCC1427 product='hypothetical protein' protein_id=NP_636800.1 transl_table=11
NC_003902	GenBank	CDS	1659811	1660587	+	1	.	codon_start=1 db_xref=GI:21230884 db_xref=GeneID:1001847 locus_tag=XCC1428 product='hypothetical protein' protein_id=NP_636801.1 transl_table=11
NC_003902	GenBank	CDS	1660764	1661927	+	1	.	codon_start=1 db_xref=GI:21230885 db_xref=GeneID:1001844 gene=gcdH locus_tag=XCC1429 product='glutaryl-CoA dehydrogenase' protein_id=NP_636802.1 transl_table=11
NC_003902	GenBank	CDS	1661942	1664566	+	1	.	codon_start=1 db_xref=GI:21230886 db_xref=GeneID:1001851 locus_tag=XCC1430 product='hypothetical protein' protein_id=NP_636803.1 transl_table=11
NC_003902	GenBank	CDS	1664796	1665419	+	1	.	codon_start=1 db_xref=GI:21230887 db_xref=GeneID:1001846 gene=gst locus_tag=XCC1431 product='glutathione S-transferase' protein_id=NP_636804.1 transl_table=11
NC_003902	GenBank	CDS	1665442	1667385	+	1	.	codon_start=1 db_xref=GI:21230888 db_xref=GeneID:1001849 gene=wbpS locus_tag=XCC1432 product='asparagine synthase' protein_id=NP_636805.1 transl_table=11
NC_003902	GenBank	CDS	1667460	1668014	+	1	.	codon_start=1 db_xref=GI:21230889 db_xref=GeneID:1001842 locus_tag=XCC1433 product='hypothetical protein' protein_id=NP_636806.1 transl_table=11
NC_003902	GenBank	CDS	1668203	1669633	+	1	.	codon_start=1 db_xref=GI:21230890 db_xref=GeneID:1001841 gene=dnaB locus_tag=XCC1434 note='unwinds double stranded DNA' product='replicative DNA helicase' protein_id=NP_636807.1 transl_table=11
NC_003902	GenBank	CDS	1669888	1671342	+	1	.	codon_start=1 db_xref=GI:21230891 db_xref=GeneID:1001852 gene=phr locus_tag=XCC1435 product='photolyase-like protein' protein_id=NP_636808.1 transl_table=11
NC_003902	GenBank	CDS	1671476	1672201	+	1	.	codon_start=1 db_xref=GI:21230892 db_xref=GeneID:1001850 locus_tag=XCC1436 product='hypothetical protein' protein_id=NP_636809.1 transl_table=11
NC_003902	GenBank	CDS	1672955	1673989	+	-1	.	codon_start=1 db_xref=GI:21230893 db_xref=GeneID:1001857 locus_tag=XCC1437 product='transcriptional regulator' protein_id=NP_636810.1 transl_table=11
NC_003902	GenBank	CDS	1674298	1675116	+	1	.	codon_start=1 db_xref=GI:21230894 db_xref=GeneID:1001855 gene=dauE locus_tag=XCC1438 product='aklaviketone reductase' protein_id=NP_636811.1 transl_table=11
NC_003902	GenBank	CDS	1675113	1676303	+	1	.	codon_start=1 db_xref=GI:21230895 db_xref=GeneID:1001848 gene=mexE locus_tag=XCC1439 product='RND multidrug efflux membrane fusion protein' protein_id=NP_636812.1 transl_table=11
NC_003902	GenBank	CDS	1676485	1679655	+	1	.	codon_start=1 db_xref=GI:21230896 db_xref=GeneID:1001858 gene=mexF locus_tag=XCC1440 product='RND multidrug efflux transporter MexF' protein_id=NP_636813.1 transl_table=11
NC_003902	GenBank	CDS	1679689	1680420	+	1	.	codon_start=1 db_xref=GI:21230897 db_xref=GeneID:1001856 locus_tag=XCC1441 product='short chain dehydrogenase' protein_id=NP_636814.1 transl_table=11
NC_003902	GenBank	CDS	1680414	1681838	+	1	.	codon_start=1 db_xref=GI:21230898 db_xref=GeneID:1001862 gene=oprN locus_tag=XCC1442 product='hypothetical protein' protein_id=NP_636815.1 transl_table=11
NC_003902	GenBank	CDS	1681933	1682907	+	-1	.	codon_start=1 db_xref=GI:21230899 db_xref=GeneID:1001860 locus_tag=XCC1443 product='hypothetical protein' protein_id=NP_636816.1 transl_table=11
NC_003902	GenBank	CDS	1683145	1683390	+	1	.	codon_start=1 db_xref=GI:21230900 db_xref=GeneID:1001854 locus_tag=XCC1444 product='hypothetical protein' protein_id=NP_636817.1 transl_table=11
NC_003902	GenBank	CDS	1683407	1685104	+	-1	.	codon_start=1 db_xref=GI:21230901 db_xref=GeneID:1001853 locus_tag=XCC1445 product='sensor histidine kinase' protein_id=NP_636818.1 transl_table=11
NC_003902	GenBank	CDS	1685340	1685492	+	1	.	codon_start=1 db_xref=GI:21230902 db_xref=GeneID:1001863 locus_tag=XCC1446 product='hypothetical protein' protein_id=NP_636819.1 transl_table=11
NC_003902	GenBank	CDS	1685794	1685964	+	1	.	codon_start=1 db_xref=GI:21230903 db_xref=GeneID:1001864 locus_tag=XCC1447 product='hypothetical protein' protein_id=NP_636820.1 transl_table=11
NC_003902	GenBank	CDS	1686863	1688077	+	1	.	codon_start=1 db_xref=GI:21230904 db_xref=GeneID:1001861 locus_tag=XCC1448 product='IS1481 transposase' protein_id=NP_636821.1 transl_table=11
NC_003902	GenBank	CDS	1688214	1688693	+	1	.	codon_start=1 db_xref=GI:21230905 db_xref=GeneID:1001866 locus_tag=XCC1449 product='hypothetical protein' protein_id=NP_636822.1 transl_table=11
NC_003902	GenBank	CDS	1688713	1690602	+	1	.	codon_start=1 db_xref=GI:21230906 db_xref=GeneID:1001859 locus_tag=XCC1450 product='hypothetical protein' protein_id=NP_636823.1 transl_table=11
NC_003902	GenBank	CDS	1690607	1691323	+	1	.	codon_start=1 db_xref=GI:21230907 db_xref=GeneID:1001870 locus_tag=XCC1451 product='hypothetical protein' protein_id=NP_636824.1 transl_table=11
NC_003902	GenBank	CDS	1691467	1692942	+	1	.	codon_start=1 db_xref=GI:21230908 db_xref=GeneID:1001867 locus_tag=XCC1452 product='hypothetical protein' protein_id=NP_636825.1 transl_table=11
NC_003902	GenBank	CDS	1694211	1696136	+	1	.	codon_start=1 db_xref=GI:77747807 db_xref=GeneID:1001875 locus_tag=XCC1453 product=helicase protein_id=NP_636826.2 transl_table=11
NC_003902	GenBank	CDS	1696577	1697944	+	1	.	codon_start=1 db_xref=GI:77747808 db_xref=GeneID:1001869 locus_tag=XCC1454 product='IS1478 transposase' protein_id=NP_636827.2 transl_table=11
NC_003902	GenBank	CDS	1698035	1699087	+	-1	.	codon_start=1 db_xref=GI:77747809 db_xref=GeneID:1001873 locus_tag=XCC1455 product='IS1477 transposase' protein_id=NP_636828.2 transl_table=11
NC_003902	GenBank	CDS	1698901	1699167	+	-1	.	codon_start=1 db_xref=GI:21230912 db_xref=GeneID:1001865 locus_tag=XCC1456 product='IS1477 transposase' protein_id=NP_636829.1 transl_table=11
NC_003902	GenBank	CDS	1699460	1700053	+	1	.	codon_start=1 db_xref=GI:21230913 db_xref=GeneID:1001876 locus_tag=XCC1457 product='hypothetical protein' protein_id=NP_636830.1 transl_table=11
NC_003902	GenBank	CDS	1700300	1700992	+	-1	.	codon_start=1 db_xref=GI:21230914 db_xref=GeneID:1001877 locus_tag=XCC1458 product='hypothetical protein' protein_id=NP_636831.1 transl_table=11
NC_003902	GenBank	CDS	1700961	1701407	+	-1	.	codon_start=1 db_xref=GI:21230915 db_xref=GeneID:1001874 locus_tag=XCC1459 product='phage-related integrase' protein_id=NP_636832.1 transl_table=11
NC_003902	GenBank	CDS	1701875	1703023	+	1	.	codon_start=1 db_xref=GI:77747810 db_xref=GeneID:1001879 gene=orf35 locus_tag=XCC1460 product='phage-related integrase' protein_id=NP_636833.2 transl_table=11
NC_003902	GenBank	CDS	1703794	1707357	+	1	.	codon_start=1 db_xref=GI:21230917 db_xref=GeneID:1001872 gene=repA locus_tag=XCC1461 product='hypothetical protein' protein_id=NP_636834.1 transl_table=11
NC_003902	GenBank	CDS	1708593	1709321	+	1	.	codon_start=1 db_xref=GI:77747811 db_xref=GeneID:1001871 locus_tag=XCC1462 product='hypothetical protein' protein_id=NP_636835.2 transl_table=11
NC_003902	GenBank	CDS	1710488	1710667	+	1	.	codon_start=1 db_xref=GI:21230919 db_xref=GeneID:1001883 locus_tag=XCC1463 product='hypothetical protein' protein_id=NP_636836.1 transl_table=11
NC_003902	GenBank	CDS	1711431	1713890	+	1	.	codon_start=1 db_xref=GI:77747812 db_xref=GeneID:1001882 locus_tag=XCC1465 product='serine peptidase' protein_id=NP_636837.2 transl_table=11
NC_003902	GenBank	CDS	1714115	1714618	+	-1	.	codon_start=1 db_xref=GI:21230921 db_xref=GeneID:1001886 gene=smpB locus_tag=XCC1466 note='binds to ssrA RNA (tmRNA) and is required for its successful binding to ribosomes; also appears to function in the trans-translation step by promoting accommodation of tmRNA into the ribosomal A site; SmpB protects the tmRNA from RNase R degradation in Caulobacter crescentus; both the tmRNA and SmpB are reg…
NC_003902	GenBank	CDS	1714679	1715110	+	1	.	codon_start=1 db_xref=GI:21230922 db_xref=GeneID:1001878 locus_tag=XCC1467 product='hypothetical protein' protein_id=NP_636839.1 transl_table=11
NC_003902	GenBank	CDS	1715113	1715409	+	1	.	codon_start=1 db_xref=GI:21230923 db_xref=GeneID:1001888 locus_tag=XCC1468 product='hypothetical protein' protein_id=NP_636840.1 transl_table=11
NC_003902	GenBank	CDS	1715632	1716027	+	-1	.	codon_start=1 db_xref=GI:21230924 db_xref=GeneID:1001887 gene=smpA locus_tag=XCC1469 product='hypothetical protein' protein_id=NP_636841.1 transl_table=11
NC_003902	GenBank	CDS	1716116	1716541	+	1	.	codon_start=1 db_xref=GI:21230925 db_xref=GeneID:1001893 gene=fur locus_tag=XCC1470 product='ferric uptake regulator Fur' protein_id=NP_636842.1 transl_table=11
NC_003902	GenBank	CDS	1717194	1718858	+	-1	.	codon_start=1 db_xref=GI:21230926 db_xref=GeneID:1001891 gene=recN locus_tag=XCC1471 product='recombination protein N' protein_id=NP_636843.1 transl_table=11
NC_003902	GenBank	CDS	1718919	1720028	+	1	.	codon_start=1 db_xref=GI:21230927 db_xref=GeneID:1001885 gene=hrcA locus_tag=XCC1472 note='Negative regulator of class I heat shock genes (grpE-dnaK-dnaJ and groELS operons). Prevents heat-shock induction of these operons' product='heat-inducible transcription repressor' protein_id=NP_636844.1 transl_table=11
NC_003902	GenBank	CDS	1720054	1720647	+	1	.	codon_start=1 db_xref=GI:21230928 db_xref=GeneID:1001895 gene=grpE locus_tag=XCC1473 note='with DnaK and DnaJ acts in response to hyperosmotic and heat shock by preventing the aggregation of stress-denatured proteins; may act as a thermosensor' product='heat shock protein GrpE' protein_id=NP_636845.1 transl_table=11
NC_003902	GenBank	CDS	1720789	1722717	+	1	.	codon_start=1 db_xref=GI:21230929 db_xref=GeneID:1001892 gene=dnaK locus_tag=XCC1474 note='heat shock protein 70; assists in folding of nascent polypeptide chains; refolding of misfolded proteins; utilizes ATPase activity to help fold; co-chaperones are DnaJ and GrpE; multiple copies in some bacteria' product='molecular chaperone DnaK' protein_id=NP_636846.1 transl_table=11
NC_003902	GenBank	CDS	1722856	1723986	+	1	.	codon_start=1 db_xref=GI:21230930 db_xref=GeneID:1001900 gene=dnaJ locus_tag=XCC1475 note='chaperone Hsp40; co-chaperone with DnaK; Participates actively in the response to hyperosmotic and heat shock by preventing the aggregation of stress-denatured proteins and by disaggregating proteins, also in an autonomous, dnaK-independent fashion' product='molecular chaperone DnaJ' protein_id=NP_636847.1 …
NC_003902	GenBank	CDS	1724361	1725269	+	1	.	codon_start=1 db_xref=GI:21230931 db_xref=GeneID:1001894 gene=pdxY locus_tag=XCC1476 product='pyridoxine kinase' protein_id=NP_636848.1 transl_table=11
NC_003902	GenBank	CDS	1725266	1726393	+	1	.	EC_number=1.3.1.12 codon_start=1 db_xref=GI:21230932 db_xref=GeneID:1001898 gene=tyrA locus_tag=XCC1477 note='catalyzes the formation of 4-hydroxyphenylpyruvate from prephenate' product='prephenate dehydrogenase' protein_id=NP_636849.1 transl_table=11
NC_003902	GenBank	CDS	1727239	1728642	+	-1	.	codon_start=1 db_xref=GI:21230933 db_xref=GeneID:1001890 locus_tag=XCC1478 product='outer membrane component of multidrug efflux pump' protein_id=NP_636850.1 transl_table=11
NC_003902	GenBank	CDS	1728639	1729724	+	-1	.	codon_start=1 db_xref=GI:21230934 db_xref=GeneID:1001889 locus_tag=XCC1479 product='RND efflux membrane fusion protein' protein_id=NP_636851.1 transl_table=11
NC_003902	GenBank	CDS	1729708	1731399	+	-1	.	codon_start=1 db_xref=GI:21230935 db_xref=GeneID:1001901 locus_tag=XCC1480 product='toxin secretion ABC transporter ATP-binding protein' protein_id=NP_636852.1 transl_table=11
NC_003902	GenBank	CDS	1731488	1732387	+	-1	.	codon_start=1 db_xref=GI:21230936 db_xref=GeneID:1001899 gene=oxyR gene_synonym='momR; mor' locus_tag=XCC1481 product='hydrogen peroxide-inducible genes activator protein' protein_id=NP_636853.1 transl_table=11
NC_003902	GenBank	CDS	1732483	1734249	+	-1	.	codon_start=1 db_xref=GI:21230937 db_xref=GeneID:1001906 gene=draA locus_tag=XCC1482 product='ABC transporter ATP-binding protein' protein_id=NP_636854.1 transl_table=11
NC_003902	GenBank	CDS	1734246	1734839	+	-1	.	codon_start=1 db_xref=GI:77747813 db_xref=GeneID:1001904 locus_tag=XCC1483 product='hypothetical protein' protein_id=NP_636855.2 transl_table=11
NC_003902	GenBank	CDS	1735060	1735746	+	-1	.	codon_start=1 db_xref=GI:21230939 db_xref=GeneID:1001897 locus_tag=XCC1484 product='hypothetical protein' protein_id=NP_636856.1 transl_table=11
NC_003902	GenBank	CDS	1735807	1737243	+	-1	.	EC_number=1.8.1.4 codon_start=1 db_xref=GI:21230940 db_xref=GeneID:1001896 gene=ldp locus_tag=XCC1485 note='E3 component of 2-oxoglutarate dehydrogenase complex; catalyzes the oxidation of dihydrolipoamide to lipoamide' product='dihydrolipoamide dehydrogenase' protein_id=NP_636857.1 transl_table=11
NC_003902	GenBank	CDS	1737390	1738604	+	-1	.	EC_number=2.3.1.61 codon_start=1 db_xref=GI:21230941 db_xref=GeneID:1001907 gene=sucB locus_tag=XCC1486 note='component of 2-oxoglutarate dehydrogenase complex; catalyzes the transfer of succinyl coenzyme A to form succinyl CoA as part of the conversion of 2-oxoglutarate to succinyl-CoA' product='dihydrolipoamide succinyltransferase' protein_id=NP_636858.1 transl_table=11
NC_003902	GenBank	CDS	1738647	1741475	+	-1	.	EC_number=1.2.4.2 codon_start=1 db_xref=GI:77747814 db_xref=GeneID:1001908 gene=sucA locus_tag=XCC1487 note='SucA; E1 component of the oxoglutarate dehydrogenase complex which catalyzes the formation of succinyl-CoA from 2-oxoglutarate; SucA catalyzes the reaction of 2-oxoglutarate with dihydrolipoamide succinyltransferase-lipoate to form dihydrolipoamide succinyltransferase-succinyldihydrolipoat…
NC_003902	GenBank	CDS	1741656	1742567	+	-1	.	codon_start=1 db_xref=GI:21230943 db_xref=GeneID:1001905 locus_tag=XCC1488 product='hypothetical protein' protein_id=NP_636860.1 transl_table=11
NC_003902	GenBank	CDS	1742564	1744111	+	-1	.	codon_start=1 db_xref=GI:21230944 db_xref=GeneID:1001910 locus_tag=XCC1489 product='hypothetical protein' protein_id=NP_636861.1 transl_table=11
NC_003902	GenBank	CDS	1744282	1744785	+	-1	.	codon_start=1 db_xref=GI:21230945 db_xref=GeneID:1001903 locus_tag=XCC1490 product='hypothetical protein' protein_id=NP_636862.1 transl_table=11
NC_003902	GenBank	CDS	1745045	1745545	+	-1	.	codon_start=1 db_xref=GI:77747815 db_xref=GeneID:1001902 locus_tag=XCC1491 product='hypothetical protein' protein_id=NP_636863.2 transl_table=11
NC_003902	GenBank	CDS	1745798	1747165	+	-1	.	EC_number=4.3.2.2 codon_start=1 db_xref=GI:21230947 db_xref=GeneID:1001914 gene=purB locus_tag=XCC1492 note='Catalyzes two discrete reactions in the de novo synthesis of purines: the cleavage of adenylosuccinate and succinylaminoimidazole carboxamide ribotide' product='adenylosuccinate lyase' protein_id=NP_636864.1 transl_table=11
NC_003902	GenBank	CDS	1747201	1748565	+	-1	.	codon_start=1 db_xref=GI:21230948 db_xref=GeneID:1001915 locus_tag=XCC1493 product='hypothetical protein' protein_id=NP_636865.1 transl_table=11
NC_003902	GenBank	CDS	1748810	1750213	+	1	.	EC_number=4.2.1.2 codon_start=1 db_xref=GI:21230949 db_xref=GeneID:1001911 gene=fumC locus_tag=XCC1494 note='class II family (does not require metal); tetrameric enzyme; fumarase C; reversibly converts (S)-malate to fumarate and water; functions in the TCA cycle' product='fumarate hydratase' protein_id=NP_636866.1 transl_table=11
NC_003902	GenBank	CDS	1750318	1750767	+	-1	.	codon_start=1 db_xref=GI:21230950 db_xref=GeneID:1001913 locus_tag=XCC1495 product='hypothetical protein' protein_id=NP_636867.1 transl_table=11
NC_003902	GenBank	CDS	1750839	1751372	+	-1	.	codon_start=1 db_xref=GI:21230951 db_xref=GeneID:1001917 locus_tag=XCC1496 product='hypothetical protein' protein_id=NP_636868.1 transl_table=11
NC_003902	GenBank	CDS	1751400	1752224	+	-1	.	codon_start=1 db_xref=GI:21230952 db_xref=GeneID:1001909 locus_tag=XCC1497 product='hypothetical protein' protein_id=NP_636869.1 transl_table=11
NC_003902	GenBank	CDS	1752234	1753220	+	-1	.	codon_start=1 db_xref=GI:21230953 db_xref=GeneID:1001921 locus_tag=XCC1498 product='hypothetical protein' protein_id=NP_636870.1 transl_table=11
NC_003902	GenBank	CDS	1753217	1754092	+	-1	.	codon_start=1 db_xref=GI:21230954 db_xref=GeneID:1001918 gene=nodI locus_tag=XCC1499 product='ABC transporter ATP-binding protein' protein_id=NP_636871.1 transl_table=11
NC_003902	GenBank	CDS	1754089	1754451	+	-1	.	codon_start=1 db_xref=GI:21230955 db_xref=GeneID:1001926 locus_tag=XCC1500 product='GntR family transcriptional regulator' protein_id=NP_636872.1 transl_table=11
NC_003902	GenBank	CDS	1754837	1755394	+	1	.	codon_start=1 db_xref=GI:21230956 db_xref=GeneID:1001920 gene=btuE locus_tag=XCC1501 product='ABC transporter vitamin B12 uptake permease' protein_id=NP_636873.1 transl_table=11
NC_003902	GenBank	CDS	1755555	1756448	+	1	.	codon_start=1 db_xref=GI:21230957 db_xref=GeneID:1001924 gene=fkpA locus_tag=XCC1502 product='FKBP-type peptidylprolyl isomerase' protein_id=NP_636874.1 transl_table=11
NC_003902	GenBank	CDS	1756473	1757819	+	1	.	codon_start=1 db_xref=GI:21230958 db_xref=GeneID:1001916 gene=ugd locus_tag=XCC1503 product='UDP-glucose dehydrogenase' protein_id=NP_636875.1 transl_table=11
NC_003902	GenBank	CDS	1757812	1758048	+	1	.	codon_start=1 db_xref=GI:21230959 db_xref=GeneID:1001927 locus_tag=XCC1504 product='hypothetical protein' protein_id=NP_636876.1 transl_table=11
NC_003902	GenBank	CDS	1758049	1758744	+	1	.	codon_start=1 db_xref=GI:21230960 db_xref=GeneID:1001925 locus_tag=XCC1505 product='hypothetical protein' protein_id=NP_636877.1 transl_table=11
NC_003902	GenBank	CDS	1758998	1759834	+	1	.	codon_start=1 db_xref=GI:21230961 db_xref=GeneID:1001930 locus_tag=XCC1506 product='hypothetical protein' protein_id=NP_636878.1 transl_table=11
NC_003902	GenBank	CDS	1760148	1761188	+	1	.	codon_start=1 db_xref=GI:21230962 db_xref=GeneID:1001928 locus_tag=XCC1507 product='transcriptional regulator' protein_id=NP_636879.1 transl_table=11
NC_003902	GenBank	CDS	1761202	1762512	+	1	.	codon_start=1 db_xref=GI:21230963 db_xref=GeneID:1001923 gene=fucP locus_tag=XCC1508 product='glucose/galactose transporter' protein_id=NP_636880.1 transl_table=11
NC_003902	GenBank	CDS	1762437	1763495	+	1	.	codon_start=1 db_xref=GI:21230964 db_xref=GeneID:1001922 gene=scrK locus_tag=XCC1509 product=fructokinase protein_id=NP_636881.1 transl_table=11
NC_003902	GenBank	CDS	1763492	1764697	+	1	.	codon_start=1 db_xref=GI:21230965 db_xref=GeneID:1001934 locus_tag=XCC1510 product='hypothetical protein' protein_id=NP_636882.1 transl_table=11
NC_003902	GenBank	CDS	1765113	1767869	+	-1	.	codon_start=1 db_xref=GI:21230966 db_xref=GeneID:1001931 gene=metH2 locus_tag=XCC1511 product='5-methyltetrahydrofolate--homocysteine methyltransferase' protein_id=NP_636883.1 transl_table=11
NC_003902	GenBank	CDS	1767952	1769091	+	-1	.	codon_start=1 db_xref=GI:21230967 db_xref=GeneID:1001939 gene=metH1 locus_tag=XCC1512 product='5-methyltetrahydrofolate--homocysteine methyltransferase' protein_id=NP_636884.1 transl_table=11
NC_003902	GenBank	CDS	1769088	1770140	+	-1	.	codon_start=1 db_xref=GI:21230968 db_xref=GeneID:1001933 locus_tag=XCC1513 product='transcriptional regulator' protein_id=NP_636885.1 transl_table=11
NC_003902	GenBank	CDS	1770207	1771355	+	1	.	codon_start=1 db_xref=GI:21230969 db_xref=GeneID:1001937 gene=acdA locus_tag=XCC1514 product='acyl-CoA dehydrogenase' protein_id=NP_636886.1 transl_table=11
NC_003902	GenBank	CDS	1772611	1774056	+	1	.	codon_start=1 db_xref=GI:21230970 db_xref=GeneID:1001929 locus_tag=XCC1515 product=acetylhydrolase protein_id=NP_636887.1 transl_table=11
NC_003902	GenBank	tRNA	1774607	1774693	+	-1	.	db_xref=GeneID:1001940 locus_tag=XCC1516 note='Found by tRNAscan' product=tRNA-Leu
NC_003902	GenBank	CDS	1774815	1777340	+	1	.	codon_start=1 db_xref=GI:77747816 db_xref=GeneID:1001938 gene=vacB locus_tag=XCC1517 product='RNase R' protein_id=NP_636888.2 transl_table=11
NC_003902	GenBank	CDS	1777467	1777940	+	1	.	codon_start=1 db_xref=GI:21230972 db_xref=GeneID:1001942 locus_tag=XCC1518 product='hypothetical protein' protein_id=NP_636889.1 transl_table=11
NC_003902	GenBank	CDS	1778257	1779006	+	1	.	codon_start=1 db_xref=GI:21230973 db_xref=GeneID:1001936 locus_tag=XCC1519 product='tRNA/rRNA methyltransferase' protein_id=NP_636890.1 transl_table=11
NC_003902	GenBank	CDS	1779254	1782286	+	1	.	codon_start=1 db_xref=GI:77747817 db_xref=GeneID:1001935 locus_tag=XCC1520 product='hypothetical protein' protein_id=NP_636891.2 transl_table=11
NC_003902	GenBank	CDS	1782465	1783115	+	-1	.	codon_start=1 db_xref=GI:21230975 db_xref=GeneID:1001946 gene=rnt locus_tag=XCC1521 note='Responsible for the end-turnover of tRNA: specifically removes the terminal AMP residue from uncharged tRNA (tRNA-C-C-A)' product='ribonuclease T' protein_id=NP_636892.1 transl_table=11
NC_003902	GenBank	CDS	1783255	1783659	+	-1	.	codon_start=1 db_xref=GI:21230976 db_xref=GeneID:1001943 locus_tag=XCC1522 product='hypothetical protein' protein_id=NP_636893.1 transl_table=11
NC_003902	GenBank	CDS	1783794	1784504	+	-1	.	codon_start=1 db_xref=GI:21230977 db_xref=GeneID:1001953 gene=phoU locus_tag=XCC1523 product='phosphate transport system protein' protein_id=NP_636894.1 transl_table=11
NC_003902	GenBank	CDS	1784625	1785455	+	-1	.	codon_start=1 db_xref=GI:77747818 db_xref=GeneID:1001945 gene=pstB locus_tag=XCC1524 note='ATP-binding protein; PstABCS is an ATP dependent phosphate uptake system which is responsible for inorganic phosphate uptake during phosphate starvation' product='phosphate transporter ATP-binding protein' protein_id=NP_636895.2 transl_table=11
NC_003902	GenBank	CDS	1785478	1786341	+	-1	.	codon_start=1 db_xref=GI:21230979 db_xref=GeneID:1001949 gene=pstA locus_tag=XCC1525 product='ABC transporter phosphate permease' protein_id=NP_636896.1 transl_table=11
NC_003902	GenBank	CDS	1786341	1787315	+	-1	.	codon_start=1 db_xref=GI:21230980 db_xref=GeneID:1001941 gene=pstC locus_tag=XCC1526 product='ABC transporter phosphate permease' protein_id=NP_636897.1 transl_table=11
NC_003902	GenBank	CDS	1787428	1788519	+	-1	.	codon_start=1 db_xref=GI:21230981 db_xref=GeneID:998091 gene=pstS locus_tag=XCC1527 product='phosphate ABC transporter substrate-binding protein' protein_id=NP_636898.1 transl_table=11
NC_003902	GenBank	CDS	1788697	1789788	+	-1	.	codon_start=1 db_xref=GI:21230982 db_xref=GeneID:1001950 gene=phoX locus_tag=XCC1528 product='phosphate binding protein' protein_id=NP_636899.1 transl_table=11
NC_003902	GenBank	CDS	1789908	1791158	+	-1	.	codon_start=1 db_xref=GI:21230983 db_xref=GeneID:999477 gene=oprO locus_tag=XCC1529 product='polyphosphate-selective porin O' protein_id=NP_636900.1 transl_table=11
NC_003902	GenBank	CDS	1791930	1792610	+	1	.	codon_start=1 db_xref=GI:21230984 db_xref=GeneID:1001954 gene=cynT locus_tag=XCC1530 product='carbonic anhydrase' protein_id=NP_636901.1 transl_table=11
NC_003902	GenBank	CDS	1792623	1794182	+	1	.	codon_start=1 db_xref=GI:21230985 db_xref=GeneID:998159 gene=ychM locus_tag=XCC1531 product='sulfate transporter' protein_id=NP_636902.1 transl_table=11
NC_003902	GenBank	CDS	1794385	1795068	+	-1	.	codon_start=1 db_xref=GI:21230986 db_xref=GeneID:1001948 gene=nth locus_tag=XCC1532 product='endonuclease III' protein_id=NP_636903.1 transl_table=11
NC_003902	GenBank	CDS	1795065	1795433	+	-1	.	codon_start=1 db_xref=GI:21230987 db_xref=GeneID:1001947 locus_tag=XCC1533 product='hypothetical protein' protein_id=NP_636904.1 transl_table=11
NC_003902	GenBank	CDS	1795444	1796226	+	-1	.	codon_start=1 db_xref=GI:21230988 db_xref=GeneID:999096 gene=crt locus_tag=XCC1534 product='3-hydroxybutyryl-CoA dehydratase' protein_id=NP_636905.1 transl_table=11
NC_003902	GenBank	CDS	1796391	1797089	+	1	.	codon_start=1 db_xref=GI:21230989 db_xref=GeneID:998283 locus_tag=XCC1535 product='peptidyl-prolyl cis-trans isomerase' protein_id=NP_636906.1 transl_table=11
NC_003902	GenBank	CDS	1797180	1797977	+	1	.	codon_start=1 db_xref=GI:21230990 db_xref=GeneID:998165 locus_tag=XCC1536 product='MutT/nudix family protein' protein_id=NP_636907.1 transl_table=11
NC_003902	GenBank	CDS	1797974	1798861	+	1	.	codon_start=1 db_xref=GI:21230991 db_xref=GeneID:1002281 gene=sseA locus_tag=XCC1537 product='thiosulfate sulfurtransferase' protein_id=NP_636908.1 transl_table=11
NC_003902	GenBank	CDS	1798935	1799885	+	1	.	codon_start=1 db_xref=GI:21230992 db_xref=GeneID:998325 locus_tag=XCC1538 product='hypothetical protein' protein_id=NP_636909.1 transl_table=11
NC_003902	GenBank	CDS	1799895	1800470	+	-1	.	codon_start=1 db_xref=GI:21230993 db_xref=GeneID:998357 locus_tag=XCC1539 product='hypothetical protein' protein_id=NP_636910.1 transl_table=11
NC_003902	GenBank	CDS	1800494	1800985	+	1	.	codon_start=1 db_xref=GI:21230994 db_xref=GeneID:998474 locus_tag=XCC1540 product='hypothetical protein' protein_id=NP_636911.1 transl_table=11
NC_003902	GenBank	CDS	1800982	1801509	+	1	.	codon_start=1 db_xref=GI:21230995 db_xref=GeneID:1002286 locus_tag=XCC1541 product='hypothetical protein' protein_id=NP_636912.1 transl_table=11
NC_003902	GenBank	CDS	1801554	1802060	+	1	.	codon_start=1 db_xref=GI:21230996 db_xref=GeneID:999110 locus_tag=XCC1542 product=acetyltransferase protein_id=NP_636913.1 transl_table=11
NC_003902	GenBank	CDS	1802235	1803194	+	1	.	codon_start=1 db_xref=GI:21230997 db_xref=GeneID:998163 locus_tag=XCC1543 product='hypothetical protein' protein_id=NP_636914.1 transl_table=11
NC_003902	GenBank	CDS	1803560	1805173	+	1	.	codon_start=1 db_xref=GI:21230998 db_xref=GeneID:998169 locus_tag=XCC1544 product='ABC transporter ATP-binding protein' protein_id=NP_636915.1 transl_table=11
NC_003902	GenBank	CDS	1805344	1807479	+	1	.	codon_start=1 db_xref=GI:77747819 db_xref=GeneID:1000633 gene=rlmL locus_tag=XCC1545 note='catalyzes the N2-methyl guanosine modification of the G2445 residue of 23S rRNA' product='23S rRNA m(2)G2445 methyltransferase' protein_id=NP_636916.2 transl_table=11
NC_003902	GenBank	CDS	1807691	1808467	+	1	.	EC_number=2.7.1.23 codon_start=1 db_xref=GI:21231000 db_xref=GeneID:998916 gene=ppnK locus_tag=XCC1546 note='catalyzes the phosphorylation of NAD to NADP' product='inorganic polyphosphate/ATP-NAD kinase' protein_id=NP_636917.1 transl_table=11
NC_003902	GenBank	CDS	1808668	1809633	+	1	.	codon_start=1 db_xref=GI:21231001 db_xref=GeneID:1002150 locus_tag=XCC1547 product=5'-nucleotidase protein_id=NP_636918.1 transl_table=11
NC_003902	GenBank	CDS	1809630	1810373	+	1	.	codon_start=1 db_xref=GI:21231002 db_xref=GeneID:998177 locus_tag=XCC1548 product=transferase protein_id=NP_636919.1 transl_table=11
NC_003902	GenBank	CDS	1810410	1810982	+	-1	.	codon_start=1 db_xref=GI:21231003 db_xref=GeneID:998196 locus_tag=XCC1549 product='hypothetical protein' protein_id=NP_636920.1 transl_table=11
NC_003902	GenBank	CDS	1811095	1811781	+	-1	.	codon_start=1 db_xref=GI:21231004 db_xref=GeneID:1002115 locus_tag=XCC1550 product='hypothetical protein' protein_id=NP_636921.1 transl_table=11
NC_003902	GenBank	CDS	1811778	1813223	+	-1	.	EC_number=3.1.11.1 codon_start=1 db_xref=GI:21231005 db_xref=GeneID:999575 gene=sbcB locus_tag=XCC1551 note='Exonucleolytic cleavage in the 3'- to 5'-direction to yield nucleoside 5'-phosphates' product='exonuclease I' protein_id=NP_636922.1 transl_table=11
NC_003902	GenBank	CDS	1813590	1814960	+	-1	.	codon_start=1 db_xref=GI:21231006 db_xref=GeneID:998940 locus_tag=XCC1552 product='kynurenine 3-monooxygenase' protein_id=NP_636923.1 transl_table=11
NC_003902	GenBank	CDS	1815010	1816281	+	-1	.	codon_start=1 db_xref=GI:77747820 db_xref=GeneID:998117 locus_tag=XCC1553 product=kynureninase protein_id=NP_636924.2 transl_table=11
NC_003902	GenBank	CDS	1816314	1818443	+	-1	.	codon_start=1 db_xref=GI:77747821 db_xref=GeneID:998191 locus_tag=XCC1554 product='hypothetical protein' protein_id=NP_636925.2 transl_table=11
NC_003902	GenBank	CDS	1818506	1819036	+	-1	.	EC_number=1.13.11.6 codon_start=1 db_xref=GI:21231009 db_xref=GeneID:998201 gene=haaO locus_tag=XCC1555 note='catalyzes the oxidative ring opening of 3-hydroxyanthranilate to 2-amino-3-carboxymuconate semialdehyde in the final enzymatic step of quinolinate biosynthesis' product='3-hydroxyanthranilate 3,4-dioxygenase' protein_id=NP_636926.1 transl_table=11
NC_003902	GenBank	CDS	1819112	1819774	+	-1	.	codon_start=1 db_xref=GI:21231010 db_xref=GeneID:999351 gene=yadF locus_tag=XCC1556 product='carbonic anhydrase' protein_id=NP_636927.1 transl_table=11
NC_003902	GenBank	CDS	1819868	1820506	+	-1	.	codon_start=1 db_xref=GI:21231011 db_xref=GeneID:998179 gene=paiB locus_tag=XCC1557 product='transcriptional regulator protein Pai2' protein_id=NP_636928.1 transl_table=11
NC_003902	GenBank	CDS	1820508	1820843	+	-1	.	codon_start=1 db_xref=GI:21231012 db_xref=GeneID:998183 locus_tag=XCC1558 product='hypothetical protein' protein_id=NP_636929.1 transl_table=11
NC_003902	GenBank	CDS	1820840	1821145	+	-1	.	codon_start=1 db_xref=GI:21231013 db_xref=GeneID:1002154 locus_tag=XCC1559 product='hypothetical protein' protein_id=NP_636930.1 transl_table=11
NC_003902	GenBank	CDS	1821142	1821366	+	-1	.	codon_start=1 db_xref=GI:21231014 db_xref=GeneID:998190 locus_tag=XCC1560 product='hypothetical protein' protein_id=NP_636931.1 transl_table=11
NC_003902	GenBank	CDS	1821398	1822792	+	-1	.	EC_number=6.1.1.22 codon_start=1 db_xref=GI:21231015 db_xref=GeneID:998198 gene=asnC locus_tag=XCC1561 note='catalyzes a two-step reaction, first charging an asparagine molecule by linking its carboxyl group to the alpha-phosphate of ATP, followed by transfer of the aminoacyl-adenylate to its tRNA' product='asparaginyl-tRNA synthetase' protein_id=NP_636932.1 transl_table=11
NC_003902	GenBank	CDS	1822954	1823319	+	1	.	codon_start=1 db_xref=GI:21231016 db_xref=GeneID:998187 locus_tag=XCC1562 product='hypothetical protein' protein_id=NP_636933.1 transl_table=11
NC_003902	GenBank	CDS	1823668	1824102	+	1	.	codon_start=1 db_xref=GI:21231017 db_xref=GeneID:998189 gene=rpsF locus_tag=XCC1563 note='binds cooperatively with S18 to the S15-16S complex, allowing platform assembly to continue with S11 and S21' product='30S ribosomal protein S6' protein_id=NP_636934.1 transl_table=11
NC_003902	GenBank	CDS	1824114	1824344	+	1	.	codon_start=1 db_xref=GI:21231018 db_xref=GeneID:998875 gene=rpsR locus_tag=XCC1564 note='binds as a heterodimer with protein S6 to the central domain of the 16S rRNA; helps stabilize the platform of the 30S subunit' product='30S ribosomal protein S18' protein_id=NP_636935.1 transl_table=11
NC_003902	GenBank	CDS	1824637	1825086	+	1	.	codon_start=1 db_xref=GI:21231019 db_xref=GeneID:998215 gene=rplI locus_tag=XCC1565 note='in Escherichia coli this protein is wrapped around the base of the L1 stalk' product='50S ribosomal protein L9' protein_id=NP_636936.1 transl_table=11
NC_003902	GenBank	CDS	1825402	1826583	+	1	.	codon_start=1 db_xref=GI:21231020 db_xref=GeneID:999031 locus_tag=XCC1566 product='hypothetical protein' protein_id=NP_636937.1 transl_table=11
NC_003902	GenBank	CDS	1826589	1830092	+	1	.	codon_start=1 db_xref=GI:21231021 db_xref=GeneID:998449 gene=smc locus_tag=XCC1567 product='chromosome segregation protein' protein_id=NP_636938.1 transl_table=11
NC_003902	GenBank	CDS	1830149	1830883	+	1	.	codon_start=1 db_xref=GI:21231022 db_xref=GeneID:1000023 gene=zipA locus_tag=XCC1568 note='interacts with cell division protein FitsZ and may be required to anchor septal ring structure' product='cell division protein ZipA' protein_id=NP_636939.1 transl_table=11
NC_003902	GenBank	CDS	1831065	1832327	+	-1	.	EC_number=2.6.1.9 codon_start=1 db_xref=GI:21231023 db_xref=GeneID:1002234 gene=hisC locus_tag=XCC1569 product=aminotransferase protein_id=NP_636940.1 transl_table=11
NC_003902	GenBank	CDS	1832376	1834877	+	1	.	EC_number=6.5.1.2 codon_start=1 db_xref=GI:21231024 db_xref=GeneID:998230 gene=ligA locus_tag=XCC1570 note='this protein catalyzes the formation of phosphodiester linkages between 5'-phosphoryl and 3'-hydroxyl groups in double-stranded DNA using NAD as a coenzyme and as the energy source for the reaction; essential for DNA replication and repair of damaged DNA; similar to ligase LigB' product='NA…
NC_003902	GenBank	CDS	1834874	1835848	+	1	.	codon_start=1 db_xref=GI:21231025 db_xref=GeneID:1002113 gene=lysS locus_tag=XCC1571 product='lysyl-tRNA synthetase' protein_id=NP_636942.1 transl_table=11
NC_003902	GenBank	CDS	1836020	1836646	+	1	.	codon_start=1 db_xref=GI:21231026 db_xref=GeneID:998170 locus_tag=XCC1572 product='hypothetical protein' protein_id=NP_636943.1 transl_table=11
NC_003902	GenBank	CDS	1836694	1837758	+	1	.	EC_number=5.3.1.23 codon_start=1 db_xref=GI:21231027 db_xref=GeneID:998185 gene=mtnA locus_tag=XCC1573 note='isomerizes methylthioribose-1-phosphate into methylthioribulose-1-phosphate; involved in methionine salvage pathway' product='methylthioribose-1-phosphate isomerase' protein_id=NP_636944.1 transl_table=11
NC_003902	GenBank	CDS	1837968	1840667	+	1	.	codon_start=1 db_xref=GI:21231028 db_xref=GeneID:998204 gene=gyrA locus_tag=XCC1574 note='negatively supercoils closed circular double-stranded DNA' product='DNA gyrase subunit A' protein_id=NP_636945.1 transl_table=11
NC_003902	GenBank	CDS	1840860	1843331	+	1	.	codon_start=1 db_xref=GI:21231029 db_xref=GeneID:999265 gene=gcd locus_tag=XCC1575 product='glucose dehydrogenase' protein_id=NP_636946.1 transl_table=11
NC_003902	GenBank	CDS	1843552	1843992	+	-1	.	codon_start=1 db_xref=GI:77747822 db_xref=GeneID:998206 locus_tag=XCC1576 product='hypothetical protein' protein_id=NP_636947.2 transl_table=11
NC_003902	GenBank	CDS	1844464	1846131	+	-1	.	EC_number=4.2.1.49 codon_start=1 db_xref=GI:77747823 db_xref=GeneID:998715 gene=hutU locus_tag=XCC1577 note='catalyzes the formation of 4-imidazolone-5-propanoate from urocanate during histidine metabolism' product='urocanate hydratase' protein_id=NP_636948.2 transl_table=11
NC_003902	GenBank	CDS	1846147	1846989	+	-1	.	codon_start=1 db_xref=GI:21231032 db_xref=GeneID:1000749 gene=hutG locus_tag=XCC1578 product='formylglutamate amidohydrolase' protein_id=NP_636949.1 transl_table=11
NC_003902	GenBank	CDS	1847024	1848565	+	-1	.	EC_number=4.3.1.3 codon_start=1 db_xref=GI:21231033 db_xref=GeneID:998207 gene=hutH locus_tag=XCC1579 note='catalyzes the degradation of histidine to urocanate and ammmonia' product='histidine ammonia-lyase' protein_id=NP_636950.1 transl_table=11
NC_003902	GenBank	CDS	1848578	1849783	+	-1	.	EC_number=3.5.2.7 codon_start=1 db_xref=GI:77747824 db_xref=GeneID:998216 gene=hutI locus_tag=XCC1581 note='catalyzing the hydrolysis of 4-imidazolone-5-propionate to N-formimidoyl-L-glutamate, the third step in the histidine degradation pathway' product=imidazolonepropionase protein_id=NP_636951.2 transl_table=11
NC_003902	GenBank	CDS	1849859	1851214	+	1	.	codon_start=1 db_xref=GI:77747825 db_xref=GeneID:998217 gene=sdeB locus_tag=XCC1580 note='catalyzes the deimination of N-formimino-L-glutamate to ammonia and N-formyl-L-glutamate' product='N-formimino-L-glutamate deiminase' protein_id=NP_636952.2 transl_table=11
NC_003902	GenBank	CDS	1851300	1852004	+	1	.	codon_start=1 db_xref=GI:77747826 db_xref=GeneID:998212 gene=hutC locus_tag=XCC1582 product='histidine utilization repressor' protein_id=NP_636953.2 transl_table=11
NC_003902	GenBank	CDS	1852186	1853187	+	-1	.	codon_start=1 db_xref=GI:21231037 db_xref=GeneID:1001040 locus_tag=XCC1583 product='hypothetical protein' protein_id=NP_636954.1 transl_table=11
NC_003902	GenBank	CDS	1853429	1853989	+	-1	.	codon_start=1 db_xref=GI:21231038 db_xref=GeneID:998868 gene=phaF locus_tag=XCC1584 product='poly(hydroxyalcanoate) granule associated protein' protein_id=NP_636955.1 transl_table=11
NC_003902	GenBank	CDS	1854125	1854400	+	-1	.	codon_start=1 db_xref=GI:21231040 db_xref=GeneID:998219 locus_tag=XCC1586 product='hypothetical protein' protein_id=NP_636957.1 transl_table=11
NC_003902	GenBank	CDS	1854512	1855321	+	1	.	codon_start=1 db_xref=GI:77747827 db_xref=GeneID:1001152 locus_tag=XCC1585 product='hypothetical protein' protein_id=NP_636956.2 transl_table=11
NC_003902	GenBank	CDS	1855263	1855919	+	-1	.	codon_start=1 db_xref=GI:21231041 db_xref=GeneID:998221 locus_tag=XCC1587 note='in Escherichia coli this inner membrane protein was found to anchor the periplasmic catalytic oxidoreductase YedY; sulfite oxidase activity not demonstrated; contains heme' product='sulfite oxidase subunit YedZ' protein_id=NP_636958.1 transl_table=11
NC_003902	GenBank	CDS	1856071	1857039	+	-1	.	codon_start=1 db_xref=GI:21231042 db_xref=GeneID:1001018 locus_tag=XCC1588 note='in Escherichia coli this periplasmic enzyme was found to encode the periplasmic catalytic subunit of an oxidoreductase; sulfite oxidase activity not demonstrated; requires inner membrane anchor protein YedZ' product='sulfite oxidase subunit YedY' protein_id=NP_636959.1 transl_table=11
NC_003902	GenBank	CDS	1857215	1858300	+	1	.	EC_number=2.6.1.52 codon_start=1 db_xref=GI:21231043 db_xref=GeneID:998213 gene=serC locus_tag=XCC1589 note='catalyzes the formation of 3-phosphonooxypyruvate and glutamate from O-phospho-L-serine and 2-oxoglutarate; required both in major phosphorylated pathway of serine biosynthesis and in the biosynthesis of pyridoxine' product='phosphoserine aminotransferase' protein_id=NP_636960.1 transl_tab…
NC_003902	GenBank	CDS	1858349	1859569	+	1	.	codon_start=1 db_xref=GI:21231044 db_xref=GeneID:998224 gene=pheA locus_tag=XCC1590 product=P-protein protein_id=NP_636961.1 transl_table=11
NC_003902	GenBank	CDS	1859685	1861001	+	1	.	EC_number=2.5.1.19 codon_start=1 db_xref=GI:21231045 db_xref=GeneID:998700 gene=aroA locus_tag=XCC1591 note='catalyzes the formation of 5-O-(1-carboxyvinyl)-3-phosphoshikimate from phosphoenolpyruvate and 3-phosphoshikimate in tryptophan biosynthesis' product='3-phosphoshikimate 1-carboxyvinyltransferase' protein_id=NP_636962.1 transl_table=11
NC_003902	GenBank	CDS	1860985	1861581	+	-1	.	codon_start=1 db_xref=GI:21231046 db_xref=GeneID:998227 locus_tag=XCC1592 product='TonB-like protein' protein_id=NP_636963.1 transl_table=11
NC_003902	GenBank	CDS	1861662	1862411	+	-1	.	codon_start=1 db_xref=GI:21231047 db_xref=GeneID:998729 locus_tag=XCC1593 product='hypothetical protein' protein_id=NP_636964.1 transl_table=11
NC_003902	GenBank	CDS	1862425	1863705	+	1	.	EC_number=6.1.1.11 codon_start=1 db_xref=GI:21231048 db_xref=GeneID:1002135 gene=serS locus_tag=XCC1594 note='catalyzes a two-step reaction, first charging a serine molecule by linking its carboxyl group to the alpha-phosphate of ATP, followed by transfer of the aminoacyl-adenylate to its tRNA' product='seryl-tRNA synthetase' protein_id=NP_636965.1 transl_table=11
NC_003902	GenBank	CDS	1863983	1865002	+	1	.	codon_start=1 db_xref=GI:21231049 db_xref=GeneID:998135 locus_tag=XCC1595 product='transcriptional regulator' protein_id=NP_636966.1 transl_table=11
NC_003902	GenBank	tRNA	1865175	1865264	+	1	.	db_xref=GeneID:998229 locus_tag=XCC1596 note='Found by tRNAscan' product=tRNA-Ser
NC_003902	GenBank	CDS	1865420	1866814	+	1	.	codon_start=1 db_xref=GI:77747828 db_xref=GeneID:998906 locus_tag=XCC1597 product='phage-related integrase' protein_id=NP_636967.2 transl_table=11
NC_003902	GenBank	CDS	1866901	1868187	+	1	.	codon_start=1 db_xref=GI:21231051 db_xref=GeneID:998238 gene=mbtG locus_tag=XCC1598 product=hydroxylase protein_id=NP_636968.1 transl_table=11
NC_003902	GenBank	CDS	1868950	1870929	+	-1	.	codon_start=1 db_xref=GI:21231052 db_xref=GeneID:998505 gene=yme locus_tag=XCC1599 product='plasmid-like protein' protein_id=NP_636969.1 transl_table=11
NC_003902	GenBank	CDS	1871438	1872652	+	-1	.	codon_start=1 db_xref=GI:21231053 db_xref=GeneID:998226 locus_tag=XCC1600 product='hypothetical protein' protein_id=NP_636970.1 transl_table=11
NC_003902	GenBank	CDS	1872892	1873251	+	-1	.	codon_start=1 db_xref=GI:21231054 db_xref=GeneID:998100 locus_tag=XCC1601 product='hypothetical protein' protein_id=NP_636971.1 transl_table=11
NC_003902	GenBank	CDS	1873269	1873583	+	-1	.	codon_start=1 db_xref=GI:21231055 db_xref=GeneID:999340 locus_tag=XCC1602 product='hypothetical protein' protein_id=NP_636972.1 transl_table=11
NC_003902	GenBank	CDS	1873629	1874426	+	-1	.	codon_start=1 db_xref=GI:21231056 db_xref=GeneID:999097 locus_tag=XCC1603 product='hypothetical protein' protein_id=NP_636973.1 transl_table=11
NC_003902	GenBank	CDS	1874502	1874843	+	1	.	codon_start=1 db_xref=GI:21231057 db_xref=GeneID:999301 locus_tag=XCC1604 product='hypothetical protein' protein_id=NP_636974.1 transl_table=11
NC_003902	GenBank	CDS	1874953	1876077	+	1	.	codon_start=1 db_xref=GI:21231058 db_xref=GeneID:998245 locus_tag=XCC1605 product='hypothetical protein' protein_id=NP_636975.1 transl_table=11
NC_003902	GenBank	CDS	1876374	1876640	+	1	.	codon_start=1 db_xref=GI:21231059 db_xref=GeneID:998235 locus_tag=XCC1606 product='ISxcc1 transposase' protein_id=NP_636976.1 transl_table=11
NC_003902	GenBank	CDS	1876715	1877482	+	1	.	codon_start=1 db_xref=GI:21231060 db_xref=GeneID:998763 locus_tag=XCC1607 product='ISxcC1 transposase' protein_id=NP_636977.1 transl_table=11
NC_003902	GenBank	CDS	1878028	1878138	+	-1	.	codon_start=1 db_xref=GI:21231061 db_xref=GeneID:998244 locus_tag=XCC1608 product='hypothetical protein' protein_id=NP_636978.1 transl_table=11
NC_003902	GenBank	CDS	1878689	1879669	+	-1	.	codon_start=1 db_xref=GI:21231062 db_xref=GeneID:998214 locus_tag=XCC1609 product='IS1479 transposase' protein_id=NP_636979.1 transl_table=11
NC_003902	GenBank	CDS	1880587	1880742	+	-1	.	codon_start=1 db_xref=GI:21231063 db_xref=GeneID:998256 locus_tag=XCC1610 product='hypothetical protein' protein_id=NP_636980.1 transl_table=11
NC_003902	GenBank	CDS	1880854	1881132	+	1	.	codon_start=1 db_xref=GI:21231064 db_xref=GeneID:998243 locus_tag=XCC1611 product='hypothetical protein' protein_id=NP_636981.1 transl_table=11
NC_003902	GenBank	CDS	1881307	1882302	+	-1	.	codon_start=1 db_xref=GI:21231065 db_xref=GeneID:998239 gene=int locus_tag=XCC1612 product='phage-related integrase' protein_id=NP_636982.1 transl_table=11
NC_003902	GenBank	CDS	1882328	1883776	+	-1	.	codon_start=1 db_xref=GI:21231066 db_xref=GeneID:998258 locus_tag=XCC1613 product='phage-related integrase' protein_id=NP_636983.1 transl_table=11
NC_003902	GenBank	CDS	1884100	1884369	+	1	.	codon_start=1 db_xref=GI:21231067 db_xref=GeneID:999321 locus_tag=XCC1614 product='hypothetical protein' protein_id=NP_636984.1 transl_table=11
NC_003902	GenBank	CDS	1884381	1885001	+	1	.	codon_start=1 db_xref=GI:21231068 db_xref=GeneID:998267 locus_tag=XCC1615 product='hypothetical protein' protein_id=NP_636985.1 transl_table=11
NC_003902	GenBank	CDS	1885414	1886247	+	1	.	codon_start=1 db_xref=GI:21231069 db_xref=GeneID:999295 locus_tag=XCC1616 product='hypothetical protein' protein_id=NP_636986.1 transl_table=11
NC_003902	GenBank	CDS	1886292	1886789	+	1	.	codon_start=1 db_xref=GI:21231070 db_xref=GeneID:998261 locus_tag=XCC1617 product='hypothetical protein' protein_id=NP_636987.1 transl_table=11
NC_003902	GenBank	CDS	1887128	1887304	+	1	.	codon_start=1 db_xref=GI:21231071 db_xref=GeneID:998248 locus_tag=XCC1618 product='hypothetical protein' protein_id=NP_636988.1 transl_table=11
NC_003902	GenBank	CDS	1887703	1888182	+	1	.	codon_start=1 db_xref=GI:21231072 db_xref=GeneID:998246 locus_tag=XCC1619 product='RadC family protein' protein_id=NP_636989.1 transl_table=11
NC_003902	GenBank	CDS	1888198	1888926	+	1	.	codon_start=1 db_xref=GI:21231073 db_xref=GeneID:998269 locus_tag=XCC1620 product='hypothetical protein' protein_id=NP_636990.1 transl_table=11
NC_003902	GenBank	CDS	1888978	1889457	+	1	.	codon_start=1 db_xref=GI:21231074 db_xref=GeneID:998270 locus_tag=XCC1621 product='hypothetical protein' protein_id=NP_636991.1 transl_table=11
NC_003902	GenBank	CDS	1889520	1889879	+	-1	.	codon_start=1 db_xref=GI:21231075 db_xref=GeneID:998425 locus_tag=XCC1622 product='hypothetical protein' protein_id=NP_636992.1 transl_table=11
NC_003902	GenBank	CDS	1890008	1890607	+	-1	.	codon_start=1 db_xref=GI:21231076 db_xref=GeneID:998268 locus_tag=XCC1623 product='hypothetical protein' protein_id=NP_636993.1 transl_table=11
NC_003902	GenBank	CDS	1891447	1892088	+	1	.	codon_start=1 db_xref=GI:21231077 db_xref=GeneID:998272 locus_tag=XCC1624 product='hypothetical protein' protein_id=NP_636994.1 transl_table=11
NC_003902	GenBank	CDS	1892125	1896141	+	1	.	codon_start=1 db_xref=GI:21231078 db_xref=GeneID:998265 locus_tag=XCC1625 product='hypothetical protein' protein_id=NP_636995.1 transl_table=11
NC_003902	GenBank	CDS	1896181	1896828	+	1	.	codon_start=1 db_xref=GI:77747829 db_xref=GeneID:999192 locus_tag=XCC1626 product='hypothetical protein' protein_id=NP_636996.2 transl_table=11
NC_003902	GenBank	CDS	1897763	1898029	+	1	.	codon_start=1 db_xref=GI:21231080 db_xref=GeneID:998277 locus_tag=XCC1627 product='IS1477 transposase' protein_id=NP_636997.1 transl_table=11
NC_003902	GenBank	CDS	1897843	1898895	+	1	.	codon_start=1 db_xref=GI:21231081 db_xref=GeneID:999624 locus_tag=XCC1628 product='IS1477 transposase' protein_id=NP_636998.1 transl_table=11
NC_003902	GenBank	CDS	1899569	1900636	+	1	.	codon_start=1 db_xref=GI:21231082 db_xref=GeneID:1000484 gene=avrXccE1 locus_tag=XCC1629 product='avirulence protein' protein_id=NP_636999.1 transl_table=11
NC_003902	GenBank	CDS	1900689	1901255	+	-1	.	codon_start=1 db_xref=GI:21231083 db_xref=GeneID:998989 locus_tag=XCC1630 product='invertase/recombinase protein' protein_id=NP_637000.1 transl_table=11
NC_003902	GenBank	CDS	1901388	1901687	+	1	.	codon_start=1 db_xref=GI:21231084 db_xref=GeneID:998271 locus_tag=XCC1631 product='hypothetical protein' protein_id=NP_637001.1 transl_table=11
NC_003902	GenBank	CDS	1901684	1902079	+	1	.	codon_start=1 db_xref=GI:21231085 db_xref=GeneID:998276 locus_tag=XCC1632 product='hypothetical protein' protein_id=NP_637002.1 transl_table=11
NC_003902	GenBank	CDS	1902368	1903195	+	-1	.	codon_start=1 db_xref=GI:21231086 db_xref=GeneID:998420 locus_tag=XCC1633 product='ISxac3 transposase' protein_id=NP_637003.1 transl_table=11
NC_003902	GenBank	CDS	1903240	1903518	+	-1	.	codon_start=1 db_xref=GI:21231087 db_xref=GeneID:998280 locus_tag=XCC1634 product='ISxac3 transposase' protein_id=NP_637004.1 transl_table=11
NC_003902	GenBank	CDS	1903554	1906628	+	-1	.	codon_start=1 db_xref=GI:77747830 db_xref=GeneID:999538 locus_tag=XCC1635 product='hypothetical protein' protein_id=NP_637005.2 transl_table=11
NC_003902	GenBank	CDS	1906915	1907433	+	-1	.	codon_start=1 db_xref=GI:21231089 db_xref=GeneID:998288 locus_tag=XCC1636 product='IS1480 transposase' protein_id=NP_637006.1 transl_table=11
NC_003902	GenBank	CDS	1908315	1910507	+	1	.	codon_start=1 db_xref=GI:21231090 db_xref=GeneID:1002197 gene=rhsD locus_tag=XCC1637 product='RhsD protein' protein_id=NP_637007.1 transl_table=11
NC_003902	GenBank	CDS	1910614	1911981	+	1	.	codon_start=1 db_xref=GI:77747831 db_xref=GeneID:998662 locus_tag=XCC1638 product='IS1478 transposase' protein_id=NP_637008.2 transl_table=11
NC_003902	GenBank	CDS	1911978	1914224	+	1	.	codon_start=1 db_xref=GI:77747832 db_xref=GeneID:998298 locus_tag=XCC1639 product='RhsD protein' protein_id=NP_637009.2 transl_table=11
NC_003902	GenBank	CDS	1914221	1914670	+	1	.	codon_start=1 db_xref=GI:21231093 db_xref=GeneID:998302 locus_tag=XCC1640 product='hypothetical protein' protein_id=NP_637010.1 transl_table=11
NC_003902	GenBank	CDS	1914602	1915816	+	-1	.	codon_start=1 db_xref=GI:21231094 db_xref=GeneID:998330 locus_tag=XCC1641 product='IS1481 transposase' protein_id=NP_637011.1 transl_table=11
NC_003902	GenBank	CDS	1916589	1917137	+	-1	.	codon_start=1 db_xref=GI:21231095 db_xref=GeneID:998290 gene=int locus_tag=XCC1642 product='phage-related integrase' protein_id=NP_637012.1 transl_table=11
NC_003902	GenBank	CDS	1918110	1918829	+	-1	.	codon_start=1 db_xref=GI:21231096 db_xref=GeneID:1002132 gene=gtrB locus_tag=XCC1643 product='glycosyl transferase-like protein' protein_id=NP_637013.1 transl_table=11
NC_003902	GenBank	CDS	1918784	1919380	+	-1	.	codon_start=1 db_xref=GI:21231097 db_xref=GeneID:998285 locus_tag=XCC1644 product='hypothetical protein' protein_id=NP_637014.1 transl_table=11
NC_003902	GenBank	CDS	1919377	1920057	+	-1	.	codon_start=1 db_xref=GI:21231098 db_xref=GeneID:998304 locus_tag=XCC1645 product='hypothetical protein' protein_id=NP_637015.1 transl_table=11
NC_003902	GenBank	CDS	1920126	1921019	+	-1	.	codon_start=1 db_xref=GI:77747833 db_xref=GeneID:998901 locus_tag=XCC1646 product=dehydrogenase protein_id=NP_637016.2 transl_table=11
NC_003902	GenBank	CDS	1921401	1922018	+	1	.	codon_start=1 db_xref=GI:21231100 db_xref=GeneID:998150 locus_tag=XCC1647 product='hypothetical protein' protein_id=NP_637017.1 transl_table=11
NC_003902	GenBank	CDS	1922188	1922424	+	1	.	codon_start=1 db_xref=GI:21231101 db_xref=GeneID:998501 locus_tag=XCC1648 product='hypothetical protein' protein_id=NP_637018.1 transl_table=11
NC_003902	GenBank	CDS	1922460	1922678	+	-1	.	codon_start=1 db_xref=GI:21231102 db_xref=GeneID:998308 locus_tag=XCC1649 product='hypothetical protein' protein_id=NP_637019.1 transl_table=11
NC_003902	GenBank	CDS	1922719	1922964	+	1	.	codon_start=1 db_xref=GI:21231103 db_xref=GeneID:999350 locus_tag=XCC1650 product='hypothetical protein' protein_id=NP_637020.1 transl_table=11
NC_003902	GenBank	CDS	1923428	1924165	+	-1	.	codon_start=1 db_xref=GI:21231104 db_xref=GeneID:1002246 gene=nucA locus_tag=XCC1651 product=endonuclease protein_id=NP_637021.1 transl_table=11
NC_003902	GenBank	CDS	1925006	1927873	+	1	.	codon_start=1 db_xref=GI:77747834 db_xref=GeneID:998316 locus_tag=XCC1652 product='histidine kinase/response regulator hybrid protein' protein_id=NP_637022.2 transl_table=11
NC_003902	GenBank	CDS	1927896	1928270	+	-1	.	codon_start=1 db_xref=GI:21231106 db_xref=GeneID:998887 locus_tag=XCC1653 product='response regulator' protein_id=NP_637023.1 transl_table=11
NC_003902	GenBank	CDS	1928418	1929959	+	1	.	codon_start=1 db_xref=GI:21231107 db_xref=GeneID:998317 locus_tag=XCC1654 product='hypothetical protein' protein_id=NP_637024.1 transl_table=11
NC_003902	GenBank	CDS	1929916	1932018	+	1	.	codon_start=1 db_xref=GI:21231108 db_xref=GeneID:998306 gene=cvgSY locus_tag=XCC1655 product='histidine kinase/response regulator hybrid protein' protein_id=NP_637025.1 transl_table=11
NC_003902	GenBank	CDS	1932056	1932784	+	-1	.	codon_start=1 db_xref=GI:21231109 db_xref=GeneID:998305 locus_tag=XCC1656 product='hypothetical protein' protein_id=NP_637026.1 transl_table=11
NC_003902	GenBank	CDS	1932781	1933233	+	-1	.	codon_start=1 db_xref=GI:21231110 db_xref=GeneID:998319 gene=cycL locus_tag=XCC1657 product='C-type cytochrome biogenesis protein' protein_id=NP_637027.1 transl_table=11
NC_003902	GenBank	CDS	1933230	1933772	+	-1	.	codon_start=1 db_xref=GI:21231111 db_xref=GeneID:1002122 gene=dsbE locus_tag=XCC1658 product='C-type cytochrome biogenesis protein/thioredoxin' protein_id=NP_637028.1 transl_table=11
NC_003902	GenBank	CDS	1933769	1935766	+	-1	.	codon_start=1 db_xref=GI:21231112 db_xref=GeneID:1000909 gene=cycK locus_tag=XCC1659 product='C-type cytochrome biogenesis membrane protein' protein_id=NP_637029.1 transl_table=11
NC_003902	GenBank	CDS	1935833	1936303	+	-1	.	codon_start=1 db_xref=GI:21231113 db_xref=GeneID:998137 gene=cycJ locus_tag=XCC1660 note='CycJ; periplasmic heme chaperone that binds heme transiently via a histidine residue and delivers it to newly synthesized and exported c-type cytochromes; requires the ATP hydrolysis activity of the CcmA protein in order to transfer the heme to the apocytochrome; part of the cytochrome c maturation system; p…
NC_003902	GenBank	CDS	1936300	1936503	+	-1	.	codon_start=1 db_xref=GI:21231114 db_xref=GeneID:998321 locus_tag=XCC1661 product='hypothetical protein' protein_id=NP_637031.1 transl_table=11
NC_003902	GenBank	CDS	1936500	1937258	+	-1	.	codon_start=1 db_xref=GI:21231115 db_xref=GeneID:999546 gene=ccmC locus_tag=XCC1662 product='heme exporter protein C/cytochrome C-type biogenesis protein' protein_id=NP_637032.1 transl_table=11
NC_003902	GenBank	CDS	1937267	1938583	+	-1	.	codon_start=1 db_xref=GI:77747835 db_xref=GeneID:999049 locus_tag=XCC1663 product='serine protease' protein_id=NP_637033.2 transl_table=11
NC_003902	GenBank	CDS	1938580	1939338	+	-1	.	codon_start=1 db_xref=GI:21231117 db_xref=GeneID:998124 locus_tag=XCC1664 product='hypothetical protein' protein_id=NP_637034.1 transl_table=11
NC_003902	GenBank	CDS	1939230	1939811	+	-1	.	codon_start=1 db_xref=GI:21231118 db_xref=GeneID:998324 gene=rpoE locus_tag=XCC1665 product='RNA polymerase sigma-E factor' protein_id=NP_637035.1 transl_table=11
NC_003902	GenBank	CDS	1939874	1940641	+	-1	.	codon_start=1 db_xref=GI:21231119 db_xref=GeneID:1000987 locus_tag=XCC1666 product='hypothetical protein' protein_id=NP_637036.1 transl_table=11
NC_003902	GenBank	CDS	1940900	1941271	+	-1	.	codon_start=1 db_xref=GI:77747836 db_xref=GeneID:998327 gene=cycA locus_tag=XCC1667 product='cytochrome C2' protein_id=NP_637037.2 transl_table=11
NC_003902	GenBank	CDS	1941329	1942675	+	-1	.	codon_start=1 db_xref=GI:21231121 db_xref=GeneID:998320 locus_tag=XCC1668 product='cytochrome C' protein_id=NP_637038.1 transl_table=11
NC_003902	GenBank	CDS	1942732	1943244	+	-1	.	codon_start=1 db_xref=GI:77747837 db_xref=GeneID:999541 locus_tag=XCC1669 product='cytochrome like B561' protein_id=NP_637039.2 transl_table=11
NC_003902	GenBank	CDS	1943656	1944078	+	1	.	codon_start=1 db_xref=GI:21231123 db_xref=GeneID:998333 locus_tag=XCC1670 product='hypothetical protein' protein_id=NP_637040.1 transl_table=11
NC_003902	GenBank	CDS	1944224	1945366	+	1	.	codon_start=1 db_xref=GI:21231124 db_xref=GeneID:1000980 locus_tag=XCC1671 product=aminotransferase protein_id=NP_637041.1 transl_table=11
NC_003902	GenBank	CDS	1945363	1946616	+	1	.	codon_start=1 db_xref=GI:21231125 db_xref=GeneID:998338 locus_tag=XCC1672 product='lipopolysaccharide biosynthesis protein' protein_id=NP_637042.1 transl_table=11
NC_003902	GenBank	CDS	1946613	1947551	+	1	.	codon_start=1 db_xref=GI:21231126 db_xref=GeneID:998339 locus_tag=XCC1673 product='glycosyl transferase family protein' protein_id=NP_637043.1 transl_table=11
NC_003902	GenBank	CDS	1947508	1948689	+	1	.	codon_start=1 db_xref=GI:21231127 db_xref=GeneID:998326 locus_tag=XCC1674 product='hypothetical protein' protein_id=NP_637044.1 transl_table=11
NC_003902	GenBank	CDS	1948676	1949581	+	1	.	codon_start=1 db_xref=GI:21231128 db_xref=GeneID:1000495 locus_tag=XCC1675 product='hypothetical protein' protein_id=NP_637045.1 transl_table=11
NC_003902	GenBank	CDS	1949743	1950588	+	1	.	codon_start=1 db_xref=GI:21231129 db_xref=GeneID:1001004 locus_tag=XCC1676 product=methyltransferase protein_id=NP_637046.1 transl_table=11
NC_003902	GenBank	CDS	1950589	1951815	+	1	.	codon_start=1 db_xref=GI:21231130 db_xref=GeneID:1002298 locus_tag=XCC1677 product='hypothetical protein' protein_id=NP_637047.1 transl_table=11
NC_003902	GenBank	CDS	1951812	1952522	+	1	.	codon_start=1 db_xref=GI:21231131 db_xref=GeneID:999367 gene=bioC locus_tag=XCC1678 product='biotin synthesis protein' protein_id=NP_637048.1 transl_table=11
NC_003902	GenBank	CDS	1952647	1953771	+	1	.	codon_start=1 db_xref=GI:21231132 db_xref=GeneID:1002299 locus_tag=XCC1679 product=glycosyltransferase protein_id=NP_637049.1 transl_table=11
NC_003902	GenBank	CDS	1953717	1954880	+	1	.	codon_start=1 db_xref=GI:21231133 db_xref=GeneID:998759 locus_tag=XCC1680 product=hexosyltransferase protein_id=NP_637050.1 transl_table=11
NC_003902	GenBank	CDS	1954898	1956139	+	-1	.	codon_start=1 db_xref=GI:21231134 db_xref=GeneID:999185 locus_tag=XCC1681 product='hypothetical protein' protein_id=NP_637051.1 transl_table=11
NC_003902	GenBank	CDS	1956165	1957880	+	-1	.	codon_start=1 db_xref=GI:21231135 db_xref=GeneID:999129 locus_tag=XCC1683 product='Mg-protoporphyrin IX monomethyl ester oxidative cyclase' protein_id=NP_637052.1 transl_table=11
NC_003902	GenBank	CDS	1957872	1958960	+	1	.	codon_start=1 db_xref=GI:21231136 db_xref=GeneID:999128 locus_tag=XCC1682 product='hypothetical protein' protein_id=NP_637053.1 transl_table=11
NC_003902	GenBank	CDS	1959063	1960700	+	1	.	codon_start=1 db_xref=GI:21231137 db_xref=GeneID:998332 locus_tag=XCC1684 product='ABC transporter ATP-binding protein' protein_id=NP_637054.1 transl_table=11
NC_003902	GenBank	CDS	1960780	1962186	+	-1	.	codon_start=1 db_xref=GI:21231138 db_xref=GeneID:999373 locus_tag=XCC1685 product='MFS transporter' protein_id=NP_637055.1 transl_table=11
NC_003902	GenBank	CDS	1962610	1963611	+	1	.	codon_start=1 db_xref=GI:77747838 db_xref=GeneID:998340 locus_tag=XCC1686 product='hypothetical protein' protein_id=NP_637056.2 transl_table=11
NC_003902	GenBank	CDS	1963672	1964172	+	1	.	codon_start=1 db_xref=GI:21231140 db_xref=GeneID:999252 locus_tag=XCC1687 product='general stress protein' protein_id=NP_637057.1 transl_table=11
NC_003902	GenBank	CDS	1964204	1964821	+	-1	.	codon_start=1 db_xref=GI:21231141 db_xref=GeneID:998356 gene=exoD locus_tag=XCC1688 product='ExoD protein' protein_id=NP_637058.1 transl_table=11
NC_003902	GenBank	CDS	1964862	1966172	+	-1	.	codon_start=1 db_xref=GI:21231142 db_xref=GeneID:998360 gene=tlyC locus_tag=XCC1689 product=hemolysin protein_id=NP_637059.1 transl_table=11
NC_003902	GenBank	CDS	1966446	1967072	+	1	.	codon_start=1 db_xref=GI:21231143 db_xref=GeneID:999187 locus_tag=XCC1690 product='hypothetical protein' protein_id=NP_637060.1 transl_table=11
NC_003902	GenBank	CDS	1967082	1968209	+	1	.	codon_start=1 db_xref=GI:21231144 db_xref=GeneID:1000848 gene=pitA locus_tag=XCC1691 product=transporter protein_id=NP_637061.1 transl_table=11
NC_003902	GenBank	CDS	1968427	1969188	+	1	.	codon_start=1 db_xref=GI:21231145 db_xref=GeneID:999803 locus_tag=XCC1692 product='hypothetical protein' protein_id=NP_637062.1 transl_table=11
NC_003902	GenBank	CDS	1969243	1970739	+	-1	.	codon_start=1 db_xref=GI:77747839 db_xref=GeneID:998342 locus_tag=XCC1693 product='carboxypeptidase-like protein' protein_id=NP_637063.2 transl_table=11
NC_003902	GenBank	CDS	1970882	1971667	+	1	.	EC_number=3.6.1.26 codon_start=1 db_xref=GI:21231147 db_xref=GeneID:1000537 gene=cdh locus_tag=XCC1694 product='CDP-diacylglycerol pyrophosphatase' protein_id=NP_637064.1 transl_table=11
NC_003902	GenBank	CDS	1971931	1973835	+	-1	.	codon_start=1 db_xref=GI:21231148 db_xref=GeneID:998313 gene=parE locus_tag=XCC1695 note='decatenates newly replicated chromosomal DNA and relaxes positive and negative DNA supercoiling' product='DNA topoisomerase IV subunit B' protein_id=NP_637065.1 transl_table=11
NC_003902	GenBank	CDS	1973894	1974223	+	1	.	codon_start=1 db_xref=GI:21231149 db_xref=GeneID:998655 locus_tag=XCC1696 product='hypothetical protein' protein_id=NP_637066.1 transl_table=11
NC_003902	GenBank	CDS	1974390	1976054	+	1	.	EC_number=6.3.4.2 codon_start=1 db_xref=GI:161485697 db_xref=GeneID:998156 gene=pyrG locus_tag=XCC1697 note='CTP synthase; CTP synthase; cytidine triphosphate synthetase; catalyzes the ATP-dependent amination of UTP to CTP with either L-glutamine or ammonia as the source of nitrogen; in Escherichia coli this enzyme forms a homotetramer' product='CTP synthetase' protein_id=NP_637067.2 transl_table…
NC_003902	GenBank	CDS	1976468	1977298	+	1	.	EC_number=2.5.1.55 codon_start=1 db_xref=GI:21231151 db_xref=GeneID:998365 gene=kdsA locus_tag=XCC1698 note='catalyzes the formation of 2-dehydro-3-deoxy-D-octonate 8-phosphate from phosphoenolpyruvate and D-arabinose 5-phosphate in LPS biosynthesis' product='2-dehydro-3-deoxyphosphooctonate aldolase' protein_id=NP_637068.1 transl_table=11
NC_003902	GenBank	CDS	1977295	1977657	+	1	.	codon_start=1 db_xref=GI:21231152 db_xref=GeneID:998328 locus_tag=XCC1699 product='hypothetical protein' protein_id=NP_637069.1 transl_table=11
NC_003902	GenBank	CDS	1977783	1979075	+	1	.	EC_number=4.2.1.11 codon_start=1 db_xref=GI:21231153 db_xref=GeneID:998367 gene=eno locus_tag=XCC1700 note='enolase; catalyzes the formation of phosphoenolpyruvate from 2-phospho-D-glycerate in glycolysis' product='phosphopyruvate hydratase' protein_id=NP_637070.1 transl_table=11
NC_003902	GenBank	CDS	1979079	1979444	+	1	.	codon_start=1 db_xref=GI:21231154 db_xref=GeneID:999343 gene=ftsB locus_tag=XCC1701 note='forms a complex with FtsL and FtsQ; colocalizes to the septal region of the dividing cell; membrane protein' product='cell division protein FtsB' protein_id=NP_637071.1 transl_table=11
NC_003902	GenBank	CDS	1979441	1980238	+	1	.	EC_number=2.7.7.60 codon_start=1 db_xref=GI:21231155 db_xref=GeneID:998368 gene=ispD locus_tag=XCC1702 note='4-diphosphocytidyl-2C-methyl-D-erythritol synthase; MEP cytidylyltransferase; MCT; catalyzes the formation of 4-diphosphocytidyl-2-C-methyl-D-erythritol from CTP and 2-C-methyl-D-erythritol 4-phosphate; involved in isoprenoid and isopentenyl-PP biosynthesis; forms homodimers' product='2-C-…
NC_003902	GenBank	CDS	1980244	1980735	+	1	.	EC_number=4.6.1.12 codon_start=1 db_xref=GI:21231156 db_xref=GeneID:998534 gene=ispF locus_tag=XCC1703 note='catalyzes the conversion of 4-diphosphocytidyl-2-C-methyl-D-erythritol 2-phosphate into 2-C-methyl-D-erythritol 2,4-cyclodiphosphate' product='2-C-methyl-D-erythritol 2,4-cyclodiphosphate synthase' protein_id=NP_637073.1 transl_table=11
NC_003902	GenBank	CDS	1980831	1981934	+	1	.	EC_number=5.4.99.12 codon_start=1 db_xref=GI:21231157 db_xref=GeneID:998548 gene=truD gene_synonym=ygbO locus_tag=XCC1704 note='catalyzes the modification of U13 in tRNA(Glu)' product='tRNA pseudouridine synthase D' protein_id=NP_637074.1 transl_table=11
NC_003902	GenBank	CDS	1982191	1982736	+	-1	.	codon_start=1 db_xref=GI:21231158 db_xref=GeneID:998696 locus_tag=XCC1705 product='hypothetical protein' protein_id=NP_637075.1 transl_table=11
NC_003902	GenBank	CDS	1982830	1983609	+	1	.	EC_number=3.1.3.2 codon_start=1 db_xref=GI:21231159 db_xref=GeneID:998369 gene=surE locus_tag=XCC1706 note='catalyzes the conversion of a phosphate monoester to an alcohol and a phosphate' product='stationary phase survival protein SurE' protein_id=NP_637076.1 transl_table=11
NC_003902	GenBank	CDS	1983606	1984283	+	1	.	codon_start=1 db_xref=GI:21231160 db_xref=GeneID:998484 gene=pcm locus_tag=XCC1707 product='L-isoaspartate protein carboxylmethyltransferase type II' protein_id=NP_637077.1 transl_table=11
NC_003902	GenBank	CDS	1984302	1984916	+	1	.	codon_start=1 db_xref=GI:21231161 db_xref=GeneID:998462 locus_tag=XCC1708 product='hypothetical protein' protein_id=NP_637078.1 transl_table=11
NC_003902	GenBank	CDS	1984895	1985695	+	1	.	codon_start=1 db_xref=GI:21231162 db_xref=GeneID:998758 gene=nlpD locus_tag=XCC1709 product=lipoprotein protein_id=NP_637079.1 transl_table=11
NC_003902	GenBank	CDS	1985863	1986237	+	-1	.	codon_start=1 db_xref=GI:21231163 db_xref=GeneID:1001138 locus_tag=XCC1710 product='hypothetical protein' protein_id=NP_637080.1 transl_table=11
NC_003902	GenBank	CDS	1986254	1986559	+	-1	.	codon_start=1 db_xref=GI:21231164 db_xref=GeneID:1000908 locus_tag=XCC1711 product='hypothetical protein' protein_id=NP_637081.1 transl_table=11
NC_003902	GenBank	CDS	1986619	1987257	+	1	.	codon_start=1 db_xref=GI:21231165 db_xref=GeneID:998373 gene=ftsJ locus_tag=XCC1712 product='cell division protein' protein_id=NP_637082.1 transl_table=11
NC_003902	GenBank	CDS	1987313	1989259	+	1	.	codon_start=1 db_xref=GI:21231166 db_xref=GeneID:998695 gene=hflB locus_tag=XCC1713 product='cell division protein' protein_id=NP_637083.1 transl_table=11
NC_003902	GenBank	CDS	1989566	1990474	+	1	.	codon_start=1 db_xref=GI:21231167 db_xref=GeneID:998379 gene=folP locus_tag=XCC1714 product='dihydropteroate synthase' protein_id=NP_637084.1 transl_table=11
NC_003902	GenBank	CDS	1990474	1991457	+	1	.	EC_number=2.5.1.75 codon_start=1 db_xref=GI:21231168 db_xref=GeneID:998371 gene=miaA locus_tag=XCC1715 note='IPP transferase; isopentenyltransferase; involved in tRNA modification; in Escherichia coli this enzyme catalyzes the addition of a delta2-isopentenyl group from dimethylallyl diphosphate to the N6-nitrogen of adenosine adjacent to the anticodon of tRNA species that read codons starting wi…
NC_003902	GenBank	CDS	1991534	1991812	+	1	.	codon_start=1 db_xref=GI:21231169 db_xref=GeneID:999304 gene=hfq locus_tag=XCC1716 note='Stimulates the elongation of poly(A) tails' product='RNA-binding protein Hfq' protein_id=NP_637086.1 transl_table=11
NC_003902	GenBank	CDS	1991824	1993143	+	1	.	codon_start=1 db_xref=GI:21231170 db_xref=GeneID:999347 gene=hflX locus_tag=XCC1717 product='GTP-binding protein' protein_id=NP_637087.1 transl_table=11
NC_003902	GenBank	CDS	1993555	1994043	+	1	.	codon_start=1 db_xref=GI:21231171 db_xref=GeneID:998370 locus_tag=XCC1718 product='hypothetical protein' protein_id=NP_637088.1 transl_table=11
NC_003902	GenBank	CDS	1994555	1997095	+	1	.	codon_start=1 db_xref=GI:77747840 db_xref=GeneID:998381 locus_tag=XCC1719 product='TonB-dependent receptor' protein_id=NP_637089.2 transl_table=11
NC_003902	GenBank	CDS	1997520	1999196	+	1	.	codon_start=1 db_xref=GI:21231173 db_xref=GeneID:998377 gene=aarF locus_tag=XCC1720 product='ubiquinone biosynthesis protein' protein_id=NP_637090.1 transl_table=11
NC_003902	GenBank	CDS	1999263	1999904	+	1	.	EC_number=3.4.21.88 codon_start=1 db_xref=GI:21231174 db_xref=GeneID:998323 gene=lexA locus_tag=XCC1721 note='Represses a number of genes involved in the response to DNA damage' product='LexA repressor' protein_id=NP_637091.1 transl_table=11
NC_003902	GenBank	CDS	2000077	2001108	+	1	.	codon_start=1 db_xref=GI:21231175 db_xref=GeneID:998392 gene=recA locus_tag=XCC1722 note='catalyzes the hydrolysis of ATP in the presence of single-stranded DNA, the ATP-dependent uptake of single-stranded DNA by duplex DNA, and the ATP-dependent hybridization of homologous single-stranded DNAs' product='recombinase A' protein_id=NP_637092.1 transl_table=11
NC_003902	GenBank	CDS	2001224	2001712	+	1	.	codon_start=1 db_xref=GI:21231176 db_xref=GeneID:998375 gene=recX locus_tag=XCC1723 note='binds RecA and inhibits RecA-mediated DNA strand exchange and ATP hydrolysis and coprotease activities' product='recombination regulator RecX' protein_id=NP_637093.1 transl_table=11
NC_003902	GenBank	CDS	2001814	2004462	+	1	.	EC_number=6.1.1.7 codon_start=1 db_xref=GI:21231177 db_xref=GeneID:998376 gene=alaS locus_tag=XCC1724 note='Catalyzes a two-step reaction, first charging an alanyl molecule by linking its carboxyl group to the alpha-phosphate of ATP, followed by transfer of the aminoacyl-adenylate to its tRNA' product='alanyl-tRNA synthetase' protein_id=NP_637094.1 transl_table=11
NC_003902	GenBank	CDS	2004604	2004816	+	1	.	codon_start=1 db_xref=GI:21231178 db_xref=GeneID:998400 gene=csrA locus_tag=XCC1725 note='affects carbohydrate metabolism; has regulatory role in many processes' product='carbon storage regulator' protein_id=NP_637095.1 transl_table=11
NC_003902	GenBank	tRNA	2004902	2004994	+	1	.	db_xref=GeneID:999356 locus_tag=XCC1726 note='Found by tRNAscan' product=tRNA-Ser
NC_003902	GenBank	CDS	2006031	2007995	+	1	.	codon_start=1 db_xref=GI:21231179 db_xref=GeneID:998393 gene=mcpA locus_tag=XCC1727 product='chemotaxis protein' protein_id=NP_637096.1 transl_table=11
NC_003902	GenBank	CDS	2008686	2009387	+	-1	.	codon_start=1 db_xref=GI:21231180 db_xref=GeneID:999539 locus_tag=XCC1728 product='hypothetical protein' protein_id=NP_637097.1 transl_table=11
NC_003902	GenBank	CDS	2009381	2009581	+	-1	.	codon_start=1 db_xref=GI:21231181 db_xref=GeneID:998387 locus_tag=XCC1729 product='hypothetical protein' protein_id=NP_637098.1 transl_table=11
NC_003902	GenBank	CDS	2009719	2010663	+	1	.	codon_start=1 db_xref=GI:21231182 db_xref=GeneID:998385 locus_tag=XCC1730 product='transcriptional regulator' protein_id=NP_637099.1 transl_table=11
NC_003902	GenBank	CDS	2010708	2011700	+	1	.	codon_start=1 db_xref=GI:21231183 db_xref=GeneID:998366 locus_tag=XCC1731 product='hypothetical protein' protein_id=NP_637100.1 transl_table=11
NC_003902	GenBank	tRNA	2011766	2011842	+	-1	.	db_xref=GeneID:998401 locus_tag=XCC1732 note='Found by tRNAscan' product=tRNA-Arg
NC_003902	GenBank	tRNA	2011939	2012015	+	-1	.	db_xref=GeneID:998168 locus_tag=XCC1733 note='Found by tRNAscan' product=tRNA-Arg
NC_003902	GenBank	CDS	2012084	2012935	+	-1	.	codon_start=1 db_xref=GI:21231184 db_xref=GeneID:999292 locus_tag=XCC1734 product='hypothetical protein' protein_id=NP_637101.1 transl_table=11
NC_003902	GenBank	CDS	2012926	2013756	+	-1	.	EC_number=2.7.4.7 codon_start=1 db_xref=GI:21231185 db_xref=GeneID:998402 gene=thiD locus_tag=XCC1735 note='catalyzes the formation of 4-amino-2-methyl-5-diphosphomethylpyrimidine' product='phosphomethylpyrimidine kinase' protein_id=NP_637102.1 transl_table=11
NC_003902	GenBank	CDS	2013808	2014287	+	-1	.	codon_start=1 db_xref=GI:77747841 db_xref=GeneID:998487 locus_tag=XCC1736 product='hypothetical protein' protein_id=NP_637103.2 transl_table=11
NC_003902	GenBank	CDS	2014287	2015684	+	-1	.	codon_start=1 db_xref=GI:77747842 db_xref=GeneID:999830 locus_tag=XCC1737 product='hypothetical protein' protein_id=NP_637104.2 transl_table=11
NC_003902	GenBank	CDS	2015767	2016249	+	-1	.	codon_start=1 db_xref=GI:21231188 db_xref=GeneID:999834 locus_tag=XCC1738 product='bacterioferritin comigratory protein' protein_id=NP_637105.1 transl_table=11
NC_003902	GenBank	CDS	2016288	2016626	+	-1	.	codon_start=1 db_xref=GI:21231189 db_xref=GeneID:998708 locus_tag=XCC1739 product='hypothetical protein' protein_id=NP_637106.1 transl_table=11
NC_003902	GenBank	CDS	2016652	2017278	+	-1	.	codon_start=1 db_xref=GI:21231190 db_xref=GeneID:1002040 gene=gcvR locus_tag=XCC1740 product='glycine cleavage system transcriptional repressor' protein_id=NP_637107.1 transl_table=11
NC_003902	GenBank	CDS	2017371	2018279	+	1	.	EC_number=4.2.1.52 codon_start=1 db_xref=GI:21231191 db_xref=GeneID:1002229 gene=dapA locus_tag=XCC1741 note='catalyzes the formation of dihydrodipicolinate from L-aspartate 4-semialdehyde and pyruvate in lysine and diaminopimelate biosynthesis' product='dihydrodipicolinate synthase' protein_id=NP_637108.1 transl_table=11
NC_003902	GenBank	CDS	2018296	2018814	+	1	.	codon_start=1 db_xref=GI:21231192 db_xref=GeneID:999210 locus_tag=XCC1742 product='hypothetical protein' protein_id=NP_637109.1 transl_table=11
NC_003902	GenBank	CDS	2018891	2019214	+	-1	.	codon_start=1 db_xref=GI:21231193 db_xref=GeneID:999247 locus_tag=XCC1743 product=ferredoxin protein_id=NP_637110.1 transl_table=11
NC_003902	GenBank	CDS	2019429	2020307	+	-1	.	codon_start=1 db_xref=GI:21231194 db_xref=GeneID:999269 gene=dgoK locus_tag=XCC1744 product='2-oxo-3-deoxygalactonate kinase' protein_id=NP_637111.1 transl_table=11
NC_003902	GenBank	CDS	2020304	2021215	+	-1	.	codon_start=1 db_xref=GI:77747843 db_xref=GeneID:998497 locus_tag=XCC1745 product=regucalcin protein_id=NP_637112.2 transl_table=11
NC_003902	GenBank	CDS	2021209	2022357	+	-1	.	codon_start=1 db_xref=GI:21231196 db_xref=GeneID:1000861 gene=dgoA locus_tag=XCC1746 product='galactonate dehydratase' protein_id=NP_637113.1 transl_table=11
NC_003902	GenBank	CDS	2022354	2022992	+	-1	.	EC_number=4.1.2.21 codon_start=1 db_xref=GI:21231197 db_xref=GeneID:998543 gene=dgoA locus_tag=XCC1747 note='catalyzes the formation of D-glyceraldehyde 3-phosphate and pyruvate from 2-dehydro-3-deoxy-D-galactonate 6-phosphate; functions in galactonate metabolism' product='2-dehydro-3-deoxy-6-phosphogalactonate aldolase' protein_id=NP_637114.1 transl_table=11
NC_003902	GenBank	CDS	2023412	2024383	+	1	.	codon_start=1 db_xref=GI:21231198 db_xref=GeneID:998293 gene=gbpR locus_tag=XCC1748 product='galactose-binding protein regulator' protein_id=NP_637115.1 transl_table=11
NC_003902	GenBank	CDS	2024641	2027553	+	1	.	codon_start=1 db_xref=GI:21231199 db_xref=GeneID:998544 gene=fhuA locus_tag=XCC1749 product='TonB-dependent receptor' protein_id=NP_637116.1 transl_table=11
NC_003902	GenBank	CDS	2027726	2029918	+	1	.	codon_start=1 db_xref=GI:21231200 db_xref=GeneID:998529 gene=cirA locus_tag=XCC1750 product='TonB-dependent receptor' protein_id=NP_637117.1 transl_table=11
NC_003902	GenBank	CDS	2030024	2030626	+	1	.	codon_start=1 db_xref=GI:21231201 db_xref=GeneID:998406 locus_tag=XCC1751 product='TonB-dependent receptor' protein_id=NP_637118.1 transl_table=11
NC_003902	GenBank	CDS	2030738	2032993	+	1	.	codon_start=1 db_xref=GI:21231202 db_xref=GeneID:999024 locus_tag=XCC1752 product=cellulase protein_id=NP_637119.1 transl_table=11
NC_003902	GenBank	CDS	2033097	2035010	+	1	.	codon_start=1 db_xref=GI:21231203 db_xref=GeneID:998874 locus_tag=XCC1753 product='sialic acid-specific 9-O-acetylesterase' protein_id=NP_637120.1 transl_table=11
NC_003902	GenBank	CDS	2035094	2036761	+	1	.	codon_start=1 db_xref=GI:21231204 db_xref=GeneID:998411 locus_tag=XCC1754 product='hypothetical protein' protein_id=NP_637121.1 transl_table=11
NC_003902	GenBank	CDS	2037010	2039913	+	1	.	codon_start=1 db_xref=GI:77747844 db_xref=GeneID:998174 gene=xylS locus_tag=XCC1755 product=alpha-xylosidase protein_id=NP_637122.2 transl_table=11
NC_003902	GenBank	CDS	2039996	2042368	+	1	.	codon_start=1 db_xref=GI:21231206 db_xref=GeneID:1002111 locus_tag=XCC1756 product='hypothetical protein' protein_id=NP_637123.1 transl_table=11
NC_003902	GenBank	CDS	2042365	2043858	+	1	.	codon_start=1 db_xref=GI:21231207 db_xref=GeneID:1000365 locus_tag=XCC1757 product=D-xylulokinase protein_id=NP_637124.1 transl_table=11
NC_003902	GenBank	CDS	2043895	2045235	+	1	.	EC_number=5.3.1.5 codon_start=1 db_xref=GI:21231208 db_xref=GeneID:998410 gene=xylA locus_tag=XCC1758 note='catalyzes the interconversion of D-xylose to D-xylulose' product='xylose isomerase' protein_id=NP_637125.1 transl_table=11
NC_003902	GenBank	CDS	2045303	2046748	+	1	.	codon_start=1 db_xref=GI:21231209 db_xref=GeneID:998407 gene=xylE locus_tag=XCC1759 product='MFS transporter' protein_id=NP_637126.1 transl_table=11
NC_003902	GenBank	CDS	2047130	2048668	+	1	.	codon_start=1 db_xref=GI:77747845 db_xref=GeneID:998421 locus_tag=XCC1760 product='sensor kinase' protein_id=NP_637127.2 transl_table=11
NC_003902	GenBank	CDS	2048622	2049113	+	-1	.	codon_start=1 db_xref=GI:21231211 db_xref=GeneID:1000939 locus_tag=XCC1761 product='hypothetical protein' protein_id=NP_637128.1 transl_table=11
NC_003902	GenBank	CDS	2049299	2049523	+	-1	.	codon_start=1 db_xref=GI:21231212 db_xref=GeneID:998530 locus_tag=XCC1762 product='hypothetical protein' protein_id=NP_637129.1 transl_table=11
NC_003902	GenBank	CDS	2049744	2050904	+	1	.	codon_start=1 db_xref=GI:21231213 db_xref=GeneID:998417 gene=amiC locus_tag=XCC1763 product='N-acetylmuramoyl-L-alanine amidase' protein_id=NP_637130.1 transl_table=11
[truncated: 2,479 more rows]
