# Supplementary material for: JContextExplorer: a tree-based approach to facilitate cross-species genomic context comparison
Source: BMC Bioinformatics. 2013 Jan 16;14:18. doi: 10.1186/1471-2105-14-18 (PMC3560190; doi:10.1186/1471-2105-14-18)
Supplement: Additional file 3 — Alpha and Gamma proteobacteria biological information. Annotated genomes of 22 alpha and gamma proteobacterial species, whole-species phylogenetic tree for 22 alpha and gamma proteobacterial species, and MCL-tribe determined homology clusters for 22 alpha and gamma proteobacterial species. [file 1471-2105-14-18-S3.zip › AlphaAndGammaProteobacteria/Annotations/Yersinia_enterocolitica_subsp_palearctica_Y11.gff]

FR729477	GenBank	CDS	1	720	+	1	.	codon_start=1 db_xref=GI:318606683 db_xref=UniProtKB/TrEMBL:E7B1K2 locus_tag=Y11_00001 product='chromosomal replication initiator protein dnaA' protein_id=CBY28181.1 transl_table=11
FR729477	GenBank	CDS	768	1121	+	-1	.	EC_number=1.20.4.1 codon_start=1 db_xref=GI:318606682 db_xref=UniProtKB/TrEMBL:E7B1K1 locus_tag=Y11_00011 product='arsenate reductase' protein_id=CBY28180.1 transl_table=11
FR729477	GenBank	CDS	1133	2659	+	-1	.	codon_start=1 db_xref=GI:318606681 db_xref=UniProtKB/TrEMBL:E7B1K0 locus_tag=Y11_00021 product='exported zinc metalloprotease YfgC precursor' protein_id=CBY28179.1 transl_table=11
FR729477	GenBank	CDS	3012	4076	+	1	.	codon_start=1 db_xref=GI:318606680 db_xref=UniProtKB/TrEMBL:E7B1J9 locus_tag=Y11_00031 product='putative permease PerM (=YfgO)' protein_id=CBY28178.1 transl_table=11
FR729477	GenBank	CDS	4158	4313	+	1	.	codon_start=1 db_xref=GI:318606679 db_xref=UniProtKB/TrEMBL:E7B1J8 locus_tag=Y11_00041 product='hypothetical protein' protein_id=CBY28177.1 transl_table=11
FR729477	GenBank	CDS	4441	4911	+	-1	.	EC_number=1.11.1.15 codon_start=1 db_xref=GI:318606678 db_xref=UniProtKB/TrEMBL:E7B1J7 locus_tag=Y11_00051 product='thiol peroxidase, Bcp-type' protein_id=CBY28176.1 transl_table=11
FR729477	GenBank	CDS	4914	5483	+	-1	.	codon_start=1 db_xref=GI:318606677 db_xref=UniProtKB/TrEMBL:E7B1J6 locus_tag=Y11_00061 product='glycine cleavage system transcriptional antiactivator GcvR' protein_id=CBY28175.1 transl_table=11
FR729477	GenBank	CDS	5648	6529	+	1	.	EC_number=4.2.1.52 codon_start=1 db_xref=GI:318606676 db_xref=UniProtKB/TrEMBL:E7B1J5 locus_tag=Y11_00071 product='dihydrodipicolinate synthase' protein_id=CBY28174.1 transl_table=11
FR729477	GenBank	CDS	6546	7604	+	1	.	codon_start=1 db_xref=GI:318606675 db_xref=UniProtKB/TrEMBL:E7B1J4 locus_tag=Y11_00081 product='outer membrane protein NlpB, lipoprotein component of the protein assembly complex (forms a complex with YaeT, YfiO, and YfgL); Lipoprotein-34 precursor' protein_id=CBY28173.1 transl_table=11
FR729477	GenBank	CDS	7817	8530	+	1	.	EC_number=6.3.2.6 codon_start=1 db_xref=GI:318606674 db_xref=UniProtKB/TrEMBL:E7B1J3 locus_tag=Y11_00091 product='phosphoribosylaminoimidazole-succinocarboxamide synthase' protein_id=CBY28172.1 transl_table=11
FR729477	GenBank	CDS	8732	9601	+	1	.	codon_start=1 db_xref=GI:318606673 db_xref=UniProtKB/TrEMBL:E7B1J2 locus_tag=Y11_00101 product='ypfj protein, zinc metalloprotease superfamily' protein_id=CBY28171.1 transl_table=11
FR729477	GenBank	CDS	9739	10191	+	1	.	codon_start=1 db_xref=GI:318606672 db_xref=UniProtKB/TrEMBL:E7B1J1 locus_tag=Y11_00111 product='putative membrane protein precursor' protein_id=CBY28170.1 transl_table=11
FR729477	GenBank	CDS	10193	12199	+	1	.	codon_start=1 db_xref=GI:318606671 db_xref=UniProtKB/TrEMBL:E7B1J0 locus_tag=Y11_00121 product='putative P-loop ATPase fused to an acetyltransferase COG1444' protein_id=CBY28169.1 transl_table=11
FR729477	GenBank	CDS	12323	12499	+	-1	.	codon_start=1 db_xref=GI:318606670 db_xref=UniProtKB/TrEMBL:E7B1I9 locus_tag=Y11_00131 product='hypothetical protein' protein_id=CBY28168.1 transl_table=11
FR729477	GenBank	CDS	13110	13223	+	-1	.	codon_start=1 db_xref=GI:318606669 db_xref=UniProtKB/TrEMBL:E7B1I8 locus_tag=Y11_00141 product='hypothetical protein' protein_id=CBY28167.1 transl_table=11
FR729477	GenBank	CDS	13328	13963	+	1	.	codon_start=1 db_xref=GI:318606668 db_xref=UniProtKB/TrEMBL:E7B1I7 locus_tag=Y11_00151 product='hypothetical protein' protein_id=CBY28166.1 transl_table=11
FR729477	GenBank	CDS	14065	14214	+	1	.	codon_start=1 db_xref=GI:318606667 db_xref=UniProtKB/TrEMBL:E7B1I6 locus_tag=Y11_00161 product='hypothetical protein' protein_id=CBY28165.1 transl_table=11
FR729477	GenBank	CDS	14216	14665	+	1	.	codon_start=1 db_xref=GI:318606666 db_xref=UniProtKB/TrEMBL:E7B1I5 locus_tag=Y11_00171 product='hypothetical protein' protein_id=CBY28164.1 transl_table=11
FR729477	GenBank	CDS	15067	15441	+	1	.	codon_start=1 db_xref=GI:318606665 db_xref=UniProtKB/TrEMBL:E7B1I4 locus_tag=Y11_00181 product='hypothetical protein' protein_id=CBY28163.1 transl_table=11
FR729477	GenBank	CDS	15408	16058	+	1	.	codon_start=1 db_xref=GI:318606664 db_xref=UniProtKB/TrEMBL:E7B1I3 locus_tag=Y11_00191 product=transposase protein_id=CBY28162.1 transl_table=11
FR729477	GenBank	CDS	16284	16409	+	-1	.	codon_start=1 db_xref=GI:318606663 db_xref=UniProtKB/TrEMBL:E7B1I2 locus_tag=Y11_00201 product='hypothetical protein' protein_id=CBY28161.1 transl_table=11
FR729477	GenBank	CDS	16836	17036	+	1	.	codon_start=1 db_xref=GI:318606662 db_xref=UniProtKB/TrEMBL:E7B1I1 locus_tag=Y11_00211 product=ORF45 protein_id=CBY28160.1 transl_table=11
FR729477	GenBank	CDS	17409	17885	+	1	.	codon_start=1 db_xref=GI:318606661 db_xref=UniProtKB/TrEMBL:E7B1I0 locus_tag=Y11_00221 product='attachment invasion locus protein precursor' protein_id=CBY28159.1 transl_table=11
FR729477	GenBank	CDS	18041	18856	+	1	.	codon_start=1 db_xref=GI:318606660 db_xref=UniProtKB/TrEMBL:E7B1H9 locus_tag=Y11_00231 product='hypothetical protein' protein_id=CBY28158.1 transl_table=11
FR729477	GenBank	CDS	19071	19214	+	1	.	codon_start=1 db_xref=GI:318606659 db_xref=UniProtKB/TrEMBL:E7B1H8 locus_tag=Y11_00241 product='hypothetical protein' protein_id=CBY28157.1 transl_table=11
FR729477	GenBank	CDS	19322	19513	+	-1	.	codon_start=1 db_xref=GI:318606658 db_xref=UniProtKB/TrEMBL:E7B1H7 locus_tag=Y11_00251 product='putative membrane protein' protein_id=CBY28156.1 transl_table=11
FR729477	GenBank	CDS	19548	20258	+	-1	.	codon_start=1 db_xref=GI:318606657 db_xref=UniProtKB/TrEMBL:E7B1H6 locus_tag=Y11_00261 product='D,D-carboxypeptidase family protein' protein_id=CBY28155.1 transl_table=11
FR729477	GenBank	CDS	20255	21382	+	-1	.	EC_number=3.5.1.18 codon_start=1 db_xref=GI:318606656 db_xref=UniProtKB/TrEMBL:E7B1H5 locus_tag=Y11_00271 product='N-succinyl-L,L-diaminopimelate desuccinylase' protein_id=CBY28154.1 transl_table=11
FR729477	GenBank	CDS	21384	21806	+	-1	.	codon_start=1 db_xref=GI:318606655 db_xref=UniProtKB/TrEMBL:E7B1H4 locus_tag=Y11_00281 product='A glutathione-dependent thiol reductase' protein_id=CBY28153.1 transl_table=11
FR729477	GenBank	CDS	21830	21946	+	1	.	codon_start=1 db_xref=GI:318606654 db_xref=UniProtKB/TrEMBL:E7B1H3 locus_tag=Y11_00291 product='hypothetical protein' protein_id=CBY28152.1 transl_table=11
FR729477	GenBank	CDS	21969	22442	+	-1	.	codon_start=1 db_xref=GI:318606653 db_xref=UniProtKB/TrEMBL:E7B1H2 locus_tag=Y11_00301 product='hypothetical protein' protein_id=CBY28151.1 transl_table=11
FR729477	GenBank	CDS	22902	24116	+	-1	.	codon_start=1 db_xref=GI:318606652 db_xref=UniProtKB/TrEMBL:E7B1H1 locus_tag=Y11_00311 product='hypothetical protein' protein_id=CBY28150.1 transl_table=11
FR729477	GenBank	CDS	24554	27685	+	-1	.	codon_start=1 db_xref=GI:318606651 db_xref=UniProtKB/TrEMBL:E7B1H0 locus_tag=Y11_00321 product='putative aminoglycoside efflux pump' protein_id=CBY28149.1 transl_table=11
FR729477	GenBank	CDS	27895	28173	+	1	.	codon_start=1 db_xref=GI:318606650 db_xref=UniProtKB/TrEMBL:E7B1G9 locus_tag=Y11_00331 product='hypothetical protein' protein_id=CBY28148.1 transl_table=11
FR729477	GenBank	CDS	28212	28922	+	-1	.	codon_start=1 db_xref=GI:318606649 db_xref=UniProtKB/TrEMBL:E7B1G8 locus_tag=Y11_00341 product='nitrate/nitrite response regulator protein' protein_id=CBY28147.1 transl_table=11
FR729477	GenBank	CDS	29346	29849	+	1	.	codon_start=1 db_xref=GI:318606648 db_xref=UniProtKB/TrEMBL:E7B1G7 locus_tag=Y11_00351 product='ferredoxin-type protein NapF (periplasmic nitrate reductase)' protein_id=CBY28146.1 transl_table=11
FR729477	GenBank	CDS	29839	30105	+	1	.	codon_start=1 db_xref=GI:318606647 db_xref=UniProtKB/TrEMBL:E7B1G6 locus_tag=Y11_00361 product='periplasmic nitrate reductase component NapD' protein_id=CBY28145.1 transl_table=11
FR729477	GenBank	CDS	30102	32597	+	1	.	EC_number=1.7.99.4 codon_start=1 db_xref=GI:318606646 db_xref=UniProtKB/TrEMBL:E7B1G5 locus_tag=Y11_00371 product='periplasmic nitrate reductase precursor' protein_id=CBY28144.1 transl_table=11
FR729477	GenBank	CDS	32668	33135	+	1	.	codon_start=1 db_xref=GI:318606645 db_xref=UniProtKB/TrEMBL:E7B1G4 locus_tag=Y11_00381 product='nitrate reductase cytochrome c550-type subunit' protein_id=CBY28143.1 transl_table=11
FR729477	GenBank	CDS	33163	33762	+	1	.	codon_start=1 db_xref=GI:318606644 db_xref=UniProtKB/TrEMBL:E7B1G3 locus_tag=Y11_00391 product='cytochrome c-type protein NapC' protein_id=CBY28142.1 transl_table=11
FR729477	GenBank	CDS	33944	34519	+	1	.	codon_start=1 db_xref=GI:318606643 db_xref=UniProtKB/TrEMBL:E7B1G2 locus_tag=Y11_00401 product='GDP-mannose pyrophosphatase YffH' protein_id=CBY28141.1 transl_table=11
FR729477	GenBank	CDS	34740	37019	+	1	.	EC_number=1.1.1.40 codon_start=1 db_xref=GI:318606642 db_xref=UniProtKB/TrEMBL:E7B1G1 locus_tag=Y11_00411 product='nadp-dependent malic enzyme' protein_id=CBY28140.1 transl_table=11
FR729477	GenBank	CDS	37436	37846	+	-1	.	codon_start=1 db_xref=GI:318604111 db_xref=UniProtKB/TrEMBL:E7AZF6 locus_tag=Y11_00421 product=transposase protein_id=CBY25609.1 transl_table=11
FR729477	GenBank	CDS	37810	38484	+	-1	.	codon_start=1 db_xref=GI:318604112 db_xref=UniProtKB/TrEMBL:E7AZF7 locus_tag=Y11_00431 product=transposase protein_id=CBY25610.1 transl_table=11
FR729477	GenBank	CDS	39239	39631	+	-1	.	codon_start=1 db_xref=GI:318606639 db_xref=UniProtKB/TrEMBL:E7B1F8 locus_tag=Y11_00441 product='transcriptional regulator, LysR family' protein_id=CBY28137.1 transl_table=11
FR729477	GenBank	CDS	39743	40201	+	-1	.	codon_start=1 db_xref=GI:318606638 db_xref=UniProtKB/TrEMBL:E7B1F7 locus_tag=Y11_00451 product='hypothetical protein' protein_id=CBY28136.1 transl_table=11
FR729477	GenBank	CDS	40201	41142	+	-1	.	EC_number=1.3.3.3 codon_start=1 db_xref=GI:318606637 db_xref=UniProtKB/TrEMBL:E7B1F6 locus_tag=Y11_00461 product='coproporphyrinogen III oxidase, aerobic' protein_id=CBY28135.1 transl_table=11
FR729477	GenBank	CDS	41373	41798	+	1	.	codon_start=1 db_xref=GI:318606636 db_xref=UniProtKB/TrEMBL:E7B1F5 locus_tag=Y11_00471 product='acetyltransferase YpeA' protein_id=CBY28134.1 transl_table=11
FR729477	GenBank	CDS	41952	42365	+	-1	.	codon_start=1 db_xref=GI:318606635 db_xref=UniProtKB/TrEMBL:E7B1F4 locus_tag=Y11_00481 product='protein ygiW precursor' protein_id=CBY28133.1 transl_table=11
FR729477	GenBank	CDS	42749	43360	+	1	.	codon_start=1 db_xref=GI:318606634 db_xref=UniProtKB/TrEMBL:E7B1F3 locus_tag=Y11_00491 product='putative outer membrane lipoprotein YfeY' protein_id=CBY28132.1 transl_table=11
FR729477	GenBank	CDS	43536	44441	+	1	.	codon_start=1 db_xref=GI:318606633 db_xref=UniProtKB/TrEMBL:E7B1F2 locus_tag=Y11_00501 product='putative iron-dependent peroxidase, Dyp-type family' protein_id=CBY28131.1 transl_table=11
FR729477	GenBank	CDS	44860	45132	+	-1	.	codon_start=1 db_xref=GI:318604461 db_xref=UniProtKB/TrEMBL:E7B0J0 locus_tag=Y11_00511 product=transposase protein_id=CBY25959.1 transl_table=11
FR729477	GenBank	CDS	45101	45892	+	-1	.	codon_start=1 db_xref=GI:318606631 db_xref=UniProtKB/TrEMBL:E7B1F0 locus_tag=Y11_00521 product=transposase protein_id=CBY28129.1 transl_table=11
FR729477	GenBank	CDS	46069	46959	+	-1	.	EC_number=4.1.3.3 codon_start=1 db_xref=GI:318606630 db_xref=UniProtKB/TrEMBL:E7B1E9 locus_tag=Y11_00531 product='N-acetylneuraminate lyase' protein_id=CBY28128.1 transl_table=11
FR729477	GenBank	CDS	47042	47677	+	-1	.	EC_number=5.1.3.9 codon_start=1 db_xref=GI:318606629 db_xref=UniProtKB/TrEMBL:E7B1E8 locus_tag=Y11_00541 product='N-acetylmannosamine-6-phosphate 2-epimerase' protein_id=CBY28127.1 transl_table=11
FR729477	GenBank	CDS	47799	47915	+	1	.	codon_start=1 db_xref=GI:318606628 db_xref=UniProtKB/TrEMBL:E7B1E7 locus_tag=Y11_00551 product='hypothetical protein' protein_id=CBY28126.1 transl_table=11
FR729477	GenBank	CDS	47987	48895	+	1	.	EC_number=2.7.1.60 codon_start=1 db_xref=GI:318606627 db_xref=UniProtKB/TrEMBL:E7B1E6 locus_tag=Y11_00561 product='N-acetylmannosamine kinase' protein_id=CBY28125.1 transl_table=11
FR729477	GenBank	CDS	48929	49393	+	1	.	codon_start=1 db_xref=GI:318606626 db_xref=UniProtKB/TrEMBL:E7B1E5 locus_tag=Y11_00571 product='putative sugar isomerase involved in processing of exogenous sialic acid' protein_id=CBY28124.1 transl_table=11
FR729477	GenBank	CDS	49589	50467	+	1	.	codon_start=1 db_xref=GI:318606625 db_xref=UniProtKB/TrEMBL:E7B1E4 locus_tag=Y11_00581 product='sialic acid utilization regulator, RpiR family' protein_id=CBY28123.1 transl_table=11
FR729477	GenBank	CDS	50694	50825	+	1	.	codon_start=1 db_xref=GI:318606624 db_xref=UniProtKB/TrEMBL:E7B1E3 locus_tag=Y11_00591 product='sialic acid transporter (permease) NanT' protein_id=CBY28122.1 transl_table=11
FR729477	GenBank	CDS	50822	52348	+	1	.	codon_start=1 db_xref=GI:318606623 db_xref=UniProtKB/TrEMBL:E7B1E2 locus_tag=Y11_00601 product='sialic acid transporter (permease) NanT' protein_id=CBY28121.1 transl_table=11
FR729477	GenBank	CDS	52866	53894	+	1	.	codon_start=1 db_xref=GI:318606622 db_xref=UniProtKB/TrEMBL:E7B1E1 locus_tag=Y11_00611 product='sulfate and thiosulfate binding protein CysP' protein_id=CBY28120.1 transl_table=11
FR729477	GenBank	CDS	53894	54730	+	1	.	codon_start=1 db_xref=GI:318606621 db_xref=UniProtKB/TrEMBL:E7B1E0 locus_tag=Y11_00621 product='sulfate transport system permease protein CysT' protein_id=CBY28119.1 transl_table=11
FR729477	GenBank	CDS	54730	55605	+	1	.	codon_start=1 db_xref=GI:318606620 db_xref=UniProtKB/TrEMBL:E7B1D9 locus_tag=Y11_00631 product='sulfate transport system permease protein CysW' protein_id=CBY28118.1 transl_table=11
FR729477	GenBank	CDS	55595	56686	+	1	.	EC_number=3.6.3.25 codon_start=1 db_xref=GI:318606619 db_xref=UniProtKB/TrEMBL:E7B1D8 locus_tag=Y11_00641 product='sulfate and thiosulfate import ATP-binding protein CysA' protein_id=CBY28117.1 transl_table=11
FR729477	GenBank	CDS	56906	57787	+	1	.	EC_number=2.5.1.47 codon_start=1 db_xref=GI:318606618 db_xref=UniProtKB/TrEMBL:E7B1D7 locus_tag=Y11_00651 product='cysteine synthase' protein_id=CBY28116.1 transl_table=11
FR729477	GenBank	CDS	57854	59023	+	-1	.	codon_start=1 db_xref=GI:318606617 db_xref=UniProtKB/TrEMBL:E7B1D6 locus_tag=Y11_00661 product='macrolide export ATP-binding/permease protein MacB' protein_id=CBY28115.1 transl_table=11
FR729477	GenBank	CDS	59051	59836	+	-1	.	codon_start=1 db_xref=GI:318606616 db_xref=UniProtKB/TrEMBL:E7B1D5 locus_tag=Y11_00671 product='macrolide export ATP-binding/permease protein MacB' protein_id=CBY28114.1 transl_table=11
FR729477	GenBank	CDS	59840	61015	+	-1	.	codon_start=1 db_xref=GI:318606615 db_xref=UniProtKB/TrEMBL:E7B1D4 locus_tag=Y11_00681 product='macrolide-specific efflux protein MacA' protein_id=CBY28113.1 transl_table=11
FR729477	GenBank	CDS	61237	61467	+	1	.	codon_start=1 db_xref=GI:318606614 db_xref=UniProtKB/TrEMBL:E7B1D3 locus_tag=Y11_00691 product='transcriptional regulatory protein CpxR' protein_id=CBY28112.1 transl_table=11
FR729477	GenBank	CDS	61461	61919	+	1	.	codon_start=1 db_xref=GI:318606613 db_xref=UniProtKB/TrEMBL:E7B1D2 locus_tag=Y11_00701 product='transcriptional regulatory protein CpxR' protein_id=CBY28111.1 transl_table=11
FR729477	GenBank	CDS	61945	63312	+	1	.	codon_start=1 db_xref=GI:318606612 db_xref=UniProtKB/TrEMBL:E7B1D1 locus_tag=Y11_00711 product='putative two-component system sensor kinase' protein_id=CBY28110.1 transl_table=11
FR729477	GenBank	CDS	63364	63873	+	-1	.	EC_number=2.7.1.69 codon_start=1 db_xref=GI:318606611 db_xref=UniProtKB/TrEMBL:E7B1D0 locus_tag=Y11_00721 product='PTS system, glucose-specific IIA component' protein_id=CBY28109.1 transl_table=11
FR729477	GenBank	CDS	63922	65649	+	-1	.	EC_number=2.7.3.9 codon_start=1 db_xref=GI:318606610 db_xref=UniProtKB/TrEMBL:E7B1C9 locus_tag=Y11_00731 product='phosphoenolpyruvate-protein phosphotransferase of PTS system' protein_id=CBY28108.1 transl_table=11
FR729477	GenBank	CDS	65697	65954	+	-1	.	codon_start=1 db_xref=GI:318606609 db_xref=UniProtKB/TrEMBL:E7B1C8 locus_tag=Y11_00741 product='phosphocarrier protein of PTS system' protein_id=CBY28107.1 transl_table=11
FR729477	GenBank	CDS	66406	67374	+	-1	.	EC_number=2.5.1.47 codon_start=1 db_xref=GI:318606608 db_xref=UniProtKB/TrEMBL:E7B1C7 locus_tag=Y11_00751 product='cysteine synthase' protein_id=CBY28106.1 transl_table=11
FR729477	GenBank	CDS	67564	68331	+	-1	.	codon_start=1 db_xref=GI:318606607 db_xref=UniProtKB/TrEMBL:E7B1C6 locus_tag=Y11_00761 product='sulfate transporter, CysZ-type' protein_id=CBY28105.1 transl_table=11
FR729477	GenBank	CDS	68551	69534	+	1	.	codon_start=1 db_xref=GI:318606606 db_xref=UniProtKB/TrEMBL:E7B1C5 locus_tag=Y11_00771 product='cell division protein ZipA' protein_id=CBY28104.1 transl_table=11
FR729477	GenBank	CDS	69610	71628	+	1	.	EC_number=6.5.1.2 codon_start=1 db_xref=GI:318606605 db_xref=UniProtKB/TrEMBL:E7B1C4 locus_tag=Y11_00781 product='DNA ligase' protein_id=CBY28103.1 transl_table=11
FR729477	GenBank	CDS	71643	71858	+	1	.	codon_start=1 db_xref=GI:318606604 db_xref=UniProtKB/TrEMBL:E7B1C3 locus_tag=Y11_00791 product='putative cytoplasmic protein' protein_id=CBY28102.1 transl_table=11
FR729477	GenBank	CDS	71934	72275	+	-1	.	codon_start=1 db_xref=GI:318606603 db_xref=UniProtKB/TrEMBL:E7B1C2 locus_tag=Y11_00801 product='putative exported protein precursor' protein_id=CBY28101.1 transl_table=11
FR729477	GenBank	CDS	72432	72992	+	-1	.	codon_start=1 db_xref=GI:318606602 db_xref=UniProtKB/TrEMBL:E7B1C1 locus_tag=Y11_00811 product='hypothetical protein' protein_id=CBY28100.1 transl_table=11
FR729477	GenBank	tRNA	73101	73176	+	-1	.	locus_tag=Y11_t29310 note='codon recognized: GCC' product=tRNA-Ala
FR729477	GenBank	CDS	73216	73344	+	1	.	codon_start=1 db_xref=GI:318606601 db_xref=UniProtKB/TrEMBL:E7B1C0 locus_tag=Y11_00821 product='hypothetical protein' protein_id=CBY28099.1 transl_table=11
FR729477	GenBank	CDS	73347	74762	+	-1	.	EC_number=6.1.1.17 codon_start=1 db_xref=GI:318606600 db_xref=UniProtKB/TrEMBL:E7B1B9 locus_tag=Y11_00831 product='glutamyl-tRNA synthetase' protein_id=CBY28098.1 transl_table=11
FR729477	GenBank	tRNA	75024	75099	+	1	.	locus_tag=Y11_t29280 note='codon recognized: GUA' product=tRNA-Val
FR729477	GenBank	tRNA	75153	75228	+	1	.	locus_tag=Y11_t29270 note='codon recognized: GUA' product=tRNA-Val
FR729477	GenBank	tRNA	75268	75343	+	1	.	locus_tag=Y11_t29260 note='codon recognized: GUA' product=tRNA-Val
FR729477	GenBank	tRNA	75370	75445	+	1	.	locus_tag=Y11_t29250 note='codon recognized: AAA' product=tRNA-Lys
FR729477	GenBank	CDS	75633	76712	+	-1	.	codon_start=1 db_xref=GI:318606599 db_xref=UniProtKB/TrEMBL:E7B1B8 locus_tag=Y11_00841 product='nucleoside permease NupC' protein_id=CBY28097.1 transl_table=11
FR729477	GenBank	CDS	77216	78445	+	1	.	codon_start=1 db_xref=GI:318606598 db_xref=UniProtKB/TrEMBL:E7B1B7 locus_tag=Y11_00851 product='manganese transport protein MntH' protein_id=CBY28096.1 transl_table=11
FR729477	GenBank	CDS	78496	78915	+	-1	.	codon_start=1 db_xref=GI:318606597 db_xref=UniProtKB/TrEMBL:E7B1B6 locus_tag=Y11_00861 product='putative exported protein precursor' protein_id=CBY28095.1 transl_table=11
FR729477	GenBank	CDS	79086	80075	+	-1	.	codon_start=1 db_xref=GI:318606596 db_xref=UniProtKB/TrEMBL:E7B1B5 locus_tag=Y11_00871 product='putative ion-channel protein' protein_id=CBY28094.1 transl_table=11
FR729477	GenBank	CDS	80202	80315	+	1	.	codon_start=1 db_xref=GI:318606595 db_xref=UniProtKB/TrEMBL:E7B1B4 locus_tag=Y11_00881 product='hypothetical protein' protein_id=CBY28093.1 transl_table=11
FR729477	GenBank	CDS	80299	81960	+	1	.	EC_number=4.1.1.1 codon_start=1 db_xref=GI:318606594 db_xref=UniProtKB/TrEMBL:E7B1B3 locus_tag=Y11_00891 product='pyruvate decarboxylase; Alpha-keto-acid decarboxylase' protein_id=CBY28092.1 transl_table=11
FR729477	GenBank	CDS	81932	82819	+	-1	.	codon_start=1 db_xref=GI:318606593 db_xref=UniProtKB/TrEMBL:E7B1B2 locus_tag=Y11_00901 product='DNA binding protein HpkR' protein_id=CBY28091.1 transl_table=11
FR729477	GenBank	CDS	82921	83397	+	1	.	codon_start=1 db_xref=GI:318606592 db_xref=UniProtKB/TrEMBL:E7B1B1 locus_tag=Y11_00911 product='putative membrane protein' protein_id=CBY28090.1 transl_table=11
FR729477	GenBank	CDS	83583	84554	+	1	.	EC_number=2.7.1.2 codon_start=1 db_xref=GI:318606591 db_xref=UniProtKB/TrEMBL:E7B1B0 locus_tag=Y11_00921 product=glucokinase protein_id=CBY28089.1 transl_table=11
FR729477	GenBank	CDS	84969	86018	+	-1	.	codon_start=1 db_xref=GI:318603948 db_xref=UniProtKB/TrEMBL:E7AYZ3 locus_tag=Y11_00931 product=transposase protein_id=CBY25446.1 transl_table=11
FR729477	GenBank	CDS	86186	87430	+	-1	.	codon_start=1 db_xref=GI:318606589 db_xref=UniProtKB/TrEMBL:E7B1A8 locus_tag=Y11_00941 product='oxalate/formate antiporter' protein_id=CBY28087.1 transl_table=11
FR729477	GenBank	CDS	87654	88394	+	-1	.	codon_start=1 db_xref=GI:318606588 db_xref=UniProtKB/TrEMBL:E7B1A7 locus_tag=Y11_00951 product='hypothetical response regulatory protein ypdB' protein_id=CBY28086.1 transl_table=11
FR729477	GenBank	CDS	88398	90098	+	-1	.	codon_start=1 db_xref=GI:318606587 db_xref=UniProtKB/TrEMBL:E7B1A6 locus_tag=Y11_00961 product='putative sensor protein' protein_id=CBY28085.1 transl_table=11
FR729477	GenBank	CDS	90269	91558	+	-1	.	codon_start=1 db_xref=GI:318606586 db_xref=UniProtKB/TrEMBL:E7B1A5 locus_tag=Y11_00971 product='hypothetical protein' protein_id=CBY28084.1 transl_table=11
FR729477	GenBank	CDS	91775	92290	+	1	.	codon_start=1 db_xref=GI:318606585 db_xref=UniProtKB/TrEMBL:E7B1A4 locus_tag=Y11_00981 product=acetyltransferase protein_id=CBY28083.1 transl_table=11
FR729477	GenBank	CDS	92422	93657	+	1	.	codon_start=1 db_xref=GI:318606584 db_xref=UniProtKB/TrEMBL:E7B1A3 locus_tag=Y11_00991 product='uncharacterized PLP-dependent aminotransferase YfdZ' protein_id=CBY28082.1 transl_table=11
FR729477	GenBank	CDS	93826	94350	+	1	.	codon_start=1 db_xref=GI:318606583 db_xref=UniProtKB/TrEMBL:E7B1A2 locus_tag=Y11_01001 product='putative cytochrome' protein_id=CBY28081.1 transl_table=11
FR729477	GenBank	CDS	94766	95197	+	-1	.	codon_start=1 db_xref=GI:318606582 db_xref=UniProtKB/TrEMBL:E7B1A1 locus_tag=Y11_01011 product='hypothetical protein' protein_id=CBY28080.1 transl_table=11
FR729477	GenBank	CDS	95712	95882	+	1	.	codon_start=1 db_xref=GI:318606581 db_xref=UniProtKB/TrEMBL:E7B1A0 locus_tag=Y11_01021 product='putative lipoprotein' protein_id=CBY28079.1 transl_table=11
FR729477	GenBank	CDS	96176	96706	+	1	.	codon_start=1 db_xref=GI:318606580 db_xref=UniProtKB/TrEMBL:E7B199 locus_tag=Y11_01031 product='putative membrane protein' protein_id=CBY28078.1 transl_table=11
FR729477	GenBank	CDS	96732	97370	+	-1	.	codon_start=1 db_xref=GI:318606579 db_xref=UniProtKB/TrEMBL:E7B198 locus_tag=Y11_01041 product='rhtc-like transporter' protein_id=CBY28077.1 transl_table=11
FR729477	GenBank	CDS	97479	98528	+	-1	.	codon_start=1 db_xref=GI:318606578 db_xref=UniProtKB/TrEMBL:E7B197 locus_tag=Y11_01051 product='ferric iron ABC transporter, ATP-binding protein' protein_id=CBY28076.1 transl_table=11
FR729477	GenBank	CDS	98525	100081	+	-1	.	codon_start=1 db_xref=GI:318606577 db_xref=UniProtKB/TrEMBL:E7B196 locus_tag=Y11_01061 product='ferric iron ABC transporter, permease protein' protein_id=CBY28075.1 transl_table=11
FR729477	GenBank	CDS	100198	101214	+	-1	.	codon_start=1 db_xref=GI:318606576 db_xref=UniProtKB/TrEMBL:E7B195 locus_tag=Y11_01071 product='ferric iron ABC transporter, iron-binding protein' protein_id=CBY28074.1 transl_table=11
FR729477	GenBank	CDS	101526	102602	+	1	.	codon_start=1 db_xref=GI:318606575 db_xref=UniProtKB/TrEMBL:E7B194 locus_tag=Y11_01081 product='membrane-bound lytic murein transglycosylase B precursor' protein_id=CBY28073.1 transl_table=11
FR729477	GenBank	CDS	102823	104166	+	-1	.	codon_start=1 db_xref=GI:318606574 db_xref=UniProtKB/TrEMBL:E7B193 locus_tag=Y11_01091 product='putrescine importer' protein_id=CBY28072.1 transl_table=11
FR729477	GenBank	CDS	104482	106212	+	-1	.	codon_start=1 db_xref=GI:318606573 db_xref=UniProtKB/TrEMBL:E7B192 locus_tag=Y11_01101 product='exoenzymes regulatory protein aepA precursor' protein_id=CBY28071.1 transl_table=11
FR729477	GenBank	CDS	106372	106989	+	-1	.	codon_start=1 db_xref=GI:318606572 db_xref=UniProtKB/TrEMBL:E7B191 locus_tag=Y11_01111 product='transcriptional regulator, TetR family' protein_id=CBY28070.1 transl_table=11
FR729477	GenBank	CDS	107111	108634	+	1	.	codon_start=1 db_xref=GI:318606571 db_xref=UniProtKB/TrEMBL:E7B190 locus_tag=Y11_01121 product='methyl viologen resistance protein smvA' protein_id=CBY28069.1 transl_table=11
FR729477	GenBank	CDS	109027	110091	+	1	.	codon_start=1 db_xref=GI:318606570 db_xref=UniProtKB/TrEMBL:E7B189 locus_tag=Y11_01131 product='ABC-type transport system involved in resistance to organic solvents, permease component USSDB6A' protein_id=CBY28068.1 transl_table=11
FR729477	GenBank	CDS	110085	110891	+	1	.	codon_start=1 db_xref=GI:318606569 db_xref=UniProtKB/TrEMBL:E7B188 locus_tag=Y11_01141 product='ABC transporter ATP-binding protein USSDB6B' protein_id=CBY28067.1 transl_table=11
FR729477	GenBank	CDS	110892	111833	+	1	.	codon_start=1 db_xref=GI:318606568 db_xref=UniProtKB/TrEMBL:E7B187 locus_tag=Y11_01151 product='ABC-type transport system involved in resistance to organic solvents, periplasmic component USSDB6C' protein_id=CBY28066.1 transl_table=11
FR729477	GenBank	CDS	111830	112465	+	1	.	codon_start=1 db_xref=GI:318606567 db_xref=UniProtKB/TrEMBL:E7B186 locus_tag=Y11_01161 product='membrane lipoprotein lipid attachment site containing protein USSDB6D' protein_id=CBY28065.1 transl_table=11
FR729477	GenBank	CDS	112507	112689	+	-1	.	codon_start=1 db_xref=GI:318606566 db_xref=UniProtKB/TrEMBL:E7B185 locus_tag=Y11_01171 product='transcriptional regulator, MerR family' protein_id=CBY28064.1 transl_table=11
FR729477	GenBank	CDS	112656	113147	+	-1	.	codon_start=1 db_xref=GI:318606565 db_xref=UniProtKB/TrEMBL:E7B184 locus_tag=Y11_01181 product='putative exported protein precursor' protein_id=CBY28063.1 transl_table=11
FR729477	GenBank	CDS	113540	114028	+	1	.	codon_start=1 db_xref=GI:318606564 db_xref=UniProtKB/TrEMBL:E7B183 locus_tag=Y11_01191 product='cytochrome B561' protein_id=CBY28062.1 transl_table=11
FR729477	GenBank	CDS	114054	114269	+	1	.	codon_start=1 db_xref=GI:318606563 db_xref=UniProtKB/TrEMBL:E7B182 locus_tag=Y11_01201 product='protein yceI precursor' protein_id=CBY28061.1 transl_table=11
FR729477	GenBank	CDS	114266	114631	+	1	.	codon_start=1 db_xref=GI:318606562 db_xref=UniProtKB/TrEMBL:E7B181 locus_tag=Y11_01211 product='protein yceI precursor' protein_id=CBY28060.1 transl_table=11
FR729477	GenBank	CDS	114698	115729	+	-1	.	codon_start=1 db_xref=GI:318606561 db_xref=UniProtKB/TrEMBL:E7B180 locus_tag=Y11_01221 product='ascbf operon repressor' protein_id=CBY28059.1 transl_table=11
FR729477	GenBank	CDS	116073	117530	+	1	.	EC_number=2.7.1.69 codon_start=1 db_xref=GI:318606560 db_xref=UniProtKB/TrEMBL:E7B179 locus_tag=Y11_01231 product='PTS system, arbutin-, cellobiose-, and salicin-specific IIBC component' protein_id=CBY28058.1 transl_table=11
FR729477	GenBank	CDS	117546	118976	+	1	.	EC_number=3.2.1.86 codon_start=1 db_xref=GI:318606559 db_xref=UniProtKB/TrEMBL:E7B178 locus_tag=Y11_01241 product='6-phospho-beta-glucosidase ascB' protein_id=CBY28057.1 transl_table=11
FR729477	GenBank	CDS	119069	119380	+	-1	.	codon_start=1 db_xref=GI:318606558 db_xref=UniProtKB/TrEMBL:E7B177 locus_tag=Y11_01251 product='hypothetical protein' protein_id=CBY28056.1 transl_table=11
FR729477	GenBank	CDS	119380	120006	+	-1	.	codon_start=1 db_xref=GI:318606557 db_xref=UniProtKB/TrEMBL:E7B176 locus_tag=Y11_01261 product='transcriptional regulator, PadR family' protein_id=CBY28055.1 transl_table=11
FR729477	GenBank	CDS	120271	120609	+	-1	.	codon_start=1 db_xref=GI:318606556 db_xref=UniProtKB/TrEMBL:E7B175 locus_tag=Y11_01271 product='alkylphosphonate utilization operon protein PhnA' protein_id=CBY28054.1 transl_table=11
FR729477	GenBank	CDS	121177	121305	+	-1	.	codon_start=1 db_xref=GI:318606555 db_xref=UniProtKB/TrEMBL:E7B174 locus_tag=Y11_01281 product='hypothetical protein' protein_id=CBY28053.1 transl_table=11
FR729477	GenBank	tRNA	121459	121533	+	-1	.	locus_tag=Y11_t28790 note='codon recognized: AGG' product=tRNA-Arg
FR729477	GenBank	CDS	121706	122617	+	-1	.	codon_start=1 db_xref=GI:318606554 db_xref=UniProtKB/TrEMBL:E7B173 locus_tag=Y11_01291 product='putative transport' protein_id=CBY28052.1 transl_table=11
FR729477	GenBank	CDS	123077	123703	+	1	.	codon_start=1 db_xref=GI:318606553 db_xref=UniProtKB/TrEMBL:E7B172 locus_tag=Y11_01301 product='ABC transporter involved in cytochrome c biogenesis, ATPase component CcmA' protein_id=CBY28051.1 transl_table=11
FR729477	GenBank	CDS	123703	124362	+	1	.	codon_start=1 db_xref=GI:318606552 db_xref=UniProtKB/TrEMBL:E7B171 locus_tag=Y11_01311 product='ABC transporter involved in cytochrome c biogenesis, CcmB subunit' protein_id=CBY28050.1 transl_table=11
FR729477	GenBank	CDS	124428	124550	+	-1	.	codon_start=1 db_xref=GI:318606551 db_xref=UniProtKB/TrEMBL:E7B170 locus_tag=Y11_01321 product='hypothetical protein' protein_id=CBY28049.1 transl_table=11
FR729477	GenBank	CDS	124533	125270	+	1	.	codon_start=1 db_xref=GI:318606550 db_xref=UniProtKB/TrEMBL:E7B169 locus_tag=Y11_01331 product='cytochrome c-type biogenesis protein CcmC,putative heme lyase for CcmE' protein_id=CBY28048.1 transl_table=11
FR729477	GenBank	CDS	125267	125515	+	1	.	codon_start=1 db_xref=GI:318606549 db_xref=UniProtKB/TrEMBL:E7B168 locus_tag=Y11_01341 product='cytochrome c-type biogenesis protein CcmD,interacts with CcmCE' protein_id=CBY28047.1 transl_table=11
FR729477	GenBank	CDS	125512	126006	+	1	.	codon_start=1 db_xref=GI:318606548 db_xref=UniProtKB/TrEMBL:E7B167 locus_tag=Y11_01351 product='cytochrome c-type biogenesis protein CcmE, heme chaperone' protein_id=CBY28046.1 transl_table=11
FR729477	GenBank	CDS	126003	127970	+	1	.	codon_start=1 db_xref=GI:318606547 db_xref=UniProtKB/TrEMBL:E7B166 locus_tag=Y11_01361 product='cytochrome c heme lyase subunit CcmF' protein_id=CBY28045.1 transl_table=11
FR729477	GenBank	CDS	127970	128536	+	1	.	codon_start=1 db_xref=GI:318606546 db_xref=UniProtKB/TrEMBL:E7B165 locus_tag=Y11_01371 product='cytochrome c-type biogenesis protein CcmG/DsbE,thiol:disulfide oxidoreductase' protein_id=CBY28044.1 transl_table=11
FR729477	GenBank	CDS	128533	129039	+	1	.	codon_start=1 db_xref=GI:318606545 db_xref=UniProtKB/TrEMBL:E7B164 locus_tag=Y11_01381 product='cytochrome c heme lyase subunit CcmL' protein_id=CBY28043.1 transl_table=11
FR729477	GenBank	CDS	129039	130259	+	1	.	codon_start=1 db_xref=GI:318606544 db_xref=UniProtKB/TrEMBL:E7B163 locus_tag=Y11_01391 product='cytochrome c heme lyase subunit CcmH' protein_id=CBY28042.1 transl_table=11
FR729477	GenBank	CDS	130284	131060	+	1	.	codon_start=1 db_xref=GI:318606543 db_xref=UniProtKB/TrEMBL:E7B162 locus_tag=Y11_01401 product=lipoprotein protein_id=CBY28041.1 transl_table=11
FR729477	GenBank	CDS	131153	132424	+	-1	.	codon_start=1 db_xref=GI:318606542 db_xref=UniProtKB/TrEMBL:E7B161 locus_tag=Y11_01411 product='long-chain fatty acid transport protein' protein_id=CBY28040.1 transl_table=11
FR729477	GenBank	CDS	132942	133166	+	1	.	codon_start=1 db_xref=GI:318606541 db_xref=UniProtKB/TrEMBL:E7B160 locus_tag=Y11_01421 product='hypothetical protein' protein_id=CBY28039.1 transl_table=11
FR729477	GenBank	CDS	133475	134785	+	1	.	EC_number=2.3.1.16 EC_number=2.3.1.9 codon_start=1 db_xref=GI:318606540 db_xref=UniProtKB/TrEMBL:E7B159 locus_tag=Y11_01431 product='3-ketoacyl-CoA thiolase @ Acetyl-CoA acetyltransferase' protein_id=CBY28038.1 transl_table=11
FR729477	GenBank	CDS	134785	137022	+	1	.	EC_number=1.1.1.35 EC_number=4.2.1.17 EC_number=5.1.2.3 EC_number=5.3.3.8 codon_start=1 db_xref=GI:318606539 db_xref=UniProtKB/TrEMBL:E7B158 locus_tag=Y11_01441 product='enoyl-CoA hydratase; Delta(3)-cis-delta(2)-trans-enoyl-CoA isomerase; 3-hydroxyacyl-CoA dehydrogenase; 3-hydroxybutyryl-CoA epimerase' protein_id=CBY28037.1 transl_table=11
FR729477	GenBank	CDS	137405	137896	+	1	.	codon_start=1 db_xref=GI:318606538 db_xref=UniProtKB/TrEMBL:E7B157 locus_tag=Y11_01451 product='phosphohistidine phosphatase SixA' protein_id=CBY28036.1 transl_table=11
FR729477	GenBank	CDS	138198	138728	+	-1	.	codon_start=1 db_xref=GI:318606537 db_xref=UniProtKB/TrEMBL:E7B156 locus_tag=Y11_01461 product='hypothetical protein' protein_id=CBY28035.1 transl_table=11
FR729477	GenBank	CDS	138935	139867	+	1	.	codon_start=1 db_xref=GI:318606536 db_xref=UniProtKB/TrEMBL:E7B155 locus_tag=Y11_01471 product='ribosomal protein L3 methyltransferase' protein_id=CBY28034.1 transl_table=11
FR729477	GenBank	CDS	139944	141029	+	1	.	EC_number=4.2.3.5 codon_start=1 db_xref=GI:318606535 db_xref=UniProtKB/TrEMBL:E7B154 locus_tag=Y11_01481 product='chorismate synthase' protein_id=CBY28033.1 transl_table=11
FR729477	GenBank	CDS	141035	141862	+	1	.	codon_start=1 db_xref=GI:318606534 db_xref=UniProtKB/TrEMBL:E7B153 locus_tag=Y11_01491 product='murein endopeptidase' protein_id=CBY28032.1 transl_table=11
FR729477	GenBank	CDS	141866	142672	+	1	.	codon_start=1 db_xref=GI:318606533 db_xref=UniProtKB/TrEMBL:E7B152 locus_tag=Y11_01501 product='putative membrane protein YfcA' protein_id=CBY28031.1 transl_table=11
FR729477	GenBank	CDS	142979	143521	+	1	.	codon_start=1 db_xref=GI:318606532 db_xref=UniProtKB/TrEMBL:E7B151 locus_tag=Y11_01511 product='putative transporting ATPase' protein_id=CBY28030.1 transl_table=11
FR729477	GenBank	CDS	143585	143866	+	1	.	codon_start=1 db_xref=GI:318606531 db_xref=UniProtKB/TrEMBL:E7B150 locus_tag=Y11_01521 product='hypothetical protein' protein_id=CBY28029.1 transl_table=11
FR729477	GenBank	CDS	144025	146088	+	-1	.	codon_start=1 db_xref=GI:318606530 db_xref=UniProtKB/TrEMBL:E7B149 locus_tag=Y11_01531 product='5-methylaminomethyl-2-thiouridine-forming enzyme mnmC' protein_id=CBY28028.1 transl_table=11
FR729477	GenBank	CDS	146260	147483	+	1	.	EC_number=2.3.1.41 codon_start=1 db_xref=GI:318606529 db_xref=UniProtKB/TrEMBL:E7B148 locus_tag=Y11_01541 product='3-oxoacyl-[acyl-carrier-protein] synthase, KASI' protein_id=CBY28027.1 transl_table=11
FR729477	GenBank	CDS	147903	148685	+	1	.	codon_start=1 db_xref=GI:318606528 db_xref=UniProtKB/TrEMBL:E7B147 locus_tag=Y11_01551 product='hypothetical protein' protein_id=CBY28026.1 transl_table=11
FR729477	GenBank	CDS	148690	148911	+	1	.	codon_start=1 db_xref=GI:318606527 db_xref=UniProtKB/TrEMBL:E7B146 locus_tag=Y11_01561 product='hypothetical protein' protein_id=CBY28025.1 transl_table=11
FR729477	GenBank	CDS	148949	149647	+	-1	.	EC_number=5.1.1.13 codon_start=1 db_xref=GI:318606526 db_xref=UniProtKB/TrEMBL:E7B145 locus_tag=Y11_01571 product='aspartate racemase' protein_id=CBY28024.1 transl_table=11
FR729477	GenBank	CDS	149847	151241	+	-1	.	codon_start=1 db_xref=GI:318606525 db_xref=UniProtKB/TrEMBL:E7B078 locus_tag=Y11_01581 product='maltoporin (maltose/maltodextrin high-affinity receptor, phage lambda receptor protein)' protein_id=CBY28023.1 transl_table=11
FR729477	GenBank	CDS	151628	151930	+	-1	.	EC_number=2.7.1.69 codon_start=1 db_xref=GI:318606524 db_xref=UniProtKB/TrEMBL:E7B0M8 locus_tag=Y11_01591 product='PTS system, cellobiose-specific IIA component' protein_id=CBY28022.1 transl_table=11
FR729477	GenBank	CDS	151945	153327	+	-1	.	EC_number=3.2.1.21 codon_start=1 db_xref=GI:318606523 db_xref=UniProtKB/TrEMBL:E7B0M7 locus_tag=Y11_01601 product=beta-glucosidase protein_id=CBY28021.1 transl_table=11
FR729477	GenBank	CDS	153344	154675	+	-1	.	EC_number=2.7.1.69 codon_start=1 db_xref=GI:318606522 db_xref=UniProtKB/TrEMBL:E7B0M6 locus_tag=Y11_01611 product='PTS system, cellobiose-specific IIC component' protein_id=CBY28020.1 transl_table=11
FR729477	GenBank	CDS	154688	155002	+	-1	.	EC_number=2.7.1.69 codon_start=1 db_xref=GI:318606521 db_xref=UniProtKB/TrEMBL:E7B0M5 locus_tag=Y11_01621 product='PTS system, cellobiose-specific IIB component' protein_id=CBY28019.1 transl_table=11
FR729477	GenBank	CDS	155354	156310	+	1	.	codon_start=1 db_xref=GI:318606520 db_xref=UniProtKB/TrEMBL:E7B0M4 locus_tag=Y11_01631 product='catabolite control protein A' protein_id=CBY28018.1 transl_table=11
FR729477	GenBank	CDS	156584	157885	+	1	.	EC_number=3.1.3.10 codon_start=1 db_xref=GI:318606519 db_xref=UniProtKB/TrEMBL:E7B0M3 locus_tag=Y11_01641 product='glucose-1-phosphatase precursor' protein_id=CBY28017.1 transl_table=11
FR729477	GenBank	CDS	158055	159134	+	1	.	codon_start=1 db_xref=GI:318606518 db_xref=UniProtKB/TrEMBL:E7B0M2 locus_tag=Y11_01651 product='arsenical pump membrane protein' protein_id=CBY28016.1 transl_table=11
FR729477	GenBank	CDS	159201	160238	+	-1	.	codon_start=1 db_xref=GI:318606517 db_xref=UniProtKB/TrEMBL:E7B0M1 locus_tag=Y11_01661 product='putative flagellar assembly regulatory protein,Flk' protein_id=CBY28015.1 transl_table=11
FR729477	GenBank	CDS	160268	160384	+	1	.	codon_start=1 db_xref=GI:318606516 db_xref=UniProtKB/TrEMBL:E7B0M0 locus_tag=Y11_01671 product='hypothetical protein' protein_id=CBY28014.1 transl_table=11
FR729477	GenBank	CDS	160607	160894	+	1	.	codon_start=1 db_xref=GI:318606515 db_xref=UniProtKB/TrEMBL:E7B0L9 locus_tag=Y11_01681 product='suppression of copper sensitivity: putative copper binding protein ScsA' protein_id=CBY28013.1 transl_table=11
FR729477	GenBank	CDS	160945	163005	+	1	.	codon_start=1 db_xref=GI:318606514 db_xref=UniProtKB/TrEMBL:E7B0L8 locus_tag=Y11_01691 product='membrane protein, suppressor for copper-sensitivity ScsB' protein_id=CBY28012.1 transl_table=11
FR729477	GenBank	CDS	163002	163727	+	1	.	codon_start=1 db_xref=GI:318606513 db_xref=UniProtKB/TrEMBL:E7B0L7 locus_tag=Y11_01701 product='secreted protein, suppressor for copper-sensitivity ScsC' protein_id=CBY28011.1 transl_table=11
FR729477	GenBank	CDS	163724	164224	+	1	.	codon_start=1 db_xref=GI:318606512 db_xref=UniProtKB/TrEMBL:E7B0L6 locus_tag=Y11_01711 product='membrane protein, suppressor for copper-sensitivity ScsD' protein_id=CBY28010.1 transl_table=11
FR729477	GenBank	CDS	164281	165738	+	-1	.	EC_number=2.6.1.1 codon_start=1 db_xref=GI:318606511 db_xref=UniProtKB/TrEMBL:E7B0L5 locus_tag=Y11_01721 product='transcriptional regulator, GntR family domain; Aspartate aminotransferase' protein_id=CBY28009.1 transl_table=11
FR729477	GenBank	CDS	165920	166963	+	1	.	codon_start=1 db_xref=GI:318606510 db_xref=UniProtKB/TrEMBL:E7B0L4 locus_tag=Y11_01731 product='permease of the drug/metabolite transporter (DMT) superfamily' protein_id=CBY28008.1 transl_table=11
FR729477	GenBank	CDS	166973	167860	+	-1	.	codon_start=1 db_xref=GI:318606509 db_xref=UniProtKB/TrEMBL:E7B0L3 locus_tag=Y11_01741 product='permease of the drug/metabolite transporter (DMT) superfamily' protein_id=CBY28007.1 transl_table=11
FR729477	GenBank	CDS	168024	168812	+	1	.	codon_start=1 db_xref=GI:318606508 db_xref=UniProtKB/TrEMBL:E7B0L2 locus_tag=Y11_01751 product='transcriptional regulator, AraC family' protein_id=CBY28006.1 transl_table=11
FR729477	GenBank	CDS	169031	170158	+	1	.	EC_number=1.1.1.290 codon_start=1 db_xref=GI:318606507 db_xref=UniProtKB/TrEMBL:E7B0L1 locus_tag=Y11_01761 product='erythronate-4-phosphate dehydrogenase' protein_id=CBY28005.1 transl_table=11
FR729477	GenBank	CDS	170382	171440	+	1	.	EC_number=1.2.1.11 codon_start=1 db_xref=GI:318606506 db_xref=UniProtKB/TrEMBL:E7B0L0 locus_tag=Y11_01771 product='aspartate-semialdehyde dehydrogenase' protein_id=CBY28004.1 transl_table=11
FR729477	GenBank	CDS	171440	172282	+	1	.	EC_number=4.2.1.70 codon_start=1 db_xref=GI:318606505 db_xref=UniProtKB/TrEMBL:E7B0K9 locus_tag=Y11_01781 product='tRNA pseudouridine synthase A' protein_id=CBY28003.1 transl_table=11
FR729477	GenBank	CDS	172414	173076	+	1	.	codon_start=1 db_xref=GI:318606504 db_xref=UniProtKB/TrEMBL:E7B0K8 locus_tag=Y11_01791 product=DedAprotein protein_id=CBY28002.1 transl_table=11
FR729477	GenBank	CDS	173307	174218	+	1	.	EC_number=6.4.1.2 codon_start=1 db_xref=GI:318606503 db_xref=UniProtKB/TrEMBL:E7B0K7 locus_tag=Y11_01801 product='acetyl-coenzyme A carboxyl transferase beta chain' protein_id=CBY28001.1 transl_table=11
FR729477	GenBank	CDS	174184	174321	+	1	.	codon_start=1 db_xref=GI:318606502 db_xref=UniProtKB/TrEMBL:E7B0K6 locus_tag=Y11_01811 product='hypothetical protein' protein_id=CBY28000.1 transl_table=11
FR729477	GenBank	CDS	174454	175722	+	1	.	EC_number=6.3.2.17 EC_number=6.3.2.12 codon_start=1 db_xref=GI:318606501 db_xref=UniProtKB/TrEMBL:E7B0K5 locus_tag=Y11_01821 product='dihydrofolate synthase; Folylpolyglutamate synthase' protein_id=CBY27999.1 transl_table=11
FR729477	GenBank	CDS	175762	176481	+	1	.	codon_start=1 db_xref=GI:318606500 db_xref=UniProtKB/TrEMBL:E7B0K4 locus_tag=Y11_01831 product='dedd protein' protein_id=CBY27998.1 transl_table=11
FR729477	GenBank	CDS	176787	177296	+	1	.	codon_start=1 db_xref=GI:318606499 db_xref=UniProtKB/TrEMBL:E7B0K3 locus_tag=Y11_01841 product='colicin V production protein' protein_id=CBY27997.1 transl_table=11
FR729477	GenBank	CDS	177309	178826	+	1	.	EC_number=2.4.2.14 codon_start=1 db_xref=GI:318606498 db_xref=UniProtKB/TrEMBL:E7B0K2 locus_tag=Y11_01851 product=amidophosphoribosyltransferase protein_id=CBY27996.1 transl_table=11
FR729477	GenBank	CDS	179156	179728	+	1	.	codon_start=1 db_xref=GI:318606497 db_xref=UniProtKB/TrEMBL:E7B0K1 locus_tag=Y11_01861 product='3-polyprenyl-4-hydroxybenzoate carboxy-lyase UbiX' protein_id=CBY27995.1 transl_table=11
FR729477	GenBank	CDS	180037	180819	+	1	.	codon_start=1 db_xref=GI:318606496 db_xref=UniProtKB/TrEMBL:E7B0K0 locus_tag=Y11_01871 product='histidine ABC transporter, histidine-binding periplasmic protein precursor HisJ' protein_id=CBY27994.1 transl_table=11
FR729477	GenBank	CDS	180924	181610	+	1	.	codon_start=1 db_xref=GI:318606495 db_xref=UniProtKB/TrEMBL:E7B0J9 locus_tag=Y11_01881 product='histidine ABC transporter, permease protein HisQ' protein_id=CBY27993.1 transl_table=11
FR729477	GenBank	CDS	181607	182323	+	1	.	codon_start=1 db_xref=GI:318606494 db_xref=UniProtKB/TrEMBL:E7B0J8 locus_tag=Y11_01891 product='histidine ABC transporter, permease protein HisM' protein_id=CBY27992.1 transl_table=11
FR729477	GenBank	CDS	182338	183156	+	1	.	codon_start=1 db_xref=GI:318606493 db_xref=UniProtKB/TrEMBL:E7B0J7 locus_tag=Y11_01901 product='histidine ABC transporter, ATP-binding protein HisP' protein_id=CBY27991.1 transl_table=11
FR729477	GenBank	CDS	183351	188234	+	1	.	codon_start=1 db_xref=GI:318606492 db_xref=UniProtKB/TrEMBL:E7B0J6 locus_tag=Y11_01911 product='hypothetical protein' protein_id=CBY27990.1 transl_table=11
FR729477	GenBank	CDS	188185	189678	+	1	.	codon_start=1 db_xref=GI:318606491 db_xref=UniProtKB/TrEMBL:E7B0J5 locus_tag=Y11_01921 product='putative calcium binding hemolysin' protein_id=CBY27989.1 transl_table=11
FR729477	GenBank	CDS	189749	190657	+	-1	.	codon_start=1 db_xref=GI:318606490 db_xref=UniProtKB/TrEMBL:E7B0J4 locus_tag=Y11_01931 product='cell division inhibitor' protein_id=CBY27988.1 transl_table=11
FR729477	GenBank	CDS	191166	191858	+	1	.	codon_start=1 db_xref=GI:318606489 db_xref=UniProtKB/TrEMBL:E7B0J3 locus_tag=Y11_01941 product='hypothetical protein' protein_id=CBY27987.1 transl_table=11
FR729477	GenBank	CDS	192104	192649	+	1	.	codon_start=1 db_xref=GI:318606488 db_xref=UniProtKB/TrEMBL:E7B0J2 locus_tag=Y11_01951 product='phosphodiesterase yfcE' protein_id=CBY27986.1 transl_table=11
FR729477	GenBank	CDS	192721	193269	+	1	.	codon_start=1 db_xref=GI:318606487 db_xref=UniProtKB/TrEMBL:E7B0J1 locus_tag=Y11_01961 product='putative Nudix hydrolase YfcD' protein_id=CBY27985.1 transl_table=11
FR729477	GenBank	CDS	193646	193918	+	-1	.	codon_start=1 db_xref=GI:318605192 db_xref=UniProtKB/TrEMBL:E7B0J0 locus_tag=Y11_01971 product=transposase protein_id=CBY26690.1 transl_table=11
FR729477	GenBank	CDS	193887	194678	+	-1	.	codon_start=1 db_xref=GI:318606485 db_xref=UniProtKB/TrEMBL:E7B0I9 locus_tag=Y11_01981 product=transposase protein_id=CBY27983.1 transl_table=11
FR729477	GenBank	CDS	194852	196108	+	-1	.	codon_start=1 db_xref=GI:318606484 db_xref=UniProtKB/TrEMBL:E7B0I8 locus_tag=Y11_01991 product='putative integral membrane protein' protein_id=CBY27982.1 transl_table=11
FR729477	GenBank	CDS	196121	196408	+	-1	.	codon_start=1 db_xref=GI:318606483 db_xref=UniProtKB/TrEMBL:E7B0I7 locus_tag=Y11_02001 product='putative sugar phosphotransferase component II B' protein_id=CBY27981.1 transl_table=11
FR729477	GenBank	CDS	196451	196894	+	-1	.	EC_number=2.7.1.69 codon_start=1 db_xref=GI:318606482 db_xref=UniProtKB/TrEMBL:E7B0I6 locus_tag=Y11_02011 product='PTS system, IIA component, possible mannitol permease' protein_id=CBY27980.1 transl_table=11
FR729477	GenBank	CDS	197050	198144	+	1	.	codon_start=1 db_xref=GI:318606481 db_xref=UniProtKB/TrEMBL:E7B0I5 locus_tag=Y11_02021 product='transcriptional regulator, LacI family' protein_id=CBY27979.1 transl_table=11
FR729477	GenBank	CDS	198725	200800	+	-1	.	EC_number=2.3.1.8 codon_start=1 db_xref=GI:318606480 db_xref=UniProtKB/TrEMBL:E7B0I4 locus_tag=Y11_02031 product='phosphate acetyltransferase' protein_id=CBY27978.1 transl_table=11
FR729477	GenBank	CDS	200799	200915	+	1	.	codon_start=1 db_xref=GI:318606479 db_xref=UniProtKB/TrEMBL:E7B0I3 locus_tag=Y11_02041 product='hypothetical protein' protein_id=CBY27977.1 transl_table=11
FR729477	GenBank	CDS	201159	202361	+	-1	.	EC_number=2.7.2.1 codon_start=1 db_xref=GI:318606478 db_xref=UniProtKB/TrEMBL:E7B0I2 locus_tag=Y11_02051 product='acetate kinase' protein_id=CBY27976.1 transl_table=11
FR729477	GenBank	CDS	202794	203249	+	1	.	codon_start=1 db_xref=GI:318606477 db_xref=UniProtKB/TrEMBL:E7B0I1 locus_tag=Y11_02061 product='hypothetical protein' protein_id=CBY27975.1 transl_table=11
FR729477	GenBank	CDS	203418	203912	+	1	.	codon_start=1 db_xref=GI:318606476 db_xref=UniProtKB/TrEMBL:E7B0I0 locus_tag=Y11_02071 product='upf0304 protein yfbU' protein_id=CBY27974.1 transl_table=11
FR729477	GenBank	CDS	203959	204615	+	1	.	codon_start=1 db_xref=GI:318606475 db_xref=UniProtKB/TrEMBL:E7B0H9 locus_tag=Y11_02081 product='putative phosphatase YfbT' protein_id=CBY27973.1 transl_table=11
FR729477	GenBank	CDS	204806	205603	+	-1	.	codon_start=1 db_xref=GI:318606474 db_xref=UniProtKB/TrEMBL:E7B0H8 locus_tag=Y11_02091 product='hypothetical protein' protein_id=CBY27972.1 transl_table=11
FR729477	GenBank	CDS	205692	205844	+	1	.	codon_start=1 db_xref=GI:318606473 db_xref=UniProtKB/TrEMBL:E7B0H7 locus_tag=Y11_02101 product='hypothetical protein' protein_id=CBY27971.1 transl_table=11
FR729477	GenBank	CDS	205966	207801	+	1	.	codon_start=1 db_xref=GI:318606472 db_xref=UniProtKB/TrEMBL:E7B0H6 locus_tag=Y11_02111 product='putative transport protein' protein_id=CBY27970.1 transl_table=11
FR729477	GenBank	CDS	208033	208626	+	-1	.	codon_start=1 db_xref=GI:318606471 db_xref=UniProtKB/TrEMBL:E7B0H5 locus_tag=Y11_02121 product='nucleotidase YfbR, HD superfamily' protein_id=CBY27969.1 transl_table=11
FR729477	GenBank	CDS	209368	210582	+	-1	.	codon_start=1 db_xref=GI:318606470 db_xref=UniProtKB/TrEMBL:E7B0H4 locus_tag=Y11_02131 product='aspartate/tyrosine/aromatic aminotransferase' protein_id=CBY27968.1 transl_table=11
FR729477	GenBank	CDS	211446	212378	+	1	.	codon_start=1 db_xref=GI:318606469 db_xref=UniProtKB/TrEMBL:E7B0H3 locus_tag=Y11_02141 product='lysr family transcriptional regulator lrhA' protein_id=CBY27967.1 transl_table=11
FR729477	GenBank	CDS	213055	213546	+	1	.	EC_number=1.6.5.3 codon_start=1 db_xref=GI:318606468 db_xref=UniProtKB/TrEMBL:E7B0H2 locus_tag=Y11_02151 product='NADH ubiquinone oxidoreductase chain A' protein_id=CBY27966.1 transl_table=11
FR729477	GenBank	CDS	213668	214345	+	1	.	EC_number=1.6.5.3 codon_start=1 db_xref=GI:318606467 db_xref=UniProtKB/TrEMBL:E7B0H1 locus_tag=Y11_02161 product='NADH-ubiquinone oxidoreductase chain B' protein_id=CBY27965.1 transl_table=11
FR729477	GenBank	CDS	214485	216281	+	1	.	EC_number=1.6.5.3 codon_start=1 db_xref=GI:318606466 db_xref=UniProtKB/TrEMBL:E7B0H0 locus_tag=Y11_02171 product='NADH-ubiquinone oxidoreductase chain C; NADH-ubiquinone oxidoreductase chain D' protein_id=CBY27964.1 transl_table=11
FR729477	GenBank	CDS	216284	216847	+	1	.	EC_number=1.6.5.3 codon_start=1 db_xref=GI:318606465 db_xref=UniProtKB/TrEMBL:E7B0G9 locus_tag=Y11_02181 product='NADH-ubiquinone oxidoreductase chain E' protein_id=CBY27963.1 transl_table=11
FR729477	GenBank	CDS	216844	218211	+	1	.	EC_number=1.6.5.3 codon_start=1 db_xref=GI:318606464 db_xref=UniProtKB/TrEMBL:E7B0G8 locus_tag=Y11_02191 product='NADH-ubiquinone oxidoreductase chain F' protein_id=CBY27962.1 transl_table=11
FR729477	GenBank	CDS	218640	221183	+	1	.	EC_number=1.6.5.3 codon_start=1 db_xref=GI:318606463 db_xref=UniProtKB/TrEMBL:E7B0G7 locus_tag=Y11_02201 product='NADH-ubiquinone oxidoreductase chain G' protein_id=CBY27961.1 transl_table=11
FR729477	GenBank	CDS	221180	222157	+	1	.	EC_number=1.6.5.3 codon_start=1 db_xref=GI:318606462 db_xref=UniProtKB/TrEMBL:E7B0G6 locus_tag=Y11_02211 product='NADH-ubiquinone oxidoreductase chain H' protein_id=CBY27960.1 transl_table=11
FR729477	GenBank	CDS	222172	222714	+	1	.	EC_number=1.6.5.3 codon_start=1 db_xref=GI:318606461 db_xref=UniProtKB/TrEMBL:E7B0G5 locus_tag=Y11_02221 product='NADH-ubiquinone oxidoreductase chain I' protein_id=CBY27959.1 transl_table=11
FR729477	GenBank	CDS	222727	223272	+	1	.	EC_number=1.6.5.3 codon_start=1 db_xref=GI:318606460 db_xref=UniProtKB/TrEMBL:E7B0G4 locus_tag=Y11_02231 product='NADH-ubiquinone oxidoreductase chain J' protein_id=CBY27958.1 transl_table=11
FR729477	GenBank	CDS	223269	223571	+	1	.	EC_number=1.6.5.3 codon_start=1 db_xref=GI:318606459 db_xref=UniProtKB/TrEMBL:E7B0G3 locus_tag=Y11_02241 product='NADH-ubiquinone oxidoreductase chain K' protein_id=CBY27957.1 transl_table=11
FR729477	GenBank	CDS	223568	225412	+	1	.	EC_number=1.6.5.3 codon_start=1 db_xref=GI:318606458 db_xref=UniProtKB/TrEMBL:E7B0G2 locus_tag=Y11_02251 product='NADH-ubiquinone oxidoreductase chain L' protein_id=CBY27956.1 transl_table=11
FR729477	GenBank	CDS	225431	226969	+	1	.	EC_number=1.6.5.3 codon_start=1 db_xref=GI:318606457 db_xref=UniProtKB/TrEMBL:E7B0G1 locus_tag=Y11_02261 product='NADH-ubiquinone oxidoreductase chain M' protein_id=CBY27955.1 transl_table=11
FR729477	GenBank	CDS	226976	228433	+	1	.	EC_number=1.6.5.3 codon_start=1 db_xref=GI:318606456 db_xref=UniProtKB/TrEMBL:E7B0G0 locus_tag=Y11_02271 product='NADH-ubiquinone oxidoreductase chain N' protein_id=CBY27954.1 transl_table=11
FR729477	GenBank	CDS	228637	229458	+	1	.	codon_start=1 db_xref=GI:318606455 db_xref=UniProtKB/TrEMBL:E7B0F9 locus_tag=Y11_02281 product='hypothetical protein' protein_id=CBY27953.1 transl_table=11
FR729477	GenBank	CDS	229602	230093	+	1	.	codon_start=1 db_xref=GI:318606454 db_xref=UniProtKB/TrEMBL:E7B0F8 locus_tag=Y11_02291 product='glutathione-regulated potassium-efflux system protein' protein_id=CBY27952.1 transl_table=11
FR729477	GenBank	CDS	230130	230300	+	1	.	codon_start=1 db_xref=GI:318606453 db_xref=UniProtKB/TrEMBL:E7B0F7 locus_tag=Y11_02301 product='hypothetical protein' protein_id=CBY27951.1 transl_table=11
FR729477	GenBank	CDS	230890	231357	+	-1	.	codon_start=1 db_xref=GI:318606452 db_xref=UniProtKB/TrEMBL:E7B0F6 locus_tag=Y11_02311 product='protein YjgK, linked to biofilm formation' protein_id=CBY27950.1 transl_table=11
FR729477	GenBank	CDS	231398	231928	+	-1	.	EC_number=2.7.1.12 codon_start=1 db_xref=GI:318606451 db_xref=UniProtKB/TrEMBL:E7B0F5 locus_tag=Y11_02321 product=gluconokinase protein_id=CBY27949.1 transl_table=11
FR729477	GenBank	CDS	232141	232905	+	-1	.	EC_number=1.1.1.69 codon_start=1 db_xref=GI:318606450 db_xref=UniProtKB/TrEMBL:E7B0F4 locus_tag=Y11_02331 product='5-keto-D-gluconate 5-reductase' protein_id=CBY27948.1 transl_table=11
FR729477	GenBank	CDS	233160	233276	+	1	.	codon_start=1 db_xref=GI:318606449 db_xref=UniProtKB/TrEMBL:E7B0F3 locus_tag=Y11_02341 product='hypothetical protein' protein_id=CBY27947.1 transl_table=11
FR729477	GenBank	CDS	233408	234400	+	1	.	codon_start=1 db_xref=GI:318606448 db_xref=UniProtKB/TrEMBL:E7B0F2 locus_tag=Y11_02351 product='putative LacI-family transcriptional regulatory protein' protein_id=CBY27946.1 transl_table=11
FR729477	GenBank	CDS	234783	235304	+	1	.	EC_number=1.1.1.95 codon_start=1 db_xref=GI:318606447 db_xref=UniProtKB/TrEMBL:E7B0F1 locus_tag=Y11_02361 product='D-3-phosphoglycerate dehydrogenase' protein_id=CBY27945.1 transl_table=11
FR729477	GenBank	CDS	235306	235749	+	1	.	EC_number=1.1.1.95 codon_start=1 db_xref=GI:318606446 db_xref=UniProtKB/TrEMBL:E7B0F0 locus_tag=Y11_02371 product='D-3-phosphoglycerate dehydrogenase' protein_id=CBY27944.1 transl_table=11
FR729477	GenBank	CDS	235924	237240	+	1	.	codon_start=1 db_xref=GI:318606445 db_xref=UniProtKB/TrEMBL:E7B0E9 locus_tag=Y11_02381 product='putative 2-ketogluconate transporter, ACS family-MFS superfamily' protein_id=CBY27943.1 transl_table=11
FR729477	GenBank	CDS	237302	237808	+	1	.	codon_start=1 db_xref=GI:318606444 db_xref=UniProtKB/TrEMBL:E7B0E8 locus_tag=Y11_02391 product='hypothetical protein' protein_id=CBY27942.1 transl_table=11
FR729477	GenBank	CDS	237818	239629	+	1	.	EC_number=4.2.1.12 codon_start=1 db_xref=GI:318606443 db_xref=UniProtKB/TrEMBL:E7B0E7 locus_tag=Y11_02401 product='phosphogluconate dehydratase' protein_id=CBY27941.1 transl_table=11
FR729477	GenBank	CDS	239846	240154	+	1	.	codon_start=1 db_xref=GI:318606442 db_xref=UniProtKB/TrEMBL:E7B0E6 locus_tag=Y11_02411 product='elab protein' protein_id=CBY27940.1 transl_table=11
FR729477	GenBank	CDS	240388	241752	+	1	.	EC_number=5.4.4.2 codon_start=1 db_xref=GI:318606441 db_xref=UniProtKB/TrEMBL:E7B0E5 locus_tag=Y11_02421 product='menaquinone-specific isochorismate synthase' protein_id=CBY27939.1 transl_table=11
FR729477	GenBank	CDS	241843	241962	+	1	.	codon_start=1 db_xref=GI:318606440 db_xref=UniProtKB/TrEMBL:E7B0E4 locus_tag=Y11_02431 product='hypothetical protein' protein_id=CBY27938.1 transl_table=11
FR729477	GenBank	CDS	241981	243654	+	1	.	EC_number=2.2.1.9 codon_start=1 db_xref=GI:318606439 db_xref=UniProtKB/TrEMBL:E7B0E3 locus_tag=Y11_02441 product='2-succinyl-5-enolpyruvyl-6-hydroxy-3- cyclohexene-1-carboxylic-acid synthase' protein_id=CBY27937.1 transl_table=11
FR729477	GenBank	CDS	243651	244475	+	1	.	EC_number=4.2.99.20 codon_start=1 db_xref=GI:318606438 db_xref=UniProtKB/TrEMBL:E7B0E2 locus_tag=Y11_02451 product='2-succinyl-6-hydroxy-2, 4-cyclohexadiene-1-carboxylate synthase' protein_id=CBY27936.1 transl_table=11
FR729477	GenBank	CDS	244489	245346	+	1	.	EC_number=4.1.3.36 codon_start=1 db_xref=GI:318606437 db_xref=UniProtKB/TrEMBL:E7B0E1 locus_tag=Y11_02461 product='naphthoate synthase' protein_id=CBY27935.1 transl_table=11
FR729477	GenBank	CDS	245346	246317	+	1	.	codon_start=1 db_xref=GI:318606436 db_xref=UniProtKB/TrEMBL:E7B0E0 locus_tag=Y11_02471 product='O-succinylbenzoate-CoA synthase' protein_id=CBY27934.1 transl_table=11
FR729477	GenBank	CDS	246305	247699	+	1	.	EC_number=6.2.1.26 codon_start=1 db_xref=GI:318606435 db_xref=UniProtKB/TrEMBL:E7B0D9 locus_tag=Y11_02481 product='O-succinylbenzoic acid--CoA ligase' protein_id=CBY27933.1 transl_table=11
FR729477	GenBank	CDS	247774	247896	+	-1	.	codon_start=1 db_xref=GI:318606434 db_xref=UniProtKB/TrEMBL:E7B0D8 locus_tag=Y11_02491 product='hypothetical protein' protein_id=CBY27932.1 transl_table=11
FR729477	GenBank	CDS	248349	249788	+	-1	.	EC_number=1.11.1.6 codon_start=1 db_xref=GI:318606433 db_xref=UniProtKB/TrEMBL:E7B0D7 locus_tag=Y11_02501 product=catalase protein_id=CBY27931.1 transl_table=11
FR729477	GenBank	CDS	250146	250688	+	1	.	codon_start=1 db_xref=GI:318606432 db_xref=UniProtKB/TrEMBL:E7B0D6 locus_tag=Y11_02511 product='putative exported protein precursor' protein_id=CBY27930.1 transl_table=11
FR729477	GenBank	CDS	250886	252094	+	-1	.	codon_start=1 db_xref=GI:318606431 db_xref=UniProtKB/TrEMBL:E7B0D5 locus_tag=Y11_02521 product='tyrosine-specific transport protein' protein_id=CBY27929.1 transl_table=11
FR729477	GenBank	CDS	252448	253650	+	1	.	codon_start=1 db_xref=GI:318606430 db_xref=UniProtKB/TrEMBL:E7B0D4 locus_tag=Y11_02531 product='competence/damage-inducible protein CinA' protein_id=CBY27928.1 transl_table=11
FR729477	GenBank	CDS	253885	254655	+	1	.	codon_start=1 db_xref=GI:318606429 db_xref=UniProtKB/TrEMBL:E7B0D3 locus_tag=Y11_02541 product='hypothetical protein' protein_id=CBY27927.1 transl_table=11
FR729477	GenBank	CDS	254690	255418	+	1	.	codon_start=1 db_xref=GI:318606428 db_xref=UniProtKB/TrEMBL:E7B0D2 locus_tag=Y11_02551 product='hypothetical protein' protein_id=CBY27926.1 transl_table=11
FR729477	GenBank	CDS	255453	256169	+	1	.	codon_start=1 db_xref=GI:318606427 db_xref=UniProtKB/TrEMBL:E7B0D1 locus_tag=Y11_02561 product='hypothetical protein' protein_id=CBY27925.1 transl_table=11
FR729477	GenBank	CDS	256181	260023	+	1	.	codon_start=1 db_xref=GI:318606426 db_xref=UniProtKB/TrEMBL:E7B0D0 locus_tag=Y11_02571 product='calcium-dependent protease precursor' protein_id=CBY27924.1 transl_table=11
FR729477	GenBank	CDS	260099	261604	+	1	.	codon_start=1 db_xref=GI:318606425 db_xref=UniProtKB/TrEMBL:E7B0C9 locus_tag=Y11_02581 product='calcium-dependent protease precursor' protein_id=CBY27923.1 transl_table=11
FR729477	GenBank	CDS	261691	262197	+	-1	.	codon_start=1 db_xref=GI:318606424 db_xref=UniProtKB/TrEMBL:E7B0C8 locus_tag=Y11_02591 product='proteinase inhibitor I11, ecotin precursor' protein_id=CBY27922.1 transl_table=11
FR729477	GenBank	CDS	262568	262873	+	-1	.	codon_start=1 db_xref=GI:318606423 db_xref=UniProtKB/TrEMBL:E7B0C7 locus_tag=Y11_02601 product=ferredoxin protein_id=CBY27921.1 transl_table=11
FR729477	GenBank	CDS	262953	264083	+	-1	.	EC_number=1.17.4.1 codon_start=1 db_xref=GI:318606422 db_xref=UniProtKB/TrEMBL:E7B0C6 locus_tag=Y11_02611 product='ribonucleotide reductase of class Ia (aerobic),beta subunit' protein_id=CBY27920.1 transl_table=11
FR729477	GenBank	CDS	264169	266454	+	-1	.	EC_number=1.17.4.1 codon_start=1 db_xref=GI:318606421 db_xref=UniProtKB/TrEMBL:E7B0C5 locus_tag=Y11_02621 product='ribonucleotide reductase of class Ia (aerobic),alpha subunit' protein_id=CBY27919.1 transl_table=11
FR729477	GenBank	CDS	266971	267699	+	-1	.	EC_number=2.1.1.64 codon_start=1 db_xref=GI:318606420 db_xref=UniProtKB/TrEMBL:E7B0C4 locus_tag=Y11_02631 product='3-demethylubiquinone-9 3-methyltransferase' protein_id=CBY27918.1 transl_table=11
FR729477	GenBank	CDS	267903	270560	+	1	.	EC_number=5.99.1.3 codon_start=1 db_xref=GI:318606419 db_xref=UniProtKB/TrEMBL:E7B0C3 locus_tag=Y11_02641 product='DNA gyrase subunit A' protein_id=CBY27917.1 transl_table=11
FR729477	GenBank	CDS	270678	273545	+	1	.	codon_start=1 db_xref=GI:318606418 db_xref=UniProtKB/TrEMBL:E7B0C2 locus_tag=Y11_02651 product='two-component sensor protein RcsC' protein_id=CBY27916.1 transl_table=11
FR729477	GenBank	CDS	273807	274454	+	-1	.	codon_start=1 db_xref=GI:318606417 db_xref=UniProtKB/TrEMBL:E7B0C1 locus_tag=Y11_02661 product='DNA-binding capsular synthesis response regulator RcsB' protein_id=CBY27915.1 transl_table=11
FR729477	GenBank	CDS	274457	277150	+	-1	.	codon_start=1 db_xref=GI:318606416 db_xref=UniProtKB/TrEMBL:E7B0C0 locus_tag=Y11_02671 product='two-component sensor protein RcsD' protein_id=CBY27914.1 transl_table=11
FR729477	GenBank	CDS	277173	278237	+	-1	.	codon_start=1 db_xref=GI:318606415 db_xref=UniProtKB/TrEMBL:E7B0B9 locus_tag=Y11_02681 product='putative membrane protein' protein_id=CBY27913.1 transl_table=11
FR729477	GenBank	CDS	279137	279250	+	1	.	codon_start=1 db_xref=GI:318606414 db_xref=UniProtKB/TrEMBL:E7B0B8 locus_tag=Y11_02691 product='hypothetical protein' protein_id=CBY27912.1 transl_table=11
FR729477	GenBank	CDS	279311	279583	+	1	.	codon_start=1 db_xref=GI:318606413 db_xref=UniProtKB/TrEMBL:E7B0B7 locus_tag=Y11_02701 product='hlyd family secretion protein' protein_id=CBY27911.1 transl_table=11
FR729477	GenBank	CDS	279595	279744	+	1	.	codon_start=1 db_xref=GI:318606412 db_xref=UniProtKB/TrEMBL:E7B0B6 locus_tag=Y11_02711 product='membrane-fusion protein' protein_id=CBY27910.1 transl_table=11
FR729477	GenBank	CDS	279744	280109	+	1	.	codon_start=1 db_xref=GI:318606411 db_xref=UniProtKB/TrEMBL:E7B0B5 locus_tag=Y11_02721 product='hlyd family secretion protein' protein_id=CBY27909.1 transl_table=11
FR729477	GenBank	CDS	280276	280389	+	1	.	codon_start=1 db_xref=GI:318606410 db_xref=UniProtKB/TrEMBL:E7B0B4 locus_tag=Y11_02731 product='hypothetical protein' protein_id=CBY27908.1 transl_table=11
FR729477	GenBank	CDS	280776	281879	+	1	.	codon_start=1 db_xref=GI:318606409 db_xref=UniProtKB/TrEMBL:E7B0B3 locus_tag=Y11_02741 product='outer membrane protein C precursor' protein_id=CBY27907.1 transl_table=11
FR729477	GenBank	CDS	281947	282099	+	-1	.	codon_start=1 db_xref=GI:318606408 db_xref=UniProtKB/TrEMBL:E7B0B2 locus_tag=Y11_02751 product='hypothetical protein' protein_id=CBY27906.1 transl_table=11
FR729477	GenBank	tRNA	282133	282220	+	1	.	locus_tag=Y11_t27310 note='codon recognized: UCA' product=tRNA-Ser
FR729477	GenBank	tRNA	282227	282302	+	1	.	locus_tag=Y11_t27300 note='codon recognized: ACA' product=tRNA-Thr
FR729477	GenBank	CDS	282394	283524	+	-1	.	codon_start=1 db_xref=GI:318606407 db_xref=UniProtKB/TrEMBL:E7B0B1 locus_tag=Y11_02761 product='penicillin-binding protein AmpH' protein_id=CBY27905.1 transl_table=11
FR729477	GenBank	CDS	283716	285242	+	-1	.	codon_start=1 db_xref=GI:318606406 db_xref=UniProtKB/TrEMBL:E7B0B0 locus_tag=Y11_02771 product='putative transport protein' protein_id=CBY27904.1 transl_table=11
FR729477	GenBank	CDS	285656	286645	+	1	.	codon_start=1 db_xref=GI:318606405 db_xref=UniProtKB/TrEMBL:E7B0A9 locus_tag=Y11_02781 product='hypothetical protein' protein_id=CBY27903.1 transl_table=11
FR729477	GenBank	CDS	286605	286718	+	1	.	codon_start=1 db_xref=GI:318606404 db_xref=UniProtKB/TrEMBL:E7B0A8 locus_tag=Y11_02791 product='hypothetical protein' protein_id=CBY27902.1 transl_table=11
FR729477	GenBank	CDS	286715	288502	+	-1	.	codon_start=1 db_xref=GI:318606403 db_xref=UniProtKB/TrEMBL:E7B0A7 locus_tag=Y11_02801 product='putative methyl-accepting chemotaxis protein' protein_id=CBY27901.1 transl_table=11
FR729477	GenBank	CDS	288828	289763	+	-1	.	EC_number=3.4.23.49 codon_start=1 db_xref=GI:318606402 db_xref=UniProtKB/TrEMBL:E7B0A6 locus_tag=Y11_02811 product='protease VII (Omptin) precursor' protein_id=CBY27900.1 transl_table=11
FR729477	GenBank	CDS	289928	290170	+	-1	.	codon_start=1 db_xref=GI:318606401 db_xref=UniProtKB/TrEMBL:E7B0A5 locus_tag=Y11_02821 product='putative stress response protein' protein_id=CBY27899.1 transl_table=11
FR729477	GenBank	CDS	290517	291140	+	-1	.	codon_start=1 db_xref=GI:318606400 db_xref=UniProtKB/TrEMBL:E7B0A4 locus_tag=Y11_02831 product='putative cI prophage repressor protein' protein_id=CBY27898.1 transl_table=11
FR729477	GenBank	CDS	291437	291796	+	1	.	codon_start=1 db_xref=GI:318606399 db_xref=UniProtKB/TrEMBL:E7B0A3 locus_tag=Y11_02841 product='putative phage antitermination protein Q' protein_id=CBY27897.1 transl_table=11
FR729477	GenBank	CDS	291849	292016	+	1	.	codon_start=1 db_xref=GI:318606398 db_xref=UniProtKB/TrEMBL:E7B0A2 locus_tag=Y11_02851 product='hypothetical protein' protein_id=CBY27896.1 transl_table=11
FR729477	GenBank	CDS	292103	292474	+	1	.	codon_start=1 db_xref=GI:318606397 db_xref=UniProtKB/TrEMBL:E7B0A1 locus_tag=Y11_02861 product='putative ATP-binding protein' protein_id=CBY27895.1 transl_table=11
FR729477	GenBank	CDS	292565	293305	+	1	.	codon_start=1 db_xref=GI:318606396 db_xref=UniProtKB/TrEMBL:E7B0A0 locus_tag=Y11_02871 product='phosphosugar-binding transcriptional regulator,RpiR family' protein_id=CBY27894.1 transl_table=11
FR729477	GenBank	CDS	293323	293457	+	1	.	codon_start=1 db_xref=GI:318606395 db_xref=UniProtKB/TrEMBL:E7B099 locus_tag=Y11_02881 product='hypothetical protein' protein_id=CBY27893.1 transl_table=11
FR729477	GenBank	CDS	293471	294997	+	1	.	EC_number=2.7.1.69 codon_start=1 db_xref=GI:318606394 db_xref=UniProtKB/TrEMBL:E7B098 locus_tag=Y11_02891 product='PTS system, beta-glucoside-specific IIB component; PTS system, beta-glucoside-specific IIC component; PTS system,beta-glucoside-specific IIA component' protein_id=CBY27892.1 transl_table=11
FR729477	GenBank	CDS	295101	296537	+	1	.	EC_number=3.2.1.86 codon_start=1 db_xref=GI:318606393 db_xref=UniProtKB/TrEMBL:E7B097 locus_tag=Y11_02901 product=6-phospho-beta-glucosidase protein_id=CBY27891.1 transl_table=11
FR729477	GenBank	CDS	296813	297307	+	1	.	EC_number=4.2.1.1 codon_start=1 db_xref=GI:318606392 db_xref=UniProtKB/TrEMBL:E7B096 locus_tag=Y11_02911 product='carbonic anhydrase' protein_id=CBY27890.1 transl_table=11
FR729477	GenBank	CDS	297315	298517	+	-1	.	codon_start=1 db_xref=GI:318606391 db_xref=UniProtKB/TrEMBL:E7B095 locus_tag=Y11_02921 product='ISsod5, transposase' protein_id=CBY27889.1 transl_table=11
FR729477	GenBank	CDS	298904	299359	+	-1	.	codon_start=1 db_xref=GI:318606390 db_xref=UniProtKB/TrEMBL:E7B094 locus_tag=Y11_02931 product='hypothetical protein' protein_id=CBY27888.1 transl_table=11
FR729477	GenBank	CDS	299601	299717	+	-1	.	codon_start=1 db_xref=GI:318606389 db_xref=UniProtKB/TrEMBL:E7B093 locus_tag=Y11_02941 product='hypothetical protein' protein_id=CBY27887.1 transl_table=11
FR729477	GenBank	tRNA	299762	299838	+	-1	.	locus_tag=Y11_t27100 note='codon recognized: CCC' product=tRNA-Pro
FR729477	GenBank	CDS	299936	301729	+	-1	.	codon_start=1 db_xref=GI:318606388 db_xref=UniProtKB/TrEMBL:E7B092 locus_tag=Y11_02951 product='hydrolase of alkaline phosphatase superfamily' protein_id=CBY27886.1 transl_table=11
FR729477	GenBank	CDS	301757	301984	+	-1	.	codon_start=1 db_xref=GI:318606387 db_xref=UniProtKB/TrEMBL:E7B091 locus_tag=Y11_02961 product='hypothetical protein' protein_id=CBY27885.1 transl_table=11
FR729477	GenBank	CDS	302162	303163	+	1	.	codon_start=1 db_xref=GI:318606386 db_xref=UniProtKB/TrEMBL:E7B090 locus_tag=Y11_02971 product='nucleoid-associated protein NdpA' protein_id=CBY27884.1 transl_table=11
FR729477	GenBank	CDS	303245	303532	+	-1	.	codon_start=1 db_xref=GI:318606385 db_xref=UniProtKB/TrEMBL:E7B089 locus_tag=Y11_02981 product='LSU ribosomal protein L25p' protein_id=CBY27883.1 transl_table=11
FR729477	GenBank	CDS	303694	305451	+	-1	.	codon_start=1 db_xref=GI:318606384 db_xref=UniProtKB/TrEMBL:E7B088 locus_tag=Y11_02991 product='DNA or RNA helicase of superfamily II' protein_id=CBY27882.1 transl_table=11
FR729477	GenBank	CDS	305913	306620	+	1	.	EC_number=4.2.1.70 codon_start=1 db_xref=GI:318606383 db_xref=UniProtKB/TrEMBL:E7B087 locus_tag=Y11_03001 product='ribosomal small subunit pseudouridine synthase A' protein_id=CBY27881.1 transl_table=11
FR729477	GenBank	CDS	306719	307942	+	1	.	codon_start=1 db_xref=GI:318606382 db_xref=UniProtKB/TrEMBL:E7B086 locus_tag=Y11_03011 product='mfs family multidrug transport protein,bicyclomycin resistance protein' protein_id=CBY27880.1 transl_table=11
FR729477	GenBank	CDS	308795	309142	+	1	.	codon_start=1 db_xref=GI:318606381 db_xref=UniProtKB/TrEMBL:E7B085 locus_tag=Y11_03021 product='putative cytoplasmic protein' protein_id=CBY27879.1 transl_table=11
FR729477	GenBank	CDS	309214	310806	+	-1	.	codon_start=1 db_xref=GI:318606380 db_xref=UniProtKB/TrEMBL:E7B084 locus_tag=Y11_03031 product='putative ABC transporter ATP-binding protein' protein_id=CBY27878.1 transl_table=11
FR729477	GenBank	CDS	310808	311836	+	-1	.	codon_start=1 db_xref=GI:318606379 db_xref=UniProtKB/TrEMBL:E7B083 locus_tag=Y11_03041 product='oligopeptide transport system permease protein OppC' protein_id=CBY27877.1 transl_table=11
FR729477	GenBank	CDS	311833	312933	+	-1	.	codon_start=1 db_xref=GI:318606378 db_xref=UniProtKB/TrEMBL:E7B082 locus_tag=Y11_03051 product='oligopeptide transport system permease protein OppB' protein_id=CBY27876.1 transl_table=11
FR729477	GenBank	CDS	312943	314751	+	-1	.	codon_start=1 db_xref=GI:318606377 db_xref=UniProtKB/TrEMBL:E7B081 locus_tag=Y11_03061 product='ABC transporter, periplasmic substrate-binding protein' protein_id=CBY27875.1 transl_table=11
FR729477	GenBank	CDS	314850	316412	+	-1	.	codon_start=1 db_xref=GI:318606376 db_xref=UniProtKB/TrEMBL:E7B080 locus_tag=Y11_03071 product='rtn protein' protein_id=CBY27874.1 transl_table=11
FR729477	GenBank	CDS	316936	317520	+	-1	.	codon_start=1 db_xref=GI:318606375 db_xref=UniProtKB/TrEMBL:E7B079 locus_tag=Y11_03081 product='lipoprotein spr precursor' protein_id=CBY27873.1 transl_table=11
FR729477	GenBank	CDS	317899	318600	+	-1	.	codon_start=1 db_xref=GI:318606374 db_xref=UniProtKB/TrEMBL:E7BAR2 locus_tag=Y11_03091 product='putative membrane protein' protein_id=CBY27872.1 transl_table=11
FR729477	GenBank	CDS	318664	319647	+	-1	.	codon_start=1 db_xref=GI:318606373 db_xref=UniProtKB/TrEMBL:E7BAR1 locus_tag=Y11_03101 product='putative metal chaperone, involved in Zn homeostasis, GTPase of COG0523 family' protein_id=CBY27871.1 transl_table=11
FR729477	GenBank	CDS	319974	320285	+	1	.	codon_start=1 db_xref=GI:318606372 db_xref=UniProtKB/TrEMBL:E7BAR0 locus_tag=Y11_03111 product='putative membrane protein precursor' protein_id=CBY27870.1 transl_table=11
FR729477	GenBank	CDS	320512	321255	+	1	.	codon_start=1 db_xref=GI:318606371 db_xref=UniProtKB/TrEMBL:E7BAQ9 locus_tag=Y11_03121 product='uxu operon transcriptional regulator' protein_id=CBY27869.1 transl_table=11
FR729477	GenBank	CDS	321355	322827	+	-1	.	EC_number=1.1.1.57 codon_start=1 db_xref=GI:318606370 db_xref=UniProtKB/TrEMBL:E7BAQ8 locus_tag=Y11_03131 product='D-mannonate oxidoreductase' protein_id=CBY27868.1 transl_table=11
FR729477	GenBank	CDS	322902	323084	+	-1	.	codon_start=1 db_xref=GI:318606369 db_xref=UniProtKB/TrEMBL:E7BAQ7 locus_tag=Y11_03141 product='hypothetical protein' protein_id=CBY27867.1 transl_table=11
FR729477	GenBank	CDS	323255	324445	+	1	.	EC_number=4.2.1.8 codon_start=1 db_xref=GI:318606368 db_xref=UniProtKB/TrEMBL:E7BAQ6 locus_tag=Y11_03151 product='mannonate dehydratase' protein_id=CBY27866.1 transl_table=11
FR729477	GenBank	CDS	324722	325294	+	-1	.	codon_start=1 db_xref=GI:318606367 db_xref=UniProtKB/TrEMBL:E7BAQ5 locus_tag=Y11_03161 note='unnamed protein product' protein_id=CBY27865.1 transl_table=11
FR729477	GenBank	CDS	325354	325488	+	-1	.	codon_start=1 db_xref=GI:318606366 db_xref=UniProtKB/TrEMBL:E7BAQ4 locus_tag=Y11_03171 product='hypothetical protein' protein_id=CBY27864.1 transl_table=11
FR729477	GenBank	CDS	325524	326768	+	-1	.	codon_start=1 db_xref=GI:318606365 db_xref=UniProtKB/TrEMBL:E7BAQ3 locus_tag=Y11_03181 product='tryptophan-specific transport protein' protein_id=CBY27863.1 transl_table=11
FR729477	GenBank	CDS	327235	327489	+	1	.	codon_start=1 db_xref=GI:318606364 db_xref=UniProtKB/TrEMBL:E7BAQ2 locus_tag=Y11_03191 product='proteinase inhibitor' protein_id=CBY27862.1 transl_table=11
FR729477	GenBank	CDS	327659	330139	+	-1	.	EC_number=1.6.6.9 codon_start=1 db_xref=GI:318606363 db_xref=UniProtKB/TrEMBL:E7BAQ1 locus_tag=Y11_03201 product='trimethylamine-N-oxide reductase' protein_id=CBY27861.1 transl_table=11
FR729477	GenBank	CDS	330153	331061	+	-1	.	codon_start=1 db_xref=GI:318606362 db_xref=UniProtKB/TrEMBL:E7BAQ0 locus_tag=Y11_03211 product='functional role page for Cytochrome c-type protein TorY' protein_id=CBY27860.1 transl_table=11
FR729477	GenBank	CDS	331062	331253	+	1	.	codon_start=1 db_xref=GI:318606361 db_xref=UniProtKB/TrEMBL:E7BAP9 locus_tag=Y11_03221 product='hypothetical protein' protein_id=CBY27859.1 transl_table=11
FR729477	GenBank	CDS	331602	332024	+	-1	.	codon_start=1 db_xref=GI:318606360 db_xref=UniProtKB/TrEMBL:E7BAP8 locus_tag=Y11_03231 product='putative Mut family protein' protein_id=CBY27858.1 transl_table=11
FR729477	GenBank	CDS	332285	333418	+	1	.	EC_number=2.7.1.69 codon_start=1 db_xref=GI:318606359 db_xref=UniProtKB/TrEMBL:E7BAP7 locus_tag=Y11_03241 product='fructose-specific phosphocarrier protein HPr; PTS system, fructose-specific IIA component' protein_id=CBY27857.1 transl_table=11
FR729477	GenBank	CDS	333415	334353	+	1	.	EC_number=2.7.1.56 codon_start=1 db_xref=GI:318606358 db_xref=UniProtKB/TrEMBL:E7BAP6 locus_tag=Y11_03251 product=1-phosphofructokinase protein_id=CBY27856.1 transl_table=11
FR729477	GenBank	CDS	334368	335051	+	1	.	EC_number=2.7.1.69 codon_start=1 db_xref=GI:318606357 db_xref=UniProtKB/TrEMBL:E7BAP5 locus_tag=Y11_03261 product='PTS system, fructose-specific IIB component; PTS system, fructose-specific IIC component' protein_id=CBY27855.1 transl_table=11
FR729477	GenBank	CDS	335066	336046	+	1	.	EC_number=2.7.1.69 codon_start=1 db_xref=GI:318606356 db_xref=UniProtKB/TrEMBL:E7BAP4 locus_tag=Y11_03271 product='PTS system, fructose-specific IIB component; PTS system, fructose-specific IIC component' protein_id=CBY27854.1 transl_table=11
FR729477	GenBank	CDS	336312	336977	+	1	.	codon_start=1 db_xref=GI:318606355 db_xref=UniProtKB/TrEMBL:E7BAP3 locus_tag=Y11_03281 product='protein psaE precursor' protein_id=CBY27853.1 transl_table=11
FR729477	GenBank	CDS	337160	337465	+	1	.	codon_start=1 db_xref=GI:318606354 db_xref=UniProtKB/TrEMBL:E7BAP2 locus_tag=Y11_03291 product='protein psaF' protein_id=CBY27852.1 transl_table=11
FR729477	GenBank	CDS	337726	338205	+	1	.	codon_start=1 db_xref=GI:318606353 db_xref=UniProtKB/TrEMBL:E7BAP1 locus_tag=Y11_03301 product='ph 6 antigen adhesin' protein_id=CBY27851.1 transl_table=11
FR729477	GenBank	CDS	338338	338802	+	1	.	codon_start=1 db_xref=GI:318606352 db_xref=UniProtKB/TrEMBL:E7BAP0 locus_tag=Y11_03311 product='chaperone protein psaB precursor' protein_id=CBY27850.1 transl_table=11
FR729477	GenBank	CDS	338829	339140	+	1	.	codon_start=1 db_xref=GI:318606351 db_xref=UniProtKB/TrEMBL:E7BAN9 locus_tag=Y11_03321 product='chaperone protein psaB precursor' protein_id=CBY27849.1 transl_table=11
FR729477	GenBank	CDS	339191	341716	+	1	.	codon_start=1 db_xref=GI:318606350 db_xref=UniProtKB/TrEMBL:E7BAN8 locus_tag=Y11_03331 product='outer membrane usher protein psaC precursor' protein_id=CBY27848.1 transl_table=11
FR729477	GenBank	CDS	341784	342629	+	-1	.	EC_number=3.1.21.2 codon_start=1 db_xref=GI:318606349 db_xref=UniProtKB/TrEMBL:E7BAN7 locus_tag=Y11_03341 product='endonuclease IV' protein_id=CBY27847.1 transl_table=11
FR729477	GenBank	CDS	343118	344200	+	-1	.	codon_start=1 db_xref=GI:318606348 db_xref=UniProtKB/TrEMBL:E7BAN6 locus_tag=Y11_03351 product='putative membrane protein YeiH' protein_id=CBY27846.1 transl_table=11
FR729477	GenBank	CDS	344921	346186	+	-1	.	codon_start=1 db_xref=GI:318606347 db_xref=UniProtKB/TrEMBL:E7BAN5 locus_tag=Y11_03361 product='cell wall-associated hydrolases (invasion-associated proteins)' protein_id=CBY27845.1 transl_table=11
FR729477	GenBank	CDS	346503	346799	+	1	.	codon_start=1 db_xref=GI:318606346 db_xref=UniProtKB/TrEMBL:E7BAN4 locus_tag=Y11_03371 product='hypothetical protein' protein_id=CBY27844.1 transl_table=11
FR729477	GenBank	CDS	347096	347968	+	1	.	codon_start=1 db_xref=GI:318606345 db_xref=UniProtKB/TrEMBL:E7BAN3 locus_tag=Y11_03381 product='lysr family transcriptional regulator YeiE' protein_id=CBY27843.1 transl_table=11
FR729477	GenBank	CDS	348213	349739	+	1	.	codon_start=1 db_xref=GI:318606344 db_xref=UniProtKB/TrEMBL:E7BAN2 locus_tag=Y11_03391 product='lysine-specific permease' protein_id=CBY27842.1 transl_table=11
FR729477	GenBank	CDS	350014	351096	+	1	.	codon_start=1 db_xref=GI:318606343 db_xref=UniProtKB/TrEMBL:E7BAN1 locus_tag=Y11_03401 product='iron(III) dicitrate transport system permease protein FecD' protein_id=CBY27841.1 transl_table=11
FR729477	GenBank	CDS	351093	351881	+	1	.	codon_start=1 db_xref=GI:318606342 db_xref=UniProtKB/TrEMBL:E7BAN0 locus_tag=Y11_03411 product='ferrichrome transport ATP-binding protein FhuC' protein_id=CBY27840.1 transl_table=11
FR729477	GenBank	CDS	352105	354078	+	1	.	codon_start=1 db_xref=GI:318606341 db_xref=UniProtKB/TrEMBL:E7BAM9 locus_tag=Y11_03421 product='TonB-dependent receptor; Outer membrane receptor for ferrienterochelin and colicins' protein_id=CBY27839.1 transl_table=11
FR729477	GenBank	CDS	354626	355246	+	-1	.	codon_start=1 db_xref=GI:318606340 db_xref=UniProtKB/TrEMBL:E7BAM8 locus_tag=Y11_03431 product='uncharacterized glutathione S-transferase-like protein' protein_id=CBY27838.1 transl_table=11
FR729477	GenBank	CDS	355265	355924	+	-1	.	EC_number=3.1.3.3 codon_start=1 db_xref=GI:318606339 db_xref=UniProtKB/TrEMBL:E7BAM7 locus_tag=Y11_03441 product='phosphoserine phosphatase' protein_id=CBY27837.1 transl_table=11
FR729477	GenBank	CDS	356300	356422	+	1	.	codon_start=1 db_xref=GI:318606338 db_xref=UniProtKB/TrEMBL:E7BAM6 locus_tag=Y11_03451 product='hypothetical protein' protein_id=CBY27836.1 transl_table=11
FR729477	GenBank	CDS	356385	357461	+	1	.	codon_start=1 db_xref=GI:318606337 db_xref=UniProtKB/TrEMBL:E7BAM5 locus_tag=Y11_03461 product='2-oxobutyrate oxidase, putative' protein_id=CBY27835.1 transl_table=11
FR729477	GenBank	CDS	357511	358338	+	1	.	codon_start=1 db_xref=GI:318606336 db_xref=UniProtKB/TrEMBL:E7BAM4 locus_tag=Y11_03471 product='methionine ABC transporter substrate-binding protein' protein_id=CBY27834.1 transl_table=11
FR729477	GenBank	CDS	358335	359321	+	1	.	codon_start=1 db_xref=GI:318606335 db_xref=UniProtKB/TrEMBL:E7BAM3 locus_tag=Y11_03481 product='methionine ABC transporter ATP-binding protein' protein_id=CBY27833.1 transl_table=11
FR729477	GenBank	CDS	359318	359989	+	1	.	codon_start=1 db_xref=GI:318606334 db_xref=UniProtKB/TrEMBL:E7BAM2 locus_tag=Y11_03491 product='methionine ABC transporter permease protein' protein_id=CBY27832.1 transl_table=11
FR729477	GenBank	CDS	360106	361251	+	-1	.	EC_number=4.4.1.1 codon_start=1 db_xref=GI:318606333 db_xref=UniProtKB/TrEMBL:E7BAM1 locus_tag=Y11_03501 product='cystathionine gamma-lyase' protein_id=CBY27831.1 transl_table=11
FR729477	GenBank	CDS	361277	362644	+	-1	.	EC_number=4.2.1.22 codon_start=1 db_xref=GI:318606332 db_xref=UniProtKB/TrEMBL:E7BAM0 locus_tag=Y11_03511 product='cystathionine beta-synthase' protein_id=CBY27830.1 transl_table=11
FR729477	GenBank	CDS	363064	364254	+	1	.	EC_number=3.4.16.4 codon_start=1 db_xref=GI:318606331 db_xref=UniProtKB/TrEMBL:E7BAL9 locus_tag=Y11_03521 product='D-alanyl-D-alanine carboxypeptidase' protein_id=CBY27829.1 transl_table=11
FR729477	GenBank	CDS	364567	365616	+	1	.	codon_start=1 db_xref=GI:318606330 db_xref=UniProtKB/TrEMBL:E7BAL8 locus_tag=Y11_03531 product=transposase protein_id=CBY27828.1 transl_table=11
FR729477	GenBank	CDS	366024	367391	+	-1	.	EC_number=4.3.1.17 codon_start=1 db_xref=GI:318606329 db_xref=UniProtKB/TrEMBL:E7BAL7 locus_tag=Y11_03541 product='L-serine dehydratase' protein_id=CBY27827.1 transl_table=11
FR729477	GenBank	CDS	367537	368832	+	-1	.	codon_start=1 db_xref=GI:318606328 db_xref=UniProtKB/TrEMBL:E7BAL6 locus_tag=Y11_03551 product='serine transporter' protein_id=CBY27826.1 transl_table=11
FR729477	GenBank	CDS	370092	370856	+	-1	.	codon_start=1 db_xref=GI:318606327 db_xref=UniProtKB/TrEMBL:E7BAL5 locus_tag=Y11_03561 product='deoxyribose operon repressor, DeoR family' protein_id=CBY27825.1 transl_table=11
FR729477	GenBank	CDS	371044	371715	+	-1	.	EC_number=4.1.2.4 codon_start=1 db_xref=GI:318606326 db_xref=UniProtKB/TrEMBL:E7BAL4 locus_tag=Y11_03571 product='deoxyribose-phosphate aldolase' protein_id=CBY27824.1 transl_table=11
FR729477	GenBank	CDS	371990	372598	+	-1	.	codon_start=1 db_xref=GI:318606325 db_xref=UniProtKB/TrEMBL:E7BAL3 locus_tag=Y11_03581 product='putative permease' protein_id=CBY27823.1 transl_table=11
FR729477	GenBank	CDS	372595	373227	+	-1	.	codon_start=1 db_xref=GI:318606324 db_xref=UniProtKB/TrEMBL:E7BAL2 locus_tag=Y11_03591 product='putative membrane protein' protein_id=CBY27822.1 transl_table=11
FR729477	GenBank	CDS	373638	375326	+	-1	.	codon_start=1 db_xref=GI:318606323 db_xref=UniProtKB/TrEMBL:E7BAL1 locus_tag=Y11_03601 product='trka, Potassium channel-family protein' protein_id=CBY27821.1 transl_table=11
FR729477	GenBank	CDS	375735	375998	+	-1	.	codon_start=1 db_xref=GI:318606322 db_xref=UniProtKB/TrEMBL:E7BAL0 locus_tag=Y11_03611 product='glutaredoxin 1' protein_id=CBY27820.1 transl_table=11
FR729477	GenBank	CDS	376313	376621	+	1	.	codon_start=1 db_xref=GI:318606321 db_xref=UniProtKB/TrEMBL:E7BAK9 locus_tag=Y11_03621 product='hypothetical protein; Some similarities with putative membrane protein YbjC of Escherichia coli' protein_id=CBY27819.1 transl_table=11
FR729477	GenBank	CDS	376740	377225	+	1	.	codon_start=1 db_xref=GI:318606320 db_xref=UniProtKB/TrEMBL:E7BAK8 locus_tag=Y11_03631 product='putative sensory transduction regulator' protein_id=CBY27818.1 transl_table=11
FR729477	GenBank	CDS	377671	378780	+	1	.	codon_start=1 db_xref=GI:318606319 db_xref=UniProtKB/TrEMBL:E7BAK7 locus_tag=Y11_03641 product='putrescine ABC transporter putrescine-binding protein PotF' protein_id=CBY27817.1 transl_table=11
FR729477	GenBank	CDS	378852	378971	+	-1	.	codon_start=1 db_xref=GI:318606318 db_xref=UniProtKB/TrEMBL:E7BAK6 locus_tag=Y11_03651 product='hypothetical protein' protein_id=CBY27816.1 transl_table=11
FR729477	GenBank	CDS	379001	380080	+	1	.	codon_start=1 db_xref=GI:318606317 db_xref=UniProtKB/TrEMBL:E7BAK5 locus_tag=Y11_03661 product='putrescine transport ATP-binding protein PotG' protein_id=CBY27815.1 transl_table=11
FR729477	GenBank	CDS	380102	381067	+	1	.	codon_start=1 db_xref=GI:318606316 db_xref=UniProtKB/TrEMBL:E7BAK4 locus_tag=Y11_03671 product='putrescine transport system permease protein PotH' protein_id=CBY27814.1 transl_table=11
FR729477	GenBank	CDS	381064	381909	+	1	.	codon_start=1 db_xref=GI:318606315 db_xref=UniProtKB/TrEMBL:E7BAK3 locus_tag=Y11_03681 product='putrescine transport system permease protein PotI' protein_id=CBY27813.1 transl_table=11
FR729477	GenBank	CDS	381952	382092	+	-1	.	codon_start=1 db_xref=GI:318606314 db_xref=UniProtKB/TrEMBL:E7BAK2 locus_tag=Y11_03691 product='hypothetical protein' protein_id=CBY27812.1 transl_table=11
FR729477	GenBank	CDS	382059	382535	+	1	.	codon_start=1 db_xref=GI:318606313 db_xref=UniProtKB/TrEMBL:E7BAK1 locus_tag=Y11_03701 product='putative membrane protein' protein_id=CBY27811.1 transl_table=11
FR729477	GenBank	CDS	382624	383751	+	1	.	codon_start=1 db_xref=GI:318606312 db_xref=UniProtKB/TrEMBL:E7BAK0 locus_tag=Y11_03711 product='23s rRNA (Uracil-5-)-methyltransferase rumB' protein_id=CBY27810.1 transl_table=11
FR729477	GenBank	CDS	383871	384620	+	-1	.	codon_start=1 db_xref=GI:318606311 db_xref=UniProtKB/TrEMBL:E7BAJ9 locus_tag=Y11_03721 product='arginine ABC transporter, periplasmic arginine-binding protein ArtJ' protein_id=CBY27809.1 transl_table=11
FR729477	GenBank	CDS	384946	385071	+	-1	.	codon_start=1 db_xref=GI:318606310 db_xref=UniProtKB/TrEMBL:E7BAJ8 locus_tag=Y11_03731 product='hypothetical protein' protein_id=CBY27808.1 transl_table=11
FR729477	GenBank	CDS	385305	385973	+	-1	.	codon_start=1 db_xref=GI:318606309 db_xref=UniProtKB/TrEMBL:E7BAJ7 locus_tag=Y11_03741 product='arginine ABC transporter, permease protein ArtM' protein_id=CBY27807.1 transl_table=11
FR729477	GenBank	CDS	385973	386689	+	-1	.	codon_start=1 db_xref=GI:318606308 db_xref=UniProtKB/TrEMBL:E7BAJ6 locus_tag=Y11_03751 product='arginine ABC transporter, permease protein ArtQ' protein_id=CBY27806.1 transl_table=11
FR729477	GenBank	CDS	386701	387432	+	-1	.	codon_start=1 db_xref=GI:318606307 db_xref=UniProtKB/TrEMBL:E7BAJ5 locus_tag=Y11_03761 product='arginine ABC transporter, periplasmic arginine-binding protein ArtI' protein_id=CBY27805.1 transl_table=11
FR729477	GenBank	CDS	387453	388232	+	-1	.	codon_start=1 db_xref=GI:318606306 db_xref=UniProtKB/TrEMBL:E7BAJ4 locus_tag=Y11_03771 product='arginine ABC transporter, ATP-binding protein ArtP' protein_id=CBY27804.1 transl_table=11
FR729477	GenBank	CDS	388605	389180	+	-1	.	codon_start=1 db_xref=GI:318606305 db_xref=UniProtKB/TrEMBL:E7BAJ3 locus_tag=Y11_03781 product='putative lipoprotein' protein_id=CBY27803.1 transl_table=11
FR729477	GenBank	CDS	389249	390259	+	-1	.	codon_start=1 db_xref=GI:318606304 db_xref=UniProtKB/TrEMBL:E7BAJ2 locus_tag=Y11_03791 product='putative nucleotide di-P-sugar epimerase or dehydratase' protein_id=CBY27802.1 transl_table=11
FR729477	GenBank	CDS	390391	391848	+	-1	.	codon_start=1 db_xref=GI:318606303 db_xref=UniProtKB/TrEMBL:E7BAJ1 locus_tag=Y11_03801 product='hypothetical protein' protein_id=CBY27801.1 transl_table=11
FR729477	GenBank	CDS	391845	392864	+	-1	.	EC_number=4.1.2.5 codon_start=1 db_xref=GI:318606302 db_xref=UniProtKB/TrEMBL:E7BAJ0 locus_tag=Y11_03811 product='low-specificity L-threonine aldolase' protein_id=CBY27800.1 transl_table=11
FR729477	GenBank	CDS	393002	393889	+	-1	.	codon_start=1 db_xref=GI:318606301 db_xref=UniProtKB/TrEMBL:E7BAI9 locus_tag=Y11_03821 product='O-methyltransferase involved in polyketide biosynthesis' protein_id=CBY27799.1 transl_table=11
FR729477	GenBank	CDS	394121	395842	+	-1	.	EC_number=1.2.2.2 codon_start=1 db_xref=GI:318606300 db_xref=UniProtKB/TrEMBL:E7BAI8 locus_tag=Y11_03831 product='pyruvate oxidase [ubiquinone, cytochrome]' protein_id=CBY27798.1 transl_table=11
FR729477	GenBank	CDS	395942	397048	+	-1	.	codon_start=1 db_xref=GI:318606299 db_xref=UniProtKB/TrEMBL:E7BAI7 locus_tag=Y11_03841 product='NADH oxidoreductase hcr' protein_id=CBY27797.1 transl_table=11
FR729477	GenBank	CDS	397063	398715	+	-1	.	codon_start=1 db_xref=GI:318606298 db_xref=UniProtKB/TrEMBL:E7BAI6 locus_tag=Y11_03851 product='hydroxylamine reductase' protein_id=CBY27796.1 transl_table=11
FR729477	GenBank	CDS	398912	399811	+	-1	.	codon_start=1 db_xref=GI:318606297 db_xref=UniProtKB/TrEMBL:E7BAI5 locus_tag=Y11_03861 product='putative surface protein' protein_id=CBY27795.1 transl_table=11
FR729477	GenBank	CDS	400062	401726	+	1	.	codon_start=1 db_xref=GI:318606296 db_xref=UniProtKB/TrEMBL:E7BAI4 locus_tag=Y11_03871 product='putative ATP-dependent endonuclease of the OLD family' protein_id=CBY27794.1 transl_table=11
FR729477	GenBank	CDS	401723	402706	+	-1	.	codon_start=1 db_xref=GI:318606295 db_xref=UniProtKB/TrEMBL:E7BAI3 locus_tag=Y11_03881 product='virulence factor VirK' protein_id=CBY27793.1 transl_table=11
FR729477	GenBank	CDS	402898	404010	+	1	.	codon_start=1 db_xref=GI:318606294 db_xref=UniProtKB/TrEMBL:E7BAI2 locus_tag=Y11_03891 product='macrolide-specific efflux protein MacA' protein_id=CBY27792.1 transl_table=11
FR729477	GenBank	CDS	404010	405959	+	1	.	codon_start=1 db_xref=GI:318606293 db_xref=UniProtKB/TrEMBL:E7BAI1 locus_tag=Y11_03901 product='putative ABC transporter ATP-binding protein' protein_id=CBY27791.1 transl_table=11
FR729477	GenBank	CDS	406158	406415	+	-1	.	codon_start=1 db_xref=GI:318606292 db_xref=UniProtKB/TrEMBL:E7BAI0 locus_tag=Y11_03911 product='cold shock protein CspD' protein_id=CBY27790.1 transl_table=11
FR729477	GenBank	CDS	406748	407095	+	1	.	codon_start=1 db_xref=GI:318606291 db_xref=UniProtKB/TrEMBL:E7BAH9 locus_tag=Y11_03921 product='ATP-dependent Clp protease adaptor protein ClpS' protein_id=CBY27789.1 transl_table=11
FR729477	GenBank	CDS	407121	409397	+	1	.	codon_start=1 db_xref=GI:318606290 db_xref=UniProtKB/TrEMBL:E7BAH8 locus_tag=Y11_03931 product='ATP-dependent Clp protease ATP-binding subunit ClpA' protein_id=CBY27788.1 transl_table=11
FR729477	GenBank	CDS	409642	409860	+	-1	.	codon_start=1 db_xref=GI:318606289 db_xref=UniProtKB/TrEMBL:E7BAH7 locus_tag=Y11_03941 note='unnamed protein product' protein_id=CBY27787.1 transl_table=11
FR729477	GenBank	CDS	410026	410736	+	-1	.	EC_number=2.3.2.6 codon_start=1 db_xref=GI:318606288 db_xref=UniProtKB/TrEMBL:E7BAH6 locus_tag=Y11_03951 product='leucyl/phenylalanyl-tRNA--protein transferase' protein_id=CBY27786.1 transl_table=11
FR729477	GenBank	CDS	410970	412694	+	-1	.	codon_start=1 db_xref=GI:318606287 db_xref=UniProtKB/TrEMBL:E7BAH5 locus_tag=Y11_03961 product='transport ATP-binding protein CydC' protein_id=CBY27785.1 transl_table=11
FR729477	GenBank	CDS	412697	414463	+	-1	.	codon_start=1 db_xref=GI:318606286 db_xref=UniProtKB/TrEMBL:E7BAH4 locus_tag=Y11_03971 product='transport ATP-binding protein CydD' protein_id=CBY27784.1 transl_table=11
FR729477	GenBank	CDS	414738	415700	+	-1	.	EC_number=1.8.1.9 codon_start=1 db_xref=GI:318606285 db_xref=UniProtKB/TrEMBL:E7BAH3 locus_tag=Y11_03981 product='thioredoxin reductase' protein_id=CBY27783.1 transl_table=11
FR729477	GenBank	CDS	416470	416964	+	1	.	codon_start=1 db_xref=GI:318606284 db_xref=UniProtKB/TrEMBL:E7BAH2 locus_tag=Y11_03991 product='leucine-responsive regulatory protein, regulator for leucine (or lrp) regulon and high-affinity branched-chain amino acid transport system' protein_id=CBY27782.1 transl_table=11
FR729477	GenBank	CDS	417086	420700	+	1	.	codon_start=1 db_xref=GI:318606283 db_xref=UniProtKB/TrEMBL:E7BAH1 locus_tag=Y11_04001 product='cell division protein FtsK' protein_id=CBY27781.1 transl_table=11
FR729477	GenBank	CDS	420930	421541	+	1	.	codon_start=1 db_xref=GI:318606282 db_xref=UniProtKB/TrEMBL:E7BAH0 locus_tag=Y11_04011 product='outer membrane lipoprotein carrier protein LolA' protein_id=CBY27780.1 transl_table=11
FR729477	GenBank	CDS	421558	422892	+	1	.	codon_start=1 db_xref=GI:318606281 db_xref=UniProtKB/TrEMBL:E7BAG9 locus_tag=Y11_04021 product='ATPase, AAA family' protein_id=CBY27779.1 transl_table=11
FR729477	GenBank	CDS	423064	424356	+	1	.	EC_number=6.1.1.11 codon_start=1 db_xref=GI:318606280 db_xref=UniProtKB/TrEMBL:E7BAG8 locus_tag=Y11_04031 product='seryl-tRNA synthetase' protein_id=CBY27778.1 transl_table=11
FR729477	GenBank	CDS	424799	425848	+	-1	.	codon_start=1 db_xref=GI:318604948 db_xref=UniProtKB/TrEMBL:E7B3P2 locus_tag=Y11_04041 product=transposase protein_id=CBY26446.1 transl_table=11
FR729477	GenBank	CDS	425933	427126	+	1	.	codon_start=1 db_xref=GI:318606278 db_xref=UniProtKB/TrEMBL:E7BAG6 locus_tag=Y11_04051 product='ISsod5, transposase' protein_id=CBY27776.1 transl_table=11
FR729477	GenBank	CDS	427445	428593	+	1	.	codon_start=1 db_xref=GI:318606277 db_xref=UniProtKB/TrEMBL:E7BAG5 locus_tag=Y11_04061 product='hypothetical MFS-type transporter protein ycaD' protein_id=CBY27775.1 transl_table=11
FR729477	GenBank	CDS	428671	429411	+	-1	.	EC_number=1.97.1.4 codon_start=1 db_xref=GI:318606276 db_xref=UniProtKB/TrEMBL:E7BAG4 locus_tag=Y11_04071 product='pyruvate formate-lyase activating enzyme' protein_id=CBY27774.1 transl_table=11
FR729477	GenBank	CDS	429490	431772	+	-1	.	EC_number=2.3.1.54 codon_start=1 db_xref=GI:318606275 db_xref=UniProtKB/TrEMBL:E7BAG3 locus_tag=Y11_04081 product='pyruvate formate-lyase' protein_id=CBY27773.1 transl_table=11
FR729477	GenBank	CDS	431825	432682	+	-1	.	codon_start=1 db_xref=GI:318606274 db_xref=UniProtKB/TrEMBL:E7BAG2 locus_tag=Y11_04091 product='formate efflux transporter' protein_id=CBY27772.1 transl_table=11
FR729477	GenBank	CDS	432823	432993	+	1	.	codon_start=1 db_xref=GI:318606273 db_xref=UniProtKB/TrEMBL:E7BAG1 locus_tag=Y11_04101 product='hypothetical protein' protein_id=CBY27771.1 transl_table=11
FR729477	GenBank	CDS	433118	433252	+	-1	.	codon_start=1 db_xref=GI:318606272 db_xref=UniProtKB/TrEMBL:E7BAG0 locus_tag=Y11_04111 product='hypothetical protein' protein_id=CBY27770.1 transl_table=11
FR729477	GenBank	CDS	433528	433938	+	-1	.	codon_start=1 db_xref=GI:318606271 db_xref=UniProtKB/TrEMBL:E7AZF6 locus_tag=Y11_04121 product=transposase protein_id=CBY27769.1 transl_table=11
FR729477	GenBank	CDS	433942	434577	+	-1	.	codon_start=1 db_xref=GI:318604595 db_xref=UniProtKB/TrEMBL:E7B1Q7 locus_tag=Y11_04131 product=transposase protein_id=CBY26093.1 transl_table=11
FR729477	GenBank	CDS	434781	436547	+	-1	.	codon_start=1 db_xref=GI:318606269 db_xref=UniProtKB/TrEMBL:E7BAF7 locus_tag=Y11_04141 product='hypothetical protein' protein_id=CBY27767.1 transl_table=11
FR729477	GenBank	CDS	436696	437064	+	1	.	EC_number=3.5.1.1 codon_start=1 db_xref=GI:318606268 db_xref=UniProtKB/TrEMBL:E7BAF6 locus_tag=Y11_04151 product=L-asparaginase protein_id=CBY27766.1 transl_table=11
FR729477	GenBank	CDS	437091	437732	+	1	.	EC_number=3.5.1.1 codon_start=1 db_xref=GI:318606267 db_xref=UniProtKB/TrEMBL:E7BAF5 locus_tag=Y11_04161 product=L-asparaginase protein_id=CBY27765.1 transl_table=11
FR729477	GenBank	CDS	437879	438571	+	1	.	codon_start=1 db_xref=GI:318606266 db_xref=UniProtKB/TrEMBL:E7BAF4 locus_tag=Y11_04171 product='putative inner membrane protein' protein_id=CBY27764.1 transl_table=11
FR729477	GenBank	CDS	438814	439863	+	1	.	EC_number=2.6.1.52 codon_start=1 db_xref=GI:318606265 db_xref=UniProtKB/TrEMBL:E7BAF3 locus_tag=Y11_04181 product='phosphoserine aminotransferase' protein_id=CBY27763.1 transl_table=11
FR729477	GenBank	CDS	439990	441276	+	1	.	EC_number=2.5.1.19 codon_start=1 db_xref=GI:318606264 db_xref=UniProtKB/TrEMBL:E7BAF2 locus_tag=Y11_04191 product='5-enolpyruvylshikimate-3-phosphate synthase' protein_id=CBY27762.1 transl_table=11
FR729477	GenBank	CDS	441515	442207	+	1	.	EC_number=2.7.4.14 codon_start=1 db_xref=GI:318606263 db_xref=UniProtKB/TrEMBL:E7BAF1 locus_tag=Y11_04201 product='cytidylate kinase' protein_id=CBY27761.1 transl_table=11
FR729477	GenBank	CDS	442376	444049	+	1	.	codon_start=1 db_xref=GI:318606262 db_xref=UniProtKB/TrEMBL:E7BAF0 locus_tag=Y11_04211 product='SSU ribosomal protein S1p' protein_id=CBY27760.1 transl_table=11
FR729477	GenBank	CDS	444197	444397	+	1	.	codon_start=1 db_xref=GI:318606261 db_xref=UniProtKB/TrEMBL:E7BAE9 locus_tag=Y11_04221 product='integration host factor beta subunit' protein_id=CBY27759.1 transl_table=11
FR729477	GenBank	CDS	444734	447019	+	1	.	codon_start=1 db_xref=GI:318606260 db_xref=UniProtKB/TrEMBL:E7BAE8 locus_tag=Y11_04231 product='putative hydrolase of the metallo-beta-lactamase superfamily, clustered with KDO2-Lipid A biosynthesis genes' protein_id=CBY27758.1 transl_table=11
FR729477	GenBank	CDS	447055	448803	+	1	.	EC_number=3.6.3.25 codon_start=1 db_xref=GI:318606259 db_xref=UniProtKB/TrEMBL:E7BAE7 locus_tag=Y11_04241 product='lipid A export ATP-binding/permease protein MsbA' protein_id=CBY27757.1 transl_table=11
FR729477	GenBank	CDS	448800	449786	+	1	.	EC_number=2.7.1.130 codon_start=1 db_xref=GI:318606258 db_xref=UniProtKB/TrEMBL:E7BAE6 locus_tag=Y11_04251 product='tetraacyldisaccharide 4'-kinase' protein_id=CBY27756.1 transl_table=11
FR729477	GenBank	CDS	449793	451199	+	-1	.	codon_start=1 db_xref=GI:318606257 db_xref=UniProtKB/TrEMBL:E7BAE5 locus_tag=Y11_04261 product='hypothetical protein' protein_id=CBY27755.1 transl_table=11
FR729477	GenBank	CDS	451641	451850	+	1	.	codon_start=1 db_xref=GI:318606256 db_xref=UniProtKB/TrEMBL:E7BAE4 locus_tag=Y11_04271 product='cold shock proteins' protein_id=CBY27754.1 transl_table=11
FR729477	GenBank	CDS	451871	451996	+	1	.	codon_start=1 db_xref=GI:318606255 db_xref=UniProtKB/TrEMBL:E7BAE3 locus_tag=Y11_04281 product='hypothetical protein' protein_id=CBY27753.1 transl_table=11
FR729477	GenBank	CDS	452066	452275	+	1	.	codon_start=1 db_xref=GI:318606254 db_xref=UniProtKB/TrEMBL:E7BAE2 locus_tag=Y11_04291 product='cold shock protein CspB' protein_id=CBY27752.1 transl_table=11
FR729477	GenBank	CDS	452707	452889	+	1	.	codon_start=1 db_xref=GI:318606253 db_xref=UniProtKB/TrEMBL:E7BAE1 locus_tag=Y11_04301 product='upf0434 protein YcaR' protein_id=CBY27751.1 transl_table=11
FR729477	GenBank	CDS	452886	453638	+	1	.	EC_number=2.7.7.38 codon_start=1 db_xref=GI:318606252 db_xref=UniProtKB/TrEMBL:E7BAE0 locus_tag=Y11_04311 product='3-deoxy-manno-octulosonate cytidylyltransferase' protein_id=CBY27750.1 transl_table=11
FR729477	GenBank	CDS	453828	454721	+	1	.	codon_start=1 db_xref=GI:318606251 db_xref=UniProtKB/TrEMBL:E7BAD9 locus_tag=Y11_04321 product='hypothetical protein' protein_id=CBY27749.1 transl_table=11
FR729477	GenBank	CDS	454724	455491	+	-1	.	codon_start=1 db_xref=GI:318606250 db_xref=UniProtKB/TrEMBL:E7BAD8 locus_tag=Y11_04331 product='membrane protein functionally coupled to the MukBEF chromosome partitioning mechanism' protein_id=CBY27748.1 transl_table=11
FR729477	GenBank	CDS	455558	455683	+	-1	.	codon_start=1 db_xref=GI:318606249 db_xref=UniProtKB/TrEMBL:E7BAD7 locus_tag=Y11_04341 product='hypothetical protein' protein_id=CBY27747.1 transl_table=11
FR729477	GenBank	CDS	455682	456467	+	1	.	codon_start=1 db_xref=GI:318606248 db_xref=UniProtKB/TrEMBL:E7BAD6 locus_tag=Y11_04351 product='S-adenosylmethionine-dependent methyltransferase Functionally Coupled to the MukBEF Chromosome Partitioning Mechanism' protein_id=CBY27746.1 transl_table=11
FR729477	GenBank	CDS	456464	457786	+	1	.	codon_start=1 db_xref=GI:318606247 db_xref=UniProtKB/TrEMBL:E7BAD5 locus_tag=Y11_04361 product='chromosome partition protein MukF' protein_id=CBY27745.1 transl_table=11
FR729477	GenBank	CDS	457767	458495	+	1	.	codon_start=1 db_xref=GI:318606246 db_xref=UniProtKB/TrEMBL:E7BAD4 locus_tag=Y11_04371 product='chromosome partition protein MukE' protein_id=CBY27744.1 transl_table=11
FR729477	GenBank	CDS	458492	462937	+	1	.	codon_start=1 db_xref=GI:318606245 db_xref=UniProtKB/TrEMBL:E7BAD3 locus_tag=Y11_04381 product='chromosome partition protein MukB' protein_id=CBY27743.1 transl_table=11
FR729477	GenBank	CDS	463261	465132	+	1	.	codon_start=1 db_xref=GI:318606244 db_xref=UniProtKB/TrEMBL:E7BAD2 locus_tag=Y11_04391 product='L,D-transpeptidase YcbB' protein_id=CBY27742.1 transl_table=11
FR729477	GenBank	CDS	465392	465940	+	1	.	codon_start=1 db_xref=GI:318606243 db_xref=UniProtKB/TrEMBL:E7BAD1 locus_tag=Y11_04401 product='exported protein' protein_id=CBY27741.1 transl_table=11
FR729477	GenBank	CDS	466111	466845	+	1	.	codon_start=1 db_xref=GI:318606242 db_xref=UniProtKB/TrEMBL:E7BAD0 locus_tag=Y11_04411 product='hypothetical metal-binding enzyme, YcbL homolog' protein_id=CBY27740.1 transl_table=11
FR729477	GenBank	CDS	467144	468673	+	1	.	codon_start=1 db_xref=GI:318606241 db_xref=UniProtKB/TrEMBL:E7BAC9 locus_tag=Y11_04421 product='rtn protein' protein_id=CBY27739.1 transl_table=11
FR729477	GenBank	CDS	468932	470122	+	-1	.	codon_start=1 db_xref=GI:318606240 db_xref=UniProtKB/TrEMBL:E7BAC8 locus_tag=Y11_04431 product='aspartate aminotransferase( EC:2.6.1.1 )' protein_id=CBY27738.1 transl_table=11
FR729477	GenBank	CDS	470378	471493	+	-1	.	codon_start=1 db_xref=GI:318606239 db_xref=UniProtKB/TrEMBL:E7BAC7 locus_tag=Y11_04441 product='putative outer membrane porin C protein' protein_id=CBY27737.1 transl_table=11
FR729477	GenBank	CDS	471792	473192	+	-1	.	EC_number=6.1.1.22 codon_start=1 db_xref=GI:318606238 db_xref=UniProtKB/TrEMBL:E7BAC6 locus_tag=Y11_04451 product='asparaginyl-tRNA synthetase' protein_id=CBY27736.1 transl_table=11
FR729477	GenBank	CDS	473449	474669	+	-1	.	EC_number=2.4.2.11 codon_start=1 db_xref=GI:318606237 db_xref=UniProtKB/TrEMBL:E7BAC5 locus_tag=Y11_04461 product='nicotinate phosphoribosyltransferase' protein_id=CBY27735.1 transl_table=11
FR729477	GenBank	CDS	475248	477863	+	1	.	EC_number=3.4.11.2 codon_start=1 db_xref=GI:318606236 db_xref=UniProtKB/TrEMBL:E7BAC4 locus_tag=Y11_04471 product='membrane alanine aminopeptidase N' protein_id=CBY27734.1 transl_table=11
FR729477	GenBank	CDS	478031	479041	+	1	.	EC_number=1.3.3.1 codon_start=1 db_xref=GI:318606235 db_xref=UniProtKB/TrEMBL:E7BAC3 locus_tag=Y11_04481 product='dihydroorotate dehydrogenase' protein_id=CBY27733.1 transl_table=11
FR729477	GenBank	CDS	479142	479267	+	-1	.	codon_start=1 db_xref=GI:318606234 db_xref=UniProtKB/TrEMBL:E7BAC2 locus_tag=Y11_04491 product='hypothetical protein' protein_id=CBY27732.1 transl_table=11
FR729477	GenBank	CDS	479277	479774	+	1	.	codon_start=1 db_xref=GI:318606233 db_xref=UniProtKB/TrEMBL:E7BAC1 locus_tag=Y11_04501 product='hypothetical protein' protein_id=CBY27731.1 transl_table=11
FR729477	GenBank	CDS	479790	480902	+	-1	.	codon_start=1 db_xref=GI:318606232 db_xref=UniProtKB/TrEMBL:E7BAC0 locus_tag=Y11_04511 product='flavodoxin reductases (ferredoxin-NADPH reductases) family 1' protein_id=CBY27730.1 transl_table=11
FR729477	GenBank	CDS	481002	483122	+	1	.	codon_start=1 db_xref=GI:318606231 db_xref=UniProtKB/TrEMBL:E7BAB9 locus_tag=Y11_04521 product='23s rRNA (guanine-N-2-)-methyltransferase rlmL' protein_id=CBY27729.1 transl_table=11
FR729477	GenBank	CDS	483128	485041	+	1	.	codon_start=1 db_xref=GI:318606230 db_xref=UniProtKB/TrEMBL:E7BAB8 locus_tag=Y11_04531 product='ABC transporter ATP-binding protein uup' protein_id=CBY27728.1 transl_table=11
FR729477	GenBank	CDS	485260	486477	+	1	.	codon_start=1 db_xref=GI:318606229 db_xref=UniProtKB/TrEMBL:E7BAB7 locus_tag=Y11_04541 product='paraquat-inducible protein A' protein_id=CBY27727.1 transl_table=11
FR729477	GenBank	CDS	486464	488116	+	1	.	codon_start=1 db_xref=GI:318606228 db_xref=UniProtKB/TrEMBL:E7BAB6 locus_tag=Y11_04551 product='paraquat-inducible protein B' protein_id=CBY27726.1 transl_table=11
FR729477	GenBank	CDS	488113	488664	+	1	.	codon_start=1 db_xref=GI:318606227 db_xref=UniProtKB/TrEMBL:E7BAB5 locus_tag=Y11_04561 product='putative lipoprotein protein YPO1422' protein_id=CBY27725.1 transl_table=11
FR729477	GenBank	CDS	488942	489109	+	1	.	codon_start=1 db_xref=GI:318606226 db_xref=UniProtKB/TrEMBL:E7BAB4 locus_tag=Y11_04571 product='ribosome modulation factor' protein_id=CBY27724.1 transl_table=11
FR729477	GenBank	CDS	489168	490442	+	-1	.	EC_number=2.3.1.41 codon_start=1 db_xref=GI:318606225 db_xref=UniProtKB/TrEMBL:E7BAB3 locus_tag=Y11_04581 product='3-oxoacyl-acyl carrier protein synthase II' protein_id=CBY27723.1 transl_table=11
FR729477	GenBank	CDS	490442	490984	+	-1	.	codon_start=1 db_xref=GI:318606224 db_xref=UniProtKB/TrEMBL:E7BAB2 locus_tag=Y11_04591 product='transcriptional regulator, HxlR family' protein_id=CBY27722.1 transl_table=11
FR729477	GenBank	CDS	491335	491853	+	-1	.	EC_number=4.2.1.60 codon_start=1 db_xref=GI:318606223 db_xref=UniProtKB/TrEMBL:E7BAB1 locus_tag=Y11_04601 product='3-hydroxydecanoyl-[acyl-carrier-protein] dehydratase' protein_id=CBY27721.1 transl_table=11
FR729477	GenBank	CDS	491922	493544	+	-1	.	codon_start=1 db_xref=GI:318606222 db_xref=UniProtKB/TrEMBL:E7BAB0 locus_tag=Y11_04611 product='putative protease La homolog' protein_id=CBY27720.1 transl_table=11
FR729477	GenBank	CDS	493884	494339	+	1	.	codon_start=1 db_xref=GI:318606221 db_xref=UniProtKB/TrEMBL:E7BAA9 locus_tag=Y11_04621 product='putative dehydrogenase' protein_id=CBY27719.1 transl_table=11
FR729477	GenBank	CDS	494470	495543	+	-1	.	codon_start=1 db_xref=GI:318606220 db_xref=UniProtKB/TrEMBL:E7BAA8 locus_tag=Y11_04631 product='outer membrane protein A precursor' protein_id=CBY27718.1 transl_table=11
FR729477	GenBank	CDS	495901	496407	+	-1	.	codon_start=1 db_xref=GI:318606219 db_xref=UniProtKB/TrEMBL:E7BAA7 locus_tag=Y11_04641 product='cell division inhibitor' protein_id=CBY27717.1 transl_table=11
FR729477	GenBank	CDS	496637	496996	+	1	.	codon_start=1 db_xref=GI:318606218 db_xref=UniProtKB/TrEMBL:E7BAA6 locus_tag=Y11_04651 product='DNA transformation protein TfoX' protein_id=CBY27716.1 transl_table=11
FR729477	GenBank	CDS	496993	497271	+	1	.	codon_start=1 db_xref=GI:318606217 db_xref=UniProtKB/TrEMBL:E7BAA5 locus_tag=Y11_04661 product='DNA transformation protein TfoX' protein_id=CBY27715.1 transl_table=11
FR729477	GenBank	CDS	497308	499443	+	-1	.	codon_start=1 db_xref=GI:318606216 db_xref=UniProtKB/TrEMBL:E7BAA4 locus_tag=Y11_04671 product='putative efflux (PET) family inner membrane protein YccS' protein_id=CBY27714.1 transl_table=11
FR729477	GenBank	CDS	499468	499983	+	-1	.	codon_start=1 db_xref=GI:318606215 db_xref=UniProtKB/TrEMBL:E7BAA3 locus_tag=Y11_04681 product='inner membrane protein YccF' protein_id=CBY27713.1 transl_table=11
FR729477	GenBank	CDS	500115	502169	+	1	.	codon_start=1 db_xref=GI:318606214 db_xref=UniProtKB/TrEMBL:E7BAA2 locus_tag=Y11_04691 product='DNA helicase IV' protein_id=CBY27712.1 transl_table=11
FR729477	GenBank	CDS	502232	502690	+	-1	.	EC_number=4.2.3.3 codon_start=1 db_xref=GI:318606213 db_xref=UniProtKB/TrEMBL:E7BAA1 locus_tag=Y11_04701 product='methylglyoxal synthase' protein_id=CBY27711.1 transl_table=11
FR729477	GenBank	CDS	502894	503577	+	-1	.	codon_start=1 db_xref=GI:318606212 db_xref=UniProtKB/TrEMBL:E7BAA0 locus_tag=Y11_04711 product='upf0319 protein YccT precursor' protein_id=CBY27710.1 transl_table=11
FR729477	GenBank	CDS	503889	504305	+	1	.	codon_start=1 db_xref=GI:318606211 db_xref=UniProtKB/TrEMBL:E7BA99 locus_tag=Y11_04721 product='succinyl-CoA synthetase, alpha subunit-related enzymes' protein_id=CBY27709.1 transl_table=11
FR729477	GenBank	CDS	504388	504705	+	-1	.	codon_start=1 db_xref=GI:318606210 db_xref=UniProtKB/TrEMBL:E7BA98 locus_tag=Y11_04731 product='hemimethylated DNA binding protein YccV' protein_id=CBY27708.1 transl_table=11
FR729477	GenBank	CDS	504768	505952	+	-1	.	codon_start=1 db_xref=GI:318606209 db_xref=UniProtKB/TrEMBL:E7BA97 locus_tag=Y11_04741 product='LSU m5C1962 methyltransferase RlmI' protein_id=CBY27707.1 transl_table=11
FR729477	GenBank	CDS	506208	506417	+	1	.	codon_start=1 db_xref=GI:318606208 db_xref=UniProtKB/TrEMBL:E7BA96 locus_tag=Y11_04751 product='hypothetical protein' protein_id=CBY27706.1 transl_table=11
FR729477	GenBank	CDS	506430	506795	+	1	.	codon_start=1 db_xref=GI:318606207 db_xref=UniProtKB/TrEMBL:E7BA95 locus_tag=Y11_04761 product='sll0939 protein' protein_id=CBY27705.1 transl_table=11
FR729477	GenBank	CDS	506815	507093	+	1	.	EC_number=3.6.1.7 codon_start=1 db_xref=GI:318606206 db_xref=UniProtKB/TrEMBL:E7BA94 locus_tag=Y11_04771 product='acylphosphate phosphohydrolase,putative' protein_id=CBY27704.1 transl_table=11
FR729477	GenBank	CDS	507121	507450	+	-1	.	codon_start=1 db_xref=GI:318606205 db_xref=UniProtKB/TrEMBL:E7BA93 locus_tag=Y11_04781 product='tRNA 2-thiouridine synthesizing protein E' protein_id=CBY27703.1 transl_table=11
FR729477	GenBank	tRNA	507705	507792	+	1	.	locus_tag=Y11_t25250 note='codon recognized: UCA' product=tRNA-Ser
FR729477	GenBank	CDS	507974	508087	+	-1	.	codon_start=1 db_xref=GI:318606204 db_xref=UniProtKB/TrEMBL:E7BA92 locus_tag=Y11_04791 product='hypothetical protein' protein_id=CBY27702.1 transl_table=11
FR729477	GenBank	CDS	508163	509692	+	1	.	EC_number=1.7.2.2 codon_start=1 db_xref=GI:318606203 db_xref=UniProtKB/TrEMBL:E7BA91 locus_tag=Y11_04801 product='cytochrome c552 precursor' protein_id=CBY27701.1 transl_table=11
FR729477	GenBank	CDS	509783	510349	+	1	.	codon_start=1 db_xref=GI:318606202 db_xref=UniProtKB/TrEMBL:E7BA90 locus_tag=Y11_04811 product='cytochrome c-type protein NrfB precursor' protein_id=CBY27700.1 transl_table=11
FR729477	GenBank	CDS	510346	511017	+	1	.	codon_start=1 db_xref=GI:318606201 db_xref=UniProtKB/TrEMBL:E7BA89 locus_tag=Y11_04821 product='nrfc protein' protein_id=CBY27699.1 transl_table=11
FR729477	GenBank	CDS	511014	511979	+	1	.	codon_start=1 db_xref=GI:318606200 db_xref=UniProtKB/TrEMBL:E7BA88 locus_tag=Y11_04831 product='nrfd protein' protein_id=CBY27698.1 transl_table=11
FR729477	GenBank	CDS	511993	513882	+	1	.	codon_start=1 db_xref=GI:318606199 db_xref=UniProtKB/TrEMBL:E7BA87 locus_tag=Y11_04841 product='cytochrome c-type heme lyase subunit nrfE,nitrite reductase complex assembly' protein_id=CBY27697.1 transl_table=11
FR729477	GenBank	CDS	513912	514427	+	1	.	codon_start=1 db_xref=GI:318606198 db_xref=UniProtKB/TrEMBL:E7BA86 locus_tag=Y11_04851 product='putative thiol:disulfide oxidoreductase, nitrite reductase complex assembly' protein_id=CBY27696.1 transl_table=11
FR729477	GenBank	CDS	514424	514834	+	1	.	codon_start=1 db_xref=GI:318606197 db_xref=UniProtKB/TrEMBL:E7BA85 locus_tag=Y11_04861 product='cytochrome c-type heme lyase subunit nrfF,nitrite reductase complex assembly' protein_id=CBY27695.1 transl_table=11
FR729477	GenBank	CDS	514834	515502	+	1	.	codon_start=1 db_xref=GI:318606196 db_xref=UniProtKB/TrEMBL:E7BA84 locus_tag=Y11_04871 product='cytochrome c-type heme lyase subunit nrfG,nitrite reductase complex assembly' protein_id=CBY27694.1 transl_table=11
FR729477	GenBank	CDS	516241	516975	+	1	.	codon_start=1 db_xref=GI:318606195 db_xref=UniProtKB/TrEMBL:E7BA83 locus_tag=Y11_04881 product='quorum-sensing transcriptional activator YpeR' protein_id=CBY27693.1 transl_table=11
FR729477	GenBank	CDS	516968	517612	+	-1	.	codon_start=1 db_xref=GI:318606194 db_xref=UniProtKB/TrEMBL:E7BA82 locus_tag=Y11_04891 product='N-3-oxooctanoyl-L-homoserine lactone synthase @ N-3-oxohexanoyl-L-homoserine lactone synthase' protein_id=CBY27692.1 transl_table=11
FR729477	GenBank	CDS	517910	518281	+	1	.	codon_start=1 db_xref=GI:318606193 db_xref=UniProtKB/TrEMBL:E7BA81 locus_tag=Y11_04901 product='permease of the drug/metabolite transporter (DMT) superfamily' protein_id=CBY27691.1 transl_table=11
FR729477	GenBank	CDS	518259	518843	+	1	.	codon_start=1 db_xref=GI:318606192 db_xref=UniProtKB/TrEMBL:E7BA80 locus_tag=Y11_04911 product='permease of the drug/metabolite transporter (DMT) superfamily' protein_id=CBY27690.1 transl_table=11
FR729477	GenBank	CDS	518954	520681	+	-1	.	codon_start=1 db_xref=GI:318606191 db_xref=UniProtKB/TrEMBL:E7BA79 locus_tag=Y11_04921 product='cell volume regulation protein A' protein_id=CBY27689.1 transl_table=11
FR729477	GenBank	CDS	521144	522193	+	1	.	codon_start=1 db_xref=GI:318606190 db_xref=UniProtKB/TrEMBL:E7BA78 locus_tag=Y11_04931 product=transposase protein_id=CBY27688.1 transl_table=11
FR729477	GenBank	CDS	522721	522966	+	-1	.	codon_start=1 db_xref=GI:318606189 db_xref=UniProtKB/TrEMBL:E7BA77 locus_tag=Y11_04941 product='hypothetical protein' protein_id=CBY27687.1 transl_table=11
FR729477	GenBank	CDS	523177	524316	+	-1	.	codon_start=1 db_xref=GI:318606188 db_xref=UniProtKB/TrEMBL:E7BA76 locus_tag=Y11_04951 product='glucans biosynthesis protein C' protein_id=CBY27686.1 transl_table=11
FR729477	GenBank	CDS	524649	526202	+	1	.	codon_start=1 db_xref=GI:318606187 db_xref=UniProtKB/TrEMBL:E7BA75 locus_tag=Y11_04961 product='glucans biosynthesis protein G precursor' protein_id=CBY27685.1 transl_table=11
FR729477	GenBank	CDS	526240	528777	+	1	.	codon_start=1 db_xref=GI:318606186 db_xref=UniProtKB/TrEMBL:E7BA74 locus_tag=Y11_04971 product='glucans biosynthesis glucosyltransferase H' protein_id=CBY27684.1 transl_table=11
FR729477	GenBank	CDS	529182	530231	+	-1	.	codon_start=1 db_xref=GI:318603999 db_xref=UniProtKB/TrEMBL:E7AYZ3 locus_tag=Y11_04981 product=transposase protein_id=CBY25497.1 transl_table=11
FR729477	GenBank	CDS	530426	531961	+	-1	.	codon_start=1 db_xref=GI:318606184 db_xref=UniProtKB/TrEMBL:E7BA72 locus_tag=Y11_04991 product='di-/tripeptide transporter' protein_id=CBY27682.1 transl_table=11
FR729477	GenBank	CDS	532564	533397	+	-1	.	codon_start=1 db_xref=GI:318606183 db_xref=UniProtKB/TrEMBL:E7BA71 locus_tag=Y11_05001 product='multidrug-efflux transporter, major facilitator superfamily (MFS)' protein_id=CBY27681.1 transl_table=11
FR729477	GenBank	CDS	533995	534429	+	-1	.	codon_start=1 db_xref=GI:318606182 db_xref=UniProtKB/TrEMBL:E7BA70 locus_tag=Y11_05011 product='putative membrane protein' protein_id=CBY27680.1 transl_table=11
FR729477	GenBank	CDS	534950	535072	+	1	.	codon_start=1 db_xref=GI:318606181 db_xref=UniProtKB/TrEMBL:E7BA69 locus_tag=Y11_05021 product='hypothetical protein' protein_id=CBY27679.1 transl_table=11
FR729477	GenBank	CDS	535059	537962	+	-1	.	codon_start=1 db_xref=GI:318606180 db_xref=UniProtKB/TrEMBL:E7BA68 locus_tag=Y11_05031 product='putative insecticidal toxin complex' protein_id=CBY27678.1 transl_table=11
FR729477	GenBank	CDS	538113	539033	+	-1	.	codon_start=1 db_xref=GI:318606179 db_xref=UniProtKB/TrEMBL:E7BA67 locus_tag=Y11_05041 product='lipid A biosynthesis lauroyl acyltransferase' protein_id=CBY27677.1 transl_table=11
FR729477	GenBank	CDS	539289	539873	+	-1	.	codon_start=1 db_xref=GI:318606178 db_xref=UniProtKB/TrEMBL:E7BA66 locus_tag=Y11_05051 product='tetrathionate reductase two-component response regulator' protein_id=CBY27676.1 transl_table=11
FR729477	GenBank	CDS	539851	541611	+	-1	.	codon_start=1 db_xref=GI:318606177 db_xref=UniProtKB/TrEMBL:E7BA65 locus_tag=Y11_05061 product='tetrathionate reductase sensory transduction histidine kinase' protein_id=CBY27675.1 transl_table=11
FR729477	GenBank	CDS	541750	542484	+	1	.	codon_start=1 db_xref=GI:318606176 db_xref=UniProtKB/TrEMBL:E7BA64 locus_tag=Y11_05071 product='tetrathionate reductase subunit B' protein_id=CBY27674.1 transl_table=11
FR729477	GenBank	CDS	542481	543566	+	1	.	codon_start=1 db_xref=GI:318606175 db_xref=UniProtKB/TrEMBL:E7BA63 locus_tag=Y11_05081 product='tetrathionate reductase subunit C' protein_id=CBY27673.1 transl_table=11
FR729477	GenBank	CDS	543559	546642	+	1	.	codon_start=1 db_xref=GI:318606174 db_xref=UniProtKB/TrEMBL:E7BA62 locus_tag=Y11_05091 product='tetrathionate reductase subunit A' protein_id=CBY27672.1 transl_table=11
FR729477	GenBank	CDS	546783	546941	+	1	.	codon_start=1 db_xref=GI:318606173 db_xref=UniProtKB/TrEMBL:E7BA61 locus_tag=Y11_05101 product='putative membrane protein' protein_id=CBY27671.1 transl_table=11
FR729477	GenBank	CDS	547119	548171	+	1	.	codon_start=1 db_xref=GI:318606172 db_xref=UniProtKB/TrEMBL:E7BA60 locus_tag=Y11_05111 product='rhodanese-related sulfurtransferases' protein_id=CBY27670.1 transl_table=11
FR729477	GenBank	CDS	548272	549333	+	1	.	codon_start=1 db_xref=GI:318606171 db_xref=UniProtKB/TrEMBL:E7BA59 locus_tag=Y11_05121 product='putative transport protein' protein_id=CBY27669.1 transl_table=11
FR729477	GenBank	CDS	549413	549526	+	-1	.	codon_start=1 db_xref=GI:318606170 db_xref=UniProtKB/TrEMBL:E7BA58 locus_tag=Y11_05131 product='hypothetical protein' protein_id=CBY27668.1 transl_table=11
FR729477	GenBank	CDS	549844	550428	+	-1	.	codon_start=1 db_xref=GI:318606169 db_xref=UniProtKB/TrEMBL:E7BA57 locus_tag=Y11_05141 product='putative LuxR-family regulatory protein' protein_id=CBY27667.1 transl_table=11
FR729477	GenBank	CDS	550687	551832	+	-1	.	codon_start=1 db_xref=GI:318606168 db_xref=UniProtKB/TrEMBL:E7BA56 locus_tag=Y11_05151 product='N-methyl-L-tryptophan oxidase' protein_id=CBY27666.1 transl_table=11
FR729477	GenBank	CDS	552072	552326	+	-1	.	codon_start=1 db_xref=GI:318606167 db_xref=UniProtKB/TrEMBL:E7BA55 locus_tag=Y11_05161 product='putative cytoplasmic protein' protein_id=CBY27665.1 transl_table=11
FR729477	GenBank	CDS	552689	552934	+	-1	.	codon_start=1 db_xref=GI:318606166 db_xref=UniProtKB/TrEMBL:E7BA54 locus_tag=Y11_05171 product='DNA-damage-inducible protein I' protein_id=CBY27664.1 transl_table=11
FR729477	GenBank	CDS	553051	554097	+	-1	.	EC_number=3.5.2.3 codon_start=1 db_xref=GI:318606165 db_xref=UniProtKB/TrEMBL:E7BA53 locus_tag=Y11_05181 product=dihydroorotase protein_id=CBY27663.1 transl_table=11
FR729477	GenBank	CDS	554324	554611	+	1	.	codon_start=1 db_xref=GI:318606164 db_xref=UniProtKB/TrEMBL:E7BA52 locus_tag=Y11_05191 product='hypothetical protein' protein_id=CBY27662.1 transl_table=11
FR729477	GenBank	CDS	554681	558139	+	-1	.	EC_number=3.1.26.12 codon_start=1 db_xref=GI:318606163 db_xref=UniProtKB/TrEMBL:E7BA51 locus_tag=Y11_05201 product='ribonuclease E' protein_id=CBY27661.1 transl_table=11
FR729477	GenBank	CDS	558726	559685	+	1	.	EC_number=4.2.1.70 codon_start=1 db_xref=GI:318606162 db_xref=UniProtKB/TrEMBL:E7BA50 locus_tag=Y11_05211 product='ribosomal large subunit pseudouridine synthase C; LSU Psi955, Psi2504 and Psi2580' protein_id=CBY27660.1 transl_table=11
FR729477	GenBank	CDS	559726	560307	+	-1	.	codon_start=1 db_xref=GI:318606161 db_xref=UniProtKB/TrEMBL:E7BA49 locus_tag=Y11_05221 product='Maf/YceF/YhdE family protein' protein_id=CBY27659.1 transl_table=11
FR729477	GenBank	CDS	560449	560979	+	1	.	codon_start=1 db_xref=GI:318606160 db_xref=UniProtKB/TrEMBL:E7BA48 locus_tag=Y11_05231 product='protein, clustered with ribosomal protein L32p' protein_id=CBY27658.1 transl_table=11
FR729477	GenBank	CDS	560985	561152	+	1	.	codon_start=1 db_xref=GI:318606159 db_xref=UniProtKB/TrEMBL:E7BA47 locus_tag=Y11_05241 product='LSU ribosomal protein L32p' protein_id=CBY27657.1 transl_table=11
FR729477	GenBank	CDS	561249	562223	+	1	.	codon_start=1 db_xref=GI:318606158 db_xref=UniProtKB/TrEMBL:E7BA46 locus_tag=Y11_05251 product='phosphate:acyl-ACP acyltransferase PlsX' protein_id=CBY27656.1 transl_table=11
FR729477	GenBank	CDS	562275	563183	+	1	.	EC_number=2.3.1.41 codon_start=1 db_xref=GI:318606157 db_xref=UniProtKB/TrEMBL:E7BA45 locus_tag=Y11_05261 product='3-oxoacyl-[acyl-carrier-protein] synthase, KASIII' protein_id=CBY27655.1 transl_table=11
FR729477	GenBank	CDS	563238	564167	+	1	.	EC_number=2.3.1.39 codon_start=1 db_xref=GI:318606156 db_xref=UniProtKB/TrEMBL:E7BA44 locus_tag=Y11_05271 product='malonyl CoA-acyl carrier protein transacylase' protein_id=CBY27654.1 transl_table=11
FR729477	GenBank	CDS	564181	564915	+	1	.	EC_number=1.1.1.100 codon_start=1 db_xref=GI:318606155 db_xref=UniProtKB/TrEMBL:E7BA43 locus_tag=Y11_05281 product='3-oxoacyl-[acyl-carrier protein] reductase' protein_id=CBY27653.1 transl_table=11
FR729477	GenBank	CDS	565069	565305	+	1	.	codon_start=1 db_xref=GI:318606154 db_xref=UniProtKB/TrEMBL:E7BA42 locus_tag=Y11_05291 product='acyl carrier protein' protein_id=CBY27652.1 transl_table=11
FR729477	GenBank	CDS	565436	566638	+	1	.	EC_number=2.3.1.41 codon_start=1 db_xref=GI:318606153 db_xref=UniProtKB/TrEMBL:E7BA41 locus_tag=Y11_05301 product='3-oxoacyl-[acyl-carrier-protein] synthase, KASII' protein_id=CBY27651.1 transl_table=11
FR729477	GenBank	CDS	567053	567877	+	1	.	EC_number=4.1.3.38 codon_start=1 db_xref=GI:318606152 db_xref=UniProtKB/TrEMBL:E7BA40 locus_tag=Y11_05311 product='aminodeoxychorismate lyase' protein_id=CBY27650.1 transl_table=11
FR729477	GenBank	CDS	567939	568964	+	1	.	codon_start=1 db_xref=GI:318606151 db_xref=UniProtKB/TrEMBL:E7BA39 locus_tag=Y11_05321 product='protein YceG like' protein_id=CBY27649.1 transl_table=11
FR729477	GenBank	CDS	568954	569592	+	1	.	EC_number=2.7.4.9 codon_start=1 db_xref=GI:318606150 db_xref=UniProtKB/TrEMBL:E7BA38 locus_tag=Y11_05331 product='thymidylate kinase' protein_id=CBY27648.1 transl_table=11
FR729477	GenBank	CDS	569565	570599	+	1	.	EC_number=2.7.7.7 codon_start=1 db_xref=GI:318606149 db_xref=UniProtKB/TrEMBL:E7BA37 locus_tag=Y11_05341 product='DNA polymerase III delta prime subunit' protein_id=CBY27647.1 transl_table=11
FR729477	GenBank	CDS	570614	571423	+	1	.	codon_start=1 db_xref=GI:318606148 db_xref=UniProtKB/TrEMBL:E7BA36 locus_tag=Y11_05351 product='putative deoxyribonuclease YcfH' protein_id=CBY27646.1 transl_table=11
FR729477	GenBank	CDS	571731	573164	+	1	.	EC_number=2.7.1.69 codon_start=1 db_xref=GI:318606147 db_xref=UniProtKB/TrEMBL:E7BA35 locus_tag=Y11_05361 product='PTS system, glucose-specific IIB component; PTS system, glucose-specific IIC component' protein_id=CBY27645.1 transl_table=11
FR729477	GenBank	CDS	573264	574181	+	-1	.	codon_start=1 db_xref=GI:318606146 db_xref=UniProtKB/TrEMBL:E7BA34 locus_tag=Y11_05371 product='hypothetical protein' protein_id=CBY27644.1 transl_table=11
FR729477	GenBank	CDS	574162	576297	+	-1	.	codon_start=1 db_xref=GI:318606145 db_xref=UniProtKB/TrEMBL:E7BA33 locus_tag=Y11_05381 product='putative microcin H47 secretion ATP-binding protein mchF' protein_id=CBY27643.1 transl_table=11
FR729477	GenBank	CDS	576294	577577	+	-1	.	codon_start=1 db_xref=GI:318606144 db_xref=UniProtKB/TrEMBL:E7BA32 locus_tag=Y11_05391 product='putative microcin H47 secretion ATP-binding protein mchF' protein_id=CBY27642.1 transl_table=11
FR729477	GenBank	CDS	577611	578795	+	-1	.	codon_start=1 db_xref=GI:318606143 db_xref=UniProtKB/TrEMBL:E7BA31 locus_tag=Y11_05401 product='galns arylsulfatase regulator (Fe-S oxidoreductase)' protein_id=CBY27641.1 transl_table=11
FR729477	GenBank	CDS	578883	579044	+	-1	.	codon_start=1 db_xref=GI:318606142 db_xref=UniProtKB/TrEMBL:E7BA30 locus_tag=Y11_05411 product='hypothetical protein' protein_id=CBY27640.1 transl_table=11
FR729477	GenBank	CDS	579438	581228	+	-1	.	codon_start=1 db_xref=GI:318606141 db_xref=UniProtKB/TrEMBL:E7BA29 locus_tag=Y11_05421 product='putative transport protein' protein_id=CBY27639.1 transl_table=11
FR729477	GenBank	CDS	581376	582197	+	1	.	EC_number=1.1.1.25 codon_start=1 db_xref=GI:318606140 db_xref=UniProtKB/TrEMBL:E7BA28 locus_tag=Y11_05431 product='shikimate 5-dehydrogenase I gamma' protein_id=CBY27638.1 transl_table=11
FR729477	GenBank	CDS	582273	582626	+	1	.	EC_number=3.6.1.17 codon_start=1 db_xref=GI:318606139 db_xref=UniProtKB/TrEMBL:E7BA27 locus_tag=Y11_05441 product='bis(5'-nucleosyl)-tetraphosphatase (asymmetrical)' protein_id=CBY27637.1 transl_table=11
FR729477	GenBank	CDS	582663	583052	+	1	.	codon_start=1 db_xref=GI:318606138 db_xref=UniProtKB/TrEMBL:E7BA26 locus_tag=Y11_05451 product='ycfl protein: an outer membrane lipoprotein that is part of a salvage cluster' protein_id=CBY27636.1 transl_table=11
FR729477	GenBank	CDS	583123	583704	+	1	.	codon_start=1 db_xref=GI:318606137 db_xref=UniProtKB/TrEMBL:E7BA25 locus_tag=Y11_05461 product='lipoprotein YcfM, part of a salvage pathway of unknown substrate' protein_id=CBY27635.1 transl_table=11
FR729477	GenBank	CDS	583745	584605	+	1	.	EC_number=2.7.1.156 EC_number=2.7.1.89 codon_start=1 db_xref=GI:318606136 db_xref=UniProtKB/TrEMBL:E7BA24 locus_tag=Y11_05471 product='thiamine kinase @ Adenosylcobinamide kinase' protein_id=CBY27634.1 transl_table=11
FR729477	GenBank	CDS	584640	585653	+	1	.	EC_number=3.2.1.52 codon_start=1 db_xref=GI:318606135 db_xref=UniProtKB/TrEMBL:E7BA23 locus_tag=Y11_05481 product='beta N-acetyl-glucosaminidase' protein_id=CBY27633.1 transl_table=11
FR729477	GenBank	CDS	585656	586198	+	1	.	codon_start=1 db_xref=GI:318606134 db_xref=UniProtKB/TrEMBL:E7BA22 locus_tag=Y11_05491 product='ycfp protein: probably an esterase that is part of a salvage cluster' protein_id=CBY27632.1 transl_table=11
FR729477	GenBank	CDS	586577	587881	+	1	.	EC_number=1.6.99.3 codon_start=1 db_xref=GI:318606133 db_xref=UniProtKB/TrEMBL:E7BA21 locus_tag=Y11_05501 product='NADH dehydrogenase' protein_id=CBY27631.1 transl_table=11
FR729477	GenBank	CDS	588262	588801	+	1	.	codon_start=1 db_xref=GI:318606132 db_xref=UniProtKB/TrEMBL:E7BA20 locus_tag=Y11_05511 product='putative exported protein' protein_id=CBY27630.1 transl_table=11
FR729477	GenBank	CDS	588940	592386	+	-1	.	codon_start=1 db_xref=GI:318606131 db_xref=UniProtKB/TrEMBL:E7BA19 locus_tag=Y11_05521 product='transcription-repair coupling factor' protein_id=CBY27629.1 transl_table=11
FR729477	GenBank	CDS	592648	593850	+	1	.	codon_start=1 db_xref=GI:318606130 db_xref=UniProtKB/TrEMBL:E7BA18 locus_tag=Y11_05531 product='lipoprotein releasing system transmembrane protein LolC' protein_id=CBY27628.1 transl_table=11
FR729477	GenBank	CDS	593843	594547	+	1	.	codon_start=1 db_xref=GI:318606129 db_xref=UniProtKB/TrEMBL:E7BA17 locus_tag=Y11_05541 product='lipoprotein releasing system ATP-binding protein LolD' protein_id=CBY27627.1 transl_table=11
FR729477	GenBank	CDS	594547	595806	+	1	.	codon_start=1 db_xref=GI:318606128 db_xref=UniProtKB/TrEMBL:E7BA16 locus_tag=Y11_05551 product='lipoprotein releasing system transmembrane protein LolE' protein_id=CBY27626.1 transl_table=11
FR729477	GenBank	CDS	596114	597028	+	1	.	codon_start=1 db_xref=GI:318606127 db_xref=UniProtKB/TrEMBL:E7BA15 locus_tag=Y11_05561 product='latent glucokinase ycfX' protein_id=CBY27625.1 transl_table=11
FR729477	GenBank	CDS	597089	597925	+	1	.	codon_start=1 db_xref=GI:318606126 db_xref=UniProtKB/TrEMBL:E7BA14 locus_tag=Y11_05571 product='NAD-dependent protein deacetylase of SIR2 family' protein_id=CBY27624.1 transl_table=11
FR729477	GenBank	CDS	598095	599330	+	1	.	EC_number=3.4.11.4 codon_start=1 db_xref=GI:318606125 db_xref=UniProtKB/TrEMBL:E7BA13 locus_tag=Y11_05581 product='tripeptide aminopeptidase' protein_id=CBY27623.1 transl_table=11
FR729477	GenBank	CDS	599543	600664	+	-1	.	codon_start=1 db_xref=GI:318606124 db_xref=UniProtKB/TrEMBL:E7BA12 locus_tag=Y11_05591 product='hypothetical protein' protein_id=CBY27622.1 transl_table=11
FR729477	GenBank	CDS	600746	602110	+	-1	.	EC_number=2.7.13.3 codon_start=1 db_xref=GI:318606123 db_xref=UniProtKB/TrEMBL:E7BA11 locus_tag=Y11_05601 product='sensor protein PhoQ' protein_id=CBY27621.1 transl_table=11
FR729477	GenBank	CDS	602209	602880	+	-1	.	codon_start=1 db_xref=GI:318606122 db_xref=UniProtKB/TrEMBL:E7BA10 locus_tag=Y11_05611 product='transcriptional regulatory protein PhoP' protein_id=CBY27620.1 transl_table=11
FR729477	GenBank	CDS	602952	603575	+	-1	.	codon_start=1 db_xref=GI:318606121 db_xref=UniProtKB/TrEMBL:E7BA09 locus_tag=Y11_05621 product='putative lipoprotein' protein_id=CBY27619.1 transl_table=11
FR729477	GenBank	CDS	603730	605100	+	-1	.	EC_number=4.3.2.2 codon_start=1 db_xref=GI:318606120 db_xref=UniProtKB/TrEMBL:E7BA08 locus_tag=Y11_05631 product='adenylosuccinate lyase' protein_id=CBY27618.1 transl_table=11
FR729477	GenBank	CDS	605126	605752	+	-1	.	codon_start=1 db_xref=GI:318606119 db_xref=UniProtKB/TrEMBL:E7BA07 locus_tag=Y11_05641 product='A protein of unknown function perhaps involved in purine metabolism' protein_id=CBY27617.1 transl_table=11
FR729477	GenBank	CDS	605883	607004	+	-1	.	EC_number=2.1.1.61 codon_start=1 db_xref=GI:318606118 db_xref=UniProtKB/TrEMBL:E7BA06 locus_tag=Y11_05651 product='tRNA (5-methylaminomethyl-2-thiouridylate)-methyltransferase' protein_id=CBY27616.1 transl_table=11
FR729477	GenBank	CDS	607190	607636	+	-1	.	codon_start=1 db_xref=GI:318606117 db_xref=UniProtKB/TrEMBL:E7BA05 locus_tag=Y11_05661 product='nudix-like NDP and NTP phosphohydrolase YmfB' protein_id=CBY27615.1 transl_table=11
FR729477	GenBank	CDS	607629	608255	+	-1	.	EC_number=4.2.1.70 codon_start=1 db_xref=GI:318606116 db_xref=UniProtKB/TrEMBL:E7BA04 locus_tag=Y11_05671 product='ribosomal large subunit pseudouridine synthase E; LSU Psi2457' protein_id=CBY27614.1 transl_table=11
FR729477	GenBank	CDS	608386	609639	+	1	.	EC_number=1.1.1.42 codon_start=1 db_xref=GI:318606115 db_xref=UniProtKB/TrEMBL:E7BA03 locus_tag=Y11_05681 product='isocitrate dehydrogenase [NADP]' protein_id=CBY27613.1 transl_table=11
FR729477	GenBank	CDS	609872	610063	+	-1	.	codon_start=1 db_xref=GI:318606114 db_xref=UniProtKB/TrEMBL:E7BA02 locus_tag=Y11_05691 product='hypothetical protein' protein_id=CBY27612.1 transl_table=11
FR729477	GenBank	CDS	610220	610459	+	-1	.	codon_start=1 db_xref=GI:318606113 db_xref=UniProtKB/TrEMBL:E7BA01 locus_tag=Y11_05701 product='transposase for IS1668' protein_id=CBY27611.1 transl_table=11
FR729477	GenBank	CDS	610651	610947	+	-1	.	codon_start=1 db_xref=GI:318606112 db_xref=UniProtKB/TrEMBL:E7BA00 locus_tag=Y11_05711 product='transposase for IS1668' protein_id=CBY27610.1 transl_table=11
FR729477	GenBank	CDS	611319	611801	+	1	.	codon_start=1 db_xref=GI:318606111 db_xref=UniProtKB/TrEMBL:E7B9Z9 locus_tag=Y11_05721 product='putative prophage terminase small subunit' protein_id=CBY27609.1 transl_table=11
FR729477	GenBank	CDS	612208	612333	+	1	.	codon_start=1 db_xref=GI:318606110 db_xref=UniProtKB/TrEMBL:E7B9Z8 locus_tag=Y11_05731 product='ISsod5, transposase' protein_id=CBY27608.1 transl_table=11
FR729477	GenBank	CDS	612760	613719	+	-1	.	codon_start=1 db_xref=GI:318606109 db_xref=UniProtKB/TrEMBL:E7B9Z7 locus_tag=Y11_05741 product='putative outer membrane protein' protein_id=CBY27607.1 transl_table=11
FR729477	GenBank	CDS	614241	614405	+	1	.	EC_number=1.1.1.42 codon_start=1 db_xref=GI:318606108 db_xref=UniProtKB/TrEMBL:E7B9Z6 locus_tag=Y11_05751 product='isocitrate dehydrogenase [NADP]' protein_id=CBY27606.1 transl_table=11
FR729477	GenBank	CDS	614936	615796	+	1	.	codon_start=1 db_xref=GI:318606107 db_xref=UniProtKB/TrEMBL:E7B9Z5 locus_tag=Y11_05761 product='hypothetical protein' protein_id=CBY27605.1 transl_table=11
FR729477	GenBank	CDS	615930	617168	+	1	.	codon_start=1 db_xref=GI:318606106 db_xref=UniProtKB/TrEMBL:E7B9Z4 locus_tag=Y11_05771 product='putative O-antigen biosynthesis protein precursor' protein_id=CBY27604.1 transl_table=11
FR729477	GenBank	CDS	617242	617418	+	-1	.	codon_start=1 db_xref=GI:318606105 db_xref=UniProtKB/TrEMBL:E7B9Z3 locus_tag=Y11_05781 product='hypothetical protein' protein_id=CBY27603.1 transl_table=11
FR729477	GenBank	CDS	617675	618916	+	1	.	codon_start=1 db_xref=GI:318606104 db_xref=UniProtKB/TrEMBL:E7B9Z2 locus_tag=Y11_05791 product='sucrose permease, major facilitator superfamily' protein_id=CBY27602.1 transl_table=11
FR729477	GenBank	CDS	618922	620391	+	1	.	EC_number=3.2.1.26 codon_start=1 db_xref=GI:318606103 db_xref=UniProtKB/TrEMBL:E7B9Z1 locus_tag=Y11_05801 product='sucrose-6-phosphate hydrolase' protein_id=CBY27601.1 transl_table=11
FR729477	GenBank	CDS	620394	621389	+	-1	.	codon_start=1 db_xref=GI:318606102 db_xref=UniProtKB/TrEMBL:E7B9Z0 locus_tag=Y11_05811 product='sucrose specific transcriptional regulator CscR,LacI family' protein_id=CBY27600.1 transl_table=11
FR729477	GenBank	CDS	621520	621780	+	-1	.	codon_start=1 db_xref=GI:318606101 db_xref=UniProtKB/TrEMBL:E7B9Y9 locus_tag=Y11_05821 product='hypothetical protein' protein_id=CBY27599.1 transl_table=11
FR729477	GenBank	CDS	621953	623512	+	-1	.	codon_start=1 db_xref=GI:318606100 db_xref=UniProtKB/TrEMBL:E7B9Y8 locus_tag=Y11_05831 product='aerotaxis sensor receptor protein' protein_id=CBY27598.1 transl_table=11
FR729477	GenBank	CDS	624085	625203	+	-1	.	codon_start=1 db_xref=GI:318606099 db_xref=UniProtKB/TrEMBL:E7B9Y7 locus_tag=Y11_05841 product='error-prone, lesion bypass DNA polymerase V (UmuC)' protein_id=CBY27597.1 transl_table=11
FR729477	GenBank	CDS	625353	625709	+	-1	.	codon_start=1 db_xref=GI:318606098 db_xref=UniProtKB/TrEMBL:E7B9Y6 locus_tag=Y11_05851 product='error-prone repair protein UmuD' protein_id=CBY27596.1 transl_table=11
FR729477	GenBank	CDS	626002	626190	+	-1	.	codon_start=1 db_xref=GI:318606097 db_xref=UniProtKB/TrEMBL:E7B9Y5 locus_tag=Y11_05861 product='hypothetical protein' protein_id=CBY27595.1 transl_table=11
FR729477	GenBank	CDS	626802	628127	+	1	.	EC_number=2.5.1.49 EC_number=2.5.1.48 codon_start=1 db_xref=GI:318606096 db_xref=UniProtKB/TrEMBL:E7B9Y4 locus_tag=Y11_05871 product='O-acetylhomoserine sulfhydrylase; O-succinylhomoserine sulfhydrylase' protein_id=CBY27594.1 transl_table=11
FR729477	GenBank	CDS	628190	629047	+	-1	.	codon_start=1 db_xref=GI:318606095 db_xref=UniProtKB/TrEMBL:E7B9Y3 locus_tag=Y11_05881 product='nadph:quinone oxidoreductase 2; possible protective/detoxification role' protein_id=CBY27593.1 transl_table=11
FR729477	GenBank	CDS	629317	629721	+	1	.	codon_start=1 db_xref=GI:318606094 db_xref=UniProtKB/TrEMBL:E7B9Y2 locus_tag=Y11_05891 product='redox-sensing transcriptional regulator QorR' protein_id=CBY27592.1 transl_table=11
FR729477	GenBank	CDS	629785	630069	+	-1	.	codon_start=1 db_xref=GI:318606093 db_xref=UniProtKB/TrEMBL:E7B9Y1 locus_tag=Y11_05901 product='hypothetical protein' protein_id=CBY27591.1 transl_table=11
FR729477	GenBank	CDS	630296	630454	+	1	.	codon_start=1 db_xref=GI:318606092 db_xref=UniProtKB/TrEMBL:E7B9Y0 locus_tag=Y11_05911 product='hypothetical protein' protein_id=CBY27590.1 transl_table=11
FR729477	GenBank	CDS	630665	630871	+	1	.	codon_start=1 db_xref=GI:318606091 db_xref=UniProtKB/TrEMBL:E7B9X9 locus_tag=Y11_05921 product='hypothetical protein' protein_id=CBY27589.1 transl_table=11
FR729477	GenBank	CDS	631029	631301	+	1	.	codon_start=1 db_xref=GI:318606090 db_xref=UniProtKB/TrEMBL:E7B9X8 locus_tag=Y11_05931 product='hypothetical protein' protein_id=CBY27588.1 transl_table=11
FR729477	GenBank	CDS	631371	632285	+	-1	.	codon_start=1 db_xref=GI:318606089 db_xref=UniProtKB/TrEMBL:E7B9X7 locus_tag=Y11_05941 product='permease of the drug/metabolite transporter (DMT) superfamily' protein_id=CBY27587.1 transl_table=11
FR729477	GenBank	CDS	632284	632430	+	1	.	codon_start=1 db_xref=GI:318606088 db_xref=UniProtKB/TrEMBL:E7B9X6 locus_tag=Y11_05951 product='hypothetical protein' protein_id=CBY27586.1 transl_table=11
FR729477	GenBank	CDS	632468	633343	+	1	.	codon_start=1 db_xref=GI:318606087 db_xref=UniProtKB/TrEMBL:E7B9X5 locus_tag=Y11_05961 product='transcriptional regulator, AraC family' protein_id=CBY27585.1 transl_table=11
FR729477	GenBank	CDS	633367	633789	+	-1	.	codon_start=1 db_xref=GI:318606086 db_xref=UniProtKB/TrEMBL:E7B9X4 locus_tag=Y11_05971 product='putative periplasmic protein' protein_id=CBY27584.1 transl_table=11
FR729477	GenBank	CDS	633835	634146	+	-1	.	codon_start=1 db_xref=GI:318606085 db_xref=UniProtKB/TrEMBL:E7B9X3 locus_tag=Y11_05981 product='protein hdeB precursor' protein_id=CBY27583.1 transl_table=11
FR729477	GenBank	CDS	634417	634674	+	-1	.	codon_start=1 db_xref=GI:318606084 db_xref=UniProtKB/TrEMBL:E7B9X2 locus_tag=Y11_05991 product='hypothetical protein' protein_id=CBY27582.1 transl_table=11
FR729477	GenBank	CDS	634930	636333	+	1	.	codon_start=1 db_xref=GI:318606083 db_xref=UniProtKB/TrEMBL:E7B9X1 locus_tag=Y11_06001 product='hypothetical protein' protein_id=CBY27581.1 transl_table=11
FR729477	GenBank	CDS	637019	637972	+	1	.	codon_start=1 db_xref=GI:318606082 db_xref=UniProtKB/TrEMBL:E7B9X0 locus_tag=Y11_06011 product='cytolethal distending toxin subunit B' protein_id=CBY27580.1 transl_table=11
FR729477	GenBank	CDS	638098	638946	+	-1	.	codon_start=1 db_xref=GI:318606081 db_xref=UniProtKB/TrEMBL:E7B9W9 locus_tag=Y11_06021 product='hypothetical protein' protein_id=CBY27579.1 transl_table=11
FR729477	GenBank	CDS	639049	640767	+	-1	.	codon_start=1 db_xref=GI:318606080 db_xref=UniProtKB/TrEMBL:E7B9W8 locus_tag=Y11_06031 product='lipid A export ATP-binding/permease protein MsbA' protein_id=CBY27578.1 transl_table=11
FR729477	GenBank	CDS	640967	641386	+	1	.	codon_start=1 db_xref=GI:318606079 db_xref=UniProtKB/TrEMBL:E7B9W7 locus_tag=Y11_06041 product=acetyltransferase protein_id=CBY27577.1 transl_table=11
FR729477	GenBank	CDS	641455	641568	+	-1	.	codon_start=1 db_xref=GI:318606078 db_xref=UniProtKB/TrEMBL:E7B9W6 locus_tag=Y11_06051 product='hypothetical protein' protein_id=CBY27576.1 transl_table=11
FR729477	GenBank	CDS	641654	643156	+	1	.	codon_start=1 db_xref=GI:318606077 db_xref=UniProtKB/TrEMBL:E7B9W5 locus_tag=Y11_06061 product='arginine/ornithine antiporter ArcD' protein_id=CBY27575.1 transl_table=11
FR729477	GenBank	CDS	643592	643756	+	1	.	codon_start=1 db_xref=GI:318606076 db_xref=UniProtKB/TrEMBL:E7B9W4 locus_tag=Y11_06071 product='putative membrane protein' protein_id=CBY27574.1 transl_table=11
FR729477	GenBank	CDS	643815	644081	+	-1	.	codon_start=1 db_xref=GI:318606075 db_xref=UniProtKB/TrEMBL:E7B9W3 locus_tag=Y11_06081 product='regulatory protein soxS' protein_id=CBY27573.1 transl_table=11
FR729477	GenBank	CDS	644440	644553	+	1	.	codon_start=1 db_xref=GI:318606074 db_xref=UniProtKB/TrEMBL:E7B9W2 locus_tag=Y11_06091 product='hypothetical protein' protein_id=CBY27572.1 transl_table=11
FR729477	GenBank	CDS	644869	645108	+	1	.	codon_start=1 db_xref=GI:318606073 db_xref=UniProtKB/TrEMBL:E7B9W1 locus_tag=Y11_06101 product='hypothetical protein' protein_id=CBY27571.1 transl_table=11
FR729477	GenBank	CDS	645201	645434	+	-1	.	codon_start=1 db_xref=GI:318606072 db_xref=UniProtKB/TrEMBL:E7B9W0 locus_tag=Y11_06111 product='putative membrane protein precursor' protein_id=CBY27570.1 transl_table=11
FR729477	GenBank	CDS	645680	645823	+	1	.	codon_start=1 db_xref=GI:318606071 db_xref=UniProtKB/TrEMBL:E7B9V9 locus_tag=Y11_06121 product='hypothetical protein' protein_id=CBY27569.1 transl_table=11
FR729477	GenBank	CDS	645973	646248	+	1	.	codon_start=1 db_xref=GI:318606070 db_xref=UniProtKB/TrEMBL:E7B9V8 locus_tag=Y11_06131 product='putative exported protein precursor' protein_id=CBY27568.1 transl_table=11
FR729477	GenBank	CDS	646450	646749	+	1	.	codon_start=1 db_xref=GI:318606069 db_xref=UniProtKB/TrEMBL:E7B9V7 locus_tag=Y11_06141 product='hypothetical protein' protein_id=CBY27567.1 transl_table=11
FR729477	GenBank	CDS	646832	647101	+	1	.	codon_start=1 db_xref=GI:318606068 db_xref=UniProtKB/TrEMBL:E7B9V6 locus_tag=Y11_06151 product='hypothetical protein' protein_id=CBY27566.1 transl_table=11
FR729477	GenBank	CDS	647293	648684	+	1	.	codon_start=1 db_xref=GI:318606067 db_xref=UniProtKB/TrEMBL:E7B9V5 locus_tag=Y11_06161 product='aromatic amino acid transport protein AroP' protein_id=CBY27565.1 transl_table=11
FR729477	GenBank	CDS	648925	649539	+	-1	.	codon_start=1 db_xref=GI:318606066 db_xref=UniProtKB/TrEMBL:E7B9V4 locus_tag=Y11_06171 product='lipid A acylation protein PagP,palmitoyltransferase' protein_id=CBY27564.1 transl_table=11
FR729477	GenBank	CDS	650537	650653	+	1	.	codon_start=1 db_xref=GI:318606065 db_xref=UniProtKB/TrEMBL:E7B9V3 locus_tag=Y11_06181 product='hypothetical protein' protein_id=CBY27563.1 transl_table=11
FR729477	GenBank	CDS	650983	651702	+	-1	.	codon_start=1 db_xref=GI:318606064 db_xref=UniProtKB/TrEMBL:E7B9V2 locus_tag=Y11_06191 product='inner membrane protein' protein_id=CBY27562.1 transl_table=11
FR729477	GenBank	CDS	651904	652737	+	1	.	EC_number=2.4.1.129 codon_start=1 db_xref=GI:318606063 db_xref=UniProtKB/TrEMBL:E7B9V1 locus_tag=Y11_06201 product='cell division protein FtsI [Peptidoglycan synthetase]' protein_id=CBY27561.1 transl_table=11
FR729477	GenBank	CDS	652817	653614	+	1	.	EC_number=2.4.1.129 codon_start=1 db_xref=GI:318606062 db_xref=UniProtKB/TrEMBL:E7B9V0 locus_tag=Y11_06211 product='cell division protein FtsI [Peptidoglycan synthetase]' protein_id=CBY27560.1 transl_table=11
FR729477	GenBank	CDS	653732	654592	+	1	.	EC_number=2.1.1.51 codon_start=1 db_xref=GI:318606061 db_xref=UniProtKB/TrEMBL:E7B9U9 locus_tag=Y11_06221 product='ribosomal RNA large subunit methyltransferase A' protein_id=CBY27559.1 transl_table=11
FR729477	GenBank	CDS	654754	655032	+	-1	.	codon_start=1 db_xref=GI:318606060 db_xref=UniProtKB/TrEMBL:E7B9U8 locus_tag=Y11_06231 product='hypothetical protein' protein_id=CBY27558.1 transl_table=11
FR729477	GenBank	CDS	655200	657281	+	-1	.	codon_start=1 db_xref=GI:318606059 db_xref=UniProtKB/TrEMBL:E7B9U7 locus_tag=Y11_06241 product='hypothetical protein' protein_id=CBY27557.1 transl_table=11
FR729477	GenBank	CDS	657866	660145	+	1	.	codon_start=1 db_xref=GI:318606058 db_xref=UniProtKB/TrEMBL:E7B9U6 locus_tag=Y11_06251 product='ferrichrome-iron receptor' protein_id=CBY27556.1 transl_table=11
FR729477	GenBank	CDS	660475	661044	+	-1	.	codon_start=1 db_xref=GI:318606057 db_xref=UniProtKB/TrEMBL:E7B9U5 locus_tag=Y11_06261 product='putative membrane protein' protein_id=CBY27555.1 transl_table=11
FR729477	GenBank	CDS	661485	661946	+	-1	.	codon_start=1 db_xref=GI:318606056 db_xref=UniProtKB/TrEMBL:E7B9U4 locus_tag=Y11_06271 product='hypothetical protein' protein_id=CBY27554.1 transl_table=11
FR729477	GenBank	CDS	662010	662873	+	-1	.	EC_number=2.7.1.69 codon_start=1 db_xref=GI:318606055 db_xref=UniProtKB/TrEMBL:E7B9U3 locus_tag=Y11_06281 product='PTS system, mannose-specific IID component' protein_id=CBY27553.1 transl_table=11
FR729477	GenBank	CDS	662889	663686	+	-1	.	EC_number=2.7.1.69 codon_start=1 db_xref=GI:318606054 db_xref=UniProtKB/TrEMBL:E7B9U2 locus_tag=Y11_06291 product='PTS system, mannose-specific IIC component' protein_id=CBY27552.1 transl_table=11
FR729477	GenBank	CDS	663904	664869	+	-1	.	EC_number=2.7.1.69 codon_start=1 db_xref=GI:318606053 db_xref=UniProtKB/TrEMBL:E7B9U1 locus_tag=Y11_06301 product='PTS system, mannose-specific IIA component; PTS system, mannose-specific IIB component' protein_id=CBY27551.1 transl_table=11
FR729477	GenBank	CDS	665278	665415	+	1	.	codon_start=1 db_xref=GI:318606052 db_xref=UniProtKB/TrEMBL:E7B9U0 locus_tag=Y11_06311 product='hypothetical protein' protein_id=CBY27550.1 transl_table=11
FR729477	GenBank	CDS	665651	667183	+	1	.	codon_start=1 db_xref=GI:318606051 db_xref=UniProtKB/TrEMBL:E7B9T9 locus_tag=Y11_06321 product='putative inner membrane protein' protein_id=CBY27549.1 transl_table=11
FR729477	GenBank	CDS	667635	667754	+	1	.	codon_start=1 db_xref=GI:318606050 db_xref=UniProtKB/TrEMBL:E7B9T8 locus_tag=Y11_06331 product='hypothetical protein' protein_id=CBY27548.1 transl_table=11
FR729477	GenBank	CDS	668286	669650	+	-1	.	codon_start=1 db_xref=GI:318606049 db_xref=UniProtKB/TrEMBL:E7B9T7 locus_tag=Y11_06341 product='L-serine dehydratase' protein_id=CBY27547.1 transl_table=11
FR729477	GenBank	CDS	669949	670074	+	-1	.	codon_start=1 db_xref=GI:318606048 db_xref=UniProtKB/TrEMBL:E7B9T6 locus_tag=Y11_06351 product='hypothetical protein' protein_id=CBY27546.1 transl_table=11
FR729477	GenBank	CDS	670103	670690	+	-1	.	codon_start=1 db_xref=GI:318606047 db_xref=UniProtKB/TrEMBL:E7B9T5 locus_tag=Y11_06361 product='hypothetical nudix hydrolase YeaB' protein_id=CBY27545.1 transl_table=11
FR729477	GenBank	CDS	670703	672073	+	-1	.	EC_number=2.6.1.85 codon_start=1 db_xref=GI:318606046 db_xref=UniProtKB/TrEMBL:E7B9T4 locus_tag=Y11_06371 product='para-aminobenzoate synthase, aminase component' protein_id=CBY27544.1 transl_table=11
FR729477	GenBank	CDS	672256	672513	+	1	.	codon_start=1 db_xref=GI:318606045 db_xref=UniProtKB/TrEMBL:E7B9T3 locus_tag=Y11_06381 product='hypothetical protein' protein_id=CBY27543.1 transl_table=11
FR729477	GenBank	CDS	672581	673762	+	-1	.	codon_start=1 db_xref=GI:318606044 db_xref=UniProtKB/TrEMBL:E7B9T2 locus_tag=Y11_06391 product='phosphoribosylglycinamide formyltransferase 2' protein_id=CBY27542.1 transl_table=11
FR729477	GenBank	CDS	674016	675398	+	1	.	codon_start=1 db_xref=GI:318606043 db_xref=UniProtKB/TrEMBL:E7B9T1 locus_tag=Y11_06401 product='ATP-dependent RNA helicase DbpA' protein_id=CBY27541.1 transl_table=11
FR729477	GenBank	CDS	675494	675814	+	1	.	codon_start=1 db_xref=GI:318606042 db_xref=UniProtKB/TrEMBL:E7B9N2 locus_tag=Y11_06411 product='DNA damage-inducible gene in SOS regulon,dependent on cyclic AMP and H-NS' protein_id=CBY27540.1 transl_table=11
FR729477	GenBank	CDS	675854	676162	+	1	.	codon_start=1 db_xref=GI:318606041 db_xref=UniProtKB/TrEMBL:E7B9N1 locus_tag=Y11_06421 product='hypothetical protein' protein_id=CBY27539.1 transl_table=11
FR729477	GenBank	CDS	676349	676624	+	1	.	codon_start=1 db_xref=GI:318606040 db_xref=UniProtKB/TrEMBL:E7B9N0 locus_tag=Y11_06431 product='putative exported protein' protein_id=CBY27538.1 transl_table=11
FR729477	GenBank	CDS	676814	678868	+	1	.	EC_number=3.4.21.83 codon_start=1 db_xref=GI:318606039 db_xref=UniProtKB/TrEMBL:E7B9M9 locus_tag=Y11_06441 product='protease II' protein_id=CBY27537.1 transl_table=11
FR729477	GenBank	CDS	678880	679542	+	-1	.	codon_start=1 db_xref=GI:318606038 db_xref=UniProtKB/TrEMBL:E7B9M8 locus_tag=Y11_06451 product='exodeoxyribonuclease X' protein_id=CBY27536.1 transl_table=11
FR729477	GenBank	CDS	679627	679740	+	-1	.	codon_start=1 db_xref=GI:318606037 db_xref=UniProtKB/TrEMBL:E7B9M7 locus_tag=Y11_06461 product='hypothetical protein' protein_id=CBY27535.1 transl_table=11
FR729477	GenBank	CDS	680052	681008	+	1	.	EC_number=3.4.11.5 codon_start=1 db_xref=GI:318606036 db_xref=UniProtKB/TrEMBL:E7B9M6 locus_tag=Y11_06471 product='proline iminopeptidase' protein_id=CBY27534.1 transl_table=11
FR729477	GenBank	CDS	681058	681291	+	-1	.	EC_number=2.7.7.7 codon_start=1 db_xref=GI:318606035 db_xref=UniProtKB/TrEMBL:E7B9M5 locus_tag=Y11_06481 product='DNA polymerase III theta subunit' protein_id=CBY27533.1 transl_table=11
FR729477	GenBank	CDS	681674	682183	+	1	.	codon_start=1 db_xref=GI:318606034 db_xref=UniProtKB/TrEMBL:E7B9M4 locus_tag=Y11_06491 product='ferritin-like protein 2' protein_id=CBY27532.1 transl_table=11
FR729477	GenBank	CDS	682371	682499	+	1	.	codon_start=1 db_xref=GI:318606033 db_xref=UniProtKB/TrEMBL:E7B9M3 locus_tag=Y11_06501 product='hypothetical protein' protein_id=CBY27531.1 transl_table=11
FR729477	GenBank	CDS	682574	682960	+	1	.	codon_start=1 db_xref=GI:318606032 db_xref=UniProtKB/TrEMBL:E7B9M2 locus_tag=Y11_06511 product='protein yobA precursor' protein_id=CBY27530.1 transl_table=11
FR729477	GenBank	CDS	682962	683846	+	1	.	codon_start=1 db_xref=GI:318606031 db_xref=UniProtKB/TrEMBL:E7B9M1 locus_tag=Y11_06521 product='copper resistance protein D' protein_id=CBY27529.1 transl_table=11
FR729477	GenBank	CDS	683943	684284	+	1	.	codon_start=1 db_xref=GI:318606030 db_xref=UniProtKB/TrEMBL:E7B9M0 locus_tag=Y11_06531 product='putative periplasmic or exported protein' protein_id=CBY27528.1 transl_table=11
FR729477	GenBank	CDS	684610	685554	+	-1	.	codon_start=1 db_xref=GI:318606029 db_xref=UniProtKB/TrEMBL:E7B9L9 locus_tag=Y11_06541 product=integrase protein_id=CBY27527.1 transl_table=11
FR729477	GenBank	CDS	685921	686736	+	1	.	codon_start=1 db_xref=GI:318606028 db_xref=UniProtKB/TrEMBL:E7B9L8 locus_tag=Y11_06551 product='response regulator receiver' protein_id=CBY27526.1 transl_table=11
FR729477	GenBank	CDS	687135	688277	+	-1	.	codon_start=1 db_xref=GI:318606027 db_xref=UniProtKB/TrEMBL:E7B9L7 locus_tag=Y11_06561 product='gene D protein' protein_id=CBY27525.1 transl_table=11
FR729477	GenBank	CDS	688274	688726	+	-1	.	codon_start=1 db_xref=GI:318606026 db_xref=UniProtKB/TrEMBL:E7B9L6 locus_tag=Y11_06571 product='phage-related tail protein' protein_id=CBY27524.1 transl_table=11
FR729477	GenBank	CDS	688729	689946	+	-1	.	codon_start=1 db_xref=GI:318606025 db_xref=UniProtKB/TrEMBL:E7B9L5 locus_tag=Y11_06581 product='phage protein' protein_id=CBY27523.1 transl_table=11
FR729477	GenBank	CDS	689981	690502	+	1	.	codon_start=1 db_xref=GI:318606024 db_xref=UniProtKB/TrEMBL:E7B9L4 locus_tag=Y11_06591 product=transposase protein_id=CBY27522.1 transl_table=11
FR729477	GenBank	CDS	690861	691625	+	-1	.	codon_start=1 db_xref=GI:318606023 db_xref=UniProtKB/TrEMBL:E7B9L3 locus_tag=Y11_06601 product='conserced hypothetical protein' protein_id=CBY27521.1 transl_table=11
FR729477	GenBank	CDS	691829	693142	+	1	.	codon_start=1 db_xref=GI:318606022 db_xref=UniProtKB/TrEMBL:E7B9L2 locus_tag=Y11_06611 product='cytosine permease' protein_id=CBY27520.1 transl_table=11
FR729477	GenBank	CDS	693196	693897	+	1	.	codon_start=1 db_xref=GI:318606021 db_xref=UniProtKB/TrEMBL:E7B9L1 locus_tag=Y11_06621 product='putative LuxR-family transcriptional regulatory protein' protein_id=CBY27519.1 transl_table=11
FR729477	GenBank	CDS	694134	694349	+	1	.	codon_start=1 db_xref=GI:318606020 db_xref=UniProtKB/TrEMBL:E7B9L0 locus_tag=Y11_06631 product='ISsod5, transposase' protein_id=CBY27518.1 transl_table=11
FR729477	GenBank	CDS	694395	695336	+	1	.	codon_start=1 db_xref=GI:318606019 db_xref=UniProtKB/TrEMBL:E7B9K9 locus_tag=Y11_06641 product='ISsod5, transposase' protein_id=CBY27517.1 transl_table=11
FR729477	GenBank	CDS	696178	696834	+	1	.	codon_start=1 db_xref=GI:318606018 db_xref=UniProtKB/TrEMBL:E7B9K8 locus_tag=Y11_06651 product='putative SAM-dependent methyltransferases' protein_id=CBY27516.1 transl_table=11
FR729477	GenBank	CDS	697686	698888	+	1	.	codon_start=1 db_xref=GI:318605378 db_xref=UniProtKB/TrEMBL:E7B5V4 locus_tag=Y11_06661 product='ISsod5, transposase' protein_id=CBY26876.1 transl_table=11
FR729477	GenBank	CDS	699243	699404	+	1	.	codon_start=1 db_xref=GI:318606016 db_xref=UniProtKB/TrEMBL:E7B9K6 locus_tag=Y11_06671 product='hypothetical protein' protein_id=CBY27514.1 transl_table=11
FR729477	GenBank	CDS	699945	700763	+	-1	.	codon_start=1 db_xref=GI:318606015 db_xref=UniProtKB/TrEMBL:E7B9K5 locus_tag=Y11_06681 product='hydrolase (HAD superfamily)' protein_id=CBY27513.1 transl_table=11
FR729477	GenBank	CDS	700944	702029	+	-1	.	codon_start=1 db_xref=GI:318606014 db_xref=UniProtKB/TrEMBL:E7B9K4 locus_tag=Y11_06691 product='membrane protein mosC' protein_id=CBY27512.1 transl_table=11
FR729477	GenBank	CDS	702353	703378	+	-1	.	codon_start=1 db_xref=GI:318606013 db_xref=UniProtKB/TrEMBL:E7B9K3 locus_tag=Y11_06701 product='putative ROK-family transcriptional regulator' protein_id=CBY27511.1 transl_table=11
FR729477	GenBank	CDS	703664	704017	+	1	.	EC_number=2.1.1.107 codon_start=1 db_xref=GI:318606012 db_xref=UniProtKB/TrEMBL:E7B9K2 locus_tag=Y11_06711 product='putative uroporphyrin-III c-methyltransferase' protein_id=CBY27510.1 transl_table=11
FR729477	GenBank	CDS	704206	705672	+	-1	.	codon_start=1 db_xref=GI:318606011 db_xref=UniProtKB/TrEMBL:E7B9K1 locus_tag=Y11_06721 product='L-asparagine permease' protein_id=CBY27509.1 transl_table=11
FR729477	GenBank	CDS	706728	708086	+	1	.	codon_start=1 db_xref=GI:318606010 db_xref=UniProtKB/TrEMBL:E7B9K0 locus_tag=Y11_06731 product='citrate-sodium symport' protein_id=CBY27508.1 transl_table=11
FR729477	GenBank	CDS	708383	708973	+	-1	.	codon_start=1 db_xref=GI:318606009 db_xref=UniProtKB/TrEMBL:E7B9J9 locus_tag=Y11_06741 product='transcriptional regulatory protein CitB, DpiA' protein_id=CBY27507.1 transl_table=11
FR729477	GenBank	CDS	709095	710771	+	-1	.	codon_start=1 db_xref=GI:318606008 db_xref=UniProtKB/TrEMBL:E7B9J8 locus_tag=Y11_06751 product='sensor kinase CitA, DpiB' protein_id=CBY27506.1 transl_table=11
FR729477	GenBank	CDS	711016	711795	+	-1	.	codon_start=1 db_xref=GI:318606007 db_xref=UniProtKB/TrEMBL:E7B9J7 locus_tag=Y11_06761 product='putative deoR-family transcriptional regulatory protein' protein_id=CBY27505.1 transl_table=11
FR729477	GenBank	CDS	712318	713580	+	1	.	codon_start=1 db_xref=GI:318606006 db_xref=UniProtKB/TrEMBL:E7B9J6 locus_tag=Y11_06771 product='putative pyridoxine biosynthesis protein (probably from glycolaldehide)' protein_id=CBY27504.1 transl_table=11
FR729477	GenBank	CDS	713577	714068	+	1	.	codon_start=1 db_xref=GI:318606005 db_xref=UniProtKB/TrEMBL:E7B9J5 locus_tag=Y11_06781 product='ribulose-5-phosphate 4-epimerase and related epimerases and aldolases' protein_id=CBY27503.1 transl_table=11
FR729477	GenBank	CDS	714068	714199	+	1	.	codon_start=1 db_xref=GI:318606004 db_xref=UniProtKB/TrEMBL:E7B9J4 locus_tag=Y11_06791 product='ribulose-5-phosphate 4-epimerase and related epimerases and aldolases' protein_id=CBY27502.1 transl_table=11
FR729477	GenBank	CDS	714202	714981	+	1	.	EC_number=5.3.1.22 codon_start=1 db_xref=GI:318606003 db_xref=UniProtKB/TrEMBL:E7B9J3 locus_tag=Y11_06801 product='hydroxypyruvate isomerase' protein_id=CBY27501.1 transl_table=11
FR729477	GenBank	CDS	715547	716554	+	1	.	EC_number=3.5.1.2 codon_start=1 db_xref=GI:318606002 db_xref=UniProtKB/TrEMBL:E7B9J2 locus_tag=Y11_06811 product=glutaminase protein_id=CBY27500.1 transl_table=11
FR729477	GenBank	CDS	716666	718306	+	1	.	codon_start=1 db_xref=GI:318606001 db_xref=UniProtKB/TrEMBL:E7B9J1 locus_tag=Y11_06821 product='putative MFS Superfamily multidrug efflux transporter' protein_id=CBY27499.1 transl_table=11
FR729477	GenBank	CDS	718423	718941	+	-1	.	codon_start=1 db_xref=GI:318606000 db_xref=UniProtKB/TrEMBL:E7B9J0 locus_tag=Y11_06831 product='hypothetical protein' protein_id=CBY27498.1 transl_table=11
FR729477	GenBank	CDS	719115	721052	+	1	.	codon_start=1 db_xref=GI:318605999 db_xref=UniProtKB/TrEMBL:E7B9I9 locus_tag=Y11_06841 product='putative high-affinity iron permease' protein_id=CBY27497.1 transl_table=11
FR729477	GenBank	CDS	721132	721659	+	1	.	codon_start=1 db_xref=GI:318605998 db_xref=UniProtKB/TrEMBL:E7B9I8 locus_tag=Y11_06851 product='periplasmic protein p19 involved in high-affinity Fe2+ transport' protein_id=CBY27496.1 transl_table=11
FR729477	GenBank	CDS	721915	723198	+	1	.	codon_start=1 db_xref=GI:318605997 db_xref=UniProtKB/TrEMBL:E7B9I7 locus_tag=Y11_06861 product='putative membrane protein' protein_id=CBY27495.1 transl_table=11
FR729477	GenBank	CDS	723201	724346	+	1	.	codon_start=1 db_xref=GI:318605996 db_xref=UniProtKB/TrEMBL:E7B9I6 locus_tag=Y11_06871 product='similar to ABC transporter: eg YBJZ_ECOLI hypothetical ABC transporter' protein_id=CBY27494.1 transl_table=11
FR729477	GenBank	CDS	724325	724492	+	1	.	codon_start=1 db_xref=GI:318605995 db_xref=UniProtKB/TrEMBL:E7B9I5 locus_tag=Y11_06881 product='similar to ABC transporter: eg YBJZ_ECOLI hypothetical ABC transporter' protein_id=CBY27493.1 transl_table=11
FR729477	GenBank	CDS	724482	725639	+	1	.	codon_start=1 db_xref=GI:318605994 db_xref=UniProtKB/TrEMBL:E7B9I4 locus_tag=Y11_06891 product='cell division protein FtsX' protein_id=CBY27492.1 transl_table=11
FR729477	GenBank	CDS	725643	726356	+	1	.	codon_start=1 db_xref=GI:318605993 db_xref=UniProtKB/TrEMBL:E7B9I3 locus_tag=Y11_06901 product='ABC transporter, ATP-binding subunit precursor' protein_id=CBY27491.1 transl_table=11
FR729477	GenBank	CDS	726346	726834	+	1	.	codon_start=1 db_xref=GI:318605992 db_xref=UniProtKB/TrEMBL:E7B9I2 locus_tag=Y11_06911 product='putative thioredoxin precursor' protein_id=CBY27490.1 transl_table=11
FR729477	GenBank	CDS	726834	727148	+	1	.	codon_start=1 db_xref=GI:318605991 db_xref=UniProtKB/TrEMBL:E7B9I1 locus_tag=Y11_06921 product='putative cytochrome' protein_id=CBY27489.1 transl_table=11
FR729477	GenBank	CDS	727305	728174	+	1	.	codon_start=1 db_xref=GI:318605990 db_xref=UniProtKB/TrEMBL:E7B9I0 locus_tag=Y11_06931 product='tellurite resistance protein TehB' protein_id=CBY27488.1 transl_table=11
FR729477	GenBank	CDS	728225	729157	+	-1	.	codon_start=1 db_xref=GI:318605989 db_xref=UniProtKB/TrEMBL:E7B9H9 locus_tag=Y11_06941 product='transcriptional regulator, LysR family' protein_id=CBY27487.1 transl_table=11
FR729477	GenBank	CDS	729247	729873	+	1	.	codon_start=1 db_xref=GI:318605988 db_xref=UniProtKB/TrEMBL:E7B9H8 locus_tag=Y11_06951 product='metal-dependent hydrolase related to alanyl-tRNA synthetase' protein_id=CBY27486.1 transl_table=11
FR729477	GenBank	CDS	730031	730801	+	1	.	codon_start=1 db_xref=GI:318605987 db_xref=UniProtKB/TrEMBL:E7B9H7 locus_tag=Y11_06961 product='ferric reductase (1.6.99.14)' protein_id=CBY27485.1 transl_table=11
FR729477	GenBank	CDS	730852	732069	+	1	.	codon_start=1 db_xref=GI:318605986 db_xref=UniProtKB/TrEMBL:E7B9H6 locus_tag=Y11_06971 product='similar to a proline peptidase protein in Bacillus subtilis O31689' protein_id=CBY27484.1 transl_table=11
FR729477	GenBank	CDS	732748	733854	+	1	.	codon_start=1 db_xref=GI:318605985 db_xref=UniProtKB/TrEMBL:E7B9H5 locus_tag=Y11_06981 product='biofilm PGA outer membrane secretin PgaA' protein_id=CBY27483.1 transl_table=11
FR729477	GenBank	CDS	733851	735191	+	1	.	codon_start=1 db_xref=GI:318605984 db_xref=UniProtKB/TrEMBL:E7B9H4 locus_tag=Y11_06991 product='biofilm PGA outer membrane secretin PgaA' protein_id=CBY27482.1 transl_table=11
FR729477	GenBank	CDS	735245	737227	+	1	.	codon_start=1 db_xref=GI:318605983 db_xref=UniProtKB/TrEMBL:E7B9H3 locus_tag=Y11_07001 product='biofilm PGA synthesis deacetylase PgaB' protein_id=CBY27481.1 transl_table=11
FR729477	GenBank	CDS	737217	738551	+	1	.	codon_start=1 db_xref=GI:318605982 db_xref=UniProtKB/TrEMBL:E7B9H2 locus_tag=Y11_07011 product='biofilm PGA synthesis N-glycosyltransferase PgaC' protein_id=CBY27480.1 transl_table=11
FR729477	GenBank	CDS	738548	739015	+	1	.	codon_start=1 db_xref=GI:318605981 db_xref=UniProtKB/TrEMBL:E7B9H1 locus_tag=Y11_07021 product='biofilm PGA synthesis auxiliary protein PgaD' protein_id=CBY27479.1 transl_table=11
FR729477	GenBank	CDS	739231	739938	+	1	.	codon_start=1 db_xref=GI:318605980 db_xref=UniProtKB/TrEMBL:E7B9H0 locus_tag=Y11_07031 product='putative acetyltransferase' protein_id=CBY27478.1 transl_table=11
FR729477	GenBank	CDS	740361	740492	+	-1	.	codon_start=1 db_xref=GI:318605979 db_xref=UniProtKB/TrEMBL:E7B9G9 locus_tag=Y11_07041 product='hypothetical protein' protein_id=CBY27477.1 transl_table=11
FR729477	GenBank	CDS	740467	741255	+	1	.	codon_start=1 db_xref=GI:318605978 db_xref=UniProtKB/TrEMBL:E7B9G8 locus_tag=Y11_07051 product='phosphate starvation-inducible protein PhoH,predicted ATPase' protein_id=CBY27476.1 transl_table=11
FR729477	GenBank	CDS	741397	742833	+	-1	.	codon_start=1 db_xref=GI:318605003 db_xref=UniProtKB/TrEMBL:E7B3U7 locus_tag=Y11_07061 product='hypothetical protein' protein_id=CBY26501.1 transl_table=11
FR729477	GenBank	CDS	742801	742944	+	1	.	codon_start=1 db_xref=GI:318605976 db_xref=UniProtKB/TrEMBL:E7B9G6 locus_tag=Y11_07071 product='hypothetical protein' protein_id=CBY27474.1 transl_table=11
FR729477	GenBank	CDS	742957	744687	+	-1	.	EC_number=6.1.1.19 codon_start=1 db_xref=GI:318605975 db_xref=UniProtKB/TrEMBL:E7B9G5 locus_tag=Y11_07081 product='arginyl-tRNA synthetase' protein_id=CBY27473.1 transl_table=11
FR729477	GenBank	CDS	745055	745615	+	1	.	codon_start=1 db_xref=GI:318605974 db_xref=UniProtKB/TrEMBL:E7B9G4 locus_tag=Y11_07091 product='protein yecM' protein_id=CBY27472.1 transl_table=11
FR729477	GenBank	CDS	745857	746621	+	1	.	codon_start=1 db_xref=GI:318605973 db_xref=UniProtKB/TrEMBL:E7B9G3 locus_tag=Y11_07101 product='cytoplasmic copper homeostasis protein cutC' protein_id=CBY27471.1 transl_table=11
FR729477	GenBank	CDS	746805	746921	+	-1	.	codon_start=1 db_xref=GI:318605972 db_xref=UniProtKB/TrEMBL:E7B9G2 locus_tag=Y11_07111 product='hypothetical protein' protein_id=CBY27470.1 transl_table=11
FR729477	GenBank	CDS	746925	747107	+	1	.	codon_start=1 db_xref=GI:318605971 db_xref=UniProtKB/TrEMBL:E7B9G1 locus_tag=Y11_07121 product='transposase for insertion sequence element IS1328' protein_id=CBY27469.1 transl_table=11
FR729477	GenBank	CDS	747111	747410	+	1	.	codon_start=1 db_xref=GI:318605970 db_xref=UniProtKB/TrEMBL:E7B9G0 locus_tag=Y11_07131 product=transposase protein_id=CBY27468.1 transl_table=11
FR729477	GenBank	CDS	747787	747912	+	-1	.	codon_start=1 db_xref=GI:318605532 db_xref=UniProtKB/TrEMBL:E7B6S4 locus_tag=Y11_07141 product='hypothetical protein' protein_id=CBY27030.1 transl_table=11
FR729477	GenBank	CDS	747993	748277	+	-1	.	codon_start=1 db_xref=GI:318605968 db_xref=UniProtKB/TrEMBL:E7B9F8 locus_tag=Y11_07151 product='integral membrane protein' protein_id=CBY27466.1 transl_table=11
FR729477	GenBank	CDS	748185	748301	+	1	.	codon_start=1 db_xref=GI:318605967 db_xref=UniProtKB/TrEMBL:E7B9F7 locus_tag=Y11_07161 product='hypothetical protein' protein_id=CBY27465.1 transl_table=11
FR729477	GenBank	CDS	748276	748518	+	1	.	codon_start=1 db_xref=GI:318605966 db_xref=UniProtKB/TrEMBL:E7B9F6 locus_tag=Y11_07171 product='hypothetical protein' protein_id=CBY27464.1 transl_table=11
FR729477	GenBank	CDS	748680	749720	+	1	.	codon_start=1 db_xref=GI:318605965 db_xref=UniProtKB/TrEMBL:E7B9F5 locus_tag=Y11_07181 product='mechanosensitive ion channel' protein_id=CBY27463.1 transl_table=11
FR729477	GenBank	CDS	749941	750543	+	1	.	EC_number=2.5.1.18 codon_start=1 db_xref=GI:318605964 db_xref=UniProtKB/TrEMBL:E7B9F4 locus_tag=Y11_07191 product='putative glutathione S-transferase,YfcF homolog' protein_id=CBY27462.1 transl_table=11
FR729477	GenBank	CDS	750612	751160	+	1	.	codon_start=1 db_xref=GI:318605963 db_xref=UniProtKB/TrEMBL:E7B9F3 locus_tag=Y11_07201 product='acetyltransferase, GNAT family' protein_id=CBY27461.1 transl_table=11
FR729477	GenBank	CDS	751145	751270	+	1	.	codon_start=1 db_xref=GI:318605962 db_xref=UniProtKB/TrEMBL:E7B9F2 locus_tag=Y11_07211 product='hypothetical protein' protein_id=CBY27460.1 transl_table=11
FR729477	GenBank	CDS	751661	751894	+	1	.	codon_start=1 db_xref=GI:318605961 db_xref=UniProtKB/TrEMBL:E7B9F1 locus_tag=Y11_07221 product='hypothetical protein' protein_id=CBY27459.1 transl_table=11
FR729477	GenBank	CDS	752197	752319	+	1	.	codon_start=1 db_xref=GI:318605960 db_xref=UniProtKB/TrEMBL:E7B9F0 locus_tag=Y11_07231 product='hypothetical protein' protein_id=CBY27458.1 transl_table=11
FR729477	GenBank	CDS	752575	753006	+	1	.	codon_start=1 db_xref=GI:318605959 db_xref=UniProtKB/TrEMBL:E7B9E9 locus_tag=Y11_07241 product='hypothetical protein' protein_id=CBY27457.1 transl_table=11
FR729477	GenBank	CDS	753124	753366	+	-1	.	codon_start=1 db_xref=GI:318605958 db_xref=UniProtKB/TrEMBL:E7B9E8 locus_tag=Y11_07251 product='hypothetical protein' protein_id=CBY27456.1 transl_table=11
FR729477	GenBank	CDS	753479	755002	+	-1	.	codon_start=1 db_xref=GI:318605957 db_xref=UniProtKB/TrEMBL:E7B9E7 locus_tag=Y11_07261 product='hypothetical protein' protein_id=CBY27455.1 transl_table=11
FR729477	GenBank	CDS	755225	756235	+	-1	.	codon_start=1 db_xref=GI:318605956 db_xref=UniProtKB/TrEMBL:E7B9E6 locus_tag=Y11_07271 product='sigma-fimbriae tip adhesin' protein_id=CBY27454.1 transl_table=11
FR729477	GenBank	CDS	756266	758656	+	-1	.	codon_start=1 db_xref=GI:318605955 db_xref=UniProtKB/TrEMBL:E7B9E5 locus_tag=Y11_07281 product='sigma-fimbriae usher protein' protein_id=CBY27453.1 transl_table=11
FR729477	GenBank	CDS	758794	759543	+	-1	.	codon_start=1 db_xref=GI:318605954 db_xref=UniProtKB/TrEMBL:E7B9E4 locus_tag=Y11_07291 product='sigma-fimbriae chaperone protein' protein_id=CBY27452.1 transl_table=11
FR729477	GenBank	CDS	759590	760147	+	-1	.	codon_start=1 db_xref=GI:318605953 db_xref=UniProtKB/TrEMBL:E7B9E3 locus_tag=Y11_07301 product='sigma-fimbriae uncharacterized subunit' protein_id=CBY27451.1 transl_table=11
FR729477	GenBank	CDS	760159	760716	+	-1	.	codon_start=1 db_xref=GI:318605952 db_xref=UniProtKB/TrEMBL:E7B9E2 locus_tag=Y11_07311 product='sigma-fimbriae uncharacterized paralogous subunit' protein_id=CBY27450.1 transl_table=11
FR729477	GenBank	CDS	760722	761258	+	-1	.	codon_start=1 db_xref=GI:318605951 db_xref=UniProtKB/TrEMBL:E7B9E1 locus_tag=Y11_07321 product='sigma-fimbriae uncharacterized paralogous subunit' protein_id=CBY27449.1 transl_table=11
FR729477	GenBank	CDS	761584	763008	+	-1	.	codon_start=1 db_xref=GI:318605950 db_xref=UniProtKB/TrEMBL:E7B9E0 locus_tag=Y11_07331 product='putative transport protein' protein_id=CBY27448.1 transl_table=11
FR729477	GenBank	CDS	763137	764057	+	1	.	codon_start=1 db_xref=GI:318605949 db_xref=UniProtKB/TrEMBL:E7B9D9 locus_tag=Y11_07341 product='transcriptional regulator, LysR family' protein_id=CBY27447.1 transl_table=11
FR729477	GenBank	CDS	764070	766700	+	-1	.	codon_start=1 db_xref=GI:318605948 db_xref=UniProtKB/TrEMBL:E7B9D8 locus_tag=Y11_07351 product='paraquat-inducible protein B' protein_id=CBY27446.1 transl_table=11
FR729477	GenBank	CDS	766669	767916	+	-1	.	codon_start=1 db_xref=GI:318605947 db_xref=UniProtKB/TrEMBL:E7B9D7 locus_tag=Y11_07361 product='paraquat-inducible protein A' protein_id=CBY27445.1 transl_table=11
FR729477	GenBank	CDS	768178	768675	+	1	.	codon_start=1 db_xref=GI:318605946 db_xref=UniProtKB/TrEMBL:E7B9D6 locus_tag=Y11_07371 product='gaf domain-containing protein' protein_id=CBY27444.1 transl_table=11
FR729477	GenBank	CDS	768771	769499	+	1	.	codon_start=1 db_xref=GI:318605945 db_xref=UniProtKB/TrEMBL:E7B9D5 locus_tag=Y11_07381 product='proq: influences osmotic activation of compatible solute ProP' protein_id=CBY27443.1 transl_table=11
FR729477	GenBank	CDS	769519	771594	+	1	.	EC_number=3.4.21.102 codon_start=1 db_xref=GI:318605944 db_xref=UniProtKB/TrEMBL:E7B9D4 locus_tag=Y11_07391 product='tail-specific protease precursor' protein_id=CBY27442.1 transl_table=11
FR729477	GenBank	CDS	771889	772770	+	1	.	codon_start=1 db_xref=GI:318605943 db_xref=UniProtKB/TrEMBL:E7B9D3 locus_tag=Y11_07401 product='putative protease HtpX' protein_id=CBY27441.1 transl_table=11
FR729477	GenBank	CDS	772805	772930	+	1	.	codon_start=1 db_xref=GI:318605942 db_xref=UniProtKB/TrEMBL:E7B9D2 locus_tag=Y11_07411 product='putative DNA-binding protein' protein_id=CBY27440.1 transl_table=11
FR729477	GenBank	CDS	772942	774321	+	-1	.	codon_start=1 db_xref=GI:318605941 db_xref=UniProtKB/TrEMBL:E7B9D1 locus_tag=Y11_07421 product='putative transport protein' protein_id=CBY27439.1 transl_table=11
FR729477	GenBank	CDS	774646	775812	+	1	.	EC_number=4.2.2.6 codon_start=1 db_xref=GI:318605940 db_xref=UniProtKB/TrEMBL:E7B9D0 locus_tag=Y11_07431 product='oligogalacturonate lyase' protein_id=CBY27438.1 transl_table=11
FR729477	GenBank	CDS	775999	776790	+	1	.	codon_start=1 db_xref=GI:318605939 db_xref=UniProtKB/TrEMBL:E7B9C9 locus_tag=Y11_07441 product='transcriptional regulator KdgR, KDG operon repressor' protein_id=CBY27437.1 transl_table=11
FR729477	GenBank	CDS	777066	777917	+	1	.	EC_number=3.5.1.28 codon_start=1 db_xref=GI:318605938 db_xref=UniProtKB/TrEMBL:E7B9C8 locus_tag=Y11_07451 product='N-acetylmuramoyl-L-alanine amidase' protein_id=CBY27436.1 transl_table=11
FR729477	GenBank	CDS	778355	778489	+	-1	.	codon_start=1 db_xref=GI:318605937 db_xref=UniProtKB/TrEMBL:E7B9C7 locus_tag=Y11_07461 product=transposase protein_id=CBY27435.1 transl_table=11
FR729477	GenBank	CDS	778461	778628	+	-1	.	codon_start=1 db_xref=GI:318605936 db_xref=UniProtKB/TrEMBL:E7B9C6 locus_tag=Y11_07471 product=transposase protein_id=CBY27434.1 transl_table=11
FR729477	GenBank	CDS	778597	779388	+	-1	.	codon_start=1 db_xref=GI:318605935 db_xref=UniProtKB/TrEMBL:E7B9C5 locus_tag=Y11_07481 product=transposase protein_id=CBY27433.1 transl_table=11
FR729477	GenBank	CDS	779560	780228	+	-1	.	codon_start=1 db_xref=GI:318605934 db_xref=UniProtKB/TrEMBL:E7B9C4 locus_tag=Y11_07491 product='L-cystine uptake protein TcyP' protein_id=CBY27432.1 transl_table=11
FR729477	GenBank	CDS	780447	780995	+	-1	.	codon_start=1 db_xref=GI:318605933 db_xref=UniProtKB/TrEMBL:E7B9C3 locus_tag=Y11_07501 product='hypothetical protein' protein_id=CBY27431.1 transl_table=11
FR729477	GenBank	CDS	781353	782051	+	-1	.	codon_start=1 db_xref=GI:318605932 db_xref=UniProtKB/TrEMBL:E7B9C2 locus_tag=Y11_07511 product='putative exported protein' protein_id=CBY27430.1 transl_table=11
FR729477	GenBank	CDS	782173	782346	+	1	.	codon_start=1 db_xref=GI:318605931 db_xref=UniProtKB/TrEMBL:E7B9C1 locus_tag=Y11_07521 product='hypothetical protein' protein_id=CBY27429.1 transl_table=11
FR729477	GenBank	CDS	782361	783653	+	-1	.	codon_start=1 db_xref=GI:318605930 db_xref=UniProtKB/TrEMBL:E7B9C0 locus_tag=Y11_07531 product='sugar-binding protein precursor' protein_id=CBY27428.1 transl_table=11
FR729477	GenBank	CDS	783669	784796	+	-1	.	codon_start=1 db_xref=GI:318605929 db_xref=UniProtKB/TrEMBL:E7B9B9 locus_tag=Y11_07541 product='ABC sugar transporter, ATP-binding subunit' protein_id=CBY27427.1 transl_table=11
FR729477	GenBank	CDS	784810	785727	+	-1	.	codon_start=1 db_xref=GI:318605928 db_xref=UniProtKB/TrEMBL:E7B9B8 locus_tag=Y11_07551 product='putative sugar ABC transporter' protein_id=CBY27426.1 transl_table=11
FR729477	GenBank	CDS	785720	786448	+	-1	.	codon_start=1 db_xref=GI:318605927 db_xref=UniProtKB/TrEMBL:E7B9B7 locus_tag=Y11_07561 product='putative ABC sugar transporter' protein_id=CBY27425.1 transl_table=11
FR729477	GenBank	CDS	786651	788324	+	-1	.	EC_number=4.2.2.9 codon_start=1 db_xref=GI:318605926 db_xref=UniProtKB/TrEMBL:E7B9B6 locus_tag=Y11_07571 product='exopolygalacturonate lyase' protein_id=CBY27424.1 transl_table=11
FR729477	GenBank	CDS	788409	788552	+	-1	.	codon_start=1 db_xref=GI:318605925 db_xref=UniProtKB/TrEMBL:E7B9B5 locus_tag=Y11_07581 product='hypothetical protein' protein_id=CBY27423.1 transl_table=11
FR729477	GenBank	CDS	788646	789407	+	-1	.	EC_number=1.1.1.125 codon_start=1 db_xref=GI:318605924 db_xref=UniProtKB/TrEMBL:E7B9B4 locus_tag=Y11_07591 product='2-deoxy-D-gluconate 3-dehydrogenase' protein_id=CBY27422.1 transl_table=11
FR729477	GenBank	CDS	789519	790355	+	-1	.	EC_number=5.3.1.17 codon_start=1 db_xref=GI:318605923 db_xref=UniProtKB/TrEMBL:E7B9B3 locus_tag=Y11_07601 product='4-deoxy-L-threo-5-hexosulose-uronate ketol-isomerase' protein_id=CBY27421.1 transl_table=11
FR729477	GenBank	CDS	790593	790925	+	1	.	codon_start=1 db_xref=GI:318605922 db_xref=UniProtKB/TrEMBL:E7B9B2 locus_tag=Y11_07611 product='pectin degradation protein KdgF' protein_id=CBY27420.1 transl_table=11
FR729477	GenBank	CDS	791036	791701	+	-1	.	codon_start=1 db_xref=GI:318605921 db_xref=UniProtKB/TrEMBL:E7B9B1 locus_tag=Y11_07621 product='2-deoxyglucose-6-phosphate hydrolase YniC' protein_id=CBY27419.1 transl_table=11
FR729477	GenBank	CDS	791951	792505	+	1	.	codon_start=1 db_xref=GI:318605920 db_xref=UniProtKB/TrEMBL:E7B9B0 locus_tag=Y11_07631 product='putative membrane protein' protein_id=CBY27418.1 transl_table=11
FR729477	GenBank	CDS	792738	793604	+	1	.	codon_start=1 db_xref=GI:318605919 db_xref=UniProtKB/TrEMBL:E7B9A9 locus_tag=Y11_07641 product='lysr family transcriptional regulator YnfL' protein_id=CBY27417.1 transl_table=11
FR729477	GenBank	CDS	793601	795082	+	-1	.	EC_number=3.1.2.1 codon_start=1 db_xref=GI:318605918 db_xref=UniProtKB/TrEMBL:E7B9A8 locus_tag=Y11_07651 product='acetyl-CoA hydrolase' protein_id=CBY27416.1 transl_table=11
FR729477	GenBank	CDS	795108	795893	+	-1	.	EC_number=4.1.1.41 codon_start=1 db_xref=GI:318605917 db_xref=UniProtKB/TrEMBL:E7B9A7 locus_tag=Y11_07661 product='methylmalonyl-CoA decarboxylase' protein_id=CBY27415.1 transl_table=11
FR729477	GenBank	CDS	795907	796902	+	-1	.	codon_start=1 db_xref=GI:318605916 db_xref=UniProtKB/TrEMBL:E7B9A6 locus_tag=Y11_07671 product='putative periplasmic protein kinase ArgK and related GTPases of G3E family' protein_id=CBY27414.1 transl_table=11
FR729477	GenBank	CDS	796895	799039	+	-1	.	EC_number=5.4.99.2 codon_start=1 db_xref=GI:318605915 db_xref=UniProtKB/TrEMBL:E7B9A5 locus_tag=Y11_07681 product='methylmalonyl-CoA mutase' protein_id=CBY27413.1 transl_table=11
FR729477	GenBank	CDS	799327	800196	+	-1	.	codon_start=1 db_xref=GI:318605914 db_xref=UniProtKB/TrEMBL:E7B9A4 locus_tag=Y11_07691 product='fructosamine kinase family protein, At3g61080 homolog' protein_id=CBY27412.1 transl_table=11
FR729477	GenBank	CDS	800828	801703	+	-1	.	codon_start=1 db_xref=GI:318605913 db_xref=UniProtKB/TrEMBL:E7B9A3 locus_tag=Y11_07701 product='manganese ABC transporter, inner membrane permease protein SitD' protein_id=CBY27411.1 transl_table=11
FR729477	GenBank	CDS	801700	802584	+	-1	.	codon_start=1 db_xref=GI:318605912 db_xref=UniProtKB/TrEMBL:E7B9A2 locus_tag=Y11_07711 product='manganese ABC transporter, inner membrane permease protein SitC' protein_id=CBY27410.1 transl_table=11
FR729477	GenBank	CDS	802584	803474	+	-1	.	codon_start=1 db_xref=GI:318605911 db_xref=UniProtKB/TrEMBL:E7B9A1 locus_tag=Y11_07721 product='manganese ABC transporter, ATP-binding protein SitB' protein_id=CBY27409.1 transl_table=11
FR729477	GenBank	CDS	803471	804439	+	-1	.	codon_start=1 db_xref=GI:318605910 db_xref=UniProtKB/TrEMBL:E7B9A0 locus_tag=Y11_07731 product='manganese ABC transporter, periplasmic-binding protein SitA' protein_id=CBY27408.1 transl_table=11
FR729477	GenBank	CDS	804651	805313	+	1	.	codon_start=1 db_xref=GI:318605909 db_xref=UniProtKB/TrEMBL:E7B999 locus_tag=Y11_07741 product='membrane-bound lytic murein transglycosylase E' protein_id=CBY27407.1 transl_table=11
FR729477	GenBank	CDS	805676	806359	+	-1	.	codon_start=1 db_xref=GI:318605908 db_xref=UniProtKB/TrEMBL:E7B998 locus_tag=Y11_07751 product='multiple antibiotic resistance protein MarC' protein_id=CBY27406.1 transl_table=11
FR729477	GenBank	CDS	806585	806698	+	1	.	codon_start=1 db_xref=GI:318605907 db_xref=UniProtKB/TrEMBL:E7B997 locus_tag=Y11_07761 product='hypothetical protein' protein_id=CBY27405.1 transl_table=11
FR729477	GenBank	CDS	806798	807049	+	1	.	codon_start=1 db_xref=GI:318605906 db_xref=UniProtKB/TrEMBL:E7B996 locus_tag=Y11_07771 product='hypothetical protein' protein_id=CBY27404.1 transl_table=11
FR729477	GenBank	CDS	807138	807278	+	1	.	codon_start=1 db_xref=GI:318605905 db_xref=UniProtKB/TrEMBL:E7B995 locus_tag=Y11_07781 product='hypothetical protein' protein_id=CBY27403.1 transl_table=11
FR729477	GenBank	CDS	807336	807476	+	1	.	codon_start=1 db_xref=GI:318605904 db_xref=UniProtKB/TrEMBL:E7B994 locus_tag=Y11_07791 product='hypothetical protein' protein_id=CBY27402.1 transl_table=11
FR729477	GenBank	CDS	807522	807758	+	1	.	codon_start=1 db_xref=GI:318605903 db_xref=UniProtKB/TrEMBL:E7B993 locus_tag=Y11_07801 product='hypothetical protein' protein_id=CBY27401.1 transl_table=11
FR729477	GenBank	CDS	807934	808071	+	1	.	codon_start=1 db_xref=GI:318605902 db_xref=UniProtKB/TrEMBL:E7B992 locus_tag=Y11_07811 product='hypothetical protein' protein_id=CBY27400.1 transl_table=11
FR729477	GenBank	CDS	808528	809241	+	1	.	codon_start=1 db_xref=GI:318605901 db_xref=UniProtKB/TrEMBL:E7B991 locus_tag=Y11_07821 product='putative inner membrane protein' protein_id=CBY27399.1 transl_table=11
FR729477	GenBank	CDS	809361	809540	+	-1	.	codon_start=1 db_xref=GI:318605900 db_xref=UniProtKB/TrEMBL:E7B990 locus_tag=Y11_07831 product='hypothetical protein' protein_id=CBY27398.1 transl_table=11
FR729477	GenBank	CDS	809606	809764	+	1	.	codon_start=1 db_xref=GI:318605899 db_xref=UniProtKB/TrEMBL:E7B989 locus_tag=Y11_07841 product='hypothetical protein' protein_id=CBY27397.1 transl_table=11
FR729477	GenBank	CDS	809897	811825	+	1	.	EC_number=6.1.1.3 codon_start=1 db_xref=GI:318605898 db_xref=UniProtKB/TrEMBL:E7B988 locus_tag=Y11_07851 product='threonyl-tRNA synthetase' protein_id=CBY27396.1 transl_table=11
FR729477	GenBank	CDS	812030	812380	+	1	.	codon_start=1 db_xref=GI:318605897 db_xref=UniProtKB/TrEMBL:E7B987 locus_tag=Y11_07861 note='unnamed protein product' protein_id=CBY27395.1 transl_table=11
FR729477	GenBank	CDS	812477	812674	+	1	.	codon_start=1 db_xref=GI:318605896 db_xref=UniProtKB/TrEMBL:E7B986 locus_tag=Y11_07871 product='LSU ribosomal protein L35p' protein_id=CBY27394.1 transl_table=11
FR729477	GenBank	CDS	812712	813068	+	1	.	codon_start=1 db_xref=GI:318605895 db_xref=UniProtKB/TrEMBL:E7B985 locus_tag=Y11_07881 product='LSU ribosomal protein L20p' protein_id=CBY27393.1 transl_table=11
FR729477	GenBank	CDS	813533	814516	+	1	.	EC_number=6.1.1.20 codon_start=1 db_xref=GI:318605894 db_xref=UniProtKB/TrEMBL:E7B984 locus_tag=Y11_07891 product='phenylalanyl-tRNA synthetase alpha chain' protein_id=CBY27392.1 transl_table=11
FR729477	GenBank	CDS	814531	816918	+	1	.	EC_number=6.1.1.20 codon_start=1 db_xref=GI:318605893 db_xref=UniProtKB/TrEMBL:E7B983 locus_tag=Y11_07901 product='phenylalanyl-tRNA synthetase beta chain' protein_id=CBY27391.1 transl_table=11
FR729477	GenBank	CDS	816923	817219	+	1	.	codon_start=1 db_xref=GI:318605892 db_xref=UniProtKB/TrEMBL:E7B982 locus_tag=Y11_07911 product='integration host factor alpha subunit' protein_id=CBY27390.1 transl_table=11
FR729477	GenBank	CDS	817407	817553	+	-1	.	codon_start=1 db_xref=GI:318605891 db_xref=UniProtKB/TrEMBL:E7B981 locus_tag=Y11_07921 product='hypothetical protein' protein_id=CBY27389.1 transl_table=11
FR729477	GenBank	CDS	817560	817685	+	-1	.	codon_start=1 db_xref=GI:318605890 db_xref=UniProtKB/TrEMBL:E7B980 locus_tag=Y11_07931 product='hypothetical protein' protein_id=CBY27388.1 transl_table=11
FR729477	GenBank	CDS	818599	819093	+	1	.	codon_start=1 db_xref=GI:318605889 db_xref=UniProtKB/TrEMBL:E7B979 locus_tag=Y11_07941 product='putative exported protein precursor' protein_id=CBY27387.1 transl_table=11
FR729477	GenBank	CDS	819266	820273	+	1	.	codon_start=1 db_xref=GI:318605888 db_xref=UniProtKB/TrEMBL:E7B978 locus_tag=Y11_07951 product='vitamin B12 ABC transporter, permease component BtuC' protein_id=CBY27386.1 transl_table=11
FR729477	GenBank	CDS	820424	820897	+	1	.	EC_number=1.11.1.9 codon_start=1 db_xref=GI:318605887 db_xref=UniProtKB/TrEMBL:E7B977 locus_tag=Y11_07961 product='glutathione peroxidase' protein_id=CBY27385.1 transl_table=11
FR729477	GenBank	CDS	820922	821680	+	1	.	codon_start=1 db_xref=GI:318605886 db_xref=UniProtKB/TrEMBL:E7B976 locus_tag=Y11_07971 product='vitamin B12 ABC transporter, ATPase component BtuD' protein_id=CBY27384.1 transl_table=11
FR729477	GenBank	CDS	822027	823175	+	1	.	codon_start=1 db_xref=GI:318605885 db_xref=UniProtKB/TrEMBL:E7B975 locus_tag=Y11_07981 product='UDP-4-amino-4-deoxy-L-arabinose--oxoglutarate aminotransferase' protein_id=CBY27383.1 transl_table=11
FR729477	GenBank	CDS	823168	824151	+	1	.	codon_start=1 db_xref=GI:318605884 db_xref=UniProtKB/TrEMBL:E7B974 locus_tag=Y11_07991 product='polymyxin resistance protein ArnC, glycosyl transferase' protein_id=CBY27382.1 transl_table=11
FR729477	GenBank	CDS	824148	826181	+	1	.	codon_start=1 db_xref=GI:318605883 db_xref=UniProtKB/TrEMBL:E7B973 locus_tag=Y11_08001 product='polymyxin resistance protein ArnA_DH,UDP-glucuronic acid decarboxylase; Polymyxin resistance protein ArnA_FT, UDP-4-amino-4-deoxy-L-arabinose formylase' protein_id=CBY27381.1 transl_table=11
FR729477	GenBank	CDS	826178	827080	+	1	.	codon_start=1 db_xref=GI:318605882 db_xref=UniProtKB/TrEMBL:E7B972 locus_tag=Y11_08011 product='polymyxin resistance protein PmrJ, predicted deacetylase' protein_id=CBY27380.1 transl_table=11
FR729477	GenBank	CDS	827080	828744	+	1	.	codon_start=1 db_xref=GI:318605881 db_xref=UniProtKB/TrEMBL:E7B971 locus_tag=Y11_08021 product='polymyxin resistance protein ArnT, undecaprenyl phosphate-alpha-L-Ara4N transferase; Melittin resistance protein PqaB' protein_id=CBY27379.1 transl_table=11
FR729477	GenBank	CDS	828879	829085	+	1	.	codon_start=1 db_xref=GI:318605880 db_xref=UniProtKB/TrEMBL:E7B970 locus_tag=Y11_08031 product='polymyxin resistance protein PmrL, sucrose-6 phosphate hydrolase' protein_id=CBY27378.1 transl_table=11
FR729477	GenBank	CDS	829115	829468	+	1	.	codon_start=1 db_xref=GI:318605879 db_xref=UniProtKB/TrEMBL:E7B969 locus_tag=Y11_08041 product='polymyxin resistance protein PmrM' protein_id=CBY27377.1 transl_table=11
FR729477	GenBank	CDS	829731	830195	+	1	.	codon_start=1 db_xref=GI:318605878 db_xref=UniProtKB/TrEMBL:E7B968 locus_tag=Y11_08051 product='putative lipoprotein nlpC precursor' protein_id=CBY27376.1 transl_table=11
FR729477	GenBank	CDS	830442	831458	+	1	.	codon_start=1 db_xref=GI:318605877 db_xref=UniProtKB/TrEMBL:E7B967 locus_tag=Y11_08061 product='lipoate-protein ligase A' protein_id=CBY27375.1 transl_table=11
FR729477	GenBank	CDS	831458	832957	+	1	.	codon_start=1 db_xref=GI:318605876 db_xref=UniProtKB/TrEMBL:E7B8Q0 locus_tag=Y11_08071 product='selenoprotein O and cysteine-containing homologs' protein_id=CBY27374.1 transl_table=11
FR729477	GenBank	CDS	833017	833850	+	-1	.	codon_start=1 db_xref=GI:318605875 db_xref=UniProtKB/TrEMBL:E7B8P9 locus_tag=Y11_08081 product='periplasmic hemin-binding protein' protein_id=CBY27373.1 transl_table=11
FR729477	GenBank	CDS	833843	834904	+	-1	.	codon_start=1 db_xref=GI:318605874 db_xref=UniProtKB/TrEMBL:E7B8P8 locus_tag=Y11_08091 product='hemin transport protein HmuS' protein_id=CBY27372.1 transl_table=11
FR729477	GenBank	CDS	835016	837052	+	-1	.	codon_start=1 db_xref=GI:318605873 db_xref=UniProtKB/TrEMBL:E7B8P7 locus_tag=Y11_08101 product='hemin receptor precursor' protein_id=CBY27371.1 transl_table=11
FR729477	GenBank	CDS	837168	837347	+	-1	.	codon_start=1 db_xref=GI:318605872 db_xref=UniProtKB/TrEMBL:E7B8P6 locus_tag=Y11_08111 product='hemin uptake protein HemP' protein_id=CBY27370.1 transl_table=11
FR729477	GenBank	CDS	837602	838651	+	-1	.	EC_number=2.5.1.54 codon_start=1 db_xref=GI:318605871 db_xref=UniProtKB/TrEMBL:E7B8P5 locus_tag=Y11_08121 product='2-keto-3-deoxy-D-arabino-heptulosonate-7- phosphate synthase I alpha' protein_id=CBY27369.1 transl_table=11
FR729477	GenBank	CDS	838875	839696	+	-1	.	codon_start=1 db_xref=GI:318605870 db_xref=UniProtKB/TrEMBL:E7B8P4 locus_tag=Y11_08131 product='hypothetical protein' protein_id=CBY27368.1 transl_table=11
FR729477	GenBank	CDS	839983	842364	+	1	.	EC_number=2.7.9.2 codon_start=1 db_xref=GI:318605869 db_xref=UniProtKB/TrEMBL:E7B8P3 locus_tag=Y11_08141 product='phosphoenolpyruvate synthase' protein_id=CBY27367.1 transl_table=11
FR729477	GenBank	CDS	842925	844028	+	-1	.	codon_start=1 db_xref=GI:318605868 db_xref=UniProtKB/TrEMBL:E7B8P2 locus_tag=Y11_08151 product='putative membrane protein' protein_id=CBY27366.1 transl_table=11
FR729477	GenBank	CDS	844475	847531	+	1	.	codon_start=1 db_xref=GI:318605867 db_xref=UniProtKB/TrEMBL:E7B8P1 locus_tag=Y11_08161 product='Fe-S protein, homolog of lactate dehydrogenase SO1521' protein_id=CBY27365.1 transl_table=11
FR729477	GenBank	CDS	847700	848176	+	1	.	codon_start=1 db_xref=GI:318605866 db_xref=UniProtKB/TrEMBL:E7B8P0 locus_tag=Y11_08171 product='ydii hotdog fold superfamily' protein_id=CBY27364.1 transl_table=11
FR729477	GenBank	CDS	848925	849296	+	1	.	codon_start=1 db_xref=GI:318605865 db_xref=UniProtKB/TrEMBL:E7B8N9 locus_tag=Y11_08181 product='iron binding protein SufA for iron-sulfur cluster assembly' protein_id=CBY27363.1 transl_table=11
FR729477	GenBank	CDS	849311	850822	+	1	.	codon_start=1 db_xref=GI:318605864 db_xref=UniProtKB/TrEMBL:E7B8N8 locus_tag=Y11_08191 product='iron-sulfur cluster assembly protein SufB' protein_id=CBY27362.1 transl_table=11
FR729477	GenBank	CDS	850879	851625	+	1	.	codon_start=1 db_xref=GI:318605863 db_xref=UniProtKB/TrEMBL:E7B8N7 locus_tag=Y11_08201 product='iron-sulfur cluster assembly ATPase protein SufC' protein_id=CBY27361.1 transl_table=11
FR729477	GenBank	CDS	851600	852913	+	1	.	codon_start=1 db_xref=GI:318605862 db_xref=UniProtKB/TrEMBL:E7B8N6 locus_tag=Y11_08211 product='iron-sulfur cluster assembly protein SufD' protein_id=CBY27360.1 transl_table=11
FR729477	GenBank	CDS	852910	854160	+	1	.	EC_number=2.8.1.7 codon_start=1 db_xref=GI:318605861 db_xref=UniProtKB/TrEMBL:E7B8N5 locus_tag=Y11_08221 product='cysteine desulfurase, SufS subfamily' protein_id=CBY27359.1 transl_table=11
FR729477	GenBank	CDS	854244	854666	+	1	.	codon_start=1 db_xref=GI:318605860 db_xref=UniProtKB/TrEMBL:E7B8N4 locus_tag=Y11_08231 product='sulfur acceptor protein SufE for iron-sulfur cluster assembly' protein_id=CBY27358.1 transl_table=11
FR729477	GenBank	CDS	854933	856000	+	1	.	codon_start=1 db_xref=GI:318605859 db_xref=UniProtKB/TrEMBL:E7B8N3 locus_tag=Y11_08241 product='L,D-transpeptidase YcfS' protein_id=CBY27357.1 transl_table=11
FR729477	GenBank	CDS	856789	858201	+	-1	.	EC_number=2.7.1.40 codon_start=1 db_xref=GI:318605858 db_xref=UniProtKB/TrEMBL:E7B8N2 locus_tag=Y11_08251 product='pyruvate kinase' protein_id=CBY27356.1 transl_table=11
FR729477	GenBank	tRNA	858719	858795	+	-1	.	locus_tag=Y11_t21770 note='codon recognized: GUC' product=tRNA-Val
FR729477	GenBank	tRNA	858838	858914	+	-1	.	locus_tag=Y11_t21760 note='codon recognized: GUC' product=tRNA-Val
FR729477	GenBank	CDS	859263	860636	+	-1	.	codon_start=1 db_xref=GI:318605857 db_xref=UniProtKB/TrEMBL:E7B8N1 locus_tag=Y11_08261 product='multi antimicrobial extrusion protein (Na(+)/drug antiporter), MATE family of MDR efflux pumps' protein_id=CBY27355.1 transl_table=11
FR729477	GenBank	CDS	861011	861664	+	1	.	EC_number=2.5.1.9 codon_start=1 db_xref=GI:318605856 db_xref=UniProtKB/TrEMBL:E7B8N0 locus_tag=Y11_08271 product='riboflavin synthase alpha chain' protein_id=CBY27354.1 transl_table=11
FR729477	GenBank	CDS	861724	862875	+	-1	.	EC_number=2.1.1.79 codon_start=1 db_xref=GI:318605855 db_xref=UniProtKB/TrEMBL:E7B8M9 locus_tag=Y11_08281 product='cyclopropane-fatty-acyl-phospholipid synthase' protein_id=CBY27353.1 transl_table=11
FR729477	GenBank	CDS	863183	864400	+	-1	.	codon_start=1 db_xref=GI:318605854 db_xref=UniProtKB/TrEMBL:E7B8M8 locus_tag=Y11_08291 product='putative transport protein' protein_id=CBY27352.1 transl_table=11
FR729477	GenBank	CDS	864691	865629	+	1	.	codon_start=1 db_xref=GI:318605853 db_xref=UniProtKB/TrEMBL:E7B8M7 locus_tag=Y11_08301 product='hypothetical lysR-family transcriptional regulator YdhB' protein_id=CBY27351.1 transl_table=11
FR729477	GenBank	CDS	865666	866691	+	-1	.	codon_start=1 db_xref=GI:318605852 db_xref=UniProtKB/TrEMBL:E7B8M6 locus_tag=Y11_08311 product='purine nucleotide synthesis repressor' protein_id=CBY27350.1 transl_table=11
FR729477	GenBank	CDS	867217	867795	+	-1	.	EC_number=1.15.1.1 codon_start=1 db_xref=GI:318605851 db_xref=UniProtKB/TrEMBL:E7B8M5 locus_tag=Y11_08321 product='superoxide dismutase [Fe]' protein_id=CBY27349.1 transl_table=11
FR729477	GenBank	CDS	868046	868936	+	-1	.	codon_start=1 db_xref=GI:318605850 db_xref=UniProtKB/TrEMBL:E7B8M4 locus_tag=Y11_08331 product='putative lipoprotein' protein_id=CBY27348.1 transl_table=11
FR729477	GenBank	CDS	869370	869720	+	1	.	codon_start=1 db_xref=GI:318605849 db_xref=UniProtKB/TrEMBL:E7B8M3 locus_tag=Y11_08341 product='putative monothiol glutaredoxin GrlA' protein_id=CBY27347.1 transl_table=11
FR729477	GenBank	CDS	869852	870259	+	-1	.	EC_number=4.4.1.5 codon_start=1 db_xref=GI:318605848 db_xref=UniProtKB/TrEMBL:E7B8M2 locus_tag=Y11_08351 product='lactoylglutathione lyase' protein_id=CBY27346.1 transl_table=11
FR729477	GenBank	CDS	870441	871538	+	-1	.	codon_start=1 db_xref=GI:318605847 db_xref=UniProtKB/TrEMBL:E7B8M1 locus_tag=Y11_08361 product='N-ethylmaleimide reductase' protein_id=CBY27345.1 transl_table=11
FR729477	GenBank	CDS	871608	872216	+	-1	.	codon_start=1 db_xref=GI:318605846 db_xref=UniProtKB/TrEMBL:E7B8M0 locus_tag=Y11_08371 product='transcriptional regulator, TetR family' protein_id=CBY27344.1 transl_table=11
FR729477	GenBank	CDS	872338	873933	+	-1	.	codon_start=1 db_xref=GI:318605845 db_xref=UniProtKB/TrEMBL:E7B8L9 locus_tag=Y11_08381 product='phosphoethanolamine transferase EptA specific for the 1 phosphate group of core-lipid A' protein_id=CBY27343.1 transl_table=11
FR729477	GenBank	CDS	874260	874499	+	1	.	codon_start=1 db_xref=GI:318605844 db_xref=UniProtKB/TrEMBL:E7B8L8 locus_tag=Y11_08391 product='putative oxidoreductase' protein_id=CBY27342.1 transl_table=11
FR729477	GenBank	CDS	874636	875532	+	1	.	codon_start=1 db_xref=GI:318605843 db_xref=UniProtKB/TrEMBL:E7B8L7 locus_tag=Y11_08401 product='putative aldo/keto reductase' protein_id=CBY27341.1 transl_table=11
FR729477	GenBank	CDS	875557	877581	+	-1	.	codon_start=1 db_xref=GI:318605842 db_xref=UniProtKB/TrEMBL:E7B8L6 locus_tag=Y11_08411 product='hypothetical protein' protein_id=CBY27340.1 transl_table=11
FR729477	GenBank	CDS	877584	878441	+	-1	.	codon_start=1 db_xref=GI:318605841 db_xref=UniProtKB/TrEMBL:E7B8L5 locus_tag=Y11_08421 product='fusaric acid resistance protein fusE' protein_id=CBY27339.1 transl_table=11
FR729477	GenBank	CDS	878448	878594	+	-1	.	codon_start=1 db_xref=GI:318605840 db_xref=UniProtKB/TrEMBL:E7B8L4 locus_tag=Y11_08431 product='hypothetical protein' protein_id=CBY27338.1 transl_table=11
FR729477	GenBank	CDS	878865	879296	+	1	.	codon_start=1 db_xref=GI:318605839 db_xref=UniProtKB/TrEMBL:E7B8L3 locus_tag=Y11_08441 product='transcriptional regulator SlyA' protein_id=CBY27337.1 transl_table=11
FR729477	GenBank	CDS	879417	879884	+	-1	.	codon_start=1 db_xref=GI:318605838 db_xref=UniProtKB/TrEMBL:E7B8L2 locus_tag=Y11_08451 product='outer membrane lipoprotein pcp precursor' protein_id=CBY27336.1 transl_table=11
FR729477	GenBank	CDS	880079	880192	+	-1	.	codon_start=1 db_xref=GI:318605837 db_xref=UniProtKB/TrEMBL:E7B8L1 locus_tag=Y11_08461 product='hypothetical protein' protein_id=CBY27335.1 transl_table=11
FR729477	GenBank	CDS	880329	881441	+	1	.	codon_start=1 db_xref=GI:318605836 db_xref=UniProtKB/TrEMBL:E7B8L0 locus_tag=Y11_08471 product='anhydro-N-acetylmuramic acid kinase' protein_id=CBY27334.1 transl_table=11
FR729477	GenBank	CDS	881497	881814	+	1	.	codon_start=1 db_xref=GI:318605835 db_xref=UniProtKB/TrEMBL:E7B8K9 locus_tag=Y11_08481 product='membrane-bound lysozyme inhibitor of c-type lysozyme' protein_id=CBY27333.1 transl_table=11
FR729477	GenBank	CDS	881922	882575	+	1	.	EC_number=1.4.3.5 codon_start=1 db_xref=GI:318605834 db_xref=UniProtKB/TrEMBL:E7B8K8 locus_tag=Y11_08491 product='pyridoxamine 5'-phosphate oxidase' protein_id=CBY27332.1 transl_table=11
FR729477	GenBank	CDS	882691	883965	+	1	.	EC_number=6.1.1.1 codon_start=1 db_xref=GI:318605833 db_xref=UniProtKB/TrEMBL:E7B8K7 locus_tag=Y11_08501 product='tyrosyl-tRNA synthetase; cluster 1' protein_id=CBY27331.1 transl_table=11
FR729477	GenBank	CDS	884199	884900	+	1	.	EC_number=2.7.1.35 codon_start=1 db_xref=GI:318605832 db_xref=UniProtKB/TrEMBL:E7B8K6 locus_tag=Y11_08511 product='pyridoxal kinase' protein_id=CBY27330.1 transl_table=11
FR729477	GenBank	CDS	884952	885560	+	-1	.	EC_number=2.5.1.18 codon_start=1 db_xref=GI:318605831 db_xref=UniProtKB/TrEMBL:E7B8K5 locus_tag=Y11_08521 product='glutathione S-transferase' protein_id=CBY27329.1 transl_table=11
FR729477	GenBank	CDS	885729	886004	+	-1	.	codon_start=1 db_xref=GI:318605830 db_xref=UniProtKB/TrEMBL:E7B8K4 locus_tag=Y11_08531 product='hypothetical protein' protein_id=CBY27328.1 transl_table=11
FR729477	GenBank	CDS	886190	886780	+	-1	.	codon_start=1 db_xref=GI:318605829 db_xref=UniProtKB/TrEMBL:E7B8K3 locus_tag=Y11_08541 product='putative membrane protein' protein_id=CBY27327.1 transl_table=11
FR729477	GenBank	CDS	886874	886990	+	-1	.	codon_start=1 db_xref=GI:318605828 db_xref=UniProtKB/TrEMBL:E7B8K2 locus_tag=Y11_08551 product='hypothetical protein' protein_id=CBY27326.1 transl_table=11
FR729477	GenBank	CDS	887002	887355	+	1	.	codon_start=1 db_xref=GI:318605827 db_xref=UniProtKB/TrEMBL:E7B8K1 locus_tag=Y11_08561 product='glyoxalase family protein' protein_id=CBY27325.1 transl_table=11
FR729477	GenBank	CDS	887742	889265	+	-1	.	codon_start=1 db_xref=GI:318605826 db_xref=UniProtKB/TrEMBL:E7B8K0 locus_tag=Y11_08571 product='di/tripeptide permease DtpA' protein_id=CBY27324.1 transl_table=11
FR729477	GenBank	CDS	889554	889673	+	1	.	codon_start=1 db_xref=GI:318605825 db_xref=UniProtKB/TrEMBL:E7B8J9 locus_tag=Y11_08581 product='hypothetical protein' protein_id=CBY27323.1 transl_table=11
FR729477	GenBank	CDS	889798	890709	+	1	.	codon_start=1 db_xref=GI:318605824 db_xref=UniProtKB/TrEMBL:E7B8J8 locus_tag=Y11_08591 product='hydrogen peroxide-inducible genes activator' protein_id=CBY27322.1 transl_table=11
FR729477	GenBank	CDS	890731	891942	+	-1	.	codon_start=1 db_xref=GI:318605823 db_xref=UniProtKB/TrEMBL:E7B8J7 locus_tag=Y11_08601 product='hypothetical protein' protein_id=CBY27321.1 transl_table=11
FR729477	GenBank	CDS	891954	892178	+	-1	.	codon_start=1 db_xref=GI:318605822 db_xref=UniProtKB/TrEMBL:E7B8J6 locus_tag=Y11_08611 product='hypothetical protein' protein_id=CBY27320.1 transl_table=11
FR729477	GenBank	CDS	892342	893157	+	-1	.	codon_start=1 db_xref=GI:318605821 db_xref=UniProtKB/TrEMBL:E7B8J5 locus_tag=Y11_08621 product='peptide transport system ATP-binding protein sapF' protein_id=CBY27319.1 transl_table=11
FR729477	GenBank	CDS	893157	894149	+	-1	.	codon_start=1 db_xref=GI:318605820 db_xref=UniProtKB/TrEMBL:E7B8J4 locus_tag=Y11_08631 product='peptide transport system ATP-binding protein SapD' protein_id=CBY27318.1 transl_table=11
FR729477	GenBank	CDS	894149	895039	+	-1	.	codon_start=1 db_xref=GI:318605819 db_xref=UniProtKB/TrEMBL:E7B8J3 locus_tag=Y11_08641 product='peptide transport system permease protein sapC' protein_id=CBY27317.1 transl_table=11
FR729477	GenBank	CDS	895026	895991	+	-1	.	codon_start=1 db_xref=GI:318605818 db_xref=UniProtKB/TrEMBL:E7B8J2 locus_tag=Y11_08651 product='peptide transport system permease protein sapB' protein_id=CBY27316.1 transl_table=11
FR729477	GenBank	CDS	895988	897625	+	-1	.	codon_start=1 db_xref=GI:318605817 db_xref=UniProtKB/TrEMBL:E7B8J1 locus_tag=Y11_08661 product='peptide transport periplasmic protein sapA' protein_id=CBY27315.1 transl_table=11
FR729477	GenBank	CDS	897920	898969	+	1	.	codon_start=1 db_xref=GI:318605816 db_xref=UniProtKB/TrEMBL:E7B8J0 locus_tag=Y11_08671 product=transposase protein_id=CBY27314.1 transl_table=11
FR729477	GenBank	CDS	899709	900587	+	1	.	codon_start=1 db_xref=GI:318605815 db_xref=UniProtKB/TrEMBL:E7B8I9 locus_tag=Y11_08681 product='toxin subunit S1 precursor' protein_id=CBY27313.1 transl_table=11
FR729477	GenBank	CDS	900627	900974	+	1	.	codon_start=1 db_xref=GI:318605814 db_xref=UniProtKB/TrEMBL:E7B8I8 locus_tag=Y11_08691 product=transaldolase protein_id=CBY27312.1 transl_table=11
FR729477	GenBank	CDS	901019	902029	+	-1	.	codon_start=1 db_xref=GI:318605813 db_xref=UniProtKB/TrEMBL:E7B8I7 locus_tag=Y11_08701 product='psp operon transcriptional activator' protein_id=CBY27311.1 transl_table=11
FR729477	GenBank	CDS	902219	902884	+	1	.	codon_start=1 db_xref=GI:318605812 db_xref=UniProtKB/TrEMBL:E7B8I6 locus_tag=Y11_08711 product='phage shock protein A' protein_id=CBY27310.1 transl_table=11
FR729477	GenBank	CDS	903046	903273	+	1	.	codon_start=1 db_xref=GI:318605811 db_xref=UniProtKB/TrEMBL:E7B8I5 locus_tag=Y11_08721 product='phage shock protein B' protein_id=CBY27309.1 transl_table=11
FR729477	GenBank	CDS	903273	903677	+	1	.	codon_start=1 db_xref=GI:318605810 db_xref=UniProtKB/TrEMBL:E7B8I4 locus_tag=Y11_08731 product='phage shock protein C' protein_id=CBY27308.1 transl_table=11
FR729477	GenBank	CDS	903723	903962	+	1	.	codon_start=1 db_xref=GI:318605809 db_xref=UniProtKB/TrEMBL:E7B8I3 locus_tag=Y11_08741 product='phage shock protein D' protein_id=CBY27307.1 transl_table=11
FR729477	GenBank	CDS	903943	905340	+	1	.	codon_start=1 db_xref=GI:318605808 db_xref=UniProtKB/TrEMBL:E7B8I2 locus_tag=Y11_08751 product='conserved protein YcjX with nucleoside triphosphate hydrolase domain' protein_id=CBY27306.1 transl_table=11
FR729477	GenBank	CDS	905337	906401	+	1	.	codon_start=1 db_xref=GI:318605807 db_xref=UniProtKB/TrEMBL:E7B8I1 locus_tag=Y11_08761 product='membrane protein YcjF' protein_id=CBY27305.1 transl_table=11
FR729477	GenBank	CDS	906404	906733	+	-1	.	codon_start=1 db_xref=GI:318605806 db_xref=UniProtKB/TrEMBL:E7B8I0 locus_tag=Y11_08771 product='hypothetical protein' protein_id=CBY27304.1 transl_table=11
FR729477	GenBank	CDS	907171	908748	+	1	.	codon_start=1 db_xref=GI:318605805 db_xref=UniProtKB/TrEMBL:E7B8H9 locus_tag=Y11_08781 product='transcriptional repressor protein TyrR' protein_id=CBY27303.1 transl_table=11
FR729477	GenBank	CDS	908995	909498	+	-1	.	EC_number=1.11.1.15 codon_start=1 db_xref=GI:318605804 db_xref=UniProtKB/TrEMBL:E7B8H8 locus_tag=Y11_08791 product='thiol peroxidase, Tpx-type' protein_id=CBY27302.1 transl_table=11
FR729477	GenBank	CDS	909651	910622	+	1	.	codon_start=1 db_xref=GI:318605803 db_xref=UniProtKB/TrEMBL:E7B8H7 locus_tag=Y11_08801 product='L-alanine-DL-glutamate epimerase' protein_id=CBY27301.1 transl_table=11
FR729477	GenBank	CDS	910619	911326	+	-1	.	codon_start=1 db_xref=GI:318605802 db_xref=UniProtKB/TrEMBL:E7B8H6 locus_tag=Y11_08811 product='gamma-D-Glutamyl-meso-Diaminopimelate Amidase' protein_id=CBY27300.1 transl_table=11
FR729477	GenBank	CDS	911612	913228	+	1	.	codon_start=1 db_xref=GI:318605801 db_xref=UniProtKB/TrEMBL:E7B8H5 locus_tag=Y11_08821 product='periplasmic Murein Peptide-Binding protein MppA' protein_id=CBY27299.1 transl_table=11
FR729477	GenBank	CDS	913635	914648	+	1	.	codon_start=1 db_xref=GI:318605800 db_xref=UniProtKB/TrEMBL:E7B8H4 locus_tag=Y11_08831 product='hypothetical protein' protein_id=CBY27298.1 transl_table=11
FR729477	GenBank	CDS	914968	915909	+	-1	.	codon_start=1 db_xref=GI:318605799 db_xref=UniProtKB/TrEMBL:E7B8H3 locus_tag=Y11_08841 product='tRNA(Cytosine32)-2-thiocytidine synthetase' protein_id=CBY27297.1 transl_table=11
FR729477	GenBank	CDS	916048	916248	+	-1	.	codon_start=1 db_xref=GI:318605798 db_xref=UniProtKB/TrEMBL:E7B8H2 locus_tag=Y11_08851 product=peroxiredoxin protein_id=CBY27296.1 transl_table=11
FR729477	GenBank	CDS	916238	916903	+	-1	.	codon_start=1 db_xref=GI:318605797 db_xref=UniProtKB/TrEMBL:E7B8H1 locus_tag=Y11_08861 product=peroxiredoxin protein_id=CBY27295.1 transl_table=11
FR729477	GenBank	CDS	917100	920633	+	-1	.	codon_start=1 db_xref=GI:318605796 db_xref=UniProtKB/TrEMBL:E7B8H0 locus_tag=Y11_08871 product='pyruvate-flavodoxin oxidoreductase' protein_id=CBY27294.1 transl_table=11
FR729477	GenBank	CDS	920651	920770	+	1	.	codon_start=1 db_xref=GI:318605795 db_xref=UniProtKB/TrEMBL:E7B8G9 locus_tag=Y11_08881 product='hypothetical protein' protein_id=CBY27293.1 transl_table=11
FR729477	GenBank	CDS	921011	921343	+	1	.	codon_start=1 db_xref=GI:318605794 db_xref=UniProtKB/TrEMBL:E7B8G8 locus_tag=Y11_08891 product='ethidium bromide-methyl viologen resistance protein EmrE' protein_id=CBY27292.1 transl_table=11
FR729477	GenBank	CDS	921489	922148	+	-1	.	codon_start=1 db_xref=GI:318605793 db_xref=UniProtKB/TrEMBL:E7B8G7 locus_tag=Y11_08901 product='peptide transport system permease protein sapB' protein_id=CBY27291.1 transl_table=11
FR729477	GenBank	CDS	922387	922704	+	1	.	codon_start=1 db_xref=GI:318605792 db_xref=UniProtKB/TrEMBL:E7B8G6 locus_tag=Y11_08911 product='putative lipoprotein YPO2331' protein_id=CBY27290.1 transl_table=11
FR729477	GenBank	CDS	922835	923830	+	-1	.	EC_number=1.1.1.28 codon_start=1 db_xref=GI:318605791 db_xref=UniProtKB/TrEMBL:E7B8G5 locus_tag=Y11_08921 product='D-lactate dehydrogenase' protein_id=CBY27289.1 transl_table=11
FR729477	GenBank	CDS	924101	926734	+	1	.	codon_start=1 db_xref=GI:318605790 db_xref=UniProtKB/TrEMBL:E7B8G4 locus_tag=Y11_08931 product='putative uncharacterized protein ydbH' protein_id=CBY27288.1 transl_table=11
FR729477	GenBank	CDS	926755	926925	+	1	.	codon_start=1 db_xref=GI:318605789 db_xref=UniProtKB/TrEMBL:E7B8G3 locus_tag=Y11_08941 product='uncharacterized protein ynbE; probable lipoprotein STY1424' protein_id=CBY27287.1 transl_table=11
FR729477	GenBank	CDS	926935	927306	+	1	.	codon_start=1 db_xref=GI:318605788 db_xref=UniProtKB/TrEMBL:E7B8G2 locus_tag=Y11_08951 product='putative uncharacterized protein ydbL, may be related to amine metabolism' protein_id=CBY27286.1 transl_table=11
FR729477	GenBank	CDS	927636	928241	+	-1	.	codon_start=1 db_xref=GI:318605787 db_xref=UniProtKB/TrEMBL:E7B8G1 locus_tag=Y11_08961 product='fmn-dependent NADH-azoreductase' protein_id=CBY27285.1 transl_table=11
FR729477	GenBank	CDS	928586	932473	+	1	.	codon_start=1 db_xref=GI:318605786 db_xref=UniProtKB/TrEMBL:E7B8G0 locus_tag=Y11_08971 product='ATP-dependent helicase hrpA' protein_id=CBY27284.1 transl_table=11
FR729477	GenBank	CDS	932811	933140	+	1	.	codon_start=1 db_xref=GI:318605785 db_xref=UniProtKB/TrEMBL:E7B8F9 locus_tag=Y11_08981 product='putative phage protein' protein_id=CBY27283.1 transl_table=11
FR729477	GenBank	CDS	933137	933460	+	1	.	codon_start=1 db_xref=GI:318605784 db_xref=UniProtKB/TrEMBL:E7B8F8 locus_tag=Y11_08991 product='putative DNA-binding phage-related protein' protein_id=CBY27282.1 transl_table=11
FR729477	GenBank	CDS	933516	934358	+	-1	.	codon_start=1 db_xref=GI:318605783 db_xref=UniProtKB/TrEMBL:E7B8F7 locus_tag=Y11_09001 product='putative pepetidase' protein_id=CBY27281.1 transl_table=11
FR729477	GenBank	CDS	934759	935034	+	-1	.	codon_start=1 db_xref=GI:318605782 db_xref=UniProtKB/TrEMBL:E7B8F6 locus_tag=Y11_09011 product='hypothetical protein' protein_id=CBY27280.1 transl_table=11
FR729477	GenBank	CDS	935430	936014	+	-1	.	EC_number=3.4.17.19 codon_start=1 db_xref=GI:318605781 db_xref=UniProtKB/TrEMBL:E7B8F5 locus_tag=Y11_09021 product='thermostable carboxypeptidase 1; Zinc-requiring, any residue but Pro' protein_id=CBY27279.1 transl_table=11
FR729477	GenBank	CDS	936005	936157	+	-1	.	EC_number=3.4.17.19 codon_start=1 db_xref=GI:318605780 db_xref=UniProtKB/TrEMBL:E7B8F4 locus_tag=Y11_09031 product='thermostable carboxypeptidase 1; Zinc-requiring, any residue but Pro' protein_id=CBY27278.1 transl_table=11
FR729477	GenBank	CDS	936205	937512	+	-1	.	codon_start=1 db_xref=GI:318605779 db_xref=UniProtKB/TrEMBL:E7B8F3 locus_tag=Y11_09041 product='sensory histidine kinase in two-component regulatory system with RstA' protein_id=CBY27277.1 transl_table=11
FR729477	GenBank	CDS	937509	938318	+	-1	.	codon_start=1 db_xref=GI:318605778 db_xref=UniProtKB/TrEMBL:E7B8F2 locus_tag=Y11_09051 product='transcriptional regulatory protein RstA' protein_id=CBY27276.1 transl_table=11
FR729477	GenBank	CDS	938480	938896	+	1	.	codon_start=1 db_xref=GI:318605777 db_xref=UniProtKB/TrEMBL:E7B8F1 locus_tag=Y11_09061 product='hypothetical protein' protein_id=CBY27275.1 transl_table=11
FR729477	GenBank	CDS	938967	940358	+	-1	.	codon_start=1 db_xref=GI:318605776 db_xref=UniProtKB/TrEMBL:E7B8F0 locus_tag=Y11_09071 product='arginine/ornithine antiporter ArcD' protein_id=CBY27274.1 transl_table=11
FR729477	GenBank	CDS	940439	940567	+	1	.	codon_start=1 db_xref=GI:318605775 db_xref=UniProtKB/TrEMBL:E7B8E9 locus_tag=Y11_09081 product='hypothetical protein' protein_id=CBY27273.1 transl_table=11
FR729477	GenBank	CDS	940621	941574	+	-1	.	codon_start=1 db_xref=GI:318605774 db_xref=UniProtKB/TrEMBL:E7B8E8 locus_tag=Y11_09091 product='protein ydgH precursor' protein_id=CBY27272.1 transl_table=11
FR729477	GenBank	CDS	942107	943633	+	1	.	EC_number=1.6.1.2 codon_start=1 db_xref=GI:318605773 db_xref=UniProtKB/TrEMBL:E7B8E7 locus_tag=Y11_09101 product='NAD(P) transhydrogenase alpha subunit' protein_id=CBY27271.1 transl_table=11
FR729477	GenBank	CDS	943865	945145	+	1	.	EC_number=1.6.1.2 codon_start=1 db_xref=GI:318605772 db_xref=UniProtKB/TrEMBL:E7B8E6 locus_tag=Y11_09111 product='NAD(P) transhydrogenase subunit beta' protein_id=CBY27270.1 transl_table=11
FR729477	GenBank	CDS	945511	946467	+	-1	.	codon_start=1 db_xref=GI:318605771 db_xref=UniProtKB/TrEMBL:E7B8E5 locus_tag=Y11_09121 product='universal stress protein E' protein_id=CBY27269.1 transl_table=11
FR729477	GenBank	CDS	946704	947459	+	-1	.	codon_start=1 db_xref=GI:318605770 db_xref=UniProtKB/TrEMBL:E7B8E4 locus_tag=Y11_09131 product='fumarate and nitrate reduction regulatory protein' protein_id=CBY27268.1 transl_table=11
FR729477	GenBank	CDS	947532	948050	+	-1	.	EC_number=2.1.1.63 codon_start=1 db_xref=GI:318605769 db_xref=UniProtKB/TrEMBL:E7B8E3 locus_tag=Y11_09141 product='methylated-DNA--protein-cysteine methyltransferase' protein_id=CBY27267.1 transl_table=11
FR729477	GenBank	CDS	948301	949089	+	1	.	codon_start=1 db_xref=GI:318605768 db_xref=UniProtKB/TrEMBL:E7B8E2 locus_tag=Y11_09151 product='hypothetical protein' protein_id=CBY27266.1 transl_table=11
FR729477	GenBank	CDS	949246	949764	+	1	.	EC_number=2.4.2.1 codon_start=1 db_xref=GI:318605767 db_xref=UniProtKB/TrEMBL:E7B8E1 locus_tag=Y11_09161 product='purine nucleoside phosphorylase' protein_id=CBY27265.1 transl_table=11
FR729477	GenBank	CDS	949861	950334	+	1	.	codon_start=1 db_xref=GI:318605766 db_xref=UniProtKB/TrEMBL:E7B8E0 locus_tag=Y11_09171 product='DNA gyrase inhibitory protein' protein_id=CBY27264.1 transl_table=11
FR729477	GenBank	CDS	950550	951290	+	1	.	codon_start=1 db_xref=GI:318605765 db_xref=UniProtKB/TrEMBL:E7B8D9 locus_tag=Y11_09181 product='short-chain type dehydrogenase/reductase' protein_id=CBY27263.1 transl_table=11
FR729477	GenBank	CDS	951469	952899	+	1	.	EC_number=3.1.3.1 codon_start=1 db_xref=GI:318605764 db_xref=UniProtKB/TrEMBL:E7B8D8 locus_tag=Y11_09191 product='alkaline phosphatase' protein_id=CBY27262.1 transl_table=11
FR729477	GenBank	CDS	953179	954108	+	1	.	EC_number=2.7.1.15 codon_start=1 db_xref=GI:318605763 db_xref=UniProtKB/TrEMBL:E7B8D7 locus_tag=Y11_09201 product=ribokinase protein_id=CBY27261.1 transl_table=11
FR729477	GenBank	CDS	954110	954967	+	1	.	codon_start=1 db_xref=GI:318605762 db_xref=UniProtKB/TrEMBL:E7B8D6 locus_tag=Y11_09211 product='homolog of fucose/glucose/galactose permeases' protein_id=CBY27260.1 transl_table=11
FR729477	GenBank	CDS	954990	955136	+	1	.	codon_start=1 db_xref=GI:318605761 db_xref=UniProtKB/TrEMBL:E7B8D5 locus_tag=Y11_09221 product='fucose permease' protein_id=CBY27259.1 transl_table=11
FR729477	GenBank	CDS	955089	955256	+	-1	.	codon_start=1 db_xref=GI:318605760 db_xref=UniProtKB/TrEMBL:E7B8D4 locus_tag=Y11_09231 product='ArpA protein-Streptomyces griseus' protein_id=CBY27258.1 transl_table=11
FR729477	GenBank	CDS	955775	958033	+	1	.	codon_start=1 db_xref=GI:318605759 db_xref=UniProtKB/TrEMBL:E7B8D3 locus_tag=Y11_09241 product='hypothetical protein' protein_id=CBY27257.1 transl_table=11
FR729477	GenBank	CDS	958143	958817	+	1	.	EC_number=3.1.3.5 codon_start=1 db_xref=GI:318605758 db_xref=UniProtKB/TrEMBL:E7B8D2 locus_tag=Y11_09251 product='5'-nucleotidase YjjG' protein_id=CBY27256.1 transl_table=11
FR729477	GenBank	CDS	958933	959169	+	-1	.	EC_number=2.2.1.6 codon_start=1 db_xref=GI:318605757 db_xref=UniProtKB/TrEMBL:E7B8D1 locus_tag=Y11_09261 product='acetolactate synthase small subunit' protein_id=CBY27255.1 transl_table=11
FR729477	GenBank	CDS	959244	960869	+	-1	.	EC_number=2.2.1.6 codon_start=1 db_xref=GI:318605756 db_xref=UniProtKB/TrEMBL:E7B8D0 locus_tag=Y11_09271 product='acetolactate synthase large subunit' protein_id=CBY27254.1 transl_table=11
FR729477	GenBank	CDS	961459	962253	+	1	.	codon_start=1 db_xref=GI:318605755 db_xref=UniProtKB/TrEMBL:E7B8C9 locus_tag=Y11_09281 product='putative lipoprotein' protein_id=CBY27253.1 transl_table=11
FR729477	GenBank	CDS	962332	963108	+	1	.	EC_number=3.5.1.28 codon_start=1 db_xref=GI:318605754 db_xref=UniProtKB/TrEMBL:E7B8C8 locus_tag=Y11_09291 product='N-acetylmuramoyl-L-alanine amidase' protein_id=CBY27252.1 transl_table=11
FR729477	GenBank	CDS	963205	965631	+	-1	.	codon_start=1 db_xref=GI:318605753 db_xref=UniProtKB/TrEMBL:E7B8C7 locus_tag=Y11_09301 product='putative virulence factor' protein_id=CBY27251.1 transl_table=11
FR729477	GenBank	CDS	965628	968678	+	-1	.	codon_start=1 db_xref=GI:318605752 db_xref=UniProtKB/TrEMBL:E7B8C6 locus_tag=Y11_09311 product=srfb protein_id=CBY27250.1 transl_table=11
FR729477	GenBank	CDS	968683	969321	+	-1	.	codon_start=1 db_xref=GI:318605751 db_xref=UniProtKB/TrEMBL:E7B8C5 locus_tag=Y11_09321 product='putative virulence factor' protein_id=CBY27249.1 transl_table=11
FR729477	GenBank	CDS	969725	969865	+	-1	.	codon_start=1 db_xref=GI:318605750 db_xref=UniProtKB/TrEMBL:E7B8C4 locus_tag=Y11_09331 product='hypothetical protein' protein_id=CBY27248.1 transl_table=11
FR729477	GenBank	CDS	970165	970437	+	-1	.	codon_start=1 db_xref=GI:318605749 db_xref=UniProtKB/TrEMBL:E7B0J0 locus_tag=Y11_09341 product=transposase protein_id=CBY27247.1 transl_table=11
FR729477	GenBank	CDS	970406	970525	+	-1	.	codon_start=1 db_xref=GI:318605748 db_xref=UniProtKB/TrEMBL:E7B8C2 locus_tag=Y11_09351 product=transposase protein_id=CBY27246.1 transl_table=11
FR729477	GenBank	CDS	970577	971194	+	-1	.	codon_start=1 db_xref=GI:318605747 db_xref=UniProtKB/TrEMBL:E7B8C1 locus_tag=Y11_09361 product=transposase protein_id=CBY27245.1 transl_table=11
FR729477	GenBank	CDS	971445	972803	+	-1	.	codon_start=1 db_xref=GI:318605746 db_xref=UniProtKB/TrEMBL:E7B8C0 locus_tag=Y11_09371 product='putative inner-membrane regulatory protein' protein_id=CBY27244.1 transl_table=11
FR729477	GenBank	CDS	972982	973794	+	-1	.	EC_number=3.1.3.25 codon_start=1 db_xref=GI:318605745 db_xref=UniProtKB/TrEMBL:E7B8B9 locus_tag=Y11_09381 product=inositol-1-monophosphatase protein_id=CBY27243.1 transl_table=11
FR729477	GenBank	CDS	973934	974971	+	-1	.	codon_start=1 db_xref=GI:318605744 db_xref=UniProtKB/TrEMBL:E7B8B8 locus_tag=Y11_09391 product='transcriptional regulator, LacI family' protein_id=CBY27242.1 transl_table=11
FR729477	GenBank	CDS	975078	975374	+	1	.	EC_number=3.2.2.4 codon_start=1 db_xref=GI:318605743 db_xref=UniProtKB/TrEMBL:E7B8B7 locus_tag=Y11_09401 product='AMP nucleosidase' protein_id=CBY27241.1 transl_table=11
FR729477	GenBank	CDS	975413	976537	+	1	.	EC_number=3.2.2.4 codon_start=1 db_xref=GI:318605742 db_xref=UniProtKB/TrEMBL:E7B8B6 locus_tag=Y11_09411 product='AMP nucleosidase' protein_id=CBY27240.1 transl_table=11
FR729477	GenBank	CDS	976653	976919	+	-1	.	codon_start=1 db_xref=GI:318605741 db_xref=UniProtKB/TrEMBL:E7B8B5 locus_tag=Y11_09421 product='putative site-specific recombinase' protein_id=CBY27239.1 transl_table=11
FR729477	GenBank	CDS	976919	977449	+	-1	.	codon_start=1 db_xref=GI:318605740 db_xref=UniProtKB/TrEMBL:E7B8B4 locus_tag=Y11_09431 product=mloa protein_id=CBY27238.1 transl_table=11
FR729477	GenBank	CDS	978267	979121	+	-1	.	codon_start=1 db_xref=GI:318605739 db_xref=UniProtKB/TrEMBL:E7B8B3 locus_tag=Y11_09441 product='lysr family transcriptional regulator YnfL' protein_id=CBY27237.1 transl_table=11
FR729477	GenBank	CDS	979122	979250	+	-1	.	codon_start=1 db_xref=GI:318605738 db_xref=UniProtKB/TrEMBL:E7B8B2 locus_tag=Y11_09451 product='hypothetical protein' protein_id=CBY27236.1 transl_table=11
FR729477	GenBank	CDS	979235	980224	+	1	.	EC_number=3.5.5.1 codon_start=1 db_xref=GI:318605737 db_xref=UniProtKB/TrEMBL:E7B8B1 locus_tag=Y11_09461 product=nitrilase protein_id=CBY27235.1 transl_table=11
FR729477	GenBank	CDS	980256	980384	+	-1	.	codon_start=1 db_xref=GI:318605736 db_xref=UniProtKB/TrEMBL:E7B8B0 locus_tag=Y11_09471 product='hypothetical protein' protein_id=CBY27234.1 transl_table=11
FR729477	GenBank	CDS	980613	981371	+	1	.	EC_number=3.5.3.18 codon_start=1 db_xref=GI:318605735 db_xref=UniProtKB/TrEMBL:E7B8A9 locus_tag=Y11_09481 product='ng,NG-dimethylarginine dimethylaminohydrolase 1' protein_id=CBY27233.1 transl_table=11
FR729477	GenBank	CDS	981457	981627	+	-1	.	codon_start=1 db_xref=GI:318605734 db_xref=UniProtKB/TrEMBL:E7B8A8 locus_tag=Y11_09491 product='hypothetical protein' protein_id=CBY27232.1 transl_table=11
FR729477	GenBank	CDS	981628	981888	+	1	.	codon_start=1 db_xref=GI:318605733 db_xref=UniProtKB/TrEMBL:E7B8A7 locus_tag=Y11_09501 product='histidine ABC transporter, permease protein HisQ' protein_id=CBY27231.1 transl_table=11
FR729477	GenBank	CDS	981885	982607	+	1	.	codon_start=1 db_xref=GI:318605732 db_xref=UniProtKB/TrEMBL:E7B8A6 locus_tag=Y11_09511 product='histidine ABC transporter, permease protein HisM' protein_id=CBY27230.1 transl_table=11
FR729477	GenBank	CDS	982666	983121	+	-1	.	codon_start=1 db_xref=GI:318605731 db_xref=UniProtKB/TrEMBL:E7B8A5 locus_tag=Y11_09521 product='leucine-responsive regulatory protein, regulator for leucine (or lrp) regulon and high-affinity branched-chain amino acid transport system' protein_id=CBY27229.1 transl_table=11
FR729477	GenBank	CDS	983136	984233	+	1	.	codon_start=1 db_xref=GI:318605730 db_xref=UniProtKB/TrEMBL:E7B8A4 locus_tag=Y11_09531 product='succinylglutamate desuccinylase/aspartoacylase' protein_id=CBY27228.1 transl_table=11
FR729477	GenBank	CDS	984398	984919	+	1	.	codon_start=1 db_xref=GI:318605729 db_xref=UniProtKB/TrEMBL:E7B8A3 locus_tag=Y11_09541 product='transcriptional regulator, MarR family' protein_id=CBY27227.1 transl_table=11
FR729477	GenBank	CDS	985131	986279	+	1	.	codon_start=1 db_xref=GI:318605728 db_xref=UniProtKB/TrEMBL:E7B8A2 locus_tag=Y11_09551 product='secretion protein HlyD family protein' protein_id=CBY27226.1 transl_table=11
FR729477	GenBank	CDS	986284	987423	+	1	.	codon_start=1 db_xref=GI:318605727 db_xref=UniProtKB/TrEMBL:E7B8A1 locus_tag=Y11_09561 product='ABC-type multidrug transport system,permease component' protein_id=CBY27225.1 transl_table=11
FR729477	GenBank	CDS	987473	988324	+	-1	.	EC_number=2.5.1.18 codon_start=1 db_xref=GI:318605726 db_xref=UniProtKB/TrEMBL:E7B8A0 locus_tag=Y11_09571 product='glutathione S-transferase' protein_id=CBY27224.1 transl_table=11
FR729477	GenBank	CDS	988330	989832	+	1	.	codon_start=1 db_xref=GI:318605725 db_xref=UniProtKB/TrEMBL:E7B899 locus_tag=Y11_09581 product='putative exported protein' protein_id=CBY27223.1 transl_table=11
FR729477	GenBank	CDS	989887	991062	+	-1	.	codon_start=1 db_xref=GI:318605724 db_xref=UniProtKB/TrEMBL:E7B898 locus_tag=Y11_09591 product='hypothetical protein' protein_id=CBY27222.1 transl_table=11
FR729477	GenBank	CDS	991893	992873	+	-1	.	codon_start=1 db_xref=GI:318605723 db_xref=UniProtKB/TrEMBL:E7B897 locus_tag=Y11_09601 product='putative phage-related membrane protein' protein_id=CBY27221.1 transl_table=11
FR729477	GenBank	CDS	992877	993164	+	-1	.	codon_start=1 db_xref=GI:318605722 db_xref=UniProtKB/TrEMBL:E7B896 locus_tag=Y11_09611 product='putative phage-related membrane protein' protein_id=CBY27220.1 transl_table=11
FR729477	GenBank	CDS	993177	994889	+	-1	.	codon_start=1 db_xref=GI:318605721 db_xref=UniProtKB/TrEMBL:E7B895 locus_tag=Y11_09621 product='hypothetical protein' protein_id=CBY27219.1 transl_table=11
FR729477	GenBank	CDS	994954	995187	+	-1	.	codon_start=1 db_xref=GI:318605720 db_xref=UniProtKB/TrEMBL:E7B894 locus_tag=Y11_09631 product='putative phage-related membrane protein' protein_id=CBY27218.1 transl_table=11
FR729477	GenBank	CDS	995222	995473	+	-1	.	codon_start=1 db_xref=GI:318605719 db_xref=UniProtKB/TrEMBL:E7B893 locus_tag=Y11_09641 product='putative phage-related membrane protein' protein_id=CBY27217.1 transl_table=11
FR729477	GenBank	CDS	995476	995793	+	-1	.	codon_start=1 db_xref=GI:318605718 db_xref=UniProtKB/TrEMBL:E7B892 locus_tag=Y11_09651 product='hypothetical protein' protein_id=CBY27216.1 transl_table=11
FR729477	GenBank	CDS	995805	996857	+	-1	.	codon_start=1 db_xref=GI:318605717 db_xref=UniProtKB/TrEMBL:E7B891 locus_tag=Y11_09661 product='hypothetical protein' protein_id=CBY27215.1 transl_table=11
FR729477	GenBank	CDS	997025	997477	+	1	.	codon_start=1 db_xref=GI:318605715 db_xref=UniProtKB/TrEMBL:E7B889 locus_tag=Y11_09671 product='phage hypothetical protein' protein_id=CBY27213.1 transl_table=11
FR729477	GenBank	CDS	997779	998231	+	1	.	codon_start=1 db_xref=GI:318605716 db_xref=UniProtKB/TrEMBL:E7B889 locus_tag=Y11_09681 product='hypothetical protein' protein_id=CBY27214.1 transl_table=11
FR729477	GenBank	CDS	998319	998714	+	1	.	codon_start=1 db_xref=GI:318605714 db_xref=UniProtKB/TrEMBL:E7B888 locus_tag=Y11_09691 product='hypothetical protein' protein_id=CBY27212.1 transl_table=11
FR729477	GenBank	CDS	999583	999891	+	-1	.	codon_start=1 db_xref=GI:318605713 db_xref=UniProtKB/TrEMBL:E7B887 locus_tag=Y11_09701 product='hypothetical protein' protein_id=CBY27211.1 transl_table=11
FR729477	GenBank	CDS	1000090	1001352	+	-1	.	codon_start=1 db_xref=GI:318605712 db_xref=UniProtKB/TrEMBL:E7B886 locus_tag=Y11_09711 product='putative phage-related secreted protein' protein_id=CBY27210.1 transl_table=11
FR729477	GenBank	CDS	1001349	1002383	+	-1	.	codon_start=1 db_xref=GI:318605711 db_xref=UniProtKB/TrEMBL:E7B885 locus_tag=Y11_09721 product='putative phage-related membrane protein' protein_id=CBY27209.1 transl_table=11
FR729477	GenBank	CDS	1002387	1002737	+	-1	.	codon_start=1 db_xref=GI:318605710 db_xref=UniProtKB/TrEMBL:E7B7R8 locus_tag=Y11_09731 product='putative phage-related membrane protein' protein_id=CBY27208.1 transl_table=11
FR729477	GenBank	CDS	1002770	1003021	+	1	.	codon_start=1 db_xref=GI:318605709 db_xref=UniProtKB/TrEMBL:E7B7R7 locus_tag=Y11_09741 product='hypothetical protein' protein_id=CBY27207.1 transl_table=11
FR729477	GenBank	CDS	1004273	1004395	+	1	.	codon_start=1 db_xref=GI:318605708 db_xref=UniProtKB/TrEMBL:E7B7R6 locus_tag=Y11_09751 product='putative exported protein precursor' protein_id=CBY27206.1 transl_table=11
FR729477	GenBank	CDS	1004625	1004873	+	1	.	codon_start=1 db_xref=GI:318605707 db_xref=UniProtKB/TrEMBL:E7B7R5 locus_tag=Y11_09761 product='methylenomycin A resistance protein' protein_id=CBY27205.1 transl_table=11
FR729477	GenBank	CDS	1004937	1005050	+	1	.	codon_start=1 db_xref=GI:318605706 db_xref=UniProtKB/TrEMBL:E7B7R4 locus_tag=Y11_09771 product='methylenomycin A resistance protein' protein_id=CBY27204.1 transl_table=11
FR729477	GenBank	CDS	1005136	1005885	+	1	.	EC_number=1.1.1.298 codon_start=1 db_xref=GI:318605705 db_xref=UniProtKB/TrEMBL:E7B7R3 locus_tag=Y11_09781 product='3-hydroxypropionate dehydrogenase' protein_id=CBY27203.1 transl_table=11
FR729477	GenBank	CDS	1005916	1006242	+	-1	.	codon_start=1 db_xref=GI:318605704 db_xref=UniProtKB/TrEMBL:E7B7R2 locus_tag=Y11_09791 product='protein of unknown function UPF0060' protein_id=CBY27202.1 transl_table=11
FR729477	GenBank	CDS	1006236	1006454	+	-1	.	codon_start=1 db_xref=GI:318605703 db_xref=UniProtKB/TrEMBL:E7B7R1 locus_tag=Y11_09801 product='hypothetical protein' protein_id=CBY27201.1 transl_table=11
FR729477	GenBank	CDS	1006643	1007014	+	1	.	codon_start=1 db_xref=GI:318605702 db_xref=UniProtKB/TrEMBL:E7B7R0 locus_tag=Y11_09811 product='putative secreted protein' protein_id=CBY27200.1 transl_table=11
FR729477	GenBank	CDS	1007106	1007351	+	1	.	codon_start=1 db_xref=GI:318605701 db_xref=UniProtKB/TrEMBL:E7B7Q9 locus_tag=Y11_09821 product='hypothetical protein' protein_id=CBY27199.1 transl_table=11
FR729477	GenBank	CDS	1007427	1007549	+	-1	.	codon_start=1 db_xref=GI:318605700 db_xref=UniProtKB/TrEMBL:E7B7Q8 locus_tag=Y11_09831 product='hypothetical protein' protein_id=CBY27198.1 transl_table=11
FR729477	GenBank	CDS	1008006	1009286	+	1	.	codon_start=1 db_xref=GI:318605699 db_xref=UniProtKB/TrEMBL:E7B7Q7 locus_tag=Y11_09841 product='chloride channel protein' protein_id=CBY27197.1 transl_table=11
FR729477	GenBank	CDS	1009307	1009975	+	-1	.	EC_number=6.3.3.3 codon_start=1 db_xref=GI:318605698 db_xref=UniProtKB/TrEMBL:E7B7Q6 locus_tag=Y11_09851 product='dethiobiotin synthetase' protein_id=CBY27196.1 transl_table=11
FR729477	GenBank	CDS	1010198	1011415	+	-1	.	codon_start=1 db_xref=GI:318605697 db_xref=UniProtKB/TrEMBL:E7B7Q5 locus_tag=Y11_09861 product='mlc, transcriptional repressor of MalT (the transcriptional activator of maltose regulon) and manXYZ operon' protein_id=CBY27195.1 transl_table=11
FR729477	GenBank	CDS	1011636	1012547	+	-1	.	codon_start=1 db_xref=GI:318605696 db_xref=UniProtKB/TrEMBL:E7B7Q4 locus_tag=Y11_09871 product='lysr family transcriptional regulator YnfL' protein_id=CBY27194.1 transl_table=11
FR729477	GenBank	CDS	1012723	1014015	+	1	.	codon_start=1 db_xref=GI:318605695 db_xref=UniProtKB/TrEMBL:E7B7Q3 locus_tag=Y11_09881 product='permeases of the major facilitator superfamily' protein_id=CBY27193.1 transl_table=11
FR729477	GenBank	CDS	1014191	1014319	+	-1	.	codon_start=1 db_xref=GI:318605694 db_xref=UniProtKB/TrEMBL:E7B7Q2 locus_tag=Y11_09891 product='hypothetical protein' protein_id=CBY27192.1 transl_table=11
FR729477	GenBank	CDS	1014416	1014592	+	1	.	codon_start=1 db_xref=GI:318605693 db_xref=UniProtKB/TrEMBL:E7B7Q1 locus_tag=Y11_09901 product='integral membrane protein (Rhomboid family)' protein_id=CBY27191.1 transl_table=11
FR729477	GenBank	CDS	1014817	1015701	+	1	.	EC_number=3.5.2.6 codon_start=1 db_xref=GI:318605692 db_xref=UniProtKB/TrEMBL:E7B7Q0 locus_tag=Y11_09911 product=beta-lactamase protein_id=CBY27190.1 transl_table=11
FR729477	GenBank	CDS	1015864	1016793	+	1	.	codon_start=1 db_xref=GI:318605691 db_xref=UniProtKB/TrEMBL:E7B7P9 locus_tag=Y11_09921 product='DNA replication terminus site-binding protein' protein_id=CBY27189.1 transl_table=11
FR729477	GenBank	CDS	1016879	1017598	+	-1	.	codon_start=1 db_xref=GI:318605690 db_xref=UniProtKB/TrEMBL:E7B7P8 locus_tag=Y11_09931 product='putative transcription regulator PA1347' protein_id=CBY27188.1 transl_table=11
FR729477	GenBank	CDS	1018022	1019071	+	1	.	codon_start=1 db_xref=GI:318604434 db_xref=UniProtKB/TrEMBL:E7B0T0 locus_tag=Y11_09941 product=transposase protein_id=CBY25932.1 transl_table=11
FR729477	GenBank	CDS	1019347	1019481	+	1	.	codon_start=1 db_xref=GI:318605688 db_xref=UniProtKB/TrEMBL:E7B7P6 locus_tag=Y11_09951 product='hypothetical protein' protein_id=CBY27186.1 transl_table=11
FR729477	GenBank	CDS	1019471	1020865	+	-1	.	EC_number=4.2.1.2 codon_start=1 db_xref=GI:318605687 db_xref=UniProtKB/TrEMBL:E7B7P5 locus_tag=Y11_09961 product='fumarate hydratase class II' protein_id=CBY27185.1 transl_table=11
FR729477	GenBank	CDS	1021091	1022266	+	1	.	EC_number=5.3.1.8 codon_start=1 db_xref=GI:318605686 db_xref=UniProtKB/TrEMBL:E7B7P4 locus_tag=Y11_09971 product='mannose-6-phosphate isomerase' protein_id=CBY27184.1 transl_table=11
FR729477	GenBank	CDS	1022498	1024114	+	1	.	codon_start=1 db_xref=GI:318605685 db_xref=UniProtKB/TrEMBL:E7B7P3 locus_tag=Y11_09981 product='putative GTP-binding protein YdgA' protein_id=CBY27183.1 transl_table=11
FR729477	GenBank	CDS	1024184	1024849	+	1	.	EC_number=2.3.1.28 codon_start=1 db_xref=GI:318605684 db_xref=UniProtKB/TrEMBL:E7B7P2 locus_tag=Y11_09991 product='chloramphenicol acetyltransferase' protein_id=CBY27182.1 transl_table=11
FR729477	GenBank	CDS	1024850	1025227	+	-1	.	codon_start=1 db_xref=GI:318605683 db_xref=UniProtKB/TrEMBL:E7B7P1 locus_tag=Y11_10001 product='maltose regulon regulatory protein MalI (repressor for malXY)' protein_id=CBY27181.1 transl_table=11
FR729477	GenBank	CDS	1025330	1026016	+	1	.	EC_number=2.7.1.69 codon_start=1 db_xref=GI:318605682 db_xref=UniProtKB/TrEMBL:E7B7P0 locus_tag=Y11_10011 product='PTS system, maltose and glucose-specific IIC component; PTS system, maltose and glucose-specific IIB component' protein_id=CBY27180.1 transl_table=11
FR729477	GenBank	CDS	1026228	1027406	+	1	.	EC_number=4.4.1.8 codon_start=1 db_xref=GI:318605681 db_xref=UniProtKB/TrEMBL:E7B7N9 locus_tag=Y11_10021 product='cystathionine beta-lyase (CBL) (Beta-cystathionase) (Cysteine lyase); Maltose regulon modulator' protein_id=CBY27179.1 transl_table=11
FR729477	GenBank	CDS	1027586	1028584	+	1	.	EC_number=3.5.4.4 codon_start=1 db_xref=GI:318605680 db_xref=UniProtKB/TrEMBL:E7B7N8 locus_tag=Y11_10031 product='adenosine deaminase' protein_id=CBY27178.1 transl_table=11
FR729477	GenBank	CDS	1028734	1029747	+	-1	.	codon_start=1 db_xref=GI:318605679 db_xref=UniProtKB/TrEMBL:E7B7N7 locus_tag=Y11_10041 product='putative membrane protein precursor' protein_id=CBY27177.1 transl_table=11
FR729477	GenBank	CDS	1029797	1030846	+	-1	.	codon_start=1 db_xref=GI:318605678 db_xref=UniProtKB/TrEMBL:E7B7N6 locus_tag=Y11_10051 product='uncharacterized oxidoreductase ydgJ' protein_id=CBY27176.1 transl_table=11
FR729477	GenBank	CDS	1030948	1031880	+	-1	.	codon_start=1 db_xref=GI:318605677 db_xref=UniProtKB/TrEMBL:E7B7N5 locus_tag=Y11_10061 product='arabinose operon regulatory protein' protein_id=CBY27175.1 transl_table=11
FR729477	GenBank	CDS	1032004	1032684	+	-1	.	codon_start=1 db_xref=GI:318605676 db_xref=UniProtKB/TrEMBL:E7B7N4 locus_tag=Y11_10071 product='L-arabinose transport system permease protein' protein_id=CBY27174.1 transl_table=11
FR729477	GenBank	CDS	1032636	1032911	+	-1	.	codon_start=1 db_xref=GI:318605675 db_xref=UniProtKB/TrEMBL:E7B7N3 locus_tag=Y11_10081 product='L-arabinose transport system permease protein' protein_id=CBY27173.1 transl_table=11
FR729477	GenBank	CDS	1033079	1034551	+	-1	.	codon_start=1 db_xref=GI:318605674 db_xref=UniProtKB/TrEMBL:E7B7N2 locus_tag=Y11_10091 product='L-arabinose transport ATP-binding protein AraG' protein_id=CBY27172.1 transl_table=11
FR729477	GenBank	CDS	1034630	1035613	+	-1	.	codon_start=1 db_xref=GI:318605673 db_xref=UniProtKB/TrEMBL:E7B7N1 locus_tag=Y11_10101 product='L-arabinose-binding periplasmic protein precursor AraF' protein_id=CBY27171.1 transl_table=11
FR729477	GenBank	CDS	1036192	1037907	+	1	.	EC_number=2.7.1.16 codon_start=1 db_xref=GI:318605672 db_xref=UniProtKB/TrEMBL:E7B7N0 locus_tag=Y11_10111 product=ribulokinase protein_id=CBY27170.1 transl_table=11
FR729477	GenBank	CDS	1037965	1039467	+	1	.	EC_number=5.3.1.4 codon_start=1 db_xref=GI:318605671 db_xref=UniProtKB/TrEMBL:E7B7M9 locus_tag=Y11_10121 product='L-arabinose isomerase' protein_id=CBY27169.1 transl_table=11
FR729477	GenBank	CDS	1039738	1040916	+	-1	.	codon_start=1 db_xref=GI:318605670 db_xref=UniProtKB/TrEMBL:E7B7M8 locus_tag=Y11_10131 product='putative ATPase' protein_id=CBY27168.1 transl_table=11
FR729477	GenBank	CDS	1041063	1042970	+	-1	.	codon_start=1 db_xref=GI:318605669 db_xref=UniProtKB/TrEMBL:E7B7M7 locus_tag=Y11_10141 product='putative toxin transport protein' protein_id=CBY27167.1 transl_table=11
FR729477	GenBank	CDS	1042996	1043181	+	-1	.	codon_start=1 db_xref=GI:318605668 db_xref=UniProtKB/TrEMBL:E7B7M6 locus_tag=Y11_10151 product='putative toxin transport protein' protein_id=CBY27166.1 transl_table=11
FR729477	GenBank	CDS	1043184	1043657	+	-1	.	codon_start=1 db_xref=GI:318605667 db_xref=UniProtKB/TrEMBL:E7B7M5 locus_tag=Y11_10161 product='putative ABC associated RTX toxin transporter,HlyD/MFP family' protein_id=CBY27165.1 transl_table=11
FR729477	GenBank	CDS	1043657	1045600	+	-1	.	codon_start=1 db_xref=GI:318605666 db_xref=UniProtKB/TrEMBL:E7B7M4 locus_tag=Y11_10171 product='putative ABC RTX toxin transporter, fused ATP binding/permease domains' protein_id=CBY27164.1 transl_table=11
FR729477	GenBank	CDS	1045820	1045981	+	-1	.	codon_start=1 db_xref=GI:318605665 db_xref=UniProtKB/TrEMBL:E7B7M3 locus_tag=Y11_10181 product='hypothetical protein' protein_id=CBY27163.1 transl_table=11
FR729477	GenBank	CDS	1045980	1047737	+	1	.	EC_number=6.3.4.3 codon_start=1 db_xref=GI:318605664 db_xref=UniProtKB/TrEMBL:E7B7M2 locus_tag=Y11_10191 product='formate--tetrahydrofolate ligase' protein_id=CBY27162.1 transl_table=11
FR729477	GenBank	CDS	1047805	1048248	+	1	.	codon_start=1 db_xref=GI:318605663 db_xref=UniProtKB/TrEMBL:E7B7M1 locus_tag=Y11_10201 product='putative membrane protein precursor' protein_id=CBY27161.1 transl_table=11
FR729477	GenBank	CDS	1048580	1049161	+	1	.	codon_start=1 db_xref=GI:318605662 db_xref=UniProtKB/TrEMBL:E7B7M0 locus_tag=Y11_10211 product='electron transport complex protein RnfA' protein_id=CBY27160.1 transl_table=11
FR729477	GenBank	CDS	1049161	1049784	+	1	.	codon_start=1 db_xref=GI:318605661 db_xref=UniProtKB/TrEMBL:E7B7L9 locus_tag=Y11_10221 product='electron transport complex protein RnfB' protein_id=CBY27159.1 transl_table=11
FR729477	GenBank	CDS	1049777	1051633	+	1	.	codon_start=1 db_xref=GI:318605660 db_xref=UniProtKB/TrEMBL:E7B7L8 locus_tag=Y11_10231 product='electron transport complex protein RnfC' protein_id=CBY27158.1 transl_table=11
FR729477	GenBank	CDS	1051684	1051803	+	-1	.	codon_start=1 db_xref=GI:318605659 db_xref=UniProtKB/TrEMBL:E7B7L7 locus_tag=Y11_10241 product='hypothetical protein' protein_id=CBY27157.1 transl_table=11
FR729477	GenBank	CDS	1052349	1052468	+	-1	.	codon_start=1 db_xref=GI:318605658 db_xref=UniProtKB/TrEMBL:E7B7L6 locus_tag=Y11_10251 product='hypothetical protein' protein_id=CBY27156.1 transl_table=11
FR729477	GenBank	CDS	1052440	1053351	+	-1	.	codon_start=1 db_xref=GI:318605657 db_xref=UniProtKB/TrEMBL:E7B7L5 locus_tag=Y11_10261 product='right origin-binding protein' protein_id=CBY27155.1 transl_table=11
FR729477	GenBank	CDS	1053684	1053830	+	-1	.	codon_start=1 db_xref=GI:318605656 db_xref=UniProtKB/TrEMBL:E7B7L4 locus_tag=Y11_10271 product='hypothetical protein' protein_id=CBY27154.1 transl_table=11
FR729477	GenBank	CDS	1053845	1054939	+	1	.	codon_start=1 db_xref=GI:318605655 db_xref=UniProtKB/TrEMBL:E7B7L3 locus_tag=Y11_10281 product='electron transport complex protein RnfD' protein_id=CBY27153.1 transl_table=11
FR729477	GenBank	CDS	1054949	1055578	+	1	.	codon_start=1 db_xref=GI:318605654 db_xref=UniProtKB/TrEMBL:E7B7L2 locus_tag=Y11_10291 product='electron transport complex protein RnfG' protein_id=CBY27152.1 transl_table=11
FR729477	GenBank	CDS	1055575	1056276	+	1	.	codon_start=1 db_xref=GI:318605653 db_xref=UniProtKB/TrEMBL:E7B7L1 locus_tag=Y11_10301 product='electron transport complex protein RnfE' protein_id=CBY27151.1 transl_table=11
FR729477	GenBank	CDS	1056273	1056914	+	1	.	EC_number=4.2.99.18 codon_start=1 db_xref=GI:318605652 db_xref=UniProtKB/TrEMBL:E7B7L0 locus_tag=Y11_10311 product='endonuclease III' protein_id=CBY27150.1 transl_table=11
FR729477	GenBank	CDS	1057001	1058053	+	-1	.	codon_start=1 db_xref=GI:318605651 db_xref=UniProtKB/TrEMBL:E7B7K9 locus_tag=Y11_10321 product='hypothetical protein' protein_id=CBY27149.1 transl_table=11
FR729477	GenBank	CDS	1058083	1059318	+	-1	.	codon_start=1 db_xref=GI:318605650 db_xref=UniProtKB/TrEMBL:E7B7K8 locus_tag=Y11_10331 product='hypothetical protein' protein_id=CBY27148.1 transl_table=11
FR729477	GenBank	CDS	1059801	1060211	+	-1	.	codon_start=1 db_xref=GI:318605649 db_xref=UniProtKB/TrEMBL:E7B7K7 locus_tag=Y11_10341 product=transposase protein_id=CBY27147.1 transl_table=11
FR729477	GenBank	CDS	1060313	1060849	+	-1	.	codon_start=1 db_xref=GI:318605648 db_xref=UniProtKB/TrEMBL:E7B7K6 locus_tag=Y11_10351 product=transposase protein_id=CBY27146.1 transl_table=11
FR729477	GenBank	CDS	1061408	1063729	+	1	.	codon_start=1 db_xref=GI:318605647 db_xref=UniProtKB/TrEMBL:E7B7K5 locus_tag=Y11_10361 product='putative formate dehydrogenase oxidoreductase protein' protein_id=CBY27145.1 transl_table=11
FR729477	GenBank	CDS	1063736	1063915	+	-1	.	codon_start=1 db_xref=GI:318605646 db_xref=UniProtKB/TrEMBL:E7B7K4 locus_tag=Y11_10371 product='hypothetical protein' protein_id=CBY27144.1 transl_table=11
FR729477	GenBank	CDS	1063924	1065858	+	1	.	EC_number=3.1.13.1 codon_start=1 db_xref=GI:318605645 db_xref=UniProtKB/TrEMBL:E7B7K3 locus_tag=Y11_10381 product='exoribonuclease II' protein_id=CBY27143.1 transl_table=11
FR729477	GenBank	CDS	1065968	1066105	+	1	.	codon_start=1 db_xref=GI:318605644 db_xref=UniProtKB/TrEMBL:E7B7K2 locus_tag=Y11_10391 product='hypothetical protein' protein_id=CBY27142.1 transl_table=11
FR729477	GenBank	CDS	1066273	1068339	+	1	.	codon_start=1 db_xref=GI:318605643 db_xref=UniProtKB/TrEMBL:E7B7K1 locus_tag=Y11_10401 product='carbon starvation protein A paralog' protein_id=CBY27141.1 transl_table=11
FR729477	GenBank	CDS	1068521	1068664	+	1	.	codon_start=1 db_xref=GI:318605642 db_xref=UniProtKB/TrEMBL:E7B7K0 locus_tag=Y11_10411 product='hypothetical small protein yjiX' protein_id=CBY27140.1 transl_table=11
FR729477	GenBank	CDS	1068900	1069565	+	-1	.	EC_number=2.2.1.2 codon_start=1 db_xref=GI:318605641 db_xref=UniProtKB/TrEMBL:E7B7J9 locus_tag=Y11_10421 product=transaldolase protein_id=CBY27139.1 transl_table=11
FR729477	GenBank	CDS	1069758	1070507	+	1	.	codon_start=1 db_xref=GI:318605640 db_xref=UniProtKB/TrEMBL:E7B7J8 locus_tag=Y11_10431 product='transcriptional regulatory protein YciT' protein_id=CBY27138.1 transl_table=11
FR729477	GenBank	CDS	1070527	1070775	+	1	.	codon_start=1 db_xref=GI:318605639 db_xref=UniProtKB/TrEMBL:E7B7J7 locus_tag=Y11_10441 product='hypothetical protein' protein_id=CBY27137.1 transl_table=11
FR729477	GenBank	CDS	1070802	1071497	+	-1	.	EC_number=5.1.3.4 codon_start=1 db_xref=GI:318605638 db_xref=UniProtKB/TrEMBL:E7B7J6 locus_tag=Y11_10451 product='L-ribulose-5-phosphate 4-epimerase' protein_id=CBY27136.1 transl_table=11
FR729477	GenBank	CDS	1071939	1072148	+	1	.	codon_start=1 db_xref=GI:318605637 db_xref=UniProtKB/TrEMBL:E7B7J5 locus_tag=Y11_10461 product='osmotically inducible lipoprotein B precursor' protein_id=CBY27135.1 transl_table=11
FR729477	GenBank	CDS	1072710	1072982	+	-1	.	codon_start=1 db_xref=GI:318605636 db_xref=UniProtKB/TrEMBL:E7B7J4 locus_tag=Y11_10471 product=transposase protein_id=CBY27134.1 transl_table=11
FR729477	GenBank	CDS	1072951	1073742	+	-1	.	codon_start=1 db_xref=GI:318605635 db_xref=UniProtKB/TrEMBL:E7B7J3 locus_tag=Y11_10481 product=transposase protein_id=CBY27133.1 transl_table=11
FR729477	GenBank	CDS	1073900	1074226	+	-1	.	codon_start=1 db_xref=GI:318605634 db_xref=UniProtKB/TrEMBL:E7B7J2 locus_tag=Y11_10491 note='unnamed protein product' protein_id=CBY27132.1 transl_table=11
FR729477	GenBank	CDS	1074223	1074963	+	-1	.	EC_number=4.1.1.23 codon_start=1 db_xref=GI:318605633 db_xref=UniProtKB/TrEMBL:E7B7J1 locus_tag=Y11_10501 product='orotidine 5'-phosphate decarboxylase' protein_id=CBY27131.1 transl_table=11
FR729477	GenBank	CDS	1075314	1075574	+	1	.	codon_start=1 db_xref=GI:318605632 db_xref=UniProtKB/TrEMBL:E7B7J0 locus_tag=Y11_10511 product='putative exported protein YPO2521' protein_id=CBY27130.1 transl_table=11
FR729477	GenBank	CDS	1075648	1076319	+	-1	.	codon_start=1 db_xref=GI:318605631 db_xref=UniProtKB/TrEMBL:E7B7I9 locus_tag=Y11_10521 product='benzoate transport protein' protein_id=CBY27129.1 transl_table=11
FR729477	GenBank	CDS	1076350	1076850	+	-1	.	codon_start=1 db_xref=GI:318605630 db_xref=UniProtKB/TrEMBL:E7B7I8 locus_tag=Y11_10531 product='benzoate transport protein' protein_id=CBY27128.1 transl_table=11
FR729477	GenBank	CDS	1076983	1077549	+	1	.	codon_start=1 db_xref=GI:318605629 db_xref=UniProtKB/TrEMBL:E7B7I7 locus_tag=Y11_10541 product='transcriptional regulator yidN, Cro/CI family' protein_id=CBY27127.1 transl_table=11
FR729477	GenBank	CDS	1077757	1078044	+	1	.	codon_start=1 db_xref=GI:318605628 db_xref=UniProtKB/TrEMBL:E7B7I6 locus_tag=Y11_10551 product='hypothetical protein' protein_id=CBY27126.1 transl_table=11
FR729477	GenBank	CDS	1078105	1079274	+	-1	.	codon_start=1 db_xref=GI:318605627 db_xref=UniProtKB/TrEMBL:E7B7I5 locus_tag=Y11_10561 product='heat shock (predicted periplasmic) protein YciM,precursor' protein_id=CBY27125.1 transl_table=11
FR729477	GenBank	CDS	1079281	1079592	+	-1	.	codon_start=1 db_xref=GI:318605626 db_xref=UniProtKB/TrEMBL:E7B7I4 locus_tag=Y11_10571 product='inner membrane protein yciS' protein_id=CBY27124.1 transl_table=11
FR729477	GenBank	CDS	1079788	1080579	+	-1	.	EC_number=3.1.3.27 codon_start=1 db_xref=GI:318605625 db_xref=UniProtKB/TrEMBL:E7B7I3 locus_tag=Y11_10581 product='phosphatidylglycerophosphatase B' protein_id=CBY27123.1 transl_table=11
FR729477	GenBank	CDS	1081165	1081767	+	1	.	EC_number=3.5.4.25 codon_start=1 db_xref=GI:318605624 db_xref=UniProtKB/TrEMBL:E7B7I2 locus_tag=Y11_10591 product='GTP cyclohydrolase II' protein_id=CBY27122.1 transl_table=11
FR729477	GenBank	CDS	1082055	1084700	+	-1	.	EC_number=4.2.1.3 codon_start=1 db_xref=GI:318605623 db_xref=UniProtKB/TrEMBL:E7B7I1 locus_tag=Y11_10601 product='aconitate hydratase' protein_id=CBY27121.1 transl_table=11
FR729477	GenBank	CDS	1084984	1085115	+	-1	.	codon_start=1 db_xref=GI:318605622 db_xref=UniProtKB/TrEMBL:E7B7I0 locus_tag=Y11_10611 product='hypothetical protein' protein_id=CBY27120.1 transl_table=11
FR729477	GenBank	CDS	1085091	1086182	+	-1	.	codon_start=1 db_xref=GI:318605621 db_xref=UniProtKB/TrEMBL:E7B7H9 locus_tag=Y11_10621 product='hypothetical protein' protein_id=CBY27119.1 transl_table=11
FR729477	GenBank	CDS	1086351	1087325	+	-1	.	codon_start=1 db_xref=GI:318605620 db_xref=UniProtKB/TrEMBL:E7B7H8 locus_tag=Y11_10631 product='regulatory protein CysB' protein_id=CBY27118.1 transl_table=11
FR729477	GenBank	CDS	1087884	1090499	+	-1	.	EC_number=5.99.1.2 codon_start=1 db_xref=GI:318605619 db_xref=UniProtKB/TrEMBL:E7B7H7 locus_tag=Y11_10641 product='DNA topoisomerase I' protein_id=CBY27117.1 transl_table=11
FR729477	GenBank	CDS	1090594	1090731	+	-1	.	codon_start=1 db_xref=GI:318605618 db_xref=UniProtKB/TrEMBL:E7B7H6 locus_tag=Y11_10651 product='hypothetical protein' protein_id=CBY27116.1 transl_table=11
FR729477	GenBank	CDS	1090940	1091191	+	1	.	codon_start=1 db_xref=GI:318605617 db_xref=UniProtKB/TrEMBL:E7B7H5 locus_tag=Y11_10661 product='protein yciN' protein_id=CBY27115.1 transl_table=11
FR729477	GenBank	CDS	1091296	1092342	+	-1	.	codon_start=1 db_xref=GI:318605616 db_xref=UniProtKB/TrEMBL:E7B7H4 locus_tag=Y11_10671 product='putative protease sohB' protein_id=CBY27114.1 transl_table=11
FR729477	GenBank	CDS	1092515	1093276	+	1	.	codon_start=1 db_xref=GI:318605615 db_xref=UniProtKB/TrEMBL:E7B7H3 locus_tag=Y11_10681 product='putative oxidoreductase' protein_id=CBY27113.1 transl_table=11
FR729477	GenBank	CDS	1093288	1093878	+	1	.	EC_number=2.5.1.17 codon_start=1 db_xref=GI:318605614 db_xref=UniProtKB/TrEMBL:E7B7H2 locus_tag=Y11_10691 product='cob(I)alamin adenosyltransferase' protein_id=CBY27112.1 transl_table=11
FR729477	GenBank	CDS	1094003	1094197	+	-1	.	codon_start=1 db_xref=GI:318605613 db_xref=UniProtKB/TrEMBL:E7B7H1 locus_tag=Y11_10701 product='hypothetical protein' protein_id=CBY27111.1 transl_table=11
FR729477	GenBank	CDS	1094474	1095523	+	-1	.	EC_number=4.2.1.70 codon_start=1 db_xref=GI:318605612 db_xref=UniProtKB/TrEMBL:E7B7H0 locus_tag=Y11_10711 product='ribosomal large subunit pseudouridine synthase B; LSU Psi2605' protein_id=CBY27110.1 transl_table=11
FR729477	GenBank	CDS	1095764	1096384	+	-1	.	codon_start=1 db_xref=GI:318605611 db_xref=UniProtKB/TrEMBL:E7B7G9 locus_tag=Y11_10721 product='ycio family' protein_id=CBY27109.1 transl_table=11
FR729477	GenBank	CDS	1096413	1097363	+	-1	.	codon_start=1 db_xref=GI:318605610 db_xref=UniProtKB/TrEMBL:E7B7G8 locus_tag=Y11_10731 product='putative metal-dependent phosphoesterases (PHP family)' protein_id=CBY27108.1 transl_table=11
FR729477	GenBank	CDS	1097621	1097740	+	1	.	codon_start=1 db_xref=GI:318605609 db_xref=UniProtKB/TrEMBL:E7B7G7 locus_tag=Y11_10741 product='hypothetical protein' protein_id=CBY27107.1 transl_table=11
FR729477	GenBank	CDS	1097888	1099450	+	1	.	EC_number=4.1.3.27 codon_start=1 db_xref=GI:318605608 db_xref=UniProtKB/TrEMBL:E7B7G6 locus_tag=Y11_10751 product='anthranilate synthase, aminase component' protein_id=CBY27106.1 transl_table=11
FR729477	GenBank	CDS	1099450	1100055	+	1	.	EC_number=4.1.3.27 codon_start=1 db_xref=GI:318605607 db_xref=UniProtKB/TrEMBL:E7B7G5 locus_tag=Y11_10761 product='anthranilate synthase, amidotransferase component' protein_id=CBY27105.1 transl_table=11
FR729477	GenBank	CDS	1100116	1101132	+	1	.	EC_number=2.4.2.18 codon_start=1 db_xref=GI:318605606 db_xref=UniProtKB/TrEMBL:E7B7G4 locus_tag=Y11_10771 product='anthranilate phosphoribosyltransferase' protein_id=CBY27104.1 transl_table=11
FR729477	GenBank	CDS	1101136	1102512	+	1	.	EC_number=4.1.1.48 EC_number=5.3.1.24 codon_start=1 db_xref=GI:318605605 db_xref=UniProtKB/TrEMBL:E7B7G3 locus_tag=Y11_10781 product='indole-3-glycerol phosphate synthase; Phosphoribosylanthranilate isomerase' protein_id=CBY27103.1 transl_table=11
FR729477	GenBank	CDS	1102712	1103902	+	1	.	EC_number=4.2.1.20 codon_start=1 db_xref=GI:318605604 db_xref=UniProtKB/TrEMBL:E7B7G2 locus_tag=Y11_10791 product='tryptophan synthase beta chain' protein_id=CBY27102.1 transl_table=11
FR729477	GenBank	CDS	1103902	1104708	+	1	.	EC_number=4.2.1.20 codon_start=1 db_xref=GI:318605603 db_xref=UniProtKB/TrEMBL:E7B7G1 locus_tag=Y11_10801 product='tryptophan synthase alpha chain' protein_id=CBY27101.1 transl_table=11
FR729477	GenBank	CDS	1104965	1105279	+	1	.	codon_start=1 db_xref=GI:318605602 db_xref=UniProtKB/TrEMBL:E7B7G0 locus_tag=Y11_10811 product='putative lipoprotein' protein_id=CBY27100.1 transl_table=11
FR729477	GenBank	CDS	1105405	1106040	+	-1	.	codon_start=1 db_xref=GI:318605601 db_xref=UniProtKB/TrEMBL:E7B7F9 locus_tag=Y11_10821 product='outer membrane protein W precursor' protein_id=CBY27099.1 transl_table=11
FR729477	GenBank	CDS	1106337	1106753	+	1	.	codon_start=1 db_xref=GI:318605600 db_xref=UniProtKB/TrEMBL:E7B7F8 locus_tag=Y11_10831 product=ferredoxin protein_id=CBY27098.1 transl_table=11
FR729477	GenBank	CDS	1106795	1107562	+	1	.	codon_start=1 db_xref=GI:318605599 db_xref=UniProtKB/TrEMBL:E7B7F7 locus_tag=Y11_10841 product='membrane protein YciC, linked to IspA' protein_id=CBY27097.1 transl_table=11
FR729477	GenBank	CDS	1107633	1109348	+	-1	.	codon_start=1 db_xref=GI:318605598 db_xref=UniProtKB/TrEMBL:E7B7F6 locus_tag=Y11_10851 product='putative sulfate permease' protein_id=CBY27096.1 transl_table=11
FR729477	GenBank	CDS	1109579	1110121	+	1	.	codon_start=1 db_xref=GI:318605597 db_xref=UniProtKB/TrEMBL:E7B7F5 locus_tag=Y11_10861 product='intracellular septation protein IspA' protein_id=CBY27095.1 transl_table=11
FR729477	GenBank	CDS	1110141	1110611	+	1	.	codon_start=1 db_xref=GI:318605596 db_xref=UniProtKB/TrEMBL:E7B7F4 locus_tag=Y11_10871 product='acyl-CoA thioesterase YciA, involved in membrane biogenesis' protein_id=CBY27094.1 transl_table=11
FR729477	GenBank	CDS	1110707	1111351	+	-1	.	codon_start=1 db_xref=GI:318605595 db_xref=UniProtKB/TrEMBL:E7B7F3 locus_tag=Y11_10881 product='ferric siderophore transport system, periplasmic binding protein TonB' protein_id=CBY27093.1 transl_table=11
FR729477	GenBank	CDS	1111771	1112067	+	1	.	codon_start=1 db_xref=GI:318605594 db_xref=UniProtKB/TrEMBL:E7B7F2 locus_tag=Y11_10891 product='ycil protein' protein_id=CBY27092.1 transl_table=11
FR729477	GenBank	CDS	1112269	1112532	+	-1	.	codon_start=1 db_xref=GI:318605593 db_xref=UniProtKB/TrEMBL:E7B7F1 locus_tag=Y11_10901 product='hypothetical protein' protein_id=CBY27091.1 transl_table=11
FR729477	GenBank	CDS	1112684	1113406	+	-1	.	codon_start=1 db_xref=GI:318605592 db_xref=UniProtKB/TrEMBL:E7B7F0 locus_tag=Y11_10911 product='hypothetical protein' protein_id=CBY27090.1 transl_table=11
FR729477	GenBank	CDS	1113907	1114026	+	1	.	codon_start=1 db_xref=GI:318605591 db_xref=UniProtKB/TrEMBL:E7B7E9 locus_tag=Y11_10921 product='hypothetical protein' protein_id=CBY27089.1 transl_table=11
FR729477	GenBank	CDS	1114472	1115932	+	1	.	codon_start=1 db_xref=GI:318605590 db_xref=UniProtKB/TrEMBL:E7B7E8 locus_tag=Y11_10931 product='cardiolipin synthetase' protein_id=CBY27088.1 transl_table=11
FR729477	GenBank	CDS	1116067	1116390	+	1	.	codon_start=1 db_xref=GI:318605589 db_xref=UniProtKB/TrEMBL:E7B7E7 locus_tag=Y11_10941 product='hypothetical protein' protein_id=CBY27087.1 transl_table=11
FR729477	GenBank	CDS	1116537	1117538	+	-1	.	codon_start=1 db_xref=GI:318605588 db_xref=UniProtKB/TrEMBL:E7B7E6 locus_tag=Y11_10951 product='oligopeptide transport ATP-binding protein OppF' protein_id=CBY27086.1 transl_table=11
FR729477	GenBank	CDS	1117535	1118536	+	-1	.	codon_start=1 db_xref=GI:318605587 db_xref=UniProtKB/TrEMBL:E7B7E5 locus_tag=Y11_10961 product='oligopeptide transport ATP-binding protein OppD' protein_id=CBY27085.1 transl_table=11
FR729477	GenBank	CDS	1118548	1119453	+	-1	.	codon_start=1 db_xref=GI:318605586 db_xref=UniProtKB/TrEMBL:E7B7E4 locus_tag=Y11_10971 product='oligopeptide transport system permease protein OppC' protein_id=CBY27084.1 transl_table=11
FR729477	GenBank	CDS	1119472	1120392	+	-1	.	codon_start=1 db_xref=GI:318605585 db_xref=UniProtKB/TrEMBL:E7B7E3 locus_tag=Y11_10981 product='oligopeptide transport system permease protein OppB' protein_id=CBY27083.1 transl_table=11
FR729477	GenBank	CDS	1120477	1122114	+	-1	.	codon_start=1 db_xref=GI:318605584 db_xref=UniProtKB/TrEMBL:E7B7E2 locus_tag=Y11_10991 product='periplasmic oligopeptide-binding protein precursor' protein_id=CBY27082.1 transl_table=11
FR729477	GenBank	CDS	1122343	1123980	+	-1	.	codon_start=1 db_xref=GI:318605583 db_xref=UniProtKB/TrEMBL:E7B7E1 locus_tag=Y11_11001 product='oligopeptide ABC transporter, periplasmic oligopeptide-binding protein OppA' protein_id=CBY27081.1 transl_table=11
FR729477	GenBank	CDS	1124719	1125363	+	-1	.	codon_start=1 db_xref=GI:318605582 db_xref=UniProtKB/TrEMBL:E7B7E0 locus_tag=Y11_11011 product='putative membrane protein' protein_id=CBY27080.1 transl_table=11
FR729477	GenBank	CDS	1126064	1128739	+	1	.	EC_number=1.1.1.1 EC_number=1.2.1.10 codon_start=1 db_xref=GI:318605581 db_xref=UniProtKB/TrEMBL:E7B7D9 locus_tag=Y11_11021 product='alcohol dehydrogenase; Acetaldehyde dehydrogenase' protein_id=CBY27079.1 transl_table=11
FR729477	GenBank	CDS	1129238	1129837	+	-1	.	EC_number=2.7.1.21 codon_start=1 db_xref=GI:318605580 db_xref=UniProtKB/TrEMBL:E7B7D8 locus_tag=Y11_11031 product='thymidine kinase' protein_id=CBY27078.1 transl_table=11
FR729477	GenBank	CDS	1130589	1130999	+	1	.	codon_start=1 db_xref=GI:318605579 db_xref=UniProtKB/TrEMBL:E7B7D7 locus_tag=Y11_11041 product='DNA-binding protein H-NS' protein_id=CBY27077.1 transl_table=11
FR729477	GenBank	CDS	1131384	1132733	+	-1	.	EC_number=1.1.1.22 codon_start=1 db_xref=GI:318605578 db_xref=UniProtKB/TrEMBL:E7B7D6 locus_tag=Y11_11051 product='UDP-glucose dehydrogenase' protein_id=CBY27076.1 transl_table=11
FR729477	GenBank	CDS	1133056	1133535	+	-1	.	codon_start=1 db_xref=GI:318605577 db_xref=UniProtKB/TrEMBL:E7B7D5 locus_tag=Y11_11061 product='hnr protein' protein_id=CBY27075.1 transl_table=11
FR729477	GenBank	CDS	1133608	1134072	+	-1	.	codon_start=1 db_xref=GI:318605576 db_xref=UniProtKB/TrEMBL:E7B7D4 locus_tag=Y11_11071 product='hnr protein' protein_id=CBY27074.1 transl_table=11
FR729477	GenBank	CDS	1134174	1135076	+	-1	.	codon_start=1 db_xref=GI:318605575 db_xref=UniProtKB/TrEMBL:E7B7D3 locus_tag=Y11_11081 product='hypothetical protein' protein_id=CBY27073.1 transl_table=11
FR729477	GenBank	CDS	1135611	1135823	+	1	.	codon_start=1 db_xref=GI:318605574 db_xref=UniProtKB/TrEMBL:E7B7D2 locus_tag=Y11_11091 product='hypothetical protein' protein_id=CBY27072.1 transl_table=11
FR729477	GenBank	CDS	1135829	1135966	+	1	.	codon_start=1 db_xref=GI:318605573 db_xref=UniProtKB/TrEMBL:E7B7D1 locus_tag=Y11_11101 product='hypothetical protein' protein_id=CBY27071.1 transl_table=11
FR729477	GenBank	CDS	1135959	1136105	+	1	.	codon_start=1 db_xref=GI:318605572 db_xref=UniProtKB/TrEMBL:E7B7D0 locus_tag=Y11_11111 product='hypothetical protein' protein_id=CBY27070.1 transl_table=11
FR729477	GenBank	CDS	1136450	1136914	+	1	.	codon_start=1 db_xref=GI:318605571 db_xref=UniProtKB/TrEMBL:E7B7C9 locus_tag=Y11_11121 product='hypothetical protein' protein_id=CBY27069.1 transl_table=11
FR729477	GenBank	CDS	1136996	1137844	+	1	.	EC_number=3.5.1.10 codon_start=1 db_xref=GI:318605570 db_xref=UniProtKB/TrEMBL:E7B7C8 locus_tag=Y11_11131 product='formyltetrahydrofolate deformylase' protein_id=CBY27068.1 transl_table=11
FR729477	GenBank	tRNA	1138017	1138101	+	1	.	locus_tag=Y11_t18870 note='codon recognized: UAC' product=tRNA-Tyr
FR729477	GenBank	CDS	1138908	1139267	+	-1	.	codon_start=1 db_xref=GI:318605569 db_xref=UniProtKB/TrEMBL:E7B7C7 locus_tag=Y11_11141 product='putative LysR-family transcriptional regulatory protein' protein_id=CBY27067.1 transl_table=11
FR729477	GenBank	CDS	1139874	1140002	+	1	.	codon_start=1 db_xref=GI:318605568 db_xref=UniProtKB/TrEMBL:E7B7C6 locus_tag=Y11_11151 product='hypothetical protein' protein_id=CBY27066.1 transl_table=11
FR729477	GenBank	CDS	1140041	1140847	+	1	.	EC_number=3.1.11.2 codon_start=1 db_xref=GI:318605567 db_xref=UniProtKB/TrEMBL:E7B7C5 locus_tag=Y11_11161 product='exodeoxyribonuclease III' protein_id=CBY27065.1 transl_table=11
FR729477	GenBank	CDS	1140931	1141317	+	1	.	codon_start=1 db_xref=GI:318605566 db_xref=UniProtKB/TrEMBL:E7B7C4 locus_tag=Y11_11171 product='5-methyl-dCTP pyrophosphohydrolase' protein_id=CBY27064.1 transl_table=11
FR729477	GenBank	CDS	1141446	1141559	+	1	.	codon_start=1 db_xref=GI:318605565 db_xref=UniProtKB/TrEMBL:E7B7C3 locus_tag=Y11_11181 product='hypothetical protein' protein_id=CBY27063.1 transl_table=11
FR729477	GenBank	CDS	1141609	1143534	+	-1	.	EC_number=5.99.1.2 codon_start=1 db_xref=GI:318605564 db_xref=UniProtKB/TrEMBL:E7B7C2 locus_tag=Y11_11191 product='DNA topoisomerase III' protein_id=CBY27062.1 transl_table=11
FR729477	GenBank	CDS	1143581	1144627	+	-1	.	EC_number=2.7.9.3 codon_start=1 db_xref=GI:318605563 db_xref=UniProtKB/TrEMBL:E7B7C1 locus_tag=Y11_11201 product='selenide,water dikinase' protein_id=CBY27061.1 transl_table=11
FR729477	GenBank	CDS	1144989	1145540	+	-1	.	codon_start=1 db_xref=GI:318605562 db_xref=UniProtKB/TrEMBL:E7B7C0 locus_tag=Y11_11211 product='protein ydjA' protein_id=CBY27060.1 transl_table=11
FR729477	GenBank	CDS	1145703	1147556	+	1	.	codon_start=1 db_xref=GI:318605561 db_xref=UniProtKB/TrEMBL:E7B7B9 locus_tag=Y11_11221 product='protease IV' protein_id=CBY27059.1 transl_table=11
FR729477	GenBank	CDS	1147797	1148813	+	1	.	EC_number=3.5.1.1 codon_start=1 db_xref=GI:318605560 db_xref=UniProtKB/TrEMBL:E7B7B8 locus_tag=Y11_11231 product=L-asparaginase protein_id=CBY27058.1 transl_table=11
FR729477	GenBank	CDS	1148829	1149488	+	1	.	EC_number=3.5.1.19 codon_start=1 db_xref=GI:318605559 db_xref=UniProtKB/TrEMBL:E7B7B7 locus_tag=Y11_11241 product=nicotinamidase protein_id=CBY27057.1 transl_table=11
FR729477	GenBank	CDS	1149602	1150276	+	1	.	codon_start=1 db_xref=GI:318605558 db_xref=UniProtKB/TrEMBL:E7AZF7 locus_tag=Y11_11251 product=transposase protein_id=CBY27056.1 transl_table=11
FR729477	GenBank	CDS	1150240	1150650	+	1	.	codon_start=1 db_xref=GI:318605557 db_xref=UniProtKB/TrEMBL:E7B7B5 locus_tag=Y11_11261 product=transposase protein_id=CBY27055.1 transl_table=11
FR729477	GenBank	CDS	1151068	1151340	+	-1	.	codon_start=1 db_xref=GI:318605556 db_xref=UniProtKB/TrEMBL:E7B7B4 locus_tag=Y11_11271 product='uncharacterized protein YeaC' protein_id=CBY27054.1 transl_table=11
FR729477	GenBank	CDS	1151414	1151827	+	-1	.	EC_number=1.8.4.12 codon_start=1 db_xref=GI:318605555 db_xref=UniProtKB/TrEMBL:E7B7B3 locus_tag=Y11_11281 product='peptide methionine sulfoxide reductase MsrB' protein_id=CBY27053.1 transl_table=11
FR729477	GenBank	CDS	1151952	1152092	+	1	.	codon_start=1 db_xref=GI:318605554 db_xref=UniProtKB/TrEMBL:E7B7B2 locus_tag=Y11_11291 product='hypothetical protein' protein_id=CBY27052.1 transl_table=11
FR729477	GenBank	CDS	1152175	1153170	+	1	.	EC_number=1.2.1.12 codon_start=1 db_xref=GI:318605553 db_xref=UniProtKB/TrEMBL:E7B7B1 locus_tag=Y11_11301 product='NAD-dependent glyceraldehyde-3-phosphate dehydrogenase' protein_id=CBY27051.1 transl_table=11
FR729477	GenBank	CDS	1153421	1154299	+	1	.	codon_start=1 db_xref=GI:318605552 db_xref=UniProtKB/TrEMBL:E7B7B0 locus_tag=Y11_11311 product='aldose 1-epimerase family protein YeaD' protein_id=CBY27050.1 transl_table=11
FR729477	GenBank	CDS	1154373	1155143	+	-1	.	codon_start=1 db_xref=GI:318605551 db_xref=UniProtKB/TrEMBL:E7B7A9 locus_tag=Y11_11321 product='mlta-interacting protein MipA' protein_id=CBY27049.1 transl_table=11
FR729477	GenBank	CDS	1155565	1157499	+	1	.	codon_start=1 db_xref=GI:318605550 db_xref=UniProtKB/TrEMBL:E7B7A8 locus_tag=Y11_11331 product='uncharacterized protein YeaG' protein_id=CBY27048.1 transl_table=11
FR729477	GenBank	CDS	1157532	1158890	+	1	.	codon_start=1 db_xref=GI:318605549 db_xref=UniProtKB/TrEMBL:E7B7A7 locus_tag=Y11_11341 product='upf0229 protein YeaH' protein_id=CBY27047.1 transl_table=11
FR729477	GenBank	CDS	1158993	1160042	+	1	.	codon_start=1 db_xref=GI:318605548 db_xref=UniProtKB/TrEMBL:E7B7A6 locus_tag=Y11_11351 product='putative membrane protein' protein_id=CBY27046.1 transl_table=11
FR729477	GenBank	CDS	1160224	1160670	+	1	.	codon_start=1 db_xref=GI:318605547 db_xref=UniProtKB/TrEMBL:E7B7A5 locus_tag=Y11_11361 product='hypothetical protein' protein_id=CBY27045.1 transl_table=11
FR729477	GenBank	CDS	1160683	1161588	+	-1	.	codon_start=1 db_xref=GI:318605546 db_xref=UniProtKB/TrEMBL:E7B7A4 locus_tag=Y11_11371 product='transcriptional regulator, LysR family' protein_id=CBY27044.1 transl_table=11
FR729477	GenBank	CDS	1161757	1162629	+	1	.	codon_start=1 db_xref=GI:318605545 db_xref=UniProtKB/TrEMBL:E7B7A3 locus_tag=Y11_11381 product='hypothetical protein' protein_id=CBY27043.1 transl_table=11
FR729477	GenBank	CDS	1162976	1165492	+	1	.	codon_start=1 db_xref=GI:318605544 db_xref=UniProtKB/TrEMBL:E7B6T6 locus_tag=Y11_11391 product='heme-regulated cyclic AMP phosphodiesterase' protein_id=CBY27042.1 transl_table=11
FR729477	GenBank	CDS	1165845	1167035	+	1	.	codon_start=1 db_xref=GI:318605543 db_xref=UniProtKB/TrEMBL:E7B6T5 locus_tag=Y11_11401 product='putative multidrug resistance protein' protein_id=CBY27041.1 transl_table=11
FR729477	GenBank	CDS	1167132	1168223	+	-1	.	EC_number=5.1.1.1 codon_start=1 db_xref=GI:318605542 db_xref=UniProtKB/TrEMBL:E7B6T4 locus_tag=Y11_11411 product='alanine racemase, catabolic' protein_id=CBY27040.1 transl_table=11
FR729477	GenBank	CDS	1168407	1169684	+	-1	.	EC_number=1.4.99.1 codon_start=1 db_xref=GI:318605541 db_xref=UniProtKB/TrEMBL:E7B6T3 locus_tag=Y11_11421 product='D-amino acid dehydrogenase small subunit' protein_id=CBY27039.1 transl_table=11
FR729477	GenBank	CDS	1170028	1170141	+	-1	.	codon_start=1 db_xref=GI:318605540 db_xref=UniProtKB/TrEMBL:E7B6T2 locus_tag=Y11_11431 product='hypothetical protein' protein_id=CBY27038.1 transl_table=11
FR729477	GenBank	CDS	1170222	1171757	+	1	.	codon_start=1 db_xref=GI:318605539 db_xref=UniProtKB/TrEMBL:E7B6T1 locus_tag=Y11_11441 product='spovr-like protein' protein_id=CBY27037.1 transl_table=11
FR729477	GenBank	CDS	1171843	1172562	+	-1	.	codon_start=1 db_xref=GI:318605538 db_xref=UniProtKB/TrEMBL:E7B6T0 locus_tag=Y11_11451 product='transcriptional regulator for fatty acid degradation FadR, GntR family' protein_id=CBY27036.1 transl_table=11
FR729477	GenBank	CDS	1172553	1172729	+	-1	.	codon_start=1 db_xref=GI:318605537 db_xref=UniProtKB/TrEMBL:E7B6S9 locus_tag=Y11_11461 product='hypothetical protein' protein_id=CBY27035.1 transl_table=11
FR729477	GenBank	CDS	1172884	1174458	+	1	.	codon_start=1 db_xref=GI:318605536 db_xref=UniProtKB/TrEMBL:E7B6S8 locus_tag=Y11_11471 product='NA+/H+ antiporter NhaB' protein_id=CBY27034.1 transl_table=11
FR729477	GenBank	CDS	1174541	1174696	+	-1	.	codon_start=1 db_xref=GI:318605535 db_xref=UniProtKB/TrEMBL:E7B6S7 locus_tag=Y11_11481 product='hypothetical protein' protein_id=CBY27033.1 transl_table=11
FR729477	GenBank	CDS	1174673	1175218	+	1	.	codon_start=1 db_xref=GI:318605534 db_xref=UniProtKB/TrEMBL:E7B6S6 locus_tag=Y11_11491 product='periplasmic thiol:disulfide oxidoreductase DsbB,required for DsbA reoxidation' protein_id=CBY27032.1 transl_table=11
FR729477	GenBank	CDS	1175336	1175539	+	-1	.	EC_number=2.3.1.129 codon_start=1 db_xref=GI:318605533 db_xref=UniProtKB/TrEMBL:E7B6S5 locus_tag=Y11_11501 product='acyl-[acyl-carrier-protein]--UDP-N- acetylglucosamine O-acyltransferase' protein_id=CBY27031.1 transl_table=11
FR729477	GenBank	CDS	1175742	1175867	+	1	.	codon_start=1 db_xref=GI:318605969 db_xref=UniProtKB/TrEMBL:E7B6S4 locus_tag=Y11_11511 product='hypothetical protein' protein_id=CBY27467.1 transl_table=11
FR729477	GenBank	CDS	1176522	1176731	+	-1	.	codon_start=1 db_xref=GI:318605531 db_xref=UniProtKB/TrEMBL:E7B6S3 locus_tag=Y11_11521 product=transposase protein_id=CBY27029.1 transl_table=11
FR729477	GenBank	CDS	1177342	1177698	+	-1	.	codon_start=1 db_xref=GI:318605530 db_xref=UniProtKB/TrEMBL:E7B6S2 locus_tag=Y11_11531 product='phage protein' protein_id=CBY27028.1 transl_table=11
FR729477	GenBank	CDS	1177763	1178209	+	-1	.	codon_start=1 db_xref=GI:318605529 db_xref=UniProtKB/TrEMBL:E7B6S1 locus_tag=Y11_11541 product='ycgn (Fragment)' protein_id=CBY27027.1 transl_table=11
FR729477	GenBank	CDS	1178324	1178980	+	-1	.	codon_start=1 db_xref=GI:318605528 db_xref=UniProtKB/TrEMBL:E7B6S0 locus_tag=Y11_11551 product='fumarylacetoacetate hydrolase' protein_id=CBY27026.1 transl_table=11
FR729477	GenBank	CDS	1179061	1180131	+	-1	.	codon_start=1 db_xref=GI:318605527 db_xref=UniProtKB/TrEMBL:E7B6R9 locus_tag=Y11_11561 product='membrane-bound lytic murein transglycosylase B' protein_id=CBY27025.1 transl_table=11
FR729477	GenBank	CDS	1180170	1180442	+	-1	.	codon_start=1 db_xref=GI:318605526 db_xref=UniProtKB/TrEMBL:E7B6R8 locus_tag=Y11_11571 product='protein YcgL' protein_id=CBY27024.1 transl_table=11
FR729477	GenBank	CDS	1180720	1181085	+	-1	.	codon_start=1 db_xref=GI:318605525 db_xref=UniProtKB/TrEMBL:E7B6R7 locus_tag=Y11_11581 product='hypothetical protein' protein_id=CBY27023.1 transl_table=11
FR729477	GenBank	CDS	1181633	1182319	+	1	.	codon_start=1 db_xref=GI:318605524 db_xref=UniProtKB/TrEMBL:E7B6R6 locus_tag=Y11_11591 product='septum site-determining protein MinC' protein_id=CBY27022.1 transl_table=11
FR729477	GenBank	CDS	1182345	1183157	+	1	.	codon_start=1 db_xref=GI:318605523 db_xref=UniProtKB/TrEMBL:E7B6R5 locus_tag=Y11_11601 product='septum site-determining protein MinD' protein_id=CBY27021.1 transl_table=11
FR729477	GenBank	CDS	1183161	1183430	+	1	.	codon_start=1 db_xref=GI:318605522 db_xref=UniProtKB/TrEMBL:E7B6R4 locus_tag=Y11_11611 product='cell division topological specificity factor MinE' protein_id=CBY27020.1 transl_table=11
FR729477	GenBank	CDS	1183560	1184681	+	-1	.	EC_number=3.1.26.3 codon_start=1 db_xref=GI:318605521 db_xref=UniProtKB/TrEMBL:E7B6R3 locus_tag=Y11_11621 product='ribonuclease D' protein_id=CBY27019.1 transl_table=11
FR729477	GenBank	CDS	1184779	1186473	+	-1	.	EC_number=6.2.1.3 codon_start=1 db_xref=GI:318605520 db_xref=UniProtKB/TrEMBL:E7B6R2 locus_tag=Y11_11631 product='long-chain-fatty-acid--CoA ligase' protein_id=CBY27018.1 transl_table=11
FR729477	GenBank	CDS	1186814	1187419	+	-1	.	codon_start=1 db_xref=GI:318605519 db_xref=UniProtKB/TrEMBL:E7B6R1 locus_tag=Y11_11641 product='starvation lipoprotein Slp paralog' protein_id=CBY27017.1 transl_table=11
FR729477	GenBank	CDS	1187522	1188220	+	-1	.	codon_start=1 db_xref=GI:318605518 db_xref=UniProtKB/TrEMBL:E7B6R0 locus_tag=Y11_11651 product='inactive homolog of metal-dependent proteases,putative molecular chaperone' protein_id=CBY27016.1 transl_table=11
FR729477	GenBank	CDS	1188295	1190199	+	-1	.	codon_start=1 db_xref=GI:318605517 db_xref=UniProtKB/TrEMBL:E7B6Q9 locus_tag=Y11_11661 product='ding family ATP-dependent helicase YoaA' protein_id=CBY27015.1 transl_table=11
FR729477	GenBank	CDS	1190328	1190672	+	1	.	codon_start=1 db_xref=GI:318605516 db_xref=UniProtKB/TrEMBL:E7B6Q8 locus_tag=Y11_11671 note='unnamed protein product' protein_id=CBY27014.1 transl_table=11
FR729477	GenBank	CDS	1190834	1191163	+	-1	.	codon_start=1 db_xref=GI:318605515 db_xref=UniProtKB/TrEMBL:E7B6Q7 locus_tag=Y11_11681 product='spermidine export protein mdtI' protein_id=CBY27013.1 transl_table=11
FR729477	GenBank	CDS	1191150	1191530	+	-1	.	codon_start=1 db_xref=GI:318605514 db_xref=UniProtKB/TrEMBL:E7B6Q6 locus_tag=Y11_11691 product='spermidine export protein mdtJ' protein_id=CBY27012.1 transl_table=11
FR729477	GenBank	CDS	1191696	1191818	+	-1	.	codon_start=1 db_xref=GI:318605513 db_xref=UniProtKB/TrEMBL:E7B6Q5 locus_tag=Y11_11701 product='hypothetical protein' protein_id=CBY27011.1 transl_table=11
FR729477	GenBank	CDS	1192212	1192853	+	-1	.	EC_number=4.1.3.16 EC_number=4.1.2.14 codon_start=1 db_xref=GI:318605512 db_xref=UniProtKB/TrEMBL:E7B6Q4 locus_tag=Y11_11711 product='4-hydroxy-2-oxoglutarate aldolase; 2-dehydro-3-deoxyphosphogluconate aldolase' protein_id=CBY27010.1 transl_table=11
FR729477	GenBank	CDS	1193159	1194643	+	-1	.	EC_number=1.1.1.49 codon_start=1 db_xref=GI:318605511 db_xref=UniProtKB/TrEMBL:E7B6Q3 locus_tag=Y11_11721 product='glucose-6-phosphate 1-dehydrogenase' protein_id=CBY27009.1 transl_table=11
FR729477	GenBank	CDS	1194996	1195865	+	1	.	codon_start=1 db_xref=GI:318605510 db_xref=UniProtKB/TrEMBL:E7B6Q2 locus_tag=Y11_11731 product='phosphogluconate repressor HexR, RpiR family' protein_id=CBY27008.1 transl_table=11
FR729477	GenBank	CDS	1196085	1197527	+	1	.	EC_number=2.7.1.40 codon_start=1 db_xref=GI:318605509 db_xref=UniProtKB/TrEMBL:E7B6Q1 locus_tag=Y11_11741 product='pyruvate kinase' protein_id=CBY27007.1 transl_table=11
FR729477	GenBank	CDS	1197681	1198943	+	-1	.	codon_start=1 db_xref=GI:318605508 db_xref=UniProtKB/TrEMBL:E7B6Q0 locus_tag=Y11_11751 product='hypothetical protein' protein_id=CBY27006.1 transl_table=11
FR729477	GenBank	CDS	1199356	1200321	+	-1	.	codon_start=1 db_xref=GI:318605507 db_xref=UniProtKB/TrEMBL:E7B6P9 locus_tag=Y11_11761 product='lipid A biosynthesis (KDO) 2-(lauroyl)-lipid IVA acyltransferase' protein_id=CBY27005.1 transl_table=11
FR729477	GenBank	CDS	1200405	1201637	+	-1	.	codon_start=1 db_xref=GI:318605506 db_xref=UniProtKB/TrEMBL:E7B6P8 locus_tag=Y11_11771 product='cell wall endopeptidase, family M23/M37' protein_id=CBY27004.1 transl_table=11
FR729477	GenBank	CDS	1201736	1202665	+	-1	.	codon_start=1 db_xref=GI:318605505 db_xref=UniProtKB/TrEMBL:E7B6P7 locus_tag=Y11_11781 product='zinc ABC transporter, periplasmic-binding protein ZnuA' protein_id=CBY27003.1 transl_table=11
FR729477	GenBank	CDS	1202774	1203532	+	1	.	codon_start=1 db_xref=GI:318605504 db_xref=UniProtKB/TrEMBL:E7B6P6 locus_tag=Y11_11791 product='zinc ABC transporter, ATP-binding protein ZnuC' protein_id=CBY27002.1 transl_table=11
FR729477	GenBank	CDS	1203529	1204314	+	1	.	codon_start=1 db_xref=GI:318605503 db_xref=UniProtKB/TrEMBL:E7B6P5 locus_tag=Y11_11801 product='zinc ABC transporter, inner membrane permease protein ZnuB' protein_id=CBY27001.1 transl_table=11
FR729477	GenBank	CDS	1204581	1206062	+	1	.	codon_start=1 db_xref=GI:318605502 db_xref=UniProtKB/TrEMBL:E7B6P4 locus_tag=Y11_11811 product='di/tripeptide permease DtpB' protein_id=CBY27000.1 transl_table=11
FR729477	GenBank	CDS	1206113	1207117	+	-1	.	codon_start=1 db_xref=GI:318605501 db_xref=UniProtKB/TrEMBL:E7B6P3 locus_tag=Y11_11821 product='holliday junction DNA helicase RuvB' protein_id=CBY26999.1 transl_table=11
FR729477	GenBank	CDS	1207153	1207770	+	-1	.	codon_start=1 db_xref=GI:318605500 db_xref=UniProtKB/TrEMBL:E7B6P2 locus_tag=Y11_11831 product='holliday junction DNA helicase RuvA' protein_id=CBY26998.1 transl_table=11
FR729477	GenBank	CDS	1207893	1208414	+	-1	.	EC_number=3.1.22.4 codon_start=1 db_xref=GI:318605499 db_xref=UniProtKB/TrEMBL:E7B6P1 locus_tag=Y11_11841 product='crossover junction endodeoxyribonuclease RuvC' protein_id=CBY26997.1 transl_table=11
FR729477	GenBank	CDS	1208777	1209520	+	-1	.	codon_start=1 db_xref=GI:318605498 db_xref=UniProtKB/TrEMBL:E7B6P0 locus_tag=Y11_11851 product='hypothetical protein' protein_id=CBY26996.1 transl_table=11
FR729477	GenBank	CDS	1209547	1210029	+	-1	.	codon_start=1 db_xref=GI:318605497 db_xref=UniProtKB/TrEMBL:E7B6N9 locus_tag=Y11_11861 product='dihydroneopterin triphosphate pyrophosphohydolase type 2' protein_id=CBY26995.1 transl_table=11
FR729477	GenBank	CDS	1210117	1211913	+	-1	.	EC_number=6.1.1.12 codon_start=1 db_xref=GI:318605496 db_xref=UniProtKB/TrEMBL:E7B6N8 locus_tag=Y11_11871 product='aspartyl-tRNA synthetase' protein_id=CBY26994.1 transl_table=11
FR729477	GenBank	CDS	1211961	1212089	+	1	.	codon_start=1 db_xref=GI:318605495 db_xref=UniProtKB/TrEMBL:E7B6N7 locus_tag=Y11_11881 product='hypothetical protein' protein_id=CBY26993.1 transl_table=11
FR729477	GenBank	CDS	1212330	1212467	+	-1	.	codon_start=1 db_xref=GI:318605494 db_xref=UniProtKB/TrEMBL:E7B6N6 locus_tag=Y11_11891 product='hypothetical protein' protein_id=CBY26992.1 transl_table=11
FR729477	GenBank	CDS	1212466	1213041	+	1	.	codon_start=1 db_xref=GI:318605493 db_xref=UniProtKB/TrEMBL:E7B6N5 locus_tag=Y11_11901 product='nicotinamidase/isochorismatase family protein' protein_id=CBY26991.1 transl_table=11
FR729477	GenBank	CDS	1213212	1214027	+	1	.	codon_start=1 db_xref=GI:318605492 db_xref=UniProtKB/TrEMBL:E7B6N4 locus_tag=Y11_11911 product='uncharacterized conserved protein' protein_id=CBY26990.1 transl_table=11
FR729477	GenBank	CDS	1214219	1214614	+	1	.	codon_start=1 db_xref=GI:318605491 db_xref=UniProtKB/TrEMBL:E7B6N3 locus_tag=Y11_11921 product='putative membrane protein' protein_id=CBY26989.1 transl_table=11
FR729477	GenBank	CDS	1214804	1215604	+	1	.	codon_start=1 db_xref=GI:318605490 db_xref=UniProtKB/TrEMBL:E7B6N2 locus_tag=Y11_11931 product='tRNA (uridine-5-oxyacetic acid methyl ester) 34 synthase' protein_id=CBY26988.1 transl_table=11
FR729477	GenBank	CDS	1215601	1216572	+	1	.	codon_start=1 db_xref=GI:318605489 db_xref=UniProtKB/TrEMBL:E7B6N1 locus_tag=Y11_11941 product='tRNA (5-methoxyuridine) 34 synthase' protein_id=CBY26987.1 transl_table=11
FR729477	GenBank	CDS	1217013	1217657	+	-1	.	codon_start=1 db_xref=GI:318605488 db_xref=UniProtKB/TrEMBL:E7B6N0 locus_tag=Y11_11951 product='hypothetical protein' protein_id=CBY26986.1 transl_table=11
FR729477	GenBank	CDS	1217739	1218548	+	-1	.	codon_start=1 db_xref=GI:318605487 db_xref=UniProtKB/TrEMBL:E7B6M9 locus_tag=Y11_11961 product='transcriptional repressor of aga operon' protein_id=CBY26985.1 transl_table=11
FR729477	GenBank	CDS	1218799	1220133	+	1	.	EC_number=2.7.1.144 codon_start=1 db_xref=GI:318605486 db_xref=UniProtKB/TrEMBL:E7B6M8 locus_tag=Y11_11971 product='tagatose-6-phosphate kinase AgaZ' protein_id=CBY26984.1 transl_table=11
FR729477	GenBank	CDS	1220115	1220588	+	1	.	EC_number=2.7.1.69 codon_start=1 db_xref=GI:318605485 db_xref=UniProtKB/TrEMBL:E7B6M7 locus_tag=Y11_11981 product='PTS system, N-acetylgalactosamine-specific IIB component' protein_id=CBY26983.1 transl_table=11
FR729477	GenBank	CDS	1220599	1221381	+	1	.	EC_number=2.7.1.69 codon_start=1 db_xref=GI:318605484 db_xref=UniProtKB/TrEMBL:E7B6M6 locus_tag=Y11_11991 product='PTS system, N-acetylgalactosamine-specific IIC component' protein_id=CBY26982.1 transl_table=11
FR729477	GenBank	CDS	1221371	1222246	+	1	.	EC_number=2.7.1.69 codon_start=1 db_xref=GI:318605483 db_xref=UniProtKB/TrEMBL:E7B6M5 locus_tag=Y11_12001 product='PTS system, N-acetylgalactosamine-specific IID component' protein_id=CBY26981.1 transl_table=11
FR729477	GenBank	CDS	1222262	1222696	+	1	.	EC_number=2.7.1.69 codon_start=1 db_xref=GI:318605482 db_xref=UniProtKB/TrEMBL:E7B6M4 locus_tag=Y11_12011 product='PTS system, N-acetylgalactosamine-and galactosamine-specific IIA component' protein_id=CBY26980.1 transl_table=11
FR729477	GenBank	CDS	1223076	1224230	+	1	.	codon_start=1 db_xref=GI:318605481 db_xref=UniProtKB/TrEMBL:E7B6M3 locus_tag=Y11_12021 product='putative galactosamine-6-phosphate isomerase' protein_id=CBY26979.1 transl_table=11
FR729477	GenBank	CDS	1224243	1225121	+	1	.	codon_start=1 db_xref=GI:318605480 db_xref=UniProtKB/TrEMBL:E7B6M2 locus_tag=Y11_12031 product='tagatose-1,6-bisphosphate aldolase AgaY' protein_id=CBY26978.1 transl_table=11
FR729477	GenBank	CDS	1225137	1225277	+	1	.	codon_start=1 db_xref=GI:318605479 db_xref=UniProtKB/TrEMBL:E7B6M1 locus_tag=Y11_12041 product='hypothetical protein' protein_id=CBY26977.1 transl_table=11
FR729477	GenBank	CDS	1225309	1226037	+	1	.	codon_start=1 db_xref=GI:318605478 db_xref=UniProtKB/TrEMBL:E7B6M0 locus_tag=Y11_12051 product='membrane proteins related to metalloendopeptidases' protein_id=CBY26976.1 transl_table=11
FR729477	GenBank	CDS	1226361	1227041	+	-1	.	codon_start=1 db_xref=GI:318605477 db_xref=UniProtKB/TrEMBL:E7B6L9 locus_tag=Y11_12061 product='transposase for IS1668' protein_id=CBY26975.1 transl_table=11
FR729477	GenBank	CDS	1227008	1227655	+	-1	.	codon_start=1 db_xref=GI:318605476 db_xref=UniProtKB/TrEMBL:E7B6L8 locus_tag=Y11_12071 product='hypothetical protein' protein_id=CBY26974.1 transl_table=11
FR729477	GenBank	CDS	1227613	1227795	+	-1	.	codon_start=1 db_xref=GI:318605475 db_xref=UniProtKB/TrEMBL:E7B6L7 locus_tag=Y11_12081 product='hypothetical protein' protein_id=CBY26973.1 transl_table=11
FR729477	GenBank	CDS	1227935	1228573	+	-1	.	EC_number=5.3.1.17 codon_start=1 db_xref=GI:318605474 db_xref=UniProtKB/TrEMBL:E7B6L6 locus_tag=Y11_12091 product='putative 4-deoxy-L-threo-5-hexosulose-uronate ketol-isomerase' protein_id=CBY26972.1 transl_table=11
FR729477	GenBank	CDS	1228805	1229491	+	-1	.	codon_start=1 db_xref=GI:318605473 db_xref=UniProtKB/TrEMBL:E7B6L5 locus_tag=Y11_12101 product='hypothetical protein' protein_id=CBY26971.1 transl_table=11
FR729477	GenBank	CDS	1229504	1229821	+	-1	.	codon_start=1 db_xref=GI:318605472 db_xref=UniProtKB/TrEMBL:E7B6L4 locus_tag=Y11_12111 product='hypothetical protein' protein_id=CBY26970.1 transl_table=11
FR729477	GenBank	CDS	1229936	1230595	+	-1	.	codon_start=1 db_xref=GI:318605471 db_xref=UniProtKB/TrEMBL:E7B6L3 locus_tag=Y11_12121 product='candidate zinc-binding lipoprotein ZinT' protein_id=CBY26969.1 transl_table=11
FR729477	GenBank	CDS	1230782	1231354	+	-1	.	codon_start=1 db_xref=GI:318605470 db_xref=UniProtKB/TrEMBL:E7B6L2 locus_tag=Y11_12131 product='conserved hypothetical protein (perhaps related to histidine degradation)' protein_id=CBY26968.1 transl_table=11
FR729477	GenBank	CDS	1231354	1232724	+	-1	.	EC_number=3.5.3.13 codon_start=1 db_xref=GI:318605469 db_xref=UniProtKB/TrEMBL:E7B6L1 locus_tag=Y11_12141 product='formiminoglutamic iminohydrolase' protein_id=CBY26967.1 transl_table=11
FR729477	GenBank	CDS	1232873	1233640	+	1	.	codon_start=1 db_xref=GI:318605468 db_xref=UniProtKB/TrEMBL:E7B6L0 locus_tag=Y11_12151 product='histidine utilization repressor' protein_id=CBY26966.1 transl_table=11
FR729477	GenBank	CDS	1233776	1234996	+	1	.	EC_number=3.5.2.7 codon_start=1 db_xref=GI:318605467 db_xref=UniProtKB/TrEMBL:E7B6K9 locus_tag=Y11_12161 product=imidazolonepropionase protein_id=CBY26965.1 transl_table=11
FR729477	GenBank	CDS	1234993	1235802	+	1	.	EC_number=3.5.1.68 codon_start=1 db_xref=GI:318605466 db_xref=UniProtKB/TrEMBL:E7B6K8 locus_tag=Y11_12171 product='N-formylglutamate deformylase' protein_id=CBY26964.1 transl_table=11
FR729477	GenBank	CDS	1235939	1236199	+	1	.	codon_start=1 db_xref=GI:318603735 db_xref=UniProtKB/TrEMBL:E7AYD0 locus_tag=Y11_12181 product='ISPsy11, transposase OrfA' protein_id=CBY25233.1 transl_table=11
FR729477	GenBank	CDS	1236355	1237152	+	1	.	codon_start=1 db_xref=GI:318605464 db_xref=UniProtKB/TrEMBL:E7B6K6 locus_tag=Y11_12191 product='putative integrase core domain protein' protein_id=CBY26962.1 transl_table=11
FR729477	GenBank	CDS	1237231	1238313	+	-1	.	codon_start=1 db_xref=GI:318605463 db_xref=UniProtKB/TrEMBL:E7B6K5 locus_tag=Y11_12201 product='outer membrane protein C precursor' protein_id=CBY26961.1 transl_table=11
FR729477	GenBank	CDS	1239163	1240212	+	1	.	codon_start=1 db_xref=GI:318604063 db_xref=UniProtKB/TrEMBL:E7AYZ3 locus_tag=Y11_12211 product=transposase protein_id=CBY25561.1 transl_table=11
FR729477	GenBank	CDS	1240869	1241894	+	-1	.	EC_number=3.5.1.96 codon_start=1 db_xref=GI:318605461 db_xref=UniProtKB/TrEMBL:E7B6K3 locus_tag=Y11_12221 product='succinylglutamate desuccinylase' protein_id=CBY26959.1 transl_table=11
FR729477	GenBank	CDS	1241926	1242390	+	-1	.	EC_number=3.5.3.23 codon_start=1 db_xref=GI:318605460 db_xref=UniProtKB/TrEMBL:E7B6K2 locus_tag=Y11_12231 product='succinylarginine dihydrolase' protein_id=CBY26958.1 transl_table=11
FR729477	GenBank	CDS	1242392	1242880	+	-1	.	EC_number=3.5.3.23 codon_start=1 db_xref=GI:318605459 db_xref=UniProtKB/TrEMBL:E7B6K1 locus_tag=Y11_12241 product='succinylarginine dihydrolase' protein_id=CBY26957.1 transl_table=11
FR729477	GenBank	CDS	1242923	1244404	+	-1	.	EC_number=1.2.1.71 codon_start=1 db_xref=GI:318605458 db_xref=UniProtKB/TrEMBL:E7B6K0 locus_tag=Y11_12251 product='succinylglutamic semialdehyde dehydrogenase' protein_id=CBY26956.1 transl_table=11
FR729477	GenBank	CDS	1244401	1245438	+	-1	.	EC_number=2.3.1.109 codon_start=1 db_xref=GI:318605457 db_xref=UniProtKB/TrEMBL:E7B6J9 locus_tag=Y11_12261 product='arginine N-succinyltransferase' protein_id=CBY26955.1 transl_table=11
FR729477	GenBank	CDS	1245481	1246797	+	-1	.	EC_number=2.6.1.81 codon_start=1 db_xref=GI:318605456 db_xref=UniProtKB/TrEMBL:E7B6J8 locus_tag=Y11_12271 product='succinylornithine transaminase' protein_id=CBY26954.1 transl_table=11
FR729477	GenBank	CDS	1247302	1248615	+	-1	.	EC_number=2.6.1.1 codon_start=1 db_xref=GI:318605455 db_xref=UniProtKB/TrEMBL:E7B6J7 locus_tag=Y11_12281 product='transcriptional regulator, GntR family domain; Aspartate aminotransferase' protein_id=CBY26953.1 transl_table=11
FR729477	GenBank	CDS	1248920	1250368	+	1	.	codon_start=1 db_xref=GI:318605454 db_xref=UniProtKB/TrEMBL:E7B6J6 locus_tag=Y11_12291 product='putative Cytochrome bd2, subunit I' protein_id=CBY26952.1 transl_table=11
FR729477	GenBank	CDS	1250371	1251378	+	1	.	codon_start=1 db_xref=GI:318605453 db_xref=UniProtKB/TrEMBL:E7B6J5 locus_tag=Y11_12301 product='putative Cytochrome bd2, subunit II' protein_id=CBY26951.1 transl_table=11
FR729477	GenBank	CDS	1251379	1251540	+	1	.	codon_start=1 db_xref=GI:318605452 db_xref=UniProtKB/TrEMBL:E7B6J4 locus_tag=Y11_12311 product='hypothetical protein' protein_id=CBY26950.1 transl_table=11
FR729477	GenBank	CDS	1251605	1253386	+	1	.	codon_start=1 db_xref=GI:318605451 db_xref=UniProtKB/TrEMBL:E7B6J3 locus_tag=Y11_12321 product='nitrate/nitrite sensor protein' protein_id=CBY26949.1 transl_table=11
FR729477	GenBank	CDS	1253424	1254380	+	-1	.	codon_start=1 db_xref=GI:318605450 db_xref=UniProtKB/TrEMBL:E7B6J2 locus_tag=Y11_12331 product='alkanesulfonate utilization operon LysR-family regulator CbI' protein_id=CBY26948.1 transl_table=11
FR729477	GenBank	CDS	1254762	1255811	+	1	.	codon_start=1 db_xref=GI:318605449 db_xref=UniProtKB/TrEMBL:E7B6J1 locus_tag=Y11_12341 product=transposase protein_id=CBY26947.1 transl_table=11
FR729477	GenBank	CDS	1256307	1257473	+	1	.	codon_start=1 db_xref=GI:318605448 db_xref=UniProtKB/TrEMBL:E7B6J0 locus_tag=Y11_12351 product='putative sugar transport protein' protein_id=CBY26946.1 transl_table=11
FR729477	GenBank	CDS	1257662	1258498	+	1	.	codon_start=1 db_xref=GI:318605447 db_xref=UniProtKB/TrEMBL:E7B6I9 locus_tag=Y11_12361 product='iron-chelator utilization protein' protein_id=CBY26945.1 transl_table=11
FR729477	GenBank	CDS	1258719	1259828	+	1	.	codon_start=1 db_xref=GI:318605446 db_xref=UniProtKB/TrEMBL:E7B6I8 locus_tag=Y11_12371 product='calcium/proton antiporter' protein_id=CBY26944.1 transl_table=11
FR729477	GenBank	CDS	1260148	1261683	+	-1	.	codon_start=1 db_xref=GI:318605445 db_xref=UniProtKB/TrEMBL:E7B6I7 locus_tag=Y11_12381 product='proposed peptidoglycan lipid II flippase MurJ' protein_id=CBY26943.1 transl_table=11
FR729477	GenBank	CDS	1261822	1262763	+	-1	.	codon_start=1 db_xref=GI:318605444 db_xref=UniProtKB/TrEMBL:E7B6I6 locus_tag=Y11_12391 product='virulence factor MviM' protein_id=CBY26942.1 transl_table=11
FR729477	GenBank	CDS	1262774	1263415	+	-1	.	codon_start=1 db_xref=GI:318605443 db_xref=UniProtKB/TrEMBL:E7B6I5 locus_tag=Y11_12401 product='protein of unknown function YceH' protein_id=CBY26941.1 transl_table=11
FR729477	GenBank	CDS	1263423	1264007	+	-1	.	codon_start=1 db_xref=GI:318605442 db_xref=UniProtKB/TrEMBL:E7B6I4 locus_tag=Y11_12411 product='ribosomal-protein-S5p-alanine acetyltransferase' protein_id=CBY26940.1 transl_table=11
FR729477	GenBank	CDS	1264683	1265417	+	1	.	codon_start=1 db_xref=GI:318605441 db_xref=UniProtKB/TrEMBL:E7B6I3 locus_tag=Y11_12421 product='putative inner membrane protein' protein_id=CBY26939.1 transl_table=11
FR729477	GenBank	CDS	1266421	1267626	+	1	.	codon_start=1 db_xref=GI:318605440 db_xref=UniProtKB/TrEMBL:E7B6I2 locus_tag=Y11_12431 product='mfs superfamily export protein YceL' protein_id=CBY26938.1 transl_table=11
FR729477	GenBank	CDS	1267816	1268406	+	1	.	codon_start=1 db_xref=GI:318605439 db_xref=UniProtKB/TrEMBL:E7B6I1 locus_tag=Y11_12441 product='putative lipoprotein yceB precursor' protein_id=CBY26937.1 transl_table=11
FR729477	GenBank	CDS	1268444	1269004	+	-1	.	codon_start=1 db_xref=GI:318605438 db_xref=UniProtKB/TrEMBL:E7B6I0 locus_tag=Y11_12451 product='putative oxidoreductase component of anaerobic dehydrogenases; Functional role page for Chaperone protein TorD' protein_id=CBY26936.1 transl_table=11
FR729477	GenBank	CDS	1269068	1269805	+	-1	.	codon_start=1 db_xref=GI:318605437 db_xref=UniProtKB/TrEMBL:E7B6H9 locus_tag=Y11_12461 product='putative hydrolase YcdX' protein_id=CBY26935.1 transl_table=11
FR729477	GenBank	CDS	1269954	1270895	+	-1	.	EC_number=1.1.1.79 EC_number=1.1.1.81 EC_number=1.1.1.26 EC_number=1.1.1.215 codon_start=1 db_xref=GI:318605436 db_xref=UniProtKB/TrEMBL:E7B6H8 locus_tag=Y11_12471 product='glyoxylate reductase; Glyoxylate reductase-Hydroxypyruvate reductase; 2-ketoaldonate reductase, broad specificity' protein_id=CBY26934.1 transl_table=11
FR729477	GenBank	tRNA	1271114	1271203	+	1	.	locus_tag=Y11_t17520 note='codon recognized: UCC' product=tRNA-Ser
FR729477	GenBank	CDS	1271391	1272275	+	1	.	codon_start=1 db_xref=GI:318605435 db_xref=UniProtKB/TrEMBL:E7B6H7 locus_tag=Y11_12481 product='glycerophosphoryl diester phosphodiesterase family protein' protein_id=CBY26933.1 transl_table=11
FR729477	GenBank	tRNA	1272416	1272505	+	1	.	locus_tag=Y11_t17500 note='codon recognized: UCC' product=tRNA-Ser
FR729477	GenBank	CDS	1272792	1273910	+	-1	.	codon_start=1 db_xref=GI:318605434 db_xref=UniProtKB/TrEMBL:E7B6H6 locus_tag=Y11_12491 product='GGDEF family protein' protein_id=CBY26932.1 transl_table=11
FR729477	GenBank	CDS	1274467	1276167	+	1	.	codon_start=1 db_xref=GI:318605433 db_xref=UniProtKB/TrEMBL:E7B6H5 locus_tag=Y11_12501 product='putative sulfate permease' protein_id=CBY26931.1 transl_table=11
FR729477	GenBank	CDS	1276241	1277095	+	-1	.	EC_number=2.5.1.55 codon_start=1 db_xref=GI:318605432 db_xref=UniProtKB/TrEMBL:E7B6H4 locus_tag=Y11_12511 product='2-keto-3-deoxy-D-manno-octulosonate-8-phosphate synthase' protein_id=CBY26930.1 transl_table=11
FR729477	GenBank	CDS	1277240	1278049	+	-1	.	codon_start=1 db_xref=GI:318605431 db_xref=UniProtKB/TrEMBL:E7B6H3 locus_tag=Y11_12521 product='protein SirB1' protein_id=CBY26929.1 transl_table=11
FR729477	GenBank	CDS	1278046	1278447	+	-1	.	codon_start=1 db_xref=GI:318605430 db_xref=UniProtKB/TrEMBL:E7B6H2 locus_tag=Y11_12531 product='protein sirB2' protein_id=CBY26928.1 transl_table=11
FR729477	GenBank	CDS	1278465	1279319	+	-1	.	codon_start=1 db_xref=GI:318605429 db_xref=UniProtKB/TrEMBL:E7B6H1 locus_tag=Y11_12541 product='methylase of polypeptide chain release factors' protein_id=CBY26927.1 transl_table=11
FR729477	GenBank	CDS	1279319	1280401	+	-1	.	codon_start=1 db_xref=GI:318605428 db_xref=UniProtKB/TrEMBL:E7B6H0 locus_tag=Y11_12551 product='peptide chain release factor 1' protein_id=CBY26926.1 transl_table=11
FR729477	GenBank	CDS	1280433	1281695	+	-1	.	EC_number=1.2.1.70 codon_start=1 db_xref=GI:318605427 db_xref=UniProtKB/TrEMBL:E7B6G9 locus_tag=Y11_12561 product='glutamyl-tRNA reductase' protein_id=CBY26925.1 transl_table=11
FR729477	GenBank	CDS	1282001	1282624	+	1	.	codon_start=1 db_xref=GI:318605426 db_xref=UniProtKB/TrEMBL:E7B6G8 locus_tag=Y11_12571 product='outer membrane lipoprotein LolB precursor' protein_id=CBY26924.1 transl_table=11
FR729477	GenBank	CDS	1282626	1283507	+	1	.	EC_number=2.7.1.148 codon_start=1 db_xref=GI:318605425 db_xref=UniProtKB/TrEMBL:E7B6G7 locus_tag=Y11_12581 product='4-diphosphocytidyl-2-C-methyl-D-erythritol kinase' protein_id=CBY26923.1 transl_table=11
FR729477	GenBank	CDS	1283705	1284652	+	1	.	EC_number=2.7.6.1 codon_start=1 db_xref=GI:318605424 db_xref=UniProtKB/TrEMBL:E7B6G6 locus_tag=Y11_12591 product='ribose-phosphate pyrophosphokinase' protein_id=CBY26922.1 transl_table=11
FR729477	GenBank	CDS	1285139	1285351	+	-1	.	codon_start=1 db_xref=GI:318605423 db_xref=UniProtKB/TrEMBL:E7B6G5 locus_tag=Y11_12601 product='putative membrane protein YPO2012' protein_id=CBY26921.1 transl_table=11
FR729477	GenBank	CDS	1285622	1285738	+	1	.	codon_start=1 db_xref=GI:318605422 db_xref=UniProtKB/TrEMBL:E7B6G4 locus_tag=Y11_12611 product='hypothetical protein' protein_id=CBY26920.1 transl_table=11
FR729477	GenBank	CDS	1285743	1286336	+	1	.	EC_number=3.1.1.29 codon_start=1 db_xref=GI:318605421 db_xref=UniProtKB/TrEMBL:E7B6G3 locus_tag=Y11_12621 product='peptidyl-tRNA hydrolase' protein_id=CBY26919.1 transl_table=11
FR729477	GenBank	CDS	1286391	1286849	+	-1	.	codon_start=1 db_xref=GI:318605420 db_xref=UniProtKB/TrEMBL:E7B6G2 locus_tag=Y11_12631 product='hypothetical protein' protein_id=CBY26918.1 transl_table=11
FR729477	GenBank	CDS	1287117	1288208	+	1	.	codon_start=1 db_xref=GI:318605419 db_xref=UniProtKB/TrEMBL:E7B6G1 locus_tag=Y11_12641 product='GTP-binding and nucleic acid-binding protein YchF' protein_id=CBY26917.1 transl_table=11
FR729477	GenBank	CDS	1288355	1289521	+	-1	.	EC_number=3.5.2.6 codon_start=1 db_xref=GI:318605418 db_xref=UniProtKB/TrEMBL:E7B6G0 locus_tag=Y11_12651 product=beta-lactamase protein_id=CBY26916.1 transl_table=11
FR729477	GenBank	CDS	1289656	1290540	+	1	.	codon_start=1 db_xref=GI:318605417 db_xref=UniProtKB/TrEMBL:E7B6F9 locus_tag=Y11_12661 product='glycine cleavage system transcriptional activator' protein_id=CBY26915.1 transl_table=11
FR729477	GenBank	CDS	1290647	1291303	+	-1	.	codon_start=1 db_xref=GI:318605416 db_xref=UniProtKB/TrEMBL:E7B6F8 locus_tag=Y11_12671 product='hypothetical protein' protein_id=CBY26914.1 transl_table=11
FR729477	GenBank	CDS	1291384	1291539	+	-1	.	codon_start=1 db_xref=GI:318605415 db_xref=UniProtKB/TrEMBL:E7B6F7 locus_tag=Y11_12681 product='hypothetical protein' protein_id=CBY26913.1 transl_table=11
FR729477	GenBank	CDS	1291605	1292489	+	-1	.	EC_number=3.1.1.3 codon_start=1 db_xref=GI:318605414 db_xref=UniProtKB/TrEMBL:E7B6F6 locus_tag=Y11_12691 product='lipase precursor' protein_id=CBY26912.1 transl_table=11
FR729477	GenBank	CDS	1292862	1293344	+	-1	.	EC_number=3.2.1.17 codon_start=1 db_xref=GI:318605413 db_xref=UniProtKB/TrEMBL:E7B6F5 locus_tag=Y11_12701 product=lysozyme protein_id=CBY26911.1 transl_table=11
FR729477	GenBank	CDS	1294102	1294518	+	-1	.	codon_start=1 db_xref=GI:318605412 db_xref=UniProtKB/TrEMBL:E7B6F4 locus_tag=Y11_12711 product='putative phage antitermination protein Q' protein_id=CBY26910.1 transl_table=11
FR729477	GenBank	CDS	1294817	1294960	+	1	.	codon_start=1 db_xref=GI:318605411 db_xref=UniProtKB/TrEMBL:E7B6F3 locus_tag=Y11_12721 product='hypothetical protein' protein_id=CBY26909.1 transl_table=11
FR729477	GenBank	CDS	1295268	1295912	+	-1	.	EC_number=2.3.1.28 codon_start=1 db_xref=GI:318605410 db_xref=UniProtKB/TrEMBL:E7B6F2 locus_tag=Y11_12731 product='chloramphenicol acetyltransferase' protein_id=CBY26908.1 transl_table=11
FR729477	GenBank	CDS	1296313	1296732	+	1	.	codon_start=1 db_xref=GI:318605409 db_xref=UniProtKB/TrEMBL:E7B6F1 locus_tag=Y11_12741 product='hypothetical protein' protein_id=CBY26907.1 transl_table=11
FR729477	GenBank	CDS	1297338	1298255	+	-1	.	codon_start=1 db_xref=GI:318605408 db_xref=UniProtKB/TrEMBL:E7B6F0 locus_tag=Y11_12751 product='putative transcriptional regulator, LysR family' protein_id=CBY26906.1 transl_table=11
FR729477	GenBank	CDS	1298358	1299566	+	1	.	codon_start=1 db_xref=GI:318605407 db_xref=UniProtKB/TrEMBL:E7B6E9 locus_tag=Y11_12761 product=mxck protein_id=CBY26905.1 transl_table=11
FR729477	GenBank	CDS	1299836	1299979	+	1	.	codon_start=1 db_xref=GI:318605406 db_xref=UniProtKB/TrEMBL:E7B6E8 locus_tag=Y11_12771 product=transposase protein_id=CBY26904.1 transl_table=11
FR729477	GenBank	CDS	1300219	1300443	+	1	.	codon_start=1 db_xref=GI:318605405 db_xref=UniProtKB/TrEMBL:E7B6E7 locus_tag=Y11_12781 product=transposase protein_id=CBY26903.1 transl_table=11
FR729477	GenBank	CDS	1300598	1300795	+	1	.	codon_start=1 db_xref=GI:318605404 db_xref=UniProtKB/TrEMBL:E7B6E6 locus_tag=Y11_12791 product='phage major capsid protein' protein_id=CBY26902.1 transl_table=11
FR729477	GenBank	CDS	1300789	1300968	+	1	.	codon_start=1 db_xref=GI:318605403 db_xref=UniProtKB/TrEMBL:E7B6E5 locus_tag=Y11_12801 product='hypothetical protein' protein_id=CBY26901.1 transl_table=11
FR729477	GenBank	CDS	1300955	1301350	+	1	.	codon_start=1 db_xref=GI:318605402 db_xref=UniProtKB/TrEMBL:E7B6E4 locus_tag=Y11_12811 product='bacteriophage P7 related protein' protein_id=CBY26900.1 transl_table=11
FR729477	GenBank	CDS	1301354	1301779	+	1	.	codon_start=1 db_xref=GI:318605401 db_xref=UniProtKB/TrEMBL:E7B6E3 locus_tag=Y11_12821 product='putative regulatory protein' protein_id=CBY26899.1 transl_table=11
FR729477	GenBank	CDS	1301881	1302348	+	1	.	codon_start=1 db_xref=GI:318605400 db_xref=UniProtKB/TrEMBL:E7B6E2 locus_tag=Y11_12831 product='phage tail protein' protein_id=CBY26898.1 transl_table=11
FR729477	GenBank	CDS	1302345	1302791	+	1	.	codon_start=1 db_xref=GI:318605399 db_xref=UniProtKB/TrEMBL:E7B6E1 locus_tag=Y11_12841 product='phage tail completion protein' protein_id=CBY26897.1 transl_table=11
FR729477	GenBank	CDS	1302830	1303891	+	-1	.	codon_start=1 db_xref=GI:318605398 db_xref=UniProtKB/TrEMBL:E7B6E0 locus_tag=Y11_12851 product='hypothetical protein' protein_id=CBY26896.1 transl_table=11
FR729477	GenBank	CDS	1303957	1304247	+	-1	.	codon_start=1 db_xref=GI:318605397 db_xref=UniProtKB/TrEMBL:E7B6D9 locus_tag=Y11_12861 product='hypothetical protein' protein_id=CBY26895.1 transl_table=11
FR729477	GenBank	CDS	1304228	1304500	+	-1	.	codon_start=1 db_xref=GI:318605396 db_xref=UniProtKB/TrEMBL:E7B6D8 locus_tag=Y11_12871 product='hypothetical protein' protein_id=CBY26894.1 transl_table=11
FR729477	GenBank	CDS	1304637	1305272	+	1	.	codon_start=1 db_xref=GI:318605395 db_xref=UniProtKB/TrEMBL:E7B6D7 locus_tag=Y11_12881 product='baseplate assembly protein V' protein_id=CBY26893.1 transl_table=11
FR729477	GenBank	CDS	1305269	1305625	+	1	.	codon_start=1 db_xref=GI:318605394 db_xref=UniProtKB/TrEMBL:E7B6D6 locus_tag=Y11_12891 product='phage baseplate assembly protein' protein_id=CBY26892.1 transl_table=11
FR729477	GenBank	CDS	1305625	1306533	+	1	.	codon_start=1 db_xref=GI:318605393 db_xref=UniProtKB/TrEMBL:E7B6D5 locus_tag=Y11_12901 product='baseplate assembly protein J' protein_id=CBY26891.1 transl_table=11
FR729477	GenBank	CDS	1306526	1307068	+	1	.	codon_start=1 db_xref=GI:318605392 db_xref=UniProtKB/TrEMBL:E7B6D4 locus_tag=Y11_12911 product='phage tail fibers' protein_id=CBY26890.1 transl_table=11
FR729477	GenBank	CDS	1307065	1307346	+	1	.	codon_start=1 db_xref=GI:318605391 db_xref=UniProtKB/TrEMBL:E7B6D3 locus_tag=Y11_12921 product='phage tail fiber protein' protein_id=CBY26889.1 transl_table=11
FR729477	GenBank	CDS	1307319	1308611	+	1	.	codon_start=1 db_xref=GI:318605390 db_xref=UniProtKB/TrEMBL:E7B6D2 locus_tag=Y11_12931 product='phage tail fiber protein' protein_id=CBY26888.1 transl_table=11
FR729477	GenBank	CDS	1308611	1308967	+	1	.	codon_start=1 db_xref=GI:318605389 db_xref=UniProtKB/TrEMBL:E7B6D1 locus_tag=Y11_12941 product='tail fiber assembly protein' protein_id=CBY26887.1 transl_table=11
FR729477	GenBank	CDS	1308960	1309223	+	1	.	codon_start=1 db_xref=GI:318605388 db_xref=UniProtKB/TrEMBL:E7B6D0 locus_tag=Y11_12951 product='tail fiber assembly protein' protein_id=CBY26886.1 transl_table=11
FR729477	GenBank	CDS	1309561	1309821	+	-1	.	codon_start=1 db_xref=GI:318605387 db_xref=UniProtKB/TrEMBL:E7B6C9 locus_tag=Y11_12961 product='DNA-damage-inducible protein J' protein_id=CBY26885.1 transl_table=11
FR729477	GenBank	CDS	1309893	1310060	+	-1	.	codon_start=1 db_xref=GI:318605386 db_xref=UniProtKB/TrEMBL:E7B6C8 locus_tag=Y11_12971 product='hypothetical protein' protein_id=CBY26884.1 transl_table=11
FR729477	GenBank	CDS	1310202	1310408	+	1	.	codon_start=1 db_xref=GI:318605385 db_xref=UniProtKB/TrEMBL:E7B6C7 locus_tag=Y11_12981 product='hypothetical protein' protein_id=CBY26883.1 transl_table=11
FR729477	GenBank	CDS	1310398	1310718	+	1	.	codon_start=1 db_xref=GI:318605384 db_xref=UniProtKB/TrEMBL:E7B6C6 locus_tag=Y11_12991 product='hypothetical protein' protein_id=CBY26882.1 transl_table=11
FR729477	GenBank	CDS	1311160	1311336	+	1	.	codon_start=1 db_xref=GI:318605383 db_xref=UniProtKB/TrEMBL:E7B6C5 locus_tag=Y11_13001 product='hypothetical protein' protein_id=CBY26881.1 transl_table=11
FR729477	GenBank	CDS	1311503	1312426	+	1	.	codon_start=1 db_xref=GI:318605382 db_xref=UniProtKB/TrEMBL:E7B6C4 locus_tag=Y11_13011 product=transposase protein_id=CBY26880.1 transl_table=11
FR729477	GenBank	CDS	1312839	1313000	+	1	.	codon_start=1 db_xref=GI:318605381 db_xref=UniProtKB/TrEMBL:E7B6C3 locus_tag=Y11_13021 product='hypothetical protein' protein_id=CBY26879.1 transl_table=11
FR729477	GenBank	CDS	1313089	1313814	+	-1	.	codon_start=1 db_xref=GI:318605380 db_xref=UniProtKB/TrEMBL:E7B6C2 locus_tag=Y11_13031 product='ISPsy4, transposition helper protein' protein_id=CBY26878.1 transl_table=11
FR729477	GenBank	CDS	1313801	1314607	+	-1	.	codon_start=1 db_xref=GI:318605379 db_xref=UniProtKB/TrEMBL:E7B6C1 locus_tag=Y11_13041 product=transposase protein_id=CBY26877.1 transl_table=11
FR729477	GenBank	CDS	1314606	1315808	+	1	.	codon_start=1 db_xref=GI:318606017 db_xref=UniProtKB/TrEMBL:E7B5V4 locus_tag=Y11_13051 product='ISsod5, transposase' protein_id=CBY27515.1 transl_table=11
FR729477	GenBank	CDS	1315833	1316609	+	-1	.	codon_start=1 db_xref=GI:318605377 db_xref=UniProtKB/TrEMBL:E7B5V3 locus_tag=Y11_13061 product=transposase protein_id=CBY26875.1 transl_table=11
FR729477	GenBank	CDS	1316599	1317597	+	1	.	codon_start=1 db_xref=GI:318605376 db_xref=UniProtKB/TrEMBL:E7B5V2 locus_tag=Y11_13071 product='hypothetical protein' protein_id=CBY26874.1 transl_table=11
FR729477	GenBank	CDS	1317901	1318887	+	-1	.	codon_start=1 db_xref=GI:318605375 db_xref=UniProtKB/TrEMBL:E7B5V1 locus_tag=Y11_13081 product='hypothetical protein' protein_id=CBY26873.1 transl_table=11
FR729477	GenBank	CDS	1318902	1319927	+	-1	.	codon_start=1 db_xref=GI:318605374 db_xref=UniProtKB/TrEMBL:E7B5V0 locus_tag=Y11_13091 product='putative bacteriophage integrase' protein_id=CBY26872.1 transl_table=11
FR729477	GenBank	CDS	1320134	1320247	+	-1	.	codon_start=1 db_xref=GI:318605373 db_xref=UniProtKB/TrEMBL:E7B5U9 locus_tag=Y11_13101 product='hypothetical protein' protein_id=CBY26871.1 transl_table=11
FR729477	GenBank	CDS	1320226	1321110	+	-1	.	codon_start=1 db_xref=GI:318605372 db_xref=UniProtKB/TrEMBL:E7B5U8 locus_tag=Y11_13111 product='NAD-dependent DNA ligase (contains BRCT domain type II)' protein_id=CBY26870.1 transl_table=11
FR729477	GenBank	CDS	1321151	1321726	+	-1	.	codon_start=1 db_xref=GI:318605371 db_xref=UniProtKB/TrEMBL:E7B5U7 locus_tag=Y11_13121 product='repressor protein CI' protein_id=CBY26869.1 transl_table=11
FR729477	GenBank	CDS	1321833	1322030	+	1	.	codon_start=1 db_xref=GI:318605370 db_xref=UniProtKB/TrEMBL:E7B5U6 locus_tag=Y11_13131 product='putative DNA-binding protein' protein_id=CBY26868.1 transl_table=11
FR729477	GenBank	CDS	1322085	1322594	+	1	.	codon_start=1 db_xref=GI:318605369 db_xref=UniProtKB/TrEMBL:E7B5U5 locus_tag=Y11_13141 product='regulatory protein CII bacteriophage 186' protein_id=CBY26867.1 transl_table=11
FR729477	GenBank	CDS	1322604	1322789	+	1	.	codon_start=1 db_xref=GI:318605368 db_xref=UniProtKB/TrEMBL:E7B5U4 locus_tag=Y11_13151 product='hypothetical protein' protein_id=CBY26866.1 transl_table=11
FR729477	GenBank	CDS	1322801	1323112	+	1	.	codon_start=1 db_xref=GI:318605367 db_xref=UniProtKB/TrEMBL:E7B5U3 locus_tag=Y11_13161 product='similar to gpB bacteriophage P2' protein_id=CBY26865.1 transl_table=11
FR729477	GenBank	CDS	1323178	1323450	+	1	.	codon_start=1 db_xref=GI:318605366 db_xref=UniProtKB/TrEMBL:E7B5U2 locus_tag=Y11_13171 product='hypothetical protein' protein_id=CBY26864.1 transl_table=11
FR729477	GenBank	CDS	1323437	1325719	+	1	.	codon_start=1 db_xref=GI:318605365 db_xref=UniProtKB/TrEMBL:E7B5U1 locus_tag=Y11_13181 product='phage replication protein' protein_id=CBY26863.1 transl_table=11
FR729477	GenBank	CDS	1325742	1326101	+	1	.	codon_start=1 db_xref=GI:318605364 db_xref=UniProtKB/TrEMBL:E7B5U0 locus_tag=Y11_13191 product='putative gp46 [Bacteriophage N15] pir||T13133 protein gp46-' protein_id=CBY26862.1 transl_table=11
FR729477	GenBank	CDS	1326309	1326491	+	1	.	codon_start=1 db_xref=GI:318605363 db_xref=UniProtKB/TrEMBL:E7B5T9 locus_tag=Y11_13201 product='hypothetical protein' protein_id=CBY26861.1 transl_table=11
FR729477	GenBank	CDS	1326856	1327134	+	-1	.	codon_start=1 db_xref=GI:318604139 db_xref=UniProtKB/TrEMBL:E7AZI4 locus_tag=Y11_13211 product='hypothetical protein' protein_id=CBY25637.1 transl_table=11
FR729477	GenBank	CDS	1327247	1328179	+	-1	.	codon_start=1 db_xref=GI:318605361 db_xref=UniProtKB/TrEMBL:E7B5T7 locus_tag=Y11_13221 product='phage-related capsid packaging protein' protein_id=CBY26859.1 transl_table=11
FR729477	GenBank	CDS	1328282	1329046	+	-1	.	codon_start=1 db_xref=GI:318604141 db_xref=UniProtKB/TrEMBL:E7AZI6 locus_tag=Y11_13231 product='phage terminase, ATPase subunit' protein_id=CBY25639.1 transl_table=11
FR729477	GenBank	CDS	1329043	1330815	+	-1	.	codon_start=1 db_xref=GI:318604142 db_xref=UniProtKB/TrEMBL:E7AZI7 locus_tag=Y11_13241 product='phage terminase, ATPase subunit' protein_id=CBY25640.1 transl_table=11
FR729477	GenBank	CDS	1330969	1331823	+	1	.	codon_start=1 db_xref=GI:318604143 db_xref=UniProtKB/TrEMBL:E7AZI8 locus_tag=Y11_13251 product='phage capsid scaffolding protein' protein_id=CBY25641.1 transl_table=11
FR729477	GenBank	CDS	1331900	1333051	+	1	.	codon_start=1 db_xref=GI:318604144 db_xref=UniProtKB/TrEMBL:E7AZI9 locus_tag=Y11_13261 product='phage major capsid protein' protein_id=CBY25642.1 transl_table=11
FR729477	GenBank	CDS	1333055	1333714	+	1	.	codon_start=1 db_xref=GI:318604145 db_xref=UniProtKB/TrEMBL:E7AZJ0 locus_tag=Y11_13271 product='phage terminase, endonuclease subunit' protein_id=CBY25643.1 transl_table=11
FR729477	GenBank	CDS	1333814	1334287	+	1	.	codon_start=1 db_xref=GI:318604146 db_xref=UniProtKB/TrEMBL:E7AZJ1 locus_tag=Y11_13281 product='phage head completion-stabilization protein' protein_id=CBY25644.1 transl_table=11
FR729477	GenBank	CDS	1334302	1334490	+	1	.	codon_start=1 db_xref=GI:318604147 db_xref=UniProtKB/TrEMBL:E7AZJ2 locus_tag=Y11_13291 product='tail component protein' protein_id=CBY25645.1 transl_table=11
FR729477	GenBank	CDS	1334493	1334702	+	1	.	codon_start=1 db_xref=GI:318604148 db_xref=UniProtKB/TrEMBL:E7AZJ3 locus_tag=Y11_13301 product='putative prophage Hp1 family Holin precursor' protein_id=CBY25646.1 transl_table=11
FR729477	GenBank	CDS	1334686	1335192	+	1	.	EC_number=3.2.1.17 codon_start=1 db_xref=GI:318604149 db_xref=UniProtKB/TrEMBL:E7AZJ4 locus_tag=Y11_13311 product='prophage lysozyme; Phage lysin' protein_id=CBY25647.1 transl_table=11
FR729477	GenBank	CDS	1335224	1335610	+	1	.	codon_start=1 db_xref=GI:318604150 db_xref=UniProtKB/TrEMBL:E7AZJ5 locus_tag=Y11_13321 product='putative regulatory protein' protein_id=CBY25648.1 transl_table=11
FR729477	GenBank	CDS	1335706	1336161	+	1	.	codon_start=1 db_xref=GI:318604151 db_xref=UniProtKB/TrEMBL:E7AZJ6 locus_tag=Y11_13331 product='phage tail protein' protein_id=CBY25649.1 transl_table=11
FR729477	GenBank	CDS	1336158	1336607	+	1	.	codon_start=1 db_xref=GI:318604152 db_xref=UniProtKB/TrEMBL:E7AZJ7 locus_tag=Y11_13341 product='phage tail completion protein' protein_id=CBY25650.1 transl_table=11
FR729477	GenBank	CDS	1336957	1337121	+	1	.	codon_start=1 db_xref=GI:318604153 db_xref=UniProtKB/TrEMBL:E7AZJ8 locus_tag=Y11_13351 product='hypothetical protein' protein_id=CBY25651.1 transl_table=11
FR729477	GenBank	CDS	1337153	1337470	+	1	.	codon_start=1 db_xref=GI:318604154 db_xref=UniProtKB/TrEMBL:E7AZJ9 locus_tag=Y11_13361 product='hypotethical transcriptional regulator' protein_id=CBY25652.1 transl_table=11
FR729477	GenBank	CDS	1337445	1338377	+	1	.	codon_start=1 db_xref=GI:318604155 db_xref=UniProtKB/TrEMBL:E7AZK0 locus_tag=Y11_13371 product='hypothetical protein' protein_id=CBY25653.1 transl_table=11
FR729477	GenBank	CDS	1338478	1339119	+	1	.	codon_start=1 db_xref=GI:318604156 db_xref=UniProtKB/TrEMBL:E7AZK1 locus_tag=Y11_13381 product='baseplate assembly protein V' protein_id=CBY25654.1 transl_table=11
FR729477	GenBank	CDS	1339116	1339466	+	1	.	codon_start=1 db_xref=GI:318604157 db_xref=UniProtKB/TrEMBL:E7AZK2 locus_tag=Y11_13391 product='phage baseplate assembly protein' protein_id=CBY25655.1 transl_table=11
FR729477	GenBank	CDS	1339471	1340379	+	1	.	codon_start=1 db_xref=GI:318604158 db_xref=UniProtKB/TrEMBL:E7AZK3 locus_tag=Y11_13401 product='baseplate assembly protein J' protein_id=CBY25656.1 transl_table=11
FR729477	GenBank	CDS	1340372	1340980	+	1	.	codon_start=1 db_xref=GI:318604159 db_xref=UniProtKB/TrEMBL:E7AZK4 locus_tag=Y11_13411 product='phage tail fibers' protein_id=CBY25657.1 transl_table=11
FR729477	GenBank	CDS	1340977	1342416	+	1	.	codon_start=1 db_xref=GI:318604160 db_xref=UniProtKB/TrEMBL:E7AZK5 locus_tag=Y11_13421 product='tail fiber protein' protein_id=CBY25658.1 transl_table=11
FR729477	GenBank	CDS	1342427	1342609	+	1	.	codon_start=1 db_xref=GI:318604161 db_xref=UniProtKB/TrEMBL:E7AZK6 locus_tag=Y11_13431 product='hypothetical protein' protein_id=CBY25659.1 transl_table=11
FR729477	GenBank	CDS	1342764	1343933	+	1	.	codon_start=1 db_xref=GI:318604162 db_xref=UniProtKB/TrEMBL:E7AZK7 locus_tag=Y11_13441 product='phage tail sheath monomer' protein_id=CBY25660.1 transl_table=11
FR729477	GenBank	CDS	1343947	1344462	+	1	.	codon_start=1 db_xref=GI:318604163 db_xref=UniProtKB/TrEMBL:E7AZK8 locus_tag=Y11_13451 product='major tail tube protein' protein_id=CBY25661.1 transl_table=11
FR729477	GenBank	CDS	1344515	1344826	+	1	.	codon_start=1 db_xref=GI:318604164 db_xref=UniProtKB/TrEMBL:E7AZK9 locus_tag=Y11_13461 product='putative phage tail protein' protein_id=CBY25662.1 transl_table=11
FR729477	GenBank	CDS	1344859	1344981	+	1	.	codon_start=1 db_xref=GI:318604165 db_xref=UniProtKB/TrEMBL:E7AZL0 locus_tag=Y11_13471 product='gpe+E' [Enterobacteria phage P2] gb|AAD03292.1| (AF063097) g' protein_id=CBY25663.1 transl_table=11
FR729477	GenBank	CDS	1344974	1347403	+	1	.	codon_start=1 db_xref=GI:318605335 db_xref=UniProtKB/TrEMBL:E7B5R1 locus_tag=Y11_13481 product='phage protein' protein_id=CBY26833.1 transl_table=11
FR729477	GenBank	CDS	1347406	1347891	+	1	.	codon_start=1 db_xref=GI:318605334 db_xref=UniProtKB/TrEMBL:E7B5R0 locus_tag=Y11_13491 product='phage-related tail protein' protein_id=CBY26832.1 transl_table=11
FR729477	GenBank	CDS	1347888	1349054	+	1	.	codon_start=1 db_xref=GI:318605333 db_xref=UniProtKB/TrEMBL:E7B5Q9 locus_tag=Y11_13501 product='gene D protein' protein_id=CBY26831.1 transl_table=11
FR729477	GenBank	CDS	1349146	1349361	+	1	.	codon_start=1 db_xref=GI:318605332 db_xref=UniProtKB/TrEMBL:E7B5Q8 locus_tag=Y11_13511 product='prophage p2 ogr protein' protein_id=CBY26830.1 transl_table=11
FR729477	GenBank	CDS	1349352	1349492	+	1	.	codon_start=1 db_xref=GI:318605331 db_xref=UniProtKB/TrEMBL:E7B5Q7 locus_tag=Y11_13521 product='hypothetical protein' protein_id=CBY26829.1 transl_table=11
FR729477	GenBank	tRNA	1349615	1349700	+	-1	.	locus_tag=Y11_t16450 note='codon recognized: UUA' product=tRNA-Leu
FR729477	GenBank	tRNA	1349711	1349784	+	-1	.	locus_tag=Y11_t16440 note='codon recognized: UGC' product=tRNA-Cys
FR729477	GenBank	tRNA	1349835	1349910	+	-1	.	locus_tag=Y11_t16430 note='codon recognized: GGC' product=tRNA-Gly
FR729477	GenBank	CDS	1350055	1350507	+	-1	.	EC_number=2.7.8.5 codon_start=1 db_xref=GI:318605330 db_xref=UniProtKB/TrEMBL:E7B5Q6 locus_tag=Y11_13531 product='CDP-diacylglycerol--glycerol-3-phosphate 3-phosphatidyltransferase' protein_id=CBY26828.1 transl_table=11
FR729477	GenBank	CDS	1350662	1352494	+	-1	.	codon_start=1 db_xref=GI:318605329 db_xref=UniProtKB/TrEMBL:E7B5Q5 locus_tag=Y11_13541 product='excinuclease ABC subunit C' protein_id=CBY26827.1 transl_table=11
FR729477	GenBank	CDS	1352487	1353143	+	-1	.	codon_start=1 db_xref=GI:318605328 db_xref=UniProtKB/TrEMBL:E7B5Q4 locus_tag=Y11_13551 product='bara-associated response regulator UvrY (= GacA = SirA)' protein_id=CBY26826.1 transl_table=11
FR729477	GenBank	CDS	1353837	1354061	+	1	.	codon_start=1 db_xref=GI:318605327 db_xref=UniProtKB/TrEMBL:E7B5Q3 locus_tag=Y11_13561 product='hypothetical protein' protein_id=CBY26825.1 transl_table=11
FR729477	GenBank	CDS	1354172	1354510	+	1	.	codon_start=1 db_xref=GI:318605326 db_xref=UniProtKB/TrEMBL:E7B5Q2 locus_tag=Y11_13571 product='hypothetical protein' protein_id=CBY26824.1 transl_table=11
FR729477	GenBank	CDS	1354541	1354795	+	-1	.	codon_start=1 db_xref=GI:318605325 db_xref=UniProtKB/TrEMBL:E7B5Q1 locus_tag=Y11_13581 product='putative membrane protein' protein_id=CBY26823.1 transl_table=11
FR729477	GenBank	CDS	1355047	1356546	+	-1	.	EC_number=3.2.1.1 codon_start=1 db_xref=GI:318605324 db_xref=UniProtKB/TrEMBL:E7B5Q0 locus_tag=Y11_13591 product='cytoplasmic alpha-amylase' protein_id=CBY26822.1 transl_table=11
FR729477	GenBank	CDS	1356691	1357020	+	1	.	codon_start=1 db_xref=GI:318605323 db_xref=UniProtKB/TrEMBL:E7B5P9 locus_tag=Y11_13601 product='hypothetical protein' protein_id=CBY26821.1 transl_table=11
FR729477	GenBank	CDS	1357102	1357599	+	-1	.	codon_start=1 db_xref=GI:318605322 db_xref=UniProtKB/TrEMBL:E7B5P8 locus_tag=Y11_13611 product='hypothetical protein' protein_id=CBY26820.1 transl_table=11
FR729477	GenBank	CDS	1358003	1358737	+	1	.	codon_start=1 db_xref=GI:318605321 db_xref=UniProtKB/TrEMBL:E7B5P7 locus_tag=Y11_13621 product='biotin synthesis protein bioC' protein_id=CBY26819.1 transl_table=11
FR729477	GenBank	CDS	1359159	1359671	+	-1	.	codon_start=1 db_xref=GI:318605320 db_xref=UniProtKB/TrEMBL:E7B5P6 locus_tag=Y11_13631 product=transposase protein_id=CBY26818.1 transl_table=11
FR729477	GenBank	CDS	1359737	1360009	+	-1	.	codon_start=1 db_xref=GI:318605319 db_xref=UniProtKB/TrEMBL:E7B5P5 locus_tag=Y11_13641 product=transposase protein_id=CBY26817.1 transl_table=11
FR729477	GenBank	tRNA	1360392	1360467	+	-1	.	locus_tag=Y11_t16300 note='codon recognized: AAG' product=tRNA-Lys
FR729477	GenBank	CDS	1360831	1362252	+	1	.	codon_start=1 db_xref=GI:318605318 db_xref=UniProtKB/TrEMBL:E7B5P4 locus_tag=Y11_13651 product='D-serine/D-alanine/glycine transporter' protein_id=CBY26816.1 transl_table=11
FR729477	GenBank	CDS	1362310	1362891	+	-1	.	codon_start=1 db_xref=GI:318605317 db_xref=UniProtKB/TrEMBL:E7B5P3 locus_tag=Y11_13661 product='transcriptional regulator RutR of pyrimidine catabolism (TetR family)' protein_id=CBY26815.1 transl_table=11
FR729477	GenBank	CDS	1362890	1363018	+	1	.	codon_start=1 db_xref=GI:318605316 db_xref=UniProtKB/TrEMBL:E7B5P2 locus_tag=Y11_13671 product='hypothetical protein' protein_id=CBY26814.1 transl_table=11
FR729477	GenBank	CDS	1363096	1363533	+	1	.	codon_start=1 db_xref=GI:318605315 db_xref=UniProtKB/TrEMBL:E7B5P1 locus_tag=Y11_13681 product='putative monooxygenase RutA in novel pyrimidine catabolism pathway' protein_id=CBY26813.1 transl_table=11
FR729477	GenBank	CDS	1363533	1364321	+	1	.	codon_start=1 db_xref=GI:318605314 db_xref=UniProtKB/TrEMBL:E7B5P0 locus_tag=Y11_13691 product='putative amidohydrolase RutB in novel pyrimidine catabolism pathway' protein_id=CBY26812.1 transl_table=11
FR729477	GenBank	CDS	1364458	1364757	+	1	.	codon_start=1 db_xref=GI:318605313 db_xref=UniProtKB/TrEMBL:E7B5N9 locus_tag=Y11_13701 product='putative ring-opening amidohydrolase RutC in novel pyrimidine catabolism pathway' protein_id=CBY26811.1 transl_table=11
FR729477	GenBank	CDS	1364790	1365476	+	1	.	codon_start=1 db_xref=GI:318605312 db_xref=UniProtKB/TrEMBL:E7B5N8 locus_tag=Y11_13711 product='putative hydrolase or acyltransferase RutD in novel pyrimidine catabolism pathway' protein_id=CBY26810.1 transl_table=11
FR729477	GenBank	CDS	1365483	1365626	+	1	.	codon_start=1 db_xref=GI:318605311 db_xref=UniProtKB/TrEMBL:E7B5N7 locus_tag=Y11_13721 product='putative hydrolase or acyltransferase RutD in novel pyrimidine catabolism pathway' protein_id=CBY26809.1 transl_table=11
FR729477	GenBank	CDS	1365638	1366228	+	1	.	codon_start=1 db_xref=GI:318605310 db_xref=UniProtKB/TrEMBL:E7B5N6 locus_tag=Y11_13731 product='putative reductase RutE in novel pyrimidine catabolism pathway' protein_id=CBY26808.1 transl_table=11
FR729477	GenBank	CDS	1366278	1366826	+	1	.	codon_start=1 db_xref=GI:318605309 db_xref=UniProtKB/TrEMBL:E7B5N5 locus_tag=Y11_13741 product='putative flavin reductase RutF in novel pyrimidine catabolism pathway' protein_id=CBY26807.1 transl_table=11
FR729477	GenBank	CDS	1366897	1367568	+	1	.	codon_start=1 db_xref=GI:318605308 db_xref=UniProtKB/TrEMBL:E7B5N4 locus_tag=Y11_13751 product='uracil permease' protein_id=CBY26806.1 transl_table=11
FR729477	GenBank	CDS	1367642	1368232	+	1	.	codon_start=1 db_xref=GI:318605307 db_xref=UniProtKB/TrEMBL:E7B5N3 locus_tag=Y11_13761 product='uracil permease' protein_id=CBY26805.1 transl_table=11
FR729477	GenBank	CDS	1368289	1368429	+	-1	.	codon_start=1 db_xref=GI:318605306 db_xref=UniProtKB/TrEMBL:E7B5N2 locus_tag=Y11_13771 product='transcriptional regulator, AraC family' protein_id=CBY26804.1 transl_table=11
FR729477	GenBank	CDS	1368440	1369618	+	-1	.	codon_start=1 db_xref=GI:318605305 db_xref=UniProtKB/TrEMBL:E7B5N1 locus_tag=Y11_13781 product='sialic acid-induced transmembrane protein YjhT(NanM), possible mutarotase' protein_id=CBY26803.1 transl_table=11
FR729477	GenBank	CDS	1369952	1370434	+	1	.	codon_start=1 db_xref=GI:318605304 db_xref=UniProtKB/TrEMBL:E7B5N0 locus_tag=Y11_13791 product='hypothetical protein' protein_id=CBY26802.1 transl_table=11
FR729477	GenBank	CDS	1370604	1371203	+	1	.	codon_start=1 db_xref=GI:318605303 db_xref=UniProtKB/TrEMBL:E7B5M9 locus_tag=Y11_13801 product='flavoprotein wrbA' protein_id=CBY26801.1 transl_table=11
FR729477	GenBank	CDS	1371200	1371313	+	-1	.	codon_start=1 db_xref=GI:318605302 db_xref=UniProtKB/TrEMBL:E7B5M8 locus_tag=Y11_13811 product='hypothetical protein' protein_id=CBY26800.1 transl_table=11
FR729477	GenBank	CDS	1371405	1372706	+	-1	.	codon_start=1 db_xref=GI:318605301 db_xref=UniProtKB/TrEMBL:E7B5M7 locus_tag=Y11_13821 product='ferrous iron transport peroxidase EfeB' protein_id=CBY26799.1 transl_table=11
FR729477	GenBank	CDS	1372715	1373845	+	-1	.	codon_start=1 db_xref=GI:318605300 db_xref=UniProtKB/TrEMBL:E7B5M6 locus_tag=Y11_13831 product='ferrous iron transport periplasmic protein EfeO,contains peptidase-M75 domain and (frequently) cupredoxin-like domain' protein_id=CBY26798.1 transl_table=11
FR729477	GenBank	CDS	1373862	1374722	+	-1	.	codon_start=1 db_xref=GI:318605299 db_xref=UniProtKB/TrEMBL:E7B5M5 locus_tag=Y11_13841 product='ferrous iron transport permease EfeU' protein_id=CBY26797.1 transl_table=11
FR729477	GenBank	CDS	1374885	1375034	+	-1	.	codon_start=1 db_xref=GI:318605298 db_xref=UniProtKB/TrEMBL:E7B5M4 locus_tag=Y11_13851 product='hypothetical protein' protein_id=CBY26796.1 transl_table=11
FR729477	GenBank	CDS	1375513	1376580	+	1	.	codon_start=1 db_xref=GI:318605297 db_xref=UniProtKB/TrEMBL:E7B5M3 locus_tag=Y11_13861 product='hypothetical protein' protein_id=CBY26795.1 transl_table=11
FR729477	GenBank	CDS	1376584	1376913	+	1	.	codon_start=1 db_xref=GI:318605296 db_xref=UniProtKB/TrEMBL:E7B5M2 locus_tag=Y11_13871 product='hypothetical protein' protein_id=CBY26794.1 transl_table=11
FR729477	GenBank	CDS	1376910	1377038	+	-1	.	codon_start=1 db_xref=GI:318605295 db_xref=UniProtKB/TrEMBL:E7B5M1 locus_tag=Y11_13881 product='hypothetical protein' protein_id=CBY26793.1 transl_table=11
FR729477	GenBank	CDS	1377049	1378242	+	-1	.	codon_start=1 db_xref=GI:318605294 db_xref=UniProtKB/TrEMBL:E7B5M0 locus_tag=Y11_13891 product=transposase protein_id=CBY26792.1 transl_table=11
FR729477	GenBank	CDS	1378390	1379874	+	-1	.	codon_start=1 db_xref=GI:318605293 db_xref=UniProtKB/TrEMBL:E7B5L9 locus_tag=Y11_13901 product='proline/sodium symporter PUTP' protein_id=CBY26791.1 transl_table=11
FR729477	GenBank	CDS	1380401	1384390	+	1	.	EC_number=1.5.99.8 EC_number=1.5.1.12 codon_start=1 db_xref=GI:318605292 db_xref=UniProtKB/TrEMBL:E7B5L8 locus_tag=Y11_13911 product='transcriptional repressor of PutA and PUTP; Proline dehydrogenase (Proline oxidase); Delta-1-pyrroline-5-carboxylate dehydrogenase' protein_id=CBY26790.1 transl_table=11
FR729477	GenBank	CDS	1384752	1384982	+	1	.	codon_start=1 db_xref=GI:318605291 db_xref=UniProtKB/TrEMBL:E7B5L7 locus_tag=Y11_13921 product='hypothetical protein' protein_id=CBY26789.1 transl_table=11
FR729477	GenBank	CDS	1384982	1385353	+	1	.	codon_start=1 db_xref=GI:318605290 db_xref=UniProtKB/TrEMBL:E7B5L6 locus_tag=Y11_13931 product='hypothetical protein' protein_id=CBY26788.1 transl_table=11
FR729477	GenBank	CDS	1385425	1386180	+	-1	.	codon_start=1 db_xref=GI:318605289 db_xref=UniProtKB/TrEMBL:E7B5L5 locus_tag=Y11_13941 product='cystine ABC transporter, ATP-binding protein' protein_id=CBY26787.1 transl_table=11
FR729477	GenBank	CDS	1386183	1386845	+	-1	.	codon_start=1 db_xref=GI:318605288 db_xref=UniProtKB/TrEMBL:E7B5L4 locus_tag=Y11_13951 product='cystine ABC transporter, permease protein' protein_id=CBY26786.1 transl_table=11
FR729477	GenBank	CDS	1386845	1387606	+	-1	.	codon_start=1 db_xref=GI:318605287 db_xref=UniProtKB/TrEMBL:E7B5L3 locus_tag=Y11_13961 product='cystine ABC transporter, periplasmic cystine-binding protein FliY' protein_id=CBY26785.1 transl_table=11
FR729477	GenBank	CDS	1387764	1388756	+	-1	.	EC_number=4.4.1.15 codon_start=1 db_xref=GI:318605286 db_xref=UniProtKB/TrEMBL:E7B5L2 locus_tag=Y11_13971 product='D-cysteine desulfhydrase' protein_id=CBY26784.1 transl_table=11
FR729477	GenBank	CDS	1388934	1389098	+	-1	.	codon_start=1 db_xref=GI:318605285 db_xref=UniProtKB/TrEMBL:E7B5L1 locus_tag=Y11_13981 product='hypothetical protein' protein_id=CBY26783.1 transl_table=11
FR729477	GenBank	CDS	1389135	1389644	+	-1	.	codon_start=1 db_xref=GI:318605284 db_xref=UniProtKB/TrEMBL:E7B5L0 locus_tag=Y11_13991 product='flagellar biosynthesis protein FliZ' protein_id=CBY26782.1 transl_table=11
FR729477	GenBank	CDS	1389700	1390422	+	-1	.	codon_start=1 db_xref=GI:318605283 db_xref=UniProtKB/TrEMBL:E7B5K9 locus_tag=Y11_14001 product='RNA polymerase sigma factor for flagellar operon' protein_id=CBY26781.1 transl_table=11
FR729477	GenBank	CDS	1390613	1391818	+	-1	.	codon_start=1 db_xref=GI:318605282 db_xref=UniProtKB/TrEMBL:E7B5K8 locus_tag=Y11_14011 product=lysine-N-methylase protein_id=CBY26780.1 transl_table=11
FR729477	GenBank	CDS	1391966	1393111	+	-1	.	codon_start=1 db_xref=GI:318605281 db_xref=UniProtKB/TrEMBL:E7B5K7 locus_tag=Y11_14021 product='flagellar biosynthesis protein FliC' protein_id=CBY26779.1 transl_table=11
FR729477	GenBank	CDS	1393153	1393266	+	-1	.	codon_start=1 db_xref=GI:318605278 db_xref=UniProtKB/TrEMBL:E7B5K4 locus_tag=Y11_14031 product='hypothetical protein' protein_id=CBY26776.1 transl_table=11
FR729477	GenBank	CDS	1393301	1394410	+	-1	.	codon_start=1 db_xref=GI:318605279 db_xref=UniProtKB/TrEMBL:E7B5K5 locus_tag=Y11_14041 product='flagellar biosynthesis protein FliC' protein_id=CBY26777.1 transl_table=11
FR729477	GenBank	CDS	1394452	1394565	+	-1	.	codon_start=1 db_xref=GI:318605280 db_xref=UniProtKB/TrEMBL:E7B5K4 locus_tag=Y11_14051 product='hypothetical protein' protein_id=CBY26778.1 transl_table=11
FR729477	GenBank	CDS	1394600	1395709	+	-1	.	codon_start=1 db_xref=GI:318605277 db_xref=UniProtKB/TrEMBL:E7B5K3 locus_tag=Y11_14061 product='flagellar biosynthesis protein FliC' protein_id=CBY26775.1 transl_table=11
FR729477	GenBank	CDS	1395978	1397378	+	1	.	codon_start=1 db_xref=GI:318605276 db_xref=UniProtKB/TrEMBL:E7B5K2 locus_tag=Y11_14071 product='flagellar hook-associated protein FliD' protein_id=CBY26774.1 transl_table=11
FR729477	GenBank	CDS	1397446	1397787	+	1	.	codon_start=1 db_xref=GI:318605275 db_xref=UniProtKB/TrEMBL:E7B5K1 locus_tag=Y11_14081 product='flagellar biosynthesis protein FliS' protein_id=CBY26773.1 transl_table=11
FR729477	GenBank	CDS	1397799	1398161	+	1	.	codon_start=1 db_xref=GI:318605274 db_xref=UniProtKB/TrEMBL:E7B5K0 locus_tag=Y11_14091 product='flagellar biosynthesis protein FliT' protein_id=CBY26772.1 transl_table=11
FR729477	GenBank	CDS	1398543	1399304	+	1	.	codon_start=1 db_xref=GI:318605273 db_xref=UniProtKB/TrEMBL:E7B5J9 locus_tag=Y11_14101 product='transcriptional regulator, AraC family' protein_id=CBY26771.1 transl_table=11
FR729477	GenBank	CDS	1399632	1402595	+	1	.	codon_start=1 db_xref=GI:318605272 db_xref=UniProtKB/TrEMBL:E7B5J8 locus_tag=Y11_14111 product='putative chemotactic transducer-related protein' protein_id=CBY26770.1 transl_table=11
FR729477	GenBank	CDS	1402682	1403284	+	1	.	EC_number=3.2.2.21 codon_start=1 db_xref=GI:318605271 db_xref=UniProtKB/TrEMBL:E7B5J7 locus_tag=Y11_14121 product='DNA-3-methyladenine glycosylase II' protein_id=CBY26769.1 transl_table=11
FR729477	GenBank	CDS	1403335	1403487	+	1	.	codon_start=1 db_xref=GI:318605270 db_xref=UniProtKB/TrEMBL:E7B5J6 locus_tag=Y11_14131 product='hypothetical protein' protein_id=CBY26768.1 transl_table=11
FR729477	GenBank	CDS	1403626	1403868	+	1	.	codon_start=1 db_xref=GI:318605269 db_xref=UniProtKB/TrEMBL:E7B5J5 locus_tag=Y11_14141 product='hypothetical protein' protein_id=CBY26767.1 transl_table=11
FR729477	GenBank	CDS	1403947	1404123	+	1	.	codon_start=1 db_xref=GI:318605268 db_xref=UniProtKB/TrEMBL:E7B5J4 locus_tag=Y11_14151 product='DNA-damage-inducible protein I' protein_id=CBY26766.1 transl_table=11
FR729477	GenBank	CDS	1405124	1405252	+	1	.	codon_start=1 db_xref=GI:318605267 db_xref=UniProtKB/TrEMBL:E7B5J3 locus_tag=Y11_14161 product='hypothetical protein' protein_id=CBY26765.1 transl_table=11
FR729477	GenBank	CDS	1405780	1405968	+	-1	.	codon_start=1 db_xref=GI:318605266 db_xref=UniProtKB/TrEMBL:E7B5J2 locus_tag=Y11_14171 product='hypothetical protein' protein_id=CBY26764.1 transl_table=11
FR729477	GenBank	CDS	1406090	1406203	+	1	.	codon_start=1 db_xref=GI:318605265 db_xref=UniProtKB/TrEMBL:E7B5J1 locus_tag=Y11_14181 product=integrase protein_id=CBY26763.1 transl_table=11
FR729477	GenBank	CDS	1406305	1406616	+	-1	.	codon_start=1 db_xref=GI:318605264 db_xref=UniProtKB/TrEMBL:E7B5J0 locus_tag=Y11_14191 product='flagellar hook-basal body complex protein FliE' protein_id=CBY26762.1 transl_table=11
FR729477	GenBank	CDS	1406945	1408624	+	1	.	codon_start=1 db_xref=GI:318605263 db_xref=UniProtKB/TrEMBL:E7B5I9 locus_tag=Y11_14201 product='flagellar M-ring protein FliF' protein_id=CBY26761.1 transl_table=11
FR729477	GenBank	CDS	1408621	1409613	+	1	.	codon_start=1 db_xref=GI:318605262 db_xref=UniProtKB/TrEMBL:E7B5I8 locus_tag=Y11_14211 product='flagellar motor switch protein FliG' protein_id=CBY26760.1 transl_table=11
FR729477	GenBank	CDS	1409606	1410328	+	1	.	codon_start=1 db_xref=GI:318605261 db_xref=UniProtKB/TrEMBL:E7B5I7 locus_tag=Y11_14221 product='flagellar assembly protein FliH' protein_id=CBY26759.1 transl_table=11
FR729477	GenBank	CDS	1410325	1411692	+	1	.	codon_start=1 db_xref=GI:318605260 db_xref=UniProtKB/TrEMBL:E7B5I6 locus_tag=Y11_14231 product='flagellum-specific ATP synthase FliI' protein_id=CBY26758.1 transl_table=11
FR729477	GenBank	CDS	1411761	1412207	+	1	.	codon_start=1 db_xref=GI:318605259 db_xref=UniProtKB/TrEMBL:E7B5I5 locus_tag=Y11_14241 product='flagellar protein FliJ' protein_id=CBY26757.1 transl_table=11
FR729477	GenBank	CDS	1412204	1413562	+	1	.	codon_start=1 db_xref=GI:318605258 db_xref=UniProtKB/TrEMBL:E7B5I4 locus_tag=Y11_14251 product='flagellar hook-length control protein FliK' protein_id=CBY26756.1 transl_table=11
FR729477	GenBank	CDS	1413878	1414348	+	1	.	codon_start=1 db_xref=GI:318605257 db_xref=UniProtKB/TrEMBL:E7B5I3 locus_tag=Y11_14261 product='flagellar biosynthesis protein FliL' protein_id=CBY26755.1 transl_table=11
FR729477	GenBank	CDS	1414354	1415358	+	1	.	codon_start=1 db_xref=GI:318605256 db_xref=UniProtKB/TrEMBL:E7B5I2 locus_tag=Y11_14271 product='flagellar motor switch protein FliM' protein_id=CBY26754.1 transl_table=11
FR729477	GenBank	CDS	1415393	1415767	+	1	.	codon_start=1 db_xref=GI:318605255 db_xref=UniProtKB/TrEMBL:E7B5I1 locus_tag=Y11_14281 product='flagellar motor switch protein FliN' protein_id=CBY26753.1 transl_table=11
FR729477	GenBank	CDS	1415767	1416333	+	1	.	codon_start=1 db_xref=GI:318605254 db_xref=UniProtKB/TrEMBL:E7B5I0 locus_tag=Y11_14291 product='flagellar biosynthesis protein FliO' protein_id=CBY26752.1 transl_table=11
FR729477	GenBank	CDS	1416330	1417082	+	1	.	codon_start=1 db_xref=GI:318605253 db_xref=UniProtKB/TrEMBL:E7B5H9 locus_tag=Y11_14301 product='flagellar biosynthesis protein FliP' protein_id=CBY26751.1 transl_table=11
FR729477	GenBank	CDS	1417094	1417363	+	1	.	codon_start=1 db_xref=GI:318605252 db_xref=UniProtKB/TrEMBL:E7B5H8 locus_tag=Y11_14311 product='flagellar biosynthesis protein FliQ' protein_id=CBY26750.1 transl_table=11
FR729477	GenBank	CDS	1417366	1418148	+	1	.	codon_start=1 db_xref=GI:318605251 db_xref=UniProtKB/TrEMBL:E7B5H7 locus_tag=Y11_14321 product='flagellar biosynthesis protein FliR' protein_id=CBY26749.1 transl_table=11
FR729477	GenBank	CDS	1418406	1419386	+	-1	.	codon_start=1 db_xref=GI:318605250 db_xref=UniProtKB/TrEMBL:E7B5H6 locus_tag=Y11_14331 product='flagellar hook-associated protein FlgL' protein_id=CBY26748.1 transl_table=11
FR729477	GenBank	CDS	1419391	1419525	+	-1	.	codon_start=1 db_xref=GI:318605249 db_xref=UniProtKB/TrEMBL:E7B5H5 locus_tag=Y11_14341 product='hypothetical protein' protein_id=CBY26747.1 transl_table=11
FR729477	GenBank	CDS	1419500	1421164	+	-1	.	codon_start=1 db_xref=GI:318605248 db_xref=UniProtKB/TrEMBL:E7B5H4 locus_tag=Y11_14351 product='flagellar hook-associated protein FlgK' protein_id=CBY26746.1 transl_table=11
FR729477	GenBank	CDS	1421460	1422422	+	-1	.	codon_start=1 db_xref=GI:318605247 db_xref=UniProtKB/TrEMBL:E7B5H3 locus_tag=Y11_14361 product='flagellar protein FlgJ [peptidoglycan hydrolase]' protein_id=CBY26745.1 transl_table=11
FR729477	GenBank	CDS	1422422	1423543	+	-1	.	codon_start=1 db_xref=GI:318605246 db_xref=UniProtKB/TrEMBL:E7B5H2 locus_tag=Y11_14371 product='flagellar P-ring protein FlgI' protein_id=CBY26744.1 transl_table=11
FR729477	GenBank	CDS	1423555	1424271	+	-1	.	codon_start=1 db_xref=GI:318605245 db_xref=UniProtKB/TrEMBL:E7B5H1 locus_tag=Y11_14381 product='flagellar L-ring protein FlgH' protein_id=CBY26743.1 transl_table=11
FR729477	GenBank	CDS	1424408	1425190	+	-1	.	codon_start=1 db_xref=GI:318605244 db_xref=UniProtKB/TrEMBL:E7B5H0 locus_tag=Y11_14391 product='flagellar basal-body rod protein FlgG' protein_id=CBY26742.1 transl_table=11
FR729477	GenBank	CDS	1425217	1425972	+	-1	.	codon_start=1 db_xref=GI:318605243 db_xref=UniProtKB/TrEMBL:E7B5G9 locus_tag=Y11_14401 product='flagellar basal-body rod protein FlgF' protein_id=CBY26741.1 transl_table=11
FR729477	GenBank	CDS	1425994	1427253	+	-1	.	codon_start=1 db_xref=GI:318605242 db_xref=UniProtKB/TrEMBL:E7B5G8 locus_tag=Y11_14411 product='flagellar hook protein FlgE' protein_id=CBY26740.1 transl_table=11
FR729477	GenBank	CDS	1427537	1428223	+	-1	.	codon_start=1 db_xref=GI:318605241 db_xref=UniProtKB/TrEMBL:E7B5G7 locus_tag=Y11_14421 product='flagellar basal-body rod modification protein FlgD' protein_id=CBY26739.1 transl_table=11
FR729477	GenBank	CDS	1428239	1428643	+	-1	.	codon_start=1 db_xref=GI:318605240 db_xref=UniProtKB/TrEMBL:E7B5G6 locus_tag=Y11_14431 product='flagellar basal-body rod protein FlgC' protein_id=CBY26738.1 transl_table=11
FR729477	GenBank	CDS	1428649	1429062	+	-1	.	codon_start=1 db_xref=GI:318605239 db_xref=UniProtKB/TrEMBL:E7B5G5 locus_tag=Y11_14441 product='flagellar basal-body rod protein FlgB' protein_id=CBY26737.1 transl_table=11
FR729477	GenBank	CDS	1429246	1429926	+	1	.	codon_start=1 db_xref=GI:318605238 db_xref=UniProtKB/TrEMBL:E7B5G4 locus_tag=Y11_14451 product='flagellar basal-body P-ring formation protein FlgA' protein_id=CBY26736.1 transl_table=11
FR729477	GenBank	CDS	1430075	1430374	+	1	.	codon_start=1 db_xref=GI:318605237 db_xref=UniProtKB/TrEMBL:E7B5G3 locus_tag=Y11_14461 product='negative regulator of flagellin synthesis FlgM' protein_id=CBY26735.1 transl_table=11
FR729477	GenBank	CDS	1430426	1430866	+	1	.	codon_start=1 db_xref=GI:318605236 db_xref=UniProtKB/TrEMBL:E7B5G2 locus_tag=Y11_14471 product='flagellar biosynthesis protein FlgN' protein_id=CBY26734.1 transl_table=11
FR729477	GenBank	CDS	1430869	1433376	+	-1	.	codon_start=1 db_xref=GI:318605235 db_xref=UniProtKB/TrEMBL:E7B5G1 locus_tag=Y11_14481 product='adherence and invasion outermembrane protein (Inv,enhances Peyer's patches colonization)' protein_id=CBY26733.1 transl_table=11
FR729477	GenBank	CDS	1433671	1434720	+	1	.	codon_start=1 db_xref=GI:318605234 db_xref=UniProtKB/TrEMBL:E7B5G0 locus_tag=Y11_14491 product=transposase protein_id=CBY26732.1 transl_table=11
FR729477	GenBank	CDS	1435121	1435264	+	1	.	codon_start=1 db_xref=GI:318605233 db_xref=UniProtKB/TrEMBL:E7B5F9 locus_tag=Y11_14501 product='hypothetical protein' protein_id=CBY26731.1 transl_table=11
FR729477	GenBank	CDS	1435261	1435596	+	-1	.	codon_start=1 db_xref=GI:318605232 db_xref=UniProtKB/TrEMBL:E7B5F8 locus_tag=Y11_14511 product='flagellar protein FlhE' protein_id=CBY26730.1 transl_table=11
FR729477	GenBank	CDS	1435683	1437761	+	-1	.	codon_start=1 db_xref=GI:318605231 db_xref=UniProtKB/TrEMBL:E7B5F7 locus_tag=Y11_14521 product='flagellar biosynthesis protein FlhA' protein_id=CBY26729.1 transl_table=11
FR729477	GenBank	CDS	1437761	1438912	+	-1	.	codon_start=1 db_xref=GI:318605230 db_xref=UniProtKB/TrEMBL:E7B5F6 locus_tag=Y11_14531 product='flagellar biosynthesis protein FlhB' protein_id=CBY26728.1 transl_table=11
FR729477	GenBank	CDS	1439327	1440970	+	1	.	codon_start=1 db_xref=GI:318605229 db_xref=UniProtKB/TrEMBL:E7B5F5 locus_tag=Y11_14541 product='calcium-dependent protease precursor' protein_id=CBY26727.1 transl_table=11
FR729477	GenBank	CDS	1441055	1441699	+	-1	.	codon_start=1 db_xref=GI:318605228 db_xref=UniProtKB/TrEMBL:E7B5F4 locus_tag=Y11_14551 product='chemotaxis response-phosphatase CheZ' protein_id=CBY26726.1 transl_table=11
FR729477	GenBank	CDS	1441709	1442098	+	-1	.	codon_start=1 db_xref=GI:318605227 db_xref=UniProtKB/TrEMBL:E7B5F3 locus_tag=Y11_14561 product='chemotaxis regulator-transmits chemoreceptor signals to flagelllar motor components CheY' protein_id=CBY26725.1 transl_table=11
FR729477	GenBank	CDS	1442285	1443334	+	-1	.	EC_number=3.1.1.61 codon_start=1 db_xref=GI:318605226 db_xref=UniProtKB/TrEMBL:E7B5F2 locus_tag=Y11_14571 product='chemotaxis response regulator protein-glutamate methylesterase CheB' protein_id=CBY26724.1 transl_table=11
FR729477	GenBank	CDS	1443334	1444152	+	-1	.	EC_number=2.1.1.80 codon_start=1 db_xref=GI:318605225 db_xref=UniProtKB/TrEMBL:E7B5F1 locus_tag=Y11_14581 product='chemotaxis protein methyltransferase CheR' protein_id=CBY26723.1 transl_table=11
FR729477	GenBank	CDS	1444223	1445860	+	-1	.	codon_start=1 db_xref=GI:318605224 db_xref=UniProtKB/TrEMBL:E7B5F0 locus_tag=Y11_14591 product='methyl-accepting chemotaxis protein IV (dipeptide chemoreceptor protein)' protein_id=CBY26722.1 transl_table=11
FR729477	GenBank	CDS	1446045	1447718	+	-1	.	codon_start=1 db_xref=GI:318605223 db_xref=UniProtKB/TrEMBL:E7B5E9 locus_tag=Y11_14601 product='methyl-accepting chemotaxis protein I (serine chemoreceptor protein)' protein_id=CBY26721.1 transl_table=11
FR729477	GenBank	CDS	1447786	1447977	+	-1	.	codon_start=1 db_xref=GI:318605222 db_xref=UniProtKB/TrEMBL:E7B5E8 locus_tag=Y11_14611 product='hypothetical protein' protein_id=CBY26720.1 transl_table=11
FR729477	GenBank	CDS	1448000	1448497	+	-1	.	codon_start=1 db_xref=GI:318605221 db_xref=UniProtKB/TrEMBL:E7B5E7 locus_tag=Y11_14621 product='positive regulator of CheA protein activity (CheW)' protein_id=CBY26719.1 transl_table=11
FR729477	GenBank	CDS	1448533	1448649	+	-1	.	codon_start=1 db_xref=GI:318605220 db_xref=UniProtKB/TrEMBL:E7B5E6 locus_tag=Y11_14631 product='hypothetical protein' protein_id=CBY26718.1 transl_table=11
FR729477	GenBank	CDS	1448678	1450726	+	-1	.	codon_start=1 db_xref=GI:318605219 db_xref=UniProtKB/TrEMBL:E7B5E5 locus_tag=Y11_14641 product='signal transduction histidine kinase CheA' protein_id=CBY26717.1 transl_table=11
FR729477	GenBank	CDS	1450743	1451972	+	-1	.	codon_start=1 db_xref=GI:318605218 db_xref=UniProtKB/TrEMBL:E7B5E4 locus_tag=Y11_14651 product='flagellar motor rotation protein MotB' protein_id=CBY26716.1 transl_table=11
FR729477	GenBank	CDS	1451969	1452856	+	-1	.	codon_start=1 db_xref=GI:318605217 db_xref=UniProtKB/TrEMBL:E7B5E3 locus_tag=Y11_14661 product='flagellar motor rotation protein MotA' protein_id=CBY26715.1 transl_table=11
FR729477	GenBank	CDS	1452882	1453010	+	1	.	codon_start=1 db_xref=GI:318605216 db_xref=UniProtKB/TrEMBL:E7B5E2 locus_tag=Y11_14671 product='hypothetical protein' protein_id=CBY26714.1 transl_table=11
FR729477	GenBank	CDS	1452994	1453575	+	-1	.	codon_start=1 db_xref=GI:318605215 db_xref=UniProtKB/TrEMBL:E7B5E1 locus_tag=Y11_14681 product='flagellar transcriptional activator FlhC' protein_id=CBY26713.1 transl_table=11
FR729477	GenBank	CDS	1453579	1453929	+	-1	.	codon_start=1 db_xref=GI:318605214 db_xref=UniProtKB/TrEMBL:E7B5E0 locus_tag=Y11_14691 product='flagellar transcriptional activator FlhD' protein_id=CBY26712.1 transl_table=11
FR729477	GenBank	CDS	1454953	1455372	+	1	.	codon_start=1 db_xref=GI:318605213 db_xref=UniProtKB/TrEMBL:E7B5D9 locus_tag=Y11_14701 product='universal stress protein C' protein_id=CBY26711.1 transl_table=11
FR729477	GenBank	CDS	1455536	1456570	+	1	.	codon_start=1 db_xref=GI:318605212 db_xref=UniProtKB/TrEMBL:E7B4X2 locus_tag=Y11_14711 product='putative oxidoreductase YncB' protein_id=CBY26710.1 transl_table=11
FR729477	GenBank	CDS	1456636	1459338	+	-1	.	codon_start=1 db_xref=GI:318605211 db_xref=UniProtKB/TrEMBL:E7B4X1 locus_tag=Y11_14721 product='Mg(2+) transport ATPase protein B' protein_id=CBY26709.1 transl_table=11
FR729477	GenBank	CDS	1459555	1460253	+	-1	.	codon_start=1 db_xref=GI:318605210 db_xref=UniProtKB/TrEMBL:E7B4X0 locus_tag=Y11_14731 product='Mg(2+) transport ATPase protein C' protein_id=CBY26708.1 transl_table=11
FR729477	GenBank	CDS	1460817	1461056	+	1	.	codon_start=1 db_xref=GI:318605209 db_xref=UniProtKB/TrEMBL:E7B4W9 locus_tag=Y11_14741 product='hypothetical protein' protein_id=CBY26707.1 transl_table=11
FR729477	GenBank	CDS	1461303	1461674	+	1	.	codon_start=1 db_xref=GI:318605208 db_xref=UniProtKB/TrEMBL:E7B4W8 locus_tag=Y11_14751 product='L-carnitine dehydratase/bile acid-inducible protein F' protein_id=CBY26706.1 transl_table=11
FR729477	GenBank	CDS	1461922	1463661	+	1	.	codon_start=1 db_xref=GI:318605207 db_xref=UniProtKB/TrEMBL:E7B4W7 locus_tag=Y11_14761 product='methyl-accepting chemotaxis protein III (ribose and galactose chemoreceptor protein)' protein_id=CBY26705.1 transl_table=11
FR729477	GenBank	CDS	1463795	1464064	+	-1	.	codon_start=1 db_xref=GI:318605206 db_xref=UniProtKB/TrEMBL:E7B4W6 locus_tag=Y11_14771 product='dsrb protein' protein_id=CBY26704.1 transl_table=11
FR729477	GenBank	CDS	1464078	1464242	+	1	.	codon_start=1 db_xref=GI:318605205 db_xref=UniProtKB/TrEMBL:E7B4W5 locus_tag=Y11_14781 product='hypothetical protein' protein_id=CBY26703.1 transl_table=11
FR729477	GenBank	CDS	1464239	1464451	+	-1	.	codon_start=1 db_xref=GI:318605204 db_xref=UniProtKB/TrEMBL:E7B4W4 locus_tag=Y11_14791 product='cold shock protein CspA' protein_id=CBY26702.1 transl_table=11
FR729477	GenBank	CDS	1464933	1465967	+	1	.	codon_start=1 db_xref=GI:318605203 db_xref=UniProtKB/TrEMBL:E7B4W3 locus_tag=Y11_14801 product='transcriptional repressor of the lac operon' protein_id=CBY26701.1 transl_table=11
FR729477	GenBank	CDS	1466146	1469298	+	1	.	EC_number=3.2.1.23 codon_start=1 db_xref=GI:318605202 db_xref=UniProtKB/TrEMBL:E7B4W2 locus_tag=Y11_14811 product=beta-galactosidase protein_id=CBY26700.1 transl_table=11
FR729477	GenBank	CDS	1469398	1470600	+	-1	.	codon_start=1 db_xref=GI:318605201 db_xref=UniProtKB/TrEMBL:E7B4W1 locus_tag=Y11_14821 product='ISsod5, transposase' protein_id=CBY26699.1 transl_table=11
FR729477	GenBank	CDS	1470986	1471996	+	1	.	codon_start=1 db_xref=GI:318605200 db_xref=UniProtKB/TrEMBL:E7B4W0 locus_tag=Y11_14831 product='putative Zinc-binding dehydrogenase' protein_id=CBY26698.1 transl_table=11
FR729477	GenBank	CDS	1472234	1472767	+	1	.	codon_start=1 db_xref=GI:318605199 db_xref=UniProtKB/TrEMBL:E7B4V9 locus_tag=Y11_14841 product='putative membrane protein' protein_id=CBY26697.1 transl_table=11
FR729477	GenBank	CDS	1473020	1473478	+	1	.	codon_start=1 db_xref=GI:318605198 db_xref=UniProtKB/TrEMBL:E7B4V8 locus_tag=Y11_14851 product='leucine-responsive regulatory protein, regulator for leucine (or lrp) regulon and high-affinity branched-chain amino acid transport system' protein_id=CBY26696.1 transl_table=11
FR729477	GenBank	CDS	1473558	1473716	+	1	.	codon_start=1 db_xref=GI:318605197 db_xref=UniProtKB/TrEMBL:E7B4V7 locus_tag=Y11_14861 product='hypothetical protein' protein_id=CBY26695.1 transl_table=11
FR729477	GenBank	CDS	1473801	1474460	+	1	.	codon_start=1 db_xref=GI:318605196 db_xref=UniProtKB/TrEMBL:E7B4V6 locus_tag=Y11_14871 product='hypothetical protein' protein_id=CBY26694.1 transl_table=11
FR729477	GenBank	CDS	1474678	1474878	+	1	.	codon_start=1 db_xref=GI:318605195 db_xref=UniProtKB/TrEMBL:E7B4V5 locus_tag=Y11_14881 product='hypothetical protein' protein_id=CBY26693.1 transl_table=11
FR729477	GenBank	CDS	1475130	1476455	+	-1	.	EC_number=3.1.3.2 codon_start=1 db_xref=GI:318605194 db_xref=UniProtKB/TrEMBL:E7B4V4 locus_tag=Y11_14891 product='putative histidine acid phosphatase' protein_id=CBY26692.1 transl_table=11
FR729477	GenBank	CDS	1476787	1478064	+	1	.	EC_number=2.7.7.27 codon_start=1 db_xref=GI:318605193 db_xref=UniProtKB/TrEMBL:E7B4V3 locus_tag=Y11_14901 product='glucose-1-phosphate adenylyltransferase' protein_id=CBY26691.1 transl_table=11
FR729477	GenBank	CDS	1478676	1478948	+	-1	.	codon_start=1 db_xref=GI:318606486 db_xref=UniProtKB/TrEMBL:E7B0J0 locus_tag=Y11_14911 product=transposase protein_id=CBY27984.1 transl_table=11
FR729477	GenBank	CDS	1478917	1479708	+	-1	.	codon_start=1 db_xref=GI:318605191 db_xref=UniProtKB/TrEMBL:E7B4V1 locus_tag=Y11_14921 product=transposase protein_id=CBY26689.1 transl_table=11
FR729477	GenBank	CDS	1479882	1480625	+	-1	.	codon_start=1 db_xref=GI:318605190 db_xref=UniProtKB/TrEMBL:E7B4V0 locus_tag=Y11_14931 product='beta-fimbriae chaperone protein' protein_id=CBY26688.1 transl_table=11
FR729477	GenBank	CDS	1480686	1482974	+	-1	.	codon_start=1 db_xref=GI:318605189 db_xref=UniProtKB/TrEMBL:E7B4U9 locus_tag=Y11_14941 product='beta-fimbriae usher protein' protein_id=CBY26687.1 transl_table=11
FR729477	GenBank	CDS	1483185	1483835	+	-1	.	codon_start=1 db_xref=GI:318605188 db_xref=UniProtKB/TrEMBL:E7B4U8 locus_tag=Y11_14951 product='beta-fimbriae probable major subunit' protein_id=CBY26686.1 transl_table=11
FR729477	GenBank	CDS	1483835	1484476	+	-1	.	codon_start=1 db_xref=GI:318605187 db_xref=UniProtKB/TrEMBL:E7B4U7 locus_tag=Y11_14961 product='beta-fimbriae probable major subunit' protein_id=CBY26685.1 transl_table=11
FR729477	GenBank	CDS	1484597	1485238	+	-1	.	codon_start=1 db_xref=GI:318605186 db_xref=UniProtKB/TrEMBL:E7B4U6 locus_tag=Y11_14971 product='beta-fimbriae probable major subunit' protein_id=CBY26684.1 transl_table=11
FR729477	GenBank	CDS	1486320	1487438	+	1	.	EC_number=1.1.1.95 codon_start=1 db_xref=GI:318605185 db_xref=UniProtKB/TrEMBL:E7B4U5 locus_tag=Y11_14981 product='D-3-phosphoglycerate dehydrogenase' protein_id=CBY26683.1 transl_table=11
FR729477	GenBank	CDS	1487435	1487824	+	-1	.	codon_start=1 db_xref=GI:318605184 db_xref=UniProtKB/TrEMBL:E7B4U4 locus_tag=Y11_14991 product='ABC-type sugar transport system, periplasmic component' protein_id=CBY26682.1 transl_table=11
FR729477	GenBank	CDS	1488361	1489164	+	1	.	codon_start=1 db_xref=GI:318605183 db_xref=UniProtKB/TrEMBL:E7B4U3 locus_tag=Y11_15001 product='hypothetical protein' protein_id=CBY26681.1 transl_table=11
FR729477	GenBank	tRNA	1489347	1489422	+	1	.	locus_tag=Y11_t14930 note='codon recognized: AAC' product=tRNA-Asn
FR729477	GenBank	CDS	1489584	1490849	+	1	.	codon_start=1 db_xref=GI:318605182 db_xref=UniProtKB/TrEMBL:E7B4U2 locus_tag=Y11_15011 product=integrase protein_id=CBY26680.1 transl_table=11
FR729477	GenBank	CDS	1491065	1491967	+	1	.	codon_start=1 db_xref=GI:318605181 db_xref=UniProtKB/TrEMBL:E7B4U1 locus_tag=Y11_15021 product='lysr-family transcriptional regulatory protein' protein_id=CBY26679.1 transl_table=11
FR729477	GenBank	CDS	1491971	1492096	+	-1	.	codon_start=1 db_xref=GI:318605180 db_xref=UniProtKB/TrEMBL:E7B4U0 locus_tag=Y11_15031 product='hypothetical protein' protein_id=CBY26678.1 transl_table=11
FR729477	GenBank	CDS	1492664	1493389	+	-1	.	codon_start=1 db_xref=GI:318605179 db_xref=UniProtKB/TrEMBL:E7B4T9 locus_tag=Y11_15041 product='ISPsy4, transposition helper protein' protein_id=CBY26677.1 transl_table=11
FR729477	GenBank	CDS	1493376	1494878	+	-1	.	codon_start=1 db_xref=GI:318605178 db_xref=UniProtKB/TrEMBL:E7B4T8 locus_tag=Y11_15051 product=transposase protein_id=CBY26676.1 transl_table=11
FR729477	GenBank	CDS	1494979	1495737	+	-1	.	codon_start=1 db_xref=GI:318605177 db_xref=UniProtKB/TrEMBL:E7B4T7 locus_tag=Y11_15061 product='DNA primase TraC' protein_id=CBY26675.1 transl_table=11
FR729477	GenBank	CDS	1496357	1498393	+	-1	.	codon_start=1 db_xref=GI:318605176 db_xref=UniProtKB/TrEMBL:E7B4T6 locus_tag=Y11_15071 product='exonuclease SbcC' protein_id=CBY26674.1 transl_table=11
FR729477	GenBank	CDS	1498534	1498896	+	-1	.	codon_start=1 db_xref=GI:318605175 db_xref=UniProtKB/TrEMBL:E7B4T5 locus_tag=Y11_15081 product='hypothetical protein' protein_id=CBY26673.1 transl_table=11
FR729477	GenBank	CDS	1498937	1499488	+	-1	.	codon_start=1 db_xref=GI:318605174 db_xref=UniProtKB/TrEMBL:E7B4T4 locus_tag=Y11_15091 product='exonuclease SbcC' protein_id=CBY26672.1 transl_table=11
FR729477	GenBank	CDS	1500003	1501298	+	-1	.	codon_start=1 db_xref=GI:318605173 db_xref=UniProtKB/TrEMBL:E7B4T3 locus_tag=Y11_15101 product='hypothetical protein' protein_id=CBY26671.1 transl_table=11
FR729477	GenBank	CDS	1501300	1502352	+	-1	.	codon_start=1 db_xref=GI:318605172 db_xref=UniProtKB/TrEMBL:E7B4T2 locus_tag=Y11_15111 product='metallo-beta-lactamase family protein' protein_id=CBY26670.1 transl_table=11
FR729477	GenBank	CDS	1502559	1504223	+	-1	.	codon_start=1 db_xref=GI:318605171 db_xref=UniProtKB/TrEMBL:E7B4T1 locus_tag=Y11_15121 product='hypothetical protein' protein_id=CBY26669.1 transl_table=11
FR729477	GenBank	CDS	1504927	1505523	+	1	.	codon_start=1 db_xref=GI:318605170 db_xref=UniProtKB/TrEMBL:E7B4T0 locus_tag=Y11_15131 product='putative two-component response regulator precursor' protein_id=CBY26668.1 transl_table=11
FR729477	GenBank	CDS	1505765	1509322	+	1	.	codon_start=1 db_xref=GI:318605169 db_xref=UniProtKB/TrEMBL:E7B4S9 locus_tag=Y11_15141 product='putative Histidine protein kinase sensor' protein_id=CBY26667.1 transl_table=11
FR729477	GenBank	CDS	1509700	1510230	+	1	.	codon_start=1 db_xref=GI:318605168 db_xref=UniProtKB/TrEMBL:E7B4S8 locus_tag=Y11_15151 product='fimbrial protein precursor' protein_id=CBY26666.1 transl_table=11
FR729477	GenBank	CDS	1510323	1511057	+	1	.	codon_start=1 db_xref=GI:318605167 db_xref=UniProtKB/TrEMBL:E7B4S7 locus_tag=Y11_15161 product='putative pili assembly chaperone precursor' protein_id=CBY26665.1 transl_table=11
FR729477	GenBank	CDS	1511166	1513730	+	1	.	codon_start=1 db_xref=GI:318605166 db_xref=UniProtKB/TrEMBL:E7B4S6 locus_tag=Y11_15171 product='putative outer membrane usher protein' protein_id=CBY26664.1 transl_table=11
FR729477	GenBank	CDS	1513835	1515079	+	1	.	codon_start=1 db_xref=GI:318605165 db_xref=UniProtKB/TrEMBL:E7B4S5 locus_tag=Y11_15181 product='putative exported protein precursor' protein_id=CBY26663.1 transl_table=11
FR729477	GenBank	CDS	1515076	1515816	+	1	.	codon_start=1 db_xref=GI:318605164 db_xref=UniProtKB/TrEMBL:E7B4S4 locus_tag=Y11_15191 product='putative pili assembly chaperone precursor' protein_id=CBY26662.1 transl_table=11
FR729477	GenBank	CDS	1515823	1515942	+	1	.	codon_start=1 db_xref=GI:318605163 db_xref=UniProtKB/TrEMBL:E7B4S3 locus_tag=Y11_15201 product='hypothetical protein' protein_id=CBY26661.1 transl_table=11
FR729477	GenBank	tRNA	1515986	1516061	+	1	.	locus_tag=Y11_t14720 note='codon recognized: AAC' product=tRNA-Asn
FR729477	GenBank	CDS	1516345	1516485	+	-1	.	codon_start=1 db_xref=GI:318605162 db_xref=UniProtKB/TrEMBL:E7B4S2 locus_tag=Y11_15211 product='ABC transporter (iron.B12.siderophore.hemin) ,periplasmic substrate-binding component' protein_id=CBY26660.1 transl_table=11
FR729477	GenBank	CDS	1516827	1517525	+	1	.	EC_number=4.2.1.70 codon_start=1 db_xref=GI:318605161 db_xref=UniProtKB/TrEMBL:E7B4S1 locus_tag=Y11_15221 product='ribosomal large subunit pseudouridine synthase A' protein_id=CBY26659.1 transl_table=11
FR729477	GenBank	CDS	1517536	1518075	+	-1	.	codon_start=1 db_xref=GI:318605160 db_xref=UniProtKB/TrEMBL:E7B4S0 locus_tag=Y11_15231 product='nucleoprotein/polynucleotide-associated enzyme' protein_id=CBY26658.1 transl_table=11
FR729477	GenBank	CDS	1518335	1518766	+	-1	.	EC_number=2.7.1.69 codon_start=1 db_xref=GI:318605159 db_xref=UniProtKB/TrEMBL:E7B4R9 locus_tag=Y11_15241 product='fructose-specific phosphocarrier protein HPr; PTS system, fructose-specific IIA component' protein_id=CBY26657.1 transl_table=11
FR729477	GenBank	CDS	1518819	1520207	+	-1	.	codon_start=1 db_xref=GI:318605158 db_xref=UniProtKB/TrEMBL:E7B4R8 locus_tag=Y11_15251 product='arabinose-proton symporter' protein_id=CBY26656.1 transl_table=11
FR729477	GenBank	CDS	1520935	1521837	+	-1	.	codon_start=1 db_xref=GI:318605157 db_xref=UniProtKB/TrEMBL:E7B4R7 locus_tag=Y11_15261 product='Fe(2+)/alpha-ketoglutarate-dependent dioxygenase LpxO' protein_id=CBY26655.1 transl_table=11
FR729477	GenBank	CDS	1521945	1522694	+	-1	.	codon_start=1 db_xref=GI:318605156 db_xref=UniProtKB/TrEMBL:E7B4R6 locus_tag=Y11_15271 product='4'-phosphopantetheinyl transferase [enterobactin] siderophore' protein_id=CBY26654.1 transl_table=11
FR729477	GenBank	CDS	1523261	1524238	+	1	.	codon_start=1 db_xref=GI:318605155 db_xref=UniProtKB/TrEMBL:E7B4R5 locus_tag=Y11_15281 product='trap-type C4-dicarboxylate transport system,periplasmic component' protein_id=CBY26653.1 transl_table=11
FR729477	GenBank	CDS	1524362	1524868	+	1	.	codon_start=1 db_xref=GI:318605154 db_xref=UniProtKB/TrEMBL:E7B4R4 locus_tag=Y11_15291 product='trap-type transport system, small permease component, predicted N-acetylneuraminate transporter' protein_id=CBY26652.1 transl_table=11
FR729477	GenBank	CDS	1524887	1526185	+	1	.	codon_start=1 db_xref=GI:318605153 db_xref=UniProtKB/TrEMBL:E7B4R3 locus_tag=Y11_15301 product='trap-type C4-dicarboxylate transport system,large permease component' protein_id=CBY26651.1 transl_table=11
FR729477	GenBank	CDS	1526231	1527694	+	-1	.	codon_start=1 db_xref=GI:318605152 db_xref=UniProtKB/TrEMBL:E7B4R2 locus_tag=Y11_15311 product='citrate Succinate antiporter' protein_id=CBY26650.1 transl_table=11
FR729477	GenBank	CDS	1527688	1528683	+	-1	.	EC_number=2.7.8.25 codon_start=1 db_xref=GI:318605151 db_xref=UniProtKB/TrEMBL:E7B4R1 locus_tag=Y11_15321 product='2-(5''-triphosphoribosyl)-3'-dephosphocoenzyme-A synthase' protein_id=CBY26649.1 transl_table=11
FR729477	GenBank	CDS	1528661	1529209	+	-1	.	EC_number=2.7.7.61 codon_start=1 db_xref=GI:318605150 db_xref=UniProtKB/TrEMBL:E7B4R0 locus_tag=Y11_15331 product='apo-citrate lyase phosphoribosyl-dephospho-CoA transferase' protein_id=CBY26648.1 transl_table=11
FR729477	GenBank	CDS	1529213	1530730	+	-1	.	EC_number=4.1.3.6 codon_start=1 db_xref=GI:318605149 db_xref=UniProtKB/TrEMBL:E7B4Q9 locus_tag=Y11_15341 product='citrate lyase alpha chain' protein_id=CBY26647.1 transl_table=11
FR729477	GenBank	CDS	1530734	1531627	+	-1	.	EC_number=4.1.3.6 codon_start=1 db_xref=GI:318605148 db_xref=UniProtKB/TrEMBL:E7B4Q8 locus_tag=Y11_15351 product='citrate lyase beta chain' protein_id=CBY26646.1 transl_table=11
FR729477	GenBank	CDS	1531627	1531920	+	-1	.	EC_number=4.1.3.6 codon_start=1 db_xref=GI:318605147 db_xref=UniProtKB/TrEMBL:E7B4Q7 locus_tag=Y11_15361 product='citrate lyase gamma chain, acyl carrier protein' protein_id=CBY26645.1 transl_table=11
FR729477	GenBank	CDS	1532021	1533097	+	-1	.	EC_number=6.2.1.22 codon_start=1 db_xref=GI:318605146 db_xref=UniProtKB/TrEMBL:E7B4Q6 locus_tag=Y11_15371 product='[citrate [pro-3S]-lyase] ligase' protein_id=CBY26644.1 transl_table=11
FR729477	GenBank	CDS	1533534	1535111	+	1	.	codon_start=1 db_xref=GI:318605145 db_xref=UniProtKB/TrEMBL:E7B4Q5 locus_tag=Y11_15381 product='sensor kinase CitA, DpiB' protein_id=CBY26643.1 transl_table=11
FR729477	GenBank	CDS	1535133	1535819	+	1	.	codon_start=1 db_xref=GI:318605144 db_xref=UniProtKB/TrEMBL:E7B4Q4 locus_tag=Y11_15391 product='transcriptional regulatory protein CitB, DpiA' protein_id=CBY26642.1 transl_table=11
FR729477	GenBank	CDS	1536021	1536650	+	1	.	codon_start=1 db_xref=GI:318605143 db_xref=UniProtKB/TrEMBL:E7B4Q3 locus_tag=Y11_15401 product='transcriptional regulatory protein UhpA' protein_id=CBY26641.1 transl_table=11
FR729477	GenBank	CDS	1536652	1538229	+	1	.	EC_number=2.7.13.3 codon_start=1 db_xref=GI:318605142 db_xref=UniProtKB/TrEMBL:E7B4Q2 locus_tag=Y11_15411 product='sensor histidine protein kinase UhpB,glucose-6-phosphate specific' protein_id=CBY26640.1 transl_table=11
FR729477	GenBank	CDS	1538318	1539649	+	1	.	codon_start=1 db_xref=GI:318605141 db_xref=UniProtKB/TrEMBL:E7B4Q1 locus_tag=Y11_15421 product='hexose phosphate uptake regulatory protein UhpC' protein_id=CBY26639.1 transl_table=11
FR729477	GenBank	CDS	1539751	1540782	+	1	.	codon_start=1 db_xref=GI:318605140 db_xref=UniProtKB/TrEMBL:E7B4Q0 locus_tag=Y11_15431 product='ferric iron ABC transporter, iron-binding protein' protein_id=CBY26638.1 transl_table=11
FR729477	GenBank	CDS	1541034	1543112	+	1	.	codon_start=1 db_xref=GI:318605139 db_xref=UniProtKB/TrEMBL:E7B4P9 locus_tag=Y11_15441 product='ferric iron ABC transporter, permease protein' protein_id=CBY26637.1 transl_table=11
FR729477	GenBank	CDS	1543138	1544229	+	1	.	codon_start=1 db_xref=GI:318605138 db_xref=UniProtKB/TrEMBL:E7B4P8 locus_tag=Y11_15451 product='sn-glycerol-3-phosphate transport ATP-binding protein UgpC' protein_id=CBY26636.1 transl_table=11
FR729477	GenBank	tRNA	1544426	1544501	+	1	.	locus_tag=Y11_t14460 note='codon recognized: AAC' product=tRNA-Asn
FR729477	GenBank	CDS	1544611	1545501	+	-1	.	EC_number=1.1.1.169 codon_start=1 db_xref=GI:318605137 db_xref=UniProtKB/TrEMBL:E7B4P7 locus_tag=Y11_15461 product='2-dehydropantoate 2-reductase' protein_id=CBY26635.1 transl_table=11
FR729477	GenBank	CDS	1545522	1545662	+	-1	.	codon_start=1 db_xref=GI:318605136 db_xref=UniProtKB/TrEMBL:E7B4P6 locus_tag=Y11_15471 product='hypothetical protein' protein_id=CBY26634.1 transl_table=11
FR729477	GenBank	CDS	1546390	1547367	+	1	.	EC_number=2.6.1.1 codon_start=1 db_xref=GI:318605135 db_xref=UniProtKB/TrEMBL:E7B4P5 locus_tag=Y11_15481 product='transcriptional regulator, GntR family domain; Aspartate aminotransferase' protein_id=CBY26633.1 transl_table=11
FR729477	GenBank	CDS	1547702	1548286	+	1	.	codon_start=1 db_xref=GI:318605134 db_xref=UniProtKB/TrEMBL:E7B4P4 locus_tag=Y11_15491 product='transcriptional regulator, TetR family' protein_id=CBY26632.1 transl_table=11
FR729477	GenBank	CDS	1548366	1549340	+	-1	.	codon_start=1 db_xref=GI:318605133 db_xref=UniProtKB/TrEMBL:E7B4P3 locus_tag=Y11_15501 product='chemotaxis protein CheV' protein_id=CBY26631.1 transl_table=11
FR729477	GenBank	CDS	1549519	1550691	+	1	.	codon_start=1 db_xref=GI:318605132 db_xref=UniProtKB/TrEMBL:E7B4P2 locus_tag=Y11_15511 product='beta-lactamase class C and other penicillin binding proteins' protein_id=CBY26630.1 transl_table=11
FR729477	GenBank	CDS	1550761	1551522	+	-1	.	codon_start=1 db_xref=GI:318605131 db_xref=UniProtKB/TrEMBL:E7B4P1 locus_tag=Y11_15521 product='transcriptional repressor of aga operon' protein_id=CBY26629.1 transl_table=11
FR729477	GenBank	CDS	1551627	1552436	+	-1	.	codon_start=1 db_xref=GI:318605130 db_xref=UniProtKB/TrEMBL:E7B4P0 locus_tag=Y11_15531 product='hydrolase (HAD superfamily)' protein_id=CBY26628.1 transl_table=11
FR729477	GenBank	CDS	1552614	1553414	+	-1	.	codon_start=1 db_xref=GI:318605129 db_xref=UniProtKB/TrEMBL:E7B4N9 locus_tag=Y11_15541 product='hypothetical protein' protein_id=CBY26627.1 transl_table=11
FR729477	GenBank	CDS	1553496	1554122	+	-1	.	codon_start=1 db_xref=GI:318605128 db_xref=UniProtKB/TrEMBL:E7B4N8 locus_tag=Y11_15551 product='putative membrane protein' protein_id=CBY26626.1 transl_table=11
FR729477	GenBank	CDS	1554082	1555101	+	-1	.	codon_start=1 db_xref=GI:318605127 db_xref=UniProtKB/TrEMBL:E7B4N7 locus_tag=Y11_15561 product='putative membrane protein' protein_id=CBY26625.1 transl_table=11
FR729477	GenBank	CDS	1555485	1556762	+	-1	.	codon_start=1 db_xref=GI:318605126 db_xref=UniProtKB/TrEMBL:E7B4N6 locus_tag=Y11_15571 product='putative sugar transporter' protein_id=CBY26624.1 transl_table=11
FR729477	GenBank	CDS	1557120	1558484	+	1	.	EC_number=6.3.4.5 codon_start=1 db_xref=GI:318605125 db_xref=UniProtKB/TrEMBL:E7B4N5 locus_tag=Y11_15581 product='argininosuccinate synthase' protein_id=CBY26623.1 transl_table=11
FR729477	GenBank	CDS	1558616	1559095	+	-1	.	codon_start=1 db_xref=GI:318605124 db_xref=UniProtKB/TrEMBL:E7B4N4 locus_tag=Y11_15591 product='uncharacterized protein ImpF' protein_id=CBY26622.1 transl_table=11
FR729477	GenBank	CDS	1559095	1559922	+	-1	.	codon_start=1 db_xref=GI:318605123 db_xref=UniProtKB/TrEMBL:E7B4N3 locus_tag=Y11_15601 product='protein of avirulence locus ImpE' protein_id=CBY26621.1 transl_table=11
FR729477	GenBank	CDS	1559948	1560790	+	-1	.	codon_start=1 db_xref=GI:318605122 db_xref=UniProtKB/TrEMBL:E7B4N2 locus_tag=Y11_15611 product='hypothetical protein' protein_id=CBY26620.1 transl_table=11
FR729477	GenBank	CDS	1560796	1561056	+	-1	.	codon_start=1 db_xref=GI:318605121 db_xref=UniProtKB/TrEMBL:E7B4N1 locus_tag=Y11_15621 product='hypothetical protein' protein_id=CBY26619.1 transl_table=11
FR729477	GenBank	CDS	1561168	1563912	+	-1	.	codon_start=1 db_xref=GI:318605120 db_xref=UniProtKB/TrEMBL:E7B4N0 locus_tag=Y11_15631 product='hypothetical protein' protein_id=CBY26618.1 transl_table=11
FR729477	GenBank	CDS	1564079	1567912	+	-1	.	codon_start=1 db_xref=GI:318605119 db_xref=UniProtKB/TrEMBL:E7B4M9 locus_tag=Y11_15641 product='icmf-related protein' protein_id=CBY26617.1 transl_table=11
FR729477	GenBank	CDS	1567921	1569297	+	-1	.	codon_start=1 db_xref=GI:318605118 db_xref=UniProtKB/TrEMBL:E7B4M8 locus_tag=Y11_15651 product='outer membrane protein ImpK/VasF, OmpA/MotB domain' protein_id=CBY26616.1 transl_table=11
FR729477	GenBank	CDS	1569294	1570643	+	-1	.	codon_start=1 db_xref=GI:318605117 db_xref=UniProtKB/TrEMBL:E7B4M7 locus_tag=Y11_15661 product='uncharacterized protein ImpJ/VasE' protein_id=CBY26615.1 transl_table=11
FR729477	GenBank	CDS	1570647	1571183	+	-1	.	codon_start=1 db_xref=GI:318605116 db_xref=UniProtKB/TrEMBL:E7B4M6 locus_tag=Y11_15671 product='type VI secretion lipoprotein/VasD' protein_id=CBY26614.1 transl_table=11
FR729477	GenBank	CDS	1571405	1571890	+	-1	.	codon_start=1 db_xref=GI:318605115 db_xref=UniProtKB/TrEMBL:E7B4M5 locus_tag=Y11_15681 product='uncharacterized protein ImpD' protein_id=CBY26613.1 transl_table=11
FR729477	GenBank	CDS	1572222	1573718	+	-1	.	codon_start=1 db_xref=GI:318605114 db_xref=UniProtKB/TrEMBL:E7B4M4 locus_tag=Y11_15691 product='uncharacterized protein ImpC' protein_id=CBY26612.1 transl_table=11
FR729477	GenBank	CDS	1573742	1574194	+	-1	.	codon_start=1 db_xref=GI:318605113 db_xref=UniProtKB/TrEMBL:E7B4M3 locus_tag=Y11_15701 product='uncharacterized protein ImpB' protein_id=CBY26611.1 transl_table=11
FR729477	GenBank	CDS	1574371	1574973	+	-1	.	codon_start=1 db_xref=GI:318605112 db_xref=UniProtKB/TrEMBL:E7B4M2 locus_tag=Y11_15711 product='fimbrial protein precursor' protein_id=CBY26610.1 transl_table=11
FR729477	GenBank	CDS	1574958	1577489	+	-1	.	codon_start=1 db_xref=GI:318605111 db_xref=UniProtKB/TrEMBL:E7B4M1 locus_tag=Y11_15721 product='putative outer membrane fimbrial usher porin precursor' protein_id=CBY26609.1 transl_table=11
FR729477	GenBank	CDS	1577737	1578483	+	-1	.	codon_start=1 db_xref=GI:318605110 db_xref=UniProtKB/TrEMBL:E7B4M0 locus_tag=Y11_15731 product='chaperone protein fimC precursor' protein_id=CBY26608.1 transl_table=11
FR729477	GenBank	CDS	1578545	1578673	+	1	.	codon_start=1 db_xref=GI:318605109 db_xref=UniProtKB/TrEMBL:E7B4L9 locus_tag=Y11_15741 product='hypothetical protein' protein_id=CBY26607.1 transl_table=11
FR729477	GenBank	CDS	1578642	1579193	+	-1	.	codon_start=1 db_xref=GI:318605108 db_xref=UniProtKB/TrEMBL:E7B4L8 locus_tag=Y11_15751 product='fimbrial protein precursor' protein_id=CBY26606.1 transl_table=11
FR729477	GenBank	CDS	1579369	1582038	+	-1	.	codon_start=1 db_xref=GI:318605107 db_xref=UniProtKB/TrEMBL:E7B4L7 locus_tag=Y11_15761 product='clpb protein' protein_id=CBY26605.1 transl_table=11
FR729477	GenBank	CDS	1582755	1584635	+	1	.	codon_start=1 db_xref=GI:318605106 db_xref=UniProtKB/TrEMBL:E7B4L6 locus_tag=Y11_15771 product='protein ImpG/VasA' protein_id=CBY26604.1 transl_table=11
FR729477	GenBank	CDS	1584635	1585660	+	1	.	codon_start=1 db_xref=GI:318605105 db_xref=UniProtKB/TrEMBL:E7B4L5 locus_tag=Y11_15781 product='uncharacterized protein ImpH/VasB' protein_id=CBY26603.1 transl_table=11
FR729477	GenBank	CDS	1585738	1586886	+	1	.	codon_start=1 db_xref=GI:318605104 db_xref=UniProtKB/TrEMBL:E7B4L4 locus_tag=Y11_15791 product='uncharacterized protein ImpA' protein_id=CBY26602.1 transl_table=11
FR729477	GenBank	CDS	1586914	1587897	+	1	.	codon_start=1 db_xref=GI:318605103 db_xref=UniProtKB/TrEMBL:E7B4L3 locus_tag=Y11_15801 product='putative fimbrial protein' protein_id=CBY26601.1 transl_table=11
FR729477	GenBank	CDS	1588002	1588127	+	-1	.	codon_start=1 db_xref=GI:318605102 db_xref=UniProtKB/TrEMBL:E7B4L2 locus_tag=Y11_15811 product='hypothetical protein' protein_id=CBY26600.1 transl_table=11
FR729477	GenBank	CDS	1588227	1589273	+	1	.	codon_start=1 db_xref=GI:318605101 db_xref=UniProtKB/TrEMBL:E7B4L1 locus_tag=Y11_15821 product='hypothetical protein' protein_id=CBY26599.1 transl_table=11
FR729477	GenBank	CDS	1589270	1589917	+	1	.	codon_start=1 db_xref=GI:318605100 db_xref=UniProtKB/TrEMBL:E7B4L0 locus_tag=Y11_15831 product='putative membrane protein' protein_id=CBY26598.1 transl_table=11
FR729477	GenBank	CDS	1589918	1591588	+	1	.	codon_start=1 db_xref=GI:318605099 db_xref=UniProtKB/TrEMBL:E7B4K9 locus_tag=Y11_15841 product='putative OMPA family outer membrane porin precursor' protein_id=CBY26597.1 transl_table=11
FR729477	GenBank	CDS	1591595	1592080	+	1	.	codon_start=1 db_xref=GI:318605098 db_xref=UniProtKB/TrEMBL:E7B4K8 locus_tag=Y11_15851 product='hypothetical protein' protein_id=CBY26596.1 transl_table=11
FR729477	GenBank	CDS	1592213	1592671	+	-1	.	codon_start=1 db_xref=GI:318605097 db_xref=UniProtKB/TrEMBL:E7B4K7 locus_tag=Y11_15861 product='putative luxR-family regulatory protein' protein_id=CBY26595.1 transl_table=11
FR729477	GenBank	CDS	1592673	1592816	+	-1	.	codon_start=1 db_xref=GI:318605096 db_xref=UniProtKB/TrEMBL:E7B4K6 locus_tag=Y11_15871 product='putative luxR-family regulatory protein' protein_id=CBY26594.1 transl_table=11
FR729477	GenBank	CDS	1593713	1594102	+	-1	.	codon_start=1 db_xref=GI:318605095 db_xref=UniProtKB/TrEMBL:E7B4K5 locus_tag=Y11_15881 product='xanthosine permease' protein_id=CBY26593.1 transl_table=11
FR729477	GenBank	CDS	1594199	1594381	+	1	.	codon_start=1 db_xref=GI:318605094 db_xref=UniProtKB/TrEMBL:E7B4K4 locus_tag=Y11_15891 product='hypothetical protein' protein_id=CBY26592.1 transl_table=11
FR729477	GenBank	CDS	1594460	1595518	+	-1	.	EC_number=2.4.2.21 codon_start=1 db_xref=GI:318605093 db_xref=UniProtKB/TrEMBL:E7B4K3 locus_tag=Y11_15901 product='nicotinate-nucleotide--dimethylbenzimidazole phosphoribosyltransferase' protein_id=CBY26591.1 transl_table=11
FR729477	GenBank	CDS	1595523	1596158	+	-1	.	EC_number=3.1.3.73 codon_start=1 db_xref=GI:318605092 db_xref=UniProtKB/TrEMBL:E7B4K2 locus_tag=Y11_15911 product='alpha-ribazole-5'-phosphate phosphatase' protein_id=CBY26590.1 transl_table=11
FR729477	GenBank	CDS	1596196	1596942	+	-1	.	codon_start=1 db_xref=GI:318605091 db_xref=UniProtKB/TrEMBL:E7B4K1 locus_tag=Y11_15921 product='cobalamin synthase' protein_id=CBY26589.1 transl_table=11
FR729477	GenBank	CDS	1596939	1597484	+	-1	.	EC_number=2.7.7.62 codon_start=1 db_xref=GI:318605090 db_xref=UniProtKB/TrEMBL:E7B4K0 locus_tag=Y11_15931 product='adenosylcobinamide-phosphate guanylyltransferase' protein_id=CBY26588.1 transl_table=11
FR729477	GenBank	CDS	1597481	1599034	+	-1	.	codon_start=1 db_xref=GI:318605089 db_xref=UniProtKB/TrEMBL:E7B4J9 locus_tag=Y11_15941 product='cobyric acid synthase' protein_id=CBY26587.1 transl_table=11
FR729477	GenBank	CDS	1599031	1599846	+	-1	.	codon_start=1 db_xref=GI:318605088 db_xref=UniProtKB/TrEMBL:E7B4J8 locus_tag=Y11_15951 product='ATPase component CbiO of energizing module of cobalt ECF transporter' protein_id=CBY26586.1 transl_table=11
FR729477	GenBank	CDS	1599858	1600535	+	-1	.	codon_start=1 db_xref=GI:318605087 db_xref=UniProtKB/TrEMBL:E7B4J7 locus_tag=Y11_15961 product='transmembrane component CbiQ of energizing module of cobalt ECF transporter' protein_id=CBY26585.1 transl_table=11
FR729477	GenBank	CDS	1600522	1600803	+	-1	.	codon_start=1 db_xref=GI:318605086 db_xref=UniProtKB/TrEMBL:E7B4J6 locus_tag=Y11_15971 product='additional substrate-specific component CbiN of cobalt ECF transporter' protein_id=CBY26584.1 transl_table=11
FR729477	GenBank	CDS	1600805	1601116	+	-1	.	codon_start=1 db_xref=GI:318605085 db_xref=UniProtKB/TrEMBL:E7B4J5 locus_tag=Y11_15981 product='substrate-specific component CbiM of cobalt ECF transporter' protein_id=CBY26583.1 transl_table=11
FR729477	GenBank	CDS	1601121	1601537	+	-1	.	codon_start=1 db_xref=GI:318605084 db_xref=UniProtKB/TrEMBL:E7B4J4 locus_tag=Y11_15991 product='substrate-specific component CbiM of cobalt ECF transporter' protein_id=CBY26582.1 transl_table=11
FR729477	GenBank	CDS	1601714	1602427	+	-1	.	EC_number=2.1.1.130 codon_start=1 db_xref=GI:318605083 db_xref=UniProtKB/TrEMBL:E7B4J3 locus_tag=Y11_16001 product='cobalt-precorrin-2 C20-methyltransferase' protein_id=CBY26581.1 transl_table=11
FR729477	GenBank	CDS	1602427	1603221	+	-1	.	EC_number=4.99.1.3 codon_start=1 db_xref=GI:318605082 db_xref=UniProtKB/TrEMBL:E7B4J2 locus_tag=Y11_16011 product='sirohydrochlorin cobaltochelatase CbiK' protein_id=CBY26580.1 transl_table=11
FR729477	GenBank	CDS	1603218	1604045	+	-1	.	EC_number=1.3.1.54 codon_start=1 db_xref=GI:318605081 db_xref=UniProtKB/TrEMBL:E7B4J1 locus_tag=Y11_16021 product='cobalt-precorrin-6x reductase' protein_id=CBY26579.1 transl_table=11
FR729477	GenBank	CDS	1604042	1604767	+	-1	.	codon_start=1 db_xref=GI:318605080 db_xref=UniProtKB/TrEMBL:E7B4J0 locus_tag=Y11_16031 product='cobalt-precorrin-3b C17-methyltransferase' protein_id=CBY26578.1 transl_table=11
FR729477	GenBank	CDS	1604767	1605822	+	-1	.	codon_start=1 db_xref=GI:318605079 db_xref=UniProtKB/TrEMBL:E7B4I9 locus_tag=Y11_16041 product='cobalamin biosynthesis protein CbiG' protein_id=CBY26577.1 transl_table=11
FR729477	GenBank	CDS	1605803	1606594	+	-1	.	EC_number=2.1.1.133 codon_start=1 db_xref=GI:318605078 db_xref=UniProtKB/TrEMBL:E7B4I8 locus_tag=Y11_16051 product='cobalt-precorrin-4 C11-methyltransferase' protein_id=CBY26576.1 transl_table=11
FR729477	GenBank	CDS	1606587	1607156	+	-1	.	codon_start=1 db_xref=GI:318605077 db_xref=UniProtKB/TrEMBL:E7B4I7 locus_tag=Y11_16061 product='cobalt-precorrin-6y C15-methyltransferase [decarboxylating]' protein_id=CBY26575.1 transl_table=11
FR729477	GenBank	CDS	1607146	1607748	+	-1	.	codon_start=1 db_xref=GI:318605076 db_xref=UniProtKB/TrEMBL:E7B4I6 locus_tag=Y11_16071 product='cobalt-precorrin-6y C5-methyltransferase' protein_id=CBY26574.1 transl_table=11
FR729477	GenBank	CDS	1607745	1608911	+	-1	.	codon_start=1 db_xref=GI:318605075 db_xref=UniProtKB/TrEMBL:E7B4I5 locus_tag=Y11_16081 product='cobalt-precorrin-6 synthase, anaerobic' protein_id=CBY26573.1 transl_table=11
FR729477	GenBank	CDS	1608908	1609540	+	-1	.	EC_number=5.4.1.2 codon_start=1 db_xref=GI:318605074 db_xref=UniProtKB/TrEMBL:E7B4I4 locus_tag=Y11_16091 product='cobalt-precorrin-8x methylmutase' protein_id=CBY26572.1 transl_table=11
FR729477	GenBank	CDS	1609554	1610510	+	-1	.	codon_start=1 db_xref=GI:318605073 db_xref=UniProtKB/TrEMBL:E7B4I3 locus_tag=Y11_16101 product='adenosylcobinamide-phosphate synthase' protein_id=CBY26571.1 transl_table=11
FR729477	GenBank	CDS	1610507	1611910	+	-1	.	codon_start=1 db_xref=GI:318605072 db_xref=UniProtKB/TrEMBL:E7B4I2 locus_tag=Y11_16111 product='cobyrinic acid A,C-diamide synthase' protein_id=CBY26570.1 transl_table=11
FR729477	GenBank	CDS	1611939	1612055	+	1	.	codon_start=1 db_xref=GI:318605071 db_xref=UniProtKB/TrEMBL:E7B4I1 locus_tag=Y11_16121 product='hypothetical protein' protein_id=CBY26569.1 transl_table=11
FR729477	GenBank	CDS	1612564	1613466	+	-1	.	codon_start=1 db_xref=GI:318605070 db_xref=UniProtKB/TrEMBL:E7B4I0 locus_tag=Y11_16131 product='propanediol utilization transcriptional activator' protein_id=CBY26568.1 transl_table=11
FR729477	GenBank	CDS	1613759	1614574	+	-1	.	codon_start=1 db_xref=GI:318605069 db_xref=UniProtKB/TrEMBL:E7B4H9 locus_tag=Y11_16141 product='propanediol diffusion facilitator' protein_id=CBY26567.1 transl_table=11
FR729477	GenBank	CDS	1615176	1615472	+	1	.	codon_start=1 db_xref=GI:318605068 db_xref=UniProtKB/TrEMBL:E7B4H8 locus_tag=Y11_16151 product='propanediol utilization polyhedral body protein PduA' protein_id=CBY26566.1 transl_table=11
FR729477	GenBank	CDS	1615472	1616299	+	1	.	codon_start=1 db_xref=GI:318605067 db_xref=UniProtKB/TrEMBL:E7B4H7 locus_tag=Y11_16161 product='propanediol utilization polyhedral body protein PduB' protein_id=CBY26565.1 transl_table=11
FR729477	GenBank	CDS	1616320	1617984	+	1	.	EC_number=4.2.1.28 codon_start=1 db_xref=GI:318605066 db_xref=UniProtKB/TrEMBL:E7B4H6 locus_tag=Y11_16171 product='propanediol dehydratase large subunit' protein_id=CBY26564.1 transl_table=11
FR729477	GenBank	CDS	1617997	1618668	+	1	.	EC_number=4.2.1.28 codon_start=1 db_xref=GI:318605065 db_xref=UniProtKB/TrEMBL:E7B4H5 locus_tag=Y11_16181 product='propanediol dehydratase medium subunit' protein_id=CBY26563.1 transl_table=11
FR729477	GenBank	CDS	1618683	1619207	+	1	.	EC_number=4.2.1.28 codon_start=1 db_xref=GI:318605064 db_xref=UniProtKB/TrEMBL:E7B4H4 locus_tag=Y11_16191 product='propanediol dehydratase small subunit' protein_id=CBY26562.1 transl_table=11
FR729477	GenBank	CDS	1619534	1621360	+	1	.	codon_start=1 db_xref=GI:318605063 db_xref=UniProtKB/TrEMBL:E7B4H3 locus_tag=Y11_16201 product='propanediol dehydratase reactivation factor large subunit' protein_id=CBY26561.1 transl_table=11
FR729477	GenBank	CDS	1621357	1621698	+	1	.	codon_start=1 db_xref=GI:318605062 db_xref=UniProtKB/TrEMBL:E7B4H2 locus_tag=Y11_16211 product='propanediol dehydratase reactivation factor small subunit' protein_id=CBY26560.1 transl_table=11
FR729477	GenBank	CDS	1621730	1622005	+	1	.	codon_start=1 db_xref=GI:318605061 db_xref=UniProtKB/TrEMBL:E7B4H1 locus_tag=Y11_16221 product='propanediol utilization polyhedral body protein PduJ' protein_id=CBY26559.1 transl_table=11
FR729477	GenBank	CDS	1622027	1622629	+	1	.	codon_start=1 db_xref=GI:318605060 db_xref=UniProtKB/TrEMBL:E7B4H0 locus_tag=Y11_16231 product='propanediol utilization polyhedral body protein PduK' protein_id=CBY26558.1 transl_table=11
FR729477	GenBank	CDS	1622629	1623276	+	1	.	codon_start=1 db_xref=GI:318605059 db_xref=UniProtKB/TrEMBL:E7B4G9 locus_tag=Y11_16241 product='propanediol utilization protein PduL' protein_id=CBY26557.1 transl_table=11
FR729477	GenBank	CDS	1623273	1623770	+	1	.	codon_start=1 db_xref=GI:318605058 db_xref=UniProtKB/TrEMBL:E7B4G8 locus_tag=Y11_16251 product='propanediol utilization protein PduM' protein_id=CBY26556.1 transl_table=11
FR729477	GenBank	CDS	1623774	1624049	+	1	.	codon_start=1 db_xref=GI:318605057 db_xref=UniProtKB/TrEMBL:E7B4G7 locus_tag=Y11_16261 product='propanediol utilization polyhedral body protein PduN' protein_id=CBY26555.1 transl_table=11
FR729477	GenBank	CDS	1624065	1625081	+	1	.	EC_number=2.5.1.17 codon_start=1 db_xref=GI:318605056 db_xref=UniProtKB/TrEMBL:E7B4G6 locus_tag=Y11_16271 product='cob(I)alamin adenosyltransferase PduO' protein_id=CBY26554.1 transl_table=11
FR729477	GenBank	CDS	1625081	1626469	+	1	.	codon_start=1 db_xref=GI:318605055 db_xref=UniProtKB/TrEMBL:E7B4G5 locus_tag=Y11_16281 product='CoA-acylating propionaldehyde dehydrogenase' protein_id=CBY26553.1 transl_table=11
FR729477	GenBank	CDS	1626480	1627595	+	1	.	codon_start=1 db_xref=GI:318605054 db_xref=UniProtKB/TrEMBL:E7B4G4 locus_tag=Y11_16291 product='putative iron-containing NADPH-dependent propanol dehydrogenase' protein_id=CBY26552.1 transl_table=11
FR729477	GenBank	CDS	1627588	1628991	+	1	.	codon_start=1 db_xref=GI:318605053 db_xref=UniProtKB/TrEMBL:E7B4G3 locus_tag=Y11_16301 product='cob(III)alamin reductase @ Cob(II)alamin reductase' protein_id=CBY26551.1 transl_table=11
FR729477	GenBank	CDS	1628994	1629551	+	1	.	codon_start=1 db_xref=GI:318605052 db_xref=UniProtKB/TrEMBL:E7B4G2 locus_tag=Y11_16311 product='propanediol utilization polyhedral body protein PduT' protein_id=CBY26550.1 transl_table=11
FR729477	GenBank	CDS	1629551	1629901	+	1	.	codon_start=1 db_xref=GI:318605051 db_xref=UniProtKB/TrEMBL:E7B4G1 locus_tag=Y11_16321 product='propanediol utilization polyhedral body protein PduU' protein_id=CBY26549.1 transl_table=11
FR729477	GenBank	CDS	1629906	1630340	+	1	.	codon_start=1 db_xref=GI:318605050 db_xref=UniProtKB/TrEMBL:E7B4G0 locus_tag=Y11_16331 product='propanediol utilization protein PduV' protein_id=CBY26548.1 transl_table=11
FR729477	GenBank	CDS	1630368	1631606	+	1	.	EC_number=2.7.2.1 codon_start=1 db_xref=GI:318605049 db_xref=UniProtKB/TrEMBL:E7B4F9 locus_tag=Y11_16341 product='propionate kinase, propanediol utilization' protein_id=CBY26547.1 transl_table=11
FR729477	GenBank	CDS	1631615	1632412	+	1	.	EC_number=2.1.1.107 codon_start=1 db_xref=GI:318605048 db_xref=UniProtKB/TrEMBL:E7B4F8 locus_tag=Y11_16351 product='uroporphyrinogen-III methyltransferase' protein_id=CBY26546.1 transl_table=11
FR729477	GenBank	CDS	1632570	1633643	+	1	.	EC_number=4.1.1.81 codon_start=1 db_xref=GI:318605047 db_xref=UniProtKB/TrEMBL:E7B4F7 locus_tag=Y11_16361 product='L-threonine 3-O-phosphate decarboxylase' protein_id=CBY26545.1 transl_table=11
FR729477	GenBank	CDS	1633792	1634496	+	1	.	codon_start=1 db_xref=GI:318605046 db_xref=UniProtKB/TrEMBL:E7B3Z0 locus_tag=Y11_16371 product='threonine kinase in B12 biosynthesis' protein_id=CBY26544.1 transl_table=11
FR729477	GenBank	CDS	1634987	1635970	+	1	.	codon_start=1 db_xref=GI:318605045 db_xref=UniProtKB/TrEMBL:E7B3Y9 locus_tag=Y11_16381 product='ribose/xylose/arabinose/galactoside ABC-type transport systems, periplasmic sugar binding protein' protein_id=CBY26543.1 transl_table=11
FR729477	GenBank	CDS	1636207	1637688	+	1	.	EC_number=3.6.3.17 codon_start=1 db_xref=GI:318605044 db_xref=UniProtKB/TrEMBL:E7B3Y8 locus_tag=Y11_16391 product='ABC-type sugar transport system, ATP-binding protein' protein_id=CBY26542.1 transl_table=11
FR729477	GenBank	CDS	1637681	1638703	+	1	.	codon_start=1 db_xref=GI:318605043 db_xref=UniProtKB/TrEMBL:E7B3Y7 locus_tag=Y11_16401 product='ribose/xylose/arabinose/galactoside ABC-type transport systems, permease component 2' protein_id=CBY26541.1 transl_table=11
FR729477	GenBank	CDS	1638706	1639689	+	1	.	codon_start=1 db_xref=GI:318605042 db_xref=UniProtKB/TrEMBL:E7B3Y6 locus_tag=Y11_16411 product='ribose/xylose/arabinose/galactoside ABC-type transport systems, permease component 1' protein_id=CBY26540.1 transl_table=11
FR729477	GenBank	CDS	1639779	1640096	+	-1	.	codon_start=1 db_xref=GI:318605041 db_xref=UniProtKB/TrEMBL:E7B3Y5 locus_tag=Y11_16421 product='upf0265 protein YeeX' protein_id=CBY26539.1 transl_table=11
FR729477	GenBank	CDS	1640260	1641318	+	-1	.	codon_start=1 db_xref=GI:318605040 db_xref=UniProtKB/TrEMBL:E7B3Y4 locus_tag=Y11_16431 product='putative inner membrane protein' protein_id=CBY26538.1 transl_table=11
FR729477	GenBank	CDS	1641464	1642576	+	-1	.	codon_start=1 db_xref=GI:318605039 db_xref=UniProtKB/TrEMBL:E7B3Y3 locus_tag=Y11_16441 product='nucleoside-diphosphate-sugar epimerases' protein_id=CBY26537.1 transl_table=11
FR729477	GenBank	CDS	1642812	1644242	+	1	.	EC_number=3.1.11.1 codon_start=1 db_xref=GI:318605038 db_xref=UniProtKB/TrEMBL:E7B3Y2 locus_tag=Y11_16451 product='exodeoxyribonuclease I' protein_id=CBY26536.1 transl_table=11
FR729477	GenBank	CDS	1644331	1645719	+	-1	.	codon_start=1 db_xref=GI:318605037 db_xref=UniProtKB/TrEMBL:E7B3Y1 locus_tag=Y11_16461 product='putrescine importer' protein_id=CBY26535.1 transl_table=11
FR729477	GenBank	CDS	1646173	1647264	+	-1	.	EC_number=1.1.1.6 codon_start=1 db_xref=GI:318605036 db_xref=UniProtKB/TrEMBL:E7B3Y0 locus_tag=Y11_16471 product='glycerol dehydrogenase' protein_id=CBY26534.1 transl_table=11
FR729477	GenBank	CDS	1647484	1648533	+	1	.	codon_start=1 db_xref=GI:318605035 db_xref=UniProtKB/TrEMBL:E7B3X9 locus_tag=Y11_16481 product='ribose ABC transport system, ATP-binding protein RbsA' protein_id=CBY26533.1 transl_table=11
FR729477	GenBank	CDS	1648530	1648976	+	1	.	codon_start=1 db_xref=GI:318605034 db_xref=UniProtKB/TrEMBL:E7B3X8 locus_tag=Y11_16491 product='ribose ABC transport system, ATP-binding protein RbsA' protein_id=CBY26532.1 transl_table=11
FR729477	GenBank	CDS	1648973	1649971	+	1	.	codon_start=1 db_xref=GI:318605033 db_xref=UniProtKB/TrEMBL:E7B3X7 locus_tag=Y11_16501 product='ribose ABC transport system, permease protein RbsC' protein_id=CBY26531.1 transl_table=11
FR729477	GenBank	CDS	1650222	1651049	+	-1	.	codon_start=1 db_xref=GI:318605032 db_xref=UniProtKB/TrEMBL:E7B3X6 locus_tag=Y11_16511 product='nucleoside-diphosphate-sugar epimerases' protein_id=CBY26530.1 transl_table=11
FR729477	GenBank	CDS	1651595	1652494	+	1	.	EC_number=2.4.2.17 codon_start=1 db_xref=GI:318605031 db_xref=UniProtKB/TrEMBL:E7B3X5 locus_tag=Y11_16521 product='ATP phosphoribosyltransferase' protein_id=CBY26529.1 transl_table=11
FR729477	GenBank	CDS	1652498	1653823	+	1	.	EC_number=1.1.1.23 codon_start=1 db_xref=GI:318605030 db_xref=UniProtKB/TrEMBL:E7B3X4 locus_tag=Y11_16531 product='histidinol dehydrogenase' protein_id=CBY26528.1 transl_table=11
FR729477	GenBank	CDS	1653820	1654944	+	1	.	EC_number=2.6.1.9 codon_start=1 db_xref=GI:318605029 db_xref=UniProtKB/TrEMBL:E7B3X3 locus_tag=Y11_16541 product='histidinol-phosphate aminotransferase' protein_id=CBY26527.1 transl_table=11
FR729477	GenBank	CDS	1654941	1656008	+	1	.	EC_number=3.1.3.15 EC_number=4.2.1.19 codon_start=1 db_xref=GI:318605028 db_xref=UniProtKB/TrEMBL:E7B3X2 locus_tag=Y11_16551 product='histidinol-phosphatase; Imidazoleglycerol-phosphate dehydratase' protein_id=CBY26526.1 transl_table=11
FR729477	GenBank	CDS	1656008	1656598	+	1	.	codon_start=1 db_xref=GI:318605027 db_xref=UniProtKB/TrEMBL:E7B3X1 locus_tag=Y11_16561 product='imidazole glycerol phosphate synthase amidotransferase subunit' protein_id=CBY26525.1 transl_table=11
FR729477	GenBank	CDS	1656604	1657341	+	1	.	EC_number=5.3.1.16 codon_start=1 db_xref=GI:318605026 db_xref=UniProtKB/TrEMBL:E7B3X0 locus_tag=Y11_16571 product='phosphoribosylformimino-5-aminoimidazole carboxamide ribotide isomerase' protein_id=CBY26524.1 transl_table=11
FR729477	GenBank	CDS	1657323	1658099	+	1	.	codon_start=1 db_xref=GI:318605025 db_xref=UniProtKB/TrEMBL:E7B3W9 locus_tag=Y11_16581 product='imidazole glycerol phosphate synthase cyclase subunit' protein_id=CBY26523.1 transl_table=11
FR729477	GenBank	CDS	1658093	1658707	+	1	.	EC_number=3.5.4.19 EC_number=3.6.1.31 codon_start=1 db_xref=GI:318605024 db_xref=UniProtKB/TrEMBL:E7B3W8 locus_tag=Y11_16591 product='phosphoribosyl-AMP cyclohydrolase; Phosphoribosyl-ATP pyrophosphatase' protein_id=CBY26522.1 transl_table=11
FR729477	GenBank	CDS	1658963	1660369	+	-1	.	EC_number=1.1.1.44 codon_start=1 db_xref=GI:318605023 db_xref=UniProtKB/TrEMBL:E7B3W7 locus_tag=Y11_16601 product='6-phosphogluconate dehydrogenase, decarboxylating' protein_id=CBY26521.1 transl_table=11
FR729477	GenBank	CDS	1660441	1660626	+	1	.	codon_start=1 db_xref=GI:318605022 db_xref=UniProtKB/TrEMBL:E7B3W6 locus_tag=Y11_16611 product='hypothetical protein' protein_id=CBY26520.1 transl_table=11
FR729477	GenBank	CDS	1660623	1661516	+	-1	.	EC_number=2.7.7.9 codon_start=1 db_xref=GI:318605021 db_xref=UniProtKB/TrEMBL:E7B3W5 locus_tag=Y11_16621 product='UTP--glucose-1-phosphate uridylyltransferase' protein_id=CBY26519.1 transl_table=11
FR729477	GenBank	CDS	1661582	1662472	+	-1	.	EC_number=2.7.7.9 codon_start=1 db_xref=GI:318605020 db_xref=UniProtKB/TrEMBL:E7B3W4 locus_tag=Y11_16631 product='UTP--glucose-1-phosphate uridylyltransferase' protein_id=CBY26518.1 transl_table=11
FR729477	GenBank	CDS	1663171	1664745	+	-1	.	codon_start=1 db_xref=GI:318605019 db_xref=UniProtKB/TrEMBL:E7B3W3 locus_tag=Y11_16641 product='glycosyl transferase, group 1 family protein' protein_id=CBY26517.1 transl_table=11
FR729477	GenBank	CDS	1664788	1665594	+	-1	.	codon_start=1 db_xref=GI:318605018 db_xref=UniProtKB/TrEMBL:E7B3W2 locus_tag=Y11_16651 product='hypothetical protein' protein_id=CBY26516.1 transl_table=11
FR729477	GenBank	CDS	1666438	1666587	+	-1	.	codon_start=1 db_xref=GI:318605017 db_xref=UniProtKB/TrEMBL:E7B3W1 locus_tag=Y11_16661 product='hypothetical protein' protein_id=CBY26515.1 transl_table=11
FR729477	GenBank	CDS	1666635	1666814	+	-1	.	codon_start=1 db_xref=GI:318605016 db_xref=UniProtKB/TrEMBL:E7B3W0 locus_tag=Y11_16671 product='hypothetical protein' protein_id=CBY26514.1 transl_table=11
FR729477	GenBank	CDS	1666920	1667951	+	-1	.	codon_start=1 db_xref=GI:318605015 db_xref=UniProtKB/TrEMBL:E7B3V9 locus_tag=Y11_16681 product='putative protein' protein_id=CBY26513.1 transl_table=11
FR729477	GenBank	CDS	1667964	1668917	+	-1	.	codon_start=1 db_xref=GI:318605014 db_xref=UniProtKB/TrEMBL:E7B3V8 locus_tag=Y11_16691 product='hypothetical protein' protein_id=CBY26512.1 transl_table=11
FR729477	GenBank	CDS	1669019	1669270	+	-1	.	codon_start=1 db_xref=GI:318605013 db_xref=UniProtKB/TrEMBL:E7B3V7 locus_tag=Y11_16701 product=transposase protein_id=CBY26511.1 transl_table=11
FR729477	GenBank	CDS	1669725	1671005	+	-1	.	codon_start=1 db_xref=GI:318605012 db_xref=UniProtKB/TrEMBL:E7B3V6 locus_tag=Y11_16711 product='hypothetical protein' protein_id=CBY26510.1 transl_table=11
FR729477	GenBank	CDS	1671017	1671886	+	-1	.	EC_number=1.1.1.133 codon_start=1 db_xref=GI:318605011 db_xref=UniProtKB/TrEMBL:E7B3V5 locus_tag=Y11_16721 product='dTDP-4-dehydrorhamnose reductase' protein_id=CBY26509.1 transl_table=11
FR729477	GenBank	CDS	1671889	1672452	+	-1	.	EC_number=5.1.3.13 codon_start=1 db_xref=GI:318605010 db_xref=UniProtKB/TrEMBL:E7B3V4 locus_tag=Y11_16731 product='dTDP-4-dehydrorhamnose 3,5-epimerase' protein_id=CBY26508.1 transl_table=11
FR729477	GenBank	CDS	1672672	1673391	+	-1	.	codon_start=1 db_xref=GI:318605009 db_xref=UniProtKB/TrEMBL:E7B3V3 locus_tag=Y11_16741 product='ABC transporter related protein' protein_id=CBY26507.1 transl_table=11
FR729477	GenBank	CDS	1673394	1674173	+	-1	.	codon_start=1 db_xref=GI:318605008 db_xref=UniProtKB/TrEMBL:E7B3V2 locus_tag=Y11_16751 product=ABC-2 protein_id=CBY26506.1 transl_table=11
FR729477	GenBank	CDS	1674654	1675577	+	-1	.	codon_start=1 db_xref=GI:318605007 db_xref=UniProtKB/TrEMBL:E7B3V1 locus_tag=Y11_16761 product='dTDP-rhamnosyl transferase RfbF' protein_id=CBY26505.1 transl_table=11
FR729477	GenBank	CDS	1675672	1676610	+	-1	.	codon_start=1 db_xref=GI:318605006 db_xref=UniProtKB/TrEMBL:E7B3V0 locus_tag=Y11_16771 product='alpha-L-Rha alpha-1,3-L-rhamnosyltransferase' protein_id=CBY26504.1 transl_table=11
FR729477	GenBank	CDS	1676811	1677680	+	-1	.	EC_number=2.7.7.24 codon_start=1 db_xref=GI:318605005 db_xref=UniProtKB/TrEMBL:E7B3U9 locus_tag=Y11_16781 product='glucose-1-phosphate thymidylyltransferase' protein_id=CBY26503.1 transl_table=11
FR729477	GenBank	CDS	1678924	1679067	+	-1	.	codon_start=1 db_xref=GI:318605004 db_xref=UniProtKB/TrEMBL:E7B3U8 locus_tag=Y11_16791 product=ORF0.67 protein_id=CBY26502.1 transl_table=11
FR729477	GenBank	CDS	1679035	1680471	+	1	.	codon_start=1 db_xref=GI:318605977 db_xref=UniProtKB/TrEMBL:E7B3U7 locus_tag=Y11_16801 product='hypothetical protein' protein_id=CBY27475.1 transl_table=11
FR729477	GenBank	CDS	1680658	1682244	+	1	.	codon_start=1 db_xref=GI:318605002 db_xref=UniProtKB/TrEMBL:E7B3U6 locus_tag=Y11_16811 product='putative capsular polysaccharide transport protein YegH' protein_id=CBY26500.1 transl_table=11
FR729477	GenBank	CDS	1682339	1683697	+	-1	.	codon_start=1 db_xref=GI:318605001 db_xref=UniProtKB/TrEMBL:E7B3U5 locus_tag=Y11_16821 product='C4-dicarboxylate transporter DcuC' protein_id=CBY26499.1 transl_table=11
FR729477	GenBank	CDS	1684028	1685875	+	-1	.	codon_start=1 db_xref=GI:318605000 db_xref=UniProtKB/TrEMBL:E7B3U4 locus_tag=Y11_16831 product='Asma protein' protein_id=CBY26498.1 transl_table=11
FR729477	GenBank	CDS	1685940	1686521	+	-1	.	EC_number=3.5.4.13 codon_start=1 db_xref=GI:318604999 db_xref=UniProtKB/TrEMBL:E7B3U3 locus_tag=Y11_16841 product='deoxycytidine triphosphate deaminase' protein_id=CBY26497.1 transl_table=11
FR729477	GenBank	CDS	1686607	1687248	+	-1	.	EC_number=2.7.1.48 codon_start=1 db_xref=GI:318604998 db_xref=UniProtKB/TrEMBL:E7B3U2 locus_tag=Y11_16851 product='uridine kinase [C1]' protein_id=CBY26496.1 transl_table=11
FR729477	GenBank	CDS	1687604	1688716	+	-1	.	codon_start=1 db_xref=GI:318604997 db_xref=UniProtKB/TrEMBL:E7B3U1 locus_tag=Y11_16861 product='scaffold protein for [4Fe-4S] cluster assembly ApbC, MRP-like' protein_id=CBY26495.1 transl_table=11
FR729477	GenBank	CDS	1689035	1689160	+	-1	.	codon_start=1 db_xref=GI:318604996 db_xref=UniProtKB/TrEMBL:E7B3U0 locus_tag=Y11_16871 product='hypothetical protein' protein_id=CBY26494.1 transl_table=11
FR729477	GenBank	CDS	1689173	1691023	+	1	.	EC_number=6.1.1.10 codon_start=1 db_xref=GI:318604995 db_xref=UniProtKB/TrEMBL:E7B3T9 locus_tag=Y11_16881 product='methionyl-tRNA synthetase' protein_id=CBY26493.1 transl_table=11
FR729477	GenBank	CDS	1691106	1691936	+	-1	.	codon_start=1 db_xref=GI:318604994 db_xref=UniProtKB/TrEMBL:E7B3T8 locus_tag=Y11_16891 product='putative membrane protein' protein_id=CBY26492.1 transl_table=11
FR729477	GenBank	CDS	1692397	1693473	+	1	.	codon_start=1 db_xref=GI:318604993 db_xref=UniProtKB/TrEMBL:E7B3T7 locus_tag=Y11_16901 product='putative sugar ABC transporter precursor' protein_id=CBY26491.1 transl_table=11
FR729477	GenBank	CDS	1693657	1694910	+	1	.	codon_start=1 db_xref=GI:318604992 db_xref=UniProtKB/TrEMBL:E7B3T6 locus_tag=Y11_16911 product='hypothetical protein' protein_id=CBY26490.1 transl_table=11
FR729477	GenBank	CDS	1695252	1696472	+	1	.	codon_start=1 db_xref=GI:318604991 db_xref=UniProtKB/TrEMBL:E7B3T5 locus_tag=Y11_16921 product='putative multidrug resistance protein' protein_id=CBY26489.1 transl_table=11
FR729477	GenBank	CDS	1696571	1696978	+	1	.	codon_start=1 db_xref=GI:318604990 db_xref=UniProtKB/TrEMBL:E7B3T4 locus_tag=Y11_16931 product='antiholin-like protein LrgA' protein_id=CBY26488.1 transl_table=11
FR729477	GenBank	CDS	1696975	1697670	+	1	.	codon_start=1 db_xref=GI:318604989 db_xref=UniProtKB/TrEMBL:E7B3T3 locus_tag=Y11_16941 product='lrga-associated membrane protein LrgB' protein_id=CBY26487.1 transl_table=11
FR729477	GenBank	CDS	1697809	1698705	+	1	.	EC_number=3.5.4.5 codon_start=1 db_xref=GI:318604988 db_xref=UniProtKB/TrEMBL:E7B3T2 locus_tag=Y11_16951 product='cytidine deaminase' protein_id=CBY26486.1 transl_table=11
FR729477	GenBank	CDS	1699591	1701288	+	1	.	EC_number=1.1.1.38 codon_start=1 db_xref=GI:318604987 db_xref=UniProtKB/TrEMBL:E7B3T1 locus_tag=Y11_16961 product='NAD-dependent malic enzyme' protein_id=CBY26485.1 transl_table=11
FR729477	GenBank	CDS	1701454	1702299	+	1	.	codon_start=1 db_xref=GI:318604986 db_xref=UniProtKB/TrEMBL:E7B3T0 locus_tag=Y11_16971 product='sana protein' protein_id=CBY26484.1 transl_table=11
FR729477	GenBank	CDS	1702350	1702628	+	-1	.	codon_start=1 db_xref=GI:318604985 db_xref=UniProtKB/TrEMBL:E7B3S9 locus_tag=Y11_16981 product='[NiFe] hydrogenase metallocenter assembly protein HybG' protein_id=CBY26483.1 transl_table=11
FR729477	GenBank	CDS	1702669	1703016	+	-1	.	codon_start=1 db_xref=GI:318604984 db_xref=UniProtKB/TrEMBL:E7B3S8 locus_tag=Y11_16991 product='[NiFe] hydrogenase nickel incorporation protein HypA' protein_id=CBY26482.1 transl_table=11
FR729477	GenBank	CDS	1703417	1704064	+	1	.	codon_start=1 db_xref=GI:318604983 db_xref=UniProtKB/TrEMBL:E7B3S7 locus_tag=Y11_17001 product='formate hydrogenlyase subunit 2' protein_id=CBY26481.1 transl_table=11
FR729477	GenBank	CDS	1704061	1706088	+	1	.	codon_start=1 db_xref=GI:318604982 db_xref=UniProtKB/TrEMBL:E7B3S6 locus_tag=Y11_17011 product='hydrogenase-4 component B; Formate hydrogenlyase subunit 3' protein_id=CBY26480.1 transl_table=11
FR729477	GenBank	CDS	1706100	1707053	+	1	.	codon_start=1 db_xref=GI:318604981 db_xref=UniProtKB/TrEMBL:E7B3S5 locus_tag=Y11_17021 product='hydrogenase-4 component C' protein_id=CBY26479.1 transl_table=11
FR729477	GenBank	CDS	1706130	1707053	+	1	.	codon_start=1 db_xref=GI:318604980 db_xref=UniProtKB/TrEMBL:E7B3S4 locus_tag=Y11_17031 product='hydrogenase-4 component C' protein_id=CBY26478.1 transl_table=11
FR729477	GenBank	CDS	1707072	1708541	+	1	.	codon_start=1 db_xref=GI:318604979 db_xref=UniProtKB/TrEMBL:E7B3S3 locus_tag=Y11_17041 product='hydrogenase-4 component D' protein_id=CBY26477.1 transl_table=11
FR729477	GenBank	CDS	1708553	1709218	+	1	.	codon_start=1 db_xref=GI:318604978 db_xref=UniProtKB/TrEMBL:E7B3S2 locus_tag=Y11_17051 product='hydrogenase-4 component E' protein_id=CBY26476.1 transl_table=11
FR729477	GenBank	CDS	1709223	1710860	+	1	.	codon_start=1 db_xref=GI:318604977 db_xref=UniProtKB/TrEMBL:E7B3S1 locus_tag=Y11_17061 product='hydrogenase-4 component F' protein_id=CBY26475.1 transl_table=11
FR729477	GenBank	CDS	1710862	1712652	+	1	.	codon_start=1 db_xref=GI:318604976 db_xref=UniProtKB/TrEMBL:E7B3S0 locus_tag=Y11_17071 product='formate hydrogenlyase subunit 5' protein_id=CBY26474.1 transl_table=11
FR729477	GenBank	CDS	1712664	1713251	+	1	.	codon_start=1 db_xref=GI:318604975 db_xref=UniProtKB/TrEMBL:E7B3R9 locus_tag=Y11_17081 product='formate hydrogenlyase complex 3 iron-sulfur protein; Formate hydrogenlyase subunit 6; Ni,Fe-hydrogenase III medium subunit' protein_id=CBY26473.1 transl_table=11
FR729477	GenBank	CDS	1713251	1714054	+	1	.	codon_start=1 db_xref=GI:318604974 db_xref=UniProtKB/TrEMBL:E7B3R8 locus_tag=Y11_17091 product='formate hydrogenlyase subunit 7' protein_id=CBY26472.1 transl_table=11
FR729477	GenBank	CDS	1714047	1714448	+	1	.	codon_start=1 db_xref=GI:318604973 db_xref=UniProtKB/TrEMBL:E7B3R7 locus_tag=Y11_17101 product='formate hydrogenlyase maturation protein hycH' protein_id=CBY26471.1 transl_table=11
FR729477	GenBank	CDS	1714445	1714918	+	1	.	codon_start=1 db_xref=GI:318604972 db_xref=UniProtKB/TrEMBL:E7B3R6 locus_tag=Y11_17111 product='coenzyme F420 hydrogenase maturation protease' protein_id=CBY26470.1 transl_table=11
FR729477	GenBank	CDS	1715154	1715696	+	1	.	codon_start=1 db_xref=GI:318604971 db_xref=UniProtKB/TrEMBL:E7B3R5 locus_tag=Y11_17121 product='electron transport protein HydN' protein_id=CBY26469.1 transl_table=11
FR729477	GenBank	CDS	1715725	1717869	+	1	.	EC_number=1.2.1.2 codon_start=1 db_xref=GI:318604970 db_xref=UniProtKB/TrEMBL:E7B3R4 locus_tag=Y11_17131 product='formate dehydrogenase H @ selenocysteine-containing' protein_id=CBY26468.1 transl_table=11
FR729477	GenBank	CDS	1718045	1720204	+	-1	.	codon_start=1 db_xref=GI:318604969 db_xref=UniProtKB/TrEMBL:E7B3R3 locus_tag=Y11_17141 product='formate hydrogenlyase transcriptional activator' protein_id=CBY26467.1 transl_table=11
FR729477	GenBank	CDS	1720841	1721851	+	-1	.	codon_start=1 db_xref=GI:318604968 db_xref=UniProtKB/TrEMBL:E7B3R2 locus_tag=Y11_17151 product='galactose/methyl galactoside ABC transport system, permease protein MglC' protein_id=CBY26466.1 transl_table=11
FR729477	GenBank	CDS	1721872	1723392	+	-1	.	EC_number=3.6.3.17 codon_start=1 db_xref=GI:318604967 db_xref=UniProtKB/TrEMBL:E7B3R1 locus_tag=Y11_17161 product='galactose/methyl galactoside ABC transport system, ATP-binding protein MglA' protein_id=CBY26465.1 transl_table=11
FR729477	GenBank	CDS	1723585	1724577	+	-1	.	codon_start=1 db_xref=GI:318604966 db_xref=UniProtKB/TrEMBL:E7B3R0 locus_tag=Y11_17171 product='galactose/methyl galactoside ABC transport system, D-galactose-binding periplasmic protein MglB' protein_id=CBY26464.1 transl_table=11
FR729477	GenBank	CDS	1724931	1725968	+	-1	.	codon_start=1 db_xref=GI:318604965 db_xref=UniProtKB/TrEMBL:E7B3Q9 locus_tag=Y11_17181 product='mgl repressor and galactose ultrainduction factor GalS, HTH-type transcriptional regulator' protein_id=CBY26463.1 transl_table=11
FR729477	GenBank	CDS	1725954	1726076	+	1	.	codon_start=1 db_xref=GI:318604964 db_xref=UniProtKB/TrEMBL:E7B3Q8 locus_tag=Y11_17191 product='hypothetical protein' protein_id=CBY26462.1 transl_table=11
FR729477	GenBank	CDS	1726150	1727316	+	-1	.	codon_start=1 db_xref=GI:318604963 db_xref=UniProtKB/TrEMBL:E7B3Q7 locus_tag=Y11_17201 product='putative inner membrane protein' protein_id=CBY26461.1 transl_table=11
FR729477	GenBank	CDS	1727371	1728033	+	-1	.	EC_number=3.5.4.16 codon_start=1 db_xref=GI:318604962 db_xref=UniProtKB/TrEMBL:E7B3Q6 locus_tag=Y11_17211 product='GTP cyclohydrolase I type 1' protein_id=CBY26460.1 transl_table=11
FR729477	GenBank	CDS	1728206	1729378	+	-1	.	codon_start=1 db_xref=GI:318604961 db_xref=UniProtKB/TrEMBL:E7B3Q5 locus_tag=Y11_17221 product='putative MFS Superfamily transporter precursor' protein_id=CBY26459.1 transl_table=11
FR729477	GenBank	CDS	1729515	1730384	+	1	.	codon_start=1 db_xref=GI:318604960 db_xref=UniProtKB/TrEMBL:E7B3Q4 locus_tag=Y11_17231 product='putative LysR-family transcriptional regulatory protein' protein_id=CBY26458.1 transl_table=11
FR729477	GenBank	CDS	1730529	1731683	+	1	.	EC_number=1.1.1.284 codon_start=1 db_xref=GI:318604959 db_xref=UniProtKB/TrEMBL:E7B3Q3 locus_tag=Y11_17241 product='S-(hydroxymethyl)glutathione dehydrogenase' protein_id=CBY26457.1 transl_table=11
FR729477	GenBank	CDS	1731704	1732546	+	1	.	EC_number=3.1.2.12 codon_start=1 db_xref=GI:318604958 db_xref=UniProtKB/TrEMBL:E7B3Q2 locus_tag=Y11_17251 product='S-formylglutathione hydrolase' protein_id=CBY26456.1 transl_table=11
FR729477	GenBank	CDS	1732971	1733171	+	1	.	codon_start=1 db_xref=GI:318604957 db_xref=UniProtKB/TrEMBL:E7B3Q1 locus_tag=Y11_17261 product='no significant database hits' protein_id=CBY26455.1 transl_table=11
FR729477	GenBank	CDS	1733322	1735727	+	1	.	codon_start=1 db_xref=GI:318604956 db_xref=UniProtKB/TrEMBL:E7B3Q0 locus_tag=Y11_17271 product='putative membrane protein' protein_id=CBY26454.1 transl_table=11
FR729477	GenBank	CDS	1735736	1736998	+	1	.	codon_start=1 db_xref=GI:318604955 db_xref=UniProtKB/TrEMBL:E7B3P9 locus_tag=Y11_17281 product='putative exported protein precursor' protein_id=CBY26453.1 transl_table=11
FR729477	GenBank	CDS	1737000	1737659	+	1	.	codon_start=1 db_xref=GI:318604954 db_xref=UniProtKB/TrEMBL:E7B3P8 locus_tag=Y11_17291 product='ABC transporter ATP-binding protein' protein_id=CBY26452.1 transl_table=11
FR729477	GenBank	CDS	1737674	1738984	+	1	.	codon_start=1 db_xref=GI:318604953 db_xref=UniProtKB/TrEMBL:E7B3P7 locus_tag=Y11_17301 product='galns arylsulfatase regulator (Fe-S oxidoreductase)' protein_id=CBY26451.1 transl_table=11
FR729477	GenBank	CDS	1739092	1739631	+	-1	.	codon_start=1 db_xref=GI:318604952 db_xref=UniProtKB/TrEMBL:E7B3P6 locus_tag=Y11_17311 product='putative transmembrane protein' protein_id=CBY26450.1 transl_table=11
FR729477	GenBank	CDS	1739832	1741067	+	1	.	codon_start=1 db_xref=GI:318604951 db_xref=UniProtKB/TrEMBL:E7B3P5 locus_tag=Y11_17321 product='molybdopterin biosynthesis protein MoeA' protein_id=CBY26449.1 transl_table=11
FR729477	GenBank	CDS	1741104	1741859	+	1	.	codon_start=1 db_xref=GI:318604950 db_xref=UniProtKB/TrEMBL:E7B3P4 locus_tag=Y11_17331 product='molybdopterin biosynthesis protein MoeB' protein_id=CBY26448.1 transl_table=11
FR729477	GenBank	CDS	1741831	1742004	+	-1	.	codon_start=1 db_xref=GI:318604949 db_xref=UniProtKB/TrEMBL:E7B3P3 locus_tag=Y11_17341 product='hypothetical protein' protein_id=CBY26447.1 transl_table=11
FR729477	GenBank	CDS	1742281	1743330	+	-1	.	codon_start=1 db_xref=GI:318606279 db_xref=UniProtKB/TrEMBL:E7B3P2 locus_tag=Y11_17351 product=transposase protein_id=CBY27777.1 transl_table=11
FR729477	GenBank	CDS	1743502	1745073	+	-1	.	codon_start=1 db_xref=GI:318604947 db_xref=UniProtKB/TrEMBL:E7B3P1 locus_tag=Y11_17361 product='putative ATPase component of ABC transporter with duplicated ATPase domain' protein_id=CBY26445.1 transl_table=11
FR729477	GenBank	CDS	1745277	1746689	+	-1	.	codon_start=1 db_xref=GI:318604946 db_xref=UniProtKB/TrEMBL:E7B3P0 locus_tag=Y11_17371 product='hypothetical protein' protein_id=CBY26444.1 transl_table=11
FR729477	GenBank	CDS	1746744	1747682	+	-1	.	codon_start=1 db_xref=GI:318604945 db_xref=UniProtKB/TrEMBL:E7B3N9 locus_tag=Y11_17381 product='cobalt-zinc-cadmium resistance protein' protein_id=CBY26443.1 transl_table=11
FR729477	GenBank	CDS	1748179	1748871	+	1	.	codon_start=1 db_xref=GI:318604944 db_xref=UniProtKB/TrEMBL:E7B3N8 locus_tag=Y11_17391 product='putative signal peptide protein' protein_id=CBY26442.1 transl_table=11
FR729477	GenBank	CDS	1748993	1749520	+	-1	.	codon_start=1 db_xref=GI:318604943 db_xref=UniProtKB/TrEMBL:E7B3N7 locus_tag=Y11_17401 product='outer membrane protein X precursor' protein_id=CBY26441.1 transl_table=11
FR729477	GenBank	CDS	1749988	1750809	+	1	.	codon_start=1 db_xref=GI:318604942 db_xref=UniProtKB/TrEMBL:E7B3N6 locus_tag=Y11_17411 product='putative DMT superfamily metabolite efflux protein precursor' protein_id=CBY26440.1 transl_table=11
FR729477	GenBank	CDS	1750823	1751314	+	1	.	codon_start=1 db_xref=GI:318604941 db_xref=UniProtKB/TrEMBL:E7B3N5 locus_tag=Y11_17421 product='hypothetical N-acetyltransferase' protein_id=CBY26439.1 transl_table=11
FR729477	GenBank	CDS	1751492	1752052	+	1	.	codon_start=1 db_xref=GI:318604940 db_xref=UniProtKB/TrEMBL:E7B3N4 locus_tag=Y11_17431 product='transforming growth factor-beta induced protein IG-H3 precursor' protein_id=CBY26438.1 transl_table=11
FR729477	GenBank	CDS	1752113	1752667	+	1	.	codon_start=1 db_xref=GI:318604939 db_xref=UniProtKB/TrEMBL:E7B3N3 locus_tag=Y11_17441 product='putative RNA polymerase sigma factor' protein_id=CBY26437.1 transl_table=11
FR729477	GenBank	CDS	1752664	1753329	+	1	.	codon_start=1 db_xref=GI:318604938 db_xref=UniProtKB/TrEMBL:E7B3N2 locus_tag=Y11_17451 product='hypothetical protein' protein_id=CBY26436.1 transl_table=11
FR729477	GenBank	CDS	1753354	1754130	+	1	.	EC_number=2.1.1.144 codon_start=1 db_xref=GI:318604937 db_xref=UniProtKB/TrEMBL:E7B3N1 locus_tag=Y11_17461 product='trans-aconitate 2-methyltransferase' protein_id=CBY26435.1 transl_table=11
FR729477	GenBank	CDS	1754337	1754948	+	1	.	EC_number=1.16.3.1 codon_start=1 db_xref=GI:318604936 db_xref=UniProtKB/TrEMBL:E7B3N0 locus_tag=Y11_17471 product='non-specific DNA-binding protein Dps; Iron-binding ferritin-like antioxidant protein; Ferroxidase' protein_id=CBY26434.1 transl_table=11
FR729477	GenBank	CDS	1755017	1755283	+	1	.	codon_start=1 db_xref=GI:318604935 db_xref=UniProtKB/TrEMBL:E7B3M9 locus_tag=Y11_17481 product='hypothetical Zinc-finger containing protein' protein_id=CBY26433.1 transl_table=11
FR729477	GenBank	CDS	1755520	1755645	+	-1	.	codon_start=1 db_xref=GI:318604934 db_xref=UniProtKB/TrEMBL:E7B3M8 locus_tag=Y11_17491 product='hypothetical protein' protein_id=CBY26432.1 transl_table=11
FR729477	GenBank	CDS	1755670	1756413	+	1	.	codon_start=1 db_xref=GI:318604933 db_xref=UniProtKB/TrEMBL:E7B3M7 locus_tag=Y11_17501 product='glutamine ABC transporter, periplasmic glutamine-binding protein' protein_id=CBY26431.1 transl_table=11
FR729477	GenBank	CDS	1756480	1757136	+	1	.	codon_start=1 db_xref=GI:318604932 db_xref=UniProtKB/TrEMBL:E7B3M6 locus_tag=Y11_17511 product='glutamate transport membrane-spanning protein' protein_id=CBY26430.1 transl_table=11
FR729477	GenBank	CDS	1757133	1757855	+	1	.	codon_start=1 db_xref=GI:318604931 db_xref=UniProtKB/TrEMBL:E7B3M5 locus_tag=Y11_17521 product='glutamate transport ATP-binding protein' protein_id=CBY26429.1 transl_table=11
FR729477	GenBank	CDS	1758103	1759407	+	-1	.	codon_start=1 db_xref=GI:318604930 db_xref=UniProtKB/TrEMBL:E7B3M4 locus_tag=Y11_17531 product='putative chemotactic transducer' protein_id=CBY26428.1 transl_table=11
FR729477	GenBank	CDS	1759618	1759740	+	-1	.	codon_start=1 db_xref=GI:318604929 db_xref=UniProtKB/TrEMBL:E7B3M3 locus_tag=Y11_17541 product='hypothetical protein' protein_id=CBY26427.1 transl_table=11
FR729477	GenBank	CDS	1759962	1760969	+	-1	.	EC_number=2.1.1.51 codon_start=1 db_xref=GI:318604928 db_xref=UniProtKB/TrEMBL:E7B3M2 locus_tag=Y11_17551 product='ribosomal RNA large subunit methyltransferase F' protein_id=CBY26426.1 transl_table=11
FR729477	GenBank	CDS	1761096	1761743	+	1	.	codon_start=1 db_xref=GI:318604927 db_xref=UniProtKB/TrEMBL:E7B3M1 locus_tag=Y11_17561 product='flavin reductase-like, FMN-binding domain protein' protein_id=CBY26425.1 transl_table=11
FR729477	GenBank	CDS	1761864	1762124	+	1	.	codon_start=1 db_xref=GI:318604926 db_xref=UniProtKB/TrEMBL:E7B3M0 locus_tag=Y11_17571 product='putative exported protein' protein_id=CBY26424.1 transl_table=11
FR729477	GenBank	CDS	1762209	1762325	+	-1	.	codon_start=1 db_xref=GI:318604925 db_xref=UniProtKB/TrEMBL:E7B3L9 locus_tag=Y11_17581 product='hypothetical protein' protein_id=CBY26423.1 transl_table=11
FR729477	GenBank	CDS	1762277	1763725	+	-1	.	codon_start=1 db_xref=GI:318604924 db_xref=UniProtKB/TrEMBL:E7B3L8 locus_tag=Y11_17591 product='putative peptidase VC1983' protein_id=CBY26422.1 transl_table=11
FR729477	GenBank	CDS	1763764	1764129	+	-1	.	codon_start=1 db_xref=GI:318604923 db_xref=UniProtKB/TrEMBL:E7B3L7 locus_tag=Y11_17601 product='putative peptidase VC1983' protein_id=CBY26421.1 transl_table=11
FR729477	GenBank	CDS	1764349	1765329	+	-1	.	EC_number=2.4.2.18 codon_start=1 db_xref=GI:318604922 db_xref=UniProtKB/TrEMBL:E7B3L6 locus_tag=Y11_17611 product='anthranilate phosphoribosyltransferase like' protein_id=CBY26420.1 transl_table=11
FR729477	GenBank	CDS	1765537	1766241	+	-1	.	codon_start=1 db_xref=GI:318604921 db_xref=UniProtKB/TrEMBL:E7B3L5 locus_tag=Y11_17621 product='aquaporin Z' protein_id=CBY26419.1 transl_table=11
FR729477	GenBank	CDS	1766554	1768737	+	-1	.	codon_start=1 db_xref=GI:318604920 db_xref=UniProtKB/TrEMBL:E7B3L4 locus_tag=Y11_17631 product='ATP-dependent helicase DinG/Rad3' protein_id=CBY26418.1 transl_table=11
FR729477	GenBank	CDS	1768909	1769100	+	1	.	codon_start=1 db_xref=GI:318604919 db_xref=UniProtKB/TrEMBL:E7B3L3 locus_tag=Y11_17641 product='hypothetical protein' protein_id=CBY26417.1 transl_table=11
FR729477	GenBank	CDS	1769217	1770332	+	1	.	codon_start=1 db_xref=GI:318604918 db_xref=UniProtKB/TrEMBL:E7B3L2 locus_tag=Y11_17651 product='outer membrane protein C precursor' protein_id=CBY26416.1 transl_table=11
FR729477	GenBank	CDS	1770456	1771766	+	-1	.	codon_start=1 db_xref=GI:318604917 db_xref=UniProtKB/TrEMBL:E7B3L1 locus_tag=Y11_17661 product='putative exported protein YPO3473' protein_id=CBY26415.1 transl_table=11
FR729477	GenBank	CDS	1772046	1772936	+	1	.	codon_start=1 db_xref=GI:318604916 db_xref=UniProtKB/TrEMBL:E7B3L0 locus_tag=Y11_17671 product='permease of the drug/metabolite transporter (DMT) superfamily' protein_id=CBY26414.1 transl_table=11
FR729477	GenBank	CDS	1773018	1773206	+	1	.	codon_start=1 db_xref=GI:318604915 db_xref=UniProtKB/TrEMBL:E7B3K9 locus_tag=Y11_17681 product='hypothetical protein' protein_id=CBY26413.1 transl_table=11
FR729477	GenBank	CDS	1773312	1774106	+	-1	.	codon_start=1 db_xref=GI:318604914 db_xref=UniProtKB/TrEMBL:E7B3K8 locus_tag=Y11_17691 product='transcriptional regulator, LysR family' protein_id=CBY26412.1 transl_table=11
FR729477	GenBank	CDS	1774216	1774962	+	1	.	EC_number=1.1.1.47 codon_start=1 db_xref=GI:318604913 db_xref=UniProtKB/TrEMBL:E7B3K7 locus_tag=Y11_17701 product='glucose 1-dehydrogenase' protein_id=CBY26411.1 transl_table=11
FR729477	GenBank	CDS	1775226	1776020	+	-1	.	codon_start=1 db_xref=GI:318604912 db_xref=UniProtKB/TrEMBL:E7B3K6 locus_tag=Y11_17711 product='ABC-type phosphate/phosphonate transport system,periplasmic component' protein_id=CBY26410.1 transl_table=11
FR729477	GenBank	CDS	1776061	1776891	+	-1	.	codon_start=1 db_xref=GI:318604911 db_xref=UniProtKB/TrEMBL:E7B3K5 locus_tag=Y11_17721 product='osmoprotectant ABC transporter inner membrane protein YehW' protein_id=CBY26409.1 transl_table=11
FR729477	GenBank	CDS	1776888	1777832	+	-1	.	codon_start=1 db_xref=GI:318604910 db_xref=UniProtKB/TrEMBL:E7B3K4 locus_tag=Y11_17731 product='osmoprotectant ABC transporter ATP-binding subunit YehX' protein_id=CBY26408.1 transl_table=11
FR729477	GenBank	CDS	1777829	1778983	+	-1	.	codon_start=1 db_xref=GI:318604909 db_xref=UniProtKB/TrEMBL:E7B3K3 locus_tag=Y11_17741 product='osmoprotectant ABC transporter permease protein YehY' protein_id=CBY26407.1 transl_table=11
FR729477	GenBank	CDS	1779092	1780189	+	-1	.	codon_start=1 db_xref=GI:318604908 db_xref=UniProtKB/TrEMBL:E7B3K2 locus_tag=Y11_17751 product='osmoprotectant ABC transporter binding protein YehZ' protein_id=CBY26406.1 transl_table=11
FR729477	GenBank	CDS	1780391	1781122	+	-1	.	codon_start=1 db_xref=GI:318604907 db_xref=UniProtKB/TrEMBL:E7B3K1 locus_tag=Y11_17761 product='fatty acid desaturase' protein_id=CBY26405.1 transl_table=11
FR729477	GenBank	CDS	1781602	1782732	+	-1	.	EC_number=1.1.1.18 codon_start=1 db_xref=GI:318604906 db_xref=UniProtKB/TrEMBL:E7B3K0 locus_tag=Y11_17771 product='myo-inositol 2-dehydrogenase 2' protein_id=CBY26404.1 transl_table=11
FR729477	GenBank	CDS	1783123	1783977	+	1	.	EC_number=2.8.1.2 codon_start=1 db_xref=GI:318604905 db_xref=UniProtKB/TrEMBL:E7B3J9 locus_tag=Y11_17781 product='3-mercaptopyruvate sulfurtransferase' protein_id=CBY26403.1 transl_table=11
FR729477	GenBank	CDS	1783984	1784682	+	-1	.	codon_start=1 db_xref=GI:318604904 db_xref=UniProtKB/TrEMBL:E7B3J8 locus_tag=Y11_17791 product='urea ABC transporter, ATPase protein UrtE' protein_id=CBY26402.1 transl_table=11
FR729477	GenBank	CDS	1784803	1785639	+	-1	.	codon_start=1 db_xref=GI:318604903 db_xref=UniProtKB/TrEMBL:E7B3J7 locus_tag=Y11_17801 product='urea ABC transporter, ATPase protein UrtD' protein_id=CBY26401.1 transl_table=11
FR729477	GenBank	CDS	1785636	1786712	+	-1	.	codon_start=1 db_xref=GI:318604902 db_xref=UniProtKB/TrEMBL:E7B3J6 locus_tag=Y11_17811 product='urea ABC transporter, permease protein UrtC' protein_id=CBY26400.1 transl_table=11
FR729477	GenBank	CDS	1786712	1788313	+	-1	.	codon_start=1 db_xref=GI:318604901 db_xref=UniProtKB/TrEMBL:E7B3J5 locus_tag=Y11_17821 product='urea ABC transporter, permease protein UrtB' protein_id=CBY26399.1 transl_table=11
FR729477	GenBank	CDS	1788389	1789657	+	-1	.	codon_start=1 db_xref=GI:318604900 db_xref=UniProtKB/TrEMBL:E7B3J4 locus_tag=Y11_17831 product='urea ABC transporter, urea binding protein' protein_id=CBY26398.1 transl_table=11
FR729477	GenBank	CDS	1790000	1790470	+	-1	.	codon_start=1 db_xref=GI:318604899 db_xref=UniProtKB/TrEMBL:E7B3J3 locus_tag=Y11_17841 product='hypothetical protein' protein_id=CBY26397.1 transl_table=11
FR729477	GenBank	CDS	1790722	1791627	+	-1	.	codon_start=1 db_xref=GI:318604898 db_xref=UniProtKB/TrEMBL:E7B3J2 locus_tag=Y11_17851 product='phosphonate ABC transporter permease protein phnE1' protein_id=CBY26396.1 transl_table=11
FR729477	GenBank	CDS	1791617	1792489	+	-1	.	codon_start=1 db_xref=GI:318604897 db_xref=UniProtKB/TrEMBL:E7B3J1 locus_tag=Y11_17861 product='phosphonate ABC transporter permease protein phnE2' protein_id=CBY26395.1 transl_table=11
FR729477	GenBank	CDS	1792558	1793487	+	-1	.	codon_start=1 db_xref=GI:318604896 db_xref=UniProtKB/TrEMBL:E7B3J0 locus_tag=Y11_17871 product='phosphonate ABC transporter phosphate-binding periplasmic component' protein_id=CBY26394.1 transl_table=11
FR729477	GenBank	CDS	1793524	1794360	+	-1	.	codon_start=1 db_xref=GI:318604895 db_xref=UniProtKB/TrEMBL:E7B3I9 locus_tag=Y11_17881 product='phosphonate ABC transporter ATP-binding protein' protein_id=CBY26393.1 transl_table=11
FR729477	GenBank	CDS	1794558	1794806	+	-1	.	codon_start=1 db_xref=GI:318604894 db_xref=UniProtKB/TrEMBL:E7B3I8 locus_tag=Y11_17891 product='transglycosylase associated protein' protein_id=CBY26392.1 transl_table=11
FR729477	GenBank	CDS	1794961	1796064	+	-1	.	codon_start=1 db_xref=GI:318604893 db_xref=UniProtKB/TrEMBL:E7B3I7 locus_tag=Y11_17901 product='hypothetical protein' protein_id=CBY26391.1 transl_table=11
FR729477	GenBank	CDS	1796440	1796781	+	1	.	codon_start=1 db_xref=GI:318604892 db_xref=UniProtKB/TrEMBL:E7B3I6 locus_tag=Y11_17911 product='hypothetical protein' protein_id=CBY26390.1 transl_table=11
FR729477	GenBank	CDS	1796845	1797384	+	-1	.	EC_number=4.6.1.1 codon_start=1 db_xref=GI:318604891 db_xref=UniProtKB/TrEMBL:E7B3I5 locus_tag=Y11_17921 product='adenylate cyclase' protein_id=CBY26389.1 transl_table=11
FR729477	GenBank	CDS	1797585	1799297	+	1	.	EC_number=1.1.2.5 codon_start=1 db_xref=GI:318604890 db_xref=UniProtKB/TrEMBL:E7B3I4 locus_tag=Y11_17931 product='D-lactate dehydrogenase' protein_id=CBY26388.1 transl_table=11
FR729477	GenBank	CDS	1799645	1800613	+	-1	.	codon_start=1 db_xref=GI:318604889 db_xref=UniProtKB/TrEMBL:E7B3I3 locus_tag=Y11_17941 product=murein-DD-endopeptidase protein_id=CBY26387.1 transl_table=11
FR729477	GenBank	CDS	1801012	1801149	+	1	.	codon_start=1 db_xref=GI:318604888 db_xref=UniProtKB/TrEMBL:E7B3I2 locus_tag=Y11_17951 product='hypothetical protein' protein_id=CBY26386.1 transl_table=11
FR729477	GenBank	CDS	1801205	1802236	+	-1	.	codon_start=1 db_xref=GI:318604887 db_xref=UniProtKB/TrEMBL:E7B3I1 locus_tag=Y11_17961 product='putative divalent cation transport protein' protein_id=CBY26385.1 transl_table=11
FR729477	GenBank	CDS	1802812	1803393	+	1	.	codon_start=1 db_xref=GI:318604886 db_xref=UniProtKB/TrEMBL:E7B3I0 locus_tag=Y11_17971 product='hypothetical protein' protein_id=CBY26384.1 transl_table=11
FR729477	GenBank	CDS	1803479	1804411	+	-1	.	codon_start=1 db_xref=GI:318604885 db_xref=UniProtKB/TrEMBL:E7B3H9 locus_tag=Y11_17981 product='tRNA-dihydrouridine synthase C' protein_id=CBY26383.1 transl_table=11
FR729477	GenBank	CDS	1804580	1805935	+	-1	.	codon_start=1 db_xref=GI:318604884 db_xref=UniProtKB/TrEMBL:E7B3H8 locus_tag=Y11_17991 product='ATP-dependent RNA helicase RhlE' protein_id=CBY26382.1 transl_table=11
FR729477	GenBank	CDS	1806338	1807048	+	1	.	codon_start=1 db_xref=GI:318604883 db_xref=UniProtKB/TrEMBL:E7B3H7 locus_tag=Y11_18001 product='transcriptional regulator YbiH, TetR family' protein_id=CBY26381.1 transl_table=11
FR729477	GenBank	CDS	1807097	1808083	+	1	.	codon_start=1 db_xref=GI:318604882 db_xref=UniProtKB/TrEMBL:E7B3H6 locus_tag=Y11_18011 product='putative membrane fusion protein (MFP) component of efflux pump, membrane anchor protein YbhG' protein_id=CBY26380.1 transl_table=11
FR729477	GenBank	CDS	1808097	1809848	+	1	.	codon_start=1 db_xref=GI:318604881 db_xref=UniProtKB/TrEMBL:E7B3H5 locus_tag=Y11_18021 product='ABC transporter multidrug efflux pump, fused ATP-binding domains' protein_id=CBY26379.1 transl_table=11
FR729477	GenBank	CDS	1809845	1811035	+	1	.	codon_start=1 db_xref=GI:318604880 db_xref=UniProtKB/TrEMBL:E7B308 locus_tag=Y11_18031 product='ABC transport system, permease component YbhS' protein_id=CBY26378.1 transl_table=11
FR729477	GenBank	CDS	1811069	1812175	+	1	.	codon_start=1 db_xref=GI:318604879 db_xref=UniProtKB/TrEMBL:E7B307 locus_tag=Y11_18041 product='ABC transport system, permease component YbhR' protein_id=CBY26377.1 transl_table=11
FR729477	GenBank	CDS	1812438	1813148	+	-1	.	codon_start=1 db_xref=GI:318604878 db_xref=UniProtKB/TrEMBL:E7B306 locus_tag=Y11_18051 product='putative membrane protein' protein_id=CBY26376.1 transl_table=11
FR729477	GenBank	CDS	1813292	1813747	+	-1	.	codon_start=1 db_xref=GI:318604877 db_xref=UniProtKB/TrEMBL:E7B305 locus_tag=Y11_18061 product='molybdenum cofactor biosynthesis protein MoaE' protein_id=CBY26375.1 transl_table=11
FR729477	GenBank	CDS	1813747	1813992	+	-1	.	codon_start=1 db_xref=GI:318604876 db_xref=UniProtKB/TrEMBL:E7B304 locus_tag=Y11_18071 product='molybdenum cofactor biosynthesis protein MoaD' protein_id=CBY26374.1 transl_table=11
FR729477	GenBank	CDS	1813989	1814468	+	-1	.	codon_start=1 db_xref=GI:318604875 db_xref=UniProtKB/TrEMBL:E7B303 locus_tag=Y11_18081 product='molybdenum cofactor biosynthesis protein MoaC' protein_id=CBY26373.1 transl_table=11
FR729477	GenBank	CDS	1814500	1815480	+	-1	.	codon_start=1 db_xref=GI:318604874 db_xref=UniProtKB/TrEMBL:E7B302 locus_tag=Y11_18091 product='molybdenum cofactor biosynthesis protein MoaA' protein_id=CBY26372.1 transl_table=11
FR729477	GenBank	CDS	1815933	1816856	+	1	.	codon_start=1 db_xref=GI:318604873 db_xref=UniProtKB/TrEMBL:E7B301 locus_tag=Y11_18101 product='hypothetical protein UPF0052' protein_id=CBY26371.1 transl_table=11
FR729477	GenBank	CDS	1816871	1817119	+	-1	.	codon_start=1 db_xref=GI:318604872 db_xref=UniProtKB/TrEMBL:E7B300 locus_tag=Y11_18111 product='hypothetical protein' protein_id=CBY26370.1 transl_table=11
FR729477	GenBank	CDS	1817188	1819200	+	-1	.	codon_start=1 db_xref=GI:318604871 db_xref=UniProtKB/TrEMBL:E7B2Z9 locus_tag=Y11_18121 product='excinuclease ABC subunit B' protein_id=CBY26369.1 transl_table=11
FR729477	GenBank	CDS	1819803	1819949	+	1	.	codon_start=1 db_xref=GI:318604870 db_xref=UniProtKB/TrEMBL:E7B2Z8 locus_tag=Y11_18131 product='hypothetical protein' protein_id=CBY26368.1 transl_table=11
[truncated: 2,605 more rows]
