# Supplementary material for: JContextExplorer: a tree-based approach to facilitate cross-species genomic context comparison
Source: BMC Bioinformatics. 2013 Jan 16;14:18. doi: 10.1186/1471-2105-14-18 (PMC3560190; doi:10.1186/1471-2105-14-18)
Supplement: Additional file 3 — Alpha and Gamma proteobacteria biological information. Annotated genomes of 22 alpha and gamma proteobacterial species, whole-species phylogenetic tree for 22 alpha and gamma proteobacterial species, and MCL-tribe determined homology clusters for 22 alpha and gamma proteobacterial species. [file 1471-2105-14-18-S3.zip › AlphaAndGammaProteobacteria/HomologyClusters.txt]

Serratia_proteamaculans_568	CP000826	1827693	1829639	1
Klebsiella_variicola_At-22	CP001891	3625083	3627023	1
Klebsiella_pneumoniae_NTUH-K2044	NC_012731	1819234	1821174	1
Tolumonas_auensis_DSM_9187	CP001616	2036618	2038180	1
Erwinia_pyrifoliae_Ep196	NC_012214	1427975	1428748	1
Erwinia_billingiae_Eb661	FP236843	3479540	3480313	1
Gluconacetobacter_diazotrophicus_PAI5	NC_011365	2285970	2286767	1
Acidithiobacillus_ferrooxidans_ATCC_53993	NC_011206	728464	730296	1
Pantoea_ananatis_LMG_20103	NC_013956	2996853	2997626	1
Acetobacter_pasteurianus_IFO_3283-01	NC_013209	2720659	2721420	1
Pectobacterium_wasabiae_WPP163	NC_013421	4611559	4612320	1
Pectobacterium_wasabiae_WPP163	NC_013421	1085718	1087667	1
Tolumonas_auensis_DSM_9187	CP001616	1744495	1745268	1
Serratia_proteamaculans_568	CP000826	3679087	3679860	1
Gluconobacter_oxydans_621H	CP000009	1720521	1721315	1
Erwinia_billingiae_Eb661	FP236843	1582379	1583143	1
Yersinia_enterocolitica_subsp_palearctica_Y11	FR729477	2303246	2305222	1
Pantoea_vagans_C9-1	NC_014562	512624	513394	1
Acetobacter_pasteurianus_IFO_3283-01	NC_013209	1066440	1067222	1
Pectobacterium_wasabiae_WPP163	NC_013421	281166	281924	1
Dickeya_zeae_Ech1591	NC_012912	2936415	2937149	1
Dickeya_dadantii_3937	NC_014500	980802	982748	1
Yersinia_enterocolitica_subsp_palearctica_Y11	FR729477	2050234	2050944	1
Pectobacterium_wasabiae_WPP163	NC_013421	1600191	1600964	1
Pantoea_vagans_C9-1	NC_014562	2261492	2262265	1
Tolumonas_auensis_DSM_9187	CP001616	2447406	2449175	1
Teredinibacter_turnerae_T7901	CP001614	4020011	4021969	1
Serratia_proteamaculans_568	CP000826	2047015	2048955	1
Pectobacterium_wasabiae_WPP163	NC_013421	3863360	3864082	1
Gluconacetobacter_diazotrophicus_PAI5	NC_011365	3449343	3450944	1
Gluconacetobacter_diazotrophicus_PAI5	NC_011365	2565026	2566636	1
Dickeya_zeae_Ech1591	NC_012912	212021	212782	1
Dickeya_dadantii_3937	NC_014500	4543592	4544353	1
Serratia_proteamaculans_568	CP000826	917138	917860	1
Pantoea_ananatis_LMG_20103	NC_013956	3433333	3434070	1
Dickeya_dadantii_3937	NC_014500	1867527	1868252	1
Xanthomonas_campestris_ATCC_33913	NC_003902	1732483	1734249	1
Tolumonas_auensis_DSM_9187	CP001616	1342320	1343072	1
Serratia_proteamaculans_568	CP000826	2807132	2807902	1
Serratia_proteamaculans_568	CP000826	2327522	2328412	1
Pectobacterium_wasabiae_WPP163	NC_013421	1942197	1942913	1
Pantoea_ananatis_LMG_20103	NC_013956	4637399	4638832	1
Erwinia_billingiae_Eb661	FP236843	1978834	1980513	1
Marinomonas_sp_MWYL1	NC_009654	178063	178833	1
Klebsiella_variicola_At-22	CP001891	950422	951444	1
Klebsiella_pneumoniae_NTUH-K2044	NC_012731	4245030	4246052	1
Dickeya_zeae_Ech1591	NC_012912	1567268	1568041	1
Yersinia_enterocolitica_subsp_palearctica_Y11	FR729477	2864295	2865980	1
Yersinia_enterocolitica_subsp_palearctica_Y11	FR729477	182338	183156	1
Klebsiella_variicola_At-22	CP001891	2295518	2296240	1
Klebsiella_pneumoniae_NTUH-K2044	NC_012731	3026081	3026803	1
Gluconobacter_oxydans_621H	CP000009	289296	289997	1
Parvularcula_bermudensis_HTCC_2503	NC_014414	1234338	1235123	1
Erwinia_billingiae_Eb661	FP236843	2341344	2342360	1
Dickeya_dadantii_3937	NC_014500	3303230	3304003	1
Tolumonas_auensis_DSM_9187	CP001616	1640742	1641509	1
Pectobacterium_wasabiae_WPP163	NC_013421	2401822	2402712	1
Klebsiella_variicola_At-22	CP001891	2723496	2725169	1
Gluconobacter_oxydans_621H	CP000009	617255	618037	1
Erwinia_billingiae_Eb661	FP236843	1674110	1675837	1
Yersinia_enterocolitica_subsp_palearctica_Y11	FR729477	802584	803474	1
Tolumonas_auensis_DSM_9187	CP001616	330533	332512	1
Pantoea_ananatis_LMG_20103	NC_013956	4501491	4502267	1
Marinomonas_sp_MWYL1	NC_009654	4167854	4168600	1
Klebsiella_variicola_At-22	CP001891	3995557	3996318	1
Klebsiella_variicola_At-22	CP001891	1598975	1599922	1
Klebsiella_pneumoniae_NTUH-K2044	NC_012731	3617180	3618127	1
Erwinia_pyrifoliae_Ep196	NC_012214	1691796	1692599	1
Dickeya_dadantii_3937	NC_014500	519588	521264	1
Yersinia_enterocolitica_subsp_palearctica_Y11	FR729477	59051	59836	1
Gluconacetobacter_diazotrophicus_PAI5	NC_011365	881965	883503	1
Yersinia_enterocolitica_subsp_palearctica_Y11	FR729477	358335	359321	1
Serratia_proteamaculans_568	CP000826	2575497	2576258	1
Pantoea_vagans_C9-1	NC_014562	3891583	3892329	1
Klebsiella_variicola_At-22	CP001891	4321621	4322358	1
Klebsiella_pneumoniae_NTUH-K2044	NC_012731	1456123	1456884	1
Gluconacetobacter_diazotrophicus_PAI5	NC_011365	3361510	3362199	1
Gluconacetobacter_diazotrophicus_PAI5	NC_011365	1039577	1040299	1
Erwinia_billingiae_Eb661	FP236843	1925312	1926082	1
Erwinia_billingiae_Eb661	FP236843	1408724	1409494	1
Cellvibrio_japonicus_Ueda107	CP000934	3289942	3290715	1
Yersinia_enterocolitica_subsp_palearctica_Y11	FR729477	404010	405959	1
Xanthomonas_campestris_ATCC_33913	NC_003902	683260	683979	1
Marinomonas_sp_MWYL1	NC_009654	1634070	1635887	1
Marinomonas_sp_MWYL1	NC_009654	1220997	1222091	1
Klebsiella_variicola_At-22	CP001891	1434653	1435426	1
Klebsiella_pneumoniae_NTUH-K2044	NC_012731	1122152	1122970	1
Erwinia_pyrifoliae_Ep196	NC_012214	2518233	2519981	1
Dickeya_zeae_Ech1591	NC_012912	4112172	4113035	1
Dickeya_zeae_Ech1591	NC_012912	3281423	3282481	1
Cellvibrio_japonicus_Ueda107	CP000934	2958764	2960698	1
Tolumonas_auensis_DSM_9187	CP001616	1805507	1806307	1
Serratia_proteamaculans_568	CP000826	3431818	3432879	1
Pantoea_ananatis_LMG_20103	NC_013956	985110	986669	1
Klebsiella_variicola_At-22	CP001891	4300220	4301038	1
Erwinia_billingiae_Eb661	FP236843	4158632	4159369	1
Dickeya_dadantii_3937	NC_014500	4155483	4156262	1
Serratia_proteamaculans_568	CP000826	3472305	3473978	1
Dickeya_zeae_Ech1591	NC_012912	4086397	4088097	1
Tolumonas_auensis_DSM_9187	CP001616	982016	982786	1
Serratia_proteamaculans_568	CP000826	1234525	1235238	1
Serratia_proteamaculans_568	CP000826	260509	261276	1
Klebsiella_variicola_At-22	CP001891	3584169	3585917	1
Klebsiella_pneumoniae_NTUH-K2044	NC_012731	1860342	1862090	1
Klebsiella_pneumoniae_NTUH-K2044	NC_012731	1733917	1734639	1
Klebsiella_pneumoniae_NTUH-K2044	NC_012731	1576771	1577496	1
Erwinia_billingiae_Eb661	FP236843	3882142	3882918	1
Serratia_proteamaculans_568	CP000826	1328095	1328820	1
Pantoea_vagans_C9-1	NC_014562	3576716	3578482	1
Pantoea_vagans_C9-1	NC_014562	1211579	1212328	1
Marinomonas_sp_MWYL1	NC_009654	1998360	2000228	1
Klebsiella_variicola_At-22	CP001891	3871744	3872469	1
Klebsiella_variicola_At-22	CP001891	3712059	3712781	1
Klebsiella_pneumoniae_NTUH-K2044	NC_012731	3770302	3771075	1
Dickeya_dadantii_3937	NC_014500	4052275	4053126	1
Serratia_proteamaculans_568	CP000826	3791628	3792431	1
Pectobacterium_wasabiae_WPP163	NC_013421	4460596	4461360	1
Pantoea_vagans_C9-1	NC_014562	301549	303054	1
Pantoea_ananatis_LMG_20103	NC_013956	4659792	4660613	1
Marinomonas_sp_MWYL1	NC_009654	2046692	2048491	1
Klebsiella_variicola_At-22	CP001891	3264018	3264746	1
Klebsiella_variicola_At-22	CP001891	3027876	3029396	1
Klebsiella_variicola_At-22	CP001891	2039314	2040033	1
Klebsiella_variicola_At-22	CP001891	1140912	1142432	1
Klebsiella_pneumoniae_NTUH-K2044	NC_012731	3225603	3226322	1
Klebsiella_pneumoniae_NTUH-K2044	NC_012731	2577126	2577917	1
Erwinia_pyrifoliae_Ep196	NC_012214	2599056	2599778	1
Dickeya_zeae_Ech1591	NC_012912	747673	748392	1
Dickeya_dadantii_3937	NC_014500	2675448	2676230	1
Dickeya_dadantii_3937	NC_014500	1482820	1483878	1
Dickeya_dadantii_3937	NC_014500	497396	498259	1
Acetobacter_pasteurianus_IFO_3283-01	NC_013209	137726	138763	1
Gluconacetobacter_diazotrophicus_PAI5	NC_011365	1614196	1615236	1
Marinomonas_sp_MWYL1	NC_009654	707782	708903	1
Serratia_proteamaculans_568	CP000826	3825427	3826515	1
Klebsiella_variicola_At-22	CP001891	1357389	1358483	1
Klebsiella_pneumoniae_NTUH-K2044	NC_012731	3842663	3843757	1
Pantoea_ananatis_LMG_20103	NC_013956	3109430	3110518	1
Pantoea_vagans_C9-1	NC_014562	2348737	2349825	1
Yersinia_enterocolitica_subsp_palearctica_Y11	FR729477	55595	56686	1
Erwinia_pyrifoliae_Ep196	NC_012214	1323223	1324311	1
Erwinia_billingiae_Eb661	FP236843	3649966	3651054	1
Tolumonas_auensis_DSM_9187	CP001616	19404	20489	1
Cellvibrio_japonicus_Ueda107	CP000934	2572572	2573630	1
Marinomonas_sp_MWYL1	NC_009654	1061710	1062819	1
Xanthomonas_campestris_ATCC_33913	NC_003902	1095599	1096630	1
Dickeya_dadantii_3937	NC_014500	3620890	3621882	1
Dickeya_zeae_Ech1591	NC_012912	1205990	1206982	1
Pectobacterium_wasabiae_WPP163	NC_013421	1282303	1283295	1
Pantoea_vagans_C9-1	NC_014562	977249	978469	1
Klebsiella_pneumoniae_NTUH-K2044	NC_012731	2073728	2074864	1
Klebsiella_variicola_At-22	CP001891	3375293	3376429	1
Pectobacterium_wasabiae_WPP163	NC_013421	2336414	2337529	1
Pectobacterium_wasabiae_WPP163	NC_013421	3176731	3177741	1
Dickeya_zeae_Ech1591	NC_012912	840781	841773	1
Serratia_proteamaculans_568	CP000826	4967272	4968264	1
Erwinia_billingiae_Eb661	FP236843	351144	352136	1
Pectobacterium_wasabiae_WPP163	NC_013421	2777777	2778871	1
Erwinia_billingiae_Eb661	FP236843	4266602	4267639	1
Dickeya_dadantii_3937	NC_014500	3967212	3968204	1
Pantoea_ananatis_LMG_20103	NC_013956	2981291	2982430	1
Marinomonas_sp_MWYL1	NC_009654	212946	214043	1
Pantoea_vagans_C9-1	NC_014562	3721169	3722161	1
Dickeya_zeae_Ech1591	NC_012912	2130632	2131726	1
Klebsiella_variicola_At-22	CP001891	5089478	5090509	1
Dickeya_dadantii_3937	NC_014500	2691376	2692470	1
Klebsiella_pneumoniae_NTUH-K2044	NC_012731	329889	330920	1
Erwinia_pyrifoliae_Ep196	NC_012214	1437298	1438383	1
Erwinia_billingiae_Eb661	FP236843	3469605	3470690	1
Marinomonas_sp_MWYL1	NC_009654	4941882	4942991	1
Marinomonas_sp_MWYL1	NC_009654	2795408	2796547	1
Erwinia_pyrifoliae_Ep196	NC_012214	2564564	2565697	1
Serratia_proteamaculans_568	CP000826	4943349	4944458	1
Tolumonas_auensis_DSM_9187	CP001616	1211454	1212548	1
Erwinia_billingiae_Eb661	FP236843	1654304	1655443	1
Pantoea_ananatis_LMG_20103	NC_013956	3048869	3049978	1
Klebsiella_pneumoniae_NTUH-K2044	NC_012731	1790844	1792025	1
Tolumonas_auensis_DSM_9187	CP001616	1346565	1347680	1
Klebsiella_variicola_At-22	CP001891	3654227	3655393	1
Tolumonas_auensis_DSM_9187	CP001616	3032241	3033374	1
Yersinia_enterocolitica_subsp_palearctica_Y11	FR729477	2814602	2815717	1
Pantoea_vagans_C9-1	NC_014562	730013	731146	1
Marinomonas_sp_MWYL1	NC_009654	1796937	1798121	1
Marinomonas_sp_MWYL1	NC_009654	142243	143286	1
Serratia_proteamaculans_568	CP000826	1802282	1803415	1
Marinomonas_sp_MWYL1	NC_009654	266237	267298	1
Pectobacterium_wasabiae_WPP163	NC_013421	1916405	1917454	1
Erwinia_billingiae_Eb661	FP236843	1951810	1952922	1
Klebsiella_variicola_At-22	CP001891	5129227	5130336	1
Erwinia_billingiae_Eb661	FP236843	4952422	4953531	1
Erwinia_billingiae_Eb661	FP236843	2493888	2494949	1
Cellvibrio_japonicus_Ueda107	CP000934	1850748	1851884	1
Pantoea_ananatis_LMG_20103	NC_013956	2131248	2132453	1
Klebsiella_pneumoniae_NTUH-K2044	NC_012731	292117	293226	1
Pectobacterium_wasabiae_WPP163	NC_013421	2127115	2128248	1
Dickeya_dadantii_3937	NC_014500	3427117	3428226	1
Yersinia_enterocolitica_subsp_palearctica_Y11	FR729477	1543138	1544229	1
Tolumonas_auensis_DSM_9187	CP001616	1100695	1101822	1
Serratia_proteamaculans_568	CP000826	2496118	2497197	1
Marinomonas_sp_MWYL1	NC_009654	3064136	3065236	1
Marinomonas_sp_MWYL1	NC_009654	667420	668487	1
Yersinia_enterocolitica_subsp_palearctica_Y11	FR729477	379001	380080	1
Pantoea_ananatis_LMG_20103	NC_013956	4539038	4540159	1
Tolumonas_auensis_DSM_9187	CP001616	2790796	2791830	1
Pantoea_vagans_C9-1	NC_014562	1425565	1426626	1
Klebsiella_variicola_At-22	CP001891	4855008	4856081	1
Klebsiella_pneumoniae_NTUH-K2044	NC_012731	558288	559409	1
Dickeya_zeae_Ech1591	NC_012912	2730589	2731716	1
Pantoea_ananatis_LMG_20103	NC_013956	1486024	1487157	1
Erwinia_billingiae_Eb661	FP236843	823953	825035	1
Gluconacetobacter_diazotrophicus_PAI5	NC_011365	967668	968774	1
Dickeya_zeae_Ech1591	NC_012912	1444800	1445909	1
Dickeya_dadantii_3937	NC_014500	2133099	2134232	1
Marinomonas_sp_MWYL1	NC_009654	3970158	3971312	1
Marinomonas_sp_MWYL1	NC_009654	3131974	3133095	1
Tolumonas_auensis_DSM_9187	CP001616	1468051	1469178	1
Tolumonas_auensis_DSM_9187	CP001616	41396	42505	1
Erwinia_billingiae_Eb661	FP236843	4154447	4155517	1
Dickeya_zeae_Ech1591	NC_012912	756020	757120	1
Serratia_proteamaculans_568	CP000826	2770435	2771610	1
Marinomonas_sp_MWYL1	NC_009654	1855327	1856442	1
Dickeya_zeae_Ech1591	NC_012912	3853377	3854462	1
Klebsiella_variicola_At-22	CP001891	4168384	4169493	1
Klebsiella_pneumoniae_NTUH-K2044	NC_012731	1252915	1254024	1
Gluconobacter_oxydans_621H	CP000009	2390896	2391999	1
Dickeya_dadantii_3937	NC_014500	749965	751050	1
Acetobacter_pasteurianus_IFO_3283-01	NC_013209	2411841	2412860	1
Cellvibrio_japonicus_Ueda107	CP000934	4321735	4322799	1
Serratia_proteamaculans_568	CP000826	4032062	4033090	1
Klebsiella_variicola_At-22	CP001891	2013821	2014906	1
Dickeya_dadantii_3937	NC_014500	73593	74717	1
Serratia_proteamaculans_568	CP000826	4372264	4373334	1
Pectobacterium_wasabiae_WPP163	NC_013421	4042797	4043888	1
Pantoea_ananatis_LMG_20103	NC_013956	3165243	3166229	1
Pantoea_ananatis_LMG_20103	NC_013956	3698091	3699158	1
Pectobacterium_wasabiae_WPP163	NC_013421	1442158	1443240	1
Erwinia_billingiae_Eb661	FP236843	1085909	1087000	1
Xanthomonas_campestris_ATCC_33913	NC_003902	2748995	2750146	1
Pectobacterium_wasabiae_WPP163	NC_013421	1483080	1484120	1
Pantoea_vagans_C9-1	NC_014562	3161554	3162627	1
Dickeya_zeae_Ech1591	NC_012912	3690034	3691140	1
Pantoea_ananatis_LMG_20103	NC_013956	4109043	4110116	1
Marinomonas_sp_MWYL1	NC_009654	4884010	4885092	1
Klebsiella_pneumoniae_NTUH-K2044	NC_012731	5165896	5167008	1
Dickeya_dadantii_3937	NC_014500	4042248	4043399	1
Dickeya_dadantii_3937	NC_014500	1018071	1019159	1
Pectobacterium_wasabiae_WPP163	NC_013421	896701	897789	1
Klebsiella_pneumoniae_NTUH-K2044	NC_012731	2853684	2854697	1
Erwinia_billingiae_Eb661	FP236843	2897470	2898570	1
Dickeya_zeae_Ech1591	NC_012912	4651066	4652169	1
Tolumonas_auensis_DSM_9187	CP001616	44902	46011	1
Pectobacterium_wasabiae_WPP163	NC_013421	1045691	1046776	1
Klebsiella_variicola_At-22	CP001891	2025799	2026887	1
Tolumonas_auensis_DSM_9187	CP001616	2145407	2146450	1
Yersinia_enterocolitica_subsp_palearctica_Y11	FR729477	3567297	3568391	1
Tolumonas_auensis_DSM_9187	CP001616	1876159	1877256	1
Serratia_proteamaculans_568	CP000826	2830464	2831576	1
Marinomonas_sp_MWYL1	NC_009654	2272916	2274019	1
Klebsiella_variicola_At-22	CP001891	2486850	2487863	1
Erwinia_billingiae_Eb661	FP236843	4801826	4802908	1
Dickeya_zeae_Ech1591	NC_012912	2405093	2406172	1
Dickeya_dadantii_3937	NC_014500	1812981	1813784	1
Pantoea_vagans_C9-1	NC_014562	2384065	2385048	1
Pectobacterium_wasabiae_WPP163	NC_013421	138967	140040	1
Klebsiella_variicola_At-22	CP001891	2307635	2308705	1
Klebsiella_pneumoniae_NTUH-K2044	NC_012731	3011820	3012890	1
Dickeya_dadantii_3937	NC_014500	1941164	1942198	1
Dickeya_dadantii_3937	NC_014500	2457918	2459000	1
Dickeya_dadantii_3937	NC_014500	174312	175388	1
Dickeya_zeae_Ech1591	NC_012912	2978490	2979293	1
Pantoea_vagans_C9-1	NC_014562	3807683	3808774	1
Pantoea_ananatis_LMG_20103	NC_013956	386052	387155	1
Dickeya_dadantii_3937	NC_014500	4790811	4791920	1
Marinomonas_sp_MWYL1	NC_009654	25594	26622	1
Klebsiella_variicola_At-22	CP001891	319309	320379	1
Klebsiella_pneumoniae_NTUH-K2044	NC_012731	4881512	4882615	1
Dickeya_zeae_Ech1591	NC_012912	4561932	4563008	1
Marinomonas_sp_MWYL1	NC_009654	976569	977642	1
Klebsiella_variicola_At-22	CP001891	1978078	1979172	1
Serratia_proteamaculans_568	CP000826	3127520	3128653	1
Xanthomonas_campestris_ATCC_33913	NC_003902	2518667	2519761	1
Pantoea_ananatis_LMG_20103	NC_013956	1420484	1421431	1
Yersinia_enterocolitica_subsp_palearctica_Y11	FR729477	97479	98528	1
Serratia_proteamaculans_568	CP000826	1580717	1581652	1
Marinomonas_sp_MWYL1	NC_009654	840736	841869	1
Yersinia_enterocolitica_subsp_palearctica_Y11	FR729477	3840522	3841637	1
Dickeya_zeae_Ech1591	NC_012912	2877780	2878814	1
Serratia_proteamaculans_568	CP000826	2789620	2790657	1
Erwinia_billingiae_Eb661	FP236843	3709498	3710478	1
Xanthomonas_campestris_ATCC_33913	NC_003902	214607	215344	1
Serratia_proteamaculans_568	CP000826	266571	267644	1
Parvularcula_bermudensis_HTCC_2503	NC_014414	2776725	2777768	1
Erwinia_billingiae_Eb661	FP236843	4702020	4703090	1
Marinomonas_sp_MWYL1	NC_009654	3963540	3964727	1
Yersinia_enterocolitica_subsp_palearctica_Y11	FR729477	1776888	1777832	1
Klebsiella_variicola_At-22	CP001891	3516680	3517708	1
Klebsiella_pneumoniae_NTUH-K2044	NC_012731	1934591	1935619	1
Pantoea_ananatis_LMG_20103	NC_013956	4177983	4179083	1
Pectobacterium_wasabiae_WPP163	NC_013421	2390088	2391215	1
Marinomonas_sp_MWYL1	NC_009654	500034	500762	1
Pectobacterium_wasabiae_WPP163	NC_013421	1991486	1992286	1
Klebsiella_variicola_At-22	CP001891	847853	848980	1
Klebsiella_pneumoniae_NTUH-K2044	NC_012731	4347482	4348609	1
Erwinia_billingiae_Eb661	FP236843	1569180	1570112	1
Pantoea_vagans_C9-1	NC_014562	1454333	1455469	1
Yersinia_enterocolitica_subsp_palearctica_Y11	FR729477	783669	784796	1
Klebsiella_variicola_At-22	CP001891	3118191	3118934	1
Dickeya_dadantii_3937	NC_014500	2579017	2580144	1
Pectobacterium_wasabiae_WPP163	NC_013421	1245195	1246280	1
Marinomonas_sp_MWYL1	NC_009654	4929700	4930800	1
Marinomonas_sp_MWYL1	NC_009654	2721392	2722192	1
Dickeya_zeae_Ech1591	NC_012912	2249061	2250188	1
Pantoea_ananatis_LMG_20103	NC_013956	2521779	2522531	1
Pantoea_ananatis_LMG_20103	NC_013956	2207598	2208734	1
Pantoea_vagans_C9-1	NC_014562	668479	669426	1
Erwinia_billingiae_Eb661	FP236843	2963214	2963966	1
Pectobacterium_wasabiae_WPP163	NC_013421	3139661	3140383	1
Erwinia_billingiae_Eb661	FP236843	1002605	1003636	1
Serratia_proteamaculans_568	CP000826	4150216	4151247	1
Yersinia_enterocolitica_subsp_palearctica_Y11	FR729477	1757133	1757855	1
Erwinia_billingiae_Eb661	FP236843	2244131	2245270	1
Dickeya_dadantii_3937	NC_014500	4281770	4282588	1
Marinomonas_sp_MWYL1	NC_009654	3192828	3193676	1
Dickeya_dadantii_3937	NC_014500	2120427	2121443	1
Serratia_proteamaculans_568	CP000826	1613399	1614121	1
Pectobacterium_wasabiae_WPP163	NC_013421	3849525	3850556	1
Pantoea_vagans_C9-1	NC_014562	257315	258346	1
Marinomonas_sp_MWYL1	NC_009654	4230249	4231316	1
Dickeya_dadantii_3937	NC_014500	1990238	1990960	1
Klebsiella_variicola_At-22	CP001891	2679911	2680687	1
Pantoea_ananatis_LMG_20103	NC_013956	957513	958610	1
Erwinia_billingiae_Eb661	FP236843	1615278	1616000	1
Dickeya_zeae_Ech1591	NC_012912	2743265	2744281	1
Yersinia_enterocolitica_subsp_palearctica_Y11	FR729477	4323957	4324988	1
Serratia_proteamaculans_568	CP000826	1301787	1302614	1
Dickeya_zeae_Ech1591	NC_012912	980348	981379	1
Acetobacter_pasteurianus_IFO_3283-01	NC_013209	991965	992783	1
Pantoea_vagans_C9-1	NC_014562	692180	692902	1
Erwinia_billingiae_Eb661	FP236843	2330270	2331295	1
Dickeya_zeae_Ech1591	NC_012912	2839832	2840554	1
Dickeya_zeae_Ech1591	NC_012912	465669	466487	1
Dickeya_zeae_Ech1591	NC_012912	1176496	1177560	1
Dickeya_dadantii_3937	NC_014500	3830963	3831994	1
Erwinia_pyrifoliae_Ep196	NC_012214	3112423	3113187	1
Pectobacterium_wasabiae_WPP163	NC_013421	1955685	1956488	1
Dickeya_dadantii_3937	NC_014500	4776996	4777856	1
Dickeya_dadantii_3937	NC_014500	3657024	3658028	1
Klebsiella_variicola_At-22	CP001891	1828713	1829465	1
Klebsiella_pneumoniae_NTUH-K2044	NC_012731	3361777	3362529	1
Erwinia_billingiae_Eb661	FP236843	3126191	3126979	1
Pantoea_vagans_C9-1	NC_014562	1834283	1835035	1
Pantoea_vagans_C9-1	NC_014562	1760397	1761125	1
Erwinia_pyrifoliae_Ep196	NC_012214	1036887	1037918	1
Erwinia_billingiae_Eb661	FP236843	3824637	3825836	1
Klebsiella_variicola_At-22	CP001891	2529674	2530375	1
Klebsiella_pneumoniae_NTUH-K2044	NC_012731	2820547	2821251	1
Cellvibrio_japonicus_Ueda107	CP000934	2593667	2594512	1
Tolumonas_auensis_DSM_9187	CP001616	2166039	2166767	1
Dickeya_zeae_Ech1591	NC_012912	1005251	1006453	1
Yersinia_enterocolitica_subsp_palearctica_Y11	FR729477	1385425	1386180	1
Klebsiella_variicola_At-22	CP001891	1111005	1112207	1
Klebsiella_pneumoniae_NTUH-K2044	NC_012731	4102790	4103992	1
Klebsiella_pneumoniae_NTUH-K2044	NC_012731	3036041	3036814	1
Gluconacetobacter_diazotrophicus_PAI5	NC_011365	983837	984865	1
Tolumonas_auensis_DSM_9187	CP001616	1938864	1939694	1
Pantoea_ananatis_LMG_20103	NC_013956	3355272	3356471	1
Erwinia_billingiae_Eb661	FP236843	4736915	4737619	1
Dickeya_dadantii_3937	NC_014500	3524860	3525579	1
Acetobacter_pasteurianus_IFO_3283-01	NC_013209	1480019	1480933	1
Pantoea_ananatis_LMG_20103	NC_013956	1000552	1001283	1
Klebsiella_variicola_At-22	CP001891	3289474	3290214	1
Gluconacetobacter_diazotrophicus_PAI5	NC_011365	1045691	1046413	1
Dickeya_zeae_Ech1591	NC_012912	1348107	1348832	1
Cellvibrio_japonicus_Ueda107	CP000934	2683113	2683949	1
Klebsiella_variicola_At-22	CP001891	2285205	2285993	1
Tolumonas_auensis_DSM_9187	CP001616	280490	281533	1
Pectobacterium_wasabiae_WPP163	NC_013421	2760461	2761483	1
Erwinia_pyrifoliae_Ep196	NC_012214	1501695	1502489	1
Erwinia_pyrifoliae_Ep196	NC_012214	1060436	1061632	1
Pectobacterium_wasabiae_WPP163	NC_013421	4757527	4758270	1
Pectobacterium_wasabiae_WPP163	NC_013421	3820124	3821326	1
Pantoea_ananatis_LMG_20103	NC_013956	3703170	3703979	1
Klebsiella_variicola_At-22	CP001891	4393147	4394178	1
Klebsiella_pneumoniae_NTUH-K2044	NC_012731	1034003	1035034	1
Dickeya_zeae_Ech1591	NC_012912	2984015	2984806	1
Cellvibrio_japonicus_Ueda107	CP000934	16451	17368	1
Serratia_proteamaculans_568	CP000826	4830501	4831316	1
Pectobacterium_wasabiae_WPP163	NC_013421	4996351	4997445	1
Klebsiella_variicola_At-22	CP001891	2350785	2351615	1
Klebsiella_pneumoniae_NTUH-K2044	NC_012731	2964839	2965669	1
Erwinia_billingiae_Eb661	FP236843	3131934	3132959	1
Dickeya_zeae_Ech1591	NC_012912	55879	56658	1
Dickeya_dadantii_3937	NC_014500	3805411	3806613	1
Cellvibrio_japonicus_Ueda107	CP000934	1097507	1098364	1
Pectobacterium_wasabiae_WPP163	NC_013421	909976	910992	1
Klebsiella_variicola_At-22	CP001891	3060401	3061426	1
Klebsiella_variicola_At-22	CP001891	2393161	2394204	1
Klebsiella_pneumoniae_NTUH-K2044	NC_012731	2681898	2682635	1
Klebsiella_pneumoniae_NTUH-K2044	NC_012731	2341374	2342399	1
Gluconacetobacter_diazotrophicus_PAI5	NC_011365	976743	977519	1
Serratia_proteamaculans_568	CP000826	1523435	1524460	1
Klebsiella_pneumoniae_NTUH-K2044	NC_012731	2824051	2824830	1
Dickeya_dadantii_3937	NC_014500	342422	343147	1
Serratia_proteamaculans_568	CP000826	4122070	4123272	1
Klebsiella_variicola_At-22	CP001891	2660322	2661059	1
Klebsiella_variicola_At-22	CP001891	2516378	2517157	1
Klebsiella_variicola_At-22	CP001891	1519016	1519756	1
Tolumonas_auensis_DSM_9187	CP001616	3184438	3185241	1
Klebsiella_oxytoca_M5al	EU884423	19855	20595	1
Erwinia_billingiae_Eb661	FP236843	4109952	4110701	1
Erwinia_billingiae_Eb661	FP236843	3044028	3044855	1
Pectobacterium_wasabiae_WPP163	NC_013421	1136686	1137435	1
Pectobacterium_wasabiae_WPP163	NC_013421	316438	317163	1
Dickeya_zeae_Ech1591	NC_012912	4313341	4314066	1
Yersinia_enterocolitica_subsp_palearctica_Y11	FR729477	4347367	4348566	1
Xanthomonas_campestris_ATCC_33913	NC_003902	4329587	4330594	1
Serratia_proteamaculans_568	CP000826	3235128	3235880	1
Erwinia_billingiae_Eb661	FP236843	1032227	1032940	1
Dickeya_dadantii_3937	NC_014500	1808702	1809493	1
Pantoea_ananatis_LMG_20103	NC_013956	4523682	4524485	1
Serratia_proteamaculans_568	CP000826	1912542	1913315	1
Tolumonas_auensis_DSM_9187	CP001616	3216996	3217784	1
Pectobacterium_wasabiae_WPP163	NC_013421	2701387	2702211	1
Erwinia_billingiae_Eb661	FP236843	2361011	2361805	1
Dickeya_zeae_Ech1591	NC_012912	2722969	2723718	1
Pectobacterium_wasabiae_WPP163	NC_013421	3253601	3254275	1
Klebsiella_variicola_At-22	CP001891	523004	523816	1
Gluconacetobacter_diazotrophicus_PAI5	NC_011365	2964982	2965707	1
Pantoea_vagans_C9-1	NC_014562	282405	283136	1
Pectobacterium_wasabiae_WPP163	NC_013421	1676357	1677151	1
Pantoea_vagans_C9-1	NC_014562	109635	110336	1
Erwinia_pyrifoliae_Ep196	NC_012214	3008249	3008962	1
Dickeya_dadantii_3937	NC_014500	2142405	2143133	1
Serratia_proteamaculans_568	CP000826	3199173	3199961	1
Pectobacterium_wasabiae_WPP163	NC_013421	3426763	3427488	1
Acidithiobacillus_ferrooxidans_ATCC_53993	NC_011206	318611	319435	1
Acetobacter_pasteurianus_IFO_3283-01	NC_013209	1298432	1299787	1
Pantoea_ananatis_LMG_20103	NC_013956	1493759	1494535	1
Erwinia_billingiae_Eb661	FP236843	4147415	4148155	1
Cellvibrio_japonicus_Ueda107	CP000934	3195398	3196171	1
Klebsiella_variicola_At-22	CP001891	2787626	2788417	1
Klebsiella_pneumoniae_NTUH-K2044	NC_012731	4679193	4680005	1
Pantoea_vagans_C9-1	NC_014562	1156155	1156943	1
Pantoea_ananatis_LMG_20103	NC_013956	1860397	1861185	1
Erwinia_pyrifoliae_Ep196	NC_012214	407582	408394	1
Teredinibacter_turnerae_T7901	CP001614	1146527	1148347	1
Serratia_proteamaculans_568	CP000826	1034354	1035097	1
Pectobacterium_wasabiae_WPP163	NC_013421	2937191	2937982	1
Gluconobacter_oxydans_621H	CP000009	1018697	1019500	1
Erwinia_pyrifoliae_Ep196	NC_012214	3698702	3699469	1
Pectobacterium_wasabiae_WPP163	NC_013421	4609481	4610266	1
Pantoea_vagans_C9-1	NC_014562	3071235	3072002	1
Pectobacterium_wasabiae_WPP163	NC_013421	2135458	2136207	1
Pantoea_ananatis_LMG_20103	NC_013956	507024	507845	1
Dickeya_zeae_Ech1591	NC_012912	1641902	1642696	1
Dickeya_dadantii_3937	NC_014500	3223896	3224690	1
Yersinia_enterocolitica_subsp_palearctica_Y11	FR729477	3076929	3077945	1
Pantoea_vagans_C9-1	NC_014562	737679	738407	1
Klebsiella_pneumoniae_NTUH-K2044	NC_012731	2716014	2716742	1
Pectobacterium_wasabiae_WPP163	NC_013421	321300	322112	1
Klebsiella_variicola_At-22	CP001891	3644571	3645299	1
Klebsiella_variicola_At-22	CP001891	2612986	2613714	1
Klebsiella_variicola_At-22	CP001891	2081056	2081844	1
Klebsiella_pneumoniae_NTUH-K2044	NC_012731	3167308	3168096	1
Klebsiella_pneumoniae_NTUH-K2044	NC_012731	1800955	1801683	1
Dickeya_dadantii_3937	NC_014500	1631993	1633378	1
Yersinia_enterocolitica_subsp_palearctica_Y11	FR729477	2778625	2779386	1
Marinomonas_sp_MWYL1	NC_009654	4622583	4623326	1
Erwinia_billingiae_Eb661	FP236843	1424301	1425026	1
Dickeya_dadantii_3937	NC_014500	284244	285005	1
Serratia_proteamaculans_568	CP000826	1810586	1811314	1
Pectobacterium_wasabiae_WPP163	NC_013421	32482	33282	1
Pantoea_vagans_C9-1	NC_014562	5966	6718	1
Pantoea_ananatis_LMG_20103	NC_013956	1560904	1561692	1
Pantoea_ananatis_LMG_20103	NC_013956	1290916	1291641	1
Dickeya_zeae_Ech1591	NC_012912	4359409	4360170	1
Yersinia_enterocolitica_subsp_palearctica_Y11	FR729477	2682038	2682763	1
Tolumonas_auensis_DSM_9187	CP001616	755670	756365	1
Serratia_proteamaculans_568	CP000826	817342	818046	1
Klebsiella_variicola_At-22	CP001891	518417	519142	1
Pectobacterium_wasabiae_WPP163	NC_013421	263184	263945	1
Pantoea_vagans_C9-1	NC_014562	528056	528781	1
Yersinia_enterocolitica_subsp_palearctica_Y11	FR729477	2202920	2203654	1
Pantoea_vagans_C9-1	NC_014562	3873495	3874310	1
Pectobacterium_wasabiae_WPP163	NC_013421	3810928	3811671	1
Pantoea_ananatis_LMG_20103	NC_013956	677055	678476	1
Dickeya_zeae_Ech1591	NC_012912	97467	98174	1
Yersinia_enterocolitica_subsp_palearctica_Y11	FR729477	387453	388232	1
Serratia_proteamaculans_568	CP000826	894113	894970	1
Pantoea_vagans_C9-1	NC_014562	3868881	3869606	1
Marinomonas_sp_MWYL1	NC_009654	3054486	3055277	1
Marinomonas_sp_MWYL1	NC_009654	2724408	2725133	1
Klebsiella_pneumoniae_NTUH-K2044	NC_012731	4683867	4684592	1
Klebsiella_pneumoniae_NTUH-K2044	NC_012731	861161	861862	1
Gluconacetobacter_diazotrophicus_PAI5	NC_011365	3880108	3881469	1
Dickeya_zeae_Ech1591	NC_012912	4308531	4309340	1
Dickeya_dadantii_3937	NC_014500	3789682	3790413	1
Erwinia_pyrifoliae_Ep196	NC_012214	2753764	2754489	1
Erwinia_billingiae_Eb661	FP236843	4496491	4497303	1
Erwinia_billingiae_Eb661	FP236843	1729161	1729949	1
Yersinia_enterocolitica_subsp_palearctica_Y11	FR729477	1941429	1942154	1
Erwinia_billingiae_Eb661	FP236843	1662939	1663667	1
Dickeya_zeae_Ech1591	NC_012912	3368061	3368786	1
Dickeya_dadantii_3937	NC_014500	1392583	1393308	1
Teredinibacter_turnerae_T7901	CP001614	1592528	1593601	1
Serratia_proteamaculans_568	CP000826	4835266	4835991	1
Pantoea_ananatis_LMG_20103	NC_013956	502422	503147	1
Marinomonas_sp_MWYL1	NC_009654	4995973	4996752	1
Klebsiella_variicola_At-22	CP001891	1802609	1803370	1
Erwinia_billingiae_Eb661	FP236843	640600	641379	1
Dickeya_zeae_Ech1591	NC_012912	1020460	1021191	1
Pantoea_ananatis_LMG_20103	NC_013956	4033090	4033923	1
Erwinia_billingiae_Eb661	FP236843	4359140	4359901	1
Dickeya_dadantii_3937	NC_014500	347162	347971	1
Acetobacter_pasteurianus_IFO_3283-01	NC_013209	2382935	2383918	1
Xanthomonas_campestris_ATCC_33913	NC_003902	5025182	5025976	1
Pantoea_ananatis_LMG_20103	NC_013956	806915	807616	1
Dickeya_zeae_Ech1591	NC_012912	663118	663810	1
Dickeya_dadantii_3937	NC_014500	4148200	4148892	1
Dickeya_dadantii_3937	NC_014500	4733972	4734679	1
Yersinia_enterocolitica_subsp_palearctica_Y11	FR729477	2677127	2677930	1
Marinomonas_sp_MWYL1	NC_009654	5008303	5009304	1
Erwinia_billingiae_Eb661	FP236843	4610803	4611570	1
Tolumonas_auensis_DSM_9187	CP001616	334815	335900	1
Klebsiella_variicola_At-22	CP001891	4565096	4565797	1
Klebsiella_variicola_At-22	CP001891	4285453	4286220	1
Klebsiella_pneumoniae_NTUH-K2044	NC_012731	4068927	4070447	1
Klebsiella_pneumoniae_NTUH-K2044	NC_012731	1136877	1137644	1
Gluconacetobacter_diazotrophicus_PAI5	NC_011365	2061974	2062765	1
Acidithiobacillus_ferrooxidans_ATCC_53993	NC_011206	757891	758742	1
Tolumonas_auensis_DSM_9187	CP001616	3220541	3221266	1
Teredinibacter_turnerae_T7901	CP001614	3856389	3857183	1
Erwinia_pyrifoliae_Ep196	NC_012214	2558265	2558993	1
Dickeya_dadantii_3937	NC_014500	3443288	3444073	1
Yersinia_enterocolitica_subsp_palearctica_Y11	FR729477	3388818	3389585	1
Pantoea_vagans_C9-1	NC_014562	805771	806559	1
Erwinia_pyrifoliae_Ep196	NC_012214	402967	403692	1
Acetobacter_pasteurianus_IFO_3283-01	NC_013209	1622596	1623576	1
Acetobacter_pasteurianus_IFO_3283-01	NC_013209	717675	718463	1
Erwinia_billingiae_Eb661	FP236843	4501192	4501917	1
Erwinia_billingiae_Eb661	FP236843	4345542	4346315	1
Serratia_proteamaculans_568	CP000826	5039785	5040552	1
Pantoea_vagans_C9-1	NC_014562	1997303	1998064	1
Erwinia_pyrifoliae_Ep196	NC_012214	327592	328341	1
Acidithiobacillus_ferrooxidans_ATCC_53993	NC_011206	1827872	1828885	1
Pantoea_ananatis_LMG_20103	NC_013956	2686047	2687711	1
Pantoea_ananatis_LMG_20103	NC_013956	1372483	1373541	1
Acetobacter_pasteurianus_IFO_3283-01	NC_013209	1448328	1449074	1
Yersinia_enterocolitica_subsp_palearctica_Y11	FR729477	1737000	1737659	1
Teredinibacter_turnerae_T7901	CP001614	4215490	4216215	1
Erwinia_billingiae_Eb661	FP236843	4993763	4995286	1
Dickeya_zeae_Ech1591	NC_012912	3831835	3832641	1
Acetobacter_pasteurianus_IFO_3283-01	NC_013209	1341010	1341801	1
Pantoea_vagans_C9-1	NC_014562	3021659	3022420	1
Klebsiella_pneumoniae_NTUH-K2044	NC_012731	2785595	2787229	1
Erwinia_billingiae_Eb661	FP236843	4560418	4561167	1
Erwinia_pyrifoliae_Ep196	NC_012214	839696	840364	1
Dickeya_dadantii_3937	NC_014500	774477	775283	1
Pantoea_vagans_C9-1	NC_014562	2503021	2503698	1
Marinomonas_sp_MWYL1	NC_009654	2748552	2749187	1
Marinomonas_sp_MWYL1	NC_009654	1075573	1076712	1
Klebsiella_variicola_At-22	CP001891	2554911	2556527	1
Dickeya_dadantii_3937	NC_014500	2934984	2935811	1
Pectobacterium_wasabiae_WPP163	NC_013421	4207534	4208238	1
Marinomonas_sp_MWYL1	NC_009654	2619554	2620327	1
Cellvibrio_japonicus_Ueda107	CP000934	54270	55001	1
Xanthomonas_campestris_ATCC_33913	NC_003902	3307112	3307831	1
Teredinibacter_turnerae_T7901	CP001614	4703449	4704138	1
Marinomonas_sp_MWYL1	NC_009654	493386	494906	1
Gluconobacter_oxydans_621H	CP000009	2695202	2696515	1
Erwinia_pyrifoliae_Ep196	NC_012214	2494982	2495770	1
Acidithiobacillus_ferrooxidans_ATCC_53993	NC_011206	194997	195698	1
Dickeya_zeae_Ech1591	NC_012912	1912429	1913232	1
Cellvibrio_japonicus_Ueda107	CP000934	1127519	1128208	1
Yersinia_enterocolitica_subsp_palearctica_Y11	FR729477	4040247	4040948	1
Tolumonas_auensis_DSM_9187	CP001616	2742922	2744673	1
Serratia_proteamaculans_568	CP000826	1434513	1435580	1
Marinomonas_sp_MWYL1	NC_009654	2338613	2339299	1
Cellvibrio_japonicus_Ueda107	CP000934	2038381	2039082	1
Pectobacterium_wasabiae_WPP163	NC_013421	4446977	4447786	1
Pantoea_ananatis_LMG_20103	NC_013956	3345791	3346525	1
Marinomonas_sp_MWYL1	NC_009654	3481512	3483353	1
Marinomonas_sp_MWYL1	NC_009654	438594	439682	1
Marinomonas_sp_MWYL1	NC_009654	437437	438591	1
Tolumonas_auensis_DSM_9187	CP001616	1481554	1482348	1
Klebsiella_variicola_At-22	CP001891	3396011	3396712	1
Klebsiella_pneumoniae_NTUH-K2044	NC_012731	2053440	2054141	1
Klebsiella_variicola_At-22	CP001891	3558544	3559317	1
Klebsiella_pneumoniae_NTUH-K2044	NC_012731	1892936	1893709	1
Erwinia_pyrifoliae_Ep196	NC_012214	2802829	2804415	1
Klebsiella_pneumoniae_NTUH-K2044	NC_012731	1447361	1448371	1
Acidithiobacillus_ferrooxidans_ATCC_53993	NC_011206	2820792	2821721	1
Xanthomonas_campestris_ATCC_33913	NC_003902	3802503	3803117	1
Pantoea_ananatis_LMG_20103	NC_013956	3985200	3985958	1
Pantoea_vagans_C9-1	NC_014562	1969131	1970795	1
Klebsiella_variicola_At-22	CP001891	3782355	3783413	1
Erwinia_pyrifoliae_Ep196	NC_012214	2664793	2665851	1
Klebsiella_variicola_At-22	CP001891	4004069	4005079	1
Yersinia_enterocolitica_subsp_palearctica_Y11	FR729477	3210650	3211630	1
Tolumonas_auensis_DSM_9187	CP001616	1359237	1359926	1
Pantoea_vagans_C9-1	NC_014562	608524	609582	1
Erwinia_billingiae_Eb661	FP236843	1508838	1509917	1
Klebsiella_pneumoniae_NTUH-K2044	NC_012731	1663022	1664080	1
Xanthomonas_campestris_ATCC_33913	NC_003902	758113	758943	1
Pectobacterium_wasabiae_WPP163	NC_013421	3339750	3340808	1
Parvularcula_bermudensis_HTCC_2503	NC_014414	1281011	1281733	1
Erwinia_pyrifoliae_Ep196	NC_012214	4006194	4006964	1
Xanthomonas_campestris_ATCC_33913	NC_003902	4486664	4487350	1
Pectobacterium_wasabiae_WPP163	NC_013421	58877	59857	1
Parvularcula_bermudensis_HTCC_2503	NC_014414	2643320	2644042	1
Pantoea_ananatis_LMG_20103	NC_013956	36417	37190	1
Marinomonas_sp_MWYL1	NC_009654	2485078	2485761	1
Marinomonas_sp_MWYL1	NC_009654	1249388	1250155	1
Gluconacetobacter_diazotrophicus_PAI5	NC_011365	2172209	2173054	1
Gluconacetobacter_diazotrophicus_PAI5	NC_011365	1757188	1757952	1
Erwinia_billingiae_Eb661	FP236843	5004847	5005851	1
Pantoea_vagans_C9-1	NC_014562	1377819	1378571	1
Cellvibrio_japonicus_Ueda107	CP000934	737594	738361	1
Teredinibacter_turnerae_T7901	CP001614	5127750	5128430	1
Tolumonas_auensis_DSM_9187	CP001616	1073939	1074583	1
Serratia_proteamaculans_568	CP000826	3205702	3206373	1
Dickeya_zeae_Ech1591	NC_012912	3796298	3797863	1
Serratia_proteamaculans_568	CP000826	3550123	3550911	1
Pantoea_vagans_C9-1	NC_014562	1603188	1604189	1
Klebsiella_pneumoniae_NTUH-K2044	NC_012731	4985495	4986478	1
Gluconobacter_oxydans_621H	CP000009	2014167	2014922	1
Klebsiella_variicola_At-22	CP001891	3124681	3125472	1
Klebsiella_variicola_At-22	CP001891	215388	216371	1
Erwinia_pyrifoliae_Ep196	NC_012214	2340933	2341637	1
Acidithiobacillus_ferrooxidans_ATCC_53993	NC_011206	95962	96654	1
Serratia_proteamaculans_568	CP000826	14554	15330	1
Gluconobacter_oxydans_621H	CP000009	765610	766416	1
Dickeya_zeae_Ech1591	NC_012912	3127340	3128101	1
Klebsiella_pneumoniae_NTUH-K2044	NC_012731	3673653	3675287	1
Dickeya_zeae_Ech1591	NC_012912	4232632	4234227	1
Dickeya_dadantii_3937	NC_014500	1550420	1551550	1
Cellvibrio_japonicus_Ueda107	CP000934	4192779	4193447	1
Acidithiobacillus_ferrooxidans_ATCC_53993	NC_011206	2618514	2619239	1
Acetobacter_pasteurianus_IFO_3283-01	NC_013209	180686	181402	1
Yersinia_enterocolitica_subsp_palearctica_Y11	FR729477	1828851	1829915	1
Yersinia_enterocolitica_subsp_palearctica_Y11	FR729477	593843	594547	1
Xanthomonas_campestris_ATCC_33913	NC_003902	931745	932584	1
Pantoea_ananatis_LMG_20103	NC_013956	2326351	2327352	1
Dickeya_zeae_Ech1591	NC_012912	1425749	1426531	1
Yersinia_enterocolitica_subsp_palearctica_Y11	FR729477	3062895	3063671	1
Pectobacterium_wasabiae_WPP163	NC_013421	3046420	3047127	1
Pantoea_vagans_C9-1	NC_014562	3454820	3455593	1
Klebsiella_variicola_At-22	CP001891	177773	179314	1
Gluconacetobacter_diazotrophicus_PAI5	NC_011365	3118796	3119767	1
Gluconacetobacter_diazotrophicus_PAI5	NC_011365	1716047	1717858	1
Gluconacetobacter_diazotrophicus_PAI5	NC_011365	378601	379392	1
Erwinia_billingiae_Eb661	FP236843	907038	907796	1
Dickeya_zeae_Ech1591	NC_012912	4756465	4757241	1
Dickeya_dadantii_3937	NC_014500	4884539	4885315	1
Acetobacter_pasteurianus_IFO_3283-01	NC_013209	701231	702052	1
Pantoea_vagans_C9-1	NC_014562	971618	972322	1
Pantoea_ananatis_LMG_20103	NC_013956	1693842	1694615	1
Klebsiella_pneumoniae_NTUH-K2044	NC_012731	3575122	3575895	1
Erwinia_billingiae_Eb661	FP236843	2323700	2325325	1
Dickeya_dadantii_3937	NC_014500	424244	425851	1
Xanthomonas_campestris_ATCC_33913	NC_003902	4641658	4642347	1
Serratia_proteamaculans_568	CP000826	2969376	2970377	1
Serratia_proteamaculans_568	CP000826	152163	153143	1
Marinomonas_sp_MWYL1	NC_009654	4306613	4307446	1
Klebsiella_variicola_At-22	CP001891	1633493	1634266	1
Gluconacetobacter_diazotrophicus_PAI5	NC_011365	2863266	2863949	1
Erwinia_billingiae_Eb661	FP236843	3154872	3156536	1
Dickeya_dadantii_3937	NC_014500	1826709	1828490	1
Dickeya_dadantii_3937	NC_014500	1549443	1550462	1
Pectobacterium_wasabiae_WPP163	NC_013421	4887675	4889372	1
Pectobacterium_wasabiae_WPP163	NC_013421	1950543	1951397	1
Erwinia_pyrifoliae_Ep196	NC_012214	2971656	2972321	1
Erwinia_billingiae_Eb661	FP236843	5075914	5076684	1
Dickeya_dadantii_3937	NC_014500	1066217	1066942	1
Serratia_proteamaculans_568	CP000826	3523778	3524653	1
Pectobacterium_wasabiae_WPP163	NC_013421	5030733	5031506	1
Pectobacterium_wasabiae_WPP163	NC_013421	3261458	3263005	1
Pantoea_vagans_C9-1	NC_014562	687854	688648	1
Marinomonas_sp_MWYL1	NC_009654	1110735	1111520	1
Erwinia_billingiae_Eb661	FP236843	4893091	4894077	1
Marinomonas_sp_MWYL1	NC_009654	4307446	4308444	1
Klebsiella_variicola_At-22	CP001891	4005069	4006106	1
Gluconacetobacter_diazotrophicus_PAI5	NC_011365	3582481	3583278	1
Gluconacetobacter_diazotrophicus_PAI5	NC_011365	2954853	2955650	1
Gluconacetobacter_diazotrophicus_PAI5	NC_011365	2142306	2143082	1
Dickeya_zeae_Ech1591	NC_012912	4620181	4621161	1
Tolumonas_auensis_DSM_9187	CP001616	2247190	2248008	1
Marinomonas_sp_MWYL1	NC_009654	127652	128620	1
Klebsiella_variicola_At-22	CP001891	3231384	3232016	1
Klebsiella_variicola_At-22	CP001891	1535979	1537568	1
Dickeya_dadantii_3937	NC_014500	2342800	2343804	1
Dickeya_dadantii_3937	NC_014500	1697516	1698373	1
Dickeya_dadantii_3937	NC_014500	820434	821981	1
Acetobacter_pasteurianus_IFO_3283-01	NC_013209	2324791	2325603	1
Marinomonas_sp_MWYL1	NC_009654	2045931	2046692	1
Klebsiella_variicola_At-22	CP001891	5444890	5445663	1
Klebsiella_pneumoniae_NTUH-K2044	NC_012731	5230039	5230812	1
Gluconacetobacter_diazotrophicus_PAI5	NC_011365	1997566	1998675	1
Gluconacetobacter_diazotrophicus_PAI5	NC_011365	1500489	1501247	1
Erwinia_billingiae_Eb661	FP236843	3191462	3192178	1
Erwinia_billingiae_Eb661	FP236843	2702546	2703547	1
Erwinia_billingiae_Eb661	FP236843	1608574	1609356	1
Dickeya_dadantii_3937	NC_014500	3450067	3450849	1
Dickeya_dadantii_3937	NC_014500	112880	113860	1
Klebsiella_pneumoniae_NTUH-K2044	NC_012731	5023873	5025414	1
Klebsiella_pneumoniae_NTUH-K2044	NC_012731	1446334	1447371	1
Erwinia_billingiae_Eb661	FP236843	1097466	1098131	1
Yersinia_enterocolitica_subsp_palearctica_Y11	FR729477	309214	310806	1
Yersinia_enterocolitica_subsp_palearctica_Y11	FR729477	110085	110891	1
Xanthomonas_campestris_ATCC_33913	NC_003902	937230	937832	1
Pantoea_ananatis_LMG_20103	NC_013956	136361	137347	1
Marinomonas_sp_MWYL1	NC_009654	3912877	3913623	1
Gluconobacter_oxydans_621H	CP000009	706960	707892	1
Erwinia_billingiae_Eb661	FP236843	1881649	1882353	1
Erwinia_billingiae_Eb661	FP236843	953340	954134	1
Dickeya_dadantii_3937	NC_014500	4805996	4807636	1
Acetobacter_pasteurianus_IFO_3283-01	NC_013209	1758584	1759306	1
Teredinibacter_turnerae_T7901	CP001614	3536007	3536759	1
Gluconobacter_oxydans_621H	CP000009	1537737	1538897	1
Erwinia_pyrifoliae_Ep196	NC_012214	3928693	3929679	1
Erwinia_pyrifoliae_Ep196	NC_012214	3927702	3928703	1
Dickeya_zeae_Ech1591	NC_012912	2516046	2517050	1
Dickeya_dadantii_3937	NC_014500	3565275	3566066	1
Acidithiobacillus_ferrooxidans_ATCC_53993	NC_011206	2447905	2449683	1
Tolumonas_auensis_DSM_9187	CP001616	1483509	1484183	1
Pantoea_ananatis_LMG_20103	NC_013956	2878526	2880130	1
Marinomonas_sp_MWYL1	NC_009654	1049515	1050222	1
Erwinia_billingiae_Eb661	FP236843	3365632	3367215	1
Erwinia_billingiae_Eb661	FP236843	1280106	1280792	1
Dickeya_zeae_Ech1591	NC_012912	4619177	4620184	1
Tolumonas_auensis_DSM_9187	CP001616	3300243	3300923	1
Tolumonas_auensis_DSM_9187	CP001616	2453634	2454317	1
Tolumonas_auensis_DSM_9187	CP001616	891328	892245	1
Tolumonas_auensis_DSM_9187	CP001616	150643	151407	1
Teredinibacter_turnerae_T7901	CP001614	2417717	2418451	1
Pantoea_vagans_C9-1	NC_014562	3542413	3543399	1
Marinomonas_sp_MWYL1	NC_009654	1900593	1901603	1
Klebsiella_pneumoniae_NTUH-K2044	NC_012731	1382519	1383316	1
Gluconacetobacter_diazotrophicus_PAI5	NC_011365	3659774	3660487	1
Erwinia_billingiae_Eb661	FP236843	3049514	3050263	1
Dickeya_zeae_Ech1591	NC_012912	4113032	4114006	1
Dickeya_zeae_Ech1591	NC_012912	1270662	1271453	1
Dickeya_dadantii_3937	NC_014500	496320	497399	1
Cellvibrio_japonicus_Ueda107	CP000934	1800312	1801259	1
Cellvibrio_japonicus_Ueda107	CP000934	1444359	1445054	1
Acidithiobacillus_ferrooxidans_ATCC_53993	NC_011206	1127166	1127933	1
Yersinia_enterocolitica_subsp_palearctica_Y11	FR729477	3859875	3860591	1
Yersinia_enterocolitica_subsp_palearctica_Y11	FR729477	3442227	3443717	1
Yersinia_enterocolitica_subsp_palearctica_Y11	FR729477	725643	726356	1
Tolumonas_auensis_DSM_9187	CP001616	151418	152125	1
Pectobacterium_wasabiae_WPP163	NC_013421	117405	118106	1
Pectobacterium_wasabiae_WPP163	NC_013421	59854	60864	1
Dickeya_zeae_Ech1591	NC_012912	4501687	4502388	1
Dickeya_dadantii_3937	NC_014500	4689448	4690188	1
Dickeya_dadantii_3937	NC_014500	1958236	1959108	1
Dickeya_dadantii_3937	NC_014500	113857	114864	1
Acidithiobacillus_ferrooxidans_ATCC_53993	NC_011206	601699	602394	1
Yersinia_enterocolitica_subsp_palearctica_Y11	FR729477	1116537	1117538	1
Tolumonas_auensis_DSM_9187	CP001616	953497	954177	1
Teredinibacter_turnerae_T7901	CP001614	4447760	4448686	1
Pectobacterium_wasabiae_WPP163	NC_013421	2481654	2482682	1
Pectobacterium_wasabiae_WPP163	NC_013421	2074482	2076074	1
Klebsiella_variicola_At-22	CP001891	3153964	3154758	1
Gluconacetobacter_diazotrophicus_PAI5	NC_011365	1369694	1370488	1
Erwinia_pyrifoliae_Ep196	NC_012214	1527131	1528714	1
Dickeya_zeae_Ech1591	NC_012912	2060748	2061431	1
Acidithiobacillus_ferrooxidans_ATCC_53993	NC_011206	2577464	2578531	1
Acetobacter_pasteurianus_IFO_3283-01	NC_013209	445106	445867	1
Tolumonas_auensis_DSM_9187	CP001616	2321412	2323031	1
Serratia_proteamaculans_568	CP000826	1881125	1882873	1
Pantoea_ananatis_LMG_20103	NC_013956	1444225	1445016	1
Marinomonas_sp_MWYL1	NC_009654	4911114	4911785	1
Klebsiella_variicola_At-22	CP001891	4059788	4060585	1
Dickeya_zeae_Ech1591	NC_012912	1879660	1880367	1
Yersinia_enterocolitica_subsp_palearctica_Y11	FR729477	351093	351881	1
Xanthomonas_campestris_ATCC_33913	NC_003902	2511001	2511684	1
Tolumonas_auensis_DSM_9187	CP001616	1794548	1795243	1
Pectobacterium_wasabiae_WPP163	NC_013421	1353595	1354395	1
Parvularcula_bermudensis_HTCC_2503	NC_014414	94265	95083	1
Pantoea_vagans_C9-1	NC_014562	209928	210722	1
Klebsiella_pneumoniae_NTUH-K2044	NC_012731	370650	371438	1
Dickeya_zeae_Ech1591	NC_012912	2789460	2791052	1
Dickeya_zeae_Ech1591	NC_012912	33343	35019	1
Dickeya_dadantii_3937	NC_014500	2061010	2062602	1
Dickeya_dadantii_3937	NC_014500	1718498	1719310	1
Xanthomonas_campestris_ATCC_33913	NC_003902	4424944	4425684	1
Serratia_proteamaculans_568	CP000826	2192994	2193698	1
Marinomonas_sp_MWYL1	NC_009654	4644271	4645809	1
Klebsiella_variicola_At-22	CP001891	216368	217381	1
Klebsiella_pneumoniae_NTUH-K2044	NC_012731	4984485	4985498	1
Erwinia_billingiae_Eb661	FP236843	3342245	3343030	1
Cellvibrio_japonicus_Ueda107	CP000934	2374082	2375695	1
Yersinia_enterocolitica_subsp_palearctica_Y11	FR729477	4144354	4145148	1
Serratia_proteamaculans_568	CP000826	3905184	3905996	1
Serratia_proteamaculans_568	CP000826	3437919	3438674	1
Klebsiella_variicola_At-22	CP001891	4914670	4916172	1
Klebsiella_pneumoniae_NTUH-K2044	NC_012731	492117	493619	1
Dickeya_zeae_Ech1591	NC_012912	4580022	4580723	1
Dickeya_zeae_Ech1591	NC_012912	2869068	2870819	1
Dickeya_dadantii_3937	NC_014500	2962513	2963220	1
Cellvibrio_japonicus_Ueda107	CP000934	4151820	4152554	1
Acidithiobacillus_ferrooxidans_ATCC_53993	NC_011206	2343595	2344266	1
Pectobacterium_wasabiae_WPP163	NC_013421	24602	26407	1
Gluconobacter_oxydans_621H	CP000009	92094	92789	1
Erwinia_pyrifoliae_Ep196	NC_012214	1885783	1886784	1
Dickeya_dadantii_3937	NC_014500	156244	156945	1
Cellvibrio_japonicus_Ueda107	CP000934	1876705	1877388	1
Cellvibrio_japonicus_Ueda107	CP000934	336073	336750	1
Yersinia_enterocolitica_subsp_palearctica_Y11	FR729477	3555859	3556626	1
Klebsiella_variicola_At-22	CP001891	4479535	4480461	1
Erwinia_billingiae_Eb661	FP236843	4822930	4823670	1
Dickeya_zeae_Ech1591	NC_012912	3047745	3048605	1
Dickeya_dadantii_3937	NC_014500	1949001	1950752	1
Acetobacter_pasteurianus_IFO_3283-01	NC_013209	2640622	2641407	1
Yersinia_enterocolitica_subsp_palearctica_Y11	FR729477	3556671	3557372	1
Tolumonas_auensis_DSM_9187	CP001616	942807	943592	1
Pantoea_vagans_C9-1	NC_014562	192072	193001	1
Cellvibrio_japonicus_Ueda107	CP000934	2584294	2585916	1
Acetobacter_pasteurianus_IFO_3283-01	NC_013209	2686018	2686848	1
Teredinibacter_turnerae_T7901	CP001614	269109	269786	1
Serratia_proteamaculans_568	CP000826	1536792	1537625	1
Pantoea_ananatis_LMG_20103	NC_013956	4161600	4162583	1
Klebsiella_variicola_At-22	CP001891	5046917	5047675	1
Erwinia_billingiae_Eb661	FP236843	4892097	4893101	1
Erwinia_billingiae_Eb661	FP236843	3075010	3075843	1
Dickeya_zeae_Ech1591	NC_012912	1405103	1405918	1
Dickeya_zeae_Ech1591	NC_012912	1180213	1181136	1
Dickeya_dadantii_3937	NC_014500	1342249	1342935	1
Teredinibacter_turnerae_T7901	CP001614	2183459	2185066	1
Serratia_proteamaculans_568	CP000826	261280	261981	1
Pantoea_vagans_C9-1	NC_014562	1048250	1049764	1
Klebsiella_pneumoniae_NTUH-K2044	NC_012731	946568	947494	1
Erwinia_pyrifoliae_Ep196	NC_012214	3787314	3788027	1
Dickeya_zeae_Ech1591	NC_012912	3054003	3054824	1
Dickeya_dadantii_3937	NC_014500	3741615	3743294	1
Yersinia_enterocolitica_subsp_palearctica_Y11	FR729477	3211627	3212649	1
Xanthomonas_campestris_ATCC_33913	NC_003902	4358927	4359871	1
Pectobacterium_wasabiae_WPP163	NC_013421	116629	117399	1
Pantoea_vagans_C9-1	NC_014562	4014625	4016838	1
Pantoea_ananatis_LMG_20103	NC_013956	739685	740383	1
Pantoea_ananatis_LMG_20103	NC_013956	137319	138365	1
Erwinia_pyrifoliae_Ep196	NC_012214	1547604	1548386	1
Dickeya_zeae_Ech1591	NC_012912	3417675	3418361	1
Dickeya_dadantii_3937	NC_014500	1646854	1647612	1
Acidithiobacillus_ferrooxidans_ATCC_53993	NC_011206	2576457	2577467	1
Xanthomonas_campestris_ATCC_33913	NC_003902	1648500	1650425	1
Teredinibacter_turnerae_T7901	CP001614	4636169	4636864	1
Serratia_proteamaculans_568	CP000826	1688874	1690751	1
Pectobacterium_wasabiae_WPP163	NC_013421	4818357	4820228	1
Pectobacterium_wasabiae_WPP163	NC_013421	1460725	1461540	1
Parvularcula_bermudensis_HTCC_2503	NC_014414	570431	572278	1
Pantoea_vagans_C9-1	NC_014562	2170008	2171612	1
Pantoea_ananatis_LMG_20103	NC_013956	3308944	3309702	1
Klebsiella_variicola_At-22	CP001891	2825136	2825834	1
Klebsiella_pneumoniae_NTUH-K2044	NC_012731	2541636	2542334	1
Erwinia_billingiae_Eb661	FP236843	2051975	2054266	1
Dickeya_zeae_Ech1591	NC_012912	4507507	4508247	1
Dickeya_zeae_Ech1591	NC_012912	2964572	2966359	1
Dickeya_dadantii_3937	NC_014500	3717368	3718870	1
Acidithiobacillus_ferrooxidans_ATCC_53993	NC_011206	766018	766734	1
Acetobacter_pasteurianus_IFO_3283-01	NC_013209	2459731	2460537	1
Yersinia_enterocolitica_subsp_palearctica_Y11	FR729477	3848020	3848826	1
Yersinia_enterocolitica_subsp_palearctica_Y11	FR729477	447055	448803	1
Pantoea_vagans_C9-1	NC_014562	3543389	3544411	1
Pantoea_vagans_C9-1	NC_014562	1933496	1934257	1
Marinomonas_sp_MWYL1	NC_009654	965373	966314	1
Klebsiella_pneumoniae_NTUH-K2044	NC_012731	4924969	4925760	1
Gluconobacter_oxydans_621H	CP000009	2366545	2367525	1
Erwinia_billingiae_Eb661	FP236843	3078370	3079131	1
Dickeya_zeae_Ech1591	NC_012912	1117823	1119325	1
Dickeya_dadantii_3937	NC_014500	3653526	3654449	1
Dickeya_dadantii_3937	NC_014500	3472124	3472942	1
Dickeya_dadantii_3937	NC_014500	2008625	2009302	1
Serratia_proteamaculans_568	CP000826	1273740	1274426	1
Serratia_proteamaculans_568	CP000826	569895	570683	1
Serratia_proteamaculans_568	CP000826	153140	154129	1
Pectobacterium_wasabiae_WPP163	NC_013421	2218004	2218762	1
Parvularcula_bermudensis_HTCC_2503	NC_014414	1440727	1442355	1
Marinomonas_sp_MWYL1	NC_009654	5013627	5014457	1
Marinomonas_sp_MWYL1	NC_009654	3517181	3518905	1
Klebsiella_pneumoniae_NTUH-K2044	NC_012731	4886759	4887484	1
Erwinia_pyrifoliae_Ep196	NC_012214	1247313	1248089	1
Erwinia_billingiae_Eb661	FP236843	3722086	3722859	1
Dickeya_dadantii_3937	NC_014500	2021886	2022896	1
Cellvibrio_japonicus_Ueda107	CP000934	3265588	3266400	1
Yersinia_enterocolitica_subsp_palearctica_Y11	FR729477	1783984	1784682	1
Serratia_proteamaculans_568	CP000826	1457257	1458987	1
Pantoea_ananatis_LMG_20103	NC_013956	4481886	4483751	1
Pantoea_ananatis_LMG_20103	NC_013956	2850489	2851280	1
Klebsiella_variicola_At-22	CP001891	3730015	3731754	1
Klebsiella_variicola_At-22	CP001891	2119006	2120010	1
Klebsiella_variicola_At-22	CP001891	275675	276466	1
Klebsiella_pneumoniae_NTUH-K2044	NC_012731	4887474	4888241	1
Klebsiella_pneumoniae_NTUH-K2044	NC_012731	3128722	3129726	1
Klebsiella_pneumoniae_NTUH-K2044	NC_012731	1714945	1716684	1
Gluconacetobacter_diazotrophicus_PAI5	NC_011365	3578683	3579414	1
Gluconacetobacter_diazotrophicus_PAI5	NC_011365	582160	582897	1
Erwinia_billingiae_Eb661	FP236843	935422	936348	1
Dickeya_dadantii_3937	NC_014500	1724836	1725693	1
Acetobacter_pasteurianus_IFO_3283-01	NC_013209	2751341	2753134	1
Teredinibacter_turnerae_T7901	CP001614	1779259	1779942	1
Pectobacterium_wasabiae_WPP163	NC_013421	4664550	4666070	1
Pectobacterium_wasabiae_WPP163	NC_013421	3205009	3206766	1
Pantoea_ananatis_LMG_20103	NC_013956	2670477	2671286	1
Klebsiella_variicola_At-22	CP001891	4444405	4445202	1
Klebsiella_variicola_At-22	CP001891	314392	315105	1
Klebsiella_pneumoniae_NTUH-K2044	NC_012731	3226319	3227194	1
Erwinia_pyrifoliae_Ep196	NC_012214	989220	990014	1
Erwinia_billingiae_Eb661	FP236843	2204863	2206389	1
Dickeya_dadantii_3937	NC_014500	2020871	2021914	1
Yersinia_enterocolitica_subsp_palearctica_Y11	FR729477	4533811	4534623	1
Yersinia_enterocolitica_subsp_palearctica_Y11	FR729477	1793524	1794360	1
Yersinia_enterocolitica_subsp_palearctica_Y11	FR729477	892342	893157	1
Xanthomonas_campestris_ATCC_33913	NC_003902	4712195	4713193	1
Teredinibacter_turnerae_T7901	CP001614	451561	453369	1
Pectobacterium_wasabiae_WPP163	NC_013421	2379835	2381553	1
Pectobacterium_wasabiae_WPP163	NC_013421	549712	551400	1
Parvularcula_bermudensis_HTCC_2503	NC_014414	854320	855306	1
Pantoea_vagans_C9-1	NC_014562	2397711	2398484	1
Klebsiella_pneumoniae_NTUH-K2044	NC_012731	4468024	4468848	1
Klebsiella_pneumoniae_NTUH-K2044	NC_012731	983253	984050	1
Gluconobacter_oxydans_621H	CP000009	2332611	2333378	1
Gluconacetobacter_diazotrophicus_PAI5	NC_011365	2868184	2869752	1
Dickeya_dadantii_3937	NC_014500	155467	156237	1
Yersinia_enterocolitica_subsp_palearctica_Y11	FR729477	1993804	1994490	1
Yersinia_enterocolitica_subsp_palearctica_Y11	FR729477	1808097	1809848	1
Pectobacterium_wasabiae_WPP163	NC_013421	2702922	2703620	1
Pantoea_vagans_C9-1	NC_014562	2147736	2148524	1
Pantoea_vagans_C9-1	NC_014562	464265	464951	1
Pantoea_ananatis_LMG_20103	NC_013956	892861	893787	1
Klebsiella_variicola_At-22	CP001891	2038442	2039317	1
Klebsiella_pneumoniae_NTUH-K2044	NC_012731	1496900	1497694	1
Gluconacetobacter_diazotrophicus_PAI5	NC_011365	1605608	1607920	1
Erwinia_billingiae_Eb661	FP236843	4706527	4707237	1
Erwinia_billingiae_Eb661	FP236843	4619301	4620851	1
Dickeya_zeae_Ech1591	NC_012912	4588034	4588702	1
Pantoea_ananatis_LMG_20103	NC_013956	909224	910054	1
Klebsiella_variicola_At-22	CP001891	313623	314390	1
Erwinia_billingiae_Eb661	FP236843	3384368	3386521	1
Dickeya_dadantii_3937	NC_014500	2769965	2770651	1
Xanthomonas_campestris_ATCC_33913	NC_003902	1784625	1785455	1
Serratia_proteamaculans_568	CP000826	3583371	3584963	1
Serratia_proteamaculans_568	CP000826	3523065	3523769	1
Pectobacterium_wasabiae_WPP163	NC_013421	4108030	4108860	1
Pectobacterium_wasabiae_WPP163	NC_013421	624759	625547	1
Pantoea_vagans_C9-1	NC_014562	3166340	3167053	1
Pantoea_ananatis_LMG_20103	NC_013956	4114204	4114971	1
Pantoea_ananatis_LMG_20103	NC_013956	43741	45261	1
Marinomonas_sp_MWYL1	NC_009654	5064960	5066819	1
Klebsiella_variicola_At-22	CP001891	4297208	4297990	1
Klebsiella_pneumoniae_NTUH-K2044	NC_012731	1125092	1125874	1
Gluconacetobacter_diazotrophicus_PAI5	NC_011365	2428045	2429595	1
Erwinia_billingiae_Eb661	FP236843	5005848	5006936	1
Erwinia_billingiae_Eb661	FP236843	4714424	4715089	1
Erwinia_billingiae_Eb661	FP236843	4707239	4708006	1
Erwinia_billingiae_Eb661	FP236843	3192175	3193050	1
Erwinia_billingiae_Eb661	FP236843	3188197	3188970	1
Dickeya_zeae_Ech1591	NC_012912	2823757	2824500	1
Marinomonas_sp_MWYL1	NC_009654	1816362	1817201	1
Cellvibrio_japonicus_Ueda107	CP000934	393094	393738	1
Yersinia_enterocolitica_subsp_palearctica_Y11	FR729477	2280215	2280934	1
Tolumonas_auensis_DSM_9187	CP001616	442498	443424	1
Teredinibacter_turnerae_T7901	CP001614	1822669	1823355	1
Serratia_proteamaculans_568	CP000826	2807895	2808608	1
Pantoea_vagans_C9-1	NC_014562	1114574	1116436	1
Erwinia_pyrifoliae_Ep196	NC_012214	2579630	2581477	1
Cellvibrio_japonicus_Ueda107	CP000934	1870426	1871190	1
Acetobacter_pasteurianus_IFO_3283-01	NC_013209	1370874	1373609	1
Yersinia_enterocolitica_subsp_palearctica_Y11	FR729477	4127586	4128512	1
Parvularcula_bermudensis_HTCC_2503	NC_014414	2301741	2302502	1
Erwinia_pyrifoliae_Ep196	NC_012214	2831705	2832391	1
Acidithiobacillus_ferrooxidans_ATCC_53993	NC_011206	715537	716361	1
Teredinibacter_turnerae_T7901	CP001614	2809683	2810630	1
Pantoea_vagans_C9-1	NC_014562	3174188	3174856	1
Marinomonas_sp_MWYL1	NC_009654	2251064	2252569	1
Klebsiella_pneumoniae_NTUH-K2044	NC_012731	1304446	1305132	1
Gluconacetobacter_diazotrophicus_PAI5	NC_011365	961833	962618	1
Erwinia_billingiae_Eb661	FP236843	3687063	3687893	1
Dickeya_zeae_Ech1591	NC_012912	4580730	4581500	1
Dickeya_dadantii_3937	NC_014500	148275	148943	1
Acidithiobacillus_ferrooxidans_ATCC_53993	NC_011206	2206634	2207557	1
Xanthomonas_campestris_ATCC_33913	NC_003902	4704522	4705268	1
Tolumonas_auensis_DSM_9187	CP001616	2002072	2003589	1
Pectobacterium_wasabiae_WPP163	NC_013421	109416	110087	1
Pantoea_ananatis_LMG_20103	NC_013956	4198908	4200740	1
Pantoea_ananatis_LMG_20103	NC_013956	4121321	4121989	1
Pantoea_ananatis_LMG_20103	NC_013956	4113495	4114202	1
Erwinia_pyrifoliae_Ep196	NC_012214	3788029	3788796	1
Acetobacter_pasteurianus_IFO_3283-01	NC_013209	2524883	2525578	1
Serratia_proteamaculans_568	CP000826	5158433	5159110	1
Pectobacterium_wasabiae_WPP163	NC_013421	3478656	3479387	1
Pantoea_ananatis_LMG_20103	NC_013956	2666318	2667148	1
Klebsiella_variicola_At-22	CP001891	3952063	3952857	1
Gluconacetobacter_diazotrophicus_PAI5	NC_011365	2119308	2120210	1
Erwinia_billingiae_Eb661	FP236843	4793751	4795583	1
Cellvibrio_japonicus_Ueda107	CP000934	1617512	1619665	1
Acidithiobacillus_ferrooxidans_ATCC_53993	NC_011206	1919323	1920105	1
Acetobacter_pasteurianus_IFO_3283-01	NC_013209	2653598	2655853	1
Parvularcula_bermudensis_HTCC_2503	NC_014414	2694949	2696742	1
Pantoea_ananatis_LMG_20103	NC_013956	2915737	2917884	1
Erwinia_pyrifoliae_Ep196	NC_012214	2878289	2880043	1
Erwinia_billingiae_Eb661	FP236843	1703006	1704754	1
Serratia_proteamaculans_568	CP000826	4431103	4432026	1
Serratia_proteamaculans_568	CP000826	2897129	2897941	1
Serratia_proteamaculans_568	CP000826	1445593	1446303	1
Pantoea_ananatis_LMG_20103	NC_013956	1872336	1873868	1
Marinomonas_sp_MWYL1	NC_009654	4746315	4747112	1
Gluconacetobacter_diazotrophicus_PAI5	NC_011365	3155809	3158034	1
Erwinia_billingiae_Eb661	FP236843	3500717	3502210	1
Dickeya_dadantii_3937	NC_014500	4755729	4757270	1
Cellvibrio_japonicus_Ueda107	CP000934	1126747	1127496	1
Yersinia_enterocolitica_subsp_palearctica_Y11	FR729477	2413334	2414092	1
Serratia_proteamaculans_568	CP000826	3206370	3207206	1
Pectobacterium_wasabiae_WPP163	NC_013421	4289095	4290624	1
Pectobacterium_wasabiae_WPP163	NC_013421	2222098	2223846	1
Pantoea_vagans_C9-1	NC_014562	3167055	3167822	1
Pantoea_vagans_C9-1	NC_014562	43650	44384	1
Pantoea_ananatis_LMG_20103	NC_013956	3176930	3177703	1
Marinomonas_sp_MWYL1	NC_009654	791617	792498	1
Klebsiella_variicola_At-22	CP001891	3968186	3969730	1
Klebsiella_variicola_At-22	CP001891	276463	277227	1
Klebsiella_pneumoniae_NTUH-K2044	NC_012731	4924208	4924972	1
Klebsiella_pneumoniae_NTUH-K2044	NC_012731	2159210	2159746	1
Klebsiella_pneumoniae_NTUH-K2044	NC_012731	1480028	1481590	1
Gluconobacter_oxydans_621H	CP000009	779913	782135	1
Gluconacetobacter_diazotrophicus_PAI5	NC_011365	554330	556129	1
Erwinia_pyrifoliae_Ep196	NC_012214	3876816	3878285	1
Erwinia_pyrifoliae_Ep196	NC_012214	967035	967961	1
Erwinia_billingiae_Eb661	FP236843	753499	754197	1
Dickeya_zeae_Ech1591	NC_012912	2641862	2643610	1
Dickeya_zeae_Ech1591	NC_012912	2552547	2553365	1
Yersinia_enterocolitica_subsp_palearctica_Y11	FR729477	639049	640767	1
Xanthomonas_campestris_ATCC_33913	NC_003902	1753217	1754092	1
Teredinibacter_turnerae_T7901	CP001614	2365038	2365964	1
Serratia_proteamaculans_568	CP000826	4352707	4354260	1
Pectobacterium_wasabiae_WPP163	NC_013421	1987039	1987857	1
Pectobacterium_wasabiae_WPP163	NC_013421	1248239	1249177	1
Pantoea_vagans_C9-1	NC_014562	2188509	2190653	1
Pantoea_ananatis_LMG_20103	NC_013956	1466112	1468034	1
Marinomonas_sp_MWYL1	NC_009654	465914	466765	1
Marinomonas_sp_MWYL1	NC_009654	126627	127655	1
Klebsiella_pneumoniae_NTUH-K2044	NC_012731	1461325	1462029	1
Gluconobacter_oxydans_621H	CP000009	2326110	2326874	1
Erwinia_billingiae_Eb661	FP236843	4830847	4832718	1
Dickeya_dadantii_3937	NC_014500	2221435	2223183	1
Cellvibrio_japonicus_Ueda107	CP000934	624123	625895	1
Xanthomonas_campestris_ATCC_33913	NC_003902	4404154	4405938	1
Tolumonas_auensis_DSM_9187	CP001616	1372575	1374719	1
Pectobacterium_wasabiae_WPP163	NC_013421	3235256	3237157	1
Pantoea_ananatis_LMG_20103	NC_013956	1201099	1201785	1
Klebsiella_variicola_At-22	CP001891	5053845	5055365	1
Acetobacter_pasteurianus_IFO_3283-01	NC_013209	1051426	1053276	1
Yersinia_enterocolitica_subsp_palearctica_Y11	FR729477	3153229	3154761	1
Tolumonas_auensis_DSM_9187	CP001616	1515996	1517558	1
Serratia_proteamaculans_568	CP000826	3132820	3133806	1
Pantoea_vagans_C9-1	NC_014562	710575	712431	1
Klebsiella_variicola_At-22	CP001891	3990572	3991276	1
Gluconobacter_oxydans_621H	CP000009	1144685	1145374	1
Erwinia_billingiae_Eb661	FP236843	18801	20312	1
Dickeya_zeae_Ech1591	NC_012912	75057	76598	1
Dickeya_dadantii_3937	NC_014500	2836094	2836909	1
Cellvibrio_japonicus_Ueda107	CP000934	2680863	2682788	1
Pectobacterium_wasabiae_WPP163	NC_013421	2897904	2899460	1
Pectobacterium_wasabiae_WPP163	NC_013421	2859343	2860158	1
Pectobacterium_wasabiae_WPP163	NC_013421	1263239	1264171	1
Pantoea_vagans_C9-1	NC_014562	1547198	1548001	1
Pantoea_vagans_C9-1	NC_014562	779643	781391	1
Pantoea_ananatis_LMG_20103	NC_013956	2597597	2598400	1
Pantoea_ananatis_LMG_20103	NC_013956	1535669	1537417	1
Pantoea_ananatis_LMG_20103	NC_013956	1160569	1162374	1
Pantoea_ananatis_LMG_20103	NC_013956	441013	442539	1
Klebsiella_variicola_At-22	CP001891	4310107	4310949	1
Klebsiella_variicola_At-22	CP001891	3151630	3152439	1
Klebsiella_pneumoniae_NTUH-K2044	NC_012731	2239787	2240596	1
Erwinia_billingiae_Eb661	FP236843	3141580	3143064	1
Erwinia_billingiae_Eb661	FP236843	2094383	2095933	1
Dickeya_zeae_Ech1591	NC_012912	3111035	3111733	1
Dickeya_dadantii_3937	NC_014500	1478494	1479963	1
Dickeya_dadantii_3937	NC_014500	553639	554454	1
Cellvibrio_japonicus_Ueda107	CP000934	1288298	1289254	1
Serratia_proteamaculans_568	CP000826	3131862	3132830	1
Serratia_proteamaculans_568	CP000826	3055150	3055908	1
Pectobacterium_wasabiae_WPP163	NC_013421	4856167	4857708	1
Marinomonas_sp_MWYL1	NC_009654	792495	793208	1
Dickeya_zeae_Ech1591	NC_012912	4487471	4489393	1
Dickeya_zeae_Ech1591	NC_012912	2001182	2001997	1
Dickeya_dadantii_3937	NC_014500	4677452	4679287	1
Cellvibrio_japonicus_Ueda107	CP000934	663874	665511	1
Yersinia_enterocolitica_subsp_palearctica_Y11	FR729477	1964598	1966370	1
Pectobacterium_wasabiae_WPP163	NC_013421	4447798	4448685	1
Pantoea_vagans_C9-1	NC_014562	2750647	2751426	1
Pantoea_vagans_C9-1	NC_014562	423668	425443	1
Pantoea_ananatis_LMG_20103	NC_013956	3334759	3335520	1
Pantoea_ananatis_LMG_20103	NC_013956	1997346	1998866	1
Marinomonas_sp_MWYL1	NC_009654	5007314	5008303	1
Marinomonas_sp_MWYL1	NC_009654	4112229	4113038	1
Klebsiella_variicola_At-22	CP001891	2388380	2389360	1
Klebsiella_pneumoniae_NTUH-K2044	NC_012731	4900570	4901238	1
Gluconobacter_oxydans_621H	CP000009	1106935	1107705	1
Erwinia_pyrifoliae_Ep196	NC_012214	923012	923686	1
Erwinia_billingiae_Eb661	FP236843	1633783	1635639	1
Dickeya_dadantii_3937	NC_014500	1538980	1539774	1
Serratia_proteamaculans_568	CP000826	1131121	1132641	1
Pantoea_vagans_C9-1	NC_014562	2013632	2014612	1
Pantoea_vagans_C9-1	NC_014562	1984309	1985793	1
Pantoea_ananatis_LMG_20103	NC_013956	2700628	2702112	1
Klebsiella_pneumoniae_NTUH-K2044	NC_012731	362961	364481	1
Klebsiella_pneumoniae_NTUH-K2044	NC_012731	8072	9577	1
Dickeya_dadantii_3937	NC_014500	2306413	2307228	1
Cellvibrio_japonicus_Ueda107	CP000934	733414	734289	1
Acidithiobacillus_ferrooxidans_ATCC_53993	NC_011206	321655	322575	1
Tolumonas_auensis_DSM_9187	CP001616	67681	69204	1
Serratia_proteamaculans_568	CP000826	5186656	5188155	1
Serratia_proteamaculans_568	CP000826	3018335	3019117	1
Serratia_proteamaculans_568	CP000826	2563300	2564247	1
Marinomonas_sp_MWYL1	NC_009654	3200579	3202867	1
Marinomonas_sp_MWYL1	NC_009654	2411711	2412625	1
Marinomonas_sp_MWYL1	NC_009654	2337765	2338616	1
Klebsiella_variicola_At-22	CP001891	4182202	4183974	1
Klebsiella_variicola_At-22	CP001891	300373	301041	1
Klebsiella_pneumoniae_NTUH-K2044	NC_012731	1112235	1113098	1
Dickeya_dadantii_3937	NC_014500	3639314	3640111	1
Teredinibacter_turnerae_T7901	CP001614	1196983	1197936	1
Serratia_proteamaculans_568	CP000826	2526759	2528894	1
Pectobacterium_wasabiae_WPP163	NC_013421	200773	201570	1
Parvularcula_bermudensis_HTCC_2503	NC_014414	2230191	2231132	1
Klebsiella_pneumoniae_NTUH-K2044	NC_012731	2948865	2949845	1
Gluconacetobacter_diazotrophicus_PAI5	NC_011365	957786	959276	1
Erwinia_pyrifoliae_Ep196	NC_012214	2162598	2163377	1
Erwinia_billingiae_Eb661	FP236843	3638526	3639551	1
Erwinia_billingiae_Eb661	FP236843	2649194	2650003	1
Dickeya_zeae_Ech1591	NC_012912	4124530	4126128	1
Acetobacter_pasteurianus_IFO_3283-01	NC_013209	1621568	1622599	1
Acetobacter_pasteurianus_IFO_3283-01	NC_013209	203990	205105	1
Serratia_proteamaculans_568	CP000826	1922186	1924090	1
Serratia_proteamaculans_568	CP000826	1557416	1558114	1
Serratia_proteamaculans_568	CP000826	1218122	1219897	1
Serratia_proteamaculans_568	CP000826	606376	607173	1
Pectobacterium_wasabiae_WPP163	NC_013421	2299884	2300642	1
Marinomonas_sp_MWYL1	NC_009654	1825980	1826741	1
Klebsiella_variicola_At-22	CP001891	5417606	5419111	1
Klebsiella_variicola_At-22	CP001891	4071527	4073011	1
Klebsiella_variicola_At-22	CP001891	119788	120705	1
Klebsiella_pneumoniae_NTUH-K2044	NC_012731	2949842	2950813	1
Klebsiella_pneumoniae_NTUH-K2044	NC_012731	1370095	1371579	1
Erwinia_pyrifoliae_Ep196	NC_012214	3795478	3796146	1
Yersinia_enterocolitica_subsp_palearctica_Y11	FR729477	3033739	3035241	1
Tolumonas_auensis_DSM_9187	CP001616	1410370	1412130	1
Teredinibacter_turnerae_T7901	CP001614	5034685	5035587	1
Serratia_proteamaculans_568	CP000826	5273739	5275250	1
Serratia_proteamaculans_568	CP000826	4409363	4410160	1
Pantoea_vagans_C9-1	NC_014562	1546201	1547196	1
Pantoea_vagans_C9-1	NC_014562	1378582	1379448	1
Pantoea_ananatis_LMG_20103	NC_013956	4160654	4161640	1
Pantoea_ananatis_LMG_20103	NC_013956	3344989	3345849	1
Klebsiella_variicola_At-22	CP001891	4121153	4121830	1
Klebsiella_pneumoniae_NTUH-K2044	NC_012731	4584204	4585739	1
Dickeya_zeae_Ech1591	NC_012912	4508260	4509090	1
Teredinibacter_turnerae_T7901	CP001614	58089	58832	1
Serratia_proteamaculans_568	CP000826	5436348	5437853	1
Pantoea_vagans_C9-1	NC_014562	818345	820261	1
Pantoea_ananatis_LMG_20103	NC_013956	2271550	2272545	1
Marinomonas_sp_MWYL1	NC_009654	3638616	3639377	1
Klebsiella_variicola_At-22	CP001891	2117996	2119009	1
Klebsiella_pneumoniae_NTUH-K2044	NC_012731	3129723	3130736	1
Dickeya_dadantii_3937	NC_014500	4690188	4691015	1
Dickeya_dadantii_3937	NC_014500	3362316	3363122	1
Xanthomonas_campestris_ATCC_33913	NC_003902	2503603	2505372	1
Tolumonas_auensis_DSM_9187	CP001616	1625915	1627435	1
Pectobacterium_wasabiae_WPP163	NC_013421	4968937	4970442	1
Pantoea_ananatis_LMG_20103	NC_013956	2659278	2660792	1
Marinomonas_sp_MWYL1	NC_009654	937155	937952	1
Klebsiella_pneumoniae_NTUH-K2044	NC_012731	5081182	5082120	1
Klebsiella_pneumoniae_NTUH-K2044	NC_012731	1300586	1301263	1
Gluconobacter_oxydans_621H	CP000009	2326871	2327689	1
Gluconobacter_oxydans_621H	CP000009	354641	356329	1
Gluconacetobacter_diazotrophicus_PAI5	NC_011365	2672352	2673200	1
Erwinia_pyrifoliae_Ep196	NC_012214	25810	27315	1
Erwinia_billingiae_Eb661	FP236843	4822097	4822927	1
Erwinia_billingiae_Eb661	FP236843	3656399	3657940	1
Dickeya_dadantii_3937	NC_014500	484579	486036	1
Cellvibrio_japonicus_Ueda107	CP000934	4514250	4515050	1
Yersinia_enterocolitica_subsp_palearctica_Y11	FR729477	1636207	1637688	1
Serratia_proteamaculans_568	CP000826	2562306	2563310	1
Pantoea_vagans_C9-1	NC_014562	3461952	3463472	1
Pantoea_ananatis_LMG_20103	NC_013956	2272532	2273350	1
Pantoea_ananatis_LMG_20103	NC_013956	1573453	1575372	1
Marinomonas_sp_MWYL1	NC_009654	2186887	2188440	1
Erwinia_billingiae_Eb661	FP236843	3639548	3640540	1
Erwinia_billingiae_Eb661	FP236843	2648202	2649194	1
Dickeya_dadantii_3937	NC_014500	1656166	1657845	1
Acidithiobacillus_ferrooxidans_ATCC_53993	NC_011206	1175546	1176337	1
Acetobacter_pasteurianus_IFO_3283-01	NC_013209	1806630	1808381	1
Yersinia_enterocolitica_subsp_palearctica_Y11	FR729477	2482046	2482675	1
Yersinia_enterocolitica_subsp_palearctica_Y11	FR729477	483128	485041	1
Tolumonas_auensis_DSM_9187	CP001616	641192	642694	1
Teredinibacter_turnerae_T7901	CP001614	2423057	2423974	1
Serratia_proteamaculans_568	CP000826	250169	250840	1
Klebsiella_variicola_At-22	CP001891	2172331	2173092	1
Klebsiella_pneumoniae_NTUH-K2044	NC_012731	1238502	1240274	1
Gluconobacter_oxydans_621H	CP000009	1391984	1393822	1
Erwinia_pyrifoliae_Ep196	NC_012214	1884770	1885786	1
Dickeya_zeae_Ech1591	NC_012912	4056590	4057405	1
Cellvibrio_japonicus_Ueda107	CP000934	4319043	4319987	1
Cellvibrio_japonicus_Ueda107	CP000934	1756599	1758752	1
Cellvibrio_japonicus_Ueda107	CP000934	191519	193327	1
Acidithiobacillus_ferrooxidans_ATCC_53993	NC_011206	2572340	2574196	1
Acetobacter_pasteurianus_IFO_3283-01	NC_013209	179923	180669	1
Serratia_proteamaculans_568	CP000826	2447698	2449233	1
Serratia_proteamaculans_568	CP000826	107431	108972	1
Pectobacterium_wasabiae_WPP163	NC_013421	3549287	3551092	1
Pectobacterium_wasabiae_WPP163	NC_013421	2858351	2859343	1
Pantoea_vagans_C9-1	NC_014562	2014609	2015679	1
Pantoea_ananatis_LMG_20103	NC_013956	3131733	3133238	1
Marinomonas_sp_MWYL1	NC_009654	3984283	3985854	1
Gluconacetobacter_diazotrophicus_PAI5	NC_011365	1023764	1025236	1
Erwinia_billingiae_Eb661	FP236843	386845	387627	1
Dickeya_dadantii_3937	NC_014500	1269953	1271719	1
Serratia_proteamaculans_568	CP000826	3545179	3546690	1
Pectobacterium_wasabiae_WPP163	NC_013421	3640569	3642707	1
Pantoea_vagans_C9-1	NC_014562	3243894	3245726	1
Pantoea_vagans_C9-1	NC_014562	1168287	1169819	1
Yersinia_enterocolitica_subsp_palearctica_Y11	FR729477	2057906	2059684	1
Serratia_proteamaculans_568	CP000826	2896135	2897127	1
Pectobacterium_wasabiae_WPP163	NC_013421	4526316	4527008	1
Gluconacetobacter_diazotrophicus_PAI5	NC_011365	3117774	3118799	1
Dickeya_zeae_Ech1591	NC_012912	2470454	2471977	1
Acidithiobacillus_ferrooxidans_ATCC_53993	NC_011206	1074062	1075750	1
Yersinia_enterocolitica_subsp_palearctica_Y11	FR729477	1202774	1203532	1
Tolumonas_auensis_DSM_9187	CP001616	943589	944587	1
Teredinibacter_turnerae_T7901	CP001614	4702688	4703434	1
Pectobacterium_wasabiae_WPP163	NC_013421	2480662	2481657	1
Pantoea_vagans_C9-1	NC_014562	2502168	2503028	1
Pantoea_vagans_C9-1	NC_014562	1929437	1930267	1
Marinomonas_sp_MWYL1	NC_009654	2422039	2422737	1
Marinomonas_sp_MWYL1	NC_009654	2339385	2340218	1
Klebsiella_variicola_At-22	CP001891	2387412	2388383	1
Klebsiella_variicola_At-22	CP001891	1869192	1869944	1
Klebsiella_variicola_At-22	CP001891	1632619	1633482	1
Klebsiella_pneumoniae_NTUH-K2044	NC_012731	3575906	3576778	1
Klebsiella_pneumoniae_NTUH-K2044	NC_012731	3085233	3085994	1
Klebsiella_pneumoniae_NTUH-K2044	NC_012731	1763305	1765164	1
Klebsiella_pneumoniae_NTUH-K2044	NC_012731	1696651	1697373	1
Erwinia_billingiae_Eb661	FP236843	2703544	2704560	1
Dickeya_zeae_Ech1591	NC_012912	3128105	3128917	1
Dickeya_zeae_Ech1591	NC_012912	1506538	1507335	1
Dickeya_dadantii_3937	NC_014500	3595150	3597336	1
Dickeya_dadantii_3937	NC_014500	7123	8628	1
Acetobacter_pasteurianus_IFO_3283-01	NC_013209	341762	343918	1
Yersinia_enterocolitica_subsp_palearctica_Y11	FR729477	3546167	3546835	1
Pectobacterium_wasabiae_WPP163	NC_013421	3551055	3552824	1
Pectobacterium_wasabiae_WPP163	NC_013421	2703622	2704443	1
Pantoea_vagans_C9-1	NC_014562	1922422	1923936	1
Klebsiella_pneumoniae_NTUH-K2044	NC_012731	3322528	3323280	1
Klebsiella_pneumoniae_NTUH-K2044	NC_012731	1124404	1125099	1
Gluconacetobacter_diazotrophicus_PAI5	NC_011365	3605982	3607811	1
Erwinia_pyrifoliae_Ep196	NC_012214	1932171	1933163	1
Erwinia_billingiae_Eb661	FP236843	907793	908659	1
Dickeya_zeae_Ech1591	NC_012912	4715400	4716905	1
Dickeya_zeae_Ech1591	NC_012912	3487000	3488766	1
Dickeya_zeae_Ech1591	NC_012912	3285315	3286784	1
Acetobacter_pasteurianus_IFO_3283-01	NC_013209	1016218	1018011	1
Yersinia_enterocolitica_subsp_palearctica_Y11	FR729477	1033079	1034551	1
Serratia_proteamaculans_568	CP000826	2143683	2145167	1
Pectobacterium_wasabiae_WPP163	NC_013421	1987854	1988759	1
Pantoea_ananatis_LMG_20103	NC_013956	2327349	2328362	1
Pantoea_ananatis_LMG_20103	NC_013956	740384	741199	1
Marinomonas_sp_MWYL1	NC_009654	2112669	2114198	1
Marinomonas_sp_MWYL1	NC_009654	746748	747515	1
Klebsiella_variicola_At-22	CP001891	3749446	3750168	1
Klebsiella_variicola_At-22	CP001891	3680125	3681984	1
Gluconobacter_oxydans_621H	CP000009	2435720	2437225	1
Gluconobacter_oxydans_621H	CP000009	707889	708842	1
Gluconacetobacter_diazotrophicus_PAI5	NC_011365	3558481	3559380	1
Erwinia_pyrifoliae_Ep196	NC_012214	2484192	2486108	1
Yersinia_enterocolitica_subsp_palearctica_Y11	FR729477	3699561	3700346	1
Yersinia_enterocolitica_subsp_palearctica_Y11	FR729477	1117535	1118536	1
Serratia_proteamaculans_568	CP000826	4269804	4271573	1
Serratia_proteamaculans_568	CP000826	2970374	2971390	1
Serratia_proteamaculans_568	CP000826	1834219	1835955	1
Erwinia_billingiae_Eb661	FP236843	1098124	1098972	1
Dickeya_zeae_Ech1591	NC_012912	2517047	2518036	1
Dickeya_dadantii_3937	NC_014500	2386291	2387814	1
Dickeya_dadantii_3937	NC_014500	2307233	2308036	1
Serratia_proteamaculans_568	CP000826	4262397	4264049	1
Pantoea_vagans_C9-1	NC_014562	1604186	1605199	1
Pantoea_vagans_C9-1	NC_014562	421906	423675	1
Marinomonas_sp_MWYL1	NC_009654	1124596	1125360	1
Klebsiella_variicola_At-22	CP001891	2289085	2289906	1
Klebsiella_pneumoniae_NTUH-K2044	NC_012731	3032415	3033236	1
Erwinia_billingiae_Eb661	FP236843	1195520	1197283	1
Dickeya_dadantii_3937	NC_014500	2341769	2342803	1
Yersinia_enterocolitica_subsp_palearctica_Y11	FR729477	1784803	1785639	1
Xanthomonas_campestris_ATCC_33913	NC_003902	2627922	2629655	1
Serratia_proteamaculans_568	CP000826	4687054	4688592	1
Pectobacterium_wasabiae_WPP163	NC_013421	1312114	1314330	1
Pantoea_vagans_C9-1	NC_014562	1745956	1746711	1
Marinomonas_sp_MWYL1	NC_009654	2104080	2105579	1
Klebsiella_variicola_At-22	CP001891	4297983	4298678	1
Gluconobacter_oxydans_621H	CP000009	1497972	1498898	1
Erwinia_pyrifoliae_Ep196	NC_012214	2970815	2971663	1
Erwinia_billingiae_Eb661	FP236843	2439109	2440608	1
Dickeya_dadantii_3937	NC_014500	1646035	1646847	1
Yersinia_enterocolitica_subsp_palearctica_Y11	FR729477	574162	576297	1
Serratia_proteamaculans_568	CP000826	3017461	3018321	1
Serratia_proteamaculans_568	CP000826	1746330	1748096	1
Pectobacterium_wasabiae_WPP163	NC_013421	1546407	1547177	1
Klebsiella_variicola_At-22	CP001891	3934810	3936312	1
Klebsiella_variicola_At-22	CP001891	3150636	3151628	1
Klebsiella_variicola_At-22	CP001891	619858	621345	1
Klebsiella_pneumoniae_NTUH-K2044	NC_012731	2240598	2241590	1
Gluconacetobacter_diazotrophicus_PAI5	NC_011365	782948	784471	1
Dickeya_dadantii_3937	NC_014500	1957349	1958239	1
Cellvibrio_japonicus_Ueda107	CP000934	2652670	2654574	1
Acidithiobacillus_ferrooxidans_ATCC_53993	NC_011206	2291842	2294016	1
Serratia_proteamaculans_568	CP000826	1835958	1837724	1
Pectobacterium_wasabiae_WPP163	NC_013421	2527057	2528580	1
Pantoea_vagans_C9-1	NC_014562	44350	45141	1
Marinomonas_sp_MWYL1	NC_009654	1048667	1049518	1
Marinomonas_sp_MWYL1	NC_009654	861542	863710	1
Erwinia_billingiae_Eb661	FP236843	2217372	2218895	1
Erwinia_billingiae_Eb661	FP236843	1387646	1388314	1
Dickeya_zeae_Ech1591	NC_012912	1922549	1924498	1
Tolumonas_auensis_DSM_9187	CP001616	2122944	2124458	1
Teredinibacter_turnerae_T7901	CP001614	4376173	4377942	1
Serratia_proteamaculans_568	CP000826	2362300	2363085	1
Serratia_proteamaculans_568	CP000826	1219890	1221668	1
Parvularcula_bermudensis_HTCC_2503	NC_014414	2217469	2219478	1
Pantoea_ananatis_LMG_20103	NC_013956	2036936	2038456	1
Pantoea_ananatis_LMG_20103	NC_013956	1168165	1168851	1
Pantoea_ananatis_LMG_20103	NC_013956	5457	6965	1
Marinomonas_sp_MWYL1	NC_009654	3637928	3638623	1
Marinomonas_sp_MWYL1	NC_009654	2121350	2122870	1
Marinomonas_sp_MWYL1	NC_009654	1839370	1840980	1
Klebsiella_variicola_At-22	CP001891	2713878	2714660	1
Klebsiella_pneumoniae_NTUH-K2044	NC_012731	2649847	2650593	1
Gluconacetobacter_diazotrophicus_PAI5	NC_011365	3302094	3303911	1
Erwinia_pyrifoliae_Ep196	NC_012214	135417	136436	1
Erwinia_billingiae_Eb661	FP236843	1504601	1506070	1
Dickeya_zeae_Ech1591	NC_012912	1240361	1242541	1
Xanthomonas_campestris_ATCC_33913	NC_003902	3120886	3122718	1
Teredinibacter_turnerae_T7901	CP001614	4291553	4293331	1
Pectobacterium_wasabiae_WPP163	NC_013421	499699	500367	1
Marinomonas_sp_MWYL1	NC_009654	4172041	4173876	1
Marinomonas_sp_MWYL1	NC_009654	690211	691767	1
Gluconacetobacter_diazotrophicus_PAI5	NC_011365	1820210	1822102	1
Erwinia_billingiae_Eb661	FP236843	4181022	4181801	1
Dickeya_zeae_Ech1591	NC_012912	2001997	2002989	1
Dickeya_dadantii_3937	NC_014500	2835102	2836094	1
Cellvibrio_japonicus_Ueda107	CP000934	4177297	4178097	1
Cellvibrio_japonicus_Ueda107	CP000934	2654571	2656454	1
Yersinia_enterocolitica_subsp_palearctica_Y11	FR729477	2306387	2308537	1
Yersinia_enterocolitica_subsp_palearctica_Y11	FR729477	1647484	1648533	1
Parvularcula_bermudensis_HTCC_2503	NC_014414	2816575	2817288	1
Parvularcula_bermudensis_HTCC_2503	NC_014414	2628313	2629020	1
Parvularcula_bermudensis_HTCC_2503	NC_014414	2255354	2257252	1
Pantoea_vagans_C9-1	NC_014562	1316777	1318297	1
Klebsiella_pneumoniae_NTUH-K2044	NC_012731	3437836	3441531	1
Klebsiella_pneumoniae_NTUH-K2044	NC_012731	410975	413098	1
Gluconacetobacter_diazotrophicus_PAI5	NC_011365	3528555	3529196	1
Gluconacetobacter_diazotrophicus_PAI5	NC_011365	989329	990873	1
Dickeya_zeae_Ech1591	NC_012912	3111736	3112527	1
Cellvibrio_japonicus_Ueda107	CP000934	2139637	2141319	1
Acidithiobacillus_ferrooxidans_ATCC_53993	NC_011206	1920102	1920800	1
Acetobacter_pasteurianus_IFO_3283-01	NC_013209	2525617	2526357	1
Teredinibacter_turnerae_T7901	CP001614	4297656	4299485	1
Parvularcula_bermudensis_HTCC_2503	NC_014414	2810370	2811119	1
Klebsiella_variicola_At-22	CP001891	2825844	2826641	1
Klebsiella_pneumoniae_NTUH-K2044	NC_012731	1462016	1462882	1
Erwinia_pyrifoliae_Ep196	NC_012214	2880036	2881805	1
Dickeya_zeae_Ech1591	NC_012912	2579726	2580484	1
Yersinia_enterocolitica_subsp_palearctica_Y11	FR729477	1041063	1042970	1
Pantoea_vagans_C9-1	NC_014562	3424191	3425699	1
Marinomonas_sp_MWYL1	NC_009654	1901603	1902601	1
Klebsiella_variicola_At-22	CP001891	1847310	1848824	1
Klebsiella_pneumoniae_NTUH-K2044	NC_012731	2540829	2541626	1
Dickeya_zeae_Ech1591	NC_012912	2551739	2552542	1
Dickeya_dadantii_3937	NC_014500	4154795	4155490	1
Dickeya_dadantii_3937	NC_014500	1754948	1755757	1
Cellvibrio_japonicus_Ueda107	CP000934	2579910	2581679	1
Yersinia_enterocolitica_subsp_palearctica_Y11	FR729477	3898144	3899709	1
Tolumonas_auensis_DSM_9187	CP001616	2155148	2156677	1
Tolumonas_auensis_DSM_9187	CP001616	1899092	1899880	1
Pantoea_ananatis_LMG_20103	NC_013956	1449771	1450082	1
Pantoea_ananatis_LMG_20103	NC_013956	589795	590640	1
Klebsiella_variicola_At-22	CP001891	5355524	5357035	1
Klebsiella_pneumoniae_NTUH-K2044	NC_012731	65514	67025	1
Dickeya_zeae_Ech1591	NC_012912	2706687	2708456	1
Pectobacterium_wasabiae_WPP163	NC_013421	2254559	2256469	1
Marinomonas_sp_MWYL1	NC_009654	3917681	3919471	1
Klebsiella_variicola_At-22	CP001891	3547871	3549778	1
Erwinia_pyrifoliae_Ep196	NC_012214	1785653	1786411	1
Dickeya_dadantii_3937	NC_014500	1198534	1200210	1
Yersinia_enterocolitica_subsp_palearctica_Y11	FR729477	412697	414463	1
Serratia_proteamaculans_568	CP000826	1556601	1557407	1
Pantoea_ananatis_LMG_20103	NC_013956	2908838	2910490	1
Klebsiella_variicola_At-22	CP001891	3989749	3990585	1
Klebsiella_pneumoniae_NTUH-K2044	NC_012731	3343654	3345189	1
Klebsiella_pneumoniae_NTUH-K2044	NC_012731	1658784	1660268	1
Klebsiella_pneumoniae_NTUH-K2044	NC_012731	1512791	1514341	1
Erwinia_billingiae_Eb661	FP236843	754199	754990	1
Dickeya_zeae_Ech1591	NC_012912	3832651	3833544	1
Dickeya_zeae_Ech1591	NC_012912	2708476	2710197	1
Dickeya_dadantii_3937	NC_014500	2923460	2925394	1
Dickeya_dadantii_3937	NC_014500	2436553	2438280	1
Pantoea_vagans_C9-1	NC_014562	3969832	3970614	1
Pantoea_ananatis_LMG_20103	NC_013956	1158837	1160606	1
Erwinia_billingiae_Eb661	FP236843	1738913	1740820	1
Yersinia_enterocolitica_subsp_palearctica_Y11	FR729477	1820164	1820871	1
Teredinibacter_turnerae_T7901	CP001614	2409224	2410075	1
Pantoea_ananatis_LMG_20103	NC_013956	2452248	2453021	1
Pantoea_ananatis_LMG_20103	NC_013956	1381134	1381904	1
Klebsiella_variicola_At-22	CP001891	3786180	3787652	1
Klebsiella_pneumoniae_NTUH-K2044	NC_012731	694648	696132	1
Erwinia_pyrifoliae_Ep196	NC_012214	1931374	1932171	1
Erwinia_billingiae_Eb661	FP236843	1995483	1997504	1
Dickeya_zeae_Ech1591	NC_012912	2424779	2426506	1
Xanthomonas_campestris_ATCC_33913	NC_003902	211968	212804	1
Marinomonas_sp_MWYL1	NC_009654	1780944	1781741	1
Dickeya_zeae_Ech1591	NC_012912	2765946	2767457	1
Yersinia_enterocolitica_subsp_palearctica_Y11	FR729477	2059677	2061443	1
Tolumonas_auensis_DSM_9187	CP001616	3203070	3203813	1
Pectobacterium_wasabiae_WPP163	NC_013421	2098619	2100130	1
Erwinia_pyrifoliae_Ep196	NC_012214	2543025	2544794	1
Erwinia_billingiae_Eb661	FP236843	1675834	1677603	1
Erwinia_billingiae_Eb661	FP236843	1193758	1195527	1
Dickeya_dadantii_3937	NC_014500	2276409	2277167	1
Cellvibrio_japonicus_Ueda107	CP000934	1445058	1445870	1
Tolumonas_auensis_DSM_9187	CP001616	1408653	1410377	1
Marinomonas_sp_MWYL1	NC_009654	2288235	2289623	1
Klebsiella_pneumoniae_NTUH-K2044	NC_012731	1902476	1904383	1
Erwinia_billingiae_Eb661	FP236843	2823280	2824032	1
Erwinia_billingiae_Eb661	FP236843	2138275	2139006	1
Dickeya_dadantii_3937	NC_014500	2956402	2957172	1
Dickeya_dadantii_3937	NC_014500	1271712	1273505	1
Yersinia_enterocolitica_subsp_palearctica_Y11	FR729477	3860578	3861456	1
Tolumonas_auensis_DSM_9187	CP001616	1795237	1796076	1
Tolumonas_auensis_DSM_9187	CP001616	1571438	1573360	1
Tolumonas_auensis_DSM_9187	CP001616	762248	763021	1
Pectobacterium_wasabiae_WPP163	NC_013421	2150647	2152386	1
Pantoea_ananatis_LMG_20103	NC_013956	2669758	2670477	1
Marinomonas_sp_MWYL1	NC_009654	2326805	2328727	1
Klebsiella_variicola_At-22	CP001891	5006319	5008442	1
Klebsiella_variicola_At-22	CP001891	1509696	1511339	1
Dickeya_zeae_Ech1591	NC_012912	3485214	3487007	1
Dickeya_dadantii_3937	NC_014500	2770641	2771489	1
Yersinia_enterocolitica_subsp_palearctica_Y11	FR729477	2279484	2280218	1
Yersinia_enterocolitica_subsp_palearctica_Y11	FR729477	893157	894149	1
Teredinibacter_turnerae_T7901	CP001614	4636942	4637724	1
Pantoea_vagans_C9-1	NC_014562	2181538	2183190	1
Klebsiella_pneumoniae_NTUH-K2044	NC_012731	3694103	3695746	1
Klebsiella_pneumoniae_NTUH-K2044	NC_012731	1240114	1242045	1
Erwinia_billingiae_Eb661	FP236843	3377674	3379326	1
Dickeya_dadantii_3937	NC_014500	2155847	2157568	1
Cellvibrio_japonicus_Ueda107	CP000934	1766437	1768269	1
Pantoea_ananatis_LMG_20103	NC_013956	1508549	1510318	1
Marinomonas_sp_MWYL1	NC_009654	3523740	3525242	1
Marinomonas_sp_MWYL1	NC_009654	1688314	1690089	1
Klebsiella_variicola_At-22	CP001891	1024761	1025540	1
Erwinia_pyrifoliae_Ep196	NC_012214	2655357	2656073	1
Cellvibrio_japonicus_Ueda107	CP000934	4308275	4310614	1
Pantoea_vagans_C9-1	NC_014562	617569	618291	1
Pantoea_ananatis_LMG_20103	NC_013956	2094070	2095569	1
Dickeya_zeae_Ech1591	NC_012912	3026007	3026852	1
Dickeya_dadantii_3937	NC_014500	2092369	2093880	1
Marinomonas_sp_MWYL1	NC_009654	4580687	4582348	1
Erwinia_billingiae_Eb661	FP236843	3529110	3529727	1
Acidithiobacillus_ferrooxidans_ATCC_53993	NC_011206	1084766	1086523	1
Acetobacter_pasteurianus_IFO_3283-01	NC_013209	1659045	1660736	1
Yersinia_enterocolitica_subsp_palearctica_Y11	FR729477	4368196	4369002	1
Pectobacterium_wasabiae_WPP163	NC_013421	4099010	4100533	1
Pectobacterium_wasabiae_WPP163	NC_013421	2152386	2154152	1
Pantoea_vagans_C9-1	NC_014562	431247	431915	1
Klebsiella_variicola_At-22	CP001891	4180431	4182209	1
Klebsiella_variicola_At-22	CP001891	1571831	1573351	1
Klebsiella_variicola_At-22	CP001891	1088130	1088807	1
Klebsiella_pneumoniae_NTUH-K2044	NC_012731	4184924	4185703	1
Klebsiella_pneumoniae_NTUH-K2044	NC_012731	3641354	3642874	1
Erwinia_pyrifoliae_Ep196	NC_012214	2673058	2674527	1
Erwinia_pyrifoliae_Ep196	NC_012214	2097083	2098603	1
Erwinia_billingiae_Eb661	FP236843	5020286	5021791	1
Erwinia_pyrifoliae_Ep196	NC_012214	3870495	3872594	1
Erwinia_pyrifoliae_Ep196	NC_012214	1378793	1379407	1
Dickeya_dadantii_3937	NC_014500	773877	774467	1
Acidithiobacillus_ferrooxidans_ATCC_53993	NC_011206	1805426	1807597	1
Xanthomonas_campestris_ATCC_33913	NC_003902	2681740	2683647	1
Tolumonas_auensis_DSM_9187	CP001616	2361565	2363064	1
Erwinia_billingiae_Eb661	FP236843	1519267	1519986	1
Acetobacter_pasteurianus_IFO_3283-01	NC_013209	1660733	1662421	1
Yersinia_enterocolitica_subsp_palearctica_Y11	FR729477	1832871	1834364	1
Pantoea_vagans_C9-1	NC_014562	1932782	1933495	1
Pantoea_ananatis_LMG_20103	NC_013956	2104554	2105222	1
Gluconobacter_oxydans_621H	CP000009	1719696	1720331	1
Teredinibacter_turnerae_T7901	CP001614	2405569	2406303	1
Pectobacterium_wasabiae_WPP163	NC_013421	3343596	3345071	1
Klebsiella_variicola_At-22	CP001891	2154342	2155091	1
Dickeya_zeae_Ech1591	NC_012912	1885792	1886502	1
Cellvibrio_japonicus_Ueda107	CP000934	3898900	3900711	1
Xanthomonas_campestris_ATCC_33913	NC_003902	2617199	2617843	1
Tolumonas_auensis_DSM_9187	CP001616	2885011	2886531	1
Parvularcula_bermudensis_HTCC_2503	NC_014414	1362169	1363833	1
Gluconobacter_oxydans_621H	CP000009	2621175	2622857	1
Teredinibacter_turnerae_T7901	CP001614	4097698	4099362	1
Teredinibacter_turnerae_T7901	CP001614	2689822	2690628	1
Parvularcula_bermudensis_HTCC_2503	NC_014414	2757845	2759425	1
Marinomonas_sp_MWYL1	NC_009654	3859085	3859699	1
Marinomonas_sp_MWYL1	NC_009654	521207	522067	1
Klebsiella_pneumoniae_NTUH-K2044	NC_012731	4126222	4127154	1
Erwinia_pyrifoliae_Ep196	NC_012214	1613069	1613809	1
Erwinia_billingiae_Eb661	FP236843	2349278	2350804	1
Acidithiobacillus_ferrooxidans_ATCC_53993	NC_011206	2470074	2471936	1
Klebsiella_variicola_At-22	CP001891	4665449	4667116	1
Klebsiella_pneumoniae_NTUH-K2044	NC_012731	784852	786519	1
Dickeya_dadantii_3937	NC_014500	1845804	1846700	1
Dickeya_dadantii_3937	NC_014500	1719335	1720057	1
Cellvibrio_japonicus_Ueda107	CP000934	2331460	2333361	1
Pectobacterium_wasabiae_WPP163	NC_013421	3621637	3623283	1
Klebsiella_variicola_At-22	CP001891	3618688	3620409	1
Gluconacetobacter_diazotrophicus_PAI5	NC_011365	262017	263894	1
Dickeya_zeae_Ech1591	NC_012912	2059907	2060755	1
Cellvibrio_japonicus_Ueda107	CP000934	2679089	2680873	1
Yersinia_enterocolitica_subsp_palearctica_Y11	FR729477	1043657	1045600	1
Pantoea_ananatis_LMG_20103	NC_013956	723724	725391	1
Marinomonas_sp_MWYL1	NC_009654	1119990	1121645	1
Klebsiella_pneumoniae_NTUH-K2044	NC_012731	3401847	3403649	1
Acidithiobacillus_ferrooxidans_ATCC_53993	NC_011206	1741801	1742520	1
Serratia_proteamaculans_568	CP000826	2622924	2624678	1
Pectobacterium_wasabiae_WPP163	NC_013421	3162346	3164073	1
Pantoea_vagans_C9-1	NC_014562	37387	39054	1
Gluconacetobacter_diazotrophicus_PAI5	NC_011365	3435715	3436461	1
Dickeya_zeae_Ech1591	NC_012912	3053256	3053978	1
Serratia_proteamaculans_568	CP000826	2348996	2349751	1
Marinomonas_sp_MWYL1	NC_009654	4731493	4733007	1
Klebsiella_pneumoniae_NTUH-K2044	NC_012731	1825864	1827585	1
Acetobacter_pasteurianus_IFO_3283-01	NC_013209	1322847	1324568	1
Yersinia_enterocolitica_subsp_palearctica_Y11	FR729477	820922	821680	1
Pantoea_vagans_C9-1	NC_014562	2302303	2302920	1
Pantoea_vagans_C9-1	NC_014562	604303	605796	1
Tolumonas_auensis_DSM_9187	CP001616	1836041	1836865	1
Serratia_proteamaculans_568	CP000826	1424134	1425606	1
Serratia_proteamaculans_568	CP000826	569174	569878	1
Klebsiella_variicola_At-22	CP001891	3912257	3913807	1
Klebsiella_variicola_At-22	CP001891	1037280	1038101	1
Klebsiella_pneumoniae_NTUH-K2044	NC_012731	4172359	4173180	1
Cellvibrio_japonicus_Ueda107	CP000934	3577516	3579012	1
Tolumonas_auensis_DSM_9187	CP001616	1646645	1648300	1
Pectobacterium_wasabiae_WPP163	NC_013421	4052902	4053645	1
Pantoea_vagans_C9-1	NC_014562	3067639	3069543	1
Klebsiella_variicola_At-22	CP001891	4117284	4117766	1
Klebsiella_pneumoniae_NTUH-K2044	NC_012731	3103200	3103949	1
Klebsiella_pneumoniae_NTUH-K2044	NC_012731	2993652	2994275	1
Erwinia_billingiae_Eb661	FP236843	1323853	1325361	1
Cellvibrio_japonicus_Ueda107	CP000934	351365	353122	1
Acidithiobacillus_ferrooxidans_ATCC_53993	NC_011206	1086516	1088273	1
Teredinibacter_turnerae_T7901	CP001614	3297599	3298270	1
Pectobacterium_wasabiae_WPP163	NC_013421	4276273	4277940	1
Gluconobacter_oxydans_621H	CP000009	2115495	2117402	1
Gluconobacter_oxydans_621H	CP000009	126686	127204	1
Dickeya_zeae_Ech1591	NC_012912	2951691	2952587	1
Tolumonas_auensis_DSM_9187	CP001616	906260	908005	1
Pectobacterium_wasabiae_WPP163	NC_013421	625569	626285	1
Pantoea_vagans_C9-1	NC_014562	1307334	1308854	1
Erwinia_billingiae_Eb661	FP236843	732458	734125	1
Teredinibacter_turnerae_T7901	CP001614	2730160	2732085	1
Klebsiella_variicola_At-22	CP001891	2314783	2315406	1
Dickeya_dadantii_3937	NC_014500	4268901	4269632	1
Cellvibrio_japonicus_Ueda107	CP000934	1531126	1532997	1
Pectobacterium_wasabiae_WPP163	NC_013421	3009758	3010504	1
Pantoea_ananatis_LMG_20103	NC_013956	4029307	4031361	1
Pantoea_ananatis_LMG_20103	NC_013956	1368260	1369744	1
Erwinia_pyrifoliae_Ep196	NC_012214	1687594	1689018	1
Serratia_proteamaculans_568	CP000826	1704329	1705837	1
Acetobacter_pasteurianus_IFO_3283-01	NC_013209	2724370	2725116	1
Serratia_proteamaculans_568	CP000826	5036194	5038107	1
Serratia_proteamaculans_568	CP000826	3750785	3751465	1
Klebsiella_variicola_At-22	CP001891	923463	924287	1
Klebsiella_pneumoniae_NTUH-K2044	NC_012731	3056859	3057608	1
Gluconobacter_oxydans_621H	CP000009	2619493	2621178	1
Gluconobacter_oxydans_621H	CP000009	2351361	2353001	1
Erwinia_billingiae_Eb661	FP236843	4603876	4605774	1
Cellvibrio_japonicus_Ueda107	CP000934	337937	339979	1
Acetobacter_pasteurianus_IFO_3283-01	NC_013209	226174	227853	1
Yersinia_enterocolitica_subsp_palearctica_Y11	FR729477	850879	851625	1
Klebsiella_variicola_At-22	CP001891	2264403	2265152	1
Klebsiella_pneumoniae_NTUH-K2044	NC_012731	1535464	1537014	1
Acetobacter_pasteurianus_IFO_3283-01	NC_013209	2138166	2140055	1
Klebsiella_pneumoniae_NTUH-K2044	NC_012731	4272191	4273015	1
Klebsiella_pneumoniae_NTUH-K2044	NC_012731	3400058	3401887	1
Gluconobacter_oxydans_621H	CP000009	822077	823756	1
Gluconacetobacter_diazotrophicus_PAI5	NC_011365	3857049	3858833	1
Cellvibrio_japonicus_Ueda107	CP000934	4237225	4239117	1
Serratia_proteamaculans_568	CP000826	1504851	1505630	1
Pectobacterium_wasabiae_WPP163	NC_013421	2677940	2678665	1
Gluconobacter_oxydans_621H	CP000009	2613088	2614896	1
Yersinia_enterocolitica_subsp_palearctica_Y11	FR729477	123077	123703	1
Marinomonas_sp_MWYL1	NC_009654	2892999	2894657	1
Marinomonas_sp_MWYL1	NC_009654	300226	300999	1
Klebsiella_variicola_At-22	CP001891	403215	405119	1
Klebsiella_pneumoniae_NTUH-K2044	NC_012731	4797727	4799631	1
Klebsiella_pneumoniae_NTUH-K2044	NC_012731	3517083	3517823	1
Erwinia_pyrifoliae_Ep196	NC_012214	2544791	2546521	1
Xanthomonas_campestris_ATCC_33913	NC_003902	830079	831740	1
Pectobacterium_wasabiae_WPP163	NC_013421	3197484	3198338	1
Gluconacetobacter_diazotrophicus_PAI5	NC_011365	3168048	3169727	1
Pantoea_vagans_C9-1	NC_014562	2137358	2138878	1
Pantoea_ananatis_LMG_20103	NC_013956	2840149	2841669	1
Dickeya_dadantii_3937	NC_014500	1352596	1354116	1
Pantoea_ananatis_LMG_20103	NC_013956	51354	52838	1
Dickeya_zeae_Ech1591	NC_012912	3406592	3408112	1
Yersinia_enterocolitica_subsp_palearctica_Y11	FR729477	1721872	1723392	1
Erwinia_billingiae_Eb661	FP236843	3329733	3331253	1
Xanthomonas_campestris_ATCC_33913	NC_003902	3276375	3277139	1
Pantoea_ananatis_LMG_20103	NC_013956	1023107	1024687	1
Serratia_proteamaculans_568	CP000826	2382336	2383082	1
Marinomonas_sp_MWYL1	NC_009654	344362	345138	1
Teredinibacter_turnerae_T7901	CP001614	2916118	2916888	1
Pantoea_vagans_C9-1	NC_014562	2062356	2063756	1
Gluconacetobacter_diazotrophicus_PAI5	NC_011365	310496	311281	1
Pectobacterium_wasabiae_WPP163	NC_013421	3027886	3028683	1
Marinomonas_sp_MWYL1	NC_009654	1505844	1506629	1
Erwinia_pyrifoliae_Ep196	NC_012214	3965472	3966977	1
Erwinia_pyrifoliae_Ep196	NC_012214	2147213	2147959	1
Dickeya_zeae_Ech1591	NC_012912	1941835	1942581	1
Erwinia_billingiae_Eb661	FP236843	2155217	2155963	1
Dickeya_dadantii_3937	NC_014500	2905087	2905833	1
Cellvibrio_japonicus_Ueda107	CP000934	1701726	1702490	1
Pantoea_ananatis_LMG_20103	NC_013956	1925478	1926224	1
Serratia_proteamaculans_568	CP000826	1431669	1432454	1
Pantoea_vagans_C9-1	NC_014562	1227874	1228620	1
Erwinia_billingiae_Eb661	FP236843	3254444	3255778	1
Klebsiella_variicola_At-22	CP001891	2251269	2252015	1
Klebsiella_pneumoniae_NTUH-K2044	NC_012731	3069995	3070741	1
Parvularcula_bermudensis_HTCC_2503	NC_014414	1978597	1979349	1
Tolumonas_auensis_DSM_9187	CP001616	614066	615733	1
Yersinia_enterocolitica_subsp_palearctica_Y11	FR729477	3969261	3970907	1
Yersinia_enterocolitica_subsp_palearctica_Y11	FR729477	1599031	1599846	1
Dickeya_dadantii_3937	NC_014500	3266276	3267868	1
Klebsiella_variicola_At-22	CP001891	1690830	1692125	1
Erwinia_pyrifoliae_Ep196	NC_012214	2584814	2586406	1
Yersinia_enterocolitica_subsp_palearctica_Y11	FR729477	1743502	1745073	1
Pectobacterium_wasabiae_WPP163	NC_013421	1647245	1648837	1
Pantoea_ananatis_LMG_20103	NC_013956	1461167	1462843	1
Pantoea_vagans_C9-1	NC_014562	750649	752379	1
Klebsiella_pneumoniae_NTUH-K2044	NC_012731	1747456	1749048	1
Dickeya_dadantii_3937	NC_014500	4217457	4219121	1
Dickeya_dadantii_3937	NC_014500	2157588	2159354	1
Tolumonas_auensis_DSM_9187	CP001616	2766061	2767512	1
Serratia_proteamaculans_568	CP000826	1683245	1684813	1
Tolumonas_auensis_DSM_9187	CP001616	1060670	1062262	1
Dickeya_zeae_Ech1591	NC_012912	595350	597014	1
Acetobacter_pasteurianus_IFO_3283-01	NC_013209	1795156	1795926	1
Pantoea_vagans_C9-1	NC_014562	705716	707032	1
Erwinia_pyrifoliae_Ep196	NC_012214	783079	784746	1
Erwinia_billingiae_Eb661	FP236843	1203223	1203909	1
Dickeya_zeae_Ech1591	NC_012912	1603293	1604885	1
Acidithiobacillus_ferrooxidans_ATCC_53993	NC_011206	1036676	1038268	1
Acetobacter_pasteurianus_IFO_3283-01	NC_013209	1321150	1322844	1
Gluconobacter_oxydans_621H	CP000009	114787	115557	1
Serratia_proteamaculans_568	CP000826	738101	739768	1
Parvularcula_bermudensis_HTCC_2503	NC_014414	265210	267048	1
Gluconacetobacter_diazotrophicus_PAI5	NC_011365	3858823	3860529	1
Klebsiella_variicola_At-22	CP001891	3696488	3698080	1
Yersinia_enterocolitica_subsp_palearctica_Y11	FR729477	410970	412694	1
Pectobacterium_wasabiae_WPP163	NC_013421	520262	522052	1
Erwinia_billingiae_Eb661	FP236843	1627252	1628820	1
Pantoea_ananatis_LMG_20103	NC_013956	3044019	3044681	1
Tolumonas_auensis_DSM_9187	CP001616	907998	909782	1
Pantoea_ananatis_LMG_20103	NC_013956	1909282	1910031	1
Gluconacetobacter_diazotrophicus_PAI5	NC_011365	3620191	3620964	1
Gluconacetobacter_diazotrophicus_PAI5	NC_011365	751520	752167	1
Dickeya_dadantii_3937	NC_014500	1620025	1621758	1
Acetobacter_pasteurianus_IFO_3283-01	NC_013209	426668	427474	1
Pectobacterium_wasabiae_WPP163	NC_013421	3038176	3038904	1
Gluconobacter_oxydans_621H	CP000009	1693666	1694544	1
Klebsiella_variicola_At-22	CP001891	3616921	3618687	1
Klebsiella_pneumoniae_NTUH-K2044	NC_012731	1827586	1829352	1
Teredinibacter_turnerae_T7901	CP001614	2897859	2898665	1
Pantoea_ananatis_LMG_20103	NC_013956	2772631	2773656	1
Cellvibrio_japonicus_Ueda107	CP000934	2388388	2389053	1
Yersinia_enterocolitica_subsp_palearctica_Y11	FR729477	3393446	3395362	1
Gluconacetobacter_diazotrophicus_PAI5	NC_011365	2282326	2283015	1
Dickeya_zeae_Ech1591	NC_012912	3143275	3145011	1
Cellvibrio_japonicus_Ueda107	CP000934	3280741	3282330	1
Erwinia_pyrifoliae_Ep196	NC_012214	163292	163999	1
Pantoea_ananatis_LMG_20103	NC_013956	1506819	1508621	1
Teredinibacter_turnerae_T7901	CP001614	2571518	2573203	1
Serratia_proteamaculans_568	CP000826	2780674	2782389	1
Acidithiobacillus_ferrooxidans_ATCC_53993	NC_011206	2744840	2745487	1
Acetobacter_pasteurianus_IFO_3283-01	NC_013209	1680479	1682101	1
Yersinia_enterocolitica_subsp_palearctica_Y11	FR729477	1672672	1673391	1
Dickeya_dadantii_3937	NC_014500	4414242	4416161	1
Xanthomonas_campestris_ATCC_33913	NC_003902	722682	723968	1
Marinomonas_sp_MWYL1	NC_009654	4341280	4342707	1
Parvularcula_bermudensis_HTCC_2503	NC_014414	78823	80721	1
Pantoea_vagans_C9-1	NC_014562	752379	754148	1
Acetobacter_pasteurianus_IFO_3283-01	NC_013209	2500848	2501690	1
Teredinibacter_turnerae_T7901	CP001614	3198561	3200282	1
Pectobacterium_wasabiae_WPP163	NC_013421	2983714	2984334	1
Gluconacetobacter_diazotrophicus_PAI5	NC_011365	2408521	2410149	1
Marinomonas_sp_MWYL1	NC_009654	3751339	3752922	1
Acetobacter_pasteurianus_IFO_3283-01	NC_013209	1328873	1330681	1
Acidithiobacillus_ferrooxidans_ATCC_53993	NC_011206	40166	41833	1
Pectobacterium_wasabiae_WPP163	NC_013421	4430582	4432489	1
Gluconacetobacter_diazotrophicus_PAI5	NC_011365	3850860	3852668	1
Dickeya_zeae_Ech1591	NC_012912	353740	355659	1
Erwinia_pyrifoliae_Ep196	NC_012214	3694943	3696844	1
Teredinibacter_turnerae_T7901	CP001614	1787478	1789376	1
Tolumonas_auensis_DSM_9187	CP001616	935098	937035	1
Marinomonas_sp_MWYL1	NC_009654	4507446	4509371	1
Marinomonas_sp_MWYL1	NC_009654	2452863	2454425	1
Xanthomonas_campestris_ATCC_33913	NC_003902	3593397	3595313	1
Klebsiella_pneumoniae_NTUH-K2044	NC_012731	5011402	5013021	1
Serratia_proteamaculans_568	CP000826	4777393	4779012	1
Klebsiella_variicola_At-22	CP001891	190167	191786	1
Klebsiella_variicola_At-22	CP001891	2563126	2564841	1
Xanthomonas_campestris_ATCC_33913	NC_003902	1803560	1805173	1
Erwinia_billingiae_Eb661	FP236843	2371305	2372819	1
Klebsiella_pneumoniae_NTUH-K2044	NC_012731	2777260	2778990	1
Marinomonas_sp_MWYL1	NC_009654	3139210	3140769	1
Cellvibrio_japonicus_Ueda107	CP000934	4120190	4120894	1
Marinomonas_sp_MWYL1	NC_009654	1837781	1839373	1
Xanthomonas_campestris_ATCC_33913	NC_003902	2626249	2627925	1
Gluconacetobacter_diazotrophicus_PAI5	NC_011365	796966	797559	1
Cellvibrio_japonicus_Ueda107	CP000934	3897206	3898903	1
Teredinibacter_turnerae_T7901	CP001614	4456752	4458416	1
Parvularcula_bermudensis_HTCC_2503	NC_014414	2759422	2760972	1
Marinomonas_sp_MWYL1	NC_009654	1690169	1691716	1
Xanthomonas_campestris_ATCC_33913	NC_003902	1959063	1960700	1
Dickeya_zeae_Ech1591	NC_012912	3222739	3223533	1
Gluconobacter_oxydans_621H	CP000009	715637	716083	1
Gluconobacter_oxydans_621H	CP000009	127315	128580	1
Teredinibacter_turnerae_T7901	CP001614	4455190	4456761	1
Gluconobacter_oxydans_621H	CP000009	1556795	1557592	1
Acidithiobacillus_ferrooxidans_ATCC_53993	NC_011206	2547586	2548239	1
Klebsiella_variicola_At-22	CP001891	5047783	5048463	1
Klebsiella_pneumoniae_NTUH-K2044	NC_012731	369862	370542	1
Erwinia_billingiae_Eb661	FP236843	3077654	3078355	1
Teredinibacter_turnerae_T7901	CP001614	1911180	1911881	1
Yersinia_enterocolitica_subsp_palearctica_Y11	FR729477	3847272	3848006	1
Parvularcula_bermudensis_HTCC_2503	NC_014414	735415	736071	1
Yersinia_enterocolitica_subsp_palearctica_Y11	FR729477	1648530	1648976	1
Yersinia_enterocolitica_subsp_palearctica_Y11	FR729477	4368995	4369660	1
Xanthomonas_campestris_ATCC_33913	NC_003902	3636979	3637392	1
Acidithiobacillus_ferrooxidans_ATCC_53993	NC_011206	1637055	1637435	1
Erwinia_pyrifoliae_Ep196	NC_012214	3878301	3878660	1
Erwinia_pyrifoliae_Ep196	NC_012214	3785718	3785897	1
Acetobacter_pasteurianus_IFO_3283-01	NC_013209	220924	221886	2
Gluconacetobacter_diazotrophicus_PAI5	NC_011365	1584208	1585140	2
Xanthomonas_campestris_ATCC_33913	NC_003902	989401	990342	2
Parvularcula_bermudensis_HTCC_2503	NC_014414	1215890	1216798	2
Gluconobacter_oxydans_621H	CP000009	1452106	1453035	2
Erwinia_billingiae_Eb661	FP236843	189291	190208	2
Klebsiella_variicola_At-22	CP001891	5313048	5313965	2
Cellvibrio_japonicus_Ueda107	CP000934	4186289	4187209	2
Klebsiella_pneumoniae_NTUH-K2044	NC_012731	112365	113282	2
Pantoea_ananatis_LMG_20103	NC_013956	4255633	4256646	2
Dickeya_zeae_Ech1591	NC_012912	146874	147791	2
Dickeya_dadantii_3937	NC_014500	223626	224543	2
Teredinibacter_turnerae_T7901	CP001614	186005	186937	2
Pantoea_vagans_C9-1	NC_014562	3300466	3301383	2
Yersinia_enterocolitica_subsp_palearctica_Y11	FR729477	2858218	2859150	2
Serratia_proteamaculans_568	CP000826	5289373	5290290	2
Pectobacterium_wasabiae_WPP163	NC_013421	207623	208531	2
Erwinia_pyrifoliae_Ep196	NC_012214	181101	182024	2
Tolumonas_auensis_DSM_9187	CP001616	2851362	2852264	2
Marinomonas_sp_MWYL1	NC_009654	4987655	4988560	2
Cellvibrio_japonicus_Ueda107	CP000934	3742312	3743253	2
Gluconacetobacter_diazotrophicus_PAI5	NC_011365	1379569	1380516	2
Parvularcula_bermudensis_HTCC_2503	NC_014414	2766994	2767914	2
Xanthomonas_campestris_ATCC_33913	NC_003902	1731488	1732387	2
Serratia_proteamaculans_568	CP000826	4035941	4036864	2
Acetobacter_pasteurianus_IFO_3283-01	NC_013209	2407196	2408149	2
Acidithiobacillus_ferrooxidans_ATCC_53993	NC_011206	41931	42833	2
Marinomonas_sp_MWYL1	NC_009654	3450255	3451136	2
Klebsiella_pneumoniae_NTUH-K2044	NC_012731	3828097	3829023	2
Serratia_proteamaculans_568	CP000826	1231922	1232854	2
Klebsiella_variicola_At-22	CP001891	1372135	1373061	2
Marinomonas_sp_MWYL1	NC_009654	1555962	1556849	2
Marinomonas_sp_MWYL1	NC_009654	2172962	2173858	2
Klebsiella_variicola_At-22	CP001891	1612391	1613314	2
Serratia_proteamaculans_568	CP000826	3811269	3812189	2
Klebsiella_pneumoniae_NTUH-K2044	NC_012731	3603784	3604737	2
Klebsiella_variicola_At-22	CP001891	2585526	2586407	2
Klebsiella_pneumoniae_NTUH-K2044	NC_012731	2755545	2756426	2
Klebsiella_variicola_At-22	CP001891	5077757	5078638	2
Erwinia_billingiae_Eb661	FP236843	2241003	2241914	2
Dickeya_dadantii_3937	NC_014500	1762770	1763696	2
Pantoea_ananatis_LMG_20103	NC_013956	346335	347237	2
Klebsiella_pneumoniae_NTUH-K2044	NC_012731	341756	342637	2
Erwinia_billingiae_Eb661	FP236843	3625232	3626152	2
Klebsiella_variicola_At-22	CP001891	2889784	2890686	2
Erwinia_billingiae_Eb661	FP236843	425274	426191	2
Yersinia_enterocolitica_subsp_palearctica_Y11	FR729477	3299037	3299933	2
Acetobacter_pasteurianus_IFO_3283-01	NC_013209	1465752	1466660	2
Gluconacetobacter_diazotrophicus_PAI5	NC_011365	2488309	2489199	2
Erwinia_pyrifoliae_Ep196	NC_012214	1337328	1338248	2
Erwinia_billingiae_Eb661	FP236843	2208402	2209370	2
Klebsiella_pneumoniae_NTUH-K2044	NC_012731	2490285	2491187	2
Acidithiobacillus_ferrooxidans_ATCC_53993	NC_011206	1964912	1965838	2
Klebsiella_pneumoniae_NTUH-K2044	NC_012731	3217932	3218831	2
Pantoea_ananatis_LMG_20103	NC_013956	61814	62734	2
Cellvibrio_japonicus_Ueda107	CP000934	3052256	3053182	2
Yersinia_enterocolitica_subsp_palearctica_Y11	FR729477	1011636	1012547	2
Klebsiella_variicola_At-22	CP001891	2046815	2047714	2
Dickeya_dadantii_3937	NC_014500	703631	704551	2
Dickeya_dadantii_3937	NC_014500	4813317	4814213	2
Pantoea_vagans_C9-1	NC_014562	1369545	1370444	2
Klebsiella_variicola_At-22	CP001891	2331742	2332614	2
Klebsiella_pneumoniae_NTUH-K2044	NC_012731	2976950	2977822	2
Xanthomonas_campestris_ATCC_33913	NC_003902	369189	370076	2
Pantoea_ananatis_LMG_20103	NC_013956	4392877	4393770	2
Marinomonas_sp_MWYL1	NC_009654	601799	602689	2
Serratia_proteamaculans_568	CP000826	3502363	3503262	2
Pantoea_vagans_C9-1	NC_014562	3761787	3762689	2
Erwinia_pyrifoliae_Ep196	NC_012214	3576328	3577230	2
Cellvibrio_japonicus_Ueda107	CP000934	2000797	2001717	2
Pantoea_vagans_C9-1	NC_014562	1981889	1982806	2
Pantoea_vagans_C9-1	NC_014562	2334984	2335904	2
Marinomonas_sp_MWYL1	NC_009654	2366343	2367224	2
Pectobacterium_wasabiae_WPP163	NC_013421	2544422	2545318	2
Erwinia_billingiae_Eb661	FP236843	2651373	2652308	2
Xanthomonas_campestris_ATCC_33913	NC_003902	2023412	2024383	2
Teredinibacter_turnerae_T7901	CP001614	3662186	3663103	2
Serratia_proteamaculans_568	CP000826	1530897	1531805	2
Pantoea_ananatis_LMG_20103	NC_013956	2211024	2211911	2
Dickeya_dadantii_3937	NC_014500	2402881	2403795	2
Pantoea_vagans_C9-1	NC_014562	1459718	1460611	2
Erwinia_billingiae_Eb661	FP236843	4273384	4274331	2
Serratia_proteamaculans_568	CP000826	4901459	4902346	2
Pantoea_ananatis_LMG_20103	NC_013956	3095618	3096538	2
Pectobacterium_wasabiae_WPP163	NC_013421	883504	884406	2
Dickeya_zeae_Ech1591	NC_012912	3913167	3914060	2
Acetobacter_pasteurianus_IFO_3283-01	NC_013209	1376214	1377113	2
Erwinia_pyrifoliae_Ep196	NC_012214	21697	22578	2
Klebsiella_variicola_At-22	CP001891	5289838	5290728	2
Klebsiella_variicola_At-22	CP001891	4627115	4628053	2
Klebsiella_pneumoniae_NTUH-K2044	NC_012731	135603	136577	2
Serratia_proteamaculans_568	CP000826	1671956	1672858	2
Dickeya_zeae_Ech1591	NC_012912	2454444	2455358	2
Xanthomonas_campestris_ATCC_33913	NC_003902	3961224	3962126	2
Acidithiobacillus_ferrooxidans_ATCC_53993	NC_011206	1797273	1798184	2
Pantoea_ananatis_LMG_20103	NC_013956	987059	987970	2
Pantoea_ananatis_LMG_20103	NC_013956	814996	815880	2
Serratia_proteamaculans_568	CP000826	2485484	2486392	2
Erwinia_billingiae_Eb661	FP236843	3139278	3140195	2
Yersinia_enterocolitica_subsp_palearctica_Y11	FR729477	889798	890709	2
Tolumonas_auensis_DSM_9187	CP001616	2714702	2715592	2
Gluconobacter_oxydans_621H	CP000009	697554	698459	2
Xanthomonas_campestris_ATCC_33913	NC_003902	3857946	3858815	2
Dickeya_zeae_Ech1591	NC_012912	2832555	2833469	2
Yersinia_enterocolitica_subsp_palearctica_Y11	FR729477	2780844	2781770	2
Teredinibacter_turnerae_T7901	CP001614	2782101	2782988	2
Pectobacterium_wasabiae_WPP163	NC_013421	1806211	1807137	2
Marinomonas_sp_MWYL1	NC_009654	4423661	4424875	2
Erwinia_billingiae_Eb661	FP236843	14742	15638	2
Dickeya_dadantii_3937	NC_014500	1617437	1618435	2
Acidithiobacillus_ferrooxidans_ATCC_53993	NC_011206	2142505	2143431	2
Klebsiella_variicola_At-22	CP001891	4766400	4767314	2
Tolumonas_auensis_DSM_9187	CP001616	2017264	2018220	2
Pectobacterium_wasabiae_WPP163	NC_013421	2090672	2091544	2
Pantoea_ananatis_LMG_20103	NC_013956	2697881	2698798	2
Marinomonas_sp_MWYL1	NC_009654	495328	496251	2
Acetobacter_pasteurianus_IFO_3283-01	NC_013209	2288009	2288905	2
Pectobacterium_wasabiae_WPP163	NC_013421	2873034	2873936	2
Dickeya_zeae_Ech1591	NC_012912	3562366	3563247	2
Xanthomonas_campestris_ATCC_33913	NC_003902	4033025	4033939	2
Klebsiella_variicola_At-22	CP001891	4556419	4557315	2
Erwinia_pyrifoliae_Ep196	NC_012214	1910291	1911265	2
Tolumonas_auensis_DSM_9187	CP001616	1233855	1234829	2
Klebsiella_pneumoniae_NTUH-K2044	NC_012731	869628	870524	2
Erwinia_pyrifoliae_Ep196	NC_012214	1928858	1929760	2
Klebsiella_variicola_At-22	CP001891	1393854	1394795	2
Erwinia_billingiae_Eb661	FP236843	4974426	4975334	2
Marinomonas_sp_MWYL1	NC_009654	559358	560296	2
Dickeya_dadantii_3937	NC_014500	1188315	1189196	2
Serratia_proteamaculans_568	CP000826	4126531	4127409	2
Klebsiella_variicola_At-22	CP001891	3026473	3027387	2
Klebsiella_pneumoniae_NTUH-K2044	NC_012731	2199804	2200712	2
Gluconacetobacter_diazotrophicus_PAI5	NC_011365	2530326	2531231	2
Erwinia_billingiae_Eb661	FP236843	2676265	2677239	2
Pectobacterium_wasabiae_WPP163	NC_013421	4649797	4650687	2
Dickeya_dadantii_3937	NC_014500	1998971	1999885	2
Acidithiobacillus_ferrooxidans_ATCC_53993	NC_011206	1346043	1346969	2
Marinomonas_sp_MWYL1	NC_009654	777183	778052	2
Klebsiella_variicola_At-22	CP001891	3171895	3172869	2
Klebsiella_variicola_At-22	CP001891	2644762	2645637	2
Erwinia_pyrifoliae_Ep196	NC_012214	2085089	2085988	2
Serratia_proteamaculans_568	CP000826	2899606	2900502	2
Klebsiella_variicola_At-22	CP001891	3843246	3844172	2
Klebsiella_variicola_At-22	CP001891	3193608	3194516	2
Pantoea_ananatis_LMG_20103	NC_013956	2298884	2299858	2
Pantoea_ananatis_LMG_20103	NC_013956	2110062	2110967	2
Klebsiella_variicola_At-22	CP001891	3327028	3327918	2
Klebsiella_pneumoniae_NTUH-K2044	NC_012731	3806232	3807140	2
Gluconobacter_oxydans_621H	CP000009	223068	224018	2
Dickeya_dadantii_3937	NC_014500	4589010	4589897	2
Acetobacter_pasteurianus_IFO_3283-01	NC_013209	392741	393682	2
Serratia_proteamaculans_568	CP000826	3555185	3556060	2
Marinomonas_sp_MWYL1	NC_009654	4430621	4431571	2
Klebsiella_pneumoniae_NTUH-K2044	NC_012731	2222534	2223508	2
Acidithiobacillus_ferrooxidans_ATCC_53993	NC_011206	292020	292952	2
Gluconobacter_oxydans_621H	CP000009	2371421	2372335	2
Gluconacetobacter_diazotrophicus_PAI5	NC_011365	1839440	1840345	2
Dickeya_dadantii_3937	NC_014500	1015000	1015902	2
Xanthomonas_campestris_ATCC_33913	NC_003902	3777860	3778840	2
Gluconacetobacter_diazotrophicus_PAI5	NC_011365	1893213	1894139	2
Erwinia_pyrifoliae_Ep196	NC_012214	202596	203477	2
Yersinia_enterocolitica_subsp_palearctica_Y11	FR729477	1086351	1087325	2
Pantoea_vagans_C9-1	NC_014562	1576838	1577812	2
Erwinia_billingiae_Eb661	FP236843	212756	213637	2
Teredinibacter_turnerae_T7901	CP001614	1116894	1117769	2
Pantoea_ananatis_LMG_20103	NC_013956	2854146	2855063	2
Klebsiella_variicola_At-22	CP001891	1561347	1562213	2
Dickeya_zeae_Ech1591	NC_012912	173605	174492	2
Acetobacter_pasteurianus_IFO_3283-01	NC_013209	2253850	2254791	2
Serratia_proteamaculans_568	CP000826	2924870	2925844	2
Xanthomonas_campestris_ATCC_33913	NC_003902	592973	593875	2
Klebsiella_variicola_At-22	CP001891	1794113	1795030	2
Klebsiella_pneumoniae_NTUH-K2044	NC_012731	3383756	3384754	2
Gluconacetobacter_diazotrophicus_PAI5	NC_011365	1071617	1072531	2
Dickeya_dadantii_3937	NC_014500	2837972	2838871	2
Yersinia_enterocolitica_subsp_palearctica_Y11	FR729477	3459191	3460087	2
Xanthomonas_campestris_ATCC_33913	NC_003902	3722794	3723678	2
Pectobacterium_wasabiae_WPP163	NC_013421	2512002	2512976	2
Dickeya_zeae_Ech1591	NC_012912	2771529	2772407	2
Tolumonas_auensis_DSM_9187	CP001616	861545	862435	2
Serratia_proteamaculans_568	CP000826	2287916	2289142	2
Gluconacetobacter_diazotrophicus_PAI5	NC_011365	1504295	1505188	2
Dickeya_zeae_Ech1591	NC_012912	2486265	2487239	2
Pantoea_ananatis_LMG_20103	NC_013956	2275588	2276460	2
Dickeya_dadantii_3937	NC_014500	2373092	2374066	2
Serratia_proteamaculans_568	CP000826	2540322	2541242	2
Pantoea_vagans_C9-1	NC_014562	2151533	2152399	2
Marinomonas_sp_MWYL1	NC_009654	3438691	3439596	2
Klebsiella_pneumoniae_NTUH-K2044	NC_012731	3652692	3653558	2
Marinomonas_sp_MWYL1	NC_009654	4357274	4358200	2
Erwinia_pyrifoliae_Ep196	NC_012214	1672654	1673631	2
Erwinia_billingiae_Eb661	FP236843	631266	632501	2
Dickeya_zeae_Ech1591	NC_012912	4455035	4455973	2
Dickeya_dadantii_3937	NC_014500	4644214	4645152	2
Pantoea_ananatis_LMG_20103	NC_013956	4232235	4233116	2
Pantoea_ananatis_LMG_20103	NC_013956	3733657	3734589	2
Klebsiella_variicola_At-22	CP001891	1292382	1293266	2
Yersinia_enterocolitica_subsp_palearctica_Y11	FR729477	347096	347968	2
Pantoea_vagans_C9-1	NC_014562	1791045	1791992	2
Marinomonas_sp_MWYL1	NC_009654	1653677	1654564	2
Klebsiella_pneumoniae_NTUH-K2044	NC_012731	3907867	3908754	2
Dickeya_dadantii_3937	NC_014500	3415621	3416529	2
Dickeya_dadantii_3937	NC_014500	2081548	2082426	2
Cellvibrio_japonicus_Ueda107	CP000934	2775010	2776002	2
Erwinia_billingiae_Eb661	FP236843	3347053	3347919	2
Dickeya_zeae_Ech1591	NC_012912	3692936	3693838	2
Xanthomonas_campestris_ATCC_33913	NC_003902	365824	366741	2
Gluconobacter_oxydans_621H	CP000009	1421498	1422370	2
Erwinia_billingiae_Eb661	FP236843	2272278	2273243	2
Xanthomonas_campestris_ATCC_33913	NC_003902	4778217	4779479	2
Erwinia_billingiae_Eb661	FP236843	4323881	4324801	2
Erwinia_billingiae_Eb661	FP236843	259459	260400	2
Acidithiobacillus_ferrooxidans_ATCC_53993	NC_011206	925929	926825	2
Serratia_proteamaculans_568	CP000826	1561662	1562531	2
Pantoea_vagans_C9-1	NC_014562	3277065	3277946	2
Klebsiella_variicola_At-22	CP001891	4384655	4385560	2
Klebsiella_variicola_At-22	CP001891	2356413	2357312	2
Klebsiella_pneumoniae_NTUH-K2044	NC_012731	2959142	2960041	2
Gluconacetobacter_diazotrophicus_PAI5	NC_011365	2770064	2770939	2
Klebsiella_pneumoniae_NTUH-K2044	NC_012731	1042381	1043286	2
Dickeya_dadantii_3937	NC_014500	888702	889628	2
Xanthomonas_campestris_ATCC_33913	NC_003902	4103605	4104510	2
Tolumonas_auensis_DSM_9187	CP001616	20486	21442	2
Serratia_proteamaculans_568	CP000826	1620863	1621738	2
Marinomonas_sp_MWYL1	NC_009654	1060777	1061703	2
Tolumonas_auensis_DSM_9187	CP001616	2575210	2576094	2
Tolumonas_auensis_DSM_9187	CP001616	265917	266864	2
Dickeya_dadantii_3937	NC_014500	1804447	1805388	2
Dickeya_dadantii_3937	NC_014500	1689613	1690566	2
Acidithiobacillus_ferrooxidans_ATCC_53993	NC_011206	806370	807332	2
Yersinia_enterocolitica_subsp_palearctica_Y11	FR729477	978267	979121	2
Pectobacterium_wasabiae_WPP163	NC_013421	4780131	4781066	2
Pectobacterium_wasabiae_WPP163	NC_013421	4745659	4746588	2
Pectobacterium_wasabiae_WPP163	NC_013421	1945702	1946655	2
Tolumonas_auensis_DSM_9187	CP001616	313071	313949	2
Serratia_proteamaculans_568	CP000826	3530730	3531683	2
Parvularcula_bermudensis_HTCC_2503	NC_014414	1184805	1185728	2
Klebsiella_variicola_At-22	CP001891	5326600	5327508	2
Klebsiella_pneumoniae_NTUH-K2044	NC_012731	97826	98734	2
Erwinia_billingiae_Eb661	FP236843	3433817	3434710	2
Serratia_proteamaculans_568	CP000826	5257262	5258176	2
Serratia_proteamaculans_568	CP000826	269766	270716	2
Pantoea_vagans_C9-1	NC_014562	3630230	3631156	2
Pantoea_ananatis_LMG_20103	NC_013956	3650193	3651119	2
Marinomonas_sp_MWYL1	NC_009654	4416704	4417669	2
Klebsiella_pneumoniae_NTUH-K2044	NC_012731	5155029	5156255	2
Erwinia_pyrifoliae_Ep196	NC_012214	1543875	1544750	2
Dickeya_zeae_Ech1591	NC_012912	2988059	2989006	2
Tolumonas_auensis_DSM_9187	CP001616	3224723	3225610	2
Serratia_proteamaculans_568	CP000826	3210859	3211812	2
Pectobacterium_wasabiae_WPP163	NC_013421	3447447	3448346	2
Erwinia_pyrifoliae_Ep196	NC_012214	250830	251768	2
Dickeya_zeae_Ech1591	NC_012912	3069481	3070434	2
Yersinia_enterocolitica_subsp_palearctica_Y11	FR729477	1253424	1254380	2
[truncated: 80,335 more rows]
